# Supplementary material for: The Sequencing Bead Array (SBA), a Next-Generation Digital Suspension Array
Source: PLoS One. 2013 Oct 7;8(10):e76696. doi: 10.1371/journal.pone.0076696 (PMC3792038; doi:10.1371/journal.pone.0076696)
Supplement: Data S1 — Raw sequencing data files for presented experiments. The compressed file contains a table of content for all files included (0. TOC Supporting Data Files.txt) and raw sequencing data (PGM Torrent Suite run reports, FASTQ files and Sphix generated CSV files) for experiments presented in Figure 2 and Figure 3 (same data set as Figure S1). (ZIP) [file pone.0076696.s001.zip › Supporting Data Files/2. Figure 3 and S1/2.1 Figure 3 and S1 files/2.2 FASTQ/19_OM-2257_TS-342.fastq]

@2RRZ9:00004:00026
TAGTATCAGCCTTGCCATGACAAGGTATTCC
+
>99494498>8>244243449;=B@<<=8<<
@2RRZ9:00004:00043
ACGAGTGCGTTCCCCATGTCGTAGGTACTC
+
BBABBBCBB@6444/999988336663776
@2RRZ9:00005:00007
ACGAGTGCGTTCCCCATGTCGTAGGTACTC
+
@@>BAABBCB=?==6=>A<;;;11,/0777
@2RRZ9:00008:00010
TCTCTATGCGCTCCACATGTCTAAGGT
+
BC=::AACCCCBCACBCCA<9448989
@2RRZ9:00008:00012
ACGAGTGCGTTCCCCACTGTCGTAGTACGTC
+
@@@CB<;<@@6999/9444444;3333.,**
@2RRZ9:00008:00019
ACGAGTGCGTTCCCCATGTCGTAGGTACTC
+
BBBBBBBBDDB@??6==?@??@>@<>888=
@2RRZ9:00009:00009
ATCAGACACGGACACAGCAGAACACAC
+
B>@@BCCC@@=@BBCCCGCCCABBBAA
@2RRZ9:00009:00020
TACTGAGCTACACACACAGAAGATTG
+
@@BCCB<;<=<<DB;1//10,.22*,
@2RRZ9:00010:00021
ACGAGTGCGTTCCCCATGTCGTAGGTACTC
+
<CCBBBBBBC@CCC9A9;;@?@?>:=888>
@2RRZ9:00011:00010
TGATACGTCTCCTTCCTTAGTTACTTCA
+
9ACBBB@999969898888999A;:8:B
@2RRZ9:00011:00040
TAGTATCAGCCTCGCCATGACGAAGGTATTCC
+
BBBBBAB@AB?B<<>?A@@A;;<=@AAAB?A=
@2RRZ9:00014:00017
ACGAGTGCGTTCCCCCATGTCGTAGGTACTC
+
@@BBBABCBD;==99/=899>>>8747888=
@2RRZ9:00014:00025
ACGAGTGCGTTCCCCATGTCGTAGGTACTC
+
@@??@BCBBB=?=94=899>>;00,0100/
@2RRZ9:00014:00041
ACGAGTGCGTTCCCCATGTCGTAGGTACTC
+
BA?AAABBBD@CDC:B;;;;;88>>?;;;@
@2RRZ9:00015:00028
ACGAGTGCGTTCCCCATGTCGTAGTACT
+
CBBBBBBB;;5444/999110-,,,,,,
@2RRZ9:00015:00046
ACGAGTGCGTTCCCCATGTCGTAGGTACTC
+
<A@@CCBBBC?A994>89988876013376
@2RRZ9:00016:00019
ACGAGTGCGTTCCCCATGTCGTAGGTACTC
+
@CABBAACBB@BCC:CBBBABB@?:=888=
@2RRZ9:00016:00043
ACGAGTGCGTTCCCCATGTCGTAGGTACTC
+
;CCBBBCBCEBB??294998888<:67331
@2RRZ9:00017:00007
ACGAGTGCGTTCCCCATGTCGTAGGTACTC
+
BBB99<BBBA?BBB9BC@@@@A8867?>>>
@2RRZ9:00017:00017
ACGAGTGCGTTCCCACTGTCG
+
<BCF@B@;//,11,/////99
@2RRZ9:00017:00025
ACGAGTGCGTTCCCCATGTCGTAGGTACTC
+
BCBBBBCCDC@CCD:CB??=@@:74:?;87
@2RRZ9:00017:00032
ACGAGTGCGTTCCCCATGTCGTAGGTACTC
+
BBBBBBBBBD?BBC:DA?>7::><:=8887
@2RRZ9:00018:00013
ACGAGTGCGTTCCCCATGTCGTAGGTACTC
+
BBBBBBDBBC@CDH9CDAA@AABB;?@@@?
@2RRZ9:00018:00023
ACGAGTGCGTTCCCCATGTCGTAGGTACTC
+
BBBBBBCB@B2444/9>>>>>?8747???=
@2RRZ9:00018:00045
ACGAGTGCGTTCCCATGTCGTAGGTACTC
+
?BBBA@@BCDEBC@CB;;;@@@B=?<<>B
@2RRZ9:00019:00045
TCTCTATGCGCTCCCACATGTCTGAAGGTAC
+
444444446////85//44;44444242494
@2RRZ9:00020:00042
AGCACTGTAGCTGTCACTAGTTAATTGT
+
;AABCAABBCBCAA>?A@@@A=><@<99
@2RRZ9:00021:00005
TACTGAGCTACCACACACAGAAGA
+
/////4943449/////////,44
@2RRZ9:00021:00008
ATCAGACACGGACACAGCAGAACACAC
+
>@@B@@@CCC?BBCECCBCCB@BBBA>
@2RRZ9:00023:00026
TGATACGTCTCCTTCCTTAGTTACTTCA
+
CCDB>@?>?9964:;242444244424=
@2RRZ9:00024:00012
ACGAGTGCGTTCCCCATGTCGTAGTACGTC
+
BCB::<CBBD6999-4844???33133111
@2RRZ9:00024:00045
ACGAGTGCGTTCCCCATGTCGTAGTACTC
+
BBABDCCCAD?@EB8C49100..,,,,,,
@2RRZ9:00025:00012
ACGAGTGCGTTCCCCATGTCGTAGGTACTC
+
@A;:9=AACCACKK:C<<<A??8747878<
@2RRZ9:00027:00012
ACGAGTGCGTTCCCCATGTCGTAGGTACTC
+
BBA@ABCCCD@BCD:C@@@@@@BA?A;<;A
@2RRZ9:00027:00016
ACGAGTGCGTTCCCCATGTCGTAGGTACTC
+
BBB??@CCCC?AAA9@=>>@BB@?=?::87
@2RRZ9:00028:00010
ACGAGTGCGTTCCCCATGTCGTAGGTACTC
+
=:9111:77>,999,9>>??@@<>4133..
@2RRZ9:00028:00035
ACGAGTGCGTTCCCCATGTCGTAGGTACTC
+
BBABCBCCDDACCC:B?@?<>>8647888=
@2RRZ9:00030:00014
ACGCTCGACATGCCAGGTCAGCAGGAG
+
;;:@994;444442487///./..,..
@2RRZ9:00030:00022
ACGAGTGCGTTCCCCACTGTCGTAGTAC
+
=@@;;<@>AB6999,4444444;3333.
@2RRZ9:00030:00045
TCTCTATGCGCTCCACATGTCTAAGGT
+
99:99=88A999964::?999442958
@2RRZ9:00031:00037
ACGAGTGCGTTCCCCATGTCGTAGGTACTC
+
@CCCBBCCCC=?=94>>999?>8846><><
@2RRZ9:00032:00010
ACGAGTGCGTTCCCCATGTCGTAGGTACTC
+
BCB9:<CCCB>@>>4?8<9@@@884783..
@2RRZ9:00033:00015
ACGAGTGCGTTCCCCATGTCGTAGGTACTC
+
BBB@ABCCCD@BDD:E>@@@@@>><=888=
@2RRZ9:00034:00006
ACGAGTGCGTTCCCCATGTCGTAGGTACTC
+
ABBBBCBBAA?B??9=9;889988578887
@2RRZ9:00035:00015
ACGAGTGCGTTCCCCATGTCGTAGG
+
ABB:9=B@AB6999,444/88/..,
@2RRZ9:00037:00005
ATATCGCGAGGGTATGGAAGACTCTATA
+
BB?@?B>B@@=:@@@ACGBCBECC???@
@2RRZ9:00038:00008
TAGTATCAGCCTCGCCATGACGAAGGTATTCC
+
AAB::@:///,//1:?BA@BC;;64::88292
@2RRZ9:00043:00012
ACGAGTGCGTTCCCCATGTCGTAGGTACTC
+
AAB?BBCCBA?AB?7A@?@???>>=>????
@2RRZ9:00045:00036
TCTCTATGCACTCCACATGTCTAAGGT
+
44?BABBCCACEDAC=<<AAA996969
@2RRZ9:00046:00013
ACGAGTGCGTTCCCCATGTCGTAGGTACTC
+
BBBBBBCCCC==994=8998??87478887
@2RRZ9:00046:00049
ACGAGTGCGTTCCCCATGTCGTAGGTACTC
+
:@DCDFBAA@@CDF9@@@@?8887478887
@2RRZ9:00004:00069
ACGAGTGCGTTCCCCATGTCGTAGGTACTC
+
BBB??@CCEC@CDC:C?@@BBB??:=8887
@2RRZ9:00004:00087
ACGAGTGCGTTCCCCATGTCGTAGGTACTC
+
BB@@BCCCCD@BCB:BAB=;??8747888=
@2RRZ9:00007:00059
ACGAGTGCGTTCCCCATGTCGTAGGGTACTC
+
?=;AAAA=>C@CCC:CBBBAAACCJ?BBBCB
@2RRZ9:00007:00060
ACGAGTGCGTTCCCCATGTCGTAGGTACTC
+
AA@?@@AAAB?ABC:C9;:???8747888=
@2RRZ9:00012:00070
ACGAGTGCGTTCCCCATGTCG
+
@@>@@ABA@@5111+1//,,,
@2RRZ9:00012:00092
ACGAGTGCGTTCCCATGTCGTTA
+
BDC::>B@@A599094//8//,.
@2RRZ9:00020:00057
ACGAGTGCGTTCCCCATGTCGTAGGTACTC
+
@@>AAAAAAB:>AB:C@@@@;;8>=>;;;?
@2RRZ9:00020:00067
ACGCTCGACCATGCCCAGGTACAGGAGA
+
DECB?;<11,/8/88-489734442444
@2RRZ9:00020:00092
ACGATGCTTCCCCATGTCGTC
+
BBCCDD@>=@BB4894,,,*(
@2RRZ9:00021:00098
ACGAGTGCGTTCCCCATGTCGTAGTACG
+
9>>>@@AAFG@>BB9>11-8--......
@2RRZ9:00022:00069
ACGAGTGCGTTCCCCATGTCGTAGGTACTC
+
?BBBBBCCB@6944-8889>8887478887
@2RRZ9:00023:00051
ACGAGTGCGTTCCCCATGTCGTAGGTACTC
+
AAABBBCBBB@BCC:BBB?>=>88578886
@2RRZ9:00023:00060
ACGAGTGCGTTCCCCATGTCGTAGGTACTC
+
A@>?AAA@@@@ACC9D??@@@??A>@;;;?
@2RRZ9:00023:00065
ACGAGTGCGTTCCCCATGTCGTAGGTACTC
+
CCBAAB;;<@<@?@4>??>9998847>>>A
@2RRZ9:00024:00058
ACGAGTGCGTTCCCCATGTCGTAGGTACTC
+
BBBBBBBB@@@CCC:C@@>=898857>??=
@2RRZ9:00024:00062
ACGAGTGCGTTCCCCATGTCGTAGGTACTC
+
ABCCBBBBAA>?CFACBABB@@??<?;;;@
@2RRZ9:00025:00066
ACGAGTGCGTTCCCCATGTCGTAGGTACTC
+
BBBBBB@@@@@AAB:C@:99::8=;>888>
@2RRZ9:00025:00072
ACGAGTGCGTTCCCCATGTCGT
+
ABBBBA=9445999/944/440
@2RRZ9:00026:00074
ACGAGTGCGTTCCCCATGTCGTA
+
BCAABEB:=95999,944////,
@2RRZ9:00027:00064
CGTGTCTCTAGGCACAGGATTTTGTGTAG
+
ACCCCCB9:9A?BBA?@=9999/99@@AB
@2RRZ9:00027:00086
TAGTATCAGCCTCGCCATGACGAAGGTATTCC
+
<CCAAACBAA>;;<A<?>>1/1/,/5///,42
@2RRZ9:00027:00087
ACGAGTGCGTTCCCCATGTCGTAGGTACTC
+
ABABBBBB9;8<@>4?>>>@;;8><>;;;A
@2RRZ9:00033:00098
ATATCGCGAGGGTATGGAAGACTCTATA
+
BA@A@BB@<;;09@?>>>:<::00..11
@2RRZ9:00039:00096
ACGAGTGCGTTCCACATGTCGTAGGT
+
BB??BBCCCDCB@=@9:;<;AAAA@A
@2RRZ9:00040:00062
ACGAGTGCGTTCCCCATGTCGTAGGTACTC
+
ABBBB@@@AC@CCC:C::9>=>88678871
@2RRZ9:00040:00091
ACGAGTGCGTTCCCCATGTCGTAGGTACTC
+
BB?ABBB@::2444/9999?>>87378331
@2RRZ9:00041:00075
ACGAGTGCGTTCCCCATGTCGTAGGTACTC
+
BB?AAACBBC@DCD:?9;;>>>8857878;
@2RRZ9:00041:00098
ACGAGTGCGTTCCCCATGTCGTAGGTACTC
+
BABBBBABBD@CCB6=488<888=:=888>
@2RRZ9:00043:00090
ACGAGTGCGTTCCCCATGTCGTAGGTACTC
+
BCB@ABABBD@ABC:BB@?>@AAA?A@@@B
@2RRZ9:00044:00082
ATCAGACACGGACACAGCAGAACAC
+
AAABBCABCB?BBBBC@A@BBACBC
@2RRZ9:00044:00085
TGATACGTCTCCTTCCTTAGTTACTTCA
+
44>>999??442424242///5///,//
@2RRZ9:00047:00070
ACGAGTGCGTTCCCCATGTCGTAGGTACTC
+
BA?@@@A@@@?BBC:ABA=<<>87478771
@2RRZ9:00021:00108
ACGAGTGCGTTCCCCATGTCGTGGGGGGGAGTACTC
+
AB<=@BBBBCABA@9<11----000...&...4343
@2RRZ9:00025:00128
ACGCTCGACATG
+
488444447/,*
@2RRZ9:00026:00148
ACGAGTGCGTTCCCCATGTCGTGGAGTACTC
+
BBAAABBCCC@CCC:CDBCCA;;78878::<
@2RRZ9:00029:00109
ACGAGTGCGTTCCCCA
+
947844499=5111*/
@2RRZ9:00030:00107
ATACGCTCGTCTATAGGGG
+
43889///88/////////
@2RRZ9:00035:00131
ACGAGTGCGTTCCCCATGTCGTGGGGGGGGGATAGTC
+
;<:;AA@A>?5111*///,,,049:::999"0..65.
@2RRZ9:00036:00122
ACGAGTGCGTTCCCCATGTCGTGGGGAGTACTC
+
CBBBBBBBBC@ACHAB9;9999?BC9CEC@?@?
@2RRZ9:00036:00139
TGATACGTCTCCTTCCTTAGTTAGGGGTTCA
+
ABB@?@CAAAB>>;=692999<9999/99>A
@2RRZ9:00036:00147
ACGAGTGCGTTCCCCATGTCGTGGGGAGTACTC
+
@EBBCBCCBDB?994>999@@@BCC9BAA;78=
@2RRZ9:00041:00108
ACGAGTGCGTTCCCCATGTCGTGGGGAGTACTC
+
ACBAA@@@@B:ABCAA988888887,366368@
@2RRZ9:00042:00148
ACGAGTGCGTTCCCATGTCGTGGGGG
+
?@<@@@>>?>511,///,00244444
@2RRZ9:00004:00152
ACGAGTGCGTTCCCCATGTCGAGGGGGGAGTACTC
+
ABBBB@BBCD@BCB6@8----,,2222*///66?>
@2RRZ9:00005:00173
AGCACTGTAGCTGTCACTATTTTGGGGGGGGGGGGGGGGGGGTTACTTAT
+
CB;;::=<BCCB?99,,,,,,,*,28888888888888888"80028,//
@2RRZ9:00013:00184
ACGAGTGCGTTCCCCATGTCTTTTTTGGG
+
BB@@ABBBBB@;:807/1--,,,,,(.44
@2RRZ9:00017:00194
ACGAGTGCGTTCCCACT
+
99;?>?>991,,000,,
@2RRZ9:00021:00183
ACGAGTGCGTTCCCCATGTCGTTTTTTTTTTTTTTTTGGGGGGAGTACT
+
??BBBBBCBB===94=>9999998444444444444"33333(3..650
@2RRZ9:00038:00193
ACTGAGCTACCAC
+
11//66////7//
@2RRZ9:00047:00167
ACGAGTGCGTTCCCCATGTCGAGGGGAGTACTC
+
;BB<:@CCCCACBC7@911<1/...*.6435>@
@2RRZ9:00008:00203
ACGAGTGCGTTCCC
+
9<C@@>@@1-+*0)
@2RRZ9:00013:00239
ATCAGACACGGACATCCCC
+
BABCB@>@?8,/1,,,,,,
@2RRZ9:00023:00219
ACGAGTGCGTTCCT
+
898@91161/,/,,
@2RRZ9:00027:00212
ACGAGTGCGTTCC
+
948@@<68-*)*0
@2RRZ9:00028:00208
ACGAGTGCGTTCCCCA
+
AC@@99<99?----*-
@2RRZ9:00028:00221
ACGAGTGCGTTCCCCATGTAAAA
+
BBBAAABCCD@;88*/-,,,,,,
@2RRZ9:00034:00203
ACGAGTGCGTTCCCCATG
+
BBBAABCCBBED880/-*
@2RRZ9:00034:00245
ACGAGTGCGTTCCCCATGTAAAAAAAA
+
AABBBBBBBA=8770-***,2222222
@2RRZ9:00038:00220
ACGAGTGCGTTCCCCATG
+
BBB@@ACBAA2///+1-*
@2RRZ9:00044:00204
ACGAGTGCGTTCCC
+
>?>99496/-**0)
@2RRZ9:00044:00211
ACGAGTGCGTTCCCCAT
+
BDA:;=CA@>----*-*
@2RRZ9:00049:00218
ACGAGTGCGTTCCCCATGTAGCTC
+
ABA::@CEDBB88=1-*((((*,6
@2RRZ9:00004:00253
ACGAGTGCGTTCTCCATTTTTTTT
+
>@>;<<DCAA;?<:-,,000000$
@2RRZ9:00006:00258
ACGAGTGCGTCCCA
+
4;74444//,,,**
@2RRZ9:00007:00256
ACGAGTGCGTTCCCATG
+
=@@9999991,-,*,,,
@2RRZ9:00008:00255
TAGTATCAGCCTCGCCATTTTTTTT
+
@AA@@A@99<;>>=A-/////////
@2RRZ9:00010:00260
TACTATGCCGTCC
+
4444///,*,,,,
@2RRZ9:00010:00265
ACGAGTGCGTTCCCCATGTTTTTTT
+
AAB@?ACCCB@7770-,**000088
@2RRZ9:00011:00256
ATACGCTCGACATTTTTTTTTTTTTTTTTTAG
+
/6////44///,,2288888888882222",,
@2RRZ9:00027:00280
ACAAGTGCGTTCCCCATGTTT
+
BBB@CDDBB;;0000--,,,,
@2RRZ9:00030:00289
ACGAGTGCGTTCCCACTG
+
@A@CB@9>4/---+,,,,
@2RRZ9:00004:00339
ATATCGCGTCGGACTGGG
+
43444944///,//////
@2RRZ9:00010:00301
ACGAGTGCGTTCCCCATG
+
>@C:;<BA91,---*-,,
@2RRZ9:00011:00302
ACGAGTGCGTTCC
+
CBBBB@AAA::82
@2RRZ9:00012:00303
ACGAGTCGTTCCCCATGCCCC
+
BDABBBBB>;8220,-,,222
@2RRZ9:00012:00332
ACGAGTGCGTTCCCAC
+
=@A999=<--*,2*,,
@2RRZ9:00015:00307
ACGAGTGCGTTCC
+
BBBABBBEB;?C7
@2RRZ9:00021:00341
ATACGCTCGTCAAAAAAAA
+
64///,.////33333333
@2RRZ9:00022:00317
ACGAGTCGTCCCAT
+
=@:949;4/,20,,
@2RRZ9:00026:00343
ACGAGTGCGTTC
+
BBB===BCCE??
@2RRZ9:00035:00307
ACGAGTGCGTTCCCCATGTTTTT
+
BBBBBBBCC>?8==*--,,,,,,
@2RRZ9:00043:00320
ACGAGTGCGTTCCCCATGTTT
+
BBBBBBBCB>;0000--,,,,
@2RRZ9:00046:00335
ACGAGTGCGTTCCCCATGTT
+
BEBBDBBAAB,---*-,,,,
@2RRZ9:00007:00382
ACGAGTGCGTTCCCCA
+
ACB?@ACCCC@CBB49
@2RRZ9:00007:00399
ATAGTCTTCCCTG
+
/./60..,/85//
@2RRZ9:00009:00398
ACGAGTGCGTTCCC
+
ABB??ACCCEEDCE
@2RRZ9:00010:00392
ACGAGTGCGTTCCCCATTTTTTTT
+
BBB9:<CB==5999,484444444
@2RRZ9:00012:00389
ACGAGTGCGTTCCCC
+
ABBACDDCDA>@BB6
@2RRZ9:00015:00375
ACGAGTGCGTTCCCACTCC
+
;@?A>>9<2/+-=8-,,,,
@2RRZ9:00016:00393
ATAGCTCGCTTTTTTT
+
4794///6////////
@2RRZ9:00019:00399
ATATGCTCGATTTTTTT
+
/3444.66/////////
@2RRZ9:00020:00399
TCATACGCTCCTC
+
,,,,066646,//
@2RRZ9:00021:00383
ATAGCTCGACTC
+
93493.//6///
@2RRZ9:00023:00383
ACGAGTGCGTTCCCCACT
+
;A>>>@9967+---*-,,
@2RRZ9:00025:00350
ACGAGTGCGTTCCCCAC
+
BA?BCB>8,,+---*-,
@2RRZ9:00027:00366
CACTATGCGCTCG
+
444499:8/,,,,
@2RRZ9:00028:00357
ACGAGTGCGTTCCCCATGGGGGG
+
@BAB@@?@?:,111+1///////
@2RRZ9:00028:00390
ATAGACACGACTCC
+
439//./,2,,///
@2RRZ9:00030:00367
ACGAGTGCGTTCCCACTGGGGGGG
+
BA@<;9BA<111>66/////////
@2RRZ9:00031:00389
ACTGACGCTCGACTCCCCC
+
///44444.6/////////
@2RRZ9:00032:00357
TATATGACCACTGGAACCAAAAAA
+
///7//447=9898=<=>CBCCCC
@2RRZ9:00032:00358
ATATCGTCTCGCAAAAAAAA
+
,(((((**084444444444
@2RRZ9:00032:00371
TACGAGCTCCACTGGGGGGGG
+
99;;;A9//76//////////
@2RRZ9:00033:00353
ATAGCTCGACAAAAA
+
8344../////////
@2RRZ9:00037:00358
TGATACGTCTCCCTCAAAAAAAA
+
///////2///8+//44444444
@2RRZ9:00037:00368
CATAGAGCGTCGACAAAAAAAA
+
,,02//1177784444444444
@2RRZ9:00038:00364
TGATACGTCTCC
+
999;?;@4,+*)
@2RRZ9:00041:00376
ACGAGTGCGTTCCCACAAAAAA
+
BB?AABC:77,11,////////
@2RRZ9:00042:00377
GCACTGTAACTGTCAAAAAAAA
+
?BBCHA@@C>???833333333
@2RRZ9:00043:00383
ACGAGTGCGTTCCCACAAAAAA
+
BBBBBB@@;<,11,////////
@2RRZ9:00047:00397
ACGAGTGCGTTCCCACTGGGGGG
+
BB@BAA@=9:,11,1////////
@2RRZ9:00049:00379
ACGAGTGCGTTCCCGTACCAGGGG
+
@:>==99994244-//88,/////
@2RRZ9:00049:00395
ACTAGTCGCTACGACAAAAAAAA
+
**,,,,64449994444444444
@2RRZ9:00004:00428
ACGAGTCTCCAAA
+
:82*****,*///
@2RRZ9:00019:00407
TCTCTATGCTCAG
+
B=@78***((**,
@2RRZ9:00019:00419
TGATAGTCTCACCC
+
4>>0+**((*,,22
@2RRZ9:00029:00448
ACGAGTGCTCCC
+
=<7******222
@2RRZ9:00038:00418
ACGAGTCTCCCC
+
8;8***((***)
@2RRZ9:00018:00547
ACGTTTTTTTTTTTTTTTTT
+
1/.////////////////"
@2RRZ9:00034:00512
ACGCTCCCATAAAAAAA
+
:;0,**0)*,,222822
@2RRZ9:00047:00597
ACGAGCGGGGGGGG
+
9981/.////////
@2RRZ9:00048:00571
ACGAGTCGCCCCC
+
B>9/,,,,,,,,,
@2RRZ9:00049:00578
ACGAGTCGCCCCCC
+
@@;,*****00008
@2RRZ9:00043:00643
ATATCGCCCCAAAAAAAA
+
,,,,,,///*/7777777
@2RRZ9:00019:00745
ACGAGTAAAAAAAA
+
41--,,,2228222
@2RRZ9:00036:00789
ACGAGTTTTTTTT
+
:;6//////////
@2RRZ9:00037:00802
ATGAAGAAAAAAAA
+
*((((((,,,8888
@2RRZ9:00038:00815
ACTAGGGGGGGG
+
1///77777777
@2RRZ9:00050:00012
ACGAGTGCGTTCCCCATGTCGTAGGTACTC
+
9@?@A;89@@6999,444444433113331
@2RRZ9:00051:00022
ACGAGTGCGTTCCCCATGTCGTAGTACTC
+
BCCBBBBA@@5999/9991:::00.....
@2RRZ9:00051:00027
ACGAGTGCGTTCCCCATGTCGTAGGTACTC
+
BB@@@BBBB@?@CDAI<<<@AA?@=@;;;@
@2RRZ9:00062:00033
ACGAGTGCGTTCCCATGTCGTAG
+
@A@<;=CB@?=;<-11//...31
@2RRZ9:00062:00049
ACGAGTGCGTTCCCCATGTCGTAGGTACTC
+
ABAAB?CCCD>@??6=9997<<76478887
@2RRZ9:00078:00048
ACGAGTGCGTTCCCACTGTCGTAG
+
BBB:9;>@9969919444444433
@2RRZ9:00082:00023
TAGTAATCAGCCTCGCCATGACGAAGGTATTCC
+
8/111,/77//1;AAA??994444249444;>;
@2RRZ9:00089:00017
CGTGTCTCTACGGCACAGGATTTTGTGTA
+
9999499;:///,//44424499,4449;
@2RRZ9:00050:00066
ACGAGTGCGTTCCCATGTCGTAGTAT
+
BBBBBD@99:244-994844833134
@2RRZ9:00050:00073
TGATACGTCTCCTTCCTTAGTTACTTCA
+
@CCBCBDDGA?;989;>9@>>=@AACBD
@2RRZ9:00051:00068
TAGTATCAGCCTCGCCATGACGAAGGTATTCC
+
BBCCBCB@@@@BDCDDFBCCCCDAC@BCCACA
@2RRZ9:00052:00086
TACTGAGCTACACACACAGAAAGATTGGT
+
BBCCBBCBB?A>>9;;@@@ABBCCA=?<;
@2RRZ9:00053:00090
TCTCTATGCGCTCCACATGTCTAAGGT
+
9BBB@?A@AACEC@@AA@@A@<<:=BE
@2RRZ9:00055:00071
ACGAGTGCGTTCCCCATGTCATAGGTACTC
+
?@7;<CA@BC5999-9@@@@988847888>
@2RRZ9:00058:00086
ACGAGTGCGTCCTC
+
9<8:111,,**)((
@2RRZ9:00060:00079
TACTGAGCTACACACACAGAAAGATTGGT
+
BBCCCBBBCCDBBA@:<<CCC?@@@?@:=
@2RRZ9:00060:00090
ACGAGTGCGTTCCCCATGCGTAGGTACTC
+
9<ABBBAB@@5999/999911/0,..4..
@2RRZ9:00068:00080
ACGAGTGCGTCCTCCTATGT
+
>@@BA@<;<<9:88,/..//
@2RRZ9:00074:00092
TAGTATCAGCCTCGCCATGACGAAGGTATTCC
+
@@@;;<BBCDCBBBC=::@;;4/78,//*)*0
@2RRZ9:00075:00069
ACGAGTGCGTTCCCACTGTCGTAGTAGTCA
+
@@ABB@:944699144444448733396..
@2RRZ9:00075:00078
ATCAGACACGGACACAGCAGAACACAC
+
@@CC@A@@<989?BBDBABCC@B:::?
@2RRZ9:00076:00092
ACGAGTGCGTTCCCCATGTCGTAGGTACTC
+
ADBBBBBA;;2444/9999>@@88678886
@2RRZ9:00081:00088
ACGCTCGACATGCCCAGGTACAGGAG
+
BBBBBDCCC>@@==98848>@@BCBB
@2RRZ9:00084:00063
ATCAGACACGACACAGTCAGAACAGAC
+
/.////.//////44444444244437
@2RRZ9:00096:00081
ACGAGTGCGTTCCCCATGTCGTAGGTACTC
+
BBBB??DBA;2444/9???>??8737888=
@2RRZ9:00054:00139
ACGAGTGCGTTCCCCATGTCGTAGGTACTC
+
ABBBB@AAAB@ACF:B9;;:;;>@=@;;;B
@2RRZ9:00055:00120
TACTGAGCTACCACACACAGAA
+
4899?999///5/////44433
@2RRZ9:00055:00142
ACGAGTGCGTTCCCCATGTCGTAGGTACTC
+
BBBBBAAABD@BCG:C;;<;;;?C@A;;<?
@2RRZ9:00056:00100
ACGAGTGCGTTCCCATGTCGTAG
+
BBB??@>@996991944/7//..
@2RRZ9:00068:00128
ACGAGTGCGTTCCCCATGTCGTAGGTACTC
+
BB@ABBBB?==@B@7A;;;BBBAA@?;<>C
@2RRZ9:00068:00148
ACGAGTGCGTTCCCCATGTCGTAGGTACTC
+
?BCA@@CCBF=@==4=499999>><78376
@2RRZ9:00069:00140
ACGAGTGCGTTCCCCATGTCGTAGGTACTC
+
BB@@A>BBCDEADB9B9;;???>@=A<;;B
@2RRZ9:00072:00101
ACGAGTGCGTTCCCCATGTCGTAGGTACTC
+
AA?AAAAAAB:;AC:C99:78887478376
@2RRZ9:00075:00107
CGTGTCTCTAGGCACAGGATTTTGTGTA
+
CABBFCAABCBABBA>><9999,994//
@2RRZ9:00077:00118
ACGAGTGCGTTCCCCATGTCGTAGGTACTC
+
ABB@A@BCCC@CCC:B99:@>;0/,0100/
@2RRZ9:00078:00116
ACGAGTGCGTTCCCCATGTCGTAGGTAC
+
9><>>>>@@@5999,4998844331133
@2RRZ9:00050:00199
TGATACGTCTCCTTCCTTAGTTTCACTTCA
+
DDAAAAAAAAC@C@B@=561//+///659=
@2RRZ9:00055:00184
AGCACTGTAGCTGTCACTGAAGTTACTTGT
+
9?9949;9@@ACA>>;11//,/6,449844
@2RRZ9:00056:00168
AGCACTGTAGCTGTCACTAGTTACTTGT
+
9;9:=AACCJD<=;B?>121:566:749
@2RRZ9:00056:00171
TAGTATCAGCCTCGCCATGGAATCGAAGGTATTCC
+
9944;;;9442/1//,/:92424499?BBBEB>A7
@2RRZ9:00057:00154
TAGTATCAGCCTCCGCCATGATCGAAGGTATTCC
+
444444@:::64424:86661////565//4;;;
@2RRZ9:00058:00156
ACGAGTGCGTTCCCCATGTCGTAGG
+
A@>@@AEBBA5499/944////..,
@2RRZ9:00059:00155
ACGGAGTGCTTCCCCATGTCGTAGGTACTC
+
ABB@BBA@BB@BBB:BAA@=@A9959;99A
@2RRZ9:00059:00170
ACGAGTGCGTTCCCCATGTCG
+
89@?@AC@@@5111+11/,,,
@2RRZ9:00061:00186
ACGAGTGCGTTCCCCATGTCGTAGGTACTC
+
@A;=?BBBBDEBDD:C<<<BCCBB>A;;<?
@2RRZ9:00062:00170
ACGAGTGCGTTCCCCATGTCGTAGGTACTC
+
@A>?BBBDBA==994=891<<8--+,-,,0
@2RRZ9:00062:00185
ACGAGTGCGTTCCCCATGTCGTAGGTACTC
+
BB@>ABDCB@6444-8999>?>87378786
@2RRZ9:00063:00192
TAGTATCAGCCTCCGCCATGACGAAGGTATTCC
+
994444444424424424444999999===<=<
@2RRZ9:00065:00172
ACGAGTGCGTTCCCCATGTCGTAGGTACT
+
?@@BBBBCCD@CBB4999100;0/,....
@2RRZ9:00069:00164
ACGAGTGCGTTCCCCATGTCGTAGGTACTC
+
=A?ABBBBBBBDB@69;;;8?>A?=AAAAA
@2RRZ9:00071:00171
ATCAGACACGGACACAGCAGAACACAC
+
@;:9>>894424844444:99844433
@2RRZ9:00077:00191
TCTCTATGCGCTCCACATGTCTAAGAT
+
AAAGCBBBBBB::9<CBBBDBBBBCBB
@2RRZ9:00078:00172
ACGAGTGCGTTCCCCATGTCGTAGGTACTC
+
EEB@@ACCCC@CCC:@===8998857888=
@2RRZ9:00081:00173
ACGAGTGCGTTCCCCATGTCGTAGGTA
+
BCAABBBDDCAAA?2949111---*,,
@2RRZ9:00082:00173
ACGCTCGACATGCCCAGTACAGGAG
+
?ACCDCAAA>A@==988889<BABC
@2RRZ9:00085:00163
ACGAGTGCGTTCCCCATGTCGTAG
+
BBB@@A@@@A5999/991-,,,,,
@2RRZ9:00088:00195
ACGAGTGCGTTCCCCATGTCGTAGGTACTC
+
BBBBB@AAAB@ABC:C?@@@@@A@=A;<<A
@2RRZ9:00053:00210
TAGTATCAGCCTCCGCCATGACGAAGGTATTCC
+
4844444///,//,//5444=?A=?A?999>?>
@2RRZ9:00060:00231
ACGAGTGCGTTCCCCATGTCGTAGGTACTC
+
@97;@@99>BAECC:DCCCB@?87378776
@2RRZ9:00061:00226
ACGAGTGCGTCTCC
+
@>@<1/,,,,,,20
@2RRZ9:00061:00234
ACGAGTGCGTTCCCCATGTCGTAGGTACTC
+
BB>?BBCBBB@BCC:CCBB@@@ACAC<<<A
@2RRZ9:00062:00203
ACGAGTGCGTCCTACAT
+
9<AAA@;----+***(,
@2RRZ9:00063:00230
ACGAGTGCGTTCCCCATGTCGTAG
+
BBBABBCB;;2444/9991=;8-,
@2RRZ9:00063:00244
ACGAGTGCGTTCCCCATGTCGTAGGTACTC
+
;9;>A@=@AA@CAA499843333.,..4..
@2RRZ9:00066:00205
TCTCTATGCGCTCCACATGTCTAAGGTA
+
=B<<<<9>A>>99594449994424299
@2RRZ9:00067:00216
TACTGAGCTACACACACAGAAAGATTGGT
+
BCCCC?AA@989A99999433,779;?26
@2RRZ9:00072:00236
ACGAGTGCGTTCCCCATGTCGTAGTACT
+
<;:9?;9;;<<???4?9/--,,,,,,0.
@2RRZ9:00073:00225
ACGAGTGCGTTCCCCATGTCGTAGGTACTC
+
ABBBBBDB>;7;99/999<@@@?B?B;;;B
@2RRZ9:00075:00230
ACGAGTGCGTTCCCCATGTCGTAGGTACTC
+
?CBABBCB?==@@@4@9;;AAA@C@C;;;?
@2RRZ9:00078:00243
ATCAGACACGGACACAGCAGAACACAC
+
CAABCCB:;:@AB?AAAACCC@CCCAB
@2RRZ9:00079:00243
ACGAGTGCGTTCCCCATGTCGTAGGTATC
+
BBBAA?@@BC@BDD:C;<1;1100,/06.
@2RRZ9:00080:00225
ACGAGTGCGTTCCCCATGTCGTAGA
+
@B9:<<>CCE@><<1111--,,...
@2RRZ9:00092:00241
ACGAGTGCGTTCCCCATGTCGTAGGA
+
BCDAB?BBBB@?::0/11---70/,.
@2RRZ9:00094:00233
ACGAGTGCGTTCCCCATGTCGTAGGTACTC
+
BBBBBBCCAA?BA?4>9998?>>>;>888=
@2RRZ9:00099:00204
ATCAGACACGGACACAGCAGAACACAC
+
A?@ACCBCCB>:94:999@AA=ADFBB
@2RRZ9:00068:00289
ACGAGTGCGTTCCCCATGTCGTAGGTACTC
+
BBB>BCDB=98@@=4@@BBBDD@?:<8887
@2RRZ9:00070:00261
TGATACGTCTCCTTCCTTAGTTACTTCA
+
CBCBCCA@ADE@C@B?B?:;;@<<<AAA
@2RRZ9:00095:00292
ACGAGTGCGTCCCACT
+
89@AA@911---+***
@2RRZ9:00058:00348
ACGAGTGCCGTTCCCCATGTCGTAGTACTGAGA
+
DC?;1111,//,/8808:8,,,,,,,,,.4611
@2RRZ9:00071:00301
ACGAGTGCGTTCCCACTGTCGTAGT
+
=@@;99@@?>69919944444/...
@2RRZ9:00077:00342
ACGAGTGCGTTCCCCATGTCGTAGGTACTC
+
BBB@BBCC@A>AEC6?A@@AAC??:?888=
@2RRZ9:00084:00315
ACGAGTGCGTTCCCATG
+
=;7999=1/1,-2*,,,
@2RRZ9:00086:00331
ATATCGCGAGGGTATGGAAGACTCTATA
+
B>@@DCCAEBC@C<<<@NACBBBBBA??
@2RRZ9:00089:00332
TCTCTATGCGCTCCACATGTCTAAGGTTG
+
;BBB@@<<>CCCCAAAACCDDCC?B@C@C
@2RRZ9:00096:00337
ACGAGTGCGTTCCCCATGTCGTAGGTACTC
+
BB@@@AACGCACIK:D==<CCECFBA<><B
@2RRZ9:00064:00353
ACGAGTGCGTTCCCCATGTCGTAGGTACTC
+
BBB@BBBB942999/9=--,,,2222077:
@2RRZ9:00065:00368
AGCACTGTAGCTGTCACTAGTTACTTGT
+
<@CEDDCBBDCCCA;,-,,022:==;==
@2RRZ9:00070:00371
ACGAGTGCGTTCCCCATGACG
+
BBABBCCBBD6999,,,****
@2RRZ9:00070:00381
ACGAGTGCGTTCCCCATGTGTAGGTACTC
+
BBBBAABCCD@CCB4:8//....,.3337
@2RRZ9:00070:00387
ACGAGTGCGTTCCCCATGACG
+
BBBBA?@?AA6999,,,****
@2RRZ9:00072:00389
ACGAGTGCGTTCCCCATGACGTAGGTA
+
BCCCCBA@@D5999/-7***((*,*,,
@2RRZ9:00073:00376
ACGAGTGCGTTCCCCATGTGTAGGTACTC
+
BBBBBBECBC?BDA4?;1/..43333333
@2RRZ9:00073:00399
ACGAGTGCGTTCCCCATGTGTAGTATC
+
?BBBBBBEBC@CC;2;6-******04.
@2RRZ9:00078:00361
ACGAGTGCGTTCCCCACTGATGTC
+
887;;;A>DD6999/1/,,,****
@2RRZ9:00078:00388
ACGAGTGCGTTCCCCATGTGTCA
+
BBA?@ABCBB6;;9/9<1*****
@2RRZ9:00079:00387
ACGAGTGCGGTTCCCCATGTGTCAGT
+
BBBBBBB??=A@CCB4A<1*******
@2RRZ9:00083:00369
TGATACGTCTCCTTCCTTAGTTACTTCA
+
CBDAB@@AB?@=A?B><?111,//87?C
@2RRZ9:00084:00364
ACGAGTGCGTTCCCCATGTGTAGGTACTC
+
BBCBBDCBA?=??94=;1//8..,.3337
@2RRZ9:00088:00357
ACGAGTGCGTTCCCCATGTCGTAGGTACTC
+
;@@;;=CDFHACCD7@7--,,222268>?A
@2RRZ9:00088:00363
ACGAGTGCGTTCCCCATGTCGTAGGTACTC
+
@CB:9<BBCDACCC8>7--,,222230779
@2RRZ9:00088:00370
ACGAGTGCGTTCCCATGA
+
?=A@4/////,/757,//
@2RRZ9:00092:00385
CGTGTCTCTAGGCACGGATTTTGGTGTAG
+
@A<;<BAA@>>;84//77788*/,///66
@2RRZ9:00093:00354
ACGAGTGCGTTCCCCATGTCGTAGGTACTC
+
AA@9;<CBCDAGCC8A?110046576??>@
@2RRZ9:00095:00373
ACGCTCGACATGCCCGGTACAGGAG
+
ABABBBBABC@999042444998==
@2RRZ9:00096:00387
ACGAGTGTGTTCCCCATGTGTAGTA
+
998894::995889,46.,,,,,,.
@2RRZ9:00050:00404
ACGAGTGCGTTCCCCATA
+
?BCBABA882+---*,,,
@2RRZ9:00050:00433
ACGAGTGCGTCCCATCC
+
BBBB=>>11--0*,,,,
@2RRZ9:00053:00411
ACGAGTGCGTTCCCATAAAA
+
BBBBA=;;4/-11,//////
@2RRZ9:00069:00400
ACGAGTGCGTTCCCCATGTCGTGAGGTACTC
+
BB?@AB@@@B@::808-,,,,,..4443638
@2RRZ9:00075:00402
TCTCTATGCGCTCCACATGTCCGTAAGGT
+
;DCB;;<@B>>@B6//,,,,,*,/42488
@2RRZ9:00083:00412
ACGAGTGCGTTCCCCATGTCGTGAGGTACTC
+
BCBAA@CCBB@::808,,,,004..,.;8;:
@2RRZ9:00086:00433
ACGAGTGCGTTCCCCATGTCGTGA
+
BBBBBBBBBD@;8808-*((((((
@2RRZ9:00087:00438
ACGAGTGCGTTCCCCATGTCGTGGAG
+
BB@AABCCCD@;8808,,,,,,.,..
@2RRZ9:00090:00431
ACGAGTGCGTTCCCCATGTCGTGAGGTACTC
+
BBBBB>>>@B@::808///...331017676
@2RRZ9:00093:00428
ACGAGTGCGTTCCCACTG
+
BBCCCA?>99611-//,*
@2RRZ9:00050:00465
ACTGAGCTCCGCCCCCCCCC
+
4/////**,*,,22282222
@2RRZ9:00050:00494
ACGAGTGCGTTCCCTTTTTT
+
?BA:41<<11,11+//////
@2RRZ9:00052:00497
ACGAGTGCGTTCCAAAAAAAA
+
8>7894494424244444444
@2RRZ9:00053:00492
ACGAGTGCGTTCCCAAAAAAAA
+
@CB@499>99599098444444
@2RRZ9:00053:00497
ACGAGTGCGTCAAAAAAA
+
=@>>44////////////
@2RRZ9:00060:00483
ACGAGTGCGTCCCATTTTT
+
?>7;4;4////8+//////
@2RRZ9:00061:00487
ACGAGTGCGTTCCCCATTTTTT
+
@AB;:;A<11-111*///////
@2RRZ9:00062:00462
TATACGTCTTCCCTGAAAAAAAA
+
,,,///2/,*,20,,.6666999
@2RRZ9:00071:00609
ACGAGTGCGTCACCCCCC
+
BB@@B@82,,,,,,,,,,
@2RRZ9:00051:00835
ACGACCCCCCCC
+
=>8999844444
@2RRZ9:00069:00833
ACGAGGGGGGGG
+
;;9444489999
@2RRZ9:00077:00842
ACGAGGGGGGGG
+
>>3444444444
@2RRZ9:00107:00048
ACTGACTCTACAC
+
//,,,,**,,,//
@2RRZ9:00115:00006
ACGACTGCGTTCCC
+
6:7-*****,*,,,
@2RRZ9:00132:00030
TGATACTCTCCTTCCTTAGTTACTTCA
+
ACDCCBAAACADAC?B?:;;:1//,/8
@2RRZ9:00143:00014
ACGAGGGGGGGGTGCGTTCCCCATGTCGTAGGTACTC
+
BA>?==99999$9>AAA?AKH:C>=<?>>8737878;
@2RRZ9:00104:00084
ACGAGTGCGTTCCCCATGTCGTAGGTACTC
+
@C@@ACCC@A2444/9>><:1100,0000.
@2RRZ9:00116:00093
ACGCTCGACATGCCAGGTACAGGA
+
;<1//,,8/////,/42334999/
@2RRZ9:00121:00052
ACGAGTGCGTCCTC
+
8>3////,*00)((
@2RRZ9:00123:00059
TCTCTATGCGCTCCACATGTCTAAGGT
+
CDCE<;=BBBAAADCCAA9;;9><@<A
@2RRZ9:00126:00087
AGCACTGTAGCTGTCACTAGTACTTGTG
+
/6////8;ABBA:944466/1/:87:61
@2RRZ9:00136:00071
ACGAGTGCGTCCTCATG
+
8>8844;;///,///*,
@2RRZ9:00142:00065
ACGAGTGCGTTCCCCATGTCGTAGGTAT
+
@@@AABCCCC@;::0;/1----00,..2
@2RRZ9:00103:00101
TAGTATCAGCCTCGCCATGACGAAGGTATTCC
+
BBCCCCCA@ACBBCGC@BACDCCBC@@@@>A>
@2RRZ9:00114:00102
ATATCGCGAGGGTAGTGGAAGACGATC
+
;;;CCCDBCDD=>98482/56......
@2RRZ9:00115:00124
CGTGTCTCTAGGCACAGGATTTTGTGTAG
+
BDCCAAB?A@A>A;99>;9999/9>949B
@2RRZ9:00117:00140
ACGAGTGCGTTCCCCATGTCGTAGGTACTC
+
BBBABABBCD@BBB6=4;:???>?=?8887
@2RRZ9:00121:00145
ACGAGTGCGTTCCCCATGTCGTAGGTACTC
+
=B?@@ACCCC@CDF9B9;9999>>;=8887
@2RRZ9:00121:00147
ACGAGTGCGTCCTC
+
>93444444667,,
@2RRZ9:00122:00117
ATCAGACACGGACACAGCAGAACACAC
+
CA@@@?@DDC?BCBBBCBBCC@BBB>?
@2RRZ9:00124:00138
ACGAGTGCGTTCCCCATGTCGTAGGTACTC
+
B@>@CCCCDC@B??69499>>;00,/0..3
@2RRZ9:00131:00105
ACGAGTGCGTTCCCCATGTCGTAGGTA
+
9<:@@@A@@A5999/99911//..,..
@2RRZ9:00134:00111
TAGTATCAGCCTCGCCATGACGAAGGTATTCC
+
<<EAAACCBA>@<<<7<@ACCCB@BACB=:::
@2RRZ9:00139:00131
ACGAGGTGCGTTCCCCATGTCGTAGGAACTC
+
:<DBB>A44996944,4998=?=@@7;7;88
@2RRZ9:00144:00101
ACGAGTGCGTTCCCCATGTCGTAGGTACTC
+
BCC:;>EBAA6999/9999?@?87367336
@2RRZ9:00102:00195
ACGAGTGCGTTCCCCATGTCGTAGGTACTC
+
ACB@@@CCCCACGC9B9:;@A@AA@;;<@A
@2RRZ9:00103:00169
ACGAGTGCGTTCCCATGTCGT
+
A@<@@@>>99611-1//****
@2RRZ9:00115:00184
ACGAGTGCGTTCCCCATGTCGTAGT
+
BCBABA@@??5111+11//662...
@2RRZ9:00119:00186
ACGAGTGCGTTCCCACTGTCGTAGT
+
?@@;;9BB99699188444444...
@2RRZ9:00120:00156
ACGAGTGCGTTCCCCATGTCGTAGTACTC
+
AABCB@BAA:5444/9991;;;01000..
@2RRZ9:00122:00150
ACGAGTGCGTTCCCCATGTCGTAGGTACTC
+
BBA@@ACCCC?BCC:CBBB=9>3347888>
@2RRZ9:00123:00165
ACGAGTGCGTTCCCCATGTCGTAGGTACTC
+
BBBBBBBBBB?CCC:B9;;@@@8857888=
@2RRZ9:00126:00180
ACGAGTGCGTTCCCCATGTCGTAGGTACTC
+
ACABBBBCCC?B@@7=;<9?@@8857878;
@2RRZ9:00132:00172
ACGAGTGCGTTCCCCATGTCGTAGGTACTC
+
BB>??@BBBC@CCD:B9988>>88578886
@2RRZ9:00133:00181
ACGAGTGCGTTCCCCATGTCGTAGGTACTC
+
@BB@?ACBBBEBHD:@:<;>@>88578886
@2RRZ9:00135:00151
ACGAGTGCGTTCCCCATGTCGTAGGTACTC
+
BBB@BBCCBB?A??7A@@@@BB??==888=
@2RRZ9:00136:00179
ACGAGTGCGTTCCCCATGTCGTAGGTACTC
+
=A?BBBBBB@6944-9>>@@BBAA=@????
@2RRZ9:00138:00187
ACGAGTGCGTTCCCCATGTCGTAGGTACTC
+
CCA@AACCCCCACC:B:9:<>;00,0100/
@2RRZ9:00141:00169
TACGAGCTACCACA
+
///8:9..//720,
@2RRZ9:00146:00158
ACGAGTGCGTTCCCCATGTCGTAGGTACTC
+
A>@@BBBBBB>@CF:CA??>@?7:7:888=
@2RRZ9:00146:00195
ATATCGCGACGGGTATGGAAGACTCTATAGA
+
48999@@>44495988;24297733/..45+
@2RRZ9:00101:00219
ACGAGTGCGTCCCCCATGTCGTAGGTACTC
+
@BBBBBBB@44449-9>@@@BBBB@BBCAB
@2RRZ9:00101:00225
ACGAGTGCGTTCCCCATGTCGTAGGTACTC
+
BB@@ABBCCC@CBB9C;<;@@@88478786
@2RRZ9:00102:00212
ATATCGCGAGGGTATGGAAGACTCTATA
+
BB??@CBB@AA>A@AA@CADJBAA:::?
@2RRZ9:00120:00241
ACGAGTGCGTTCCCACTGT
+
<G>@9>99/:,-,*,,,,,
@2RRZ9:00122:00245
ACGCTCGACATGCCAGGTAGCAGGAG
+
44748@@>>A999<992331477931
@2RRZ9:00125:00230
ACGAGTGCGTTCCCCATGTCGTAGGTACTC
+
BBBABBDBBBEBHH:B9;:<>>8747888=
@2RRZ9:00129:00241
ACGAGTGCGTTCCCATGTCGT
+
BB?=@AB;9:244-444////
@2RRZ9:00135:00220
ACGAGTGCGTTCCCACTGTC
+
@CBBAA==99511,///,**
@2RRZ9:00137:00224
TCTCTATGCGCTCCACATGTCTAAGGT
+
CBCDBBBCDCCCC@9;1;111/15:5=
@2RRZ9:00142:00219
CGTGTCTCTTACGGCACAGGATTTGTGTA
+
4444996//,///,.44448444-4>844
@2RRZ9:00104:00271
ACGAGTGCGTTCCCCATGTCGTAGGTACTC
+
@@BB@@CCCD=?==4=899888?=:=888=
@2RRZ9:00104:00272
ACGAGTGCGTTCCCCATGTCGTAGGTACTC
+
AABAABCDCB=@==499;;BBC8;77888<
@2RRZ9:00108:00298
TAGTATCAGCCTCCGCCATGACGATGGTATTCC
+
4944444///,//,//,4444::99994449;;
@2RRZ9:00110:00259
ACGAGTGCGTTCCCCATGTCGTA
+
ABBABBDA::2///+11/,222.
@2RRZ9:00115:00299
ACGAGTGCGTTCCCCATGTCGGTAGGTACTC
+
BBBBBBBBAA?BII:D<==CA>AAA>?@AAB
@2RRZ9:00126:00270
ACGAGTGCGTTCCCCACTTCGTAGTACTC
+
AB@BBBBB::<<DD499924443334444
@2RRZ9:00137:00274
ACGAGTGCGTTCCCCATGTCGTAGGTACTC
+
BCBB@@BCCDB@@=69;487888><>8887
@2RRZ9:00137:00285
ACGAGTGCGTTCCCCATGTCGTAGGTACTC
+
@A?AB@BBA;6444/9=99999??<=888=
@2RRZ9:00137:00297
TAGTATCAGCCTCCCCATGACGAAGGTATTCC
+
>9999:=BBC@BCNL:;::4444242444242
@2RRZ9:00143:00286
ACGAGTGCGTTCCCCATGTCGTAGGTACTC
+
ABB@AABDCBB@=94988888887378787
@2RRZ9:00144:00284
ACGAGTGCGTTCCCACTGTGTAGTAG
+
BB?AB@??496991494////....7
@2RRZ9:00146:00268
ACGAGTGGCGTTCCCCATGTC
+
BBCBB@A;9996999,4/,,*
@2RRZ9:00146:00297
ACGAGTGCGTTCCCCATGTCGTAGGTACTC
+
BBBB===AAB@ABC:B=?=8888A;>8::?
@2RRZ9:00148:00277
ACGCTCGACATGCCCAGTACAGGAG
+
>@ABDDCCD>>111,11..//6566
@2RRZ9:00149:00268
TAGTATCAGCCTCGCCATGACGAAGGTATTCC
+
9<CCECCAABBCAA??999994::@@BABBC@
@2RRZ9:00104:00334
ACGAGTGCGTTCCCCATGTCGTAGATA
+
>A?BB@BAAB@BCC:BBCCCCBA@;,,
@2RRZ9:00104:00341
ACGAGTGCGTTCCCCATGTCGTAGGTACTC
+
BBBBBBCBB@;??=6@ABBBAACB?B;;;?
@2RRZ9:00114:00304
TCTCTATGCGCTCCACATGTCCTAAGGT
+
BCCCCDCDBDC=@=;91<>11,/6,/,4
@2RRZ9:00120:00327
ACGAGTGCGTTCCCCATGTCGTAGGTACTC
+
@B@@BBCCBB@BBB7@;;;?BB8747888=
@2RRZ9:00122:00340
TACTGAGCTACACACATCGA
+
BAA@BB@989444,,,,,,,
@2RRZ9:00126:00326
ACGAGTGCGTTCCCCATGTCGTAGGTACTC
+
AABAABCC@@7;99/9>>>>@A8857??>=
@2RRZ9:00126:00336
ACGAGTGCGTTCCCCATGTCGTAGGTACTC
+
ABBBBBDB>@6444/9991<>;00,...,0
@2RRZ9:00126:00345
ACGAGTGCGTTCCCCATGTCGTAGGTACTC
+
BBABBDC:==ACCB9A@@@:97??88>;77
@2RRZ9:00127:00301
ACGAGTGCGTTCCCA
+
498<>;<<11,,,*,
@2RRZ9:00135:00333
ACGAGTGCGTTCCCCATGTCGTAGGTACT
+
BBBBBBBA=?=@>>4>991117--*,,,,
@2RRZ9:00138:00323
TGATACGTCTCCTTCCTTAGTTACTTCA
+
<AA@;;<<>@DBKIE@B29995999249
@2RRZ9:00149:00310
ACGAGTGCGTTCCCCATGTCTAGTAT
+
?BBBBAAAAB?ACC8;/-******05
@2RRZ9:00101:00355
TCTCTATGCGCTCCACATGTCTAAGGT
+
AABECCDCCACBD@CBBCAAABC@C?B
@2RRZ9:00101:00368
ACGAGTGCGTTCCCCACTCGATCGTAGA
+
98:;;9;;AA5999//6/////64.311
@2RRZ9:00102:00365
ACGAGTGCGTTCCCCATGTCGTAGGTACTC
+
BB>@BCCBBBABBA9A?>@@AAAB>B@@@?
@2RRZ9:00102:00367
ACGAGTGCGTTCCCCATGTCGTAGGTACTC
+
BA@BABBA@@;@@@4>AA@?>>87378371
@2RRZ9:00106:00364
CGTGTCTCTAGGCACAGGATTTTGTGTAG
+
BCCDCBBABBB@BBBA@>9999/9?999@
@2RRZ9:00112:00397
ACGAGTGCGTTCCCCATGTCGTAGGTACTC
+
BBBCCBB@AA@CCD:CA@;::8-,+,-,,,
@2RRZ9:00113:00364
ACGAGTGCGTTCCCCATGTCGTAGGT
+
AEBBBBCBA;6944/9991;;8-,*,
@2RRZ9:00115:00350
ACGAGTGCGTTCCCCATGTCGTAGGTACTC
+
>CBABABBCC?A?924999??;10,/0...
@2RRZ9:00120:00388
ACGAGTGCGTTCCCCATGTCGTAGGTACTC
+
@A@@@;99>?6999,9848>=878478786
@2RRZ9:00126:00387
ACGAGTGCGTTCCCCACTGTCGTAGT
+
8<BBAB@;445999/9444444....
@2RRZ9:00129:00379
AGCACTGTAGCTCGTCACTAGTTACTTGTG
+
9>944:944444444444444889992444
@2RRZ9:00135:00383
ACGAGTGCGTTCCCATGT
+
>A@>999999511,///,
@2RRZ9:00140:00370
ACGAGTGCGTCCTCATGT
+
9<A@>:<<11/,,,,,,,
@2RRZ9:00144:00368
ACGAGTGCGTCCCA
+
88,-,,,,6/,,*/
@2RRZ9:00145:00384
ACGAGTGCGTTCCCATGTC
+
BBBBBBBAA<,-,*,((((
@2RRZ9:00147:00368
ACGAGTGCGTTCCCCATGTCGTAGGTAT
+
BBBBBBBB@@?D:>011//...310177
@2RRZ9:00106:00407
ACGCTCGACATGCCCAGGTACAGAG
+
BC>??BBCCCGCBA<;;9;@BCCCC
@2RRZ9:00119:00429
ACGAGTGCGTTCCCCATG
+
BBBBBBBBBC@CCC:B;<
@2RRZ9:00120:00430
ACGAGTGCGTCCCTACC
+
>>?;67-,,,,,*,002
@2RRZ9:00128:00414
ACGAGTGCGTTCCCATGTCGTAGGTACTC
+
BBABBBBCCCACC@C;<;;;;?>=?;;;B
@2RRZ9:00130:00444
ATCAGATACGGACCACAGCAGAACACAC
+
?@@BBCBA@@<992948449@C?BBBBB
@2RRZ9:00133:00414
TACTGAGCTACCACACACAGAAAGAT
+
<<<99@A994484444444433,3,2
@2RRZ9:00100:00456
ATCAGACACGGACACAGCAGAACACAC
+
B@?BAA@CDG=@ACCCEDCCB@BBBBB
@2RRZ9:00105:00465
ACGAGTGCGTTCCCCATGTCGTAGGTACTC
+
BBBBCBBB?@=ACC:EAAAB@@?A>?8;8:
@2RRZ9:00109:00479
ACGAGTGCGTTCCCCATGTCGTAGGTATC
+
ABBB?===9959@A4@9999>>8847876
@2RRZ9:00118:00464
ATCAGACACTCGGACACAGCAGAACACACAG
+
93344/4////7,//::96/11.,.664.0.
@2RRZ9:00118:00492
ACGCTCGACATGCCAGGTACAGGAG
+
BA?@@><11/7,/,//,///44244
@2RRZ9:00123:00462
ACGAGTGCGTTCCCCATGTCGTAGGTACTC
+
BBB??@CCC@9999/9=@>>??8747888=
@2RRZ9:00127:00487
ATATCGCGACGGGTATGGAAGACTCTATAG
+
@A9;9@@@444=:;9:CCGBCA;:766178
@2RRZ9:00134:00453
ACGAGTGCGTCCCATGCTCGTA
+
>>0/////688:;;8;1,,,,*
@2RRZ9:00134:00491
ACGAGTGCGTTCCCACTGTCGTATGT
+
9<B;;9@@9969918944///4....
@2RRZ9:00135:00473
ATCAGCCACGGACACAGCAGAACACAC
+
98?9987;@?=@BBBCC;;<B7;9>>;
@2RRZ9:00139:00466
TGATACGTCTCCTCCTTAGTTACTTCA
+
@>9@>@991//,//785/19?944::7
@2RRZ9:00146:00463
ACGAGTGCGTTCCCCATGTCGTAGGTACTC
+
?CC@?ACCBB=@@>2>>@A@BBBC@A;;;A
@2RRZ9:00149:00491
TGATACGTCTCCTTCCTTAGTTACTTCA
+
9999@>944442424249788<;99@CC
@2RRZ9:00103:00520
ACGAGTGCGTTCCCCATGTCGTAGT
+
BBAAABCCCD@CB@49991......
@2RRZ9:00103:00527
ACGAGTGCGTTCCCCATGTCGTAG
+
<CCA?>BBBD@>B<111/,,,,..
@2RRZ9:00103:00541
ATATCGCGAGGGTATGAAAGACTCTAT
+
9894449999?-44449A649773168
@2RRZ9:00105:00513
ACGAGTGCGTTCCCATGT
+
=@BBAAAA91--@+-**(
@2RRZ9:00107:00542
ACGAGTGCGTTCCCCATGTC
+
<CCBABBC?8,---*--,,,
@2RRZ9:00110:00512
ACGAGTGCGTTCCCCATGTCGTAGGTACTC
+
?BBBBBBCBC>AA@4@9999>>88417331
@2RRZ9:00113:00524
ACGAGTGCGTTCCCATG
+
>>?A?=9>91,,0*,,,
@2RRZ9:00114:00549
ACGAGTGCGTTCCCCATGTCGTAGGTA
+
BBBAAABBBD@>>>011110..31013
@2RRZ9:00118:00537
ACGAGTGCGTTCCCCATGTCGTAGGTACTC
+
?BBBBABBBC@CCB:@;998>:00,/0...
@2RRZ9:00119:00548
ACGCTCGTACCATGCCG
+
;;0//8/4449984424
@2RRZ9:00131:00515
TAGTATCAGCCTCGCCATGACGAAGGTATTCC
+
A@@@@AB>;;:11/8:::A@A>><>;999?A>
@2RRZ9:00131:00546
ACGAGTGCGTTCCCCATGTCGTAGGTACTC
+
BBAABBCCCD@ACC:C9;;A@@?@=@;;;=
@2RRZ9:00131:00548
ACGAGTGCGTTCCCCATGTCGT
+
BBBCDCA=9:2111+11/17..
@2RRZ9:00139:00507
ACGAATGCGTTCCCCATGTCGTAGGTACTC
+
?AAA>BB:;;>AAA9BBAAACCCC>;<<G?
@2RRZ9:00142:00518
ACAGTGCGTTCCCCCACTGTCGTAGG
+
;<CBGCA88,////+1////466665
@2RRZ9:00144:00520
ACGAGTGCGTTCCCCATGTCGTAGGTACTC
+
CBA??ABBBBBCCB8BABBBBCBC@?@@BB
@2RRZ9:00146:00525
ACGAGTGCGTTCCCCATGTCGTAGGTACTC
+
A@>99;@AAACCDDDCCBBCBAAA@BBBBB
@2RRZ9:00100:00559
ACGAGTGCGTTCCCCATGTCGTA
+
94<499BCGFBBA>011,****,
@2RRZ9:00102:00592
ACGAGTGCGTTCCCA
+
B?B949>>91,,,*,
@2RRZ9:00103:00597
ACGAGTGCGTTCCCCATGTCGTAGGTACTC
+
AAA;9<DCCCBDDC2>98444/..,.....
@2RRZ9:00105:00557
ACGAGTGCGTTCCCCATGTCGTAGGTATC
+
BBABBBBA=?BCID:A9999443311331
@2RRZ9:00106:00598
ACGAGTGCGTTCCCCATGTCGTAGGTACTC
+
BBBAA??B@@BCCC8?99984/..,.....
@2RRZ9:00112:00586
ACGAGTGCGTCCCA
+
>@>991///,,0**
@2RRZ9:00114:00573
ATCAGACACGGACACAGCAGAACACAC
+
BABBBBB?997;A@@CCB;<<=@@@BA
@2RRZ9:00114:00591
TAATATCAGCCTCGCCATGACGAAGGTATTCC
+
9428=999?B5:;49<>9999>><>5991,15
@2RRZ9:00116:00558
ACGAGTGCGTTCCCACTGTC
+
9;@@@@BA<<---+-,,,,/
@2RRZ9:00120:00595
ACGAGTGCGTCCCA
+
=@;;4496/,,,**
@2RRZ9:00121:00595
ACGAGTGCGTTCCCCATGTCGTAGGTATC
+
@AE<:<CCCC?CID8;9999987711371
@2RRZ9:00127:00595
ACGAGTGCGTTCCCCATGTCGTAGGTACTC
+
BBABBBDBBB@CDH:B;<999988478376
@2RRZ9:00128:00593
AGCACTGTAGCTGTCACTAGTTACTTGT
+
ACCCDCB?BBDEFEAAA<<9?<>?>699
@2RRZ9:00129:00587
TCTCTATGCGCTCCACATGTCTAAGGT
+
BBBCBBBBBCEAA=@@@@@@9996924
@2RRZ9:00137:00595
ACGAGTGCGTTCCCCATGTCGTAGGTACTC
+
BBBBBBBA;:6<@@4@<<<CCB@@=?:;;B
@2RRZ9:00138:00564
ACGAGTGCGTTCCCCATGTCGTAGGTACTC
+
BBBBBBBCDC@CBC9BBCDCCB@@=?A@A?
@2RRZ9:00141:00586
AGCACTGTAGCTGTCACTAGTTACTTGT
+
==94444899<9;9;9::==A6::@>::
@2RRZ9:00142:00586
ACGAGTGCGTTCCCCATGTCGTAGGTACTC
+
BB?ABBBBB@@CDD9?@CCBAA::7:?@@B
@2RRZ9:00148:00590
ACGAGTGCGTTCCCCATGTCGTAGGACTC
+
?BBBBBBCAA?BCD:CABACCB@@=@>>B
@2RRZ9:00105:00630
ACGAGTGCGTTCCCATGT
+
?@BC;99>99611-/,,*
@2RRZ9:00107:00624
ACGAGTGCGTTCCCCATGTCG
+
9<?A@@@@??5111*////..
@2RRZ9:00108:00622
ACGAGTGCGTTCCCCATGTCGTAGGCACTC
+
ABBAAABBCD@CCE9CABAAA@;;17<<66
@2RRZ9:00112:00644
ATCAGACACGGACACAGCAGAACACAC
+
BBBCCDB?>=<:4899@@911-1;:0.
@2RRZ9:00120:00629
ACGAGTGCGTTCCCCATGTCGTAGA
+
=99<<=CCCD>=::1111-,,,...
@2RRZ9:00120:00645
ACGAGTGCGTTCCCATGTCT
+
A=;;@94999511-///,,,
@2RRZ9:00122:00601
TAGTATCAGCCTCGCCATGACGAAGGTATTCC
+
BBCBCCC@@@?AA@A=@AB@B;;7;?BBDACD
@2RRZ9:00124:00611
ATATCGCGAGGG
+
?B;99;1/,*0)
@2RRZ9:00129:00611
TACTGAGCGCCTACAACACAC
+
,,,,,/,///,///65/4443
@2RRZ9:00133:00646
ACGAGTGCGTTCCCCATGTCGTAGT
+
AB>BB;;9DB5999,444477....
@2RRZ9:00134:00616
ACGAGTGCGTTCCCTACTGT
+
==;988911/788+1///8/
@2RRZ9:00134:00635
ACGAGTGCGTTCCCCATGTCGTAGGTACGTC
+
BCB99<CCCB>@==4>998><7..,.....3
@2RRZ9:00140:00602
ACGAGTGCGCCATGTCGTAGGTACTC
+
B?@@A@@?>><9989444331349:9
@2RRZ9:00142:00606
ACGAGTGCGTTCCCCATGTCGTAGGTACTC
+
BBBBBCBBBC<?AA8?@CCCCA@@@:;<CC
@2RRZ9:00142:00648
ACGCTCGACCATGCCAGGTAGCAGGAG
+
BB9<;BA4424;4424/,//.,000,/
@2RRZ9:00148:00606
ATATCGCGAGGGTATGGAAGACTCTATA
+
@<9;;@@@@DA<>>>?;>;>98090/..
@2RRZ9:00149:00605
ACGAGTGCGTTCCCCATGTCGTAGGTACTC
+
CBBBBABDCC6:::4;@BCDCBBBA@@BBC
@2RRZ9:00104:00673
ACGAGTGCGTTCCCCATGTCGTAGGTACTC
+
ABBBBBBBBBCBCH:C;;;???>><>8;8=
@2RRZ9:00108:00653
ACGAGTGCGTTCCCCATGTCGTAGGTATC
+
?CABBABBAB@ABCAC9;:@?>>=:=831
@2RRZ9:00112:00674
ACGAGTGCGTTCCCCATGTCGTAGGTACTC
+
@BCBABCCCB@CCD:CAA@@>>88578887
@2RRZ9:00114:00658
ACGAGTGCGTTCCCGATGTCGTAGTATC
+
9;;;44494924;-4494///.....44
@2RRZ9:00114:00667
TAGTATCAGCCTCGCCATGACGAAGGTATTCC
+
BBAAAA@ABB=@A@A=@BBBDCC@CBBAA=B?
@2RRZ9:00116:00667
TAGTATCAGCCTCGCCATGACGAAGGTATTCC
+
B?BAAA@AB@8;<;<=ABBCCCC@A>A<959>
@2RRZ9:00117:00683
ACGAGTGCGTTCCCCATGTCGTAGGTACTC
+
BBBBBBBB@C?CFDA?;;9>>;00,00007
@2RRZ9:00117:00690
ACGAGTGCGTTCCCCATGTCGTAGGTATC
+
BCBBBBB@445999/9991:9900,..4.
@2RRZ9:00119:00670
ACGAGTGCGTCCACT
+
BCGBC@?<1-+)**(
@2RRZ9:00121:00675
AGCACTGTAGCTGTCACTAGTTACTTGT
+
ACCCDCBBBBBCCCCBDDCCB?B;959>
@2RRZ9:00121:00689
ACGAGTGCGTTCCCCATGTCGTAGGTACTC
+
@CBBBACCCD?A??7?4;899988478887
@2RRZ9:00123:00652
TGATACGTCTCCTCCTTATTACTTCA
+
;<<;444@;--+,,*,*,,*///,/6
@2RRZ9:00125:00659
ACGAGTGCGTTCCCCATGTCGTAGGTACTC
+
BBAABBBCCDAAA?6=4;8=><00,0000:
@2RRZ9:00127:00651
ACGAGTGCGTTCCCCATGTCGTAGGTACTC
+
ABBBBBCE@@2444-9999?>@88478781
@2RRZ9:00128:00680
ACGAGTGCGTTCCCATGTCGTAGTAC
+
BBAABA;;4459919444886.....
@2RRZ9:00129:00689
TACTGAGCTACCACACACAGAAAGAT
+
44499@?434494444444444-4,0
@2RRZ9:00130:00653
ACGAGTGCGTTCCCCATGTCGTAGT
+
@@AB;99>995999,444/442,,,
@2RRZ9:00141:00692
AGCACTGTAGCTGTCACTAGTTACTTGT
+
@@CCECCAABBCCCCBCBBBA>BCC@BA
@2RRZ9:00146:00666
ACGAGTGCGTTCCCCATGTCGTAGGTACTC
+
BBBBBBCCBB?BBB7BA@>A?=;<:8;;>9
@2RRZ9:00103:00723
TCTCTATGCGCTCCACATGTCTAAGGT
+
994A@BCAAACCGECBBC;>=?@?A@?
@2RRZ9:00103:00725
ACGAGTGCGTTCCCCATGTCGTAGGTACTC
+
ACACBBDBB@6:44/9899>??>?<78;A@
@2RRZ9:00108:00723
ACGAGTGCGTTCCCCATGTCGTAGGTACTC
+
B@?ACCBA>B@ACC:B::9;A?<?:??>>@
@2RRZ9:00110:00714
ACGAGTGCGTTCCCATGTCGTAG
+
=A@CCCB=992//+11/-722..
@2RRZ9:00110:00738
ACGAGTGCGTTCCCCATGTCGTAGGTACTC
+
ABBCCBCBAA?ACF:A9;;@@@@C@ABBBC
@2RRZ9:00113:00715
ATATCGCGACGGGTATGGAAGACTCTATAG
+
9>9449:9:444-444;2424877711176
@2RRZ9:00116:00725
ATCAGACACGGACACAGCAGAACACAC
+
A@CCCCB???<@BBCDCBBAA?BBBB@
@2RRZ9:00119:00744
ACGAGTGCGTTCCCCATGTCGTAGGTACTC
+
ABABBBCBBB>@==6@9;;@AA@?;@;;8>
@2RRZ9:00120:00715
ACGAGTGCGTTCCCCATGTCGTAGGTATC
+
?@BBBBBBCDAA??6=499>>>8747>6.
@2RRZ9:00120:00725
ACGAGTGCGTTCCCCATGTCGTAGGTACTC
+
BBBBB@AAAB@ABC:D?@@::;??<@;;;?
@2RRZ9:00121:00716
ACGAGTGCGTTCCCCATGTCGTAGTACTC
+
@ABACB<;=A?AAA9A991000000000/
@2RRZ9:00122:00702
CGTGTCTCTAGGCACAGGATTTTGTGTAG
+
AACCFDBA=BB@B@@@C<9999/999//8
@2RRZ9:00123:00744
CGTGTCTCTACGGCACAGGATTTGTGTAGA
+
444;99999444239=44249969;4////
@2RRZ9:00127:00717
ACGAGTGCGTTCCCCATGTCGTAGGTACTC
+
BCBBBBA?AB=@==6>9<9?>>8846<<<;
@2RRZ9:00131:00721
ACGAGTGCGTTCCCCATGTCGTAGGTACTC
+
9;@;;9@BBCCCBB4;<<48;933113397
@2RRZ9:00134:00715
CTCTATGCGCTCCACATGTCCTAG
+
,,,,,,/44489:9:660,,*,,,
@2RRZ9:00135:00725
ACGAGTGCGTTCCCCATGTCGTAGGTACTC
+
?BB@AABCBB?BCD:CBBBCBC>??A@@@C
@2RRZ9:00136:00718
ACGAGTGCGTTCCCCATGTCGTAGTACGT
+
@BC@@@CCB@5999/99449943313311
@2RRZ9:00140:00713
ACGAGTGCGTTCCCCATGTCGTAGGTACTC
+
BCBABACCCD@CCB9@>?>;@@7957>>>=
@2RRZ9:00140:00733
ATATCGCGTACGGTATGGAAGACTCTATAG
+
989444//////,///636,/331111164
@2RRZ9:00142:00723
ACGAGTGCGTTCCCCACTGTCGTAG
+
BDABBBA>>?6999,4444/880,,
@2RRZ9:00143:00748
ACGAGTGCGTTCCCCATGTCGTTAGGTACTC
+
;BAA;<;>>B6999,4444333137763331
@2RRZ9:00105:00779
ACGAGTGCGTTC
+
BBBBBCB=::24
@2RRZ9:00105:00783
ACGAGTGCGTTC
+
BBBBBBCDA@@A
@2RRZ9:00105:00794
ACGAGTGCGTTC
+
BBBBBBB@AB?A
@2RRZ9:00107:00762
ACGAGTGCGTTCCCCATGTCGTAGGTACTC
+
BBB???BBBC?BCC:B9997@A>@>A;;;?
@2RRZ9:00113:00774
ACGAGTGCGTTCCCCATGTCGTAGGTACTC
+
ABB@A>AAAB@ABC:CBBBBCAAA?BCBDB
@2RRZ9:00121:00757
ACGAGTGCGTTCCCCATGTCGTAGGTATC
+
ABB@AADEBA6:4:-99>::;;00,0043
@2RRZ9:00122:00768
ACGAGTGCGTTCCCCATGTCGTAGGTACTC
+
BBBBBBBBBC@BCHAH@@BBB@>>==888>
@2RRZ9:00122:00791
ACGAGTGCGTTCCCCATGTCGTAGGTA
+
;BB@@@BD=?5999/99910000/,..
@2RRZ9:00123:00786
ACGAGTGCGTTCCCCATGTCGTAGGTACTC
+
BCB??@CECD?@@?6@=@;;;;00,01007
@2RRZ9:00125:00787
ACGAGTGCGTTCCCATGTCGTAGGTACTC
+
AB@@ABCCBA?ADACCBB@@@??<????@
@2RRZ9:00126:00777
ACGAGTGCGTTCCCCATGTCGTAGGTACTC
+
@A?@A>BBDCABAA9A?A@@BB71367887
@2RRZ9:00129:00764
ACGAGTGCGTTCCCCATGTCGTAGGTATC
+
?BB@A>BCCDABAA9@??><@@7957887
@2RRZ9:00130:00755
TGATACGTCTCCTTCCTTAGTTACTTCA
+
===B;9444442489;=??=67>//,,*
@2RRZ9:00131:00750
ACGAGTGCGTTCCCACTGCGTAG
+
?BABBBBC9959909>84484..
@2RRZ9:00132:00763
ACGAGTGCGTTCCCCATGTCGTAGGTACTC
+
@A>BBBCCCDB@?=8@BBBBCC:95:;88=
@2RRZ9:00132:00780
TAGTATCAGCCTCGCCATGACGAAGGTATTCC
+
AAB::<BAA?<>=99:9@AB;<<@@;849247
@2RRZ9:00132:00788
ACGAGTGCGTTCCCCATGTCGTAG
+
BBAABACA9:2444/9941;66..
@2RRZ9:00137:00794
ACGAGTGCGTTCCCCATGTCGTAGGTACTC
+
BB@@BBCCBB@BCF:C9;;BBB??:?888>
@2RRZ9:00140:00750
ACGAGTGCGTTCCCCATGTCGTAGA
+
BBBBBBBCCB7;99/9444884333
@2RRZ9:00141:00768
TACTGAGCTACACACACAGAAAGATTGTT
+
BAAACCBBB??BCCCDCBBA@<787<764
@2RRZ9:00141:00774
ACGAGTGCGTTCCCCATGTCGTAGGTACTC
+
BBBBBBBBBDEACC9BAABBAA76478887
@2RRZ9:00144:00778
ACGAGTGCGTTCCCCATGTCGTAGGTACTC
+
BB@???BBBC8::4/9=@>>>>88578886
@2RRZ9:00144:00795
ACGAGTGCGTTCCCCATGTCGTA
+
@@A@@B=@AD6111+111/66.3
@2RRZ9:00105:00821
ACGAGTGCGTTCCCCATGTCGTAGGTACTC
+
BB>==@<;<C@CBC7?999==??@@=@?BC
@2RRZ9:00112:00844
TGATACGTATCCTTCCTTAGTTACTTC
+
444/-,,,,,,287=?A;=;9511/,,
@2RRZ9:00115:00808
ACGAGTGCGTTCCCCATGTCGTAGGTACTC
+
BBB@A>BBED>@??8>=@@AAA8:478887
@2RRZ9:00117:00837
ACGAGTGCGTTCCCCATGTCGTAGGTACTAC
+
;;?1111//7:82868111:9>83,0::0..
@2RRZ9:00118:00832
ACGAGTGCGTTCCCCATGTCGTAGGTACTC
+
@@BBBB?@@@=@>@6@;<<CCCAA?AAAAB
@2RRZ9:00126:00812
ACGAGTGCGTTCCCCATGTCGTAGGTACTC
+
BBBBABBA=@6::;5<BCBBB=00,0000.
@2RRZ9:00126:00829
ACGAGTGCGTTCCGCATGTCGTAGGT
+
BBBBBBAABEDC@BBCCBBABC??;?
@2RRZ9:00135:00836
ACGAGTGCGTTCCCCATGTCGTAGGTACTC
+
?CDBBABCBB6944-9999A?@87478886
@2RRZ9:00138:00842
ATCAGACACGGACACAGCAGAACACAC
+
:8:BBB@ABC@BBCCCCCAAB@BBB@@
@2RRZ9:00141:00822
TCTCTATGCGCTCCACATGTCTAAGGT
+
BBCDCBB@A@CCC@CBA<<<111,1,/
@2RRZ9:00145:00827
TACTGAGCTACACACACAGAAAGATTGG
+
BB:<<CA@A<<=CCCDD999909/.,.,
@2RRZ9:00104:00894
ACTCCCCGGGGGG
+
1///88*//////
@2RRZ9:00156:00012
ACGAGGGGGGGGGGGGTGCGTTCCCACTGTCGTAGTA
+
;97488884444444"844::244-444444443333
@2RRZ9:00156:00034
ACGAGTGCGTTCCCCATGTCGT
+
:86///8888,444,4441///
@2RRZ9:00159:00015
ACGAGGGGGGGTGCGTTCCCCACTGTCGTAGGTACGTC
+
A?>BBABABC'>@>9959A@494444449331333116
@2RRZ9:00159:00017
TAGTAGGAGCCTCGCCATGACGAAGGTATTCC
+
;9>9995499289945989998=59244D>BA
@2RRZ9:00164:00013
ACGAGTGCGTTCCCACTG
+
:;;1//6822*//+////
@2RRZ9:00183:00024
ACGACTGCTTCCCCATGTCGTAGTACGTC
+
6:>1//6/429;;6:94494//..//.,,
@2RRZ9:00191:00010
TGATAGCGTCTCCCTTCC
+
449////76//1:56:<,
@2RRZ9:00193:00015
AGCTATTTTTTT
+
1/////888888
@2RRZ9:00194:00017
ATACCCCCCCCTCGCTCGACGGTATGGAATGA
+
9011:88888$//////444424444242336
@2RRZ9:00199:00023
ACGACCCCCCGGGGGGTGCGTTCCCCTACC
+
9<>??>>>>+>>>>>*11///,,,,*/777
@2RRZ9:00157:00079
TGATACGTCTCCTTCCTTAGTTACTTCA
+
9BB?@@C999B692424234;9444699
@2RRZ9:00166:00068
ACGAGTGCGTTCCCACT
+
>@A@?<;;11,-2*,,*
@2RRZ9:00186:00095
ATCAGACATGGACACAGCAGAAC
+
4399443889594944////.,/
@2RRZ9:00158:00114
ACGAGTGCGTTCCCCATGTCGTAGGTACTC
+
BB@@ABHCAA<ACF:C:;;?>>8857888>
@2RRZ9:00158:00130
ACGAGTGCGTTCCCCATGTCGTAGTACG
+
?@CCCBBBB@2444-9999>>:00....
@2RRZ9:00162:00104
AGCACTGTAGCTGTCACTAGTTACTTGT
+
;<BB<:;9B@BCDCCCCC;<<BCCB?CC
@2RRZ9:00165:00130
ACGAGTGCGTTCCCACTGTCGTA
+
;B:<;A@@@<,/1,/////4433
@2RRZ9:00168:00147
ACGAGTGCGTTCCCCATGTCGTAGGTACTC
+
BBAABBBAAB?ACCAI;<;?;<8@=>;::=
@2RRZ9:00172:00147
ACGAGTGCGTTCCCCATGTCGTAGGTACTC
+
BBBBCBCCBB@BA>7?499>>>8747888<
@2RRZ9:00178:00129
ACGAGTGCGTTCCCCATGTCGTAGTACT
+
@JBAA=BBCC@DA>6=891:;8-,,-,,
@2RRZ9:00182:00116
ACGAGTGCGTTCCCCACTGTC
+
498;9;=A>?----*-,,,*0
@2RRZ9:00183:00106
ACGAGTGCGTTCCCACTGT
+
?@@<99;;;=---+,,,,,
@2RRZ9:00187:00144
ACGAGTGCGTTCCCCATGTCGTAGGTACTC
+
?B9;<@>A>>5999/44499BAA@?C@@@;
@2RRZ9:00192:00107
ACGAGTGCGTTCCCCATGTCGTAGGTACTC
+
BBBBBAAAAB@ACD:C;;;???>><>888=
@2RRZ9:00150:00177
CGTGTCTCTAGGCACAGGATTTTGTGTAG
+
ABAAABA>>>@589A??<ABBA7<<;@@A
@2RRZ9:00154:00151
ACGAGTGCGTTCCCCATGTCGT
+
ABA@?@A@?:5111+1//,000
@2RRZ9:00154:00179
ACGAGTGCGTTCCCCATGTCGTAGGTACTC
+
@A?===CCA;2444/9999>AA?><>888=
@2RRZ9:00156:00182
ACGAGTGCGTTCCCATGTCGTAGTA
+
B@>@BBA@BB244-44444443313
@2RRZ9:00163:00172
TAGTATCAGCCTCGCCATGACGAAGGTATTCC
+
49949;>96>:111:779B==<B@C;994282
@2RRZ9:00164:00185
ACGAGTGCGTTCCCCATGTCGTAGGTACTC
+
ABBBCCCC@;6944/99998>>87378371
@2RRZ9:00166:00158
ACGAGTGCGTTCCCACTGTCGTA
+
BBBBB@=>AA544-9444466/.
@2RRZ9:00170:00166
ACGAGTGCGTTCCCCATGTCGTAGGTACTC
+
BBAAACBA;;2444/9>>>?@@8847>>>>
@2RRZ9:00171:00171
ACGAGTGCGTTCCCATGTCGT
+
BBC@?@@;995990944///0
@2RRZ9:00181:00185
TCTCTATGCGCTCCACATGTCTAAGGT
+
BBBC@=BAAAAADBBCBCCC@A@>A>>
@2RRZ9:00181:00196
ACGAGTGCGTTCCCCATGTCGTAGGTACTC
+
BBB???CB@;2444/9999>?@?=:=888=
@2RRZ9:00190:00159
ACGAGTGCGTTCCCCATGTCGTAGGTATC
+
?ABCBBC=;;2444,94449997756997
@2RRZ9:00191:00152
ACGAGTGCGTTCCCCATGTCGTAGGTATC
+
BCABBBC;;;2444/9981>;60/,/743
@2RRZ9:00197:00178
ACGAGTGCGTTCCCCATGTCGTAGGTATC
+
BBBBBBB@;;2444/9941;66..,.463
@2RRZ9:00199:00181
ACGTGCGTTCCCCATGTCGTAGTAG
+
9<B@><;929@@4@=<111>/-,,*
@2RRZ9:00150:00205
ACGAGTGCGTTCCCCATGTCGTAGGTACTC
+
BBB?BBCBBBECHC:B9;;:AA>><>888=
@2RRZ9:00151:00200
ACGAGTGCGTTCCCCATGTCGTAGGTATC
+
?BC99<ABA@=@>>4>999?>?8737>71
@2RRZ9:00153:00226
ACGAGTGCGTTCCCCATGTCGTAGGTACTC
+
CBABBBBBBD?BEC:?9:8<>>8747888=
@2RRZ9:00155:00228
ACGAGTGCGTTCCCCATGTCGTAGGTACTC
+
BBABABCCCD@CHIAC9<;@AA>?;?888>
@2RRZ9:00156:00213
ACGAGTGCGTTCCCACTGTCGT
+
?BB@@@?@99511,///////4
@2RRZ9:00160:00222
ACGAGTGCGTTCCCCATGTCGTAGGTACTC
+
BBAAABBBAA?AFD:C9;;>>?88578886
@2RRZ9:00178:00223
CGTGTCTCTAGGCACAGGATTTTGTGTAG
+
9AABBBBBBBC@DDCBB=9999/9>>999
@2RRZ9:00179:00211
ACGAGTGCGTTCCCCATGTCGTAGGTACTC
+
BBB@@BCCDB?A??694;8=>;00,0000/
@2RRZ9:00186:00240
ATATCGCGAGGGTATGGAAGACTCTATAG
+
@?;<;@A@9::6;BBBBC@BBAAA:::?@
@2RRZ9:00191:00229
TCTCTATGCGCTCC
+
///,,,,/88:888
@2RRZ9:00191:00235
ACGAGTGCGTTCCCATGTCGTAG
+
BBABBB=;44511,1/////633
@2RRZ9:00195:00234
TCTCTATGCGCTCCACATGTCTAAGGT
+
444444447////,/88::C<<;?A=B
@2RRZ9:00151:00265
ACGAGTGCGTTCCCCATGTCGTAGGTACTC
+
<CCB?BC>=95999/9999;<<AA?F@@@B
@2RRZ9:00154:00263
ACGAGTGCGTCCCGATGATCTAGATC
+
49.////////6599;44///..636
@2RRZ9:00160:00275
ACGAGTGCGTTCCCCATGTCGTAGGTATC
+
BD?ABBCCBD@CBB6949101110,..4.
@2RRZ9:00165:00276
ACGAGTGCGTTCCCCATGTCGTAGT
+
BDB@@AA>@@5999/9989736...
@2RRZ9:00166:00269
ACGAGTGCGTTCCCCATGTCGTAGGTACGC
+
@ABBBBBBBA?BCC9BBBBBBA8937887?
@2RRZ9:00168:00257
ACGAGTGCGTTCCCACTGT
+
@@@@><;;11,-00,,,//
@2RRZ9:00171:00293
TGATACGTCTCCTTCCTTAGTTACTTCA
+
CBBBBBDA@AC?B@E?B@ABD@BBCABB
@2RRZ9:00172:00254
ACGAGTGCGTTCCCACTGTCGTA
+
9B@B;;9B9959914444////.
@2RRZ9:00172:00258
ACGAGTGCGTTCCCACTGT
+
BBABBB@=66,//,1///,
@2RRZ9:00175:00269
ACGAGTGCGTTCCCACTGTCGTA
+
9;;:=9BA>>511,1//////,.
@2RRZ9:00179:00279
TCTCTATGCGCTCCACATGTCTAAGGT
+
44444448;9444244:=@<<;A;=:<
@2RRZ9:00179:00299
ACGAGTGCGTTCCCCATGTCGTAGGTACTC
+
ACCCBBD>@95999/999884433113331
@2RRZ9:00180:00273
ACGAGTGCGTTCCCCATGTCGTAGTAC
+
ABBBBBDCCC@CBB8=9;1018-,,,,
@2RRZ9:00188:00286
ACGAGTGCGTTCCCCATGTCGTAG
+
BBBA?=BB@>2444/99911:1..
@2RRZ9:00197:00277
ACGAGTGGCGTTCCCCATGTCGTAGATC
+
ABBAABA@B;;2444/9999999883..
@2RRZ9:00198:00251
ATCAGACACAGACACAGCAGAACACAC
+
@@CBCCB???AACBB@@@@@@<>;<==
@2RRZ9:00152:00346
TAGTATCAGCCTCGCCATGACGAAGGTATTCC
+
AABBABCBBB?CCDG@B@;<::=8=@>=@CB>
@2RRZ9:00164:00315
ACGAGTGCGTTCCCCATGTCGTAGGTATC
+
ACCBB@BBA;2444/99987333101391
@2RRZ9:00170:00320
ACGAGTGCGTTCCCCATGTCGTAGGTACTC
+
BB??@BBCB?>?CD:C:;;@>>7747888=
@2RRZ9:00171:00343
ACGAGTGCGTTCCCCATGTCGTAGGTACTC
+
BBABBC??AB?BDHAC;<;>>>8857>>>=
@2RRZ9:00175:00301
ATATCGCGAGGGTATGGAAGACTCTATA
+
BB???BBACCD@CBBB?B@BDCAAAA@@
@2RRZ9:00175:00303
ACGAGTGCGTTCCCCATGTCGTAGGTACTC
+
@BB?ABDBA?>BAA7AABBBAA@B?B@@@A
@2RRZ9:00175:00334
ACGAGTGCGTTCCCCATGTCGTAGG
+
BBC99<CB@B5999/999100--,*
@2RRZ9:00175:00337
ACGAGTGCGTTCCCCATGTCGTA
+
;;?@@@B@@@5999/944///0,
@2RRZ9:00176:00312
ACGAGTGCGTTCCCACTGTCGTA
+
9<BBAA@>==511,1///////3
@2RRZ9:00177:00313
TGCTCCACATGTCTA
+
49@A9>@<,-,,,**
@2RRZ9:00182:00315
AGCACTGTAGCTGTCACTAGTTACTTGT
+
<CHDCDBBCCBBCBBABABBBACA@=A@
@2RRZ9:00183:00300
ACGAGTGCGTTCCCCATGTCGTAGGTACTC
+
BBB?BBCCAA?ADF:B@@@;@@7937888=
@2RRZ9:00184:00310
ACGAGTGCGTTCCCCATGTGGTAGGTACTC
+
?CB@A?BCBC=?==4==911,100,00.0.
@2RRZ9:00192:00323
ACGAGTGCGTTCCCACTGT
+
BB@BABB@::,11,///,*
@2RRZ9:00199:00327
ACGAGTGCGTTCCCCATGTCGTAGGTACTC
+
@CBBBBCB>?;=994>>>>>>>8847830.
@2RRZ9:00151:00370
CGTGTCTCTAGGCGAC
+
@A?;;<A?880))(&&
@2RRZ9:00153:00355
ACGAGTGCGTTCCCATGTCGTA
+
BA>@CCC;::2//+1///8//3
@2RRZ9:00164:00373
TACTGAGCTACACACACAGAAAGATTGGT
+
<;=CDCCA@@CBB?AABBBBC?CCC@C::
@2RRZ9:00177:00399
ACGAGTGCGTCCTA
+
=@@:811,-,,***
@2RRZ9:00191:00369
ACGAGTGCGTTCCCCATGTCGTAGTAT
+
ABCA@@DBA;2444/944444433137
@2RRZ9:00154:00418
ACGAGTGCGTTCCCCATGTCGTAGGTACTC
+
AABBBBBBAA?BDD:CBBCCDCBA=@??;:
@2RRZ9:00158:00442
ACGAGTGCGTTCCCCATGTCGTAGGTACTC
+
@A?@BBCCB?;===6@ACCCCCCC@C@@??
@2RRZ9:00162:00431
ATAGACACGGACAAAGCCAATCGAATCCAG
+
/3///////,//4>:?B@@894442/8,/,
@2RRZ9:00167:00403
ACGAGTGCGTTCCCCATGTCGTAGA
+
CAA@@ACBBB==;;+11//6//333
@2RRZ9:00167:00433
ACGAGTGCGTTCCCACTGTCGTAGTAGTC
+
4;89;<@ABB511,/////6667333771
@2RRZ9:00172:00404
ACGCTCGACATGCCAGTAGCAGAG
+
>@84484/7////7/,/,,,,,,,
@2RRZ9:00183:00433
ACGAGTGCGTTCCCATGTCGTA
+
ABBCBBB=>>2//+//////63
@2RRZ9:00183:00443
ACGAGTGCGTCCTCCATGTCT
+
9;;A>>999992492..////
@2RRZ9:00188:00429
ATATCGCGAGGGTATGAAGACTCTATA
+
;B8;8999444-44///76......11
@2RRZ9:00193:00411
ACGAGTGCGTTCCCCATGTCTAG
+
BBBABBDCEB?;880:*)(((((
@2RRZ9:00197:00408
TAGTATCAGCCTCGCCATAGAA
+
@?ACCA@@@@=991A,**(((+
@2RRZ9:00197:00448
CGTGTCTCTACGGCACAGGATTTGTGTA
+
4444444/////,./4442444-4:444
@2RRZ9:00198:00404
ACGCTCGACATGCCAGTACAGGAGA
+
:=:CCA=A@9/--+--,,///,444
@2RRZ9:00150:00458
AGCACTGTAGCTGTACGCTAC
+
@@A@B9999-,*))(((((((
@2RRZ9:00154:00476
ACGAGTGCGTTCCCCATGTCGTAGGTACTC
+
ABABBBBBBC@CDD:B@AABBA8847878;
@2RRZ9:00163:00462
ACGAGTGCGTTCCCCATGTCGTAGGTACTC
+
BBBAAACCCB894449;;;?D;00,00.0.
@2RRZ9:00164:00481
ACGAGTGCGTTCCCCATGTCGTAGGTACTC
+
@ABBBBCCCB?AA?6@BBAACCBB?BAAAA
@2RRZ9:00172:00496
ATCAGACACGGACACAGCAGAACACAC
+
@ABBBA@ABA?BCBBABB<<<@CDCCB
@2RRZ9:00174:00469
ACGAGTGCGTCTCCATGTCGTAGT
+
9938661/////6,4444444444
@2RRZ9:00183:00469
ACGAGTGCGTTCCCCATGTCGTAGGTACTC
+
AAACCCBCBC?>;;1<1111//33113336
@2RRZ9:00187:00491
AGCACTGTAGCTGTCACTAGTTACTTGT
+
44449=@@@>AC949A<=<BB?=><<A@
@2RRZ9:00192:00466
ACGAGTGCGTTCCCCATGTCGTAGGTACTC
+
AAB@BACCAD?>>>01111///33113336
@2RRZ9:00193:00451
ACGAGTGCGTTCCCCATGTCGT
+
BBB?BBCDCC6///+11,****
@2RRZ9:00162:00508
ACCGAGTGCGTTCCCCATGTCGTAGTATC
+
BB@AAABCEA?;==94=AA???988130*
@2RRZ9:00162:00523
TGATACGTCTCCTTCCTTAGTTACTTCA
+
BBBBBDCCCA@=@@CAC@AA@>A<<:>B
@2RRZ9:00163:00504
ACGAGTGCGTTCCCCATGTCGTAGGTACTC
+
BBBBBBBBCC?AAA9AAB=?<<00,/000.
@2RRZ9:00165:00500
TACTGAGCTACACACACAGAAAGATTGGT
+
CD@@AAB>=;;<CAAAKIECBAFCB7:4:
@2RRZ9:00167:00522
ATCAGACACGGACACAGCAGAACACAC
+
BBAABCABBC8;<BBBBCB@@=@?@@?
@2RRZ9:00170:00541
ACGAGTGCGTTCCCCACTGTCGTAGA
+
BAABBDBB@@5999-4448444776.
@2RRZ9:00172:00531
CGTGTCTCTAGGACAGGATTTTGTGTAG
+
BBBEDDBAABB?ABA;<87?<2?@=>>>
@2RRZ9:00180:00501
ACGAGTGCGTTCCCCATGTCGTAGGTACTC
+
BBBBBBA@BDADCC6@9<9?>>?>;>8:8@
@2RRZ9:00181:00528
CGTGTCTCTAGGCACAGGATTTGTGTAG
+
4=::::994449344487///+///,,,
@2RRZ9:00183:00524
ATACGTCTCGTCTAGTACT
+
93484////6666//////
@2RRZ9:00184:00529
ACGAGTGCGTTCCCCATGTCGTAGGTACTC
+
ABBBBBC=A?5999/999983331013336
@2RRZ9:00185:00504
ACGAGTGCGTTCCCA
+
C<8<B<>=-*)))((
@2RRZ9:00185:00537
ACGAGTGCGTCCCACT
+
=>BC@@=;1-*0)***
@2RRZ9:00186:00523
ACGAGTGCGTTCCCCATGTCGT
+
AA?BBDA9995111+11/,,,,
@2RRZ9:00194:00531
ACGAGTGCGTTCCCAT
+
CDBAA7:8/*))=(((
@2RRZ9:00197:00506
TAGTATCAGCCTCGCCAT
+
CBC1,-7--*)**(*)((
@2RRZ9:00197:00513
ACGAGTGCGTCCCAT
+
BCBB?=::/-**)*(
@2RRZ9:00169:00574
ACGAGTGCGTTCCCCATGTCGTAGGTACTC
+
BDABABCCBB5999/9844996..,.....
@2RRZ9:00175:00563
ACGAGTGCGTTCCCCATGTCGTAGGTACTC
+
BBB???CCAA6:::49====>:00,0001:
@2RRZ9:00175:00570
ACGAGTGCGTTCCCCATGTCGTAGGTACTC
+
BBB@AACDCD@CCC:BBBA>BB;8:<8887
@2RRZ9:00176:00576
TCTCTATGCGCTCCACATGTCTA
+
899:@BB@6111/,/669>9111
@2RRZ9:00182:00585
TACTGAGCTCACACACAT
+
///8::?@94444/////
@2RRZ9:00183:00551
ACGAGTGCGTTCCCCATGTCGTAGGTACTC
+
=>@;<=DCCFBCCC9A;<9>>>88478707
@2RRZ9:00183:00596
ACGAGTGCGTTCCCCATGTCGTAGGTACTC
+
<BBBBBDCB@6999/9=?=<@@8737888>
@2RRZ9:00185:00559
ACGAGTGCGTTCCCCATGTCGTAGGTACTC
+
@B?=?@9;4A<A@@7@999991003.....
@2RRZ9:00189:00583
ATCAGACACGGACACAGCAGAACACAC
+
98899>A9996999999999824>><<
@2RRZ9:00190:00595
ACGAGTGCGTCCCATGTGTAG
+
94344>@<991?-1,,,,,..
@2RRZ9:00193:00584
ACGAGTGCGTTCCCCATGTCGTAGGTACTC
+
@@>@@ACDCDCCBB4999983331013336
@2RRZ9:00194:00558
ACGAGTGCGTTCCCCATGTCGTAGGTACTC
+
ACB@@ACBA@5999/998444/..,.....
@2RRZ9:00196:00577
ACGAGTGCGTTCCCCATGTCGTAGGTACTC
+
@CB@?ACCCC@DDB4999833336363336
@2RRZ9:00196:00584
ACGAGTGCGTTCCCATGT
+
49:;@A@@99611-/,,,
@2RRZ9:00197:00580
ACGAGTGCGTTCCCCATGTCGTAGGTACTC
+
BBB@A>BBBC@CDC9A9998773;>>989B
@2RRZ9:00197:00582
ACGAGTGCGTTTCCCATGT
+
BBB?8=99999-//+/,,,
@2RRZ9:00152:00600
ACGAGTGCGTCCCATGCGTAGACGTC
+
:8.1////444:59944448....,,
@2RRZ9:00158:00607
ACGAGTGCGTTCCCCATGTC
+
CCC@;<111/,/88*119/6
@2RRZ9:00161:00610
ACGAGTGCGTTCCCCATGTCGTAGCTC
+
BDBBB??@@@5999/9999?A?8788>
@2RRZ9:00174:00622
ACGAGTGCGTCCTCCTATGTCGT
+
443444499//,//,/../4///
@2RRZ9:00175:00642
ACGAGTGCGTTCCCCATGTCGTAGGTACTC
+
BBBBBBB99:2444/9988>9936378331
@2RRZ9:00176:00620
ACGAGTGCGTTCCCCATGTCGTAGGTACTC
+
BBB?A?CCBC=?=@6@AABBBBBB@A@@@B
@2RRZ9:00179:00643
ACGAGTGCGTTCCCCATGTCGTAGGTACTC
+
BB>?BBBB?@=@BB7B;<;>>>>><=888@
@2RRZ9:00183:00635
ACGAGTGCGTCCTCATGTC
+
9;8>989//1/,,,*****
@2RRZ9:00183:00640
ACGAGTGCGTCCTCA
+
943:99991?@--,*
@2RRZ9:00188:00619
ATATCGCGAGGGTATGGAAGACTCTATA
+
BBBABAAAAFH@C@@@@CCFCBA?::98
@2RRZ9:00190:00624
ACGAGTGCGTTCCCATGTCGTA
+
@;:;;;>>>B611-///,,,,.
@2RRZ9:00195:00613
ACGAGTGCGTTCCCCATG
+
98>999>>995111*/,*
@2RRZ9:00196:00605
AGCACTGTAGCTGTCACTAGTTACTTGT
+
9>>@BAA@??>99444444=B@CDCBDD
@2RRZ9:00197:00603
ACGAGTGCGTTCCCCATGTCGTAGGTACTC
+
@BA;:<C@>>6999,444444439963776
@2RRZ9:00198:00642
ACGAGTGCGTTCCCATGTCG
+
=>@999A>9951;,/,,,,,
@2RRZ9:00152:00679
ACGAGTGCGTTCCCCATGTCGTAGGTACTC
+
BB>?BBCCFC@CBB7@;;9>@>87013331
@2RRZ9:00153:00670
ACGAGTGCGTTCCCCATGTCGTAGATC
+
BCBB@@ABB@;===4>9998888710,
@2RRZ9:00158:00691
ATCAGACACGGAGCAGAACACACAGAC
+
CAAA9::BCC?@@A@AAACBBCB:;;A
@2RRZ9:00160:00655
ACGCTCGACATGCCAGTC
+
98:9>>?>@99-))))((
@2RRZ9:00173:00652
ACGAGTGCGTTCCCCATGTCGTAGT
+
9<BCBB===95999/9444777...
@2RRZ9:00176:00651
ACGAGTGCGTTCCCCATGTCGTAGGTACTC
+
ABBBBDD@AA@CHHACAFA@@@AB?B@B@B
@2RRZ9:00181:00695
CGTGTCTCTACGGCACATGGATTTGTGTA
+
44444444444424/////,///+/6669
@2RRZ9:00186:00650
TACTGAGCTACACACACAGAAAGATTGGTG
+
48=ACDCD>@@@@;9999998-98777773
@2RRZ9:00192:00655
ACGAGTGCGTTCCCCATGTCGTAGGTACTC
+
99889;ABCEACDC9A9;;>>?>=:=888<
@2RRZ9:00193:00656
ACGAGTGCGTCCCACTG
+
9>>>=99///,2*,,**
@2RRZ9:00194:00697
ACGAGTGCGTCCTCCATGT
+
498>;<1////,,,*////
@2RRZ9:00196:00684
ACGAGTGCGTTCCCATGTG
+
BBB?;7/111,,2*,,///
@2RRZ9:00153:00713
ATATCGCGAGGGTATGGAAGACTCTAT
+
AA<<<BBBBBA199449:884333..,
@2RRZ9:00162:00744
ATATCGCGTACGCTA
+
8344448,,,,,,,/
@2RRZ9:00170:00723
ACGAGTGCGTTCCCCATGTCGTAGGTACTC
+
AA?ABCBBBB@DCB8@;;;>@?87378771
@2RRZ9:00171:00722
ACGAGTGCGTTCCCCATGTCGTAGGTACTC
+
?BBBBABBCD====4>>>>>A@?=:=888=
@2RRZ9:00185:00712
ACGAGTGCGTTCCCCACTGTCG
+
;;BCCDB;;;2444/9444///
@2RRZ9:00187:00737
ACGAGTGCATTCCCACTGTCGT
+
BECBB==;94511,1///////
@2RRZ9:00188:00702
TCTCTATGCGCTCCACATGTCTAAGGT
+
<BCA@=>99<9<@:BBC9<<BAA=AAC
@2RRZ9:00195:00731
ACGAGTGCGTCCCTACT
+
BBBB?8/11-**)****
@2RRZ9:00198:00723
ACGAGTGCGTTCCCATGTCGTAG
+
;AABCC=:::2//+11//44431
@2RRZ9:00152:00760
ACGAGTGCGTTCCCATGT
+
BBBB=94999511,///,
@2RRZ9:00154:00775
ACGAGTGCGTTCCCA
+
9=>>>94991,,2*,
@2RRZ9:00154:00792
ACGAGTGCGTTCCCCATGTCGTAGA
+
;BCBABBCCCABAA5<11--,,...
@2RRZ9:00162:00792
TGATACGCTCTCTAGTAC
+
@@AB@@@434444.//,*
@2RRZ9:00163:00776
ACGAGTGCGTTCCCCATGTCGTAGGTA
+
BBA99@CCCEA>>>5;11-88-00,..
@2RRZ9:00164:00762
ACGAGTGCGTTCCCCATGTCGTAGGTATC
+
ABBBBBCB>;6444/9991<<110,0:6.
@2RRZ9:00164:00765
ACGAGTGCGTTCCCCATGTCGTAGGTACTC
+
ACCCCCEBBB@BDH:CA@@?@>>=;?????
@2RRZ9:00164:00789
ACGAGTGCGTTCCCCATGTCGTAGGTATC
+
AA@ABCCCCCBCND:@;;98?>873174.
@2RRZ9:00168:00779
ACGAGTGCGTTCCCCATGCTGTAGAC
+
@@CCCC=:445999/99994333113
@2RRZ9:00169:00790
TACTGAGCTACACACACAGAAAGATTGGT
+
BAABAAB;<;@@@AAAA@A><68009:,0
@2RRZ9:00177:00776
ATATCGCGAGGGTATGGAAGACTCTATA
+
BBBBBBBCCCCBBBA@=@@B:<;CBCCB
@2RRZ9:00197:00789
ACGAGTGCGTCCTACCTATG
+
=>>>>:1,,,,*,,,*,/4;
@2RRZ9:00198:00777
ACGAGTGCGTTCCCCATGTCGTAGGTACTC
+
CCBBBBCCB@694449999>?>8747>887
@2RRZ9:00199:00754
ACGAGTGCGTTC
+
BBAADCB@=929
@2RRZ9:00157:00807
ACGAGTGCGTTCCCCATGTCGTAGGTACTC
+
ACCCBBCB?==@??4>>@@AAA?A=@;;;?
@2RRZ9:00162:00831
TAGTATCAGCCTCGCCATGACGAAGGTATTC
+
BCCCC;99992444?9999BB;961:1/,*,
@2RRZ9:00166:00833
ACGAGTGCGTCCCA
+
BB>B>;/--*(,((
@2RRZ9:00166:00842
ATCAGACACGGACACAGCAGAACACAC
+
983984844478844444444844433
@2RRZ9:00170:00811
ACGAGTGCGTTCCCCATGTCGTAGGTACTC
+
BBB?ABB;995999-8>910;40/,/000/
@2RRZ9:00171:00838
ACGAGTGCGTTCCCCATGTCG
+
9<A<<=B@=?5111+1///..
@2RRZ9:00172:00814
ACGAGTGCGTTCCCCATGTCGTAGGTACTC
+
BBABBBBBCF@CCC:C??=:::77478886
@2RRZ9:00172:00821
ACGAGTGCGTTCCCCATGTCGTAGGT
+
BB?@BBCB@@6444-8891:<8-,+,
@2RRZ9:00175:00807
ACGAGTGCGTTCCCCACTGATCG
+
=B>9:?CABC6999,/////,00
@2RRZ9:00176:00847
ACGAGTCGTCCATGC
+
::394468//,///4
@2RRZ9:00177:00804
ACGAGTGCGTTCCCCATGTCGTAGGTACTC
+
BBBABAB@A?@ACC9B?@@BAA>?:=>>>=
@2RRZ9:00179:00834
ACGAGTGCGTTCCCCACTGTCGTAG
+
@AA;;<@@>>6999/9444444331
@2RRZ9:00181:00833
TAGTATCAGCCTCGCCATGACGAAGGTATCC
+
999;<4BB>?;=>=?8@AABB@>,1,//,,*
@2RRZ9:00184:00830
TCTCTATGCGCTCCACATGTCTAAGGT
+
BCDFBABCEBBADCCC?@@AAAA@C>A
@2RRZ9:00186:00813
ACGAGTGCGTTCCCCATGTCGTAGGTACTC
+
AA?@@BBBBC@BCC:BBBBABBBA@>@AA@
@2RRZ9:00188:00823
ACGAGTGCGTTCCCGATGTCGTAGGTACTC
+
<BACBB9>>A599144;::97331013136
@2RRZ9:00195:00808
ACGAGTGCGTTCCCACTGTCGTAGGTAC
+
CCBB@A@@BB59904444/666..,..,
@2RRZ9:00195:00834
ACGAGTGCGTTCCCACTGTCG
+
BBBBBBB?7<,11,////,//
@2RRZ9:00156:00851
ACGAGTGCGTTCCCCATGTCGTAGGTACTC
+
@ABBBBCCDB@CBB9B<<<@@@AA>@@@@?
@2RRZ9:00159:00865
ACGAGTGCGTTCCCCATGTCG
+
AABBAB::445111*1//,,,
@2RRZ9:00164:00890
CGTGTCTCTAGGC
+
ACCDDDCA>??@C
@2RRZ9:00164:00898
ACGAGTGCGTTC
+
BCBAA?BBBA@A
@2RRZ9:00165:00888
TACTGAGCTACACACACAG
+
BBCCCDCDB@?ACBECCB?
@2RRZ9:00167:00852
ACGAGTGCGTTCCCCATGTCGTAGGTACTC
+
BBBBBBB@@@@ACC:D:;99?>76478887
@2RRZ9:00167:00878
ACGAGTGCGTTCCCCATGTCGTA
+
BBCBAA@;995111+1///..2.
@2RRZ9:00167:00879
ATCAGACACGGACACAGCAGAACACACA
+
9???@AABA=>ABBA>;9949599@>80
@2RRZ9:00169:00860
ACGAGTGCGTTCCCCATGTCGTAGGTACTC
+
@@?ABBCCB@6949/9>@@?BB@@<@;;;?
@2RRZ9:00174:00871
CGTGTCTCTAGGCACAGGATTTTGTGTAG
+
ANJFCBBB????BCCDCADBCB7;;9>>@
@2RRZ9:00179:00863
CGTGTCTCTAGGCACAGGATTTGTGA
+
BBCBC@>9;;@=@B@@@@999-4:94
@2RRZ9:00179:00875
TGATACGTCTCCTTCCTTAGTTACTTCA
+
BCCCCCCCC:::;AD@C@BCB?=9989@
@2RRZ9:00182:00854
ACGAGTGCGTTCCCACTGTCGTAGA
+
@@?;;4:9??299049899=94333
@2RRZ9:00184:00883
ACGAGTGCGTTCCCCATGTCGTAG
+
ACCBBB@;992444-984477731
@2RRZ9:00194:00874
ACGAGTGCGTTCCCCATGTCGTAGTATC
+
;=BBBCC>==5999/9?@;;6600..,,
@2RRZ9:00194:00896
ACGAGTGCGTTCCCCATGTCGTAGTATC
+
@ABCCCBBBC6:44/9891;><00004.
@2RRZ9:00197:00896
ACGAGTGCGTTCCCACTGTCGT
+
@A@@@@>>;:,11-/////443
@2RRZ9:00154:00915
ACGAGTGCGTTCCCCATGTCGTAGGTACTC
+
4<;99=9>@@5999-9>?@BD<;:?:;<BD
@2RRZ9:00155:00941
ATCCCCCCCCCCCCCCCCCGGGGGGGGG
+
/..666966666669::9"/////////
@2RRZ9:00159:00943
ACGGGGGGGGGGGAAAAAAAAAAATTTTTCCCCCCC
+
110999999:::";;;;;;9999"888;/;;;;:88
@2RRZ9:00168:00932
ACGAGTGCGTTCCCCATGTCGTAGGTACTC
+
@;;98=9=??5999-9>@AHEGCG?@@@CC
@2RRZ9:00168:00938
ACGAGTGCGTTCCCCATGTCGTAGGTACTC
+
--,,,,,,9:2444,4==@BCB@@=?@@CC
@2RRZ9:00172:00930
ACGAGTGCGTTCCCATGTCGTAGGTACTC
+
B<;;@B@AAA59909@?@ACC;;6:@@>>
@2RRZ9:00174:00937
ACGAGTGCGTTCCCCATGTCGTAGGTACTC
+
=;;<;CD@AB2444-9>@@AECCB?AAAAA
@2RRZ9:00180:00912
ACGAGTGCGTTCCCATGTCGTAGTAT
+
C;;<AC@=9=644-44448;433133
@2RRZ9:00187:00908
ACGAGTGCGTTCCCATGTCGTAGTACTC
+
C@@ACCEB;B59904886;=8-,,,,**
@2RRZ9:00188:00938
ACGAGTGCGTTCCCATGTCGTAGTACTC
+
CAB@ACA999599049989883313331
@2RRZ9:00189:00915
ACGAGTGCGTTCCCATGTCGTAGGTACTC
+
B@@ABCA@@A69919==:;<;00,/0...
@2RRZ9:00194:00940
TACTAGCATACACACA
+
89944///////7444
@2RRZ9:00195:00937
ACGAGTGCGTTCCCATGTCGTAGGTACTC
+
BA@BCCC>>?69919>>>>@@88578887
@2RRZ9:00198:00930
ACGAGTGCGTTCCCACTGTCGT
+
BDAB@A>966,//+///66;;9
@2RRZ9:00200:00067
ACGAGTGCGTTCCCCATGTCGTAGGTACTC
+
9>@@@AECCCACHH:@9<1::8-,+,-,,,
@2RRZ9:00205:00065
ACGAGTGCGTTCCCCATGTCGTAGGTACTC
+
BBBBBBB>9:5999/9>>>>@A>>=>>?>=
@2RRZ9:00205:00071
ACGAGTGCGTTCCCACTGTCG
+
=AA>=@8999611-/////,,
@2RRZ9:00214:00072
ACGAGTGCGTTCCCCATGTCGTAGGTACTC
+
94<>99=494<:??4944444/.433...3
@2RRZ9:00218:00080
GGGGGGGGGGTTTTTTTTTTTTTTTTTCTTTTTTTTTTTTTTTTTGGGGGAAAAAAAAAAAAAAAAAAGGGGGGGG
+
444444444"4444444444444444"44444444444444444"4;;;2CCCCCCCCCCCCCCCCC"BBBB&&&&
@2RRZ9:00219:00052
ACGAGTGCGTTCCCCATGTCGTAGGTACTC
+
BBBBBBCBAA@AEE:CBBBABBA<=A@@@B
@2RRZ9:00219:00053
ACGAGTGCGTTCCCCATGTCGTAGGTACTC
+
BBBB?B@AAA?AFD:C::;@@>7:47>>>>
@2RRZ9:00223:00089
ACGAGTGCGTTCCCCATGTCGTAGGTACTC
+
<@?<<>111=:B;>5>99998988113336
@2RRZ9:00229:00077
ACGAGTGCGTTCCCCATGTCGTAGGTA
+
;@C@?@CCBA;=994?991;;=01,..
@2RRZ9:00233:00091
ACGAGTGCGTTCCATGTCGTAGGTACTC
+
<<;CAA@B::9<BCBBBCCC:747888=
@2RRZ9:00240:00067
ACGAGTGCGTTCCCCATGTCGTAGGTACTC
+
BCBBBBDCCD=?==6=8?=<@>8747888=
@2RRZ9:00200:00143
ACGAGTGCGTTCCCCATGTCGTAGGTACTCC
+
A@@@CCCECD?BAA9=499888873787860
@2RRZ9:00202:00124
TACGAGCTACCACACACAGAAGATTGT
+
99B@=9;744244444444424871,,
@2RRZ9:00205:00121
AGCACTGTAGCTGTCAGAGAGGCGTGAG
+
@>@AD@?BCB<=:994@??91,///6//
@2RRZ9:00213:00110
ACGAGTGCGTTCCCACTATGT
+
9<8988949959B0////,,,
@2RRZ9:00213:00113
TAGTATCAGCCTCGCCATGACGAAGGTATTCC
+
9>999499:;?<<9@899>>>9928844/,/,
@2RRZ9:00220:00142
ATATCGCGAGGGTTTGGAAGACTCTATA
+
><?@@B@AAADBDHBC<<==CABDB<99
@2RRZ9:00222:00104
GGGGCTGGAAAAAAAAGGGGG
+
,,,),,,*,222888%B>>C>
@2RRZ9:00226:00118
ACGAGTTCCCCATGT
+
BB?@995...*///,
@2RRZ9:00234:00149
ACGAGTGCGTTCCCCATGTCGTAGGTACTC
+
BBB@BBDB@;6944/9>>@@AA@@=@;;;A
@2RRZ9:00240:00113
ACGAGTGCGTTCCCCATGTCGTAGGATC
+
;<?BBCCCCC@CB@4>999?88870171
@2RRZ9:00241:00122
ACGAGTGCGTCCCACTA
+
;<>@99999994-///,
@2RRZ9:00244:00114
AACGAGTGCGTTCCCC
+
424.6:1///672220
@2RRZ9:00247:00128
ACGAGTGCGTCCCAT
+
1<0/////;444-48
@2RRZ9:00247:00135
ACGAGTGCGTTCCCACTGTC
+
?@BBBBA?;7,/1,1/////
@2RRZ9:00202:00189
ACGAGTGCGTCTCCATGTC
+
4436/////77//,/////
@2RRZ9:00203:00173
ACGAGTGCGTTCCCCATGTCGTAGGTATC
+
BBBBABBCDC@CA?7=891;;<00,.04.
@2RRZ9:00205:00164
ACGAGTGCGTTCCCCATGTCGTAGGTACTC
+
BC???BCCCDABA?294998?>87378331
@2RRZ9:00219:00179
ACGAGTGCGTTCCCCATGTCGTAGGTACTC
+
BBAAABBBBB@CDC:B9;8=9988678887
@2RRZ9:00219:00195
ACGAGTGCGTTCCCACTGTCG
+
@;7<BBB@@@2//+11,,,,,
@2RRZ9:00220:00163
ACGAGTGCGTTCCCCATGTCGTAGG
+
BCC::<CB@B5999/9991766..,
@2RRZ9:00224:00177
ACGAGTGCGTTCCCCACTGT
+
ABABABCB>8,,,,*-,,,,
@2RRZ9:00225:00188
ACGAGTGCGTCCCTCTAT
+
947??>::--,20*****
@2RRZ9:00227:00189
ACGAGTGCGTTCCCCATGTCGTAGGTACTC
+
BBACCCDBDCACB@4=9999>@8846770/
@2RRZ9:00233:00184
TGATACGTCTCCCTTCTTAGT
+
9@;8994@1111+/,//,///
@2RRZ9:00234:00172
ACTAGCGTCCACAT
+
////8944424444
@2RRZ9:00243:00179
ACGAGTGCGTTCCCCATGTCGTAGGTACTC
+
;CCCCBBBCF@A??29499>>>88467331
@2RRZ9:00201:00210
ACGAGTGCGTTCCCCATGTCGTAGGTACTC
+
BBBBBBCB??;=992=88888887478887
@2RRZ9:00203:00247
ACGAGTGCGTTCCCACTGTGT
+
4;?;99B>>>A@=+,,,,***
@2RRZ9:00205:00246
ACGAGGTGCGTTCCCCATGTCGT
+
@CABB>BA>??5111+11/1...
@2RRZ9:00211:00226
ACGAGTGCGTTCCCCATGTCGTAGGTA
+
?AC@?ACCBB5494/999110:00,..
@2RRZ9:00212:00238
ACGAGTGCGTTCCCACTGTCGTA
+
88:<;;@B?>511,1///////3
@2RRZ9:00216:00221
ACGAGTGCGTTCCCCATGTCGTAGGTACTC
+
BBBA@@@AAB@BCC:B99::??87478887
@2RRZ9:00219:00240
ACGAGTGCGTTCCCACTGTCG
+
@A@BBB??::71>,11,,,,,
@2RRZ9:00219:00246
CGATGTCGTCTGAGACAGGATTTGTTGTA
+
8-,,,,,,694444444/,.462663...
@2RRZ9:00221:00246
ACGAGTGCGTTCCCCATGTCGTAG
+
@CBA@@CCAB6///+111---700
@2RRZ9:00231:00230
ACGAGTGCGTTCCCCATGTCGTAGTA
+
@@B<<<BA@@5999-44444644...
@2RRZ9:00231:00245
ATCAGACACGGACACAGCAGAACACAC
+
48BB@@@@;949@9<;CCBAA8;910;
@2RRZ9:00240:00247
ACGAGTGCGTTCCCCATGTCGTAGGTATC
+
BDC??AC@;;5444/9991:::00,/0..
@2RRZ9:00244:00247
ACGCTCGACATGCCCAGGTACAGGAG
+
>@@B;;<?99999919947>B9959?
@2RRZ9:00246:00229
ACGAGTGCGTTCCCCATGTCGTAGGTACTC
+
BBB?BBCCCC@BCE:D@@?@@?;9=?788=
@2RRZ9:00249:00220
ACGAGTGCGTTCCCCATGTCGTAGGTACTC
+
ABBBBAAAAB@ABC:B?@?<<@76378887
@2RRZ9:00200:00259
ACGAGTGCGTTCCCCATGTCGTAGGTACTC
+
<A@@@BCCAAB@CHAB;<;@?>87478771
@2RRZ9:00207:00288
ACGAGTGCGTTCCCACTGTCGT
+
?CB?8>999951;8///////.
@2RRZ9:00210:00252
ACGAGTGCGTTCCCCATGTCGTAGTAGTC
+
?BA@@ACBA@7444/9999>>>73133..
@2RRZ9:00210:00254
ACGAGTGCGTTCCCCACTGT
+
AA9=?B>>?@5111+1/,,,
@2RRZ9:00213:00288
ACGAGTGCGTTCCCACTGTCGTA
+
@AB@@@@><<,11,////,//6.
@2RRZ9:00218:00279
ACGAGTGTCCCCATGTCGTAGGTACTC
+
ABABCCCCAAA9B@A@@AC;;48887=
@2RRZ9:00219:00267
TCTCTATGCGCTCCACATGTCTAAGGT
+
BCCDBCBBFCFCC@CDAAAAAAA@B?B
@2RRZ9:00223:00292
ACGCTCGACATGCCGTCA
+
443449977///,*,/..
@2RRZ9:00226:00261
AGCACTGTAGCTGTCACTAGTTACTTGT
+
9?@>994//111/88444//1,1/,*,,
@2RRZ9:00227:00296
ACGAGTGCGTTCCCATGTCGTAGAT
+
BBC??@@??:5990444/644...4
@2RRZ9:00228:00272
ACGAGTGCGTTCCCACTGTCG
+
89?@>;99>@611-//,,,,,
@2RRZ9:00231:00260
ATCAGACACGGACACAGCA
+
87;?9>71//5////////
@2RRZ9:00234:00270
ACGAGTGCGTTCCCCATGTCGTAGGTATC
+
??ABBBCCB;2444/9>>;;;100,..6.
@2RRZ9:00234:00295
ACGAGTGCGTTCCCCATGTCGTAGGTATC
+
9<A@@ABB@;5444/9>?;:@>00,/764
@2RRZ9:00238:00266
ACGAGTGCGTTCCCCATGTCGTAGTA
+
BBBBCB?=9:2444/9991;;;00..
@2RRZ9:00239:00286
ACGAGTGCGTTCCCCATGTCGTAGGTATC
+
AB@BBCCBBD;=992=891;=?00,0:4.
@2RRZ9:00239:00295
ACGAGTGCGTTCCCATGTCGTAGTACTC
+
?@?@A@>>@@59904=>>>=6../0.,0
@2RRZ9:00240:00279
ACGAGTGCGTTCCCCATGTCGTAGGTACTC
+
ACBBBDCBAA?AB@6=@@=;;8-,+,-,,0
@2RRZ9:00242:00281
ACGAGTGCGTTCCCCACTGTC
+
BCBBBBC@88,///+1///,6
@2RRZ9:00243:00262
ATCAGACACGGACACAGCAGAACACAC
+
A@BB@@@BBB@BBCCDCAAAB@CCAAB
@2RRZ9:00248:00264
ACGAGTGCGTTCCCACTGTCGT
+
AAA@?@@>=?611-////////
@2RRZ9:00201:00302
ACGAGTGCGTCCTCCATGTCGT
+
443886;<11/,//,4//////
@2RRZ9:00201:00324
ACGAGTGCGTTCCCCATGTCGTAGGTACTC
+
BBAABBBCBC@BCC:B9::??>><:<888=
@2RRZ9:00210:00327
ACGAGTGCGTTCCCCATGTCGTAG
+
BBB@BBCA;;2///+11//44431
@2RRZ9:00212:00336
ACGAGTGCGTTCCCCATGTCGT
+
?BB99;B@@B5111+11/,000
@2RRZ9:00215:00325
ACGAGTGCGTCCGTCCATGTCT
+
>@?;9994499244923344//
@2RRZ9:00217:00336
AGCACTGTAGCTCGTCACTAGTACTTGT
+
9444444//////8//444444444244
@2RRZ9:00220:00340
ACGAGTGTCGTCTCC
+
BC::991//8,,*((
@2RRZ9:00220:00347
ACGAGTGCGTTCCCACTGTCGT
+
AAA9;;9A>>611-////,,,,
@2RRZ9:00221:00339
ACGAGTGCGTTCCCCATGTCGTA
+
B?>?CCA>::2///+11////63
@2RRZ9:00222:00323
ACGAGTGCGTTCCCCATGTCGTAGTAC
+
BBB99<BBBB=@@@4>991::8-,,-,
@2RRZ9:00222:00347
ACGAGTGCGTTCCCCATGTCGTA
+
CCC@@AA@@@5111+11/,000.
@2RRZ9:00224:00307
CGTGTCTCTAGGCACAGGATTTTGTGTAG
+
CCCF@?@>99;;;CCDCACCCE:;;9@99
@2RRZ9:00230:00331
ACGAGTGCGTTCCCCATGTCGTAGGTACTC
+
BBBBBBBCCC@BCC:B9;:@AA??:=8887
@2RRZ9:00231:00336
ACGCTCGACATGCCAGTACAGGAG
+
BBCCB@@>@11--+--,,/44244
@2RRZ9:00232:00324
ATCAGACACGGACACAGCAGAACACAC
+
CAABBBBB??=>B?@@@@;9<<A?@@@
@2RRZ9:00234:00304
TAGTATCAGCCTCGCCCATGACG
+
1//////@8>;?9999-,*****
@2RRZ9:00240:00316
ATAGACTCGACACAT
+
@;//,,,/6/,////
@2RRZ9:00242:00329
ACGAGTGCGTCCTCCATGTC
+
9<8@99999949//,/////
@2RRZ9:00244:00346
ATATCGCGAGGGTATGGAAGACTC
+
1.////=AAAK@B<1-+-+,,,**
@2RRZ9:00246:00323
ACGAGTGCGTTCCCCATGTCGT
+
?ABBBB?@?@2//1*1///..4
@2RRZ9:00246:00339
ACGAGTGCGTTCCCCATGTCGTACGT
+
BBAABBCB?>2444/9999@@@AA@@
@2RRZ9:00201:00394
ATATCGCGACGGGTATGGAAGACTCTAATAG
+
9<>>@@<?1///+///656,43377112666
@2RRZ9:00202:00379
ACGAGTGCGTTCCCCATGTCGTAGGTACTC
+
BBAAABCC@;2444/99998888747888>
@2RRZ9:00205:00359
ACGAGTGCGTTCCCCATGTCGTAGT
+
BCB99<A@@@6999/9981-,,,,,
@2RRZ9:00211:00380
ACGAGTGCGTCTCCCATGTCGTAG
+
//.,,,1//8////+444499944
@2RRZ9:00215:00368
ACGAGTGCGTTCCCCATGTCGTAGGTACTC
+
@;;;BB@?>A6111+11//...76013331
@2RRZ9:00216:00385
ACGAGTGCGTTCCCCATGTCGTAGGTACTC
+
AABBBBCB;;2444/9>>>?@@@@:;<>>=
@2RRZ9:00225:00379
TGATACGTCTCCTTCCTTAGTTACTTCA
+
BCBBAAA;<:?>=>B@CD>?@@;94899
@2RRZ9:00227:00396
TAGTATCAGCCTCGCCATGACGAAGGTATTCC
+
BBC@AACBBBACCCCABBBEDCC@BACCD@B?
@2RRZ9:00237:00370
TACGAGTCTACCACACA
+
94988//////7/////
@2RRZ9:00242:00364
CGTGTCTCTTACGGCACATGGATTTTGTGTA
+
444449///,/6656/////7////*///,/
@2RRZ9:00245:00356
ACGAGTGCGTTCCCCATGTCGTA
+
BABBBCA99;2444-9841466.
@2RRZ9:00248:00352
AGCACTGTAGCTGTCACTAGTTACTTGTG
+
BACCCAAABA<::?=A==;9CABCCFC@@
@2RRZ9:00205:00432
ACGAGTGCGTTCCCCATGTCGTAGGTACTC
+
@DABEBCCB@?;A;6;131=@;?@>>888=
@2RRZ9:00211:00427
ACGAGTGCGTTCCCATGTCGT
+
9;C@@@BA=:,--+-,,***,
@2RRZ9:00225:00433
GAACGAGGTTGC
+
24547442424/
@2RRZ9:00226:00438
ACGAGTGCGTTCCCACTGTCG
+
BBCBCBAA;451<,11,,,,,
@2RRZ9:00229:00431
TACGAGCGTACACACACATGA
+
99;;;8.////6/44444447
@2RRZ9:00232:00428
ACGAGTGCGTTCCCCATGTCGTAGGTACTC
+
BBBBB@@@@C@CCD9C;<;BBBAA>@;88>
@2RRZ9:00232:00448
ACGAGTGCGTTCCCCATGTCGTAGT
+
?ACCCCB;9:2444/9444886...
@2RRZ9:00233:00418
ACGAGTGCGTCCCTACATGTC
+
=;<<A>D@9944-4444/66,
@2RRZ9:00236:00407
ACGAGTGCGTTCCCACTGTCGTAGAGT
+
BBA@EB@;44699194444443311..
@2RRZ9:00243:00442
TAGTATCAGCCTCGCCATGACGAAGGTATTCC
+
BCDBCCC;9<@DCBB?BCBBAA@@B?B<<8;>
@2RRZ9:00244:00436
ACGAGTGCGTTCCCCACTGTCGTAG
+
49>99849>>----*,,,,,22240
@2RRZ9:00244:00441
ACGAGTGCGTCCCATGCT
+
=>394///////+//444
@2RRZ9:00247:00410
ACGAGTGCGTTCCCCATGTCGTAGGTACTC
+
BB;:9?DAEICCCC:C;<<AAA87478886
@2RRZ9:00248:00410
ACTGCGTTCCCCATGTCGTAGGTACTC
+
?@AADCC@CCC9B@@489<88136117
@2RRZ9:00208:00489
ACGAGTGCGTCCACTAT
+
BCBA@@1---,*****,
@2RRZ9:00213:00486
TACTGAGCTACACACACAGAAAGATAGT
+
199ACCAB>===?;:999433,......
@2RRZ9:00216:00450
ACGAGTGCGTTCCCACTGTCGTAGT
+
BBBBBBBB@@<;;81////,,,...
@2RRZ9:00216:00462
ACGAGTGCGTTCCCCATGTCGTAGGTACTC
+
BBAAABBBAC@CCD:C:;;=?@77578887
@2RRZ9:00216:00486
ACGAGTGCGTTCCCATGTCGTAG
+
BB?=ABA;445990444///6..
@2RRZ9:00220:00453
ACGAGTGCGTTCCCCATGTCGTA
+
?@CBBAA=995111+1///6663
@2RRZ9:00220:00467
CGTGTCTCTAGGCACAGGATTTTGTGTA
+
@@@AA@@@@@@=@ACDDBDCEC7AA911
@2RRZ9:00225:00457
TATAGTCTCTCCTA
+
>@81//../44243
@2RRZ9:00226:00461
ACGAGTGCGTTCCCCATGTCGTA
+
BBABBBBB@;2///+111-87,.
@2RRZ9:00237:00499
ACGAGTGCGTTCCCCATGTCGTAG
+
BBBABAB>;;2444/999111100
@2RRZ9:00245:00450
ACGAGTGCGTTCCCCATGTCGTAGGTATC
+
BBBAAACAA@@ABB:B9:9?9931478>7
@2RRZ9:00245:00475
ACGAGTGCGTTCCCCATGTCGTAGTAT
+
CCBBBB?>::5999/944488833132
@2RRZ9:00202:00547
ACGAGTGCGTTCCCATGTCGTAGGTACTC
+
BBBBBB=:9959909>>>?BA8747888<
@2RRZ9:00207:00527
ACGAGTGCGTTCCCCATGTCGTAGGTACTC
+
@ACCBBBCB@8:::494;;@@>8857888<
@2RRZ9:00208:00530
ACGAGTGCGTCCTCCTATGTCTAGGT
+
8/;1//////4244243344494424
@2RRZ9:00210:00505
ACGAGTGCGTTCCCATGTCGTA
+
@CCBBAB;;;2//+11/-000,
@2RRZ9:00210:00520
ACGAGTGCGTTCCCCATGTCGTAGGTAGTC
+
BCABBBBBCC@CBC9B9;;=>>00,0000:
@2RRZ9:00210:00526
ACGAGTGCGTTCCCACTGTCG
+
BBA:99@@11,-=+,,,,,//
@2RRZ9:00222:00517
TACTGAGCTACACACACAGAAAGATT
+
9<<>ECCCCEDC<;9991110,0.,*
@2RRZ9:00223:00520
ACGAGTGCGTTCCCATGTCGTAG
+
CCB@?@A@=?511,1///...31
@2RRZ9:00224:00508
ACGAGTGCGTTCCCCATGTCG
+
ABB::<BA??5111+11/,,,
@2RRZ9:00235:00512
ACGAGTGCGTTCCCCATGTCGTAGGTATC
+
?BBAB?BBBD@BCB9@9;9>>>8747>71
@2RRZ9:00237:00537
AGCACTGTAGCTGTCACTAGTTACTTGT
+
<=CEECBCAACCECFCCCB@==@AA>BB
@2RRZ9:00238:00517
TAGTATCAGCCTTGCCATGACGAAGGTATTCC
+
<9A9999989>A=AA>A@;211>:<,///787
@2RRZ9:00241:00539
ATCAGACACGGACACAGCAGAACAC
+
@::;A@@BCF8;;;99>>9996994
@2RRZ9:00247:00536
ACGAGTGCGTTCCCCATGTCGTAGGTACTC
+
BBBBBBBCCCBDBB6:48878887478886
@2RRZ9:00248:00522
ACGAGTGCGTTCCCCATGTCGTAGGTACTC
+
BB???BBCA;6:44/9>>:;;;00,00.0.
@2RRZ9:00248:00546
ACGAGTGCGTTCCCACTGTC
+
BB?99;@@>>611-//,,,*
@2RRZ9:00249:00532
AGCACTGTAGCTGTCACTAGTTACTTGT
+
<=HHICAAACBBCCDCECAA?>BA@=A@
@2RRZ9:00203:00560
ACGAGTGCGTTCCCCATGTCGTAGTAT
+
9<CBBBCBCB?A??7@4;1;0010/70
@2RRZ9:00211:00565
ACGATGCGTTCCCATGTCGT
+
?@?@@@<9961>81//////
@2RRZ9:00219:00563
TGATACGTCTCCTC
+
>9999449/**)**
@2RRZ9:00221:00591
ATATGCGTCGACATGTCTAAGT
+
/.///3444;44434444/,//
@2RRZ9:00221:00592
ACGAGTGCGTTCCCCATGTCGTAGT
+
ACCAA?=>?A6999,89810..0/.
@2RRZ9:00224:00557
ACGAGTGCGTCCTCCAT
+
498444/////,/7,,/
@2RRZ9:00226:00566
TCTCTATGCGCTCCACATGTCTAAGT
+
4444;444A;49B89499991/0*,,
@2RRZ9:00230:00559
ACGAGTGCGTTCCCACT
+
ABCCCB4911---+,,*
@2RRZ9:00233:00587
ACGAGGTGCGTTCCCACTGTCG
+
ABABC=AADD>=778-,,,*,,
@2RRZ9:00236:00560
ACGAGTGCGTTCCCCATGTCGT
+
BBB@@ABBB;6///+111---*
@2RRZ9:00241:00592
ACGAGTGTGTCTCCA
+
94.6681/////824
@2RRZ9:00242:00567
ACGAGTGCGTTCCCACTGTCG
+
@CACBBB;992//+///////
@2RRZ9:00246:00597
ACGAGTGCGTTCCCCATGTCGTAGGTACTC
+
BBBBBBB@@B@AFD:A9;;>?:::9:0..3
@2RRZ9:00201:00601
ACGAGTGCGTTCCCCATGTCGTAGGTACTC
+
@BBBB?@?@@7;;;5<CCCBCC77478887
@2RRZ9:00202:00622
ACGAGTGCGTTCCCCATGTCGTAGGT
+
BBA@@@BB@@5999/9>96786..,.
@2RRZ9:00208:00602
ACGAGTGCGTTCCCCATGTCGTAGGTATC
+
BCA@?@CBB;2444/9991<<;00,0:43
@2RRZ9:00208:00624
ACGAGTGCGTTCCCACTGTCGTAGTAG
+
CAABCB@>>=599044444///.....
@2RRZ9:00209:00630
ACGAGTGCGTTCCCCATGTCGTAGGTA
+
?ACCCED>;;2444/9>>:;;;..,.4
@2RRZ9:00216:00615
ACGCTCGACATGCCCAGGTACAGG
+
BA>==4;9999111,11,.;8442
@2RRZ9:00216:00616
TAGTATCAGCCTCG
+
1-,,-,21//7994
@2RRZ9:00217:00630
AGCACTGTAGCTGTCACTAGTTACTTGT
+
;ABEDA@@CC<<>BCDCBBCCACCC@EC
@2RRZ9:00219:00625
ACGAGTGCGTTCCCCATGTCGT
+
ABBBBBB=?:2///+11/-700
@2RRZ9:00219:00629
ACGGCGTTCCCCATGTCGTAGGT
+
BBB?BBC=;::0111--,,**),
@2RRZ9:00220:00614
ACGAGTGCGTTCCCCATGTCGTAGGTACTC
+
BBBBBBBCCC?A?:4?8999@<11,/0...
@2RRZ9:00224:00619
ACGAGTGCGTTCCCACTGTCG
+
ABABBBBA88,//+1////44
@2RRZ9:00226:00636
ACGAGTGCGTTCCCATGTCG
+
BBB?AB@;9:2//+1//,,,
@2RRZ9:00230:00638
TACTGAGCTACACACACAGAAAGATTGGT
+
99<AACCCA@@@@;;<A@BAB<A@>4748
@2RRZ9:00232:00604
ACGAGTGCGTCTCCATGTCT
+
=@@AA><999977,,,,,0/
@2RRZ9:00232:00643
TAGTATCAGCCTCGCCATGACGAAGGTATTCC
+
BBA?AA@A@>5;9;<>ACDCCCC?BCCCC@C?
@2RRZ9:00234:00620
ACGAGTGCGTCCTCATGT
+
=@>>>>9/11/,,,((((
@2RRZ9:00234:00645
ACGAGTGCGTCCTCTA
+
BCCCB>/11--+***(
@2RRZ9:00237:00607
ACGAGTGCGTTCCCCATGTCGTAGGTACTC
+
AA?AAABBBB@CC@7=89999988467331
@2RRZ9:00238:00612
ACGAGTGCGTTCCCCATGTCGTAGGTACTC
+
ABABCBBBAA?BBB4=8911;;00,.....
@2RRZ9:00245:00628
ACGAGTGCGTTCCCACTGT
+
ACA@?@AA11--88-,***
@2RRZ9:00213:00677
ACGAGTGCGTTCCCACTGTCGTAGTAGTC
+
BBAABBB@;;244-9444488=3333336
@2RRZ9:00216:00669
ACGAGTGCGTTCCCATGTCGTAGTA
+
BBB:9<BB@A59909441;46....
@2RRZ9:00226:00664
ACGAGTGCGTTCCCATGTCGTA
+
9<BB@>::44611-1//////3
@2RRZ9:00227:00696
TGATACGTCTCCTTCCTTAGTTACTTCA
+
<CCC9??DEDDBC@D@B?944244/7//
@2RRZ9:00228:00677
ACGAGTGCGTTCCCACTGTCG
+
=>>;99@@99611-1////,,
@2RRZ9:00233:00658
ACGAGTGCGTTCCCATGTCGTA
+
?B>:;9B@9961<8111-7,,.
@2RRZ9:00235:00695
ACGAGTGCGTTCCCACTGTCGT
+
ABB:9<BA11-11-1////448
@2RRZ9:00239:00681
ACGAGTGCGTTCTCCATGTCGT
+
=@>999999924442../////
@2RRZ9:00239:00695
ACGAGTGCGTTCCCCATGTCGTAG
+
ABBBCCB@992444,984444433
@2RRZ9:00240:00660
ACGAGTGCGTTCCCACTGT
+
ABA99;@>11---+-,,,,
@2RRZ9:00240:00671
ACGAGTGCGTCCCATGTC
+
BBBB9;;@>><<-1,***
@2RRZ9:00240:00673
ACGAGTGCGTTCCCAC
+
9;?@>;>>1-***)**
@2RRZ9:00240:00687
ATCAGACATGGACACAGCAGAACAC
+
?>@8>>7899;99994444439>;;
@2RRZ9:00241:00659
CGTGTCTCTAGGCAC
+
91111/6///1,///
@2RRZ9:00242:00696
ACGAGTGCGTTCCCACTGTCGT
+
8>@;99AA<<:1A-11,,,,,,
@2RRZ9:00200:00712
ACGAGTGCGTTCCCCATGTCGTGAGTATC
+
@@:<;ABBCD@CDD8=99720,,,,,,25
@2RRZ9:00211:00716
ACGAGTGCGTTCCCCATGTCTAGTACGT
+
CCBA??BBA;5499/944/64.......
@2RRZ9:00213:00716
ACGAGTGCGTTCCCCATGTCGTAGTAGT
+
@CBBBBCB@;6444/9984?97311333
@2RRZ9:00214:00734
ATATCGCGAGGGTATGGAAGACTCTAT
+
BA9;;AAA>@?5=>48699?;7:9<??
@2RRZ9:00218:00723
ATGAGTGCGTTCCCCACTGTCGTAGGTATC
+
@;<;CC@>>A5999/9444/44>00,...4
@2RRZ9:00222:00740
ACGAGTGCGTTCCCCATGTCGTAGTAGT
+
@CBAA?BECC>A@@4>9<1<<<--,,,*
@2RRZ9:00228:00744
ACGAGTGCGTTCCCATGTCGT
+
BBBBBBA99:2//+1///660
@2RRZ9:00229:00740
ATATCGCGAGGGTATGGAAGACTCTATA
+
BB9;;CAAAAA:>9995;?ABACDCC@@
@2RRZ9:00234:00730
ACGAGTGCGTCCTCCA
+
949888944442//,,
@2RRZ9:00237:00722
ACGAGCGTTCCCCATGTCT
+
BBDB:8892///+11////
@2RRZ9:00238:00706
ACGAGTGCGTTCC
+
9?>>>991/1,,,
@2RRZ9:00242:00749
ACGAGTGCGTTCCCAC
+
84844444442/8+//
@2RRZ9:00245:00727
ACGAGTGCGTTCCCCATGTCGTAGGTACT
+
;;BBBBCCBB5111+11111//3311333
@2RRZ9:00211:00761
ACGAGTGCGTTCCCACTGTCGTAGT
+
BBBBBB@;4459904444444940.
@2RRZ9:00219:00775
ACGAGTGCGTTCCCCATGTCGTAGAT
+
BBBBBBBA@;2444/9999>>97737
@2RRZ9:00219:00776
ACGAGTGCGTTCCCACTGTC
+
BBACA?@A>?611,////,,
@2RRZ9:00222:00777
ACGAGTGCGCTCCGTTCCCATGTC
+
44.22,*(((((((*)**),9;:=
@2RRZ9:00223:00785
TACTGAGCTCACACACAGAAAGATTGGT
+
BABCCCBBABBBCA@A@===-88>4748
@2RRZ9:00230:00753
ACGAGTGCGTTCCCCATGTCGTAGGTACTC
+
;BBC=BCCB@=8::0:111:9987367331
@2RRZ9:00231:00792
ACGAGTGCGTTCCCCATGTCGTAGGTATC
+
ABABBBBCCD?A??494998888737>91
@2RRZ9:00240:00770
TCTACTATGCGCTCCACATGTCTAAGGT
+
,,,,,,///494498888?@@@AC?B?A
@2RRZ9:00241:00770
ACGAGTGCGTTCCC
+
9>?941<111,,,*
@2RRZ9:00244:00778
ATCAGACACGGACACAGCAGAACACAC
+
;?ACCAB9;8;>>>@@AAAAA@CCC@@
@2RRZ9:00245:00796
TAGTATCAGCCTCGCCATGACCGAAAG
+
4949999BAA<A99924><11,111+/
@2RRZ9:00206:00813
ACGAGTGCGTTCCCCATGTCGTAGAT
+
BBDBAABB@;5444/9999?B87610
@2RRZ9:00216:00846
ACGAGTGCGTTCCCCATGTCGTAGG
+
9989BA>><989BA49991;11.0,
@2RRZ9:00220:00831
ACGAGTGCGTTCCCCATGTCGTAGTA
+
ACBB@AABBE6999/99911;;10/0
@2RRZ9:00227:00838
TAGTATCAGCCTCGCCATGACAAGG
+
;7--,,,2,/,444489>99942/,
@2RRZ9:00228:00821
ATATCGCGAGGGTATGGAAGACTCTATA
+
BB@@@CCDDCCBCCCB?B@BBB=??ABB
@2RRZ9:00232:00821
ACGAGTGCGTTCCCACTGTCGTAG
+
>@BBBA@>DB59904444///2,,
@2RRZ9:00237:00820
ACGAGTGCGTTCCCCATGTCGTAGGTACTC
+
ACBBBBCB@;2444/999988>87378371
@2RRZ9:00238:00822
ACGAGTGCGTTCCCCATGTCGTAGGTA
+
BBBBBBBBAA?BBB8491111,,020,
@2RRZ9:00239:00815
ACGAGTGCGTTCCCCATGTCGTAGGTACTC
+
@ACCBCCC@@=AHCAD:;;@AA@A>AA@@?
@2RRZ9:00207:00872
ACGAGTGCGTTCCCCATGTCGTAGGTATC
+
9>>?9999995944,494879987013..
@2RRZ9:00208:00855
TACTGAGCTACACACACAGAAAGATGGT
+
AABCCCB;<<<<B@?>99988/888.,.
@2RRZ9:00212:00884
ACGAGTGCGTCCTA
+
?AB@999--70***
@2RRZ9:00234:00896
ACGAGTGCGTTCCCCATGATCGTAGTAT
+
<;AAA999995999,4444/////....
@2RRZ9:00238:00883
ATCAGACACGGACACAGCAGAACACAC
+
4:@>99;@A@=@>>>9944442/44..
@2RRZ9:00200:00918
ACGAGTGCGTTCCCCATGTCGTAGGTACTC
+
BBB@@>BBBC@CDC:AAA?=@>7747>>>=
@2RRZ9:00207:00935
TACTGAGCTACCA
+
/1///6843442/
@2RRZ9:00207:00947
ACGAGTGCGTTC
+
BBABABCBCC@C
@2RRZ9:00211:00921
ACGAGTGCGTTCCCCATGTCGTAGGTACTC
+
?;;;AA@@996999,4;9888833117331
@2RRZ9:00212:00924
ATCAGACACGGACACAGCAGAACACAC
+
AAABBB>BB?>ABABBCDBBB@BBBBB
@2RRZ9:00215:00933
ACGAGTGCGTTCCCCATGTCGTAGGTACTC
+
<HDBB@A@@@@CDH:B9<;>>;00,01003
@2RRZ9:00216:00940
TACTGAGCTACACACACTGAAAGATTGGT
+
<<=CEBBBAAB=99;;><ABC=;977490
@2RRZ9:00223:00908
TAGTATCAGCCTCCGCCATGACGAAGGTATTCC
+
@@A>>@>89429929=@CDEBCBCACAFCA=@>
@2RRZ9:00223:00940
ACGAGTGCGTTCCCCATGTCGTAGGTACTC
+
AA<?BBBCDC@CBA9BABBBBB??;?;;;B
@2RRZ9:00223:00941
TCTCTATGCGCTCCACATGTCTAAGGT
+
BCCECBB@?>DCC>B;9<<<B=?=@AB
@2RRZ9:00225:00931
ACGAGTGCGTTCCCACTGTC
+
BCB?BB;;44611-/////,
@2RRZ9:00227:00916
ACGAGTGCGTTCCCCATGTCGTAGGTACT
+
<CBBB?BBBC@CBB6>491::8-,+,,,,
@2RRZ9:00234:00929
ATATCGCGAGGGTATGGAAGACTCTAT
+
BA:;<BBCAAA<@>=?:<:<CCCDB@@
@2RRZ9:00238:00908
TAGTATCAGCCTCGCCATGACGAAGGTATTCC
+
:84444:4496;9AA?=@@9949282448242
@2RRZ9:00239:00915
ACGAGTGCGTTCCCCATGTCGTAGGTACTC
+
<BCECCBBBC?BBA7A@@@?@@88468331
@2RRZ9:00240:00911
ACGAGTGCGTTCCCCATGTCGTAGGTACTC
+
?CBBBBBAAB@ABC:B:;;>>>87478886
@2RRZ9:00241:00918
ACGAGTGCGTCCTCCATGTCG
+
BBACA=<;AA999=24///,,
@2RRZ9:00244:00910
ACGAGTGCGTTCCCCACTGTCGTAGT
+
??B;:<BA@?=<<<11///,///.0.
@2RRZ9:00246:00929
ACGAGTGCGTTCCCCATGTCGTAGGTACTC
+
BBAABBBBAB@ACC:B9::>>>87478886
@2RRZ9:00249:00920
ACGAGTGCGTTCCCCACTGTCGT
+
=@?@;<=AA>1111+1///,//4
@2RRZ9:00201:00956
ACGAGTGCGTTCCCCATGTCGTAGGTA
+
@ACBDCA=9>2444/944433931013
@2RRZ9:00206:00953
ACGAGTGCGTTCCCCACTGTCGTAG
+
=>;<<HBA<?,111+1////88<31
@2RRZ9:00219:00980
ACGAGTGCGTTCCCCATGTCGTAGGTACTC
+
@BBBBBBBEC@EDH9BAAFBD<;:?;<;@?
@2RRZ9:00221:00986
ACGAGTGCGTTCCCCATGTCGTAGGTACTC
+
B@?@BCCCCC?BAA9@9:<BDAAA?@@@DB
@2RRZ9:00224:00972
ACGAGTGCGTTCCCCATGTCGTAGGTACTC
+
99;@@@ABBB=@??4?999>AA@A?A@AAC
@2RRZ9:00226:00975
ATCAGACACGGACACAGCAGAACACAC
+
CCCCBBAB<<;<ADB@<<<<C>BBCBB
@2RRZ9:00226:00990
AGAGTGCGTTCCCCATGTCGTAGGTACTAC
+
999944>>=2444,4999;=9442444443
@2RRZ9:00227:00989
ACGAGTGCGTTCCCCATGTCGTAGGTACTC
+
9<;<@@>>AB5999,4:444==3351@;>?
@2RRZ9:00228:00981
ACGAGTGCGTTCCCCATGTCGTAGGTACTC
+
BA<BBBBBBDEACF:C:::ABBBB?BAAAB
@2RRZ9:00241:00993
ACGAGTGCGTTCCCCATGTCGTAGGTACTC
+
@@>@ABABBB@BCC:DBBB?@B??;?@@@B
@2RRZ9:00242:00969
ATCAGACACGGACACAGCAGAACACAC
+
BBBBBBAABB?BGBBBCB@@?<=>>87
@2RRZ9:00242:00984
ACGAGTGCGTTCCCCATGTCGTAGGTACTC
+
BBBBBBBBBC@ADC:C9<;@@@8:57>>>=
@2RRZ9:00245:00986
TAATATCAGCCTCGCCATGACGAAAGTATTCC
+
CB@?@@EDCB>A@@@=@BBCCCCC;><EC@C?
@2RRZ9:00247:00982
ACGAGTGCGTTCCCCATGTCGTAGGTACAC
+
BBBBBDD?AA@DCC:C;<;>>?8737>><<
@2RRZ9:00248:00977
ACGAGTGGCGTTCCCCATGTCGTAGGTACTC
+
A>BBCCB?CCC>A@@6>>>>88887013331
@2RRZ9:00237:01000
ACGAGTGCGTTCCCCATGTCGTAGGTACTC
+
?B>??BBBBD@BCD:CB??<AAAA>BAAAA
@2RRZ9:00253:00080
ACGAGTGCGTTCCCCATTCGTAGGTACTC
+
ABBABABCCDAABB9BB>BBBA?<@<<99
@2RRZ9:00256:00051
ACGAGTGCGTTCCCCATGTCGTAGGTACTC
+
BBAA?><;<EAECD:CCCDCCC@?;?@@@B
@2RRZ9:00257:00076
ACGAGTGCGTTCCCCATGTCGTAGGTACTC
+
BBBBBBBBCB@CCC:BA@B?CB765::;:@
@2RRZ9:00260:00078
ACGAGTGCGTTCCCCATGTCGTAGGTACTC
+
?BB?@?BCCC@BCC:C>@@@@>8847>>>>
@2RRZ9:00261:00083
AGCACTGTAGCTGTCACTAGTTACTTGT
+
BBCCA@ADBBBCDCCCCDBBB@CCD@DC
@2RRZ9:00264:00097
ACGAGTGCGTTCCCACT
+
44<4949:11,11,///
@2RRZ9:00267:00070
ACGAGTGCGTTCCCCATGTCGTAGGTACTC
+
B??@DCAAANACDC:CBBB9::@?:????@
@2RRZ9:00274:00088
ATCAGACACGGACACAGCAGAACACAC
+
<CA8;9@948;849@>@FA@>;>?988
@2RRZ9:00274:00096
GCGTGTCTCTAGGCACAGGATTTTGTGTAG
+
,/6699999<9?<?999924:;;294444:
@2RRZ9:00275:00081
ACGAGTGCGTTCCCCATGTCGTAGGTACTC
+
@@<@ABCCBB?BHHA@;;89998847837;
@2RRZ9:00287:00099
ACGAGTGCGTCCCA
+
9D89998/////+,
@2RRZ9:00296:00080
ACGAGTGCGTTCCCCAGTCGTAGGTACTC
+
@BBBBBBBBC@DCCDBBBBCBAA?@;;;@
@2RRZ9:00299:00066
ACTGAGCTACACACACAGAAAG
+
44444446///1/8:B;;685.
@2RRZ9:00250:00126
ACGAGTGCGTTCCCCATGTCGTAGGTACTC
+
BABBBBBCCC?BBA7?891;<<00,/0...
@2RRZ9:00262:00137
ACGAGTGCGTTCCCCATGTCGTAGGTATC
+
@@?;<;A>CDECBB9A;;1<:90/,..63
@2RRZ9:00264:00110
ACGAGTGCGTTCCCCATGTCGTAG
+
94>@?ABC==5499/944444433
@2RRZ9:00266:00132
ACGAGTGCTTCCCCATGTCGTAGGTACTC
+
CDCCCCBBB>BCB:?;;999999599444
@2RRZ9:00270:00122
ACGAGTGCGTTCCCCATGTCGTAGGTACTC
+
ACBAB?BDCD=?=949499>>@88578331
@2RRZ9:00271:00135
ACGAGTGCGTTCCCCATGTCGTAGGTACTC
+
BBB>@ABBBB@BDD:CC@@@>>88578887
@2RRZ9:00274:00128
ACGAGTGCGTTCCCCATGTCGTAGGTACT
+
?@BBBBDCCB?AA?6?891;;;11,/0.,
@2RRZ9:00276:00122
TACTGAGCTACACACACAGAAAGATTGGT
+
@ACBCDC;:;CDCCCDAABBB>9;8<?48
@2RRZ9:00295:00100
ACGAGTGCGTTCCCCATGTCGTAGGTACTC
+
BBBBBBBBBD@CDC:B;;;>?>?><>;;;?
@2RRZ9:00295:00104
ACGAGTGCGTTCCCCATGTCGTAGGTACTC
+
BCABBBAABB@ACC:D??><@?@?=@;;;@
@2RRZ9:00299:00132
TAGTATCAGCCTCCGCCATGACGAAGGTC
+
484494444424429499;9=:;;?A@C9
@2RRZ9:00253:00181
ACGAGTGCGTTCCCCATGTCGTAGT
+
BC>??BB;;;2444/9444444331
@2RRZ9:00261:00177
ACGAGTGCGTTCCCCATGTCGTAG
+
?BCA@?CEA;2444/9991;;:--
@2RRZ9:00265:00175
ACGCTCGACATGCCAGGTACAGGAG
+
BB>@;;<994://,//,/6699;9@
@2RRZ9:00266:00180
ACGAGTGCGTTCCCCATGTCGTAGTAC
+
BBBBBABBCC6:44,9991<<?--,,,
@2RRZ9:00273:00160
AGCACTGTAGCTGTCACTAGTTACTTGT
+
99@@9948449?999@AAAAA=@AA@<<
@2RRZ9:00277:00176
ATATCGCGGGGGTACTGGAAGACTCTATAG
+
9>>89944444+4444424244444449:9
@2RRZ9:00283:00151
ACGAGTGCGTTCCCCATGTCGTA
+
9434489=?G?=;;+1-,,,,,,
@2RRZ9:00295:00166
ACGAGTGCGTTCCCCATGT
+
>9899444495111*/1//
@2RRZ9:00254:00222
TACTGAGCTACACACACAGAA
+
98@99994344444/7/,,,*
@2RRZ9:00262:00227
ACGAGTGCGTTCCCACTGTCGT
+
?AABAC9>99699144/////.
@2RRZ9:00263:00218
TCTCTATGCGCTCACATGTCTAAG
+
84:9@AA><11111///4444424
@2RRZ9:00263:00229
ACGAGTGCGTTCCCCATGTCGTAGGTATC
+
BBBBBBBCCF=?==29491<<<00,/06.
@2RRZ9:00265:00245
ACGAGTGCGTTCCCATGTCGTAGG
+
BBA??@A@@A511,11/,,,0..,
@2RRZ9:00274:00205
CGTGTCTCTAGGCACAGGATTTTGTGTAG
+
ACCECEBBBBB>@ACBB>9994/9@911<
@2RRZ9:00274:00242
ACGAGTGCGTTCCCAGTCGTAGTA
+
9@@@@@@@>>,11,//////3334
@2RRZ9:00275:00217
ACGAGTGCGTCCCT
+
<DBA><:8-*(,+(
@2RRZ9:00279:00206
ACGAGTGCGTTCCCCACTGGTCG
+
BB8;;CB@<;,111+1///,/44
@2RRZ9:00282:00222
TACTGAGCTACACACACAGAAAGATTGGT
+
?B9==F@>;211<1999949909>>4843
@2RRZ9:00285:00246
ACGAGTGCGTTCCCCATGTCGTAGGTACTC
+
BDABCCCCB@6944-8891;;;00,0000/
@2RRZ9:00288:00205
ACGAGTGCGTCCTA
+
9<;C@</11-*)**
@2RRZ9:00291:00213
ATATCGCGAGGGTATGAAGACTCTATA
+
>>899@994//+/////56/.096669
@2RRZ9:00295:00228
ACGAGTGCGTTCCCCATGTCGTA
+
@@ABB=99445999,444/442,
@2RRZ9:00251:00288
ACGAGTGCGTTCCCCATGT
+
;<>@@B;99@5111+1-,*
@2RRZ9:00251:00294
GACGAAGTGCGTCTCCAT
+
,9439744//////7,/4
@2RRZ9:00252:00283
ACGAGTGCGTTCCCACTGT
+
EBCCA?991/--?+-,,,,
@2RRZ9:00252:00294
ATCAGACACGGACACAGCAGAACACAC
+
?BABBCBBBB@CCCDCBBBEB@BABAB
@2RRZ9:00258:00273
ACGAGTGCGTTCCCCATGTCGTAGGTATC
+
9=C@>@@>@A5999/9998<<93646776
@2RRZ9:00264:00259
TAGTATCAGCCTCGCCATGAAGGTATTCC
+
DDCCCCCBB?=>A;929>@A596911,/,
@2RRZ9:00268:00272
ACGAGTGCGTTCCCACTGTCGT
+
>@C@@AB@@@511,1/,,,***
@2RRZ9:00273:00287
ACGAGTGCGTTCCCCATGTCGTAGGTAT
+
CCB??>DDCCAB??2949111111,..6
@2RRZ9:00273:00292
TGATACGTCTCCTTCCTTAGTTACTTCA
+
ABA@?@@@@998;=>=B?///7//,0,*
@2RRZ9:00276:00260
ACGAGTGCGTTCCCCATGTCGTAG
+
BBC@@?@=>B5999,4444998,,
@2RRZ9:00278:00250
ATCAGACACGGACACAGCAGAACACAC
+
BBB?@@@BB=<=@=>>>?9<<9;BBAA
@2RRZ9:00281:00277
ACGAGTGCGTTCCCCATGTCGTAGTA
+
?BAAB@?@BA5499/999111;00..
@2RRZ9:00282:00282
ACGAGTGCGTTCCCCATGTCGTA
+
BCB??@CAA;2444/944///6.
@2RRZ9:00285:00293
ACGAGTGCGTTCCCCATGTCGTAGGTACTC
+
BCCBABBBCC@CCB9B9;1;:;00,0000/
@2RRZ9:00293:00298
ACGAGTGCGTTCCCCATGTCGTAGGTAC
+
@@@ABBDBCDAABB9112-800-,*,,,
@2RRZ9:00294:00263
ATATCGCGAGGGTATGGAAGACTCTATA
+
BABCCCDBBBB>A>@@6;7;>?>@;::?
@2RRZ9:00295:00277
TAGTATCAGCCTCGCCATGACGAAGTATTCC
+
84;;F@@@99244442;1>@@:6,1///,/,
@2RRZ9:00250:00336
ACGAGTGCGTCCGTCCATGT
+
9;3866-****)**0),344
@2RRZ9:00253:00337
ACGAGTGCGTTCCCCATGTCGTAGTA
+
<CC:9;99>>6999,444/666....
@2RRZ9:00254:00311
ACGAGTGCGTTCCCCATGTCGTAGT
+
AC@@BBCA?:2444/99910990/.
@2RRZ9:00254:00312
ACGAGTGCGTCCTCCATGTCT
+
9>B<;<BCEGC@>;233444/
@2RRZ9:00257:00303
ACGAGTGCGTCCGTAC
+
BCC<999--**)****
@2RRZ9:00258:00319
ACGAGTGCGTTCCCCATGTCGTAG
+
?CD??@C?@@5999,844/..6..
@2RRZ9:00259:00327
TCTCTATGCGCTCCGACATGTTCTAAGTA
+
,,,,,//994444244::A992//2*,,,
@2RRZ9:00262:00343
ATCAGACACGGACACAGCAGAACACAC
+
=@@?@@B;;<?BBCCECCC<<8<B??7
@2RRZ9:00264:00303
ACGAGTGCGTTCCCACTGTCG
+
BBC@??A@::,--+-,,,,//
@2RRZ9:00274:00334
ACGAGTGCGTTCCCACTGT
+
A??AB@>@11---+,,,,,
@2RRZ9:00277:00302
ATATCGCGAGGGTATGGAAGACTCTATA
+
@>@BBBBAAACBDCBC@CBCCB>BCAAA
@2RRZ9:00281:00339
ACGAGTGCGTTCCCACTGTCG
+
BBB9999999511,////,,,
@2RRZ9:00287:00311
ACGAGTGCGTTCCCACTGTCGTAGA
+
==>;:<AAAA611-/////66/333
@2RRZ9:00291:00332
ACGAGTGCGTTCCCACTGTCG
+
BCA@@@;;44599144//,,,
@2RRZ9:00292:00336
ACGAGTGCGTTCCCCACTATGTAGAT
+
110/////4;<???///////8;996
@2RRZ9:00294:00304
ACGAGTGCGTTCCCCATGTCGTAGGTACTC
+
BB?@ABAAAB=@@C6@@A@9;:7<76777?
@2RRZ9:00251:00364
ACGAGTGCGTTCCCCATGTCGTAGGTACTC
+
ADCBCBAABCACDC:D9<:>>;00,0100/
@2RRZ9:00251:00365
CGTGTCTCTAGCGACAGGATTTG
+
><<9994;7--,,,8,/,/1/+/
@2RRZ9:00253:00360
ACGAGTGCGTTCCCCATGTCGTAGTAGTC
+
;9;;;<@@CA5999/9991=;;0/.....
@2RRZ9:00265:00365
ACGAGTGCGTTCCCCATGTCGTAGTACTC
+
@BBBBBCBBC==994>99111<00....3
@2RRZ9:00265:00386
ACGAGTGCGTTCCCACTGTCGTAGT
+
ABB:9<BA9961<8111//66.3.3
@2RRZ9:00269:00386
ACGAGTGCGTCCTACCTATGTCTAG
+
>>?A><1,--,2,,,*,/4887333
@2RRZ9:00271:00354
ACGAGTGCGTTCCCATGTCGTAG
+
?ACBB@==44511,1///...31
@2RRZ9:00271:00377
ACGAGTGCGTTCCCACTGTCGT
+
CB??@A??//-11,1////444
@2RRZ9:00271:00391
ACGAGTGCGTTCCCCATGTCGTAGGTACTC
+
?BBBCBBBCC@CCB:C9<;@@A8:77888>
@2RRZ9:00274:00366
ATATCGCGAGGGTATGGAAGACTCTAT
+
BAAAABBCCCD>B?@?@C?BBBBB:::
@2RRZ9:00278:00353
ACGAGTGCGTTCCCACTGT
+
BBB:;<999@611-/6,,*
@2RRZ9:00281:00384
ACGCTCGACATGCCCAGGTACAGGAG
+
?BB<;;BAA=@>>>999588BCBCBB
@2RRZ9:00282:00382
ACGAGTGCGTTCCCCATGTCGTAGGTATC
+
BCC@@?BB=;2444/9991<<<00,..6.
@2RRZ9:00288:00376
ACGAGTGCGTTCCCACTGTCGTAGAGTC
+
BCCCBB9>995990444448843333.3
@2RRZ9:00290:00358
ACGAGTGCGTTCCCACTGTC
+
BB>?@B@@<<,--+-,,,,,
@2RRZ9:00290:00382
ACGAGTGCGTTCCCCATGTCGTAGGTACTC
+
ABBBBBCCBC?CBC8B9;;>>>8867888<
@2RRZ9:00298:00373
ACGAGTGCGTTCCCCATGTCGTAGGTACTC
+
@@?@:>;<9A?ABC:B<91;700.5...08
@2RRZ9:00250:00434
ACGAGTGCGTTCCCCATGTCGTAGGT
+
BBAB?A@B@B5499/9941666..,.
@2RRZ9:00253:00406
ACGAGTGCTTCCCCATGTCGTAGGTACTC
+
BBBBBBDBB>@?=6=9;9?>>9959999>
@2RRZ9:00253:00417
TGATACGTCTCCTCCTTAGTTACTTCA
+
444:49<;800)**)*)**,*444244
@2RRZ9:00253:00420
ATATCGCGAGGGTATGGAAGACTCTATA
+
BBBAA@==;;;7<BBC@B?CCCAB:::?
@2RRZ9:00255:00425
TCTCTATGCGCTCCACATGTTAAGGTACTG
+
DBBDCCBBBECA@>ACCC@@?ABHBCCBAB
@2RRZ9:00255:00439
ACGAGTGCGTTCCCCATGTCGTAG
+
@@ABCBA;9:2444/944////..
@2RRZ9:00255:00445
TACTGAGTTACACACACAGAAAGATTGGTGTTGCG
+
@9<<BCAAAAAABBCB@;?CC8?;:11766>67.-
@2RRZ9:00259:00440
ACGAGTGCGTTCCCCATGTCGTAGGTACTC
+
99?>@ACCCD@CCB6@>99;>>>?::;8@>
@2RRZ9:00264:00449
ACGAGTGCGTTCCCCATGTCGTAGTAGTC
+
=@@;;<??>A5999-944/446......3
@2RRZ9:00265:00412
ACGAGTGCGTTCCCTCTA
+
>8:99;4/1/7;<,,,,,
@2RRZ9:00266:00416
ACGAGTGCGTTCCCCATGTCGTAGGTACTC
+
BB>BB@AAAA:CFD:B9;1;;;00,/0.0.
@2RRZ9:00266:00434
ACGAGTGCGTTCCCACTGTCG
+
;;BBBB?A995/1,11///00
@2RRZ9:00268:00437
ACGAGTGCGTCCTACCATGTCG
+
8=<=>99////,,,,*,/////
@2RRZ9:00271:00428
TGATACGTCTCCTTCCTTCTAGTTAC
+
>@>?;99991;:;,1,/-///..3.3
@2RRZ9:00272:00428
TCTCTATGCGCTCCACATGTCTAAGGT
+
BABEDCCBBCC::8=CCAADAAA=A@C
@2RRZ9:00273:00444
ACGAGTGCGTTCCCCATGTCGTAGGTACTC
+
B?>@BBBBCCACHI9B;;;873<=663336
@2RRZ9:00275:00414
TACTGAGCTACACACACAGAAAGATTGGT
+
;<ABBCDB:;<ACBBCCA@=;69-*)*)*
@2RRZ9:00275:00446
ACGAGTGCGTCCCACTA
+
@BCC@::8//11+,,,/
@2RRZ9:00277:00400
ACGAGTGCGTTCCCCATGTCGTA
+
@@?C@B<99A5111*///,,,2.
@2RRZ9:00280:00424
CGTGTCTCTAGGCACATGGATTTGTGTAGA
+
44444:999@;94/////5688+///,///
@2RRZ9:00282:00419
ACGAGTGCGTTCCCCATGTCGTAGGTATC
+
AA?ACCCBCC@CBB6=488>888737>91
@2RRZ9:00284:00426
ACGAGTGCGTTCCCCATGTCG
+
BBA@@AB??@5111+1//,,,
@2RRZ9:00286:00425
ACGAGTGCGTTCCCCATGTCGTAGGTACTC
+
ABA::<CCECACCC9;;;1;;8-,+,-,,,
@2RRZ9:00287:00437
ACGAGTGCGTCCTCCATG
+
>@>;;;-,,,,**0),./
@2RRZ9:00290:00438
ACGAGTGCGTTCCCCATGTCGTAGGTACTC
+
CBBAAABBBC?ADC:D9<;>??88578887
@2RRZ9:00296:00435
ACGAGTGCGTTCCCATGTCGT
+
?ABAAAC;;;2//+////44.
@2RRZ9:00298:00408
ACGAGTCGTCCCATG
+
82,,,,28/44-444
@2RRZ9:00299:00447
ACGAGTGCGTTCCCCATGTCGTAGGTACTC
+
CCBCBAA=;;2444/99911;;00,....3
@2RRZ9:00256:00479
CGTGTCGTCTCGAGAC
+
99/////,,,,///86
@2RRZ9:00256:00496
ATATCGCGAGGGTATGGAAGACTCTATA
+
=;9;<AACEDB:>=11,17;1.007;?B
@2RRZ9:00261:00497
ACGAGTGCGTTCCCCATGTCGTAGGTACTC
+
BCABBBBBBC>CCF:A9<;;9988578887
@2RRZ9:00264:00499
ACGAGTGCGTTCCCACTGTCGTAG
+
98@@>?@B;;:1>8::,,****,,
@2RRZ9:00285:00494
ACGAGTGCGTTCCCATGTCGT
+
@ABBBB=99:2//,1///44.
@2RRZ9:00291:00456
ACTAGCGCTCCACATGTCTA
+
////,/,,,2*,,//89444
@2RRZ9:00296:00473
TACTGAGCTACACACACAGAAAGATTGT
+
=>ACCBCCB;;<B<99@@98808<;,0.
@2RRZ9:00297:00486
ACGAGTGCGTTCCCCATGTCGTAGGTACTC
+
BBBBBBBBCD@CBA9=9:8<>>8747888=
@2RRZ9:00299:00468
ACGCTCGACATGCCAGGTACAGGAG
+
BC9<<AACCD=665//,.46667,,
@2RRZ9:00252:00536
ACGAGTGCGTTCCCATGTCG
+
BBBABBB;995/1,11/,,,
@2RRZ9:00254:00541
ACGAGTGCGTCCTCCATGT
+
8@?A@@999442//,****
@2RRZ9:00257:00500
ACGAGTGCGTTCCCCATGTCGTAGAGTC
+
@A;:;<ADAA5999/9999>?>871111
@2RRZ9:00264:00530
ACGAGTGCGTTCCCATGTCGTAGGT
+
99?9;;@>>D69914996///..,.
@2RRZ9:00264:00548
TCTCTATGCGCTCCACATGTCTAAGGT
+
<=CBAAAB@BC4929449?99<>@BB@
@2RRZ9:00267:00524
ACGAGTGCGTTCCCCATGTCGTAGT
+
BCBBAB?>445999,8444337311
@2RRZ9:00280:00529
ATCAGACACGGACACAGCAGAACACAC
+
?>@@BDA@;;59@999@@A?A>@???@
@2RRZ9:00283:00519
ACGAGTGCGTTCCCCATGTCGTAGATC
+
BBA::<@>?A5999-9989>=97734.
@2RRZ9:00290:00539
ACGAGTGCGTTCCCCATGTCGTAGGTACTC
+
@AABBBCBBB2444/9999>?@87478887
@2RRZ9:00292:00505
ACGAGTGCGTTCCCACTGTCG
+
@A@BBA@A11,1<81//////
@2RRZ9:00294:00512
ACGAGTGCGTTCCCACTATCG
+
9><=989@9959@>1/1/,,,
@2RRZ9:00299:00513
CGTGTCTCTAGGCACAGGATTTTGTGTAG
+
AACCFHBCCBB>@ABCCABBA?6?A><;>
@2RRZ9:00255:00560
TAGTATCAGCCTCCGCCATGACGAAGGTATTCC
+
>=@11/////,//5699999:999888444242
@2RRZ9:00256:00555
ACTGAGCTACCACACACAG
+
@944;@6///,/60/////
@2RRZ9:00256:00558
CGTGTCTCTAGGCGACAGGATTTTGTGTAG
+
@;<9AC<91<<-1//66994999,444449
@2RRZ9:00259:00561
ACGAGTGCGTTCCCACTGTCGT
+
BBB@?@CB;;2//+1///////
@2RRZ9:00260:00582
CGTGTCTCTAGAGACAGGATTTTGTTG
+
1/,,,,,*,,,,,2647:<=9959?>>
@2RRZ9:00264:00585
ACGAGTGCGTCCTA
+
:;:C@@911--***
@2RRZ9:00268:00567
CGTGTCTCTAGGCACAGGATTTTGTG
+
<<AA@>999996749777/111*///
@2RRZ9:00269:00592
ACGAGTGCGTTCCCACTGTC
+
ABBBBB=9//,--+-,,,,/
@2RRZ9:00273:00574
ACGAGTGCGTTCCCCATGTCGTAGTA
+
ABCBCABBBB6444/9999?>:-,,,
@2RRZ9:00277:00581
ACGAGTGCGTCTCCATG
+
893///-,,,,,,*.34
@2RRZ9:00277:00597
ATCAGACACGGACACAGCAGAACACACAG
+
BBBBBBBAB@>?BBBBB@@@@@BBBB@@>
@2RRZ9:00281:00556
ACGAGTGCGTTCCCACTGTCGTA
+
BBA?==>>9951;6///////43
@2RRZ9:00283:00552
ATCAGACACGGACACAGCAGAACACA
+
>@@?>>>9996<BAEDDE<;;>>>>8
@2RRZ9:00284:00571
ACGAGTGCGTTCCCCATGTCGTAGGTATC
+
CDBADBBBBC@CBB7A;;1;<;00,/04.
@2RRZ9:00288:00570
ACGCTCGACATGCCCAGGTACAGGAG
+
BBCCAAAA?;;44979@<@@@@@<>?
@2RRZ9:00290:00579
TCTCTATGCGCTCCACATGTCTAAGGT
+
;949A9;9>1111,1;<@AA499<><>
@2RRZ9:00292:00567
ACGAGGCGTTCCCCATGTCGTAGGAT
+
AAB999;BCADHNAB<?2<>;11,.2
@2RRZ9:00294:00563
ACGAGTGCCTTCCCATGTCGTAGGTA
+
@BA@@A=9;<411,1//,222//,//
@2RRZ9:00258:00604
ACGAGTGCGTTCCCCATGCGTAGTA
+
?97;<@CA>?5999,1/,,,,,..6
@2RRZ9:00261:00606
ACGAGTGCGTTCCCTA
+
=@C:81<8--*,,***
@2RRZ9:00263:00606
ACGAGTGCGTTCCCCATGTCGTAGGTAC
+
BB?AAAABCD@@==2949100110,.0.
@2RRZ9:00271:00614
ACGCTCGACATGCCAGTAC
+
493;99::;9111,//,,/
@2RRZ9:00272:00603
ACGAGTGCGTTCCCATGTCGT
+
CBBAA@C;;;244-944/..2
@2RRZ9:00272:00644
ACGCTCGACATA
+
9>>>91/,,**(
@2RRZ9:00279:00603
ACGAGTGCGTTCCCCATGTCGTAGGTACTC
+
ABBBBBDCBA?A??7==@@=@@87478887
@2RRZ9:00282:00610
CGTGTCGTCTAGAGCACAGGATTTTGTGTA
+
,,((****00,-,,,,0089:CED8?6711
@2RRZ9:00284:00600
ACGAGTGCGTTCCCATGTCGTAGTA
+
BB?@BBA;99244-94448883313
@2RRZ9:00285:00633
ACGAGTGCGTTCCCCATGTCGTAGGTACTC
+
BCABBBCBBA?AAA7A?B=;;7--+,-,-0
@2RRZ9:00286:00611
ACGAGTGCGTTCCCCATGTCGTAGGTACTC
+
BBB@A=BCCD@DBB9?99:??>87478887
@2RRZ9:00286:00643
ACGAGTGCGTTCCCACTGTCGT
+
BBBBBDB:66,//+1////44<
@2RRZ9:00288:00621
ACGAGTGCGTTCCCATGTCGTAGAT
+
BBB??AA@=@599094443373114
@2RRZ9:00290:00645
CATACGTGTACACTACGTACGTCTGAGCATCGATC
+
1*****222A88:@A@BCBBC???811000--100
@2RRZ9:00293:00606
ACGAGTGCGTTCCCCATGTCGTAGTATC
+
BCA?@ACC@@2444/9999??8876791
@2RRZ9:00293:00646
ACGAGTGCGTTCCCCATGTCGTAGGTACTC
+
BAB?==BDCD8;99488???@A87378887
@2RRZ9:00294:00608
ACGAGTGCGTTCCCCATGTCGTAGTATC
+
?><@@@@@@B5999/999998=33134.
@2RRZ9:00295:00618
ACGAGTGCGTTCCCCATGTCGTAGTACT
+
>@@?@ACC?@;=994=991<<;00...,
@2RRZ9:00299:00604
TAGTATCAGCCTCGCCATGACGAAGGTATTCC
+
9=BBAADA@@=@A@B8<<BB@@>:;:;11,/,
@2RRZ9:00253:00687
TCTACTATGCGCTCCACATGTCTAAGGT
+
////////,0,,,,*,069@99942424
@2RRZ9:00254:00663
CGTGTCTCTACGCACAGGATTTGTGTA
+
////44/7,,,,,///42444-4;889
@2RRZ9:00259:00676
ATCAGACACGGACACAGCAGAACACA
+
>7@AB=<@;859@99999;@>@BB8;
@2RRZ9:00259:00681
ACGAGTGCGTTCCCCATGTCGTAGGTACTC
+
BBC::;CCBA7999/9999>@B88478886
@2RRZ9:00269:00697
TCTCTATGCGCTCCACATGTCTAAGGT
+
CCCDBAACBCEAA?BCBBCCBBB>B@B
@2RRZ9:00270:00677
ACGAGTGCGTCCC
+
CD?@@>1--***)
@2RRZ9:00277:00685
ACGAGTGCGTTCCCACTGTCGT
+
BDABAB@=9451<,11//////
@2RRZ9:00278:00676
ACGAGTGCGTCC
+
9438661/,000
@2RRZ9:00278:00682
ACGAGTGCGTTCCCACTGTCGT
+
=@C@?@A?@;5/1,///////0
@2RRZ9:00283:00687
ACGAGTGCGTTCCCACTGTC
+
BCBBBB=97;,,,*,,,,,6
@2RRZ9:00284:00675
ATATCGCGAGGGTATGGAAGACTCTATA
+
8@;<9A>>@DA:@999;>5939;8::9:
@2RRZ9:00284:00697
ACGCGTTCCCCATGTCTAG
+
448>995111*,,,,,,00
@2RRZ9:00289:00671
ACGAGTGCGTTCCCCATGTCGTAGGTACTC
+
BA<>@BCCBB@BBB9C;<1<<<00,00000
@2RRZ9:00290:00687
ACGAGTGCGTTCCCCATGTCGTAG
+
;A@CCCB@;>2444/9444774..
@2RRZ9:00293:00692
ACGAGTGCGTTCCCCATGTCGTAGGTATC
+
ABBBBBBBBB@CCC:B9<1:::00,/00.
@2RRZ9:00253:00708
ACGAGTGCGTTCCCCATGTCGT
+
=@;BBB<99B5111+1111;47
@2RRZ9:00255:00736
ATATCGCGAGGGTATGGAAGACTCTAATA
+
;@AA9;<<ABB><;9@696973../.,.3
@2RRZ9:00256:00722
ACGAGTGCGTTCCCCATGTCGTAGGTACTC
+
CGB99;B@@?5999/9991<<>01,.....
@2RRZ9:00261:00708
AGCACTGTAGCTGTCACTAGTTACTTGT
+
BCBCEDCAAACBBAB@A@B@@=@A@=A@
@2RRZ9:00273:00704
ACGAGTGCGTTCCCCATGTCGTAGTACG
+
?EB@?ADCCC@CB@4=;91;;8-,,,,,
@2RRZ9:00275:00705
ACGAGTGCGTTCCCCATGTCGTAGGTATC
+
BB@ABBBBBB@CCC:A=@=>>>8857871
@2RRZ9:00284:00741
ATCAGACACGGACACAGCAGAACACACAG
+
96;;110=<><>99999@;11:<011...
@2RRZ9:00289:00714
TGATACGTCTCCTTCCTTAGTTACTTCA
+
CBA?>@?999>;=5<7;A@@A@>665,,
@2RRZ9:00290:00743
ACGAGTGCGTTCCCCATGTCGTAGTA
+
?CABBB@@?B6444/9999>>?00..
@2RRZ9:00296:00745
CGTGTCTCTAGGAC
+
9999111-,,,*,,
@2RRZ9:00255:00760
ACGAGTGCGTTCCCACTGTC
+
BBB@ABB@88,,,*-,,,*2
@2RRZ9:00262:00767
TGATACGTCTCCTTCCTTAGTTACTTCA
+
BCBBACBCBCB?BAH>A=ABB@@AAACC
@2RRZ9:00282:00752
ACGAGTGCGTTCCCCATGTCGTAGGTACTC
+
EBBBAACCCCABAA4@899>>>8847833?
@2RRZ9:00288:00764
ACGAGTGCGTTCCCCATGTCGTAGGTA
+
>@;;:<@?AB6999/9991<<8--+,-
@2RRZ9:00288:00787
ATCAGACACGGACACAGCAGAACACA
+
BCCBAA@BBC@CBA@@@@49;;>>::
@2RRZ9:00289:00778
ACGAGTGCGTTCCCATGTCGTAGGTACTC
+
BCA@@ACB;;244-99998??87478787
@2RRZ9:00290:00758
ACGAGTGCGTTCCCATGTCGTAGGTACTC
+
AGCA@@DC@>544-9999>>=77478371
@2RRZ9:00290:00784
ACGAGTGCGTTCCCATG
+
49?99944992//+/,,
@2RRZ9:00291:00754
ACGAGTGCGTTCCCCATGTCGTAGGTACTC
+
BDA?@ABA@@5999/9>>>@BB::578887
@2RRZ9:00292:00756
ACGAGTGCGTTCCCACTGTCGTA
+
=@@@@>@A<969C19444////.
@2RRZ9:00293:00761
CTACTATGCGCTTCCCACATGTCTAAGGTA
+
,,///9999444244-497//////,/,44
@2RRZ9:00293:00796
TACTGAGCTACACACACAGAAAGATT
+
4449A@:A9999994444433,3331
@2RRZ9:00297:00782
TAGTATCAGCCTCCGCCATGACGAAGGTATTCC
+
444494;///,//,//7=99<BBB?A?@=B>B=
@2RRZ9:00256:00803
ACGAGTGCGTTCCCATGTCGTAGTACGT
+
BBABBCBA::244-9991<@8-,,,,,,
@2RRZ9:00274:00827
ACGAGTGCGTTCCCATGTCGTAGGT
+
BB@BBDCB==244-984/666..,.
@2RRZ9:00278:00810
ACGAGTGCGTTCCCATGTCGTA
+
=@A;:;>>99611-1///6663
@2RRZ9:00279:00820
TCTCTATGCGCTCCACATGTCTAAGGT
+
BBCC?@<;<A@?ACA999@998@9=<@
@2RRZ9:00280:00839
ACGAGTGCGTTCCCATGTCGTAGGTACTC
+
BBBBBBAA9;244-9991<;=00,00...
@2RRZ9:00281:00847
ACGAGTGCGTTCCCACTGTCGTA
+
==>==999?@<<<8//,,,,,0.
@2RRZ9:00282:00836
ACGAGTGCGTTCCCACTGT
+
AA@??:<<11,--*,,,/,
@2RRZ9:00287:00818
ACGAGTGCGTCC
+
4989944/////
@2RRZ9:00287:00847
TACTGAGCTCACACACAGAAAGATAG
+
49B9999,,,,289::///1+/1/..
@2RRZ9:00288:00820
ACGAGTGCGTTCCCAT
+
9;?;91111-**0)**
@2RRZ9:00290:00842
ACGAGTGCGTCTCCT
+
4438661//,,00),
@2RRZ9:00295:00835
TACTGAGCTACCACACACAGAAAGATTGGT
+
9;<<9AA<011,111444998=6:82+*)*
@2RRZ9:00295:00839
ACGAGTGCGTTCCCCATGTCGTAGGTACTC
+
-,,,,8//4:51>>+11///,,663...4.
@2RRZ9:00299:00839
ACGAGTGCGTTCCCATGTCGTAGGT
+
@B?;9;B@>>699198811/8.0,.
@2RRZ9:00250:00873
ACGAGTGCGTCCT
+
94344////,,*,
@2RRZ9:00254:00863
ACGAGTGCGTTCCCATGTCGTAGGT
+
BCB??@CA;;244-9981;;;..,.
@2RRZ9:00261:00855
ACGAGTGCGTTCCCACTGTCGTAGTACGT
+
ABB@>>@@@@69919444444:3333311
@2RRZ9:00264:00869
CGTGTCTCTACGGCACAGGATTTTGT
+
//66944444;;2394/,2,,,,*,,
@2RRZ9:00270:00894
ACGAGTGCGTTCCCA
+
?=;99444442//+/
@2RRZ9:00273:00896
ACGAGTGCGTTCCCCATGTCGTAGA
+
=@<:;<B@@?6999,4444993311
@2RRZ9:00284:00866
ACGAGTGCGTTCCCATGTCGTAGGTACT
+
@BBBABA:?:59909444486..,/0..
@2RRZ9:00293:00871
CGTGTCTCTAGGCACAGGATTTTGTGTAG
+
@CCDDBCCCBB@BBA?@=9999,949449
@2RRZ9:00295:00881
ACGAGTGCGTTCCCATGT
+
;@>;;;11//,,2*,,,,
@2RRZ9:00253:00905
ACGAGTGCGTTCCCACTGTCGTAGT
+
9<@@AA@@>>59914444499/...
@2RRZ9:00253:00913
ATCAGACACGGACACAGCAGAACACAC
+
@;;9?@?A@A=@@ABBBA?99699883
@2RRZ9:00261:00920
ACGAGTGCGTTCCCATGTCGTAG
+
?@BBBB==445990944477331
@2RRZ9:00270:00903
ACGAGTGCGTTCCCACTGTCGTAGGTACGTAC
+
@??B@>=>11-11-/////8897;31331111
@2RRZ9:00270:00916
ACGAGTGCGTTCCCATGTCGTAGTAC
+
@@CBBB>>=95990944/7//.....
@2RRZ9:00284:00934
ACGAGTGCGTTCCCCATGTCGTAGGTACTC
+
BBABBB>?::5499/9>>>@9111,00...
@2RRZ9:00291:00924
TACTGAGCTACACACACAGAAAGATTGGT
+
A@BAC@@@A999@999@AABB:???=?<@
@2RRZ9:00291:00932
ACGAGTGCGTTCCCA
+
49898/////,//+,
@2RRZ9:00296:00948
ACGAGCTACCACACACAGAA
+
=89;;33449////////,2
@2RRZ9:00297:00902
ACGAGTGCGTTC
+
BCBBB?CBBB69
@2RRZ9:00251:00988
ACGAGTGCGTTCCCCATGTCGTAGGTACTC
+
BCB@@ACCCC@>>@51121:;;87067336
@2RRZ9:00253:00975
ACGAGTGCGTTCCCCATGTCGTAGGTACTC
+
??@@@BBBCD?CCB9BAAABBCAA?A:;;C
@2RRZ9:00253:00994
ACGAGTGCGTTCCCCATGTCGTAGGTACTC
+
?BB=?=AAAB@ACC:B9;;AC???>:;<BC
@2RRZ9:00255:00957
TCTCTATGCGCTCCACATGTCTAAGGT
+
A@BB:9;=AAGBB?BCAA@;;9>>@69
@2RRZ9:00257:00992
ACGAGTGCGTTCCCA
+
=C@941<;1-***)*
@2RRZ9:00260:00960
ACGCTCGACATGCCCAGGTACAGGAG
+
AA@BBCCBDD@?>A=9978>>8;89?
@2RRZ9:00262:00980
ACGAGTGCGTTCCCACTGTCGTA
+
B?>99;>@99611-/////882.
@2RRZ9:00263:00985
ACGAGTGCGTTCCCCATGTCGTAGGTACTC
+
BCABBBCCCCBCBCAC9;:?CB7:7:888>
@2RRZ9:00266:00953
ACGAGTGCGTTCCCCATG
+
BBBBBB;;442/11+///
@2RRZ9:00266:00995
ACGAGTGCGTTCCCCATGTCGTAGGTACTC
+
BBBCBDCB?:2444/8999CBA8:5:888<
@2RRZ9:00267:00968
ACGAGTGCGTTCCCCATGTCGTAGGTACTC
+
ABB??=@@AB@AAB9BAABAAB>>>?:;8>
@2RRZ9:00271:00993
ACGAGTGCGTTCCCCATGTCGTAGGTACTC
+
BBABCBBBA@6999/9@@@AA;884783.:
@2RRZ9:00272:00994
ACGAGTGCGTTCCCACTGTCGTAG
+
B@<9:9999959914444///0,,
@2RRZ9:00274:00962
ACGAGTGCGTTCCCCATGTCGTAGA
+
BBBABBA;995999-9444444333
@2RRZ9:00276:00968
ACGAGTGCGTTCCCCATGTCGTAGTA
+
ACCCBB@;9:2444/9>>;111.0.0
@2RRZ9:00276:00979
ACGAGTGCGTTCCCCATGTCGTAGGTACTC
+
BB<?@AAAAB@ABC:BAAAABBBC@C;<;?
@2RRZ9:00279:00983
ACGAGTGCGTTCCCCATGTCGTAGGTACTC
+
?BBBBBBECD@B??6=9;9@@<00,01007
@2RRZ9:00279:00994
TAGTATCAGCCTCGCCATGACGAAGGTATTCC
+
?@BCBBB@>@=@AAEBCDCAAABCB@B;9;:?
@2RRZ9:00285:00981
ACGAGTGCGTTCCCCATGTCGTAGGTACTC
+
<ACCBAAADC?BBB9B@@@?@@8847878=
@2RRZ9:00285:00990
ACGAGTGCGTTCCCCATGTCGTAGGTACTC
+
BBBAA>@@@B@ABB:BBBBA@B;8:<7887
@2RRZ9:00293:00961
ACGAGTGCGTTCCCCATGTCGTAGT
+
BBA??@C@>=5999/9981//0,,,
@2RRZ9:00293:00973
ACGAGTGCTTCCCCATGTCGGTACT
+
BBDBBBBBA@;99581,,,,*,768
@2RRZ9:00299:00965
ACGCTCGACATGCCCAGAGACTG
+
BBBBABBBDA@?AA=>@@CCAA@
@2RRZ9:00299:00984
ATATCGCGAGGGTATGGAAGACTCTATA
+
BB??@B@AACHBC<::@C@B;;::::66
@2RRZ9:00250:01004
ACGAGTGCGTTCCCCATGTCGTAGGTACTC
+
BBABBCEEBA?BCC:C@AABCBBB?@@@CB
@2RRZ9:00260:01010
AACGAGTGCTTCCCCATGGTCGTAGTTACTC
+
4243499998599949AD@<<=A@>@<9949
@2RRZ9:00269:01015
ACGAGTGCGGTTCCCCATGTCGTAGGTACTC
+
ECCBBBBBBCC@CHH:C;<<BB@@@EABBCK
@2RRZ9:00284:01026
ACGAGTGCGTTCCCCATGTCGTAGGTACTC
+
?BBC@@ABA@?ADD9CCCCCCBBB@?AAB?
@2RRZ9:00292:01015
ACGCTCGACATGCCCAGGTACAGGAG
+
BBBBDCDCB@@99968A>BBCDH@CC
@2RRZ9:00303:00053
ACGAGTGCGTTCCCCATGTCGTAGGTACTC
+
;;;;AB<<=B@BCE:C??=88833113731
@2RRZ9:00307:00054
ACGAGTGCGTTCCCCATGTCGTAGTAGTC
+
<A?AAAB@AA@BCC:CB@66.........
@2RRZ9:00309:00063
ACGAGTGCGTTCCCCATGTCGTAGGTACTC
+
BA@BBBCCBB@BCD:BBBCCBCBB>A:;;?
@2RRZ9:00309:00086
TGATACGTCTCCTTTCCTTAGTTACTTCA
+
:BBADBABAAB59919596499844/7,,
@2RRZ9:00323:00066
ACGAGTGCGTTCCCCATGTCGTAGGTACTC
+
BCABB??@@@=@BB7@BBBCCBBB@A:::?
@2RRZ9:00325:00086
ACGAGTGCGTTCCCCATGTCGTAGGTACTC
+
CCB@@ACCCDBCCB9A9:8<>>><:=888=
@2RRZ9:00333:00086
ACGAGTGCGTTCCCATGTCG
+
9;:;>>@@99611-////..
@2RRZ9:00334:00064
ACGAGTGCGTTCCCCACTGTCG
+
;9;CDDBB88,///+1///,76
@2RRZ9:00345:00098
ACGAGTGCGTTCCCCATGTCGTAGGTACTC
+
AABAB?BBBCBCCE:C<<<;CA@B>@:::7
@2RRZ9:00300:00100
ACGAAGTGCGTTCCCCATGTCGTAGGGTACTC
+
BBAB?BBBCBB?BCD:CC;;<BBBBC?CCBBB
@2RRZ9:00301:00135
TCTCTATGCGCTCCACATGTCTAAGGT
+
;94F?@@ACCCCEBC;;9;9941,1,/
@2RRZ9:00303:00100
ATCAGACACGGACACAGCAGAACACAC
+
BBBBCBABBB>AABCBDBBBA?ABBB@
@2RRZ9:00305:00103
ACACGATATACAGCT
+
,,,22,,,28868>>
@2RRZ9:00306:00116
ATATCGCGAGGGTATGGAAGACTCTATA
+
CA9;;CCCEDD?CBBA?B?BCECC@;;;
@2RRZ9:00306:00126
ACGAGTGCGTTCCCCATGTCGTAGGTACTC
+
?CBBBACCCC?BBB9B9;;@@@88678886
@2RRZ9:00314:00110
ATATCGCGAGGGTATGGAAGACTCTATA
+
BB:<<CCBCCB=B9<;?B?BGCAB:::7
@2RRZ9:00316:00105
ACGAGTGCGTTCCCCATGTCGTAGGTACTC
+
;<?@BCCCCB@BFC:=9;;8>???<@???=
@2RRZ9:00319:00135
TACTGAGCTACACACACAGAAGATT
+
<CAADLEBAB@>@999994424/,*
@2RRZ9:00326:00113
TAGTATCAGCCTCGCCATGACGAAGGTATTCC
+
CBC;:<@AAA@AAAIBEDFCF@?>?@BCB?B?
@2RRZ9:00331:00100
ACGAGTGCGTTCCCCATGTCGTAGGTACTC
+
BBB@A>BCCD?BAA9=8==?:;8>;@:;;A
@2RRZ9:00341:00105
ACGAGTGCGTTCCCCATGTCGTAGGTACTC
+
??@@@ACCCEBCCB8@8999947>769;<8
@2RRZ9:00346:00101
ACGAGTGCGTTCCCCATGTCGTAGGTACTC
+
?BACCCCCCD?BCB6=489>>?87478786
@2RRZ9:00301:00175
ACGAGTGCGTTCCCCATGTCGTAGTA
+
BBB:9<@B996999,944/668....
@2RRZ9:00302:00165
ACGAGTGCGTTCCCCATGTCGTAGGTATC
+
BA@?@ACCCB=@@=4>=898>>8767??;
@2RRZ9:00311:00156
ACGAGTGCGTTCCCC
+
4434444996,,--*
@2RRZ9:00321:00151
ACGAGTGCGTTCCCCATGTCGTA
+
;;AA>A@>>@5999/9991///.
@2RRZ9:00324:00160
ACGAGTGCGTTCCCATGT
+
487499449>511,///,
@2RRZ9:00325:00179
ATCAGACACGGACACAGCAGAACACAC
+
88>994>944248899@:;9C@BABAA
@2RRZ9:00328:00151
ACGAGTGCGTTCCCCATGTCGTAGGTATC
+
<BCC?A:;;A>@@B499998733601371
@2RRZ9:00329:00198
ACGAGTGCGTTCCCCATGTCGTAGGTACTC
+
BBBBAAABBD@BBB:BABACC:;>6;010:
@2RRZ9:00330:00195
ACGAGTGCGTTCCTGTCGTAGTG
+
;<;B?<:<11,1,/888;6....
@2RRZ9:00330:00199
ACGAGTGCGTTCCCCATGTCGTAGGTACTC
+
ACCCCDCCCC@BDH:C<<=DC>:>9:1007
@2RRZ9:00339:00167
ACGAGTGCGTTCC
+
9>??>;11-+)(,
@2RRZ9:00339:00191
ACGAGTGCGTTCCCATGTCGT
+
BCBAABCA::511,1/////0
@2RRZ9:00348:00194
ACGAGTGCGTTCCCCATGTCGTAGGTACTC
+
AEBBB?BAA;2444/9999>@@88478336
@2RRZ9:00308:00241
ATATCGCGAGGGTATGGAAGACTCTAT
+
BB99;CCCGCC@BA@@@C@CFDCCAAA
@2RRZ9:00312:00205
TACTGAGCTACACACACAGAAAGATTGGT
+
A@@@@@@@A@@ABBCCCBCCCCCA@<;37
@2RRZ9:00316:00220
ACGAGTGCGTTCCCCATGTCGTAGGTACTC
+
ABABBDBA@B2444/9@@>><<01,0000/
@2RRZ9:00323:00205
ACTAGTGCGTCCACATG
+
44//////6665=73/0
@2RRZ9:00326:00226
TCTCTATGCGCTCACGATGTCTAA
+
///:?ABA>--,,,,,,79447@;
@2RRZ9:00329:00247
AACGAGTGCGTTCCCCATGTGTAGGTACT
+
824>84449::9:88*//////3.3444.
@2RRZ9:00331:00217
ACGAGTGCGTTCCCCATGTCGTAGGTATC
+
BBBA??CEA;2444/9999?AA>>;=887
@2RRZ9:00332:00212
ACGAGTGCGTTCCCATGTCGTAGAGTC
+
ABB??@A>94599194444483333..
@2RRZ9:00349:00204
ACGAGTGCGTTCCCTCATGTCGTAGGT
+
=;7<<<CCEE@CB<;;;@@@>A@:::;
@2RRZ9:00302:00260
TACTGAGCTACACACAGA
+
449449:;99>9;8,,,,
@2RRZ9:00311:00276
TACTGAGCTACACACACAGAAAGATTGGT
+
@ABAAADECCCCCEB:;;CBE>BAA??=?
@2RRZ9:00318:00256
ACGAGTGCGTTCCCCATGTCGTAGGTACTC
+
?BBBBBBBBC>CDHBB@A@9998857888=
@2RRZ9:00319:00285
TGATACGTCTCCTTCCTTAGTTACTTCA
+
<EA@?CB999?692924:349>994?>>
@2RRZ9:00321:00267
ACGAGTGCGTTCCCATGTCGTAGTAC
+
BBBABA>;9959904444996.....
@2RRZ9:00330:00287
ACGAGTGCGTTCCCCATGTCGTAGGT
+
9=C@BACA;A5999-944/..4..,.
@2RRZ9:00331:00295
ACGAGTGCGTTCCCATGTCGT
+
BBBCBB=99:511,1/////,
@2RRZ9:00333:00260
ATCAGACACGGACACAGCAGAACACAC
+
BBC>A@<@AAACCCDDCBBCC@B>>>A
@2RRZ9:00338:00252
ATCAGACACGGACACAGCAGAACACAC
+
BAABBCBCBB@BBBBBBEBCCACCCBB
@2RRZ9:00338:00267
ACGAGTGCGTTCCCCATGTCGTAGTAC
+
B?>=>@CDBB6944/9999>?>-,,,,
@2RRZ9:00341:00253
ATATCGCGAGGGTATGGAAGACTCTATA
+
AA@A@BBCECD?BABB@B?BBCCBA???
@2RRZ9:00343:00298
CACTAGTGCGCTCCACATGTCT
+
////////;4447776686///
@2RRZ9:00304:00340
TACTGAGCTCACACACAGAAG
+
444444943449///////7/
@2RRZ9:00312:00310
ACGAGTGCGTTCCCCACTGTCGTAGTAGTC
+
998;;;9C@A6999,4444444>333740,
@2RRZ9:00318:00333
TACTGAGCTACCACACACAGAAAGA
+
49944?@4444:4444444433,3.
@2RRZ9:00319:00326
ACGAGTGCGTTCCCACTGTCG
+
?ABBBBA;//,--+-,,,,66
@2RRZ9:00329:00311
ACGAGTGCGTTCCCACTGTCGTAGTAGTC
+
BBB@@AA@@B59904944444=33333,,
@2RRZ9:00332:00307
ACGAGTGCGTTCCCCACTGTCGTAGT
+
;<:;@ABB?B?8881-,,,,8/.311
@2RRZ9:00332:00316
ACGAGTGCGTTCCCACTGTCG
+
CBA@?@A>=?611-/////,,
@2RRZ9:00332:00324
ACGAGTGCGTTCCCCATGTCGTAGGTACTC
+
BA>BB;<<<<;=ED:BCCC<;:?@<;?@@?
@2RRZ9:00333:00326
ACGAGTGCGTTCCCCATGTCGTAGGTACTC
+
BC?A?BCCCC?AAA9>=?=7888747;88@
@2RRZ9:00335:00346
ACGAGTGCGTTCCCACTGTCG
+
1<01/6//4986<8:1/////
@2RRZ9:00336:00344
ACGAGTGCGTTCCCCATGTCGTAGGTACTC
+
BB@@@>CDFD>@==29499>>;00,00.04
@2RRZ9:00339:00315
ACGAGTCATGTCGTAGGTACTC
+
9=ACBB;<;@=@@B99699999
@2RRZ9:00341:00312
ACGAGTGCGTTCCCACTGTCGTAGTA
+
BBA@@AA>@@5990444448833113
@2RRZ9:00349:00342
ACGAGTGCGTTCCCATGTCGTAGGTACTC
+
8>>>944944244-444433331013331
@2RRZ9:00304:00391
ACGAGTGCGTTCCCACTGTCGT
+
=@B<<<B@::,11,1////444
@2RRZ9:00311:00358
ATCAGACACGGACACAGCAGAACACAC
+
=B;;DDCCGDBCA@@B;99>>;>>>>;
@2RRZ9:00313:00389
TCTCTATGCGCTCCACATGTCTAAG
+
//6==ABA888//,/606=11/1,/
@2RRZ9:00314:00379
AGCACTGTAGCTGTCACTAGTTACTTGT
+
94:::@AABBBC==>CE<9;B=999699
@2RRZ9:00318:00357
TAGTATCAGCCTCCGCCATGACGAAGGTATTCC
+
@@A9;;A911:11,/678=DCECC?B?AAA?CB
@2RRZ9:00321:00393
ACGAGTGCGTCCTCCATG
+
>::1/////69:77,..6
@2RRZ9:00322:00353
ACGCTCGACATGCCCAGGTACAGG
+
49?@9999444944-442334465
@2RRZ9:00323:00377
ACGAGTGCGTTCCCACTGT
+
9<ABBBA?88,,,*-,,,,
@2RRZ9:00325:00364
ACGAGGCGTTCCCCATGTCGTAGTATC
+
BBABB@BBBACBC7@;99?998814,,
@2RRZ9:00336:00398
TACTGAGCTACCACACACAGAAGAA
+
/1///784344899444944424/,
@2RRZ9:00337:00384
ACGAGTGCGTTCCCCATGTCGTAGGTACTC
+
BCB99<CCBB7999/99998><77013331
@2RRZ9:00339:00367
ACGAGTGCGTTCCCACTGTCGTA
+
BBB@@@B@77,/1,1////9993
@2RRZ9:00341:00377
ACGAGTGCGTTCCCCATGTCGTAGGTACTC
+
BBBBB@BBCCAA??29499>>>>><=8886
@2RRZ9:00344:00366
TACTGAGCTACACACACAGAAAGATTG
+
B>?;<<A<:;CCDCCC@=444099813
@2RRZ9:00344:00367
ACGAGTGCGTTCCCCATGTCG
+
=A@?>@@?995111+////..
@2RRZ9:00313:00417
ACGAGTGCGTTCCCATGTCGTAGTAG
+
BBA@@@BA@?5990944499833133
@2RRZ9:00318:00432
ACGAGTGCGTTCCCATGTCGTAG
+
BBB??@C9496991444///6..
@2RRZ9:00319:00411
ACGAGTGCGTTCCCATGTCGTAGGTATC
+
BBAABBA;44599099999=83847>96
@2RRZ9:00325:00401
TACTGAGCTACCACACACAGAAG
+
,,,,,//4344994444444/78
@2RRZ9:00328:00409
ATATCGCGAGGGTAGTG
+
9;861111///+/7/,,
@2RRZ9:00337:00419
ACGAGTGCGTTCCCATGTCGTAGTACGTC
+
CBB@?@A@==5991944444833133111
@2RRZ9:00346:00411
ACGAGTGCGTTCCCACTGTCGTA
+
BBB:9<B@;:,11,1///,86;.
@2RRZ9:00346:00434
ACGAGTGCGTTCCCACTGTC
+
BBABAB?@::,--+-,,,,/
@2RRZ9:00349:00424
ACGAGTGCGTTCCCATGTCGTAGGTACTC
+
BBBBBBB>;;244-9@?>>BA8737888>
@2RRZ9:00300:00470
ACGAGTGCGTTCCCCATGTCGTAGGTACTC
+
@CCBBBBC@>2444/9991;1100,.....
@2RRZ9:00300:00488
ACGAGTGCGTTCCCACTGTCGTAG
+
?CD99;@@>?611-///////633
@2RRZ9:00304:00490
ACGAGTGCGTTCCCATGTCGTAGT
+
ADBBABB@9924419991:6/...
@2RRZ9:00304:00499
ACGAGTGCGTTCCCCATGTCGTAGTACGTC
+
;<;<BBB@@A2444/944499731133166
@2RRZ9:00305:00453
TGATACGTCTCCTTCCTTAGTTACTTCA
+
@ABA@>>9999692924234489442//
@2RRZ9:00313:00459
ACGAGTGCGTTCCCATGTCGTAG
+
BBAABAA>9:244-944444433
@2RRZ9:00314:00466
TACTGAGCTACACAC
+
9999=94434444/8
@2RRZ9:00330:00465
TAGTATCAGCCTCGCCATGACGAAGGTATTCC
+
>>9<9@9489589;A6:;HCC@A:;7949<?<
@2RRZ9:00333:00470
ACGAGTGCGTTCCCCATGTCGTAGTAC
+
BCBBB@BBCD=?=929991;;8-,,,,
@2RRZ9:00333:00477
TGATACGTCTCCTTCCTTAGTTACTTCA
+
BCCBBBB::<B@B=@@A@BA@?9;969>
@2RRZ9:00335:00491
ACGAGTGCGTTCCCACTGTCG
+
AABBAA=:44611-1//////
@2RRZ9:00337:00452
ACGAGTGCGTTCCCCATGTCGTAGGTACTC
+
CBBABBBBAD=>BC:CA?@>@@@?;=>887
@2RRZ9:00338:00459
ACGAGTGCGTCCTCCATGTCGTA
+
;;3=B=99999244244444444
@2RRZ9:00338:00468
TGATACGTCTCCTTCCTTATTACTT
+
//////19444242424:96,/,,*
@2RRZ9:00341:00450
TACTGAGCTACCACACACAGAA
+
49<44:A////,///4444437
@2RRZ9:00341:00492
TCTCTATGCGCTCCACATGTCTAAGGT
+
ABEECCBCCCDCCAA@>@?A@@B?B@@
@2RRZ9:00347:00468
ACGAGTGCGTTCCCACTGTCG
+
CBAB@@@?::,11,1////44
@2RRZ9:00347:00481
ATCAGACACTCGGACACAGCAGAACACACA
+
93344/46///7,//44494843:;?;66>
@2RRZ9:00349:00473
ATCAGACACGGACACAGCAGAACACAC
+
A@BBBBBBBB=?ABB?@AA@@>BBBBC
@2RRZ9:00310:00524
ACGAGTGCGTTCCCACTGT
+
BBB99<@@==---+,,,,,
@2RRZ9:00312:00509
ACGAGTGCGTTCCCATGT
+
=@>99<B@99611-/,,*
@2RRZ9:00313:00511
ACGAGTGCGTTCCCCATGTCG
+
BBABCBB;;;2///+11///6
@2RRZ9:00315:00547
ACGAGTGCGTTCCCCATGTCGTAGGTACTC
+
BBBBBBCB9:29@A/9989949<A=9;;?=
@2RRZ9:00318:00514
ATCAGACACGGACACAGCAGAACACAC
+
BB@AABBBBB@BBBBCCCCBB?BBB?@
@2RRZ9:00320:00507
TAGTATCAGCCTCGCCATGACGAAGGTATTCC
+
=<<AAB<;<@@;<<CCA@@@BBA>C?BCG@DA
@2RRZ9:00324:00501
TCTCTATGCGCTCCACATGTCTAAGGT
+
ACGCBABBBCCBC@CBBBCD<<<AC>A
@2RRZ9:00326:00508
ACGAGTGCGTTCCCATGTCGTAGTA
+
@B?9:<@>>B59909444444....
@2RRZ9:00327:00502
ACGAGTGCGTTCCCACTGTCATA
+
=@>BBCCBB@2//+111,,,,,4
@2RRZ9:00330:00533
TAGTATCAGCCTCGCATGACA
+
A>@;//////,///4494444
@2RRZ9:00331:00512
ATCAGACACGGACACAGCAGAACACAC
+
BABBBB>B??=@CCCCCB:;;?B<@@?
@2RRZ9:00332:00520
ACGAGTGCGTTCCCACTGTCG
+
=@B@@@>@;;,--+,,,,,66
@2RRZ9:00334:00542
AGCACTGTAGCTGTCACGTTACTTGT
+
<=KCA@ACCCCAAACCCFBBABA@CC
@2RRZ9:00336:00546
ACTATGCGTCCGACATGTCTAG
+
444444?@44244443//6/,,
@2RRZ9:00338:00528
TCTCTATGCGCTCCACATGTCTAAGG
+
49@FCC=;<BC9969@9494449242
@2RRZ9:00338:00532
ACGAGTGCGTTCCCCATGTCGTAGTAC
+
BB?:9<@@@@5999,44444464....
@2RRZ9:00339:00513
ACGAGTGCGTTCCCCATGTCGTGA
+
ABBBBBCB>;2///+111111133
@2RRZ9:00345:00503
ACGAGTGCGTTCCCCATGTCGTAGGTACTC
+
BBBAABBA;;2444/9999>>>88478371
@2RRZ9:00345:00524
ACGAGTGCGTTCCCCATGTCGTAGGTATC
+
BBA??ACCEB?>;;0;/11010>=:=887
@2RRZ9:00345:00535
ACGAGTGCGTTCCCCATGTCGTAGGTACTC
+
AABBBBBCB@6:44-9899>>>88478887
@2RRZ9:00300:00553
ACGAGTGCGTTCCCCATGTCGTAGGTACTC
+
@CBBBBCDCC@BBB9BBBBBCCB?>A:::?
@2RRZ9:00300:00571
ACGAGTGCGTTCCCCATGTCGTAGTA
+
?@C:9<A@?B5999/9991;;=****
@2RRZ9:00311:00590
TACTGAGCTACACACACAGAAAGATTGGT
+
BBBCAAABABDCDCABBACCC>BBB@C?B
@2RRZ9:00312:00577
ACGAGTGCGTTCCCATGTCGTAG
+
AABBCC>;::244-944/..4..
@2RRZ9:00313:00558
ATATCGCGAGGGTATGGAAGACTCTAT
+
BB??@CCBBCC>BBBB@C@CBCCCBAA
@2RRZ9:00319:00582
ACGCTCGACATGCCCAGGTACAGGAG
+
BBBBBBBBA9844409968ACDECCB
@2RRZ9:00331:00583
ATCAGACACGGACACAGCAGAACACAC
+
ABBBCBABCBABBCBDCBA@@@BBBCC
@2RRZ9:00333:00596
ACGAGTGCGTTCCCCATGTCGTAG
+
@@CA?ADBA;2///+11//46631
@2RRZ9:00349:00573
ACGAGTGCGTTCCCACTGTCGTAGTAC
+
BBA@?@C?9969914444444/.....
@2RRZ9:00300:00630
ATCAGACACGGACACAGCAGAACACA
+
BB>@BBBCDC?AA;999999959@87
@2RRZ9:00302:00603
ACGAGTGCGTTCCCCATGTCGTAGGTACTC
+
AA?AA=AAAB?BCC9=998<>>>=:=8887
@2RRZ9:00306:00645
TACTGAGCTACACACACAGAAAGATTGGT
+
CAAACBAA@DBDCA@@?>877,8>>=A<?
@2RRZ9:00308:00620
ACGAGTGCGTTCCCACTG
+
@CCCB@A91/--=+,,,*
@2RRZ9:00310:00643
ACGAGTGCGTTCCACTGTC
+
>BABEB>>87+*)****,,
@2RRZ9:00325:00609
GCAGTAAATTTCGG
+
-///,,,*,,*,,*
@2RRZ9:00325:00647
ACGAGTGCGTTCCCATGTCGT
+
BBAAAB===B2//+1//////
@2RRZ9:00326:00640
ATATGTCTCCTACTATG
+
43444433424444///
@2RRZ9:00326:00643
ACGAGTGCGTCTCCCATGT
+
498949////1,,,*,///
@2RRZ9:00326:00644
ACGAGTGCGTTCCCCATGTCGTAGGT
+
=@@@@BCBAA2444/9981::7--*,
@2RRZ9:00346:00636
ACGAGTGCGTTCCCACTGTC
+
BBB?@>C?44511,11///,
@2RRZ9:00305:00655
ACGAGTGCGTTCCCCATGTCG
+
?CBBBBB@;;2///+11111/
@2RRZ9:00311:00677
ACGAGTGCGTCCTCCATGTCGT
+
4989449444424;23388///
@2RRZ9:00318:00680
ACGAGTGCGTTCCCACTGTCGTAGA
+
?BB?=@?@9951=87///////339
@2RRZ9:00324:00652
CGTGTCTCTAGGAGACAG
+
9999444/6//,,,,,,4
@2RRZ9:00330:00673
ACGAGTGCGTTCCCATGTCGTAGTAC
+
BDBBBBBBDE?AA:=981;;8*****
@2RRZ9:00333:00677
TAGTATCAGCCTCGCCATGACGAAGGTATTCC
+
BBC?AADCCC@BCCCBCDCDDCC@C@F<<:<@
@2RRZ9:00340:00698
AGCACTGTAGCTGTCACTAGTTACTTGT
+
@CCCBABCCH@@AAACCAABB@CCCCAA
@2RRZ9:00341:00665
CGTGTCTCTAGGCACAGGATTTGTGTAG
+
94>@A9;<99;9?=89::111,/8/,,2
@2RRZ9:00341:00669
TAGTATCAGCCTCCGCCATGACGAAGGTATTCC
+
494444444424424424994::=>;:49;697
@2RRZ9:00347:00664
ATATCGCGAGGGTATGGAAGACTCTAT
+
BAA=9==>99918>=@;>=@:37@A70
@2RRZ9:00347:00698
ATCAGACACGGACACAGCAGAACACAC
+
ABAABA>BBB@BBBCBAABAA?BCBAA
@2RRZ9:00300:00705
CGTGTCTCTAGGCACAGGATTTTGTGTAG
+
BCCCCBB@@@B@B@A=?;9999/9???@B
@2RRZ9:00309:00722
TGATACGTCTCCTCCTAGTTACTCA
+
4444444>4995442444/,/,,**
@2RRZ9:00310:00743
ACGAGTGCGTCCTCATGTCTGAG
+
4438444;111,///////////
@2RRZ9:00312:00705
ACGAGTGCGTTCCCCATGTCGTAGTA
+
AABCBCCB?:2444/9991::=****
@2RRZ9:00313:00724
ACGAGTGCGTTCCCACT
+
BCBB=8/111,--*,,,
@2RRZ9:00314:00713
ACGAGTGCGTTCCCACTGTCGTA
+
>@>@@>>>99611-///////47
@2RRZ9:00314:00727
TCTCTATGCGCTCCACATGTCTAAGGT
+
>>@A;;;BDCBDBDAA@C@A@@@=@>B
@2RRZ9:00315:00732
ACGAGTGCGTTCCCCATGTCGTAGGTACTC
+
=B@@@ACCCE?CCE:B??8667-,+,-,-,
@2RRZ9:00316:00739
ACGAGTGCGTTCCCCATGTCGTAGGTACTC
+
BBBBBBBCBB6944-8899>??87478887
@2RRZ9:00318:00736
ACGAGTGCGTTCCCCATGTCGTAGGTACTC
+
ACDBB?BCBC8:::/9491;;<00,00003
@2RRZ9:00321:00747
TAGTATCAGCCTCGCCATGACGAAGGTATTCC
+
BBB?ACECBB=@<9;?BCCCDCB@CBDCCBC@
@2RRZ9:00323:00708
ACGAGTGCGTTCCCCATGTCGTAGTACT
+
?CDBB?DB>;6444/9991:>8-,,-,,
@2RRZ9:00328:00719
ATCAGACACGGAC
+
?<111/.///,//
@2RRZ9:00341:00721
ACGAGTGCGTTCCCCATGTCGTAGGTACTC
+
BB?AA?BCDC?AA?6=4;1<<<00,0000/
@2RRZ9:00345:00748
ACGAGTGCGTTCCCCATGTCGTAGTA
+
??B???BDBB6944/8991;;>-,,-
@2RRZ9:00348:00736
ATCAGACACGGACACAGCAGAACACA
+
B:99A@A;94988499A:?>A;>988
@2RRZ9:00300:00752
CTGTCTCTAGGCACGAGGTATTTGTGTAG
+
//6//4A=@@;8>6:66,....+.1.,,,
@2RRZ9:00313:00778
ACGAGTGCGTTCCCCATGTCGTAGGTAATC
+
ACB@@@CCCCC@BBA;12110087013136
@2RRZ9:00316:00772
ACGAGTGCGTTCCCCATGTCGTAGGTACTC
+
BBB?@ACB995999/9999@@<01,00.0.
@2RRZ9:00316:00776
TCTCGCGCTCACATGTCTA
+
***,8AA111///444444
@2RRZ9:00322:00766
CTACTATGCGCTCC
+
,,,,,,,,;44445
@2RRZ9:00324:00767
ACGAGTGCGTTCCCACTGTCGT
+
:A<@@@DA99511,///////.
@2RRZ9:00327:00795
TAGTATCAGCCTCGCCATGACGAAGGTATTCC
+
BBB@AABCCA9<<=@;@@@@ECB@C?B;;8:9
@2RRZ9:00337:00783
ACGAGTGCGTTCCCCATGTCGTAGTATC
+
BBBBBCBA@;2444/9999999886>91
@2RRZ9:00343:00774
ACGAGTGCGTTCCCCATGTCGTAGATC
+
BDBBBBBB?:2444/99998773115.
@2RRZ9:00346:00786
TAGTATCAGCCTCGCCATGACGAAGGTATTCC
+
BBC@AAC;;;<;99<:<CCCDCC@C@CAA=A@
@2RRZ9:00302:00825
TCTCTATGCGCTCCACATGTCTAAGGT
+
BCCCAAAABBBCB@CCB??A@@@?A=@
@2RRZ9:00303:00805
ACGAGTGCGTTCCCCATGTCGTAGGTATC
+
BBBAAABBBCCDCA7A899>@@8846>76
@2RRZ9:00306:00846
ACGAGTGCGTTCCCCATGTCGTAGGTACTC
+
AB>BBBBCBC=?==694;9>A?88578887
@2RRZ9:00306:00849
AGCACTGTAGCTGTCACTAGTTACTTGT
+
;<B@?ACCDECCDCCCCAA@B?BBCACB
@2RRZ9:00308:00841
ACGAGTGCGTTCCCCATGTCGTAGGTACTC
+
BBBBAABC@;2444/999988;00,00...
@2RRZ9:00313:00811
ACGAGTGGTTCCCCATGTCGTAGGTACTC
+
9<CAA@B<@5499-994444444238311
@2RRZ9:00313:00828
TCTCTATGCGCTCCACATGTCTAAGGT
+
CBCC::<@ACDCDCCCAA:<<CC@B@C
@2RRZ9:00316:00825
TACTGAGCTCCACACA
+
99944;?98886,*((
@2RRZ9:00321:00810
ACGAGTGCGTCCTACT
+
9<<DA@>:1--+****
@2RRZ9:00321:00820
ATCAGACACGGACACAGCAGAACAC
+
BABBBBCBBB@CE?=99889959>>
@2RRZ9:00331:00817
TCTCTATGCGCTCCACATGTCTAAGGT
+
444494449444:?==>CCA?=?51,1
@2RRZ9:00333:00805
TGATACGTCTCCTTCCTTAGTTACTTCA
+
BBABAAA@>=?59692423888944244
@2RRZ9:00333:00849
ACGCTCCGACATGCCCAGGTACAGG
+
94?=>=,1111199>:>@54:4499
@2RRZ9:00300:00851
CGTGTCTCTAGGACGACAGGATTTG
+
49>@>A<99>@5/......5445-/
@2RRZ9:00306:00879
CGTGTCTTCTAAGGGCACAGGATTTTGTGTAG
+
CB;::11,///,44-344::=DCCD7>=8444
@2RRZ9:00307:00857
ATATCGCGAGGGTATGGAAGACTCTAT
+
BA:;;CCCCDD?BBCBDCBB<;99785
@2RRZ9:00310:00890
ACGAGTGCGTTCCCCATGTCGTAGGTACTC
+
BBBBBAAE@@>AHH:CCCC@@@8747888=
@2RRZ9:00311:00870
ACGAGTGCGTTCCCCATGTCGTAG
+
ACBBBC>;995999,444/442,,
@2RRZ9:00313:00877
ACGCTCGACATGCCAGTACAGG
+
943>989=94444244///,00
@2RRZ9:00316:00881
ACGAGTGCGTTCCCCATGTCGTA
+
BBA@@<99:B2999,444/...,
@2RRZ9:00320:00852
ACGAGTGCGTTCCCCACTG
+
99;;99;@>?6111*////
@2RRZ9:00326:00855
ACGAGTGCGTTCCCATGTCGTAGTA
+
BB?>==>>9969914444774....
@2RRZ9:00326:00872
TGATACGTCTCCTTCCTTAGTTACTTCA
+
AACB>AAAAAC@C@B>@;:;9<>@><@@
@2RRZ9:00336:00868
AGCACTGTAGCTGTCACTAGTTACTTGT
+
<AABBCABBCCCCCBBDFCCB@ABBACG
@2RRZ9:00337:00886
TAGTATCAGCCTCGCCATGACGAAGGTATTCC
+
??ACCCC;;<CBBCCCCDCDD:::;@A@@=@>
@2RRZ9:00341:00865
ACGAGTGCGTCCC
+
=A?>999//,**)
@2RRZ9:00342:00862
CGTGTCTCTAGGCACAGGATTTTGTGTA
+
9>99999999>588@?@=<944-9>91/
@2RRZ9:00345:00899
ACGAGTGCGTTCCCATGTCGTAGTA
+
BBB?BBBB;451;8</////63313
@2RRZ9:00347:00879
ACGAGTGCGTCCC
+
88>944444///+
@2RRZ9:00300:00913
TGATACGTCTCCTCCTTAGTTACTCA
+
//869@F9116,//::;;;:78--,*
@2RRZ9:00308:00930
ACGAGTGCGTTCCCCATGT
+
;;DABB;;<><<;:*//,*
@2RRZ9:00309:00927
TAGTATCAGCCTCGCCATGACGAAGGTATCC
+
?@A?>>@4//711//78;@A<<2:<,////,
@2RRZ9:00310:00913
ACGAGTGCGTTCCCCATGTCGTAGGTACTC
+
CBBBA??ACIACGC:CB;;:BB>=;?;;8@
@2RRZ9:00311:00914
ACGAGTGCGTTCCCCATGTCGTAGGTACTC
+
BB??BBB@;;2444/9?>>?@@87378887
@2RRZ9:00311:00938
TGATACGTCTCCTTCCTTAGTTACTTCA
+
BCBBBBBAAACBD@C@C?CBB<99959/
@2RRZ9:00314:00915
ACGAGTGCGTTCCCATGTCGTAGTATC
+
BBB??@@@@@6991944/466./..64
@2RRZ9:00314:00920
TGTACGTCTCCTTCCTTAGTTACTTCA
+
BBCCFD::::8;@C@CDBB@?>9959>
@2RRZ9:00318:00919
ACGAGTGCGTTCCCACT
+
9<BA;;<B>@---+-,*
@2RRZ9:00322:00930
TCTCTATGCGCTCCACATGTCTAAGGT
+
BBCCABBBBBDGDBBC>@;<9996969
@2RRZ9:00326:00909
CACTATGCGTCCCACATGTCTAAGGTAC
+
*((((**//444-4444;@?9921,/88
@2RRZ9:00326:00933
TAGTATCAGCCTCGCCATGACGAAGGTAATCC
+
BABBCBFA@ABB<=BDCBBBCCB@C><<79@;
@2RRZ9:00328:00916
ACGAGTGCGTTCCCCATGTCGTAGGTACTC
+
BBB@@BBA;;2444/99999@>00,00009
@2RRZ9:00328:00932
ACGAGTGCGTTCCCATGTCGT
+
EEBBBAA499<<<81/,****
@2RRZ9:00329:00903
ACGAGTGCGTTCCCCATGTCGTAGGTACTC
+
BBB@@AB???5999,9999@CA>@=:88;7
@2RRZ9:00329:00928
CGTGTCTCTAGGACACAGGAT
+
49???>=80*+)***0,1011
@2RRZ9:00333:00931
TAGTATCAGCCTCGCGACGAAGGTATTCC
+
99<=<:AC;<<<CCDDCCBB>@?A9959<
@2RRZ9:00338:00933
TACTGATCGATCCTACACACATCAGAAAGATT
+
//;9:49944449;;77311111764420002
@2RRZ9:00338:00942
ACGAGTGCGTTCCCACTG
+
9;A;99>>91,-8+,,,,
@2RRZ9:00340:00925
ACGAGTGCGTTCCCCATGTCGTAGTAC
+
@CC@@AB?9?5999,844/..6.....
@2RRZ9:00340:00937
ACGAGTGCGTCCTCCTATGT
+
9<:F@>99187***)***,/
@2RRZ9:00303:00985
TCTCTATGCGCTCCACATGTCTAAG
+
<=BA@@@@B;><D@CAA@B>11-*-
@2RRZ9:00306:00970
ACGAGTGCGTCCCAT
+
:8.1////4449592
@2RRZ9:00307:00964
ACGAGTGCGTCC
+
=@@;991/1-,*
@2RRZ9:00307:00978
ATATCGCGAGGGTATGGAAGACTCTATA
+
9;;;9@>9444-44;;=BA=;76700..
@2RRZ9:00309:00975
ACGAGTGCGTTCCCCATGTCGTAGGTATC
+
BBBBBABBBD@CCD:D<@1A?<00,..0*
@2RRZ9:00313:00969
ACGAGTGCGTTCCCACTGTCGTAGT
+
ABA99<B@@B599044444888333
@2RRZ9:00317:00984
ACGAGTGCGTTCCCACTGTCGTA
+
BBB:9<BA9959914>44/88..
@2RRZ9:00318:00995
ACGAGTGCGTTCCCACTGATC
+
=@;>@A@B>?59901<;/,*0
@2RRZ9:00319:00969
ACGAGGCGTTCCCCATGTCGTAGAGT
+
BBBBD=BA@5999/94444444466.
@2RRZ9:00319:00990
ACGAGTGCGTTCCCCATGTCGTAGGTACTC
+
@@?@@@A@@@@ACC:BAABB<B31378887
@2RRZ9:00325:00973
ACGAGTGCGTTCCCCATGTCGTAGGTACTC
+
@CCCCBB@AB5994/9>>?ABAAA>?:;;A
@2RRZ9:00325:00999
ACGAGTGCGTTCCCCATGTCGTAGGTACTC
+
BBBBBBBCDC?AAA9A@B@AAA88578887
@2RRZ9:00328:00976
TACTGAGCTACACACACAGAAAGATTGGT
+
<<AAABAA?;;9A<99=94990864,.,.
@2RRZ9:00328:00997
CGTGTCTCTAGGCGCAACA
+
11///8696765..,,*,,
@2RRZ9:00329:00997
ACGAGTGCGTTCCCCATGTCGTAGTATC
+
@@>?BBCCA?6444-9=>;<><11/...
@2RRZ9:00331:00991
ACGAGTGCGTTCCCCATGTCGTAGGTACTC
+
@A>?B@AB@@?@CC:B>?@B??3347888=
@2RRZ9:00343:00998
ACGAGTGCGTTCCCCATGTCGTAGGTACTC
+
BBBBBBBBBC@BCC9BBBBB?B;8:<888=
@2RRZ9:00348:00967
CGTGTCTCTAGGC
+
@9999991---*,
@2RRZ9:00301:01024
ACGAGTGCGTTCCCCATGTCGTAGTAC
+
A;:;;<9>@@6999,944100......
@2RRZ9:00301:01027
ACGAGTGCGTTCCCCATGTCGTAGGTACTC
+
BBBBBBCCB@6:44/9=>@CCBBB@A@@@C
@2RRZ9:00303:01014
CGTGTCTCTAGGCACAGGATTTTGTGTAG
+
BBCCDCCAAAA?ABCBCA;;;;-9>>AAB
@2RRZ9:00304:01019
ACGAGTGCGTCCATGCAGT
+
@;394444944248///..
@2RRZ9:00307:01019
ATCAGACACGGACACAGCAGAACACAC
+
C?@@BBAC@@=@CCCCCCCCHCC@@@@
@2RRZ9:00307:01024
ATCAGACACGGACACAGCAGAACACAC
+
?@CCAA@CCC@CCB::9@>9969?>>;
@2RRZ9:00309:01031
ACGAGTGCGTTCCCCATGTCGTAGGTACTC
+
BBB??@BCB;6:44/9>>@BBBBB@?@@BB
@2RRZ9:00310:01015
ACGAGTGCGTTCCCCATGTCGTAGGTACTC
+
EDBBBBCBB@;@@=6@;;2;;8-,+,-,-0
@2RRZ9:00311:01021
ACGAGTGCGTTCCCCATGTCGTAGTA
+
BBA@@@@>?B5999,444/668....
@2RRZ9:00312:01021
ACGAGTGCGTTCCCCATGTCGTAGGTACTC
+
BBBA@@BCCD=?=94=8;;?DB>?:?;;;A
@2RRZ9:00316:01016
ACGAGTGCGTTCCCCATGTCGTAGGTACTC
+
;<;CCC<<9B6999,94;?>:=33113337
@2RRZ9:00321:01036
AGCACTGTAGCTGTCACTAGTTACTTGT
+
;<CCA@AA<>>DDCDCCAA;:;<DC@DC
@2RRZ9:00322:01000
ACGAGTGCGTTCCCCATGTCGTAGGTACTC
+
BBB@AACCCC@CCC:@9;889988478776
@2RRZ9:00322:01002
TATATCAGCCTCGCCATGACGAAGGTATTCC
+
21/7769?BA<<<D@CC@@AGEFKA>==?B>
@2RRZ9:00323:01008
TAGTATCAGCCTCGCCATGACGAAGGTATTCC
+
@@@@?94;9@<?B@A8<<ABBBC?B?BBB>B>
@2RRZ9:00327:01037
TACTGAGCTACACACACAGAAAGATTGGT
+
CBCCBA>>?>9999999@>AA899<=>59
@2RRZ9:00329:01013
ACGAGTGCGTTCCCCATGTCGTAGTAT
+
AA?>@BB;::2444/994444933134
@2RRZ9:00339:01020
CGTGTCTCTAGGCACAGGATTTTGTGTAG
+
;ACB;;<A@@@?A@@?:94999/9>949@
@2RRZ9:00339:01043
ACGAGTGCGTTCCCCATGTCGTAGTA
+
;<@@@ABABB5444,944/8:2,,,,
@2RRZ9:00340:01016
ACGAGTGCGTTCCCCATGTCGTAGGTACTC
+
BBB???BDBC6:44/999999111,00.0.
@2RRZ9:00344:01017
ACGAGTGCGTTCCCCATGTCG
+
?BBB?@A=??5111+11/,,,
@2RRZ9:00344:01035
ACGAGTGCGTTCCCCATGTCGTAGGTACTC
+
@ACBEBCB>;2444/9999??=00,/0..3
@2RRZ9:00345:01001
ACGAGTGCGTTCCCCATGTCGTAGGTACTC
+
@@?=?BCCB?;@==4?999>@A>>;?;;;@
@2RRZ9:00346:01002
AACAGACACGACT
+
824444//,****
@2RRZ9:00346:01026
ACGAGTGCGTTCCCCATGTCGTAGGTATC
+
BBBBBBB@445499/9991<<<10,00..
@2RRZ9:00347:01046
ACGAGTGCGTTCCCATGTCGTAGGTACTC
+
ABCDBC;99A599144443333171377>
@2RRZ9:00349:01033
ACGAGTGCGTTCCCCATGTCGTAG
+
BBBB@@=>996999-9844::6,,
@2RRZ9:00333:01056
AAAACGGGGGAAA
+
999,40000*/8+
@2RRZ9:00345:01051
ACGAGTGCGTTCCCCATGTCGTAGGTACTC
+
/4999=@>>@6999,4989?A100;;000>
@2RRZ9:00347:01057
ACGAGTGCGTTCCCCATGTCGTAGGTACTC
+
CD>??BC9992999/9@>>>AA;8478;8?
@2RRZ9:00373:00087
ACGAGTGCGTTCCCCATGTCGTAGGTACTC
+
943444;ABC?EDEAC@;99998@<>8887
@2RRZ9:00388:00087
ACGAGTGCGTTCCCCATGTCGTAGGTACTC
+
983444;:?BBCCE:B;;9888??<=888=
@2RRZ9:00392:00058
ACGAGTGCGTTCCCCATGTCGTAGGTACTC
+
>A8999444454::29944444331137;8
@2RRZ9:00399:00079
TGATACGTCTCCTTCCTTAGTTACTTCA
+
9111////8BEEC@B8958>>5999<@A
@2RRZ9:00351:00103
ACGAGTGCGTTCCCCATGTCGTAGGTACTC
+
B?>@@BDCEC@CGD:C=>@=>>8857888=
@2RRZ9:00351:00129
ACGAGTGCGTTCCCCATGTCGTAGGTACTC
+
BBABBBCCAB?BDD:D@A@AA@8757888>
@2RRZ9:00358:00110
ACGAGTGCGTTCCCCATGTCGTAGGTA
+
AAABBBA@@@6999-994///6..,..
@2RRZ9:00361:00130
AGCACTGTAGCTGTCACTAGTTACTTGT
+
=GCCCBBBCDCAAACB?@>992949<@@
@2RRZ9:00362:00136
ACGAGTGCGTTCCCCATGTCGTAGA
+
@BC@@@CC;;5499/9994998333
@2RRZ9:00363:00141
ACGAGTGCGTTCCCCATGTCGTAGGTATC
+
@ACCBBB@@@>@FF:B@AA=>>77578<1
@2RRZ9:00364:00130
ATCAGACACGGACACAGCAGAACACAC
+
BBBBBBABBA?ACBCBBBBBB@BB@>?
@2RRZ9:00365:00132
ACGAGTGCGTTCCCCATGTCGTAGGTACTC
+
BBBBBBBBCC?AAA9@=??<@=7799010:
@2RRZ9:00370:00123
ACGAGTGCGTTCCCCATGTCGTAGGTACTC
+
BBBBBBBB@B@ABB:C?@@BBBBC@B;<<B
@2RRZ9:00370:00135
ACGAGTGCGTTCCCCATGTCGTAGGTATC
+
CCBBBBDDCC@CCC7;;BBAABCB>AAAA
@2RRZ9:00371:00116
ACGAGTGCGTTCCCCATGTCGTAGTA
+
BBBBBBA@@B7;99/9991000....
@2RRZ9:00373:00141
ATCAGACACGGACACAGCAGAACACAC
+
AAABCCB@A@@BCBDCCBAAA@BBB>>
@2RRZ9:00377:00121
ACGAGTGCGTTCCCCATGTCGTAGGTACTC
+
B??@BBCCBB6444/9991><<00,/0..3
@2RRZ9:00379:00119
ACGAGTGCGTTCCCCATGTCGTAGGTACTC
+
?BBBB@BBBC@CCB9A=@@@@@@@<>8;;?
@2RRZ9:00380:00146
ACGAGTGCGTTCCCCATGTCGTAGGTACTC
+
BDBBBABBBC@CCC:BBBB@AA77478887
@2RRZ9:00386:00147
ACGAGTGCGTTCCCCATGTCGTAGGTACTC
+
BB?ABBBB@@=@CC:B?@ABAA@?;@888=
@2RRZ9:00388:00104
ATATCGCGAGGGTATGGAAGACTCTATA
+
BBB?@@@@@CDAC?@@BDDCBA@@????
@2RRZ9:00388:00123
ACGAGTGCGTTCCCCATGTCGTAGGTACTC
+
@@<=??CECDCDA>9===??????=?:;;@
@2RRZ9:00390:00134
ACGAGTGCGTTCCCCATGTCGTAGGTACTC
+
@BCBBBCCCC=?=94=499>@@8867888<
@2RRZ9:00392:00131
ACGAGTGCGTTCCCACTGTCGTAGTATC
+
BBBBB@:://-11-1////999371391
@2RRZ9:00398:00127
ACGAGTGCGTTCCCCATGTCGTAGGTACTC
+
B@>???CCCC@CCC:C>@????><:=8;8=
@2RRZ9:00356:00170
ACGAGTGCGTTCCCACTGTCGT
+
;;;;@A@@;;,11,1////448
@2RRZ9:00356:00197
ACGAGTGCGTTCCCCATGTCGTAGGTACTC
+
;97=8;49498=>?4>4847;336;:777>
@2RRZ9:00358:00152
AGCACTGTAGCTGTCACTAGTTACTTG
+
/6/1/7>:;>?CCBBBA@999294954
@2RRZ9:00372:00178
TCAGACACGGACACAGCAGAACACACAGAC
+
BCBABAAABABBBABCB@@@?B?????AAA
@2RRZ9:00376:00164
ACGAGTGCGTTCCCCA
+
1/.//494445111*/
@2RRZ9:00378:00175
ACGAGTGCGTTCCCATGTCGT
+
BBAABB9>>?511,1//,,,,
@2RRZ9:00380:00183
ACGAGTGCGTTCCCCATGTCGTAGGTATC
+
;ABBBBCCCD6949/9991:;;10,..4.
@2RRZ9:00384:00194
TCTCTATGCGCTCCACATGTCTAAGGT
+
<<AAAABBBBEAB>A>>>@CA9@@C>A
@2RRZ9:00389:00151
ACGAGTGCGTTCCCCATGTCGTAGTACTC
+
@@CBBBB@=:5499/9991;1110.....
@2RRZ9:00389:00152
CGTGTCTCTACGGCACAGGATTTTGTGTAGA
+
,2/449=;49=87;;;<B@CBCC8;;94444
@2RRZ9:00393:00177
ACGAGTGCGTTCCCCATGTCGTAGGTACTC
+
:>CCCDCCDC@CCA9B@;;;;;8>;=888=
@2RRZ9:00394:00182
ACGAGTGCGTTCCCACTGT
+
9<BBC@@>11--88-,,,,
@2RRZ9:00351:00212
ACGAGTGCGTTCCCACTGTCGTA
+
8@:;99@@99244-444444477
@2RRZ9:00351:00216
ACGAGTGCGTTCCCCATGTCGTAGGTACTC
+
CBBBBBBCBB6944-8899>?@87478887
@2RRZ9:00353:00249
ATATCGCGAGGGTATGGAAGACTCTATA
+
:01//66/4:@=B9;<CC?DB@@C?:::
@2RRZ9:00359:00234
ACGAGTGCGTTCCCCATGTCGTAG
+
BBB??ACA;;2444/988/..2,,
@2RRZ9:00362:00200
ACGAGTGCGTTCCCCATGTCGTAGGTATC
+
99@9;<CGBB=@==49991<;;11,..2,
@2RRZ9:00365:00236
ACGAGTGCGTTCCCCATGTCGTAGG
+
BBB??@CA9?5499/984/444..,
@2RRZ9:00370:00225
TCTCTATGCGCTCCACATGTCTAAGGT
+
A@AAAAACCCCBA@CCBD@A@@@6<9;
@2RRZ9:00372:00232
ACGCTCGACATGACCAGTACAGG
+
99:A?@@?1-,***)**,//4:9
@2RRZ9:00378:00209
ACGAGTCGTCCAT
+
99844487//,/7
@2RRZ9:00381:00209
ACGAGTGCGTTCCCCATGTCTAGGTACTC
+
;;?@@ACCDC?CCC9A999998858878>
@2RRZ9:00382:00211
ACGAGTGCGTTCCCCATGTCGTTGGTACTC
+
?@@CBCCDDB@CCB9A;;;@BB=@=@@>>@
@2RRZ9:00384:00223
ATATCGCGAGGGTATGGAAGACTCTATAGA
+
8>?;99A@@>@:>99;=A>A@B??:7169-
@2RRZ9:00386:00214
TAGTATCAGCCTCCGCCATGACGAAGGTATTCC
+
4/////7/,,*/1,/7789AAB<959<994242
@2RRZ9:00389:00206
ACGAGTGCGTTCCCCATGTCGTAGGTACTC
+
;;@99;AAAB@CBB7>9998>00/,..,,,
@2RRZ9:00391:00211
ACGAGTGCGTTCCCACTGT
+
9989>>@@11--88-,,,*
@2RRZ9:00399:00217
ACGAGTGCGTTCCCCATGTCGTAGGTACTC
+
94>999ABCDACCB7@899?@@8857878;
@2RRZ9:00363:00256
ACGAGTGCGTTCCCACTGTCGTATG
+
=97;99>>9959914444/66....
@2RRZ9:00366:00289
TAGTATCAGCCTTCCGCCATGACGAAGGTATTCC
+
/,,,///,,,*/,/566,44444492854999?@
@2RRZ9:00369:00264
ACGAGTGCGTTCCCCATGTCGTAGGTACTC
+
BCB>>@DCB;5444/9999>>?87478887
@2RRZ9:00378:00268
ACGAGTGCGTTCCCCATGTCGTA
+
88?>A@999@6999,44/////.
@2RRZ9:00379:00267
ACGAGTGCGTTCCCCATGTCGTAGGTACTC
+
ADABBBB;;;2444/9999@B@8847888=
@2RRZ9:00384:00296
ACGAGTGCGTTCCCATGTCGTAGG
+
BBBB@BBA::244-99911160.,
@2RRZ9:00385:00283
ACGAGTGCGTTCCCCATGTCGTAGGTACTC
+
?AABBCAAAD@CCC9AAAAACCAA?:;;?A
@2RRZ9:00388:00265
ACGAGTGCGTTCCCCACTGTCGT
+
@ADA@@A@:;-111*////,886
@2RRZ9:00398:00283
TACTGAGCTACCACACACAG
+
/////8844448////////
@2RRZ9:00399:00260
ACGAGTGCGTTCCCCATGTCGTAGGTATC
+
BBB???CCBB6944/9>>@?AA??;???>
@2RRZ9:00350:00321
ACGAGTGCGTCGTCCATGTC
+
498177/,,,,,,,*/4449
@2RRZ9:00354:00312
AGCACTGTAGCTGTCACTAGTTACTTGT
+
9A@AF<<<<<<?DB@@AB99;?=997;4
@2RRZ9:00355:00332
ATCAGACACTCGGACACAGCAGAACACAC
+
88844/,,,,,,***,///6677933111
@2RRZ9:00363:00337
TAGTATCAGCCTCCGCCATGACGAAGGTATTCC
+
11//////44899249244;<AAA?B<==>8=7
@2RRZ9:00367:00325
TCTCTATGCGCTCCACATGTCTAAGGT
+
;<9A@AACCCDCF@BDD@AABBC>B@B
@2RRZ9:00378:00301
ATCAGACACGGACACAGCAGAAC
+
88@@99<;<A>@<<<<;A@C@>A
@2RRZ9:00383:00342
ACGAGTGCGTCCTCCATGTC
+
>?>A@A;;9>>;942/,,,,
@2RRZ9:00388:00336
ACGAGTGCGTTCCCATGCTGTAGTA
+
@@@@A8999969919944488.,,,
@2RRZ9:00390:00317
ACGAGTGCGTTCCCCTGTCGTAGGTATC
+
@CBBBAABBB7999/999@?@8:37>;9
@2RRZ9:00392:00325
ACGAGTGCGTTCCCCATGTCGTAGGTACTC
+
BABB??BBBC@BFC:B9;:>>>87478887
@2RRZ9:00398:00311
TAGTATCAGCCTCGCCATGACGAAGGTATTCC
+
==@<<99994?;9==8;4?:@91-/76//,/,
@2RRZ9:00352:00372
ACGAGTGCGTTCCCCATGTCGTAGGTACTC
+
AABBBBB@;;2444/99999>>8857878;
@2RRZ9:00354:00357
ACGAGTGCGTTCCCATGCTCGTAGTACGT
+
BA7;91///1,/6567444348.......
@2RRZ9:00358:00398
ACGAGTGTGTCG
+
44.//////7/,
@2RRZ9:00367:00382
ACGAGTGCGTCCTCC
+
943;44///,,**0)
@2RRZ9:00380:00381
ATCAGACACGGACACAGCAGAACACAC
+
9;<BAA@A@@=@B?@ACCA@@@BAAAA
@2RRZ9:00383:00354
ACGAGTGCGTCTCC
+
;;8<11-,,,,*0)
@2RRZ9:00383:00380
ACGAGTGCGTTCCCATGTCGTAG
+
AA@AAB;;4459918444776..
@2RRZ9:00385:00360
ACGAGTGCGTTCCCATGTCGTAGTACTC
+
BDBAABA?;;244-99819;2,,,,,,,
@2RRZ9:00393:00372
ACGAGTGCGTTCCCCATGTCGTAGGTAT
+
AABBCB>:9:2499/999100;./,..6
@2RRZ9:00352:00438
TGATACGTCTCCTTCCTTAGTTACTTCA
+
;BBC=AAA=<;AC?ACCI999@;94:44
@2RRZ9:00352:00446
ATCAGACACGGACACAGCAGAACACAC
+
BBBBCBB>;98:AAA999>9959@B88
@2RRZ9:00355:00414
ACGAGTGCGTTCCCCATGTCGTAGG
+
?CB@?ACB@@5499/9991<<8-,*
@2RRZ9:00358:00447
ACGAGTGCGTTCCCCATGTCGTAGG
+
AAB??@CCA;2444/9991>==-,+
@2RRZ9:00366:00431
TACTGAGCTACACACACACAAGAATAGT
+
-1?@@@AAA@;;:88<<1//644,3161
@2RRZ9:00370:00447
ACGAGTGCGTTCCCCATGTCGTAGGTACTC
+
BBB@AACB;;2444/9>>>>>?8737888=
@2RRZ9:00374:00434
ACGAGTGCGTTCCCACTGTC
+
BBC:9<BC11,11,1////4
@2RRZ9:00377:00412
ACGAGTGCGTCCTCCTATG
+
4;89449491/,,0*,,,0
@2RRZ9:00380:00445
ACGAGTGCGTTCCCCATGTCGTAGGTACTC
+
BBBABBBBCD@BCD:DC@@@CBAA?A:;;@
@2RRZ9:00386:00417
TCTCTAGCGCTCC
+
,,,,,/27/////
@2RRZ9:00388:00415
ACGAGTGCGTTCCCCATGTCGTAGGTATC
+
AA>@@ABCBB6944-8899>>>8747?71
@2RRZ9:00394:00448
ACGAGTGCGTTCCCCATGTCGTAGGTACTC
+
BBBAA?CCCA6::4/98;;@@@88478887
@2RRZ9:00350:00484
ACGAGTGCGTTCCCCATGTCGTAGGTACTC
+
B?>ABBB>::5999/999999939==777:
@2RRZ9:00354:00458
ACGAGTGCGTTCCCATGTCGTAGTA
+
;<BBBDBB@;244-9444884....
@2RRZ9:00359:00482
CTCTATGCGCTCCACATGTCTAAGGT
+
///6//4;:449<94448>9442424
@2RRZ9:00359:00491
ACGAGGTGCGTTCCCCATGTCGTAG
+
??@@@=@@@@@5999-99911//..
@2RRZ9:00363:00466
ACGAGTGCGTTCCCACTGTCG
+
@@@@BAB?//,--+-,,,,66
@2RRZ9:00363:00495
ACGAGTGCGTTCCCATGTCGTA
+
BBBBBBBB;;244-9441666.
@2RRZ9:00365:00495
AGCACTGTAGCTGTCACTAGTTACTTGT
+
<<CDEDBBCCABAAAEDDBAA?@DAADB
@2RRZ9:00367:00460
TCTCTATGCGCTCCACATGTCTAAGGT
+
<BBCBBBBCCBA@?@>>A999442424
@2RRZ9:00370:00482
ATCAGACACGGACACAGCAGAACAC
+
888999:@CC@ECCC9;<;<<=@@B
@2RRZ9:00370:00490
ACGAGTGCGTTCCCATGTCGTAGTACA
+
BBB:9<AB>?69919444444331376
@2RRZ9:00372:00463
ACGAGTGCGTTCCCATGTCGTAGGTACTC
+
?BBBB@CBAB644-9999?BB8747888=
@2RRZ9:00373:00454
ACGAGTGCGTTCCCATGTCGTAGG
+
BBB@@ABA@@5490984/442,,*
@2RRZ9:00383:00462
TACTGAGCTACCACACACAGAAAGATTG
+
4994499444429:9944997<,3.4,.
@2RRZ9:00384:00476
ATATCGCGAGGGTATGGAAGACTCTATA
+
BBBBBDBBA??6?999;@;=>9?;?777
@2RRZ9:00386:00478
ACGCTCGACATGCCCAGGTACAGGAG
+
BBBBBBBA?9944419969@@9<99@
@2RRZ9:00386:00481
AGCACTGTAGCTCGTCACTAGTTACTTGT
+
9>>>A94/68///6664499==244;244
@2RRZ9:00386:00486
TGATACGTCTCCTTCCTTAGTTACTTCA
+
>999999@@@B8<8<?B?BA>;99959?
@2RRZ9:00388:00487
ACGAGTGCGTTCCCATGTCGTAGGTACTC
+
BBBAA@CA;;244-9999???8747888=
@2RRZ9:00394:00474
ACGAGTGCGTTCCCATGTCGTAGG
+
ABABBBCB@B244-999///8..,
@2RRZ9:00395:00455
ACGAGTGCGTTCCCACTGTCGTAGT
+
BBBBBBBA88::;61////99:.0.
@2RRZ9:00361:00503
ACGAGTGCGTTCCCCATGTCGTAGGTACTC
+
BAAABBBCBC=?9=4=899>9988478781
@2RRZ9:00371:00518
TCTCTATGCGCTCCACATGTCTAAGG
+
CCBAACCFCBB992999449949242
@2RRZ9:00374:00524
ACGAGTGCGTTCCCCATGTCGTA
+
BBABAACA;;2444/9991770*
@2RRZ9:00375:00532
ATCAGACACGGACACAGCAGAACACAC
+
=@;<;@>@AB=AACBBBBBBC@CBB9:
@2RRZ9:00378:00534
TAGTATAGCCTCGCCATGACG
+
@@BA>;8/1,////,434444
@2RRZ9:00380:00510
ACGAGTGCGTTCCCCATGTCGT
+
BBAABAC?@;2///+11////8
@2RRZ9:00388:00547
ATCAGACACGGACACAGCAGAACACACA
+
9;;A>>>99424>944A988=2437711
@2RRZ9:00390:00548
ACGAGTGCGTTCCCCATGTCGTAGTACT
+
CBABBBCBBA2444/9991;<7-,,,,,
@2RRZ9:00395:00520
ACGAGTGCGTCCCCATGTCGTAGGTACTC
+
CBABBBCCDCBDE:DBBB?CC;8:?7887
@2RRZ9:00350:00557
ACGAGTGCGTTCCCATGTCGTA
+
BDABBDA>9:2//+11/--,,.
@2RRZ9:00351:00558
ACGAGTGCGTTCCCCATGTCGT
+
=99<@@@A@@5111+11//440
@2RRZ9:00355:00558
CGTGTCGTCTAGAGAC
+
61/////////////.
@2RRZ9:00361:00559
ACGAGTGCGTCCCCATGTCGTAGTATC
+
@@BB@@@B@999;49>@ABBA;;7>76
@2RRZ9:00366:00560
ACGCTCGACATGCCAGTCACGGAG
+
94?A@CCCC=;122,,//,022,,
@2RRZ9:00367:00598
ACGAGTGCGTTCCCACTGTC
+
ACCDBBA@11---+-,,,,,
@2RRZ9:00380:00593
TACTGAGCTACACACACAGAAAGATTGGT
+
@AADECCA??BBBCCBBBBBB=BBB@@?B
@2RRZ9:00382:00578
ACGAGTGCGTTCCCCATGTCGTAGGTACTC
+
;BC;9;BC@@=ABB4@;<9@@@88468331
@2RRZ9:00383:00593
ACGAGTGCGTTCCCCATGTCGTAGGTAC
+
BBA??@ECCD==994>991;;?--+,-,
@2RRZ9:00391:00551
ACGAGTGCGTTCCCCATGTCGTAGGTACTC
+
BBB@@BBBCC?BDD:B9;;>>>7757888<
@2RRZ9:00392:00584
ACGAGTGCGTTCCCCATGTCGTAGGTACTC
+
BBB@@@CCBC?BEC:C;<;>>>8857888>
@2RRZ9:00351:00611
ACGAGTGCGTTCCCCATGTCGTAGGTACT
+
BCABB:>>DCAFDCCC;<999100,....
@2RRZ9:00358:00615
TCTCTATGCGCTCCACATGTCTAAGGT
+
999499449999969>>>?A@?A;>;>
@2RRZ9:00360:00614
ACGAGTGCGTCCTCAT
+
?A>@=>=<111,//,*
@2RRZ9:00362:00623
ACGAGTGCGTTCCCCATGTCGTAGT
+
>BBBABCA?;2444/9991>=:00.
@2RRZ9:00362:00638
ACGAGTGCGTTCCCCATGTCGTA
+
=@BBA@>>==5111*///////3
@2RRZ9:00362:00643
ACGATGCGTTCCCCATGTCGT
+
BBBBBB=::2///+1//////
@2RRZ9:00367:00613
ATCAGACACGCAGAACACACAGAC
+
9;CC;;;BCCCCBC@CCECC981:
@2RRZ9:00369:00601
ACGAGTGCGTTCCATGTCGTAGGTACTC
+
BBBBBABBBA@C@CDBBB@@@B?@A>>=
@2RRZ9:00379:00619
ACGAGTGCGTTCCCACTGTCG
+
9<DA@@@@11---+,,,,,//
@2RRZ9:00380:00621
TCTCTATGCGCTCCACATGTCTAAGGT
+
AACCBBBBBCCGD@CCBBAA;<<@B8<
@2RRZ9:00380:00646
ACGAGTGCGTTCCCCATGTCGTAG
+
9<BBBA>?995499/944444/..
@2RRZ9:00385:00612
ACGAGTGCCCCACTGTCGT
+
498>>99111*////,,,,
@2RRZ9:00397:00611
ATCAGACACGGACACAGCAGAACACAC
+
9;;9@>?94424:>>94499959998>
@2RRZ9:00398:00649
ACGAGTGCGTTCCCCATGTCGTAGGTATC
+
BDBBCCCEBD=?=9694:8<??8:47>>6
@2RRZ9:00358:00669
ACGAGTGCGTTCCCACTGTCGT
+
94>>>=@C9961<-//,,****
@2RRZ9:00362:00688
TACTGAGCTACACACACAGAAAGATTGGT
+
99<CCBB;:;@@B9;<<999@99984868
@2RRZ9:00362:00690
ACGAGTGCGTTCCCCATGTCGTA
+
BCBBBBA=9;2///+11/1:66.
@2RRZ9:00378:00698
ATCAGACACGGACACAGCAGAACACAC
+
CA@AABBABA@BBBBDCD:;;@CBBBC
@2RRZ9:00382:00669
ACGAGTGCGTTCCCCATGTCGTA
+
B?BBBCDA?:2///+111----9
@2RRZ9:00383:00679
ACGAGTGCGTTCCCTACT
+
BCC@@@A=11--8+,,,*
@2RRZ9:00392:00672
TAGTATCAGCCTCGCCATGACGAAGGTATTCC
+
ADCCECCBBB?B;<98<A@@@BB>A<@;;6;?
@2RRZ9:00397:00696
TAGTATCAGCCTCGCCATGACGAAGGTATTCC
+
DAA@DCCBB@>A;<<8<@@CDCC@B@BAA?AB
@2RRZ9:00359:00724
TACTGAGCTACACACACAGAAAGATTGGT
+
??@CDCBBBBBBD::;AB@@B=>>>4747
@2RRZ9:00361:00747
ACGAGTGCGTTCCCCATGTCGTAGGTACTC
+
BCAABBBA@@5999/9999>9100,/0...
@2RRZ9:00363:00721
CGTGTCTCTAGGCACAGGATTTTGTGTA
+
@AA@C==;<<A9<<NDEEEECC6??911
@2RRZ9:00377:00730
ATCAGACACTCGACACAGCAGAACACAC
+
93444/,,,,,,,0/4448899733...
@2RRZ9:00384:00705
ACGAGTGCGTTCCCCATGTCGTAGTAGT
+
@BB;9<B???5999/994/..4......
@2RRZ9:00386:00734
ACGAGTGCGTTCCCACTGTCGT
+
=@?@>>999>611-11//////
@2RRZ9:00388:00716
ACGAGTGTGTCTCCTATGTC
+
84.8871//,,,/,////97
@2RRZ9:00390:00711
ACGAGTGCGTTCCCCATGTCGTAGGTACTC
+
AA@BBBB@@@?@CCAC@@A@@@AB=@;;87
@2RRZ9:00393:00721
TCTCTATGCGCTCACATGTCTA
+
BCCDCCC>:::11/6/411-,-
@2RRZ9:00396:00714
TGATACGTCTCCTTCTT
+
9849;A@@B1/--*-,*
@2RRZ9:00398:00723
TGATACGTCTCCTTCCTTCAGTTA
+
?==:49449/6,/,156-////,.
@2RRZ9:00353:00783
ACGAGTGCGTTCCCCATGTCGTAGGTACTC
+
@ACCCCCAAA@CCC:A;<99998847878<
@2RRZ9:00354:00761
ACGAGTGCGTTCCCCATGTCGTAGTACTC
+
@BBCBCCCCD@FB>6>9817;8-,,-,,,
@2RRZ9:00362:00762
ACGAGTGCGTTCCCACTGTCGTA
+
9<C<;9A@9961<-////////3
@2RRZ9:00363:00778
ACGAGTGCGTCCTCCATGTCGT
+
943444494:>:4424444///
@2RRZ9:00366:00772
ACGAGTGCGTCCTCC
+
9;:F99991--***)
@2RRZ9:00368:00794
ACGAGTGCGTTCC
+
94344444442//
@2RRZ9:00374:00788
TACTGAGCTACACACACAGAAGATTGGT
+
A:==DBCBA@=>>911////,//4,313
@2RRZ9:00382:00755
ATATCGCGAGGGTATGGAAGACTCTATA
+
8894499;944-48:;2924771111..
@2RRZ9:00382:00782
ATAGTCGTCCTCC
+
1.///3444244:
@2RRZ9:00383:00765
ACGAGTGCGTTCCCCATGTCG
+
BB?AABCB;;2///+111--,
@2RRZ9:00386:00799
ACGAGTGCGTTCCCACTGTCGTAGAG
+
=@>@@@BB;;81>8<1/////.3175
@2RRZ9:00387:00761
ACGAGTGCGTTCCCACTGTC
+
=AB99;>@11---+-,,,,/
@2RRZ9:00399:00777
ACGAGTGCGTTCCCTACTG
+
94?;99@@;961?-///,,
@2RRZ9:00361:00835
ACGAGTGCGTCCACT
+
8@?1111//,,***,
@2RRZ9:00366:00822
ACGAGTGCGTTCCCCATGTCGTAG
+
;AA@?FB>?B5499/944////..
@2RRZ9:00368:00804
ACGCTCGACATGCCCAGGTACAGGAG
+
AA?1112;119994-4:8499?B?B?
@2RRZ9:00370:00801
ACGAGTGCGTTCCCACTGTCGT
+
BBABBBBC@@5/1,/////,,,
@2RRZ9:00374:00825
TACTGAGCTACACACACAGAAAGATTGGT
+
A@@ACCC;:9CCDCBBBBA>?<>@;>>::
@2RRZ9:00377:00818
ACGAGTGCGTTCCCCACTGTCGT
+
ACBBBBD>88,///+1////::>
@2RRZ9:00384:00839
TACTGAGCTACACACACAGAAAGATT
+
8:99:444:99<DA>999988/30-*
@2RRZ9:00387:00846
ACGAGTGCGTTCCCCATGTCGT
+
ACBAABA@@B5111+11/,222
@2RRZ9:00395:00845
ACGAGTGCGTTCCCCATGTCGTAGGTACTC
+
BBABBBBCBB@CBB9C9;;AB?77478887
@2RRZ9:00396:00817
ACGAGTGCGTTCCCCATGTCGTAGGTACTC
+
BBBCBAA@BD@BCC:BBB=;;;0/,0000:
@2RRZ9:00397:00848
ATCAGACACGGACACAGCAGAACACACA
+
AAA?;9349959><11/1/886>>>BBB
@2RRZ9:00360:00882
AGCACTGTAGCTCGTCACTAGTTACTTGT
+
4999C<91?@11//889<<ACC<D<<899
@2RRZ9:00360:00894
ACGAGTGCGTTCCCCATGTCGTAGGTACTC
+
BBABBBCC@@>ACC7A;;9>>;10,00...
@2RRZ9:00363:00856
ACGAGTGCGTTCCCCATGTCGTAGGTACTC
+
BBA9:<CCCE@DEE:@9;1;;;00,/0...
@2RRZ9:00366:00866
ACGAGTGCGTTCCCCATGTCG
+
BBB??@BA?B5111+11/-72
@2RRZ9:00371:00873
ACGAGTGCGTTCCCATGTCGTAG
+
BCBBBBB@992//+1//////33
@2RRZ9:00372:00867
ACGAGTGCGTTCCCACTGTCGTA
+
?A@BA?9=9969A198/////..
@2RRZ9:00374:00870
TCTCTATGCGCTCCACATGTCTAAGT
+
949:B@A@>1111,///44>;66,1/
@2RRZ9:00376:00897
ACGAGTGCGTTCCCACTGTCGT
+
=@@B><>:11,-7+-,,////4
@2RRZ9:00376:00899
ATCAGACACGGACACAGCAGAACACAC
+
@>>>998>@@<@A99999999443331
@2RRZ9:00380:00888
ACGAGTCTTCCCCATGTCGTAGTAT
+
BBAABE@A?BBB69;9111111//,
@2RRZ9:00385:00871
ACGAGTGCGTTCCCACTGTGTC
+
@@<?@@@>>@<;<8;1//*0**
@2RRZ9:00389:00868
ACGAGTGCGTTCCCATGTCGTA
+
BBB?@@A>44511,1///...3
@2RRZ9:00391:00869
TCTCTATGCGCTCCACATGTCTAAGGT
+
@AABGCCCCBEBB?CB>>?B999;>59
@2RRZ9:00393:00888
TCTCTATGCGCTCCACATGTCTAAGGT
+
@BBBCDCBDCCCCABB?=:99>>;>;>
@2RRZ9:00394:00891
TCTCTATGCGCTCCACATGTCTAAGGT
+
BBCCBBBECDCA@?@B@AAA=>A5859
@2RRZ9:00396:00859
CGTGTCTCCTAGGAC
+
4444444/,///,/,
@2RRZ9:00351:00943
ACGAGTGCGTCCTCCA
+
9<@A=>;<<449//,*
@2RRZ9:00353:00906
TAGTATCAGCCTCGCCATGACGAAGGTATTCC
+
BAAADBB@?@>AA<<:<ABBCA@=A@BDBAC@
@2RRZ9:00355:00943
ACGAGTGCGTTCCCATGTCGTAGA
+
AA@@AAAA@@59909844444337
@2RRZ9:00357:00915
ATAGTCTCGTAC
+
44///6644444
@2RRZ9:00362:00949
TAGTATCAGCCTCCGCCATGACGAAGGTATTCC
+
?>@11/6///,//,/9:;ABBAAA@B?A;<6:9
@2RRZ9:00364:00922
ACGAGTGCGTTCCCACTGTCGT
+
;CBB=?;96:,11,1////449
@2RRZ9:00365:00919
ATCAGACACGGACACAGCAGAACACAC
+
BBBBBCABBB@BBBBBCCCBB@BBBBB
@2RRZ9:00373:00935
ACGAGTGCGTTCCCATGTCGTA
+
BBB?@??A995990944////.
@2RRZ9:00374:00900
ACGAGTGCGTTCCCCATGTCGTAGGTACTC
+
9;BA@@>>>?6999,4444:;833478371
@2RRZ9:00377:00923
ACGAGTGCGTCCTCCATGTCG
+
99899=8499964923*****
@2RRZ9:00377:00928
ATATCGCGAGGGTATGA
+
=@;;9>A?/,,*,,,,,
@2RRZ9:00379:00942
TACTGAGCTACCACACA
+
44444494444:;6/,,
@2RRZ9:00380:00917
TAGTATCAGCCTCCGCCATGACGAAGGTATTCC
+
@@@99444//,11,/87:@BBB;9595999?A=
@2RRZ9:00383:00918
ACGAGTGCGTCCTCT
+
=>?@><1/11/,,,,
@2RRZ9:00395:00942
ACGAGTGCGTTCCCATGTCGTAGGTACTC
+
;<BDDC;49B5990444473331013337
@2RRZ9:00399:00932
ACGAGTGCGTTCCCCATGTCGTAGGTACTC
+
BBB?@@CB@>6444/9??@BDCCC?C@@@?
@2RRZ9:00353:00963
ACGAGTGCGTTCCCCATGTCGTA
+
BAA@@@@@A@5111*///////3
@2RRZ9:00354:00978
ACGAGTGCGTTCCCCATGTCGTAGGTATC
+
BB>B?@A@@@@CCF:C@A@@>>8857?<;
@2RRZ9:00355:00994
ACGAGTCGTTCCCCATGTCGTAGAT
+
=@?@89>>>5999,49999@4433.
@2RRZ9:00357:00979
ACGAGTGCGTTCCCCATGTCGTAGTACT
+
BBBAAABBBC?@FC:B?@8::7--,-,*
@2RRZ9:00359:00972
ACGAGTGCGTTCCCACTGTCGTA
+
BCD@?@?@9969914444466..
@2RRZ9:00360:00958
ACGAGTGCGTTCCC
+
>9898>?//-***)
@2RRZ9:00360:00966
ATATCGCGACGGGATGGAAGACTCTATA
+
434444//////+///,,27/.....17
@2RRZ9:00360:00986
CTACTATGCGCTCCACATGTCTAG
+
******,/B<:;B@@@8:-,,,**
@2RRZ9:00364:00997
ACGAGTGCGTTCCCCATGTCGTAGGTACTC
+
BBBBB@@@@B@AAA8BBABA@B?;:=8887
@2RRZ9:00369:00977
TCTCTATGCGTCCCACTATGTCTAAGGTA
+
44444444/////+//,/////,466,..
@2RRZ9:00370:00978
TCTCTATGCGCTCCCACATGTCTGA
+
4444444494444>69==68/,,,,
@2RRZ9:00374:00994
ACGAGTGCGTCCT
+
943////////,/
@2RRZ9:00375:00963
ACGAGTGCGTTCCCCATGTCGTAGGTACTC
+
BBAA@ADBBA6444-9999@@>00,00..4
@2RRZ9:00376:00983
CGTGTCTCTAGGCACAGGATTTTGTGTA
+
?A@DBBBBA@@>@;<<@=9999/9@999
@2RRZ9:00378:00990
ACGAGTGCGTTCCCCATGTCGTAGGTACTC
+
BBB@@ABBCD@CCB9@9;8=><00,00.0.
@2RRZ9:00387:00997
ACGAGTGCGTTCCCCATGTCGTAGGTAT
+
@BABBABBBF@CCB6>49111101,..2
@2RRZ9:00388:00961
TAGTATCAGCCTCGCCATGACGAAAGGTATTCC
+
AACCCBCCB@>A<<<@CBA@@994-82444882
@2RRZ9:00392:00971
ACGAGTGCGTTCCCCATGTCGTAGGTACTC
+
ABBBBBAAAB@ABC:C;<<ABBBB@A@@@B
@2RRZ9:00393:00971
TACTGAGCTACC
+
,,,,,7/43442
@2RRZ9:00395:00957
ATCAGACACGGACACAG
+
>7<;@@@@994991--*
@2RRZ9:00397:00988
ACGAGTGCGTTCCCCATGTCGTAGGTACTC
+
?BBBBBBBAD@BCC:C@@@@@@A@@C;<<?
@2RRZ9:00350:01017
ACGAGTGCGTTCCCCATGTCGTAGGTACTC
+
@A?@@@BBDE>@?=6===?7AA76378887
@2RRZ9:00350:01028
ACGAGTGCGTTCCCCATGTCGTAGGTACTC
+
@A?@@@BBBC@CCC:C@A??CC??<<888=
@2RRZ9:00351:01030
ACGAGTGCGTTCCCCACTGTCGTCAG
+
BCABBB=:995999/8449666....
@2RRZ9:00353:01001
ACGAGTGCGTTCCCCATGTCGTAGGTACTC
+
BBB???CCB@;=994>8999@@8857888>
@2RRZ9:00354:01038
ACGAGTGCGTTCCCCATGTCGTAGGTACTC
+
?A@BBBCA::2444-9>?>@BG;;7:888>
@2RRZ9:00356:01036
ACGAGTGCGTTCCCCATGTCGTAGGTACTC
+
CBBBBBBAA;5449/9>>>@@@8847888<
@2RRZ9:00356:01049
ACGAGTGCGTTCCCCATGTCGTAGTAGT
+
9<;;;BBBBC?A??7@44/.........
@2RRZ9:00357:01020
TGATACGTCTCCCTTCCT
+
<<<>999@1--,*-*,*,
@2RRZ9:00358:01013
ACGAGTGCGTTCCCCATGTCGTAGGTACTC
+
BBB@ABAAAB@ACC:B:;:@@A<;:=888=
@2RRZ9:00359:01025
ACGAGTGCGTTCCCCATGCTCGTA
+
AA>B@@>>996444,4944/6660
@2RRZ9:00359:01032
TGATACGTCTCCTTCCTTCAGTTACTTC
+
@BAA9<=<>C>??B>>>,////,...,.
@2RRZ9:00362:01026
TACTGAGCTACACACACAGAAT
+
4444444434444444444424
@2RRZ9:00362:01035
ACGAGTGCGTTCCCCATGTCGTAGGTATC
+
ACBB>@@>=?5999/9991;;40/,..4.
@2RRZ9:00364:01002
ACGAGTGCGTTCCCCATGTCGTAGGTACTC
+
BBBBBBBBBC@ADD:D9;9>>>8857888>
@2RRZ9:00364:01031
ACGAGTGCGTTCCCCATGTCGTA
+
BBB@BCB;::2444/944/66..
@2RRZ9:00365:01006
AGCACTGTAGCTGTCACTAGTTACTTGT
+
ACCCC@?@CCCCBBBCDBBAA?CAA?EC
@2RRZ9:00365:01013
ACGAGTGCGTTCCCCATGTCGTAGGTACTC
+
BA@BBBBBBC?ADD:C9;;>>>8857888<
@2RRZ9:00366:01047
TGATACGTCTCCTTCCTTAGTTACTTCA
+
BBBBBA@@DDB@B@C?B@BCC@CDD?AA
@2RRZ9:00367:01003
CGTGTCTCTAGGC
+
A@A@@?@999>;=
@2RRZ9:00369:01024
ACGAGTGCGTTCCCAC
+
98844::;/1---+,,
@2RRZ9:00373:01047
ACGAGTGGCGTTCCCCATGTCGTAGAGT
+
BBABBBB?BAA===>4@844;94333.*
@2RRZ9:00375:01006
TACTGAGCTACACACACAGAAAGATTGGTGC
+
4@@BDGBBB;94;444448776333110111
@2RRZ9:00375:01041
ACGAGTGCGTTCCCCATGTCGTAGGTACTC
+
ABBB?AACDC@CB?6@@@@@AA>><=888?
@2RRZ9:00376:01005
TAGTATCAGCTCGCCATGACGAAAGG
+
@BBA<99?99994424///////+/,
@2RRZ9:00383:01039
ACGAGTGCGTTCCCCATGTCGTAGGTACTC
+
AA?AAAAAAA@CCF:C??@@AA77578887
@2RRZ9:00390:01029
ACGAGTGCGTTCCCCATGTCGTAGGTACTC
+
@ABAAAABBB5;99/9991:::00,/0.0.
@2RRZ9:00392:01031
TGATACGTCTCCTTCCTTAGTTACTTCA
+
CBDBCCC@AAC@C@B@CCCBB?@AA@CC
@2RRZ9:00354:01050
ACGAGTGCGTTCCCCATGTCGTAGGTATC
+
9>DBBBBBBC@CDD:B9;8>>>8857896
@2RRZ9:00357:01053
ACGAGTGCGTTCCCCATGTCG
+
9??@=>>@996111*//////
@2RRZ9:00360:01053
ACGAGTGCGTTCCCCATGTCGTAGGTACTC
+
ABGCBBBBBD@BCD:C9;:<??87478886
@2RRZ9:00363:01054
ATCAGACACTCGGACACAGCAGAACACACAG
+
93444/./////,//4444843377711133
@2RRZ9:00366:01060
ATATCGCGAGGGTATGGAAGACTCTAT
+
BB9;9BBAABB=B;9;>A>BCCCCC;;
@2RRZ9:00368:01056
ACGAGTGCGTTCCCATGTCGT
+
@C@B?@>999511,///////
@2RRZ9:00370:01050
ACGAGTGCGTTCCCACTGTCGTA
+
,6>88;?A>?699144//////.
@2RRZ9:00370:01063
ACGAGTGCGTTCCCCATGTCGTAGTA
+
BCAAABA@@@5444,444/444....
@2RRZ9:00374:01058
ACGAGTGCGTTCCCCATGTCGTAGGTACTC
+
@BACCBBCBC?BAA7@99998/..,.....
@2RRZ9:00376:01050
ACGAGTGCGTTCCCCATGTCGTAGGTACTC
+
8?ABABCCB?=A@>4>99999100,/0...
@2RRZ9:00378:01065
TGATACGTCTCCTCCTAGTTACTTCA
+
99>C9444//6,//,////,///,//
@2RRZ9:00380:01058
ACGAGTGCGTTCCCCATGTCGTAGGTACTC
+
@CACBBBBBCBBHHAE;<99>;00,.....
@2RRZ9:00380:01069
ACGAGTGCGTTCCCCATGTCGTAGGTACTC
+
BBB???BBCD@BCB9B????BB<?:?788>
@2RRZ9:00385:01069
ACGAGTGCGTTCCCCATGTCGTAGGTACTC
+
?BBBA@@@AC@ADC:C9<;AA=999:000:
@2RRZ9:00388:01069
ACGAGTGCGTTCCCCATGTCGTAGGCTC
+
ABBBBBBAAB@ACC:C:<;>>>8748A?
@2RRZ9:00388:01073
ACGAGTGCGTTCCCCATGTCGTAGGTACTC
+
447;;@>BEE>A@@4>991=::10,/900.
@2RRZ9:00399:01060
ACGAGTGCGTTCCCCATGTCGTAG
+
49@CBCDCCCA;880611----00
@2RRZ9:00402:00074
TATACGTCCTCTCCTAGTACTACG
+
///44:?@?C:;9:;494///,**
@2RRZ9:00403:00095
TAGTATCAGCCTCGCCATGACGAAGGTATTCC
+
8=><949999299442444499;?B@BBA=A@
@2RRZ9:00415:00094
ACGAGTGCGTTCCCCATGTCGTAGGTACTC
+
998844;;@@6999/499973337773778
@2RRZ9:00427:00093
ACGAGTGCGTTCCCCATGTCGTAGGTACTC
+
943444;;995999,4999844377673:@
@2RRZ9:00427:00094
ACGAGTGCGTTCCCCATGTCGTAGGTATC
+
-,,,,,88BDCAKA5<1110..3101376
@2RRZ9:00449:00089
ATCAGACACGGACACAGCAGAACACAC
+
;;@994>>94249899:@?AB>BBAAA
@2RRZ9:00401:00104
ACGAGTGCGTTCCCCATGTCGTAGGTACTC
+
B@@@@ACCCEACDH:B9::7888747888=
@2RRZ9:00401:00126
ACGAGTGCGTTCCCCATGTCGTAGGTACTC
+
?@>@AADCCC?A?94>4998?>87378331
@2RRZ9:00409:00132
ACGAGTGCGTTCCCCATGTCGTAGGATC
+
BB>>@AA@=?5999/9999>7736014.
@2RRZ9:00409:00147
ACGAGTGCGTTCCCCATGTCGTAGT
+
@CBBAA;;445999,4444994331
@2RRZ9:00412:00110
ACGAGTGCGTTCCCCATGTCGTAGGTTTC
+
BBBAABBEBC@CCE9B9999998>466,3
@2RRZ9:00415:00100
ACGAGTGCGTTCCCCATGTCGTAGGTACTC
+
ACBBB?BCCD>?=94=8998?>87378376
@2RRZ9:00415:00124
ACGAGTGCGTTCCCACTGTCG
+
84>944A?99611-///////
@2RRZ9:00415:00128
ACGAGTGCGTTCCCCATGTCGTAGGTACTC
+
@ABBBCB@@B@ACF:@9;98811:9:0...
@2RRZ9:00417:00112
AGCACTGTAGCTGTCACTAGTTACTTGT
+
@AABDBBBCCCBF@@BCCB?@=ACB?AA
@2RRZ9:00418:00140
ACGAGTGCGTTCCCACTGTCGTA
+
9AA@?@?@<<,11,1////44;3
@2RRZ9:00425:00121
ACGAGTGCGTTCCCCATGTCGTAGGTACTC
+
BBB@AABBBC?CCD:C9<;>>;::9:1009
@2RRZ9:00426:00130
ACGAGTGCGTTCCCCATGTCGTAGGTACTC
+
BBBAABCBBB@CCC9BBBB@@@@B?A@@@A
@2RRZ9:00427:00136
ATCAGACACGGACACAGCAGAACACAC
+
BBBBBBACBC@BCCCCBBBBB?A@BA?
@2RRZ9:00431:00117
ACGAGTGCGTTCCCCATGTCGTAGGTACTC
+
;<ABBBBCCC====4=99999<00,.....
@2RRZ9:00431:00133
ACGAGTGCGTTCCCCATGTCGTAGGT
+
@A@BCC@?=95499,944////..,.
@2RRZ9:00432:00149
ACGCTCGTACCATGCCAGGTAGACAGA
+
=B.//8/449>:;9924313..,,,,,
@2RRZ9:00433:00112
ACGAGGTGCGTTCCCCATGTCGTAGGTACTC
+
9>?;;8<BCBCBCGB8@9:;>>>87478887
@2RRZ9:00434:00113
ACGAGTGCGTTCCCCATGTCGTAGGTACTC
+
@<;<ABCHCB9;;9/9999>??8747837;
@2RRZ9:00436:00135
AGCACTGTAGCTGTCACTAGTTACTTGT
+
9>994=BADCDDFCBCDHDAC?EHBEFC
@2RRZ9:00440:00131
ACGAGTGCGTTCCCCATGTCGTAGT
+
49>99<A@BD6999,444433....
@2RRZ9:00442:00109
ACGAGTGCGTTCCCCATGTCGTAGGTACTC
+
ACBBBBDB??2999/9>>>;;<B@=@;<;?
@2RRZ9:00444:00109
ATATCGCGAGGGTATGGAAGACTCTATAGAG
+
BB9<<CBDDCD@A@@FBKBCCCEC;;>G@@>
@2RRZ9:00445:00128
ACGAGTGCGTTCCCCATGTCGTAGGTACTC
+
BBABABBBBC?BDC:@9:9>>>>=:=8886
@2RRZ9:00448:00113
ACGAGTGCGTTCCCCATGTCGTAGGTACTC
+
B@@BBBCCCB@ABC:B99:7888747>?>=
@2RRZ9:00404:00151
ACGAGTGCGTTCCCCATGTCGTAGGTACTC
+
@A?AAAACCC>@?=6@@???BA??:?:;;@
@2RRZ9:00406:00194
ACGAGTGCGTTCCCCATGTCGTAGGTACTC
+
A?ABD@@>?>6999/9=>>99100,00.0:
@2RRZ9:00409:00150
ACGAGTGCGTTCCCCATGTCGTAGGTACTC
+
?BBBBBCBBB@BCHAD;<<@@@A@>A<<<B
@2RRZ9:00410:00169
ACGAGTGCGTTCCCCATGTCGTAGGTGCTC
+
A><BBBBBBB@BCC9C;<;?>>>=:77777
@2RRZ9:00410:00183
TCTCTATGCGCTCCACATGTCTAAGGT
+
9??>>>99<BBBB@ABA@<<;44:;99
@2RRZ9:00416:00186
ACGAGTGCGTTCCCCATGTCGTAGT
+
B;3449449?>=<=0<1/////...
@2RRZ9:00417:00160
ACGAGTGCGTTCCCCATGTCGTAGGTACTC
+
@BABABCCAA?AHF:C99:ABB@?=?:;8>
@2RRZ9:00418:00171
ACGAGTGCGTTCCCCATGTCGTAGGTATC
+
BBB>??CHDC@DA>7>9;9>>>87478..
@2RRZ9:00421:00188
ACGAGTGGGTTCCCCATGTCGTAGGTACTC
+
BDDBBBCB6;7<CA4AAAAAAA@@<B887=
@2RRZ9:00423:00185
ACGAGTGCGTTCCCCATGTCGTAGGTACT
+
BB?A?>CCFF?BA?694499>;00,/0..
@2RRZ9:00424:00153
ACGAGTGCGTTCCCCATGTCGTAG
+
@CBBBC=99;2444,444/662,,
@2RRZ9:00425:00168
TCTCTATGCGCTCCACATGTCTAAGGT
+
<<??CCCCBBA;969>1111///78,4
@2RRZ9:00427:00153
ACGAGTGCGTTCCCCATGTCGTAGGTACTC
+
BCB@?=AAAA:CCF:DA@?>B@@@=?@@@B
@2RRZ9:00428:00158
ATCAGACACGGACACAGCAGAACACAC
+
@@CCBC?AAA@AAAA@@D>>B@BBBBB
@2RRZ9:00429:00192
ACGAGTGCGTTCCCCATGTCGTAGGTACTC
+
BCB?BBCCCC@CA>6>9;98?<00,00...
@2RRZ9:00430:00155
ACGAGTGCGTTCCCCATGTCGTA
+
;=BBBB?>996111*///,220,
@2RRZ9:00432:00150
TCTCTATGCGCTCCACATGTCTAAGGT
+
AAGBB>CABCCAAABCCCCCBBC?BBC
@2RRZ9:00433:00165
AGCACTGTAGCTGTCACTAGTTACTTGT
+
;BAAAEBBBC<<:CCCEBBCF?DDB?AC
@2RRZ9:00437:00176
ACGAGTGCGTTCCCCATATCGTAGGTACTC
+
@A?AAACCCBB??=6@A@@ABBCC@C;<;?
@2RRZ9:00437:00183
ACGAGTGCGTTCCCCATGTCGTAGGTATC
+
BBBBBBBCCC?CB?6:4999998847>71
@2RRZ9:00441:00162
ACGAGTGCGTTCCCCATGTCGTAGGTACTC
+
BBB99;CCID@BBB7@;;9???87378376
@2RRZ9:00442:00188
TCTCTATGCGCTCCACATGTCTAAGGT
+
BBCDCC;;=AACCACCCCDAAACDD>A
@2RRZ9:00443:00154
ACGAGTGCGTTCCCCATGTCGTAGGTACTC
+
BBB@@@AAAB@ACD:C?@@@AA@B@A@@@B
@2RRZ9:00443:00170
ACGCTCGACATGCCAGGTACAGGAG
+
?@?@@BA@@111/,/864494424/
@2RRZ9:00403:00239
ACGAGTGCGTTCCCCATGTCGTAGTAC
+
BB>@@ACA@@5999/984/768,,,,,
@2RRZ9:00412:00203
ACGAGTGCGTCC
+
@A>:///,,00)
@2RRZ9:00412:00218
ACGAGTGCGTTCCCACTGTCGTAGTAGT
+
=@;@@@@A99511,/////666333377
@2RRZ9:00414:00228
ACGAGTGCGTTCCCCATGTCATAGTAC
+
?B>999>>996999,944/664.....
@2RRZ9:00418:00201
ACGAGTGCGTTCCCATGTC
+
9>?989999921/+////.
@2RRZ9:00418:00241
ACGAGTGCGTTCCCCATGTCGTAGGTACTC
+
BCBBAAA?AACDKK9BBBBABA><:7888<
@2RRZ9:00419:00210
ACGAGTGCGTTCCCATGTCG
+
94?994@@99611-1//,,,
@2RRZ9:00438:00208
ACGAGTGCGTTCCCCATGTCGTAGGTACTC
+
BBABBBBBBCBBDHBC<<;?>>>><=833;
@2RRZ9:00439:00203
ACGAGTGCGTTCCCCATGTCGT
+
9>>@>?>@996111*///////
@2RRZ9:00441:00227
TACTGAGCTACACACACAGAAAGATTGGT
+
@BAAABB==111;199=99?>9>>>4847
@2RRZ9:00443:00201
ACGAGTGCGTTCCCCATGTC
+
@@B==>>>995111*/,,,,
@2RRZ9:00400:00275
TAGTATCAGCCTCGCCATGACGAAGGTATTCC
+
CABBABB@@@A<<=DAGABBAAA?B?BAA=A@
@2RRZ9:00402:00290
ACGAGTGCGTTCCCCATG
+
BBB?@>C:945111+1//
@2RRZ9:00404:00256
ACGAGTGCGTTCCCACTGTCGT
+
BBB@>@>@99611-/////76/
@2RRZ9:00405:00258
TCTCTATGCGCTCCACATGTCTAAGGT
+
ADCCCBCBCBBCC@ABBC?;;<@=>>A
@2RRZ9:00405:00285
ATATCGCGAGGGATGAATACAG
+
/3448=@A=CB81,,*)(****
@2RRZ9:00407:00261
ACGAGTGCGTCTCCCACTGT
+
9438881/////,,*.//8/
@2RRZ9:00409:00251
ACGAGTGCGTTCCCCATGTCGTAGTACT
+
BBABBBCCCB?A??49891;;8--,,,,
@2RRZ9:00412:00254
ATCAGACACGGACACAGCAGAACACAC
+
A@ABC@@@BB>BB@AA<<99@=>@BA@
@2RRZ9:00414:00287
ATCAGACACGGACACAGCAGAACACAC
+
?ABBBBC@AA@CCCCDEBB@@=@BAA?
@2RRZ9:00414:00288
ACGAGTGCGTTCCCATG
+
48789;4>BB511-/,,
@2RRZ9:00421:00254
ACGAGTGCGTTCCCCACTGTCGTAGTAGTC
+
=98994;=>>6999/994444473113331
@2RRZ9:00421:00280
ACGAGTGCGTTCCCACTGTCGTA
+
BBB>??BA44511,///////47
@2RRZ9:00429:00287
ACGAGTGCGTTCCCACTGTCGTA
+
BBB@>=>>9959914444////.
@2RRZ9:00431:00283
AAGTGCTTCCCCATGTCGTAGGTACTC
+
CACB:::@CCC:C@@@>?>88487777
@2RRZ9:00434:00287
ACGGAGTGCGTTCCCCATGTCGTAGGTACTC
+
@975:A>>>@B;@@@4>;;9>>:00,0000.
@2RRZ9:00436:00281
AGCACTGTAGCTGTCACTAGTTACTTGT
+
;<CDBBBBGCCJCCCCCD:;<@CCC@CB
@2RRZ9:00437:00259
ACGAGTGCGTTCCCCATGTCGTAGGTACTC
+
BBCB@A@>>?6999-998444/..,.....
@2RRZ9:00438:00265
ACGAGTGCGTTCCCACTGTCGTA
+
?CAB=@?@99511,///////43
@2RRZ9:00439:00285
TCTCTATGTGCTCCACATGTCTAAGGT
+
BDCCCCC@ABGCEBDDCC@AACC9;;<
@2RRZ9:00441:00299
AGCACTGTAGCTGTCACTAGTTACTTGT
+
9===DDBBCCA@A?@ACCAAD@EBB@C@
@2RRZ9:00446:00263
ATATCGCGAGGGTATGGAAGACTCTATAG
+
BBB@BBCDAAA>B@@@@BAECBBB;::AA
@2RRZ9:00409:00332
TCTCTATGCGCTCCACATGTCTAAGT
+
BBDCEBA@ACCCCAAA?A@AABB@CC
@2RRZ9:00410:00334
TACTGAGCTACACACACAGAAAGAATTG
+
;;9=;<;BDBBB=;<??111A81-**)*
@2RRZ9:00416:00342
ACGAGTGCGTTCCCCACTGTCGTAGTAGTC
+
>989;;@A@@5999/944444443333391
@2RRZ9:00420:00339
ACGAGTGCGTTCCCCATGTCGTAGGTACTC
+
FCCBB?B@@BCACC:A9:9>>>87478887
@2RRZ9:00424:00312
ACGAGTGCCCATGTCGTAGTACTC
+
@@?@@B444-4444444///0...
@2RRZ9:00430:00317
AGCACTGTAGCTGTCACTAGTTATTGT
+
<BCEDCCCAAACDECCDC=996:<<@?
@2RRZ9:00433:00331
CGTGTCTCTAGGCACAGGATTTGTGTAG
+
9<@@CCA9<9=24994;@@@A>AEA<<8
@2RRZ9:00440:00310
ACGAGTGCGTTCCCCATGTCGTAGGTACTC
+
@A<BBBBBBC?BDF:CCA@@@B?><=;;8@
@2RRZ9:00441:00332
ACGAGTGCGTTCCCCATGTCGTAGG
+
BBB???CCA;2444/999110000,
@2RRZ9:00442:00322
ACGAGTGCGTTCCCCATGTCGTAGGTACTC
+
EBAA?ACCCC?CBB7A9;;?@@8757888=
@2RRZ9:00447:00306
ACGAGTGCGTTCCCCATGTCGTAGGTATC
+
<CBBABBA??2444/9991==00/,.44.
@2RRZ9:00447:00326
TGATACGTCTCCTTCCTTAGTTACTTCA
+
@@@@@AAAAAC@CADBC?BB@@=;<:9@
@2RRZ9:00400:00364
TCTCTATGCGCTCACATGTCTAAG
+
@@AA@BBB;;;11/66:99111,1
@2RRZ9:00400:00383
ACGAGTGCGTCCTCCATGTCG
+
;<?>>>999949//,,,,,**
@2RRZ9:00401:00392
ACGAGTGCGTTCCC
+
@@@BA;<8/*)),(
@2RRZ9:00404:00380
ACGAGTGCGTTCCCCATGTCGTAGTAC
+
99?@>@BBBC@CBB7999111---,,,
@2RRZ9:00406:00360
ACGAGTGCGTTCCCCATGTCGTAGG
+
BBBBBBB;::2444,944/766..,
@2RRZ9:00406:00386
ACGAGTGCGTCCTCTA
+
BBA@>?911-,****(
@2RRZ9:00408:00377
AACAGACACGGACACAGCAGAACACAC
+
>=@CBBCB@@=@BBBBBBB:;8;DCB@
@2RRZ9:00411:00376
AGCACTGTAGCTCGTCACTAGTTC
+
94:99=944;9944444?>>>@<4
@2RRZ9:00411:00399
ACGAGTGCGTTCCCATGT
+
94898899;<51?-1,,,
@2RRZ9:00414:00386
TCTCTATGCGCTCCACATGTCTAAGGT
+
444444444944424;;CDCBDB@C8<
@2RRZ9:00419:00364
ACGAGTGCGTTCCCCATGTCGTA
+
AAABABBA@@2///+11/174..
@2RRZ9:00422:00380
ACGAGTGCGTTCCCACTGTC
+
=@ABB@BB;:71>,11,,**
@2RRZ9:00424:00385
CGTGTCTCTAGGCACAGGATTTTGTGTAG
+
4=BCBCAABAB>?@?AA?9999/9A@<<?
@2RRZ9:00426:00353
ACGAGTGCGTTCCCCATGTCGTAGGTACTC
+
BCBBBBCBB@;@==4>89;A??><:?888=
@2RRZ9:00427:00371
ACGAGTGCGTTCCCCATGTCGTAGGTACTC
+
BB>??BDDBA?ADB:B?A@@@@8747888>
@2RRZ9:00430:00369
ACGAGTGCGTTCCCCATGTC
+
>97<BBBA@D5111+1,,((
@2RRZ9:00433:00350
ACGAGTGCGTTCCCCATGTCGTAGGT
+
?A?AAACB@;2444/9991;;=00,.
@2RRZ9:00434:00377
ACGAGTGCGTTCCCACTGTCGTAG
+
BBAACA;;4459909444444737
@2RRZ9:00434:00398
ACGAGTGCGTTCCC
+
9839>?9491,/7+
@2RRZ9:00441:00387
TCTCTATGCGCTCCACACTGTCTAAGGT
+
1//////4994442/61//8...94444
@2RRZ9:00442:00362
ACGAGTGCGTTCCCCATGTCGTAGT
+
ADC@@@ECBB7:99/9991<;:,,,
@2RRZ9:00446:00383
AGCACTGTAGCTGTCACTAGTTACTTGT
+
1////,,,,/7777>@A>9882449244
@2RRZ9:00400:00427
TCTCTATGCGCTCCACATGTCTAAGG
+
@BCCCCCCB:;;@=999999991:<:
@2RRZ9:00405:00431
TACTGAGCTACCACACACA
+
49944:@43449///////
@2RRZ9:00405:00444
ACGAGTGCGTTCCCCATGTCGTAGGTACTC
+
BBB@>>BBBDEDCA9=998<?>87478887
@2RRZ9:00406:00432
ACGAGTGCGTTCCCACTGT
+
@@@;99@@99511,////,
@2RRZ9:00411:00400
ATATCGCGAGGGTATGGAAGACT
+
97;BBBAB@??811,,**00***
@2RRZ9:00413:00416
TACTGAGCTACACACACAGAAAGATT
+
@<99?>9?;89==99944433,366,
@2RRZ9:00419:00434
TCTCTATGCGCTCCACATGTCTAAGG
+
99449=@BC@@<;59>@99999@595
@2RRZ9:00421:00402
ACGAGTGCGTTCCCCATGTCGTAGGTAC
+
?ABBBBBCCDADA>6=;91;;8-,*,,,
@2RRZ9:00425:00439
ACGAGTGCGTTCCCCATGTCG
+
@BBB@@=?==5111*///,,,
@2RRZ9:00426:00426
CGTGTCTCTAGGACACAGGATTTTGTGT
+
/811//1-111-///64773177.1<66
@2RRZ9:00426:00438
CACGAGTGCGTCCACATGT
+
44433444////,///388
@2RRZ9:00430:00447
GTGTCTCTAGGCACAGGATTTGTGTAG
+
ACCBAABBBB@B@?>?<8880988???
@2RRZ9:00437:00410
ACGAGTGCGTTCCCATGTCGTAGTAT
+
B@??@ACDDE?AA>@;;;>>>87789
@2RRZ9:00440:00401
ACGAGTGCGTTCCCACTGTCGT
+
BBB@@AB>7;,--+-,,,,//6
@2RRZ9:00441:00420
ACGAGTGCGTTCCCCATGTCGTAGGTAC
+
BBB@>>BCCDAA??69491;<8-,+,-,
@2RRZ9:00441:00425
TATATAGCCTCGCATGAC
+
99444444:6///..484
@2RRZ9:00443:00422
ACGAGTGCGTTCCCACTGTCGT
+
8989;;>>>B611-/1/////4
@2RRZ9:00445:00447
CAGACTCATACACATACACATCATC
+
,,,,28;;B88861..5447@@780
@2RRZ9:00446:00420
ACGAGTGCGTTCCCCATGTCGTAGGTACTC
+
ACCCBABBBB@CCC:B9;1:;<00,0000.
@2RRZ9:00400:00455
ACGAGTGCGTTCCCCATGTCGTAGGTACTC
+
@BCBBBCCCD?A??6=9:1;;;0/,01000
@2RRZ9:00404:00458
AGTATAGCTCGCCAT
+
999@A:4/.///,..
@2RRZ9:00412:00456
ACGAGTGCGTTCCCCATGTCGTAG
+
48789944>>5111*1//////33
@2RRZ9:00412:00470
TCTCTATGCGCTCCACATGTCTAAGGT
+
BCCDCBBEBCCCC@=@@@999>><><>
@2RRZ9:00415:00479
ACGAGTGCGTTCCCCATGTCGTA
+
>@BA?B@>??5111+11//66/3
@2RRZ9:00427:00498
TCTCTATGCGCTCCACATGTCTAAGGT
+
4444;9==ACBBBC<<;=999992424
@2RRZ9:00448:00467
AGTATCAGCTCGCATGACGAAGGTATCA
+
//,,,,,,,.//4448944424244///
@2RRZ9:00404:00540
TGATACGTCTCCTTCCTTAGTTACTT
+
@@BB<;4;@9951,1,/,.//5/,/,
@2RRZ9:00409:00521
ACGAGTGCGTTCCCCATATCGTAGGTACTC
+
B>?@BBCCCC@CFD:BB?==>;00,00...
@2RRZ9:00410:00502
ACGAGGTGCGTTCCCCATGTCGTAGAG
+
BBA996;@@@@5999,444444:3333
@2RRZ9:00417:00508
ACGCTCGACATGCCAGGTACAGGA
+
A@:;<99991111,//,.694424
@2RRZ9:00417:00528
ATATCGCGTACGGGTATGGAAGACTCTATAGA
+
979489994444958889:@;?;;;7///74.
@2RRZ9:00418:00532
ACGAGTGCGTTCCCCATGTCGTAGTACTC
+
;A?>>>>9995999,99499443319;76
@2RRZ9:00425:00539
TCTCTATGCGCTCCACATGTCTAAGGT
+
***,,///8-,,,*,069?::9421,/
@2RRZ9:00426:00537
TAGTATCAGCCTTCCCACTGATGACGAGTATTCC
+
494999:44424244-4444////////..377;
@2RRZ9:00431:00522
TCTCTATGCGCTCCACATGTCTAAGGTACTA
+
<<BBCBDCCCDBD@ABBCCCB?A>>=;=:0-
@2RRZ9:00431:00529
TCTCTATGCGCTCCACATGTCTAAGGT
+
BBCCBBBCCBB@A=AB>A=;;9A<>=@
@2RRZ9:00433:00534
ACGAGTGCGTCCTCCTATGTCT
+
9<;B>>949942//,/////69
@2RRZ9:00434:00500
ATCAGACACGGACACAGCAGAACA
+
=7@@;9;<ABFBAA<9-@+*((((
@2RRZ9:00448:00501
CGTGTCTCTAGGCACAGGATTTTGTGTAG
+
BDCCBAAAABC@C@BBC@CDCC:AB@?=C
@2RRZ9:00449:00541
TACTGAGCTACACACACAGAAAGATTGGT
+
BCCCCCB?>?BDCBB:;;CBB@:<;@C=?
@2RRZ9:00405:00550
ACGAGGTGCGTT
+
=>71/70,,,,*
@2RRZ9:00413:00578
ACGAGTGCGTTCCCCATGTCGTA
+
CBA:9<B@A@5111+11/,,,,.
@2RRZ9:00417:00576
TAGTATCAGCCTCGCCATG
+
9:<AA@B@;<9<>?ACBCB
@2RRZ9:00420:00571
ACGAGTGCGTTCCCCATGTCGTAGT
+
BCBBEBBA?;2444/9991<<>-,,
@2RRZ9:00421:00574
AGCACTGTAGCTGTCACTAGTTACTTGT
+
DBCCDECBCDCCG<;<BCCBB@BCB@BB
@2RRZ9:00423:00552
TCTCTATGCGCTCCACATCTCTAAGGT
+
@@@AB@A@H@AAC@CCDCCC?@@8;8;
@2RRZ9:00425:00560
ACGAGTGCGTTCCCCATGTCGTAGGTACTC
+
BB???@CCEC?@CD:D:;:BC>=;6;010;
@2RRZ9:00428:00590
ACGAGTGCGTTCCCACTGTCGTAG
+
B99<@@@A@@511,//,,,,,244
@2RRZ9:00429:00562
TAGTATCAGCCTCGCATGACGAA
+
4444@@94942/8////444442
@2RRZ9:00433:00578
ATATCGCGACGGGTATGGAAGACTCTATAG
+
9?989@86////+////,/587711:6.4:
@2RRZ9:00433:00593
TATTGAGCTACACACAACAGAA
+
14954447344;4911,/,,,*
@2RRZ9:00440:00552
ACGAGTGCGTCGTCCATGTC
+
4989944444444423344/
@2RRZ9:00442:00551
ATCAGACACGGACACAGCAGAACACAC
+
BA@@ACA@@@=@@BCAAACCC@CBB?B
@2RRZ9:00442:00591
TGATACGTCTCCTTCCTTAGTTACTTCA
+
B@>89949@>>;@@BAC?BA=@44424/
@2RRZ9:00442:00594
ACGAGTGCGTTCCCACTGTC
+
BBBAABA;88,,,*,,,,,/
@2RRZ9:00444:00571
ACGAGTGCGTTCCCACTGTC
+
BBBABB>;44511,11,,,,
@2RRZ9:00404:00612
ACGAGTGCGTTCCCCATGTCGTAGGTACTC
+
@A?=??CCBB=?==4@=@@@AA>>;<8887
@2RRZ9:00409:00616
ACGAGTGCGTTCCCACTGTCGTA
+
>AA;;<@@<<,11-/////4433
@2RRZ9:00426:00614
ACGAGTGCGTTCCCATG
+
=@@:99>@99611-//,
@2RRZ9:00431:00641
ACGCTCGACATGCCCAGGTACAGGAG
+
>>:;;@A@999999199589444249
@2RRZ9:00434:00622
ACGAGTGCGTCTC
+
498994/////,,
@2RRZ9:00440:00605
ACGAGTGCGTTCCCCATGTCGTAGGTACTC
+
ABBB@@BB@;2444/9999???87478887
@2RRZ9:00445:00606
CGTGTCTCTACGGCACAGGATTTTGTGTA
+
49444://////5.444:<?@BA6@;9//
@2RRZ9:00447:00622
ACGAGTGCGTTCCCACTGTCGTA
+
BBBBA999<@-11-////,6/00
@2RRZ9:00402:00659
ACGAGTGCGTTCCCCATGTCGTAGGTACTC
+
BBCBABB@9:2444/9999?B@87478886
@2RRZ9:00404:00697
ACGAGTGCGTCCTCCATGTCGT
+
8436671//8678:,4444444
@2RRZ9:00415:00681
ACGAGTGCGTTCCCACTGTCGT
+
=AB;:;CA94511,//,,,***
@2RRZ9:00418:00659
CGTGTCGTCTAGCG
+
@9/1/////////.
@2RRZ9:00435:00695
TCTCTATGCGCTCCACATGTCTAA
+
>99:CCCB==811,/6,/1/1//,
@2RRZ9:00436:00656
ACGAGTGCGTCTCC
+
9938661/////2*
@2RRZ9:00436:00668
ACGAGTGCGTTCCCCATGTCGT
+
BBBAB?@>?@5111+11////6
@2RRZ9:00445:00651
ACGAGTGCGTTCCCAC
+
9@?9984941,//+,,
@2RRZ9:00405:00738
ACGAGTGCGTTCCCCATGTCGTAGGTACTC
+
ABBABBCBCC@BCB:C;;;???>@=@;;;A
@2RRZ9:00407:00701
AGCACTGTAGCTGTCACTAGTTACTTGT
+
@BBBECBC?AADECCBDDCB=>B;98<B
@2RRZ9:00408:00704
ACGAGTGCGTTCCCATGTCGTAGTA
+
BCBBBCA;99244-944/666....
@2RRZ9:00412:00734
ATCAGACACTCG
+
/../60./////
@2RRZ9:00415:00706
ATATCGCGAGGGTATGGAAGACTCTATA
+
BA9<<CCCAAA?ADDCDB@BBCCCA8::
@2RRZ9:00419:00717
AGCACTGTAGCTGTCACTAGTTACTTGT
+
BBCCAAAC;<<@A@>B:<;A@@DCB>AA
@2RRZ9:00420:00702
ACGAGTGCGTTCCCCATGTCGTAGGTATC
+
BBB??=CCA;6:44/9991<<<00,0:63
@2RRZ9:00423:00744
TCTACTATGCGCTCCACATGTCTAAGGT
+
/////////B99;B@CBBCB@?995958
@2RRZ9:00424:00749
TCTCTATGCGCTCCACATGTCTAAGGT
+
44449>8=@@?9969B@CCC9<<9<99
@2RRZ9:00426:00731
ATATCGCGTACGGGTATGGAAGACTCTAATAGA
+
::1//60,/////+///39:84333...,.311
@2RRZ9:00426:00744
ACGAGTGCGTTCCCATGTCGTAGT
+
AAA@@@CA995990944/660,,,
@2RRZ9:00433:00729
ACGAGTGCGTTCCCCATGTCGTAGGTACTC
+
ABABBBCC@;2444/9991<<<11,/0...
@2RRZ9:00437:00722
ACGAGTGCGTTCCCCATGTCGTAGTAG
+
:978==9=AA5999/994477736134
@2RRZ9:00448:00749
ACGAGTGCGTTCCCACTGTCG
+
9<@ACCCB@B2//+1//////
@2RRZ9:00403:00755
ACGAGTGCGTTCCCCATGTCGTAGTACTC
+
BBBBBB?;9:2444/9991;::00.....
@2RRZ9:00405:00777
TAGTATCAGCCTCGCCATGACGAAGGTATTCC
+
B?A;;<BAAA?A@@FC9999444242444242
@2RRZ9:00406:00751
ATCAGACACGGACACAGCAGAACACAC
+
B?@?@A;@@@=>@=>9<<99;>BAAAA
@2RRZ9:00406:00777
ACGAGTGCGTTCCCACT
+
@BB:41<<11,-2*,,,
@2RRZ9:00413:00770
TAGTATCAGCCTCGCCATGACGA
+
99994999442444424:::941
@2RRZ9:00421:00791
AGCACTGTAGCTGTCACTAGTTACTTGT
+
<=CCDCCCAACFDBFBCCCBEABCDACC
@2RRZ9:00426:00787
ACGAGTGCGTTCCCCATGTCGTAGGTATC
+
BBBBBBBECCBB??7=4;9>??8:67?><
@2RRZ9:00431:00789
ATCAGACACGGACACAGCAGAACACAC
+
BBBBAAAAAA?@BBB;<=AA@?CBB;<
@2RRZ9:00440:00791
CGTGTCTCTAGGCGACAGGATTTTGTTGTAG
+
499994899994334488566660//,/660
@2RRZ9:00400:00841
ACGAGTGCGTTCCCCATGTCGTAGGTACTC
+
BCBBBBBBCC@FBA7>9:;8>?00,0100/
@2RRZ9:00400:00849
ATCAGACACGGACACAGCAGAACACAC
+
@@CBBCCBB?>@B?ACBBC;:8<@@?A
@2RRZ9:00403:00811
ATCAGACACGGACACAGCAGAACACAC
+
<CCCBDBBBB?ABB?ABB:;;@CCCCC
@2RRZ9:00417:00844
ACGAGTGCGTTCCCCATGTCGTAGGTAC
+
ADCBCABCCD==9949891;;8-,+,-,
@2RRZ9:00418:00832
ACGAGTGCGTTCCCCATGTCGTAGGTACTC
+
BBBBBBBBCD@CBB9=9;9>>>88578886
@2RRZ9:00419:00809
ACGAGTGCGTTCCCTCGTAGTACATG
+
9>>>984944:;;-44448864....
@2RRZ9:00419:00824
ACGCTCGACACTG
+
9934994444444
@2RRZ9:00420:00822
ACGAGTGCGTTCCCCATGTCGTAGGTATC
+
ABB@@?BCDD@CBB9>9;1:;;00,/04.
@2RRZ9:00421:00802
CGTGTCTCTGTA
+
//,,,,,,////
@2RRZ9:00421:00810
AGCACTGTAGCTGTCACTAGTTACTTGT
+
<BBGHB@@ABCCDCCAAA@BA@B<;;<@
@2RRZ9:00427:00849
TAGTATCAGCCTCGCCATGACGAAGTATC
+
///994448=;@<9;@A@@BA==24441/
@2RRZ9:00428:00817
ACGAGTGCGTTCCCCATGTCGTAG
+
?ABBABCB?:2444/9944777..
@2RRZ9:00434:00831
ACGAGTGCGTCTCC
+
498=1/1//////,
@2RRZ9:00435:00806
TACTGAGCTACACACACAGAAAG
+
499449B;111/8/4444433,3
@2RRZ9:00441:00841
ACGAGTGCGTTCCCCATGTCG
+
BBABAACC@;2///+11/170
@2RRZ9:00446:00848
ACGAGTGCGTTCCCCATGTCGTAGGTACTC
+
@@?BBBAA@@?@FD:C9;;>>?8867888<
@2RRZ9:00447:00820
ACGAGTGCGTTCCCCATGTCGTA
+
BBBCBB994:5499,84443333
@2RRZ9:00401:00851
ATCAGACACGGACACAGTAGAACACAC
+
BCBBBCB?A@==@9;<<=A@@@A@ABA
@2RRZ9:00407:00859
ACGAGTGCGTCCTCCTATGTCG
+
49>99494478788,/../444
@2RRZ9:00410:00854
AGCACTGTAGCTGTCACTAGTTACTTGT
+
BCCCBBBCBB<>:?@@?AA>>;??@>A?
@2RRZ9:00410:00885
ACGAGTGCGTCCCTACTGTG
+
9<;;?>@@91-8+,,,,,**
@2RRZ9:00412:00855
ACGAGTGCGTTCCCATGT
+
>?@<;9?A99511,1-,,
@2RRZ9:00412:00882
ACGAGTGCGTCTC
+
99899?11111,2
@2RRZ9:00416:00855
ACGAGTGCGTTCCCCATGTCGTAGGTATC
+
BCB99;CB@B5999/9991::<10,0063
@2RRZ9:00421:00876
ACGAGTGCGTTCCCATGTCGTAG
+
ACBBBBC@;;244-9981040,,
@2RRZ9:00423:00859
ACGAGTGCGTTCCCATGTCG
+
BBABBAA>;;2//+11,,,,
@2RRZ9:00424:00855
ACGAGTGCGTTCCCACTGTCGTAG
+
?=>>999>??611-/////66.31
@2RRZ9:00425:00865
ACGAGTGCGTCCTCCATGTC
+
@A@<;9>9=??<94233;44
@2RRZ9:00431:00868
ACGAGTGCGTTCCCCATGTCGTAGGT
+
BBB99<@BAA6999,444/664..,.
@2RRZ9:00432:00885
ATATCGCGAGGGTATGGAAGACTCTATAG
+
EA:<<HCCCCC>@@@B?B@CCCCGBAAAA
@2RRZ9:00433:00885
ACGAGTGCGTCCTCCTGTGT
+
498984>=91-*,,*,,*0,
@2RRZ9:00434:00877
ACGAGTGCGTTCCCATGTCGTAGTACGT
+
BB?AA@?94459919991:7;00.....
@2RRZ9:00436:00859
ACGAGTGCGTTCCCACTGTCGTAGAGT
+
BB@AAB@?9959914444444331111
@2RRZ9:00440:00860
ACGAGTGCGTTCCCACTGTCGT
+
BBBABBBB?@511,1//////,
@2RRZ9:00444:00867
ACGAGTGCGTTCCCACTGTCGT
+
BBC@?@B?99611-/////88.
@2RRZ9:00444:00899
CTCTATGCGCTCCACATGTCTAGGT
+
,,,,,,/;44442444466///,*,
@2RRZ9:00445:00880
ACGAGTGCGTTCCCACTGTCGT
+
BBBBA@?>4461<8:6/////.
@2RRZ9:00445:00894
ATCAGACACGGACACAGCAGAACACAC
+
9;<<DAACCB?ABA?:98=9959??;;
@2RRZ9:00401:00912
ATATCGCGTACGGTATGG
+
=>94448////,*,,,,*
@2RRZ9:00402:00909
ACGCTCGACATGCCCAGGTACA
+
44;=BBDDA@@==;6::,-***
@2RRZ9:00402:00932
ACGCTCGACATGCCAGTAGCCAGGA
+
1/.6/4466////,//443424313
@2RRZ9:00403:00940
TATACAGCTCGC
+
//8444443944
@2RRZ9:00407:00900
ACGAGTGCGTTCCCGAATGTCGTAGGTAT
+
ABB@>@@@>B7;9:9@59911?:00,..,
@2RRZ9:00407:00934
ACGAGTGCGTTCCCCATGTCGTAGGTACTC
+
B@@@CCB?@@2444/998433731013336
@2RRZ9:00414:00907
ACGAGTGCCGTTCCC
+
443/////,//,///
@2RRZ9:00414:00929
ACGAGTGCGTTCCCCATGTCG
+
BBB99<@@@@6111*1//,00
@2RRZ9:00417:00919
ACGCTCGACATGCCCAGGTACAGGAG
+
BBBBBBBCCA@ABB>9:;;CCCCAAA
@2RRZ9:00424:00949
ATCAGACACGGACACAGCA
+
>849443444@A;8811--
@2RRZ9:00426:00948
ACGAGTGCGTTCCCCATGTCGTAGGTACTCC
+
BBBBBBBCDC=?994=899>??886788873
@2RRZ9:00429:00915
ACGAGTGCGTTCCCCATGTCGTAGGA
+
BCB>>@>@>=5999/9991;;;00,.
@2RRZ9:00432:00939
ACGAGTGCGTTCCCACTGTCGTAGTAGTC
+
ABBBBB=944599099444897311394.
@2RRZ9:00433:00920
TACTGAGCTACCACACACAGAAGA
+
/1///884444:44444444377.
@2RRZ9:00433:00945
ACGAGTGCGTTCCCCATGTCGTAGGTACTC
+
BBBB@@BCBC6444/9999??<00,01007
@2RRZ9:00435:00940
ACGAGTGCGTTCCCCATGTCGTAGG
+
BBB??@CC@;2444/9991:97-,*
@2RRZ9:00436:00938
ATCAGACACGGACACAGCAGAACACACA
+
8?8844348666//////9998894333
@2RRZ9:00439:00918
ACGAGTGCGTTCCCCATGTCGTAGGTATC
+
ACCCBCCB@;2444/9??<<<:10,/06.
@2RRZ9:00444:00943
ACGAGTGCGTTCCCCATGTCGTAGA
+
@=784444992999,444474....
@2RRZ9:00447:00903
ACGAGTGCGTTCCCACTGTCGTAGAG
+
@AC@@@=>=?699144444444333.
@2RRZ9:00449:00944
ACGAGTGCGTTCCCCATGTCGTAGGTAT
+
ADC@?AC9995999/998/446..,...
@2RRZ9:00400:00997
ACGAGTGCGTTCCCCATGTCGTAGGTATC
+
BBB??=BBBD?BDC:=4888888731331
@2RRZ9:00401:00953
ACGAGTGCGTTCCCCATGTCGTAGGTACTC
+
BBB>??BCCC@BCC:C:;9ABB<?;<888>
@2RRZ9:00401:00959
ACGAGTGCGTTCCCCATGTCGTAGGTACTC
+
?BBBBBBBBB?CCC:B>@@@?@><;<888>
@2RRZ9:00403:00995
ACGAGTGCGTTCCCAC
+
?@@@?;<<11,-200,
@2RRZ9:00404:00955
ACGAGTGCGTTCCCCATGTCGTAGGTACTC
+
BBBBB@ABBD@CDD:B>?><>@<;:;788?
@2RRZ9:00405:00982
ACGAGTGCGTTCCCCATGTCGTAG
+
BBBBBCCB>@6444/88911000/
@2RRZ9:00407:00966
ACGAGTGCGTTCCCCATGTCGTAGGTACTC
+
ABBBBBBBBC@BCD:D@@??>>76:;7887
@2RRZ9:00409:00970
TCTACTATGCGCTCCACATGTCTAAGGT
+
944444444;449B=?=@AABBBA>B>A
@2RRZ9:00409:00999
ACGAGTGCGTTCCCCATGTCGT
+
?ACBBBCBA;5///+11/////
@2RRZ9:00413:00996
TACTGAGCTACACACACAGAATGA
+
444494449=999944///.,...
@2RRZ9:00415:00954
ATCAGACACGGACACAGCAGAACACAC
+
BBBC@@>?@@79;AB@?>>??<>888>
@2RRZ9:00415:00957
ACGAGTGCGTTCCCCCATGTCGTAGGTACTC
+
BBAAABAAAC@CCCD3C:;;BBB@A?A;;:@
@2RRZ9:00415:00992
ACGAGTGCGTTCCCCATGTCGTAGGTA
+
BCBBABCEBC?@CD:A98190110,..
@2RRZ9:00416:00958
ACGCTCGACATGCCCAGGTACAGGAG
+
BBAABCBC>?=99919959944;9??
@2RRZ9:00418:00972
ACGAGTGCGTTCCCCATGTCGTAGGTACTC
+
BB<BBBCCCC@CB?9A@@@@@@?D>@;;;?
@2RRZ9:00418:00995
ACGAGTGCGTTCCCCATGTCGTA
+
BBAABCBA==;66601111...3
@2RRZ9:00422:00959
ACGCTCGACATGCCCAGGTACAGGAG
+
BBBBEBBCCCCDCC@AF?@CBBBBCB
@2RRZ9:00422:00973
ACGAGTGCGTTCCCCATGTCGTAGGTACTC
+
AABBBBAABC?BCD:D:;;AA@>?;>888=
@2RRZ9:00425:00987
ACGAGTGCGTTCCCCATGTCGTAGTATC
+
@;;;A@=>??6999,944///6....43
@2RRZ9:00426:00982
ACGAGTGCGTTCCCACTGTC
+
9<CA@@?;//,--+,,,,,/
@2RRZ9:00427:00993
ACGAGTGCGTTCCCACTG
+
ABABBABA11---+,,,,
@2RRZ9:00428:00986
ACGCTCGACATGCCAGTACAG
+
CCCDCA@@A4911-1111188
@2RRZ9:00435:00952
ATCAGACACGGACACAGCAGAACACAC
+
BABBBBAB?=<=911<111::::=9>?
@2RRZ9:00436:00990
CGTGTCTCTAGGCACAGGATTTGT
+
,/8888131@87649442444-49
@2RRZ9:00437:00956
ACGAGTGCGTTCCCATGTCGTAGGTACTC
+
ABB?AABBCC@CD@C@@ACCC;:478886
@2RRZ9:00438:00992
ACGACGTCGTCCAT
+
20*****02/4249
@2RRZ9:00440:00956
ACGAGTGCGTTCCCCATGTTGAGTGACTC
+
BBB>?>CCBA===94=7**)*****,,76
@2RRZ9:00446:00960
ACGAGTGCGTTCCCCATGTCGTAGGTACTC
+
BBB??@CCCD@CCC9B??@AAA8:77888=
@2RRZ9:00446:00998
ACGAGTGCGTTCCCCATGTCGTAGG
+
?@ABA@=@==5999/9991;;;00,
@2RRZ9:00400:01029
ACGAGTGCGTTCCCCATGTCGTAG
+
BBABBBDCCB7944/9891010-,
@2RRZ9:00401:01048
TAGTATCAGCCTCGCCATGACGAAGGTATTCC
+
CDC@AACCBA<::49599@@?BB>>=@@>;>>
@2RRZ9:00404:01007
ATCAGACACGGACACAGCAGAACACAC
+
8>>>>>884><9999998844243331
@2RRZ9:00406:01031
TCTCTATGCGCTCCCA
+
,,,,,/444:494954
@2RRZ9:00408:01032
ACGAGTGCGTCCCATGCTCGTAGAC
+
CA7;444444:C>;88////,0*,,
@2RRZ9:00410:01002
ACGAGTGCGTTCCCCATGTCGTAGGTA
+
BDDBBABA;;2444/99911//..,..
@2RRZ9:00411:01034
ACGAGTGCGTTCCCCATGTCGTAGGTACTC
+
BBBBBBCBB@;==96@@@@@AA87478887
@2RRZ9:00416:01009
ACGAGTGCGTTCCCCATGTCGTAGGTACTC
+
=A?AAAAAAB@ACD:D?@@@BBA@>?;;;B
@2RRZ9:00419:01002
ACGAGTGCGTTCCCCATGTCGTAGGTACTC
+
ABBBBBBBBD@BCC:B9::@A@@@@?;<<E
@2RRZ9:00419:01008
ACGAGTGCGTTCCCCATGTCGTAGGTACTC
+
@A?AAA@BBD@BCC:C<<<@BA@B?B;<<B
@2RRZ9:00422:01011
AGCACTGTAGCTGTCACTAGTTACTT
+
??>9449899<BA>99A?11,****)
@2RRZ9:00424:01025
ACGAGTGCGTTCCCCATGTCGTAGGTATC
+
BBB@BBCDCD>?=929891:;:10,..6.
@2RRZ9:00429:01035
ACGAGTGCGTTCCCCATGTCGTAGTA
+
BCCBBBBA@B5999/9999>>>7713
@2RRZ9:00430:01012
ACGAGTGCGTTCCCCATGTCGTAGGTACTC
+
BBBBBBBBDC@A?:6949999988478336
@2RRZ9:00430:01031
ACGAGTGCGTTCCCCACTG
+
=AA@@>B@11-111*////
@2RRZ9:00431:01033
ACGAGTGCGTTCCCCATGTCGTAGGTACTC
+
BBB@@ABBCC@CCB:C@@@>@A>><=888=
@2RRZ9:00436:01003
ACGAGTGCGTTCCCCATGTCGTAGGTACTC
+
?@CBBBBCCC?AA?7@@??AC:::@:;;B>
@2RRZ9:00437:01037
ACGAGTGCGTTCCCCATGTCGTAGGTACTC
+
9<;=9ABA@@6999,444884433117776
@2RRZ9:00439:01039
ACGAGTGCGTTCCCCATGTCGTAGGTACTC
+
?=BBBBBB@@>BDF:B:;;@>>88578887
@2RRZ9:00439:01046
ACGAGTGCGTTCCCCATGTCGTAGTAT
+
AB@@ABCCCDB=9948991<::10/0*
@2RRZ9:00440:01037
CGTGTCTCTAGGCGACAGGATTTTGTGT
+
999944466/1,../;;;:4444,444/
@2RRZ9:00442:01045
ACGAGTGCGTTCCCCATGTCGTAGGTACTC
+
BBABBBDCBDB?==6=@?>>>;00,00.-,
@2RRZ9:00443:01039
ACGAGTGCGTTCCCCATGTCGTAGTACTC
+
BAA@@A@A@@5999/9?>;132100100/
@2RRZ9:00443:01049
ATATCGCGAGGGTATGGAAGACTCTATA
+
B>9<<CCAABD@AABB?B?BDCCCB:;:
@2RRZ9:00444:01041
ACGAGTGCGTTCCCCATGTCGTAGGTACTC
+
@A??@@ABCDCBAA9@@BBABBBC@C;;;?
@2RRZ9:00444:01045
ACGAGTGCGTTCCCCATGTCGTAGGTACTC
+
ABB?BBBCCC@CBA6==?=<?>86478886
@2RRZ9:00445:01019
ACGAGTGCGTTCCCCATGTCG
+
BBCCBB>99;5/11+11/,00
@2RRZ9:00445:01040
ACGAGTGCGTTCCCCATGTCGTAGGTACTC
+
BBBAA@AAAD@BCC:C:<;>?;0/,010-,
@2RRZ9:00447:01002
TGATACGTCTCCTTCCTTAGTTACTTCAG
+
>?<;<99@A99695924244489992444
@2RRZ9:00449:01034
ACGAGGTGCGTTCCCCATGTCGTAGGTACTC
+
BB<?B@BBB@@@BCH:CA@@@@@A@@B<<>A
@2RRZ9:00402:01065
TACTGAGCTACACACACAGAAAGATTGGT
+
??@CCCBA@ABABCCBA?:775:?><@;7
@2RRZ9:00405:01063
ATCAGACATGGACACAGCAGAACACAC
+
B@@@CCBBBB?BBBCD@@AB@@CCAAB
@2RRZ9:00408:01070
ACGAGTGCGTTCCCACTGTCGT
+
;;BCBBB?88,//+/////444
@2RRZ9:00409:01071
ACGAGTGCGTTCCCCATGTCGTAGGTATC
+
?ABBBCBBCC@CCC9B9;1;;:00,0:4.
@2RRZ9:00409:01077
TATCGCGAGGGTATGGAAGACTCTATAGAGG
+
99<AAACCDC@DBCC;;:;B88;???<@??:
@2RRZ9:00413:01059
ACGAGTGCGTTCCCCATGTCGTAGGTAT
+
BBBBBBBA;;2444/9999888331134
@2RRZ9:00413:01078
ACGAGTGCGTTCCCCATGTCGTAGGTACTC
+
BCBCCCA@@D7999/99998;8>?:=????
@2RRZ9:00413:01081
ACGAGTGCGTTCCCCATGTCGTAGGTACTC
+
BCBBB@AAAC@CCD9B???>@@@@=?:;;?
@2RRZ9:00418:01051
ACGAGTGCGTTCCCCATGTCGTAGGTATC
+
BBB?BBCC@A>ABB4A9998333101331
@2RRZ9:00418:01054
ACGAGTGCGTTCCCATGTCGT
+
B??ABBB@>>511,1////,,
@2RRZ9:00418:01086
ACGAGTGCGTTCCCCATGTCGTAGGTACTC
+
BBAAABBCBB@CCD:CBAEBBCBB?A:;:?
@2RRZ9:00420:01070
CGTGTCTCTAGGCACAGGATTTTGTGTA
+
9=BBDCBBA@@<?>>9959999,494//
@2RRZ9:00420:01084
ACGAGTGCGTTCCCCATGTCGTAGGTACTC
+
CBBBBCBCCD?CBB9B>@@?><00,01007
@2RRZ9:00421:01077
ACTGAGCTACGACACAGATTGAA
+
4/////.4888444////77//,
@2RRZ9:00422:01050
ACGAGTGCGTTCCCCATGTCGTAGGTACTC
+
ABBBBBBBCCACCA9B9;;9>>8857888>
@2RRZ9:00423:01055
ACGAGTGCGTTCCCCATGTCGTAGGTACTC
+
BBBBB@@AAC@CCD:C>9;999>><=888=
@2RRZ9:00424:01055
ACGAGTGCGTTCCCCATGTCGTAGG
+
ABB@@ADCB@6944/98910::00,
@2RRZ9:00424:01066
ACGAGTGCGTTCCCACTGTCG
+
ABCBB>@;4461@-////,,,
@2RRZ9:00425:01073
AGCACTGTAGCTGTCACTAGTTACTTGT
+
BB@AAB;;<@99@<;;CCBCEA>>@@DC
@2RRZ9:00425:01087
ACGAGTGCGTTCCCCATGTCGTAGGTACTC
+
ABABCCCEBB@CCC:C@A@BBB8:77>?>=
@2RRZ9:00428:01059
TACTGAGCTACACACACAGAAAGATTGGT
+
BBBBBCBCBBAAABCEBBA@A=ABB@B=?
@2RRZ9:00432:01056
ACGCTCGACCATGCCAGGTACAGGAG
+
?@799=<//,,2,/,//,/6444844
@2RRZ9:00432:01092
TCTCTATGCGCTCCACATGTCTAAGGT
+
;<?B><<BCCFDE@CAAAC<==CACCC
@2RRZ9:00433:01081
ACGAGTGCGTTCCCCATGTCGTAGGTACTC
+
>B?ABAABBC?CBB9B@A?=@@<<;<888=
@2RRZ9:00437:01060
ATATCGCGAGGTTATGGAAGACTCTAT
+
BC??@BCCCC@C@;::?B@CEDDCB@A
@2RRZ9:00442:01077
ACGAGTGCGTTCCCCATGTCGTAGGTATC
+
ACB@BACCCC?A?929491:::10,/76.
@2RRZ9:00442:01086
ACGAGTGCGTTCCCCATGTCGTAGGTACTC
+
6/89BCA@BD5999/4444448..,....4
@2RRZ9:00442:01092
TCTCTATGCGCTCCCACATGTCTAAGGTA
+
,,,,,///444444-49999994924249
@2RRZ9:00443:01051
TCTCTATGCGCTCCACATGTCTAAGGT
+
>>@DGAABCCCBB>@@999999959?=
@2RRZ9:00443:01062
TCTCTATGCGCTCCACATGTCTAAGGT
+
CCCCBABCCCCCC@BB?A@A@@@?B>B
@2RRZ9:00444:01062
ACGAGTGCGTTCCCCATGTCGTAGGTACTC
+
CBBBBBBCCC@CC@8@4999998857878;
@2RRZ9:00445:01082
ACGAGTGCGTTCCCCATGTCGTAGATC
+
BBB@AACBBB====4>999>8331166
@2RRZ9:00447:01070
ACGAGTGCGTTCCCCATGTCGTAGG
+
BBBABBCBAA?:770:11-88800,
@2RRZ9:00447:01084
ACGAGTGCGTTCCCCATGTCGTAGGTACTC
+
@@ABBBCCDC@CCC8@9;988B87313336
@2RRZ9:00448:01055
ACGAGTGCGTTCCCCATGTCGTAGGTACTC
+
>ABBBBBCB@6///+11110..36663336
@2RRZ9:00449:01079
ACGAGTGCGTTCCCCATGTCGTAGGTACTC
+
<CCCBBBBBD@CCC:B;;;@B@?@<?88;?
@2RRZ9:00435:01103
ACGAGTGCGTTCCCCATGTCGTAGTACTC
+
>@AE@BBA?@5999-9==:;=7,,,,,,0
@2RRZ9:00444:01103
TGATACGTCTCC
+
////////4:98
@2RRZ9:00446:01108
ACGAGTGCGTTCCCCATGTCGTAGGTACTC
+
BCBBABHCA?6::4-99@@>@@8847888=
@2RRZ9:00448:01108
ACGAGTGCGTTCCCCATGTCGTAGGTACTC
+
@CCBBBCB@;2:44/9999@@@8857888>
@2RRZ9:00449:01110
ACGAGTGCGTTCCCCATGTCGTAGGTACTC
+
DCCCCBBBBC@BBB:BBABBAAA@>>>@>@
@2RRZ9:00451:00070
ATCAGACACGGACACAGCAGAACACAC
+
,,,,,,7;BD@BCDDB<<=CC?BBDCE
@2RRZ9:00453:00084
ACGAGTGCGTTCCCCATGTCGTAGGTACTC
+
BCCCCCCCCCADCB8=89988731013331
@2RRZ9:00454:00071
TAGTATCAGCCTCGCCATGACGAAGGTATTCC
+
444449=99<@;;<ABCCHCCCC@CACCC;<8
@2RRZ9:00455:00088
ACGAGTGCGTTCCCCATGTCGTAGGTACTC
+
AB?BBBCB?:2444,9999>?B?=:=;;;@
@2RRZ9:00456:00072
ACGAGTGCGTTCCCCATGTCGTAGGTACTC
+
@<;<DNCBABBCFEA<?D<@@@88113336
@2RRZ9:00460:00076
ACGAGTGCGTTCCCCATGTCGTAGGTACTC
+
AA@AABBBBC@BDD:CAA@@@B::7:@>>=
@2RRZ9:00477:00086
ATCAGACACGGACACAGCAGAACACA
+
?@C;<<B;<<BCBBBAA@AAB@@?>>
@2RRZ9:00487:00094
ACGAGTGCGTTCCCCATGTCGTGGTACTC
+
ACBBB@BCCD6944-9999@AAB?BCAA@
@2RRZ9:00453:00148
ACGAGTGCGTTCCCCATGT
+
?@CCBA;;446111+11/,
@2RRZ9:00460:00113
ACGAGTGCGTTCCCCATGTCGTAGGTACTC
+
BC>@?BCCBB?BBA7@;;;:@?>?=A;;;:
@2RRZ9:00464:00111
ACGAGTGCGTTCCCCATGTCGTAGGTACTC
+
>DCBB?BB@@?@BC:C9::?A@<;;>8887
@2RRZ9:00465:00113
ACGAGTGCGTTCCCCATGTCTAGGA
+
//78449BAA?DAA111/,,,..,.
@2RRZ9:00469:00144
ACGAGTGCGTTCCCAC
+
>>>>><111-**00**
@2RRZ9:00472:00124
ACGAGTGCGTTCCCCATGTCGTAGGTACTC
+
BBBBABBBBCACCB7@89999988478776
@2RRZ9:00473:00143
ACGAGTGCGTTCCCCATGTCGTAGTACTC
+
9<BBAAB>==5999/99911;:00.....
@2RRZ9:00473:00148
ACGAGTGCGTTCCCCATGTCGTAGGTACTC
+
ABBABAA@BC?@BC:EA@@@BBBC@C<<<A
@2RRZ9:00474:00122
ACGAGTGCGTTCCCCATGTCGTAGT
+
9?>>>>>>996999,444////...
@2RRZ9:00475:00129
ACGAGTGCGTTCCCACTGTCG
+
9434449;4921/+///////
@2RRZ9:00476:00136
TCTCTATGCGCTCCACATGTCTAAGGT
+
BC@=@BABBAAAC@AA;;<<999<A:9
@2RRZ9:00479:00138
ACGAGTGCGTTCCCCATGTCGTAGGTACTC
+
@ABBBBBBBB@ACC:B9::<>>87478887
@2RRZ9:00480:00148
ACGAGTGCGTTCCCTATGTCGTAGGA
+
BB??@BBBAB===199>>111000,.
@2RRZ9:00481:00110
ACGAGTGCGTTCCCCATGTCGTAGGTACTC
+
BB>?ABCCCC@CCB9==:;7>?>=;?8;;?
@2RRZ9:00481:00124
TGATACGTCTCCCTCTTAGTTACTC
+
4444444:4444-444244/,///,
@2RRZ9:00483:00145
ACGCTCGACCATGCCAGTAGCAGGAG
+
@@:99B;99;9;66,////.,/.,..
@2RRZ9:00483:00147
CGTGTCTCTAGGCACAGGATTTTGTGTAG
+
=CCCCCB:<>C@CCBCC@CCDC::<<BBC
@2RRZ9:00484:00143
ACGAGTGCGTTCCCCATGTCGTAGGTATC
+
@ABBBBCBBB8944/8891:1000,.463
@2RRZ9:00485:00146
AGCACTGTAGCTGTCACTAGTTACTTGT
+
<BBBFFDCCCCBA==AB@@@B>BAA599
@2RRZ9:00486:00114
ACGAGTGCGTTCCCCATGTCGTAGGTACTC
+
ACA??@CC;;8;B@4@991;;<10,/0..3
@2RRZ9:00492:00132
TCTCTATGCGCTCCACATGTCTAAGGT
+
9=@::;9AAAACCDCC@A<==CCDDCC
@2RRZ9:00494:00112
ACGAGTGCGTTCCCCATGTCGTAGGTACTC
+
BCCBAAB@AABEBC:C==;@@@88113336
@2RRZ9:00496:00134
TCTACTATGCGCTCCACATGTCTAAGGT
+
1////6<::?<99@98444994442424
@2RRZ9:00498:00102
ATATCGCGGGGGTATGGAAGACTCTATA
+
BA@@?@99999-9A@>=@>ABABFA<99
@2RRZ9:00499:00121
ACGAGTGCGTTCCCCACTGTCGTAGT
+
9;A;<9CCBC=>>>49444///6...
@2RRZ9:00452:00165
ACGAGTGCGTTCCCCATGTCGTGGTACTC
+
?BABBBDCCDACCB9B???@?BB=@@AA@
@2RRZ9:00452:00177
ACGAGTGCGTTCCCCATGTCGTAGGTAT
+
@CCCBBEBCB????69>>;<<:00,..0
@2RRZ9:00453:00199
ACGAGTGCGTTCCCCATGTCGTAGGTACTC
+
BBB@@ABBBB?BCC:B=>=8=>88578886
@2RRZ9:00454:00190
ACGAGTGCGTTCCCCATGTCGTAGGTATC
+
BBB@@>A@BC@BDC:A991;;;10,....
@2RRZ9:00455:00171
ACGAGTGCGTTCCCCATGTCGTAGGTATC
+
BBBABBDBBA?AA?7=9<1<;;00,0:63
@2RRZ9:00455:00172
TCTCTATGCGCTCCACATGTCTAAGGT
+
BBDCBABCAAAAAABBCCDCDBB@B?B
@2RRZ9:00456:00167
TAGTATCAGCCTCGCCATGACGAAGGTATTCC
+
CBB::<B@@@B<=<C=A9<9?>@5;69BC@C@
@2RRZ9:00456:00180
ACGAGTGCGTTCCCCATGTCGTAGTATC
+
9@B<<<DCBB5999/9991<;8....0,
@2RRZ9:00459:00164
TCTCTATGCGCTCCACGTCTAAGGTACTG
+
>>>@@@<<=CDDC@CCBABBCAB<???88
@2RRZ9:00460:00193
TAGTATCAGCCTCGCCATGA
+
4444;994442444:24,,,
@2RRZ9:00461:00156
ACGAGTGCGTTCCCCATGTCGTAGGTACTC
+
BBABBBBCCD@BCC:CBB?>@@@B?BAABA
@2RRZ9:00461:00169
ACGAGTGCGTTCCCCATGTCGTAGGTACTC
+
=@9<<BFFDE@CCC9A@@@@??88578887
@2RRZ9:00464:00177
TCTCTATGCGCTCCCACATGTCTGAAGT
+
44444444:94949-94478;-,,,*,,
@2RRZ9:00464:00197
ACGCTCGACCATGCCAGGTACAGGA
+
;>011;1::AAA8=24474,***)*
@2RRZ9:00465:00177
AGCACTGTAGCTGTCACTAGTTAATTGT
+
AAECECCBDBBCDCBABBB?>6929?@@
@2RRZ9:00465:00188
ACGAGTGCGTTCCCCATGTCG
+
998;?>AA996999,4//,,,
@2RRZ9:00467:00172
ACGAGTGCGTTCCCCATGTCGTAGGTACTC
+
DCBBBBBBAB?ABB:B9;9A>>76478887
@2RRZ9:00467:00174
ACGAGTGCGTTCCCCATGTCGTAGGTACTC
+
BBB@A>AABD?BCD:B9::>>>87478887
@2RRZ9:00468:00189
ACGAGTGCGCTCCTCCCA
+
>><>///////6,///+4
@2RRZ9:00472:00196
ACGAGTGCGTTCCCCATGTCGTAGGTAT
+
BBBBBBBBBC@CFF:C<=2;;;00,..*
@2RRZ9:00473:00189
ACGAGTGCGTTCCCCATGTCGTAGGTATC
+
BB?ABBCCCC?A??79899?@98846731
@2RRZ9:00477:00195
ACGAGTGCGTTCCCACTGTCGT
+
ABB@@B=>?@699144444///
@2RRZ9:00479:00155
ACGAGTGCGTTCCCCATGTCGTAGGTACTC
+
<CDCAABC@;2444/99999>>88478731
@2RRZ9:00480:00184
CGTGTCTCTAGGCACAGGATTTTGTGTAG
+
<<@@ABB?B;;899;999==@>4>A9///
@2RRZ9:00483:00159
ACGAGTGCGTTCCCCATGTCGTAGGTACTC
+
@BCCBCCCCC==9949999@>>88478786
@2RRZ9:00483:00161
ACGCTCGACATGCCCAGGTACAGGAG
+
BBAABBBCDEF?==<;97;BBCD@AA
@2RRZ9:00484:00198
TAGTATCAGCCTCGCCATGACGAAGGTATCC
+
AAAECECA@A?CAADABBBCCC>11,////5
@2RRZ9:00485:00170
TCTCTATGCGCTCCCACATGTCTAAGGT
+
44444444:44444-4444:?///,/,/
@2RRZ9:00487:00158
ACGAGTGCGTTCCCCATGTCGTAGTACG
+
BBBBB@CA;;2444/9981974......
@2RRZ9:00488:00152
ACGAGTGCGTTCCCACTGTCGTAGTA
+
BBBCCCCA=<:77+-,,,,///3333
@2RRZ9:00489:00161
ACGAGTGCGTTCCCCATGTCGTAGGTACTC
+
ABCCCBBBBB@DCB9A9<9@?@8857888=
@2RRZ9:00489:00173
ACGAGTGCGTTCCCCATGTCGTAGGTACTC
+
AAAABBBAAC@CCC:BABA==@::8:??>?
@2RRZ9:00490:00161
ACGAGTGCGTTCCCCATGTCGTAGGTACTC
+
BBBBBBBBCD@CCB9B9::>@>87478;;?
@2RRZ9:00491:00195
ACGAGTGCGTTCCCACTGTCGTAGA
+
?<;<<;B@@@699194444444337
@2RRZ9:00492:00162
ATATCGCGAGGGTATGGAAGACTCTATAG
+
B??@@@CAADDACBAA@B@CCCC?:::76
@2RRZ9:00493:00166
TGATACGTCTCCTTCCTTAGTTACTTCA
+
A@BABBAAAANCC@CCG?:<<=<=<BDC
@2RRZ9:00493:00197
ACGAGTGCGTTCCCCATGTCGTAGGTACTC
+
BBBAAABBBC@ABC:C:99=AA77478887
@2RRZ9:00494:00152
ACGAGTGCGTTCCCCATGTCGTAGGTACTC
+
AB>BBBBABB@CC@8?8999998847888>
@2RRZ9:00495:00169
ACGAGTGCGTTCCCCATGTCGTAGGTACTC
+
@BBCBBDBDC@CDC:CAA@BB@>><?;;;B
@2RRZ9:00497:00156
ACGAGTGCGTTCCCATGTCGTAGGTACTC
+
CBABBB@?@:5490944433331013331
@2RRZ9:00497:00193
AGCACTGTAGCTGTCACTAGTTACTTGT
+
BBCCDCBBBBCCDGCBBABCB@CCC@DE
@2RRZ9:00498:00156
ACGAGTGCGTTCCCCATGTCGTAGGTACTC
+
BBBAA?BCB@8:44/9899>>>8847>>>6
@2RRZ9:00498:00160
ACGAGTGCGTTCCCCATGTCGTAGGTACTC
+
CBBBBBDCCC?BA?4@999@?>88478771
@2RRZ9:00498:00177
ACGAGTGCGTTCCCCATGTCGTAGGTACTC
+
BBBBBBBBB@=?BCAC?@A@CCCC?B@@@?
@2RRZ9:00499:00161
CGTGTCTCTAGGCACAGGATTTTGTGTAG
+
BBBBB?9999>244;/1,//11*1//688
@2RRZ9:00451:00242
ACGAGTGCGTTCCCCATGTCGTAGGTACTC
+
BBBBBBBBCD@CEC:DA@?;>A7637888>
@2RRZ9:00452:00224
ACGAGTGCGTTCCCCATGTCGTAGTACT
+
9<ACBBA@A@5999-9444844331333
@2RRZ9:00452:00228
ACGAGTGCGTTCCCCATGTCGTAGGTACTC
+
BA?@BBBBBB@BCC:B>>@@>>8857888=
@2RRZ9:00462:00208
ACGAGTGCGTTCCCCATGTCGTAGGTACTC
+
BABBBBBBB@?CDD:?9;;999>><=8887
@2RRZ9:00463:00232
ACGAGTGCGTTCCCACTGTCGT
+
;;BDCCEB<<,11,1/,,,//4
@2RRZ9:00466:00230
ACGAGTGCGTTCCCCATGTCGTAG
+
BBABBCBA@;2444,944///6..
@2RRZ9:00467:00230
ACGAGTGCGTTCCCCATGTCGTAGGTACTC
+
BBBA@@@AAB@ACD:B?@@AAAAA>?;<;B
@2RRZ9:00468:00234
ACGAGTGCGTTCCCCATGTCGTAGGTACTC
+
BBA:9<<=<C@DCB7@999>>>88117776
@2RRZ9:00470:00218
TAGTATCAGCCTCGCCATGACGAAGGTATTCC
+
BBBAACA@@@=ABAAACBBBC@@=@;=8>594
@2RRZ9:00474:00202
ACGAGTGCGTTCCCCATGTCG
+
8;899>@A995111+1//,,,
@2RRZ9:00475:00204
ACGAGTGCGTTCCCCATGTCGTAGGACTC
+
@@@A>>?>996999,44443333101337
@2RRZ9:00477:00228
ACGAGTGCGTTCCCCATGTCGTAGGTACTC
+
BBBBBBBBBD@BDC:=9;98>?8747888<
@2RRZ9:00480:00232
TAGTATCAGCCTCGCCATGACGAAGGTATTCC
+
84<=AACCCC>AACCBB>>>;<<,1,/6656:
@2RRZ9:00484:00212
ACGAGTGCGTTCCCCATGTCGTAGGTACTC
+
@AABBCDEBC=?==6>>@@@@@>>;=888=
@2RRZ9:00489:00214
ACGAGTGCGTCCCATGC
+
8;,-,,,,866659444
@2RRZ9:00490:00226
ACGAGTGCGTTCCCACTGTGT
+
94AAA@>;44611-1//////
@2RRZ9:00490:00233
ACGAGTGCGTTCCCCATGTCGTAGGTACTC
+
BBBA??BBCD?BCC:?=9::@@>=;?888>
@2RRZ9:00491:00232
ACGAGTGCGTTCCCCATGTCGTAGGTACTC
+
BBBBAABBDCB@==6@8;:@??>@<>8;;?
@2RRZ9:00494:00234
ACGAGTGCGTTCCCCATGTCGTAGGTACTC
+
BB>@BBCBAA?ACC:C@<<;@A>><=888=
@2RRZ9:00494:00239
TCTCTATGCGCTCCACATCTAAGGTACTG
+
=9999@@;<<CDD@>>>;1/1,1,//78/
@2RRZ9:00495:00213
CGTGTCTCTACGGCACAGGATTTGTGTA
+
444444://///,//4//,//6+///6/
@2RRZ9:00496:00248
ACGAGTGCGTTCCCCATGTCGTAGGTACTC
+
AA@BCCBCCC@CDD7@991;;;..,..6..
@2RRZ9:00497:00209
ATATCGCGAGGGTATGGAAGACTCTATA
+
4798>B@C>B=8=-**)*)***,,/.79
@2RRZ9:00497:00227
ACGAGTGCGTTCCCCATGTCGTAGGTACTC
+
@ACBBCBBBC@CFD:C9;;>><00,01...
@2RRZ9:00499:00212
ACGAGTGCGTTCCCCATGTCGTA
+
4<A;<<CB@A5999/9991000.
@2RRZ9:00499:00232
ACGAGTGCGTTCCCCATGTCGTAGGTACTC
+
BBACBCBCA@=>CH:D:;;@>>87478887
@2RRZ9:00452:00272
TCTCTATGCGCTCCACATGTCTAAGGT
+
BCCCCCBCCCCCCBCCBB?AABB@B@D
@2RRZ9:00454:00288
ACGCTCGACATGCCCAGGTACAGGAG
+
9<;C;;<@@9999909924=>>>?<;
@2RRZ9:00456:00260
TCTCTATGCGCTCACACTG
+
;;==;9=>1111/,,**,,
@2RRZ9:00458:00286
ACGAGTGCGTTCCCCATGTCGTAGGTACTC
+
>=ABA?=>@@5999,9844;9933113331
@2RRZ9:00463:00253
ACGAGTGCGTCCCA
+
=>011-,,,,,206
@2RRZ9:00464:00292
TATGAGCTACCACAC
+
/166;;..//60,//
@2RRZ9:00467:00298
ACGAGTGCGTTCCCCATGTCGTAGGTACTC
+
ACB;:<CBBB7;99/9899>>?87478781
@2RRZ9:00471:00250
ACGAGTTCCCCATGTCGTAGGTAC
+
<<?@>@6999/444444411,/1/
@2RRZ9:00471:00297
TAGTATCAGCCTCGCCATGACGAAGGTATTCC
+
@@A999@91/,1//8569@@A@><@?9;9@A@
@2RRZ9:00472:00262
ACTGAGTCTACGACAC
+
4444444..///////
@2RRZ9:00474:00259
ACGAGTGCGTTCCCAC
+
BCB;;1<8--+*0)**
@2RRZ9:00477:00258
ACGAGTGCGTTCCCCATGTCGTAGGTACTC
+
@;:;;<A>@D6999/9999>??87478887
@2RRZ9:00484:00291
CGTGAAGAGGCTGAGACTGCAGC
+
94994699824444444444///
@2RRZ9:00488:00257
ACGAGTGCGTTCCCCATGTCGTAGGTACTC
+
EBB@@ACC@@6944/9899>AA>?:?888>
@2RRZ9:00495:00254
AACGAGTGCGTTCCCCATGTCGTAGGTATC
+
859??@CB?@@5449/999983731013..
@2RRZ9:00498:00295
ACGAGTGCGTTCCCTATGTCGTAGGTACTC
+
BBAABBBBB@BBB>CCCBB><?77478131
@2RRZ9:00451:00330
ATCAGACACTCGGACACAGCAGAACACACAG
+
438896./////,//:996//..,.653333
@2RRZ9:00454:00312
ACGAGTGCGTTCCCCATGTCGTAGGTA
+
=@@@@AB@@B5999/999111;00,..
@2RRZ9:00455:00322
ACGAGTGCGTCCTCCATGTCGTA
+
=>>44444499?;;2////,,0*
@2RRZ9:00456:00326
TACTGAGCTACACACACAGAAAGATTGGT
+
BB@CCDF::;BBBBCEBBDCB>?@?5:48
@2RRZ9:00457:00319
ACGAGTGCGTCCTCCATGTC
+
49?@@=@A9992492..//,
@2RRZ9:00457:00336
ACGAGTGCGTTCCCCATGTCGTAGGTACTC
+
ACCCBBCB@;2444/9991::>00,/0...
@2RRZ9:00462:00324
TCTCTATGCGCTCCACATGTCTAAGGT
+
ACDCCCC?AAFEBABC>@?@@@?<?<>
@2RRZ9:00462:00332
ATATCGCGAGGGTATGGAAGACTCTATAG
+
CBBCCBBB444-444;?B<997;31711;
@2RRZ9:00465:00336
TACGAGCTCCAC
+
449:::1//7,*
@2RRZ9:00470:00329
ACGAGTGCGTTCCCCATGTCGTAGGTA
+
@ACCCBC@;;2444/9981944..,..
@2RRZ9:00472:00327
ACGAGTGCGTTCCCCATGTCGTAGGTATC
+
@CB99=CCBB=@==4>999>??8737>6.
@2RRZ9:00472:00340
ACGAGTGCGTTCCCCATGTCGTAGGTAACTC
+
BBCBBBBCCC@CCEAB<<<999>?;;?<<>=
@2RRZ9:00475:00340
AGCACTGTAGCTCGTCACTAGTTACTGTG
+
/,,,0//,,0,,/88:B:<1=8,////68
@2RRZ9:00476:00333
TCTCTATGCGCTC
+
4444C991--,,,
@2RRZ9:00480:00303
CATATCGCGAGGTATGAAGACTCTA
+
4884494444424444/5/......
@2RRZ9:00481:00327
TACTGAGCTACACACAGAGA
+
/944444434449444////
@2RRZ9:00485:00302
ACGAGTGCGTTCCCCATGTCGTAGTACGTC
+
ACBBAACC;;2444/988877931133116
@2RRZ9:00485:00305
ACGAGTGCGTTCCCCATGTCGTAGTACTC
+
CCBAABCAA@5999/9991?>>11/0...
@2RRZ9:00489:00318
ACGAGTGCGTTCCCCATGTCGTAGGTACTC
+
@BB@>@BCCC@CDG:JAA@;@A8747888?
@2RRZ9:00492:00343
ATCAGACACGGACACAGCAGAACACAC
+
BC@@ABBCCC@CDCCDDDAAB@BBBBA
@2RRZ9:00492:00347
TGATACGTCTTCTTCCTTAGTTACTTCA
+
49@BABA;;<;<;:@6;8;>>;99929@
@2RRZ9:00493:00311
ACGAGTGCGTTCCCACTGTCGTAG
+
=@@@@@@@>?599144444//64.
@2RRZ9:00450:00390
AGCACTGTAGCTGTCACTAGTTACTTGT
+
;=99?@?A@@>@99994499??CCC>A@
@2RRZ9:00453:00351
ACGAGTGCGTTCCCCATGTCGTAGGTACTC
+
BBAA@BBCBC6:::/9>@::<=00,0100:
@2RRZ9:00456:00388
ATATCGCGTCGCATGCAGAGTAC
+
478444///////788444/,,,
@2RRZ9:00457:00357
TACTGAGTCTACACACACATGAAAGATT
+
>>911<1//8//4?949444333,3660
@2RRZ9:00457:00367
ACGAGTGCGTTCCCCATGTCGTAGGTACTC
+
BBAABBDCBB?BBB9AB>>211773388;@
@2RRZ9:00458:00382
ACGAGTGCGTTCCCCATGTCGTAGGTACTC
+
;@@A@@@@@B=???49999@998847837=
@2RRZ9:00459:00367
ACGAGTGCGTTCCCACTGTGTAG
+
@@?<;;@@;;,11,1////9:33
@2RRZ9:00460:00390
TACTGAGCTACACACACAGAAAGATTGGT
+
?@CNHHB???B=A9<<A@BAC><<;>@;?
@2RRZ9:00463:00372
CGTGTCTCTACGGCACAGGATTTTGTGTA
+
4=444;99994477994424444,4449:
@2RRZ9:00464:00375
ACGAGTGCGTTCCCCACTGTCG
+
@AC@>@AA995111+/////66
@2RRZ9:00467:00378
TCTCTATGCGCTCCACATGTCTAAGGT
+
ACDC?@A@ADCCCACCAA@AA@@@C>B
@2RRZ9:00470:00353
ACGAGTCCCCATGTCGTAGGTACTC
+
@A@@AABAB8A@@@<11//,///33
@2RRZ9:00470:00382
ATCAGACACGGACACAGCAGAACACAC
+
>:;;@@<99424;84;CCCCCAEBC:;
@2RRZ9:00481:00373
ACGAGTGCGTCCTCCATGTC
+
898@>>991::5//,.,//,
@2RRZ9:00487:00380
TAGTATCAGCCTCGCCATGACGAAGGTATTCC
+
=>911</1/656;@A>9999444242446,/,
@2RRZ9:00487:00388
AGCACTGTAGCTGTCACTAGCTAC
+
;=9<DDBB:=<CFCAAADB@:;49
@2RRZ9:00488:00390
ACGAGTGCGTTCCCCATGTCGTAGTACT
+
ABBBBBC;=<=???/99999998813.,
@2RRZ9:00490:00367
ACGAGTGCGTTCCCCATGTCGTAGGTATC
+
@AB@AADA?;2444/9999???8747>91
@2RRZ9:00492:00391
ATATCGCGAGGGTATGGAAGACTCTATA
+
BBABBBBCCCC>B@@@?@>ACBBCC@@?
@2RRZ9:00499:00376
TCTCTATGCGCTCCACATGTCTAAG
+
@BA?ADA@BBB<<<<>@B991/:,/
@2RRZ9:00451:00426
ACGAGTGCGTTCCCATGTCGT
+
<@@BB@?>99611-1//,,,2
@2RRZ9:00451:00434
ACGAGTGCGTTCCCCATGTCGTAGGTACTC
+
BBB??@BCCDB?=94=499>??8747888=
@2RRZ9:00452:00402
TACTGAGCTACCACACACAGAA
+
49944;?434494444444442
@2RRZ9:00453:00413
CGTGTCTCTAGGCACAGGATTTTGTGTAG
+
;<<<B@@@@9459444;:4499/999///
@2RRZ9:00455:00444
ACGAGTCTCCCCATGTCGTAGGTACTC
+
BCA=;;88444/9991;:6/1,01//6
@2RRZ9:00456:00409
ATCAGACACGGACAC
+
=899@@11//,,2,/
@2RRZ9:00456:00440
ATCAGACACGGACACAGCAGAACACAC
+
BA??ABACCC=?@?@BBAAAC?BBBBB
@2RRZ9:00462:00400
ACGAGTGCGTTCCCCATGTGTAGTA
+
1/6//4@BBEB@@>6<1////....
@2RRZ9:00467:00413
ACGAGTGCGTCCTCCTA
+
9;8>=@944//5//,/.
@2RRZ9:00469:00403
ACGAGTGCGTTCCCATGTCGTAGT
+
ACA?@@B?AA544-4444886...
@2RRZ9:00480:00408
ACGAGTGCGTTCCCCATGTCGTAGTAC
+
BBB@??B@;;2444/999111100...
@2RRZ9:00480:00412
ACGAGTGCGTTCCCCATGTCGTAGTACT
+
BBB>?>CCB;6:44/9891<<<11/0..
@2RRZ9:00487:00437
ACGAGTGCGTCCTCCATGTCG
+
9;8@>84499989@6339944
@2RRZ9:00489:00447
ACGAGTGCGTTCCCCATGTCGTAGGTACTC
+
<ACBBBBCCF?A??69499>>@8847888<
@2RRZ9:00492:00415
ACGAGTGCGTTCCACTGTCGTC
+
B@@@@>>>9951,///////..
@2RRZ9:00497:00411
TACTGAGCTACCACACACAGAAGAT
+
;;<;9@A434424::886///,,,,
@2RRZ9:00497:00413
ACGAGTGCGTTCCCCATGTCGTAGGTACTC
+
AA???@BCFD>@==29499>??8857878;
@2RRZ9:00499:00403
ACGAGTGCGTTCCCACTGTCGTAGTAGTC
+
AACCCCC?==5990444448843333771
@2RRZ9:00451:00481
ACGAGTGCGTTCCCCATGTCGTAGGT
+
=@@;;=EDDC?>=<0111-88800,.
@2RRZ9:00454:00457
ACGAGTGCGTTCCCCATGTCGGGTACTC
+
BBBBA@@@AB?BDCAA899888/8>>??
@2RRZ9:00458:00491
ACGAGTGCGTTCCCCATGTCGTAGGTATC
+
@CBAAACCBD???948899>>@8:47?<1
@2RRZ9:00459:00475
ATCAGACACGGACACAGCAGAACACAC
+
BA<@@C@@AB?BCCBBBAA@A?>>@;;
@2RRZ9:00460:00465
ACGAGTGCGTCCTCCATGTCG
+
49?@A@=::DB@;:,////,,
@2RRZ9:00461:00455
ACGAGTGCGTTCCCCATGTCGTAGT
+
=??::<B@@A5999-9444886...
@2RRZ9:00462:00488
ACGAGTGCGTTCCCCATGTCGTAGGTACTC
+
ABBAAABBB@?@CF:CAAA=:?3347888=
@2RRZ9:00464:00495
ACGAGTGCGTTCCCCATGTCGTAGT
+
;@CBABCB?@2///+11//444311
@2RRZ9:00473:00450
ACGAGTGCGTTCCCCATGTCGTAGGTACTC
+
?BBBBBCCBB@CDC:B??>@<?7637888=
@2RRZ9:00476:00457
ACGAGTGCGTCCTCCATG
+
9<:A;>999942//,/,,
@2RRZ9:00493:00463
ATCAGACACGGACACAGCAGAACACAC
+
=;:<<BBBAB;;;A@A@A@>>=>9100
@2RRZ9:00497:00477
TAGTATCAGCCTCGCCATGACGAAGGTATTCC
+
CBCABBD<?=DCCCC@BCCCCCCCECBCB?B?
@2RRZ9:00499:00480
ACGCTCGTACACTGCCGGTCAGAC
+
9984/6////888//,,*,2,,,,
@2RRZ9:00455:00534
ACGAGTGCGTTCCCCATGTCGTA
+
BCB?AAA@=?5111*///,222.
@2RRZ9:00461:00527
ACGAGTGCGTTCCCACTGTCGTAGAGTC
+
==;@@>@A9961?866//////33960,
@2RRZ9:00464:00514
TAGTATCAGCCTCGCCATGACGAAGGTATTCC
+
>@CCABBCDCACCCDBCBBDEAA=@=@@@=@@
@2RRZ9:00476:00526
TCTCTGCGCTCCACATGTCTAA
+
BBCCBA>??9924444446//,
@2RRZ9:00479:00531
ACGAGTGCGTTCCCCATGTCGTAGGTACTC
+
BBBBB@BABC@CCD:C@@?===..,/001;
@2RRZ9:00486:00522
TGATACGTCTCCTTCCTTAGTTACTTCA
+
?>@@>?>B111-/56565.49<99959?
@2RRZ9:00488:00510
TGATACGTCTCCTTCCTTAGTTACTTCA
+
BABACCDBBA@<=6969<>>>=A>A=@A
@2RRZ9:00489:00533
ACGAGTGCGTTCCCCATGTCGTAGGTACTC
+
BA>@@AAABC@CCC:B?@@@@@>>;=888=
@2RRZ9:00493:00543
ACGAGTGCGTTCCCACTGT
+
BBBBBB>;77,,,*-,,,*
@2RRZ9:00450:00558
ACGAGTGCGTCCTCCTATG
+
A?BBBB<<<787,,*,,((
@2RRZ9:00452:00561
ACGAGTGCGTTCCCCATGTCGT
+
@BB@?AB?@B5499/994/..,
@2RRZ9:00462:00583
TACTGAGCTACACACACAGAAAGATTGGT
+
CBBCDBBBBBCBAAB?@@=;<2<><;;:7
@2RRZ9:00465:00597
ACGAGTGCGTTCCCCATGTCGTAGGTACTC
+
BBBCBBBCCC?A??69891;;;00,/0.0.
@2RRZ9:00481:00557
ACGTGCGTTCCCATGTCGTAGA
+
CB?@@A@@411,11/////444
@2RRZ9:00484:00596
TAGTATGCCTCCCCATGACGAAGGTATTCC
+
99<?>>9859>>>4?BBCBDB?B@BCC=A?
@2RRZ9:00485:00593
ATCAGACACGGACACAGCAGA
+
13394434499;;@99944//
@2RRZ9:00489:00586
ATCAGACACGGACACA
+
48994478982444/6
@2RRZ9:00490:00575
ATATCGCGAGGGTATGGAAGACT
+
:<9;<<CDC?>8<<--**)****
@2RRZ9:00498:00595
TCTCTATGCGCTCACACTGTCTAAGGTAC
+
>ABA;;:=8?=11,,,//4...6;789<8
@2RRZ9:00456:00630
ACGAGTGCGTTCCCACTG
+
AABB@@4999611-////
@2RRZ9:00463:00641
TGATACGTCTCCTTCCTTCTAGTTA
+
BBC?9=<9?:7088888+,,,,*)*
@2RRZ9:00464:00608
ACGAGTGCGTTCCCACTGTCGT
+
@BBB@BC=86,--+-,,,,///
@2RRZ9:00464:00627
ACGCTCGACATGCCCAGGTACAGGAG
+
BBBBBBBCA>>===<==<?@BCC@BC
@2RRZ9:00466:00621
ACGAGTGCGTTCCCCATGTCGTA
+
8@?<;<DA996111*////44.3
@2RRZ9:00476:00619
ACGAGTGCGTCCTAC
+
BBA?>>91-**)(((
@2RRZ9:00478:00641
ACGAGTGCGTTCCCCATGTCGTAGG
+
BBAABBA;445999,844/644..,
@2RRZ9:00485:00625
ACGAGTGCGTCCGTCCATGTCGTA
+
498994444442444233884444
@2RRZ9:00493:00632
TCTCTATGCGCTCCACATGTCTAAGGT
+
BACDCBBBDBB::9;B>999>995959
@2RRZ9:00494:00636
ATATCGCGAGGGTATGGAAGACTCTATA
+
BD???DDCCDD@F?@AABBBCCCCBA@?
@2RRZ9:00457:00673
ACGAGTGCGTTCCCCATGTCGTAGGTACTT
+
BBBBBBBBBB@CCJ:C@A@@@@>><=?884
@2RRZ9:00457:00698
ACGAGTGCGTTCCCACT
+
BDBCB;/111,16+,,*
@2RRZ9:00460:00662
ACGAGTGCGTTCCCCATGTCGTAGTAG
+
>?>;:<B@@@5999-944444433133
@2RRZ9:00460:00671
ACGAGTGCGTTCCCCATGTCG
+
?BABBB>;9:2///*1//,,,
@2RRZ9:00464:00678
ACGAGTGCGTCCTCC
+
49811/1////,,2*
@2RRZ9:00464:00696
ATCAGACACGGCACAGCAGACACAC
+
BAABB@<=9459>?>>AA@@@@@>@
@2RRZ9:00469:00658
ACGAGTGCGTTCCCCATGTCGTAGTAC
+
@CB??ABA??5999/9981746.....
@2RRZ9:00470:00673
ACGAGTGCGTTCCCCATGTCGTAGGTACTC
+
BBBBBBCB::2444/9991:::00,/0...
@2RRZ9:00472:00673
ACGAGTGCGTTCCCACTGT
+
BBB?ABA;66,,,*-,,,,
@2RRZ9:00486:00692
AACACTGTAGCTGTCACTAGTTACTTGT
+
A@CCCBBBA@ABBB>@@B=@@<@@A9<;
@2RRZ9:00487:00673
TAGTATCAGCCTCGCCATGACGAAGGTATTCC
+
BBCBGBCCBBACBCDBDCBCDBB@B@CCDAC@
@2RRZ9:00490:00664
ACGAGTGCGTTCCCCATGTCGTAGT
+
BBA@@ABDBB5444/944////...
@2RRZ9:00493:00658
ACGAGTGCGTCCTCCATGTCGT
+
9<;>;<1117778:,4444444
@2RRZ9:00494:00664
ACGAGTGCGTCCTCC
+
;:<11//////,/8,
@2RRZ9:00495:00664
ACGAGTGCGTTCCCACTGTCGTA
+
BDB@?@@???59904444///0,
@2RRZ9:00496:00695
ACGAGTGCGTTCCCCATGTCGTAGT
+
CBAABBCDB@6944-8991>::-,,
@2RRZ9:00453:00731
ACGAGTGCGTTCCCACTGT
+
BBB>?@B;66,/1,1///,
@2RRZ9:00460:00705
ACGAGTGCGTTCCCCATGTCGTAGGTACTC
+
ADCBBBCCCDB?=9294;9??<00,0100/
@2RRZ9:00461:00704
TAGTATCAGCCTCGCCATGACGAAGGTATTCC
+
9<C=><BB@@=@BABABDCDDDC@B>?@C;;8
@2RRZ9:00461:00743
TGATACGTCTCCTTCT
+
?>@A=;94=11,1:1/
@2RRZ9:00469:00723
ACGAGTGCGTTCCCCATGTCGTAG
+
BBABABAA??5111+1///88833
@2RRZ9:00476:00743
ACGAGTGCGTTCCCCATGTCGTAGGTATC
+
BBABBBCB<::>CC:B<<1;;;00,0=;3
@2RRZ9:00477:00748
GACGAGTGCGTTCCCCATGTCGTAG
+
@BBBBBBC>;;2444/999100;-,
@2RRZ9:00487:00707
ACGAGTGCGTTCCCCATGTCGTAGGTAT
+
?BBBBAAACCACAA6;89111100,..4
@2RRZ9:00497:00744
ACGAGTGCGTTCCCCATGTCGTAGTA
+
BBBBBDB;9:2///+11//44.3113
@2RRZ9:00498:00733
TACTAGCTCACACAT
+
>>994444444/,,*
@2RRZ9:00456:00766
ATCTGACACGGACACAGCAGAACACAC
+
;CBBBBABBB@??>@;99?@@;@@@8;
@2RRZ9:00460:00795
ACGAGTGCGTCCTACCATG
+
>@A=:;1,,,,2***),//
@2RRZ9:00463:00766
ACGAGTGCGTCCCATGCTGTAGCGTAC
+
=>8444444449594444379673311
@2RRZ9:00464:00754
TACTGAGCTACACACACAGAAAGATTGGT
+
BBBBBDBA?BBBB???AACBC?BB@;748
@2RRZ9:00466:00762
ACGAGTGCGCTCGTCCC
+
498;-,,,,,,,,,,,*
@2RRZ9:00469:00764
TACTGAGCTACACACACAGAAGAT
+
444;99;;AA@99911/1/.,..4
@2RRZ9:00470:00785
TGATACGTCTCCTTCCTTAGTTACTTCA
+
@BBABADAAAB<====@=A@AA=>>@CA
@2RRZ9:00479:00756
ACGCTCGACATGCCAGTACAGG
+
BC?AAABBB11--+--,,/442
@2RRZ9:00485:00752
ATCAGACACGGACACAGCAGAACACAC
+
BBBBBAAACB@BCBBCCBCBB?BBDAA
@2RRZ9:00486:00795
ACGAGTGCGTTCCCATGTCGT
+
BBBBCC=99924409///..4
@2RRZ9:00495:00785
AGCACTGTAGCTGTCACTAGTTACTTGT
+
44=9:@A@B;<:C<49BA49;=B@D>GA
@2RRZ9:00499:00785
ATATCGCGAGGGTATGGAAGACTCTA
+
@?@@@BBCCCHBC?=<89;>937311
@2RRZ9:00453:00831
ACGAGTGCGTTCCCACTGTCGTAGT
+
@ABBBBA;::244-9444488;01.
@2RRZ9:00458:00842
ATCAGACACTCGGACACAGCAGAACACACA
+
93349646////,//;::9=443;;;7777
@2RRZ9:00465:00810
ACGAGTGCGTTCCCCATGTCGTAGGTACTC
+
:A;99<BBCA@@@>4>;;;A>@::900...
@2RRZ9:00469:00824
ACGAGTGCGTTCCCACTGTCGTA
+
9<A<;<B@@@511,11/////43
@2RRZ9:00469:00827
ATAGACACGACACAGCAACACAC
+
9344434444444499650,,,,
@2RRZ9:00470:00802
ACGCTCGACATGCCCAGGTACAGGAG
+
CBCBAA@>99>99919?;>>@@A<B@
@2RRZ9:00473:00840
ACGAGTGCGTTCCCCATGTCGTAGGTACTC
+
BBB@AACCCCB?==6@@@@@A=0/,00110
@2RRZ9:00474:00819
ACGAGTGCGTTCCCCATGTCGTAGGTATC
+
BBB@?ACA;;2444/9991;;;10,0043
@2RRZ9:00477:00812
TACTGAGCTTACCACACA
+
4944499//,//5684//
@2RRZ9:00488:00829
CGTGTCTCTAGCGACAGGATTTGTGTAG
+
@;<9@@91---,,06698444-44444,
@2RRZ9:00488:00845
TACTGAGCTTACCACACACAGAAAGATTGT
+
,,,,,00//,/77//::44;877,337111
@2RRZ9:00495:00825
ATCAGACACGGACACAGCAGAACACAC
+
BBB?99;BBB>BBA@@@B;<<@BCBBB
@2RRZ9:00498:00807
ACGAGTGCGTTCCCCATGTCGTAGGTACTC
+
BBB@A>BCCE@BDB9A999?@A<?:<8887
@2RRZ9:00451:00852
ACGAGTGCGTTCCCCATGTCGTAG
+
ADC::;CD@B5999/999100,,,
@2RRZ9:00451:00860
TGATACGTCTCCTCCTTAGTTACTTCA
+
@@@@AB<91-8+-,*,*,,,*///,//
@2RRZ9:00452:00895
ATATCGCGTACGGTATGG
+
834444:44446,///.,
@2RRZ9:00453:00855
ACGAGTGCGTTCCCCATGTCGTAGTAC
+
CCC99<ECBB5499/9991::7--,,,
@2RRZ9:00454:00884
TACTGAGCTACACACACAGAAAGATTGGT
+
@@AAFBB;;<<;BAAAAABA?9@885868
@2RRZ9:00464:00897
TACGAGCTCCACAC
+
444444///720,,
@2RRZ9:00466:00870
ACGAGTGCGTTCCCATGTCGTA
+
CCBBBA=>?:511,1//,,,0.
@2RRZ9:00466:00877
TATAGTCTCCTCTAT
+
999>:44665//,**
@2RRZ9:00470:00884
ACGAGTGCGTCCTCCTAT
+
BCCB9;<91-,***)**(
@2RRZ9:00471:00867
ACGAGTGCGTTCCCCATGTCGTAGTATC
+
BBA??FCCECCCCC7A49111100..0,
@2RRZ9:00476:00896
ACGAGTGCGTTCCCACTGTCG
+
@C?@?@A@>?<;;8;1,,*((
@2RRZ9:00479:00862
ACGAGTGCGTTCCCACTGTCGT
+
AB?@@>?>9961>81/,,,,,,
@2RRZ9:00479:00887
TAGTATCAGCCTCCGCCATGACGAAGGTATTCC
+
994994944489924499@BCC@@=B@A>B?B?
@2RRZ9:00483:00898
ACGAGTGCGTTCCCCATGTCGTAGGATC
+
@BCBBBCB@;2444/9991:;;00,.3.
@2RRZ9:00485:00888
ACGAGTGCGTTCCCACT
+
9;;B@>8;11,-2*,,*
@2RRZ9:00486:00863
ACGAGTGCGTCTCCATGTCT
+
>97444944444;@A44444
@2RRZ9:00489:00878
ACGAGTGCGTTCCCCATGTCGTAGGTATC
+
;ABBBBB@=?5499/8>>>8333101>76
@2RRZ9:00489:00887
TAGTATCAGCCTCGCCATGACGAAGGTATT
+
B99;BDA@@A>A@AAAB>>;:;;,1,//*)
@2RRZ9:00493:00863
ACGAGTGCGTTCCCCATGTCGTAGGTACTC
+
AA?BBBBCBB?BDD:C??=>>>8847888=
@2RRZ9:00494:00864
ACGAGTGGCGTTCCCCATGTCGTAGTA
+
A?@:8998<ACBFKKAB<<99998813
@2RRZ9:00494:00898
TTCTATGCGCTCCACATGTCTA
+
96444449497=9=BB999991
@2RRZ9:00499:00896
ACGAGTGCGTTCCCCATGTCGTAGGTACTC
+
?B?BBAABBC@BCC:B9<:@@?>?:=888=
@2RRZ9:00451:00947
CGTGTCTCTACGGCACAGGATTTTGTGTAG
+
>>>>A@@111//588==;:4499-94999>
@2RRZ9:00455:00946
CGTGTCTCTAGGACACAGGATTT
+
44;;94:>111,/....101111
@2RRZ9:00457:00934
ATCAGACACGGACACAGCAGACACAC
+
9?BABCCCCC=AACECCCCCB@?>;?
@2RRZ9:00462:00914
ACGAGTGCGTTCCCCATGTCGTAGGTATC
+
?ACCCCDBAC6:44/9891:;;00,/043
@2RRZ9:00463:00901
ACGAGGTGTGTCGTCCCATG
+
4/.//,/////4:444-447
@2RRZ9:00463:00915
ACGAGTGCGTTCCCACTGTCGT
+
??<?@>@>99611-////////
@2RRZ9:00465:00929
ACGAGTGCGTTCCCCATGTCGTAGGTACTC
+
@BBBBBCB@@?CCC:@9<;>>;00,01007
@2RRZ9:00465:00932
ACGAGTGCGTTCCCACTGTC
+
@@>@@@@@::,--+,,,,,/
@2RRZ9:00466:00918
ACGAGTGCGTTCCCACTGTCGTAGT
+
BBB?>@??44599194444446.0.
@2RRZ9:00468:00928
CGTGTCTCTAGGCACAGGATTTTGTGTAG
+
BBCCBBBCBBB@B@@>@<9999/9@>99B
@2RRZ9:00469:00907
ACGAGTGCGTTCCCCACTGTCG
+
>@ABBCBA<>,///+1///,//
@2RRZ9:00470:00938
ACGAGTGCGTTCCCCATGTCGTAGGTACTC
+
>BBBBBAA@@2999/9999>?@88578887
@2RRZ9:00474:00909
ACGAGTGCGTTCCCACTGTC
+
ACDCBBD>77,--+-,,,*,
@2RRZ9:00474:00915
ACGAGTGCGTTCCCATGTCGTAGTA
+
BBABAB@>=@59909444774....
@2RRZ9:00474:00941
ATCAGACACGGACACAGCAGAACACACA
+
?@@A948=8924@ABCBAA?;<?83311
@2RRZ9:00474:00945
ACGAGTGCGTTCCCCATGTCGTAGGTACTC
+
BBB>>>AAAB@ABC:A:;;ABBAA>@:;;@
@2RRZ9:00475:00924
TCTCTATGCGCTCACATGTCTAA
+
////688:BB@9944/,****,*
@2RRZ9:00476:00944
ACGAGTGCGTTCCCCATGTCGTAGGTACTC
+
ABBBBBBBBC@BDC:C?A@BBB@A>@:;;@
@2RRZ9:00479:00914
ATCAGACACGGACACAGCAGAACACAC
+
BA@A??@BBC?BBBCBBBBBB@BBBA?
@2RRZ9:00482:00930
AGCACTGTAGCTGTCACTATGTTACTTGT
+
4444449:9444949>AC?==A@<;<944
@2RRZ9:00483:00933
ATATCGCGAGGGTATGGAAGACTCTATA
+
?@?@BBBBEDHCAAACAD@BB;AA;711
@2RRZ9:00483:00937
ATATCGCGAGGGTATG
+
98944;66/,,*,,,,
@2RRZ9:00486:00941
ACGAGTGCGTTCCCCACTGTCGTA
+
//34449;9:6999,4844///.,
@2RRZ9:00489:00915
ACGAGTGCGTTCCCACTGTGT
+
=;:<@>?B11-11-/////44
@2RRZ9:00490:00901
TCTCTGCGTCTCCACATGTCT
+
4;9?1/,,,,,,*..144444
@2RRZ9:00494:00923
ACGAGTGCGTTCCCCATGTCGTAGTAC
+
?@BABCCB>;2444/9999>>>1000.
@2RRZ9:00496:00908
TAGTATCAGCCTCGCCATGACGAAGGTATC
+
@94994444;<>9AA=999=94/,/,//,,
@2RRZ9:00497:00947
ACGAGTGCGTTCCCCATGTCGTAGGTATC
+
B@?AAAABBD?BAA9A9;1;<<00,0:4.
@2RRZ9:00499:00940
TACTGAGCTACACACACAGAAAGATTGGT
+
B:==CCCEBAABDFCDAAABB6<374747
@2RRZ9:00452:00983
ACGAGTGCGTTCCCCATGTCGTAGGTACT
+
BCDBBBCCCD==992989988000,....
@2RRZ9:00453:00971
ATATCGCGAGGGTATGA
+
4344/6/////+/6688
@2RRZ9:00453:00986
ACGAGTGCGTTCCCCATGTCGTAGGTACTC
+
>A?BAAA@BC?CCC:B9;;;??>B==:7:?
@2RRZ9:00454:00983
ATCAGACACGGACACAGCAGAACACAC
+
;@A@>@@@94249944;;4:<9<BBBB
@2RRZ9:00455:00960
ACCGAGTGCGTTCCCCATGTCGTAGGTACTC
+
CC@ABBDCBBD?BCDAB:;;AA@@@=@:;;@
@2RRZ9:00455:00972
TCTCTATGCGCTCCACATGTCTAAGT
+
99>@CB@@ABA@@?<89>>91//,//
@2RRZ9:00460:00953
TAGTATCAGCCTCGCCATGACGAAGGTATTCC
+
@@B;<=CCAB?AAAEBDDCBCCC@@?=9;59=
@2RRZ9:00465:00993
ACGAGTGCGTTCCCCATGTCGTAGGTACTC
+
ACBBBCBBBB@CBB7B9999910:670..3
@2RRZ9:00466:00985
TCTCTATGCGCTCCACATGTCTAAGGT
+
BCCC@?@CCCBCC@ABBCCDD?B?B?D
@2RRZ9:00467:00954
ACGAGTGCGTTCCCCATGTCGTAGGTACTC
+
BBABBAABB??A?B7B@A=;?=-,+,-,-0
@2RRZ9:00468:00995
ACGAGTGCGTTCCCCATGTCGTA
+
;AAA@@@@@@5111+11//...3
@2RRZ9:00470:00951
ACGCTCGACATGCCCAGGTACAGGAG
+
BBBBBBBBB@CCNE?A@?@ABBCECB
@2RRZ9:00470:00957
CGTCTCCTTCCTTAACGTTACTTCAGTGC
+
;ACDCC@BAB6964243<<??C@ABBAAA
@2RRZ9:00471:00987
ACGAGTGCGTTCCCGATGTCGT
+
@@?@AA@<<;,11,//8////.
@2RRZ9:00472:00998
ACGAGTGCGTTCCCCATGTCGTAGGTACTC
+
ABBBBCCA>??CHC:A;<999478113336
@2RRZ9:00474:00976
ACGAGTGCGTTCCCACTGTCGTAGTACG
+
>B?A@@CADA59904449///;......
@2RRZ9:00474:00979
ACGAGTGCGTTCCCCATGTCGTAGGTACTC
+
BCB@@@BCBD@ACC:B:;:@AA>?:?888>
@2RRZ9:00474:00999
ACGAGTGCGTTCCCCATGTCGTAGGTACTC
+
ABAABBBBAB@ACD:C;;;888>=:;778<
@2RRZ9:00478:00970
ACGAGTGCGTTCCCCATGTCGGTAGGTACTC
+
ABABBBEEDD?AAA6=4;1;;:;00,..474
@2RRZ9:00479:00968
ATCAGACACGGACACAGCAGAACACAC
+
@@@@@@@AA=<>>CCCAB@;;8;@?>@
@2RRZ9:00479:00981
TGATACGTCTCCTCCTTAGTTACTTCA
+
///;@@@9;<?-1/,/,./49999244
@2RRZ9:00482:00954
TAGTATCAGCCTCGACC
+
>9446/1//,*,,,,,2
@2RRZ9:00483:00984
ATATCGCGAGGGTATGGAAGACTCTATA
+
BB???BCCCBA>BBBB=>;@::7??:7:
@2RRZ9:00484:00951
ACGATGCGTTCCCCATGTCGTAGGTACTC
+
BBBBBBBBB@BEE:C@?@BBC9768999?
@2RRZ9:00484:00983
ACGAGTGCGTTCCCCATGTCGTAGGTACTC
+
BBB??=BBBD@BCC:B>?=7<>8747888<
@2RRZ9:00488:00954
ACGAGTGCGCATGTCGTAGGTACTC
+
BBBBBBBBBCDBBBBBA776:999A
@2RRZ9:00491:00984
TGATACGTCTCCTTCCTTAGTTACTTCA
+
BB?BBCABBCC=>=@=@=@BB8<==ADB
@2RRZ9:00491:00997
ACGAGTGCGTTCCCCATGTCGTAGGTACTC
+
ABDCBBBCDC@BA?6=9;;@@>>>;=888=
@2RRZ9:00492:00951
ACGAGTGCGTTCCCCATGTCGTAGGTATC
+
??>ABCCBCC@CCC:D?@@??>8747876
@2RRZ9:00492:00974
ACGAGTGCGTTCCCCATGTCGTAGGTACTC
+
BBB???BEBB>?CC:B>@AA??77578886
@2RRZ9:00494:00991
CGTGTCTCTAGGCACAGGATTTTGTGTA
+
@<<<DCB>A@@=?BCBD@DHEC9BA>;<
@2RRZ9:00496:00956
ACGAGTGCGTTCCCCATGTCGTAGGTACTC
+
BBBBBBBCCH@ABA9A@BBBBB??<?:;;@
@2RRZ9:00498:00994
ACGAGTGCGTTCCCCATGTCGTAGGTACTC
+
BBB@@>BBBC?@CC:C:;;CC>7;:9011;
@2RRZ9:00450:01028
ACGAGTGCGTTCCCCATGTCGTAGGTATC
+
BBB??>BCJD@CC?7:491;;;00,/0..
@2RRZ9:00451:01010
ACGAGTGCGTTCCCCATGTCGTAGGTACTC
+
@BBBB@AAAB@ABC:C;;;ABA>?<@;<;A
@2RRZ9:00459:01017
ATATCGCGAGGGTATGGAAGACTCTATA
+
>B9;;AABABA?BCDC@C?DCCCCB:;:
@2RRZ9:00460:01045
ACGAGTGCGTTCCCCATGTCGTAGATC
+
AAB@BCBBBB@BCC:A9810:000.,,
@2RRZ9:00463:01022
ACGAGTGCGTTCCCCATGTCGTAGGTACTC
+
BABBBBAAAB?ABC:C9:9?BA<?;>888=
@2RRZ9:00464:01033
ATATCGCGAGGGTATGGAAGACTCTAT
+
B@BBBC@A:9;79?@?9<<:C<?AA;8
@2RRZ9:00465:01014
ACGAGTGCGTTCCCCATGTCGTA
+
BBBBBD>;992444-9441..6.
@2RRZ9:00465:01032
ACGAGTGCGTTCCCCATGTCGTAGG
+
BBBBBADEBB6444-8891::8-,+
@2RRZ9:00466:01045
ATCAGACACGGACACAGCAGAACACAC
+
CBBBBBBBBB?BCDBA?====<>>887
@2RRZ9:00466:01047
ACGAGTGCGTTCCCCACTGTC
+
A@A@@@>?<@-111+1////4
@2RRZ9:00472:01028
ACGAGTGCGTTCCCCACTGTCGT
+
9;A;;;@A;;-111*/////448
@2RRZ9:00473:01013
CGTGTCTCTAGGCACAGGATTTTGTGTAG
+
BCBCCCBBABBBCBBBB@DDDC9ABCBDA
@2RRZ9:00473:01020
ACGAGTGCGTTCCCCATGTCGTAGGTACTC
+
<=BBCDCBB@@BCF:B99:::;>><@;;;@
@2RRZ9:00474:01005
ACGAGTGCGTTCCCCATGTCGTAGGTACTC
+
B@<?BBCCCC?BBB7@AB@@@AAA?A;<;D
@2RRZ9:00476:01015
ACGAGTGCGTTCCCCATGTCGTAGGTACT
+
BBBABCA;992449/9981;;6..,....
@2RRZ9:00477:01001
ATATCGCGAGGGTATGGAAGACTCTATAGAG
+
??9<<DDECCD@A=ABAC@C;<;86111116
@2RRZ9:00483:01030
ACGAGTGCGTTCCCCATGTCGTAGGTACTC
+
ABBBBBBBB@ABCC:C?@ABBB@?;?:;8=
@2RRZ9:00487:01005
ACGAGTGCGTTCCCCATGTCGTAGGTACTT
+
BBBBBCB>9429>?4>@ABCCBBB?ABCC?
@2RRZ9:00488:01011
ACGAGTGCGTTCCCCATGTCGATA
+
C9;<A@@@995999/9C<22****
@2RRZ9:00497:01034
ACGAGTGCGTTCCCCATGTCGTAGGTACTC
+
ABBBBBBECD@BCD9B9;:@AA8747888>
@2RRZ9:00498:01015
AGCACTGTAGCTGTCACTAGTTACTTGT
+
<?FCDBBBBBCBCBB@CCBBB?BCB@CB
@2RRZ9:00498:01041
ATCAGACACGGACACAGCAGAACACAC
+
??@B;:;HCC@CCCCDB=9;:49>>87
@2RRZ9:00499:01029
ACGAGTGCGTTCCCCATGTCGTAAGGTACTC
+
=BBBBACCAA@BCB4<<99984313973778
@2RRZ9:00450:01089
ACGAGTGCGTTCCCCATGTCGTAGGTATC
+
?@BBBBA@@@@ACC:B?@@A?A8:47?71
@2RRZ9:00450:01091
ACGAGTGCGTTCCCCATGTCGTAGGTATC
+
ABCABCBBBC?BHF:B@<1=;;0/,..4.
@2RRZ9:00451:01097
ACGAGTGCGTTCCCCATGTCGTAGGTACTC
+
BBCCCC@@@C@CCC8A@B>=<<00,0000/
@2RRZ9:00453:01051
ATCAGACACGGACACGCAGAACACAC
+
?@ABAA@BCB@CCAB@??CB>@A<<<
@2RRZ9:00453:01084
ATCAGACACGGACACAGCAGAACACAC
+
;;;9@@>>4854444944444783331
@2RRZ9:00453:01094
ACGAGTGCGTTCCCCACTGTCGTAGTATC
+
CBEBBCEB;B=;<<01//88:8;71196.
@2RRZ9:00454:01067
ACGAGTGCGTTCCCCATGTCGTAGGTATC
+
BBB??=AAAB@ACD:B9:17;;00,0:4.
@2RRZ9:00454:01076
TACTGAGCTACACACACAGAAAGATTGG
+
DCCBBBA;;;@@AA@A@?911,1--**)
@2RRZ9:00454:01093
ACGAGTGCGTTCCCCATGTCGTAGGTACTC
+
CCDBBBBCBD;?==6@BBBBCC??:;7887
@2RRZ9:00455:01053
TGATACGTCTCCTCTAGTACTCA
+
;99@>>94411,-,***(**,//
@2RRZ9:00457:01057
TCTCTATGCGCTCCACATGTCTAAGGT
+
4444;49;CCFCDFCAAA;=<BC=@>A
@2RRZ9:00458:01074
ACGAGTGCGTTCCCCATGTCGTAGAT
+
9A>9;<AAACBDCC9B<<;@=A?;7@
@2RRZ9:00459:01076
ACGAGTGCGTTCCCCATGTCGTAGTATC
+
9<:<DAAAAA;===4>999>>>87134.
@2RRZ9:00459:01092
ACGAGTGCGTTCCCCATGTCGTAGGTACTC
+
@A??@@CCB@6999,8@@BBB@=;9:001:
@2RRZ9:00460:01073
ACGAGTGCGTTCCCCATGTCGTA
+
CCABBB=9992499/9884334,
@2RRZ9:00461:01056
ACGAGTGCGTTCCCCATGTCGTAGGTACTC
+
BBBBB@AAAD?@CC:@9:;:???>=?;88=
@2RRZ9:00461:01086
ACGAGTGCGTTCCCCATGTCGTAGGTACTC
+
BBBABBA>@A5999/98=983931013371
@2RRZ9:00461:01093
ACGAGTGCGTTCCCCATGTCGTAGGTACTC
+
BBBBBBBB=92444,9>@@@BB;:47888=
@2RRZ9:00463:01079
ACGAGTGCGTTCCCCATGTCGTAGTAC
+
BBBAABCCBB>???4>999>>;00..,
@2RRZ9:00464:01051
ACGAGTGCGTTCCCCATGTCGTAGGTACTC
+
EBCCBBB@AB@ACC:B9::@<>><:=888=
@2RRZ9:00464:01062
ACGAGTGCGTTCCCACTGTCGTA
+
98>@@<<<BB><<,//,,***0,
@2RRZ9:00466:01054
TACTGAGCTACACACACAGAAAGATTGGT
+
??ACCC@=;=AAA@BCBB999-8>>>B?B
@2RRZ9:00466:01063
ACGAGTGCGTTCCCCATGTCGTA
+
BBABBBB@?B2///+11//..43
@2RRZ9:00466:01077
ACGAGTGCGTTCCCCATGTCGTAGGTACTC
+
BBBBBBBECC@CEC:B9997>>87478887
@2RRZ9:00466:01087
TCTCTATGCGCTCCCACATGTCTAAGGT
+
////////944444-49::;@9982924
@2RRZ9:00467:01062
ACGAGTGCGTTCCCATGTCGTA
+
AAC?@@@>>>611-1///...3
@2RRZ9:00469:01087
CGTGTCTCTAGGCACAGGATTTTGTGTAG
+
BBCCC;<;AA@@CCCBA=>>??49449;;
@2RRZ9:00469:01090
ACGAGTGCGTTCCCCACTGTCGTAGTAGT
+
@@@ABBCCDCABCB:<;99/886.....,
@2RRZ9:00469:01098
TGATACGTCTCCCTTCCTTAGTTACTTCA
+
89<4444:9944-4242484449944244
@2RRZ9:00470:01054
CGTGTCTCTAGGCACGGATTTTGTGTAG
+
BCBFCBA@@9859@9429@@@6BCBBDB
@2RRZ9:00471:01072
CGTGTCTCTAGGCACAGGATTTTGTGTAGAG
+
BCBBCBBBBBB@CBCCD@BAAA9@B8;:;11
@2RRZ9:00475:01053
TGATACGTCTCCTCCTATATCTTACA
+
4448444;B11,//,/..////,///
@2RRZ9:00475:01097
ACGAGTGCGTTCCCCATGTCGTAGGTACTC
+
BBAABBCCB@6::4,9@@@ABB8747888=
@2RRZ9:00475:01099
ACGAGTGCGTTCCCCATGTCGTAGGTACTC
+
BBBBBBBBB@@DFD9B:<;C@<00,00.0.
@2RRZ9:00476:01052
ACGAGTGCGTTCCCCATGTCGTAGGTACTC
+
9<CCCIC@@@?BA?7@999>998?<>B??B
@2RRZ9:00476:01061
ACGAGTGCGTTCCCCATGTCGTAGGTACTC
+
BB>ABBDCBDB?=96@8;;@@@@CCC@@@B
@2RRZ9:00478:01052
ACGAGTGCGTTCCCCATGTCGTAGGTACTC
+
??BBBBBBBB@CDD:C;<<@@A?@@BCBAB
@2RRZ9:00478:01067
ACGAGTGCGTTCCCCATGTCGTAGGTACTC
+
BBA??@BBCD>@?=6=9:1;;;00,0100/
@2RRZ9:00479:01079
ACGAGTGCGTTCCCACTGTCGTAG
+
CBBB@=99495991444448884.
@2RRZ9:00479:01090
ACGAGTGCGTTCCCCATGTCGTAGGTACTC
+
BBBBB@BBBD@BCF9B??>;@@76378887
@2RRZ9:00480:01068
ACGCTCGACATGCCCAGGTACAGGAG
+
ABBBBBBCCA@?>><;;7;B@AB@AA
@2RRZ9:00482:01094
ACGAGTGCGTTCCCCATGTCGTAGGTACTC
+
A@@@CAAABC?CBC9A<<;@@@88478376
@2RRZ9:00484:01061
ACGAGTGCGTTCCCATGTCGTAGGTATC
+
<A;>;84999511,////...31017;7
@2RRZ9:00486:01086
ACGAGTGCGTTCCCCATGTCGTAGTACTC
+
@;;;8;;9=@CA@@2994///6......3
@2RRZ9:00486:01093
ACGAGTGCGTTCCCCATGTCGTAGGTACTC
+
@;9<BCBBED=@@@6@;;;AB>00,01009
@2RRZ9:00486:01099
TCTCTATGCGCTCCACATGTCTAAGGT
+
CCDCCDCCBAB?@=@BBBCCDBB@C@B
@2RRZ9:00487:01075
ACGAGTGCGTTCCCCACTGTCGTAGAGTC
+
B?>@B@;99969>>/4444488433964.
@2RRZ9:00488:01087
ACGAGTGCGTTCCCCATGTCGTAGGTACTC
+
BBBBBBBBBD?BCC:B?@??AA??:<888=
@2RRZ9:00491:01064
TACTGAGCTACCA
+
111//6844442/
@2RRZ9:00496:01090
ACGAGTGCGTTCCCCATGTCGTAGGTACTC
+
AABBBBBBCD@CCC:B9;1<<8--+,-,,,
@2RRZ9:00496:01095
CGAGTGCGTTCCCCATGTCGTAGGTACTC
+
CBABCA@@A=@=@4;1110.433331104
@2RRZ9:00497:01079
ACGAGTGCGTTCCCCATGTCGTAGA
+
=>?@A>>>996999,9/////8...
@2RRZ9:00497:01092
ACGAGTGCGTTCCCCATGTCGTAGGTACTC
+
A@>@BBBDCD=@?=6@@@??BC??:?:;8@
@2RRZ9:00499:01061
ACGAGTGCGTTCCCCATGTCGTAGGTACTC
+
@BCCBBBBAC@BCD:B9;;@@>>A>?;<<C
@2RRZ9:00499:01062
ACGAGTGCGTCCCAC
+
;<BA@<6:1-*0)**
@2RRZ9:00499:01097
ACGAGTGCGTTCCCCATGTCGTA
+
AB@@?@>>>>6999-984466,,
@2RRZ9:00453:01104
ACGAGTGCGTTCCCACTGTCGTA
+
;@?@>@??>><;<,11///,,,.
@2RRZ9:00456:01102
TGATACGTCTCCTCCTTAGTTACTTCA
+
AA@@@BAA;-,*-,*,*,,/5444244
@2RRZ9:00466:01111
ACGAGTGCGTTCCCACTGT
+
>@>:49@@<<---+,,,,,
@2RRZ9:00468:01109
ATCAGACACTCGGACACAGCAGAACACAC
+
974496./////,//4444;433933111
@2RRZ9:00469:01100
ACGAGTGCGTTCCCCATGTCGTAGGTATC
+
9BCBBBBBBD@CCC:@;998888736831
@2RRZ9:00469:01108
ACGAGTGCGTTCCCCATGTCGTAGTAT
+
?DBBBC?=9:2449/9991:9900...
@2RRZ9:00470:01110
ATCAGACATGGACACAGCAGAACACAC
+
9@A@BBB@AA@CCCCECCBAA@BCBAB
@2RRZ9:00474:01111
ATATCGCGAGGGTATGGAAGACTCTATA
+
BBAAACCCCBC@CBBB@C@CDCCBB<<;
@2RRZ9:00475:01104
ACGAGTGCGTTCCCCATGTCGTAGGTATC
+
;BCBA=BBBD@EEC7@899>>>8731371
@2RRZ9:00481:01112
ACGAGTGCGTTCCCCATGTCGTAGGTACTC
+
BCABBBBCCC@CCC:C<<<@A>;>:<0../
@2RRZ9:00481:01126
ACGAGTGCGTTCCCCATGTCGTAGGTACTC
+
@AABBBEB@B2444/9>>>?CC;:57888=
@2RRZ9:00482:01105
ACGAGTGCGTTCCCCATGTCGTAGGTATC
+
8B?@@BDCFD@CB@7=8998888736776
@2RRZ9:00487:01103
ACGAGTGCGTTCCCCATGTC
+
/9?@>>99996111*/////
@2RRZ9:00488:01106
ACGAGTGCGTTCCCCATGTCGTAGAT
+
4@?;9<CCCC>=<<1;111;;18832
@2RRZ9:00492:01124
ACGCTCGACATGCCCAGGTACAGGAG
+
BBBBB?@?B:;/6:611-11<AA?@A
@2RRZ9:00493:01100
ACGAGTGCGTTCCCCATGTCGTAGGTATC
+
4;?AABB;9:5999/44443333736331
@2RRZ9:00500:00097
ACGAGTGCGTTCCCCATGTCGTAGGTACTC
+
BBBBBBBBB:=@==4>99;???>?;@;;;@
@2RRZ9:00501:00083
ACGAGTGCGTTCCCCATGTCGTAGGTACTC
+
BBCCCBCCDCCCEC:DAAABAA88578787
@2RRZ9:00509:00090
ACGAGTGCGTTCCCCATGTCGTAGGTACTC
+
BDB@==;<<C@CDHDH?=<A@@@?>AAAAB
@2RRZ9:00515:00090
ACGAGTGCGTTCCCCATGTCGTAGGTACTC
+
BBB@AABECC@CCC:C;<;@BB??:?:88=
@2RRZ9:00549:00092
ACGAGTGCGTTCCCCATGTCGTAGGTACTC
+
BCABBBA@995999/9@@BBDC@?;?AACC
@2RRZ9:00500:00128
ACGAGTGCGTTCCCCATGTCGTAGGTACTC
+
=;7;ABAAB@=@>?4?999;A@>B>B;;;B
@2RRZ9:00502:00146
ATATCGCGAGGGTATGGAAGACTCTAT
+
98>9;;CDDDC?B:=@@C@BBAAAA:7
@2RRZ9:00505:00124
ACGAGTGCGTTCCCCATGTCGTAGT
+
99?999?A>>6999-99810.4...
@2RRZ9:00506:00103
ACGAGTGCGTTCCCCATGTCGTAGGTACTC
+
BCBBBBBBAD@BCC9BBBBABB;?:<888=
@2RRZ9:00507:00141
ACGAGTCGTCCATGCG
+
9984449;4424444,
@2RRZ9:00508:00100
ACGAGTGCGTTCCCCATGTCGTAGGTACTC
+
BBBAAAAAAA?ACF9DBBA?@B??<<888=
@2RRZ9:00509:00134
ACGAGTGCGTTCCCATGTGTAG
+
948889A@99611-////..31
@2RRZ9:00511:00106
ACGAGTGCGTTCCCCACTGATCGTAGTA
+
BBCBBBCBBB5999/9444449864...
@2RRZ9:00512:00133
ACGAGTGCGTTCCCCATGTCGTAGGTACT
+
988994BABDC?>>1;1110..3101333
@2RRZ9:00513:00135
ACGAGTGCGTTCCCCATGTCGTAGGTATC
+
;<AA@@@A@@5999/99999843711371
@2RRZ9:00513:00140
ACGAGTGGCGTTCCCCATGTCGTAGGTACTC
+
99?>>>@=@BB@B@@4999988887367331
@2RRZ9:00516:00101
ACGAGTGCGTTCCCCATGTCGTAGTACT
+
@>@BBAAAEC@CCB9@@@8><4.....,
@2RRZ9:00516:00114
ACGAGTGCGTTCCCCATGTCGAGGTACTC
+
BBBBBABC@A5999,98444449778:88
@2RRZ9:00516:00149
TCTCTATGCGCTCCACATGTCTAAGGT
+
////////6////,///49B9442/,/
@2RRZ9:00517:00140
ACGAGTGCGTTCCCCATGTCGTAGGTACTC
+
;;A@@ABBCC@CB@4889988887378781
@2RRZ9:00520:00112
TACTGAGCTACCACACACAGAAAGATT
+
44444>9439;244944;9444-4/2*
@2RRZ9:00520:00139
ACGAGTGCGTTCCCCATGTCGTAGGTA
+
1/.//4;;;=@3>>1<11100787017
@2RRZ9:00522:00114
TGATACGTCTCCTTCCTTAGTTACTTCA
+
=@B@AAFD?AA=@=><A?;9;?B@@=>>
@2RRZ9:00522:00128
ACGAGTGCGTTCCCCATGTCGTAGGTATC
+
9<@@@@>9996999/999116:00,.44.
@2RRZ9:00522:00135
ACGAGTGCGTTCCCCATGTCGTAGGTACTC
+
>@ABBCBAB@5999/9>>>?@@BB@B;<>A
@2RRZ9:00524:00128
ACGAGTGCGTTCCCCATGTCGTAGGTACTC
+
;@BBBBCBCD=@@=4=4999>>>><=888>
@2RRZ9:00526:00138
ACGAGTGCGTTCCCCATGTCGTAGGTACTC
+
9A?AABCCCCBCDIAB9;;9>>>>;=888=
@2RRZ9:00527:00130
ACGAGTGCGTTCCCCATGTCGTAGGTACTC
+
99@999BCCEACEE:B9;9>>>87378336
@2RRZ9:00528:00140
ACGAGTGGCGTTCCCCATGTCGTAGGTA
+
@@?@>@A?@??=>>?4>9911//..,.4
@2RRZ9:00529:00132
TGATACGTCTCCTTCCTTAGTTACTTCA
+
BCB@A@A@B4429292484449449>AA
@2RRZ9:00534:00141
ACGAGTGCGTTCCCCATGTCGTAGGTACTC
+
;<A?>@BBCC@CBB8A9;9>>>>=:=888>
@2RRZ9:00534:00142
ACGAGTGCGTTCCCCATGTCGTAGGTATC
+
948>>>ACCD@DCCAB;<1;;;11,.46.
@2RRZ9:00539:00142
ACGAGTGCGTTCCCCATGTCGTAGGTACTC
+
9989@ACABC@DCC:A9;9>>?87478371
@2RRZ9:00540:00100
ACGAGTGCGTTCCCGATGATCGTAGTATC
+
;;:;444:99244-44444////....34
@2RRZ9:00543:00129
ACGAGTGCGTTCCCCATGTCGTAGGTACTC
+
@@CBCCCBAA>BHH:B9;;9998857888>
@2RRZ9:00545:00104
ACGAGTGCGTTCCCCAATGTCGATAGGTACTC
+
947AAA=<<;,111*/,/2/....44440078
@2RRZ9:00546:00137
ACGAGTGCGTTCCCACT
+
9>74449991,--+,,,
@2RRZ9:00549:00116
TGATACGTCTCCTTCCTTAGTTATCTTCA
+
999>=??99942424242///7///6566
@2RRZ9:00501:00183
TAGTATCAGCCTCGCCAA
+
4444@=949964488,*)
@2RRZ9:00502:00189
ACGAGTGCGTTCCCCACTGTCGTAGAGT
+
94849499996999,4449;;;77164,
@2RRZ9:00507:00162
ACGCTCGACATGCCCAGGTACAGGAG
+
BBABB@AADCBBBB>998:AABCAAA
@2RRZ9:00511:00180
TGATACGTCTCCTTCCTTAGTTACTTCA
+
CBBCBBD@AAC>A>B?A>@A>?@<<69@
@2RRZ9:00516:00154
TAGTATCAGCCTCGCCATGACGAAGGTATTCC
+
499494:4449994999@9999954:A=?ABA
@2RRZ9:00517:00172
ACGAGTGCGTTCCCCATGTCGTAGGTACTC
+
ABD??@CBBB6944/8499>>;00,01007
@2RRZ9:00517:00175
CTCTAGCGTCCACATGTCCTAAGGTA
+
,,,,,;4449:;44444489;2,*,0
@2RRZ9:00517:00188
ACGAGTGCGTTCCCCATGTCGTAGGTACTC
+
BBBBB@BBCE@CBC9BBBBA@A:937888=
@2RRZ9:00517:00193
ACGAGTGCGTTCCCCATGTCGTAGGTACTC
+
@B>AABBAAA@CCC:DBBB@@@8857888=
@2RRZ9:00521:00187
CGTGTCTCTAGGCACAGGATTTTGTGTAG
+
ACBABAA:<<B@CCCDD@ECBA9:<<CCD
@2RRZ9:00521:00188
ACGAGTGCGTTCCCCATGTCGTAGGTACTC
+
FDBAB=AAAB?ABC:B@@?B>A??:=888=
@2RRZ9:00523:00182
ACGAGTTCCCCATGTCGTAGGTACTC
+
BBBBBBACCA7@;<<<BB@A>A9:8>
@2RRZ9:00525:00194
TCTCTATGCGCTCCACATGTCTAAGG
+
BCBBBBAAACGDD@BBBBBBABB@A>
@2RRZ9:00527:00182
ACGAGTGCGTTCCCACTGTCGTAGTA
+
=;7;;<@@>?699144444;;00/..
@2RRZ9:00527:00197
ACGAGTGCGTTCCCCATGTCGTAG
+
BBBAAB=>>@5999/944488/..
@2RRZ9:00529:00181
ACGAGTGCGTTCCCATGTCGT
+
BC8<<A>@99611-///,,,,
@2RRZ9:00530:00181
ACGCTCGACATGCCCAGGTAGCAGGAG
+
94399999999999-4/50-,***0**
@2RRZ9:00531:00161
ACGTCGACATGCCCAGGTACAGGAG
+
BCA>>@@@@BBBA?;;7<A@@BACC
@2RRZ9:00531:00189
ACGAGTGCGTTCCCCATGTCGTAGGTACTC
+
BBABBBBBBD@CCC:CBB?>=?7747888>
@2RRZ9:00534:00168
CGTGTCTCTAGGCACAGGATTTTGTGTAG
+
ACBFDAACCCC@C9;;A@??>?49999;B
@2RRZ9:00535:00180
ATATCGCGTACGGTATGGAAG
+
98;4490,,,,,*,0,.,/,/
@2RRZ9:00535:00181
ACGAGTGCGTTCCCCATGTCGTAGGTACTC
+
ABBA?=AAAC?CCC:B??>=??7767888>
@2RRZ9:00536:00187
ACGAGTGCGTTCCCATGTCGT
+
BDBCB>9>996991444433.
@2RRZ9:00538:00154
ACGAGTGCGTTCCCCATGTCGTAGGTACTC
+
@CCDBBBBCC@CB@7989111100,.....
@2RRZ9:00538:00155
ACGAGTGCGTTCCCCATGTCGTAGGTACTC
+
BCAABBDCEC@BB?9A;;:?@?@@=>;<;?
@2RRZ9:00540:00155
ACGAGTGCGTTCCCCATGTCGTAG
+
A9:<BBCBBB2444/944/..4..
@2RRZ9:00540:00161
ACGAGTGCGTTCTCCATGTCGTAGGT
+
?ACCCCBBCD@@@@?@;<;>AC9<:<
@2RRZ9:00540:00194
TAGTATCAGCCTCGCCATGACGAAGGTATTCC
+
?>@<;499485994924?@@@<98<>9995;4
@2RRZ9:00543:00155
ACGAGTGCGTTCCCCATGTCGTAGGTACT
+
=@AB:<;BAB=;;;111/,,,,..,..4.
@2RRZ9:00543:00196
ACGAGTGCGTTCCCCATGTCGTAGGTACTC
+
BCB??@CCCBBBCCAC999BBB??:<8887
@2RRZ9:00544:00170
ACGAGTGCGTTCCCCATGTCGTAGGTACTC
+
ABBBBBCCCD@CCC7A899>>>88478386
@2RRZ9:00545:00191
AGCACTGTAGCTGTCACTAGTTACTTGT
+
9>AAADACECCCBBBCCDC;9:<AB>BB
@2RRZ9:00545:00193
ACGAGTGCGTTCCCCATGTCGTAG
+
?@A@@@BB??5999/9981;82,,
@2RRZ9:00547:00196
ACGAGTGCGTTCCCCATGTCGTAGGTACTC
+
<DC@@@CCCBBBCC:B9;<BBB76478887
@2RRZ9:00548:00165
TCTCTATGCTCTCCACATGCTAAG
+
==CBBA;99?9942//////6658
@2RRZ9:00504:00233
TGATACGTCTCCTTCCTTAGTTACTTCA
+
9AA@@@?994424<=<AD<9<@<;;=99
@2RRZ9:00506:00208
ACGAGTGCGTTCCCCATGTCGTA
+
?=>9999>??6999,444////.
@2RRZ9:00508:00213
ACGAGTGCGTTCCCCATGTCGTAGGATC
+
ABCCCCCB=?5999/9981;0...,.4.
@2RRZ9:00510:00208
ACGAGTGCGTTCCCCATGTCGTAG
+
@@@@@AD@>>5999/994///,,,
@2RRZ9:00514:00201
ACGAGTGCGTTCCCCATGTCGTAGGTACTC
+
BBD??@CCCD@BBB8BBBBBBBBB?A>??A
@2RRZ9:00514:00213
CGTGTCTCTAGGCACAGGATTTTGTGTAG
+
AABA9<;A99948944994999,49867*
@2RRZ9:00520:00204
ACGAGTGCGTTCCCCATGTCGTAGTAC
+
;@C@>@A?::5999,4444888443..
@2RRZ9:00522:00224
ACGAGTGCGTTCCCCATGTCGTAGGTACTC
+
BBBABEDCCC?CHDAC;<;9>>88678887
@2RRZ9:00523:00206
ATATCGCGACGGGTATGGAAGACTCTATAG
+
4;;;8?;94444-48::2424776<<634:
@2RRZ9:00523:00224
ACGAGTGCGTTCCCCATGTCGTAGGTACTC
+
?CDAB>CBBB6944/9899?@;10,00...
@2RRZ9:00526:00209
ACGAGTGCGTTCCCCATGTCGTAGGTACTC
+
BBBABBBAAB?AAB:CAAB?AA??:?@@@?
@2RRZ9:00527:00222
ATCAGACACGGACACAGCAGAACACAC
+
CCCCCCCCBB@BCBBC@@BBB?B?;9=
@2RRZ9:00527:00246
ACGAGTGCGTTCCCCATGTCGTAGGTACTC
+
BBA>@BBBBD@BCC:B9:::@@AB?B;<;A
@2RRZ9:00529:00212
TAGTATCAGCCTCGCCATGACGAAGGTATTCC
+
4;49CGCCDCCBACF><<B@A@@242444247
@2RRZ9:00529:00221
ATATCGCGAGGGTATGGAAGACTC
+
48>@9944999-444424244333
@2RRZ9:00530:00230
ACGAGTGCGTTCCCCACTGTCGTAGTA
+
;A899A999@6999,444444443333
@2RRZ9:00531:00206
CGTGTCTCTAGGCACAGGATTTTGTGTAG
+
@ABAAACCCCC@CA@>@@9999/999>>@
@2RRZ9:00532:00235
ACGAGTGCGTTCCCCATGTCGTAGG
+
;DCBABCA>>2444/984/444..,
@2RRZ9:00534:00202
ACGAGTGCGTTCCCCATGTCGTAGTAGTC
+
9<BBAA=>995499/9444;;;3313331
@2RRZ9:00534:00218
ACGAGTGCGTTCCCCACTGTCGTAGTAGT
+
;ACE@ACB::,111+1////884333333
@2RRZ9:00534:00237
ACGAGTGCGTTCCCACT
+
BDA991<<11,-70,,*
@2RRZ9:00535:00232
ACGAGTGCGTTCCCCATGTCGTAGGTACTC
+
AC?BABCCAA<BDHACA@@AAAA?=>888=
@2RRZ9:00536:00201
ACGAGTGCGTTCCCCATGTCGTAGGTACTC
+
@A?@@@AAAB@AAA8BB@@?BCBC@C@@@B
@2RRZ9:00537:00240
ACGAGTGCGTTCCCCATG
+
B@>>>944442///*///
@2RRZ9:00537:00247
TACTGAGCTACCACA
+
444449:/.//,//4
@2RRZ9:00538:00243
ACGAGTGCGTTCCCCATGTCGTAGGTACTC
+
BBBBBABCCD@BCC9B9::ABBA@=@:;;@
@2RRZ9:00539:00211
ACGAGTGCGTTCCCCATGTCGTAGGTACTC
+
BBBBBABABB@CCC:CA@@@BB??<?:;;?
@2RRZ9:00546:00204
ACGAGTGCGTTCCCCATGTCGTAGGTACTC
+
9;@@@ACCCI?CBC9B>@@@BB8;77888>
@2RRZ9:00546:00207
ACGAGTGCGTTCCCCATGTCGTAGGTACTC
+
BCACCBCBBD@BBC:DCBA>@???;>:;;A
@2RRZ9:00546:00215
ACGAGTGCGTTCCCCATGTCGTAGGTACTC
+
BBB?AABCDD@CDB9A>>=7>>7647888=
@2RRZ9:00548:00209
ACGAGTGCGTTCCCACTGTCG
+
?ACBBBB;88,//,/////44
@2RRZ9:00500:00258
ACGAGTGCGTCCCA
+
8@899/1///,2*,
@2RRZ9:00509:00268
ACGAGTGCGTTCCCCATGTCGTAGGTATC
+
ABE@@ACDCB@CBB7@899?>>8736796
@2RRZ9:00510:00265
ACGAGTGCGTTCCCCATGTCGTAGGTATC
+
?CBBB@ABBC@ECB9>9:1::;00,/;6.
@2RRZ9:00513:00279
ACGAGTGCGTTCCCCATGTCGTAGGTACTC
+
BBABBCBBCC@AFC:C9;;B@>8757888=
@2RRZ9:00516:00290
AGCACTGTAGCTGTCACTAGTTACTTGT
+
@CBBBB<9=E@<:BCBCCBBB?CCE?BC
@2RRZ9:00521:00267
CGTGTCTCTAGGAGACAGGATTTTG
+
99444442,,,*,,,66913111,1
@2RRZ9:00524:00259
ACGAGTGCGTTCCCCATGTCGTAGA
+
BCB??ABBBCECBB499910.....
@2RRZ9:00526:00274
ACGAGTGCGCTC
+
//.00///////
@2RRZ9:00527:00267
ACGAGTGCGTTCCCCATGTCGTA
+
BDBABB:<=B????111/,,,2.
@2RRZ9:00527:00278
ACGAGTGCGTCCTCCATGTCGT
+
8<BC>>9994424924499///
@2RRZ9:00529:00267
ACGAGTGCGTTCCCACTGTCG
+
;BA<;9>>9959=04444/,,
@2RRZ9:00533:00263
TGATACGTCTCCTTCCTTAGTTACTTCA
+
BBBBCCCBBBB?C=?@CA<:<@CCDCCE
@2RRZ9:00538:00264
ACGAGTGCGTTCCCCATGTCGTAGGTACTC
+
>ABBCBBCCB=@994=999?>>88467331
@2RRZ9:00539:00258
CGTGTCTCTAGGCACAGGATTTTGTGTAG
+
4>>9<=DBC@B7:;@>@??>>>/99@<<<
@2RRZ9:00539:00269
ACGAGTGCGTTCCCCATGTCGTAGG
+
=B;::<@@>D6111+111---,..,
@2RRZ9:00540:00267
ACGAGTGCGTTCCCATGTCGT
+
BDB99<@>>?611-////...
@2RRZ9:00541:00261
ATATCGCGAGGGTATGGAAGACTCTATA
+
BBBBBBDCCCC>C:<<@C@CB>?@A;:9
@2RRZ9:00541:00295
ACGAGTGCGTTCCCCATGTCGTAGGTACTC
+
B@BBBBBA==;@?>4?AABBBDBBBBABAC
@2RRZ9:00544:00254
ACGAGTGCGTTCCCCATGTCGTAGG
+
9@>99;ABCDC>AA1111--,,..,
@2RRZ9:00549:00259
CGTGTCTCTAGGCACAGGATT
+
////449/1//,//4442499
@2RRZ9:00505:00309
ACGAGTGCGTTCCCACTGTCGTAG
+
99B;<<BA@@699144/////64.
@2RRZ9:00507:00302
ACGAGTGCGTTCCCACTGTCGTAGTAGTC
+
;<B;99999969914444444931133..
@2RRZ9:00507:00329
ACGAGTGCGTTCCCCATGTCGTAGGTACTC
+
@BA@?AECCC=?=949899>>>88478331
@2RRZ9:00508:00318
ACGAGTGCGTTCCCCATGTCGTAGGTACTC
+
@BBAA=BCDCABAA7==@=>>>88578887
@2RRZ9:00510:00325
TACTGAGCTACACACACAGAAAGA
+
/4444?==@AB;991>11/,00,,
@2RRZ9:00510:00342
AGCACTGTAGCTGTCACTAGTTACTTGT
+
9@BABAAA@@@99@99999882999244
@2RRZ9:00512:00321
TACTGAGCTACACACACAGAAAGATTGGT
+
BBBAGBCEB@@ACCDCCCBCC@BB@?B;?
@2RRZ9:00512:00326
ACGAGTGCGTTCCCACTGTCGTAG
+
@AA:9<BC@B59909444444/..
@2RRZ9:00513:00342
ACGAGTGCGTTCCCCATGTCGTAGGTACTC
+
BCBBBBBBCC?AA?6=4:8<>>8747888=
@2RRZ9:00515:00341
ACGAGTGCGTTCCCCATGTCGTAGGTACTC
+
>@ABBCDCDC@B?;29891<<<00,/0...
@2RRZ9:00519:00346
TAGTATCAGCCTCGCCATGACGAAGGTATTCC
+
>=@;;;=@@AABABB=<;9>?9959<>41,/,
@2RRZ9:00520:00322
ACGAGTGCGTTCCCCATGTCGTAGGTACTC
+
BBBBAABCCC?BAA9==@@=>>8847888=
@2RRZ9:00521:00343
TCTCTATGCGCTCCACATGTCTAAGGT
+
>>@?@C?:>=?9929;@@99111,/,/
@2RRZ9:00522:00324
ACGAGTGCGTTCCCATGTCGTAG
+
BBA??@>@?>611,////66673
@2RRZ9:00522:00348
ACGAGTGCGTTCCCACT
+
>BB@?>>>11--88-,,
@2RRZ9:00526:00305
TAGTATCAGCCTCGCCATGACGAAGGTATTCC
+
@@A;;9>@;<6;DBBCBB;;<<@;>?@@@>B>
@2RRZ9:00527:00300
ACGAGTGCGTTCCCCATGTCGTAGGT
+
;ABCBC>;9:2444,944/446..,.
@2RRZ9:00527:00318
ACGAGTGCGTTCCCCATGTCGTAGTA
+
?AB@AACB>;5444/9991::<00..
@2RRZ9:00527:00326
TACTGAGCTACCACACACAGAA
+
?><99?B9444:444/////.,
@2RRZ9:00527:00341
ACGAGTGCGTTCCCCATGTCGTAGGTATC
+
?BBBACA;;;2444/9981<;;.0,.46.
@2RRZ9:00528:00340
ACGAGTGCGTTCCCCATGTCG
+
?A>@@@@@@@5111+1//,,,
@2RRZ9:00530:00301
ACGGTGCGTTCCCCATGTCGTAGGTAGAGAGG
+
9<;79B@@ADDCD:CCCA@>>9847=:00**)
@2RRZ9:00530:00321
ACGAGTGCGTTCCCCATGTCGTAGGTAT
+
?@B?BBC@;;2444/9991:770/,/04
@2RRZ9:00531:00305
TACTGAGCTACACACACAGAAAGATTGGT
+
BBBCCCC???==999B>A@AB?BBB@F<?
@2RRZ9:00533:00326
ACGAGTGCGTTCCCCATGTCGTAGG
+
BBA9:<BA??5499/9981744..,
@2RRZ9:00537:00343
ACGAGTGCGTCTCCAT
+
1/.7001/////6,33
@2RRZ9:00544:00317
TAGTATCAGCCTCGCCATGACGAAGGTATTCC
+
B?AAABBB@@>B<<=BCCCCCAB@C@@@@=@8
@2RRZ9:00547:00332
ACGAGTGCTTCCCCATGTCGTAGTAGAGAG
+
BBB?=@@9749??4@@AACCCA@?=?==--
@2RRZ9:00548:00327
ACGAGTGCGTTCCCCATGTCGTAGGTACTC
+
BBBABACCCD=?=949499>>>87478781
@2RRZ9:00548:00334
ACGAGTGCGTTCCCCATGTCGTAGGTACTC
+
?CC@@?BCCD@CCC:E@@?@??33478887
@2RRZ9:00549:00310
ACGAGTGCGTTCCCACTGTCGTAGT
+
BCBB@@AA=<,11,1////447311
@2RRZ9:00549:00340
ATCAGACACGGACACAGCAT
+
4799;;9;94589>911,,,
@2RRZ9:00502:00360
ACGAGTGCGTCCT
+
?B?A>84//**0(
@2RRZ9:00505:00389
ACGAGTGCGTTCCCCATGTCGTAGT
+
8;@;;<A@@B5111*1/////6331
@2RRZ9:00508:00355
ACGAGTGCGTTCCCCATGTCGTAGGTACTC
+
BBA?@ACB@;2444/9>>>?AA8747888=
@2RRZ9:00512:00379
ACGAGTGCGTTCCCATGTCGTAGGTACTC
+
BBB>>>B;;;244-9>>?@AA8737888=
@2RRZ9:00514:00373
ACGAGTGCGTTCCCCATGTCGTAGG
+
BBABBBB?;;2444/9991::8-,+
@2RRZ9:00520:00366
TACTGAGCTCCACACACAGAA
+
/////88434244444444/7
@2RRZ9:00523:00371
ACGAGTGCGTTCCCCATGTCGTA
+
@@?<;;>>AA6111*///////3
@2RRZ9:00524:00367
ACGAGTGCGTTCCCCATGTCGTAGGTAT
+
BCBBBBB;9:2444-9991;;;00,006
@2RRZ9:00524:00396
ACGAGTGCGTTCCCCATGTCGTAGGTACTC
+
ABB??>BCCC9;;;/9=>>>998867?887
@2RRZ9:00526:00385
GTAGTAATTCATGCCTCGCCA
+
244449242444442484924
@2RRZ9:00528:00387
ACGAGTGCGTTCCCACTGTCGTA
+
CDA?@ACCA?=;;,111////,.
@2RRZ9:00529:00363
ACGAGTGCGTTCCCCATGTCGTAGGTAC
+
BBBAA?C@;;2444/9999AA>11,000
@2RRZ9:00530:00366
ACGAGTGCGTTCCCATGTCGTAGG
+
BC>@@@@@@?5490944/860,,*
@2RRZ9:00538:00350
TCTCTATGCGTCCACATGTCAT
+
44449::949998944484///
@2RRZ9:00540:00365
CTCTATGCGCTCCACATGTCTAAGG
+
///////44444899:88>9442/,
@2RRZ9:00544:00366
TAGTATCAGCCTCGCCATGACGAAGGTATTCC
+
BBC@AADCCB>AACDBCBCEDCD@CEDDB?B@
@2RRZ9:00547:00359
ACGAGTGCGTTCCCCATGTCGTA
+
BBB??@CA;;2444/944///8.
@2RRZ9:00547:00367
ACGAGTGCGTCCTCCTACTGTCGT
+
49894444///,//,/.//89994
@2RRZ9:00501:00448
AGCACTGTAGCTTTCACTATTTACTTGT
+
@ACCCBBBAAADC?AACBBCC?BCC=@?
@2RRZ9:00502:00427
ACGAGTGCGTCCTCCTA
+
CCBA@>99911,,,*,*
@2RRZ9:00504:00429
ACGAGTGCGTCCTCC
+
4938891////,,2*
@2RRZ9:00510:00411
ACGAGTGCGTCCTCCATGTC
+
BB711<1////78814444/
@2RRZ9:00513:00405
ACGAGTGCGTCCC
+
??A@88911-,,*
@2RRZ9:00514:00405
ATATCGCGAGGGTAGTGAAG
+
48999>49444-44444423
@2RRZ9:00514:00418
ACGAGTGCGTTCCCACTGTCGTA
+
=@A;:<B@>=511,111/////3
@2RRZ9:00518:00425
ACGAGTGCGTTCCCACTCG
+
=@@BA?9>4/-11-//,,,
@2RRZ9:00520:00405
ACGAGTGCGTTCCCATGTCGTAGG
+
9>??AA<99A6991844/..6..,
@2RRZ9:00521:00445
ACGAGTGCGTTCCCCATGTCGTAG
+
?@@AAACADB5499/9991///..
@2RRZ9:00524:00401
TGATACGATCTCCTTCCT
+
>@4/111////4242478
@2RRZ9:00529:00400
ACGAGTGCGTTCCCCATGTCG
+
BDBBBB@;995/11+1///..
@2RRZ9:00529:00449
ACGAGTGCGTTCCCCATGTCGTAGT
+
=@>@@AB@A@5444/4444449331
@2RRZ9:00535:00429
ATATCGCGAGGGTATGGAAGACTCTAT
+
@C9<<CBBDDA:@@9959<?>>@B?70
@2RRZ9:00536:00402
ACGAGTGCGTTCCCCATGTCGTAGT
+
ACBBBBC@;;2///+1///666331
@2RRZ9:00536:00410
ACGAGTGCGTCCTACC
+
B@<=899//,*0***)
@2RRZ9:00536:00424
ACGAGTGCGTTCCCCATGTCGTAGGTACTC
+
B@>AABCCCB==9949499>?>88578887
@2RRZ9:00543:00417
ACGCTCGACATGCCAGTACAGGA
+
9434449;;//,,*,,,,/4424
@2RRZ9:00543:00430
TTATCAGCCTCCGCCATGACGAAGGTATCC
+
92944498244249<=89>9<9=;,1111,
@2RRZ9:00546:00443
ACGAGTGCGTTCCCCATGTCGTAGGTACTC
+
ABBBBBBBBB@BCC:DBBBAAA@?=?::8=
@2RRZ9:00547:00428
ACGAGTGCGTTCCCCATGTCGTAGGTAC
+
?BBB?@AA@;2444/9999>?;10,00.
@2RRZ9:00549:00422
ACGAGTGCGTTCCCACTGTC
+
@EBBBBCB@@2//+1/////
@2RRZ9:00510:00450
ACGAGTGCGTTCCCCATGTCGTAGTACTC
+
BBB@@AB@;;2444/9991;;=00/0...
@2RRZ9:00510:00477
ACGAGTGCGTTCCCACTGTCGT
+
?@@A@?@@9961>-//,,,,,,
@2RRZ9:00513:00455
CGTGTCTCTAGCACAGGATTTTGTGTAG
+
;<<A>99>111//44484444,444/67
@2RRZ9:00516:00454
ACGAGTGCGCTCGTCCATG
+
447444/,,,,,,,,*,49
@2RRZ9:00516:00458
TAGTATCAGCCTCCGCCATGACGAAGGTATTCC
+
4444444///,//,//,444444424:444597
@2RRZ9:00517:00468
ACGAGTGCGTTCCCCATGTCGTAGGTATC
+
B?>?ABBA@B2444/9999?>>8737>71
@2RRZ9:00517:00488
AGTATCAGCTCGCCATGACGAAGGT
+
==949@B9111//7/4449AA51,/
@2RRZ9:00522:00495
ACGAGTGCGTTCCCACTGTC
+
BBBBBDB;66,,,*-,,,,/
@2RRZ9:00530:00473
ACGAGTGCGTTCCCCATGTCGTA
+
>?A@AABB@;2///+1//,00,.
@2RRZ9:00531:00461
ACGAGTGCGTTCCCCATGTCGTAGGTACTC
+
@BBABBBCBB>A??7=;;;>@@8847888=
@2RRZ9:00531:00468
ATCAGACACGGACACAGCAGAACACAC
+
B@A@CCC@A@8;9@B<<<BAB>C???=
@2RRZ9:00541:00463
ACGAGTGCGTCCTCCATGTCG
+
=;;::>1////,/8,.34444
@2RRZ9:00501:00500
ACGAGTGCGTTCCCCATGTCGT
+
<ACA@@@?995111*////...
@2RRZ9:00502:00515
ACGAGTGCGTTCCCCATGTCGTAGGTACTC
+
BBB@BBCEB@6444/8899>>>87478881
@2RRZ9:00505:00537
ATATCGCGACGGGTATGGAAGACTCTATAGA
+
>89449999444-444824244333111661
@2RRZ9:00507:00525
ACGAGTGCGTTCCCACTGT
+
=@;:99999961<-//,,,
@2RRZ9:00522:00502
ACGAGTGCGTTCCCACTGTCGT
+
@>@:;<A@?>611-/1//////
@2RRZ9:00532:00534
TACTGAGCTACACACACAGAA
+
48;44:@8./////44444/7
@2RRZ9:00537:00528
TAGTATCAGCCTCGCCATGACGAAGGTATTCC
+
AAB@AABBCDACECEA?A@CDCB?B@@@@=@?
@2RRZ9:00540:00521
ACGAGTGCGTTCCCCATGTC
+
B<;;@999996111*////.
@2RRZ9:00540:00536
ACGCTCGACTTGCCCAGGTACAGGAG
+
BBBBB@@A996999-44244;33139
@2RRZ9:00541:00541
ACGAGTGCGTTCCCACTGTG
+
=8@BB<<<B@511,///,**
@2RRZ9:00547:00505
TCTACTATGCGCTCCACATGTCTAAGGT
+
//////6:1<<<>:@EDCDCA=@@7;5;
@2RRZ9:00502:00569
ACGAGTGCGTTCCCACTGTCGTAGA
+
>>><<=BA99611-11/////.317
@2RRZ9:00512:00594
CGTGTCTCTAGGAGAC
+
4444444,***)***,
@2RRZ9:00526:00571
TAGTATCAGCCTCGCCATGACGAAGGTATTCC
+
@@CBBBCBBBACCCFBCB@AACC@C?CAA>A?
@2RRZ9:00526:00597
ACGAGTGCGTTCCCACTGTCGTAGA
+
8;:;;9>=@@611-/////6604..
@2RRZ9:00537:00575
TGATACGTCTCCTTCCTTAGTTACTTCA
+
44>>999;11/,/,/,/,39984//,/,
@2RRZ9:00537:00595
ACGAGTGCGTTCCCCACTGTCGTAGTAACGTAC
+
9489449>=9;;::0////////33331..33.
@2RRZ9:00542:00562
ACGAGTGCGTTCCCCATGTCGTAGGTACTC
+
@ACBBBCB@;6444/9999?@@88578886
@2RRZ9:00544:00589
TGATACGTCTCCGTCTAGTTACTTCA
+
948?@??>A**)***(((*),,,*//
@2RRZ9:00547:00591
ACGAGTGCGTTCCCCATGTCGTAGT
+
@ABBBBCB;;2444/9989444331
@2RRZ9:00549:00565
ACGAGTGCGTTCCCACTGTCG
+
BBB?@AA?9=511,///////
@2RRZ9:00511:00616
ACGAGTGCGTCCCACTGTG
+
ABBBA<;<11-,*,,,/,2
@2RRZ9:00515:00624
ACGAGTGCGTTCCCCATGTCGTAGGTACTC
+
?BBAAACB@A5499/9999??@8747888=
@2RRZ9:00529:00618
ACGAGTGCGTTCCCACTGTC
+
?@>@@@BB;:,11,1///,/
@2RRZ9:00530:00635
ACGAGTGCGTTCCCATGTCGTAGT
+
BBBBBBB>99244-944/446...
@2RRZ9:00532:00617
ACGAGTGCGTCCTCCATGTCGT
+
49?9999;<A@=:8,//////4
@2RRZ9:00533:00606
TCTCTATGCGCTCCACATGTCTAAGG
+
444444444444B544449999>595
@2RRZ9:00543:00611
ACGAGTGCGTCCTCCATGTCT
+
??;=>>9999924423344//
@2RRZ9:00545:00614
ACGAGTGCGTCCTCCATG
+
498<7;1////722*/,0
@2RRZ9:00510:00658
TACTGAGCTACACACACAGAAAGATTGGT
+
CBCD@AADC@AACBB:;;@==9>>>5858
@2RRZ9:00517:00691
ACGAGTGCGTTCCCCATGTCGTAGGTACTC
+
ACBBBBBBBC?CDD:B9;1:;;00,0000.
@2RRZ9:00531:00698
ACGAGTGCGTTCCCCATGTCG
+
ABCBEBB@;;2///+11//..
@2RRZ9:00533:00679
AGCACTGTAGCTGTCACTAGTTACTTGT
+
49;9?@A;<<;=B>>@<999;7;;B@CC
@2RRZ9:00533:00683
ACGAGTGCGTTCCCCATGTCGTA
+
BCBBBBB;995499/94444443
@2RRZ9:00542:00680
TAGTATCAGCCTCGCCATGACGAAGGTATTCAT
+
4444;:<4//7/1/6,/49@9992/,///,/,,
@2RRZ9:00500:00718
TAGTATCAGCCTCGTCCT
+
@9444494/67/////,/
@2RRZ9:00500:00724
ACGAGTGCGTCGT
+
498:///,*****
@2RRZ9:00505:00713
ACGAGTGCGTCCT
+
=@<1111//**0(
@2RRZ9:00509:00709
ACGAGTGCGTTCCCACTGTCGTA
+
BCB:9<CCAA>>?8111//,,*,
@2RRZ9:00512:00723
ACGAGTGCGTTCCCACTGTCGTAGTAGTC
+
ABB?=;;99969B:>8444883311342,
@2RRZ9:00514:00734
ACGAGTGCGTCCTCCATGTCG
+
498>84944442442334444
@2RRZ9:00516:00737
ACGAGTGCGTTCCCCATGTCGTAGT
+
BBBBAAACBB;8660:111<;=0/.
@2RRZ9:00523:00712
ACGAGTGCGTTCCCCATGTCGTAGGTACTC
+
BCC??ACB=95999-9991<<;00,.....
@2RRZ9:00525:00748
ACGAGTGCGTTCCCACT
+
BBA:91>>1-**000**
@2RRZ9:00527:00703
ATCAGACACGGACAC
+
=>>94884442444/
@2RRZ9:00527:00720
CGTGTCTCTAGGCGACAGGATTTG
+
<<999999111,0./6287///+/
@2RRZ9:00528:00708
ACGAGTGCGTTCCCATGTCGTAGGTACTC
+
BBB???DB@@6:419>>@ACC::59:88>
@2RRZ9:00528:00748
ACTAGTGCGTTCCACAT
+
//,,,,*,,,*,*/..4
@2RRZ9:00529:00737
ACGAGTGCGTTCCCACTGTCGTAG
+
BBA:99@B;982>87:///,,04.
@2RRZ9:00539:00739
ACGAGTGCGTTCCCATGTCGTAG
+
BBC@??BB;;6//+11/11/8.0
@2RRZ9:00507:00772
ACGAGTGCGTTCCCCATGTCTAGGTAC
+
//34999>99:9AA8@4/--,,,*,,,
@2RRZ9:00507:00777
TGATACGTCTCCTTCCTTAGTTACTTC
+
449>>>>9999542424234494//,,
@2RRZ9:00511:00799
ACGAGTGCGTCTCC
+
4436/////////,
@2RRZ9:00512:00755
ACGAGTGCGTTCCCCATGTCGAAGG
+
BCA@?AB@@@5111+1/,****),*
@2RRZ9:00512:00770
ACGAGTGCGTCTC
+
9;3//8,,,**(,
@2RRZ9:00519:00793
ATCAGACACGGACACAGCCA
+
=7>>>43449744/66/,*,
@2RRZ9:00520:00757
CACTATGCGCTCCACATGTCTAAGGT
+
/////44:44442444::?@9951,1
@2RRZ9:00522:00766
ACGAGTGCGTTCCCAC
+
99?;99@@21,-=+,,
@2RRZ9:00523:00781
ACGAGTCGTTCCCACTGTCGTAGA
+
=?ABEB@@@444-94444444446
@2RRZ9:00528:00793
ACGAGTGCGTCCC
+
AA;@><1--***)
@2RRZ9:00532:00789
ATCAGACACGGACACAGCAGAACACAC
+
BABCBB@BCB?BCCCB??@@@=@CBBB
@2RRZ9:00545:00770
TAGTATCGAGCCTCC
+
/1,,02-,,//7699
@2RRZ9:00546:00753
TCTCTATGCGCTCCACATGTCTA
+
;;AADBBCD?@;:59?>999118
@2RRZ9:00546:00762
ACGAGTCGTCCATGCG
+
9;.1//68/42/////
@2RRZ9:00549:00777
ACGAGTGCGTTCCCACTGTCTA
+
BBB@?@>?99611-11/////3
@2RRZ9:00502:00834
TCTCTATGCGCTCCACATGTCTAAGGT
+
DCCCCCBBBCCCD?BCBABB@@@:<:<
@2RRZ9:00509:00842
TGATACGTCTCCT
+
4444444;600)*
@2RRZ9:00512:00801
ACGAGTGCGTTCCCCATGTCGTAGGTACTC
+
BDBAA@DCCDB?==499;9???87478887
@2RRZ9:00513:00815
ACGAGTGCGTTCCCATGTCGTAGTACT
+
BBB@BBA;9:244-9444986......
@2RRZ9:00514:00815
ACGAGGTGCGTTCCCCATGTCGTAGTAC
+
BBA??=ACCCD@CCC:C9;16;7-,,-,
@2RRZ9:00516:00811
ACGAGTGCGTTCCCCATGTCGTAGTACGTC
+
?BC@?ACCBB7999/9991;;?00.....3
@2RRZ9:00523:00836
TCTCTATGCGCTCCACATGTCTAAGG
+
BCCGFCCBA??996994444444248
@2RRZ9:00525:00800
TAGTATCAGCCTCGCCATGACGAAGGTATTCC
+
99<<999911,1///769=A@@@<6,///,/,
@2RRZ9:00525:00836
TCTCTATGCGCTCCACATGTCTAAGG
+
44444444;444424989@@9442/,
@2RRZ9:00528:00807
ACGAGTGCGTCCTCCATGTCTA
+
=@A;;<<;<<;>;>24444///
@2RRZ9:00530:00826
ACGAGTGCGTTCCCCATGTCGTAGGTATC
+
BBB???CCBA8:44/9891<<<11,/76.
@2RRZ9:00532:00817
ACGAGTGCGTTCCCACTGTCGTAGA
+
?>;;;<?>@D611-/6///660767
@2RRZ9:00536:00804
TCTCTATGCGCTCCACATGTCTAAGGT
+
BAAFBBBBBCGCHAB=99444495989
@2RRZ9:00537:00816
CGTGTCTCTAGGCACAGGATTTTGTGTA
+
<;BBA999>996:=;887////*///22
@2RRZ9:00537:00822
TACGATGTGCTCCTCCACTGTC
+
,*********./,4;:88=@<9
@2RRZ9:00537:00838
CGTGTCTCTAGGCACAAGATTTTGTGTAG
+
ACCCCBBBAAA@BCA=9@9999/9>><<<
@2RRZ9:00538:00827
ATCAGACACGGACACAGCAGAACACAC
+
CABC::;CCD?BCCBABBBBB@BBB@>
@2RRZ9:00540:00847
ACGAGTGCGTTCCCCATGTCGTAGG
+
BBBBBBCA;;2444/9981;46..,
@2RRZ9:00506:00884
ACGAGTGCGTTCCCCATGTCGTAGGTACTC
+
BBABBBBA>??CDD9:;<<?@@00,0100.
@2RRZ9:00508:00854
ACGAGTGCGTTCCCCATGTCGTA
+
@CBBBBB?@;5999/9941//0,
@2RRZ9:00510:00897
TACTGAGCTACCACACACATGAAGATT
+
19=;9@A@9882994//6///.,.45,
@2RRZ9:00512:00859
AGCACTGTAGCTGTCACTAGTTACTTGT
+
<<CEHCBBCCBBCCBBCCBBB>CDCBCB
@2RRZ9:00513:00880
CGTGTCTCTAGGCACAGGATTTTGTGTAG
+
BA?==@@=>@A8;<ABAB9999-948666
@2RRZ9:00518:00852
ACGAGTGCGTTCCCCATGTCGTAGGT
+
AAB@@@CC;;2444/999;;=8--*,
@2RRZ9:00518:00866
TGATACGTCTCCTCTTAGTTACTCA
+
444:99<BD@=+-,,*,,*)/////
@2RRZ9:00521:00861
ACGAGTGCGTTCCCATGTCGTAGTAGTC
+
BCB::<BB@B5990944444433133..
@2RRZ9:00524:00869
TAATAACAGCCTCGCCATGACAAAGGTATTCC
+
?B?BC?B?@@=@@BCABBBCCCC>A@A;959A
@2RRZ9:00525:00855
ATATCGCGAGGGTATGGAAGACTCTATA
+
CAABBBCCCCD@C;?=AC@CCCCC?:;:
@2RRZ9:00526:00862
ATATCGCGAGGGTA
+
489844444//+//
@2RRZ9:00528:00881
TAGTATCAGCCTCCGCCATGACGAAGGTATTCC
+
999444444/,//,//56999===>?<@9;8<?
@2RRZ9:00529:00898
ACGAGTGCGTTCCCCATGTCGTAGTA
+
BBB?BBA;445999,8444776....
@2RRZ9:00530:00875
AGCACTGTAGCTGTCACTAGTTACTTGT
+
AABBDCCBDAADECECCABBB@@AAACC
@2RRZ9:00530:00891
TAGTATCAGCCTCGCCATGACGAAGGTATTCC
+
@>AAAACC@A>@;999@999999592449282
@2RRZ9:00536:00861
ACGAGTGCGTTCCCCATGTCGTAGGTACTC
+
BCB9:>DCECABCCACA@B@;;31378887
@2RRZ9:00536:00862
ACGAGTGCGTTCCCCATGTCGTAGT
+
ABB?@?@;445999,984444/...
@2RRZ9:00536:00876
ACGAGTGCGTTCCCACTGTCG
+
;;B@@@BA99611-1////,,
@2RRZ9:00536:00892
ACGAGTGCGTTCCCCATGTCGTAGTACTC
+
BBBAABCCB?===94=891<<<0000...
@2RRZ9:00539:00867
ATATCGCGAGGGTAGTGGAAG
+
88:;@@@>>@@+--,**)(((
@2RRZ9:00547:00866
ACGAGTGCGTTCCCACTGT
+
@A@BBBA;//,--+,,,,,
@2RRZ9:00549:00893
ACGAGTGCGTTCCCCATGTCGTAGGTATC
+
BBBAAABBBD@CDD:E@@949988578A1
@2RRZ9:00500:00931
TACTGAGCTACCACACACAGAAAGATTG
+
4994444444424:94444433,344,,
@2RRZ9:00500:00942
TACTGAGCTACACACACAGAAAGATT
+
4994949;;11///4444444-464,
@2RRZ9:00501:00948
TACTGAGCTACACAACAGAAAGATTGGTGC
+
BABAA@AAA;;<BC@CCGCC<ABB>B@B@?
@2RRZ9:00502:00910
ACGAGTGCGTTCCCACTGTCG
+
BBC@?>9@11,11,1////44
@2RRZ9:00503:00920
TCTCTATGCGCTCCACATGTCTAAGGT
+
A>>><<;99>>@?=@D@@ADCBB@C@C
@2RRZ9:00504:00911
ACGAGTGCGTTCCCCATGTCGTAGTATC
+
ABDAEB@;992449-9981;;;0/006.
@2RRZ9:00507:00938
ACGAGTGCGTCCTA
+
4989944//,*0**
@2RRZ9:00508:00917
ACGAGTGCGTTCCCCATGTCGTAGGTACTC
+
AACBBCA?AB?BAA7@;;9?>>8747??>=
@2RRZ9:00508:00934
ACGAGTGCGTTCCCCATGTCGTAGGTACTC
+
BB?@?BCCAA2444/9>>>>?>88578781
@2RRZ9:00510:00900
TCTCTATGCGCTCCCACATGTCTAAGGT
+
//////////////+//49;?9442424
@2RRZ9:00513:00932
ACGAGTGCGTCCCAT
+
A@AB@11222,20,*
@2RRZ9:00521:00942
ACGAGTGCGTTCCCATGTCGTAGT
+
8<@@@ABA@@244-9444776...
@2RRZ9:00523:00927
ACGAGTGCGTTCCCCATGTCGTAGGTACTC
+
BDBBBCBBEC?CB@8=9;9>>>8857888=
@2RRZ9:00526:00904
ACGAGTGCGTTCCCATGTCGTAGA
+
BBBBB;;;4469919444444337
@2RRZ9:00530:00903
ACGAGTGCGTCCTCGT
+
CBC?==:<--,*,,,,
@2RRZ9:00538:00906
ACGAGTGCGTTCCCCATGTCGTAGTAT
+
BCCBBB@;445999,444444833137
@2RRZ9:00538:00921
ACGAGTGCGTTCCCATGTCGTAGTA
+
9@>?8;4444899594443333113
@2RRZ9:00540:00918
ACGAGTGCGTTCCCACTGTCGTAG
+
44344444/7,//+/////44433
@2RRZ9:00540:00931
ACGAGTGCGTTCCCATGTCGTTAGGTATC
+
947444449?549044//...34343.31
@2RRZ9:00540:00943
ACGAGTGCGTTCCCCTTGTCGTAGGTACTC
+
BBBBCBABBD@BBB:B@BA@@C;7=;999>
@2RRZ9:00542:00941
ACGAGTGCGTTCACCATGTCGTAGGT
+
BBBBBBBBBDBCBA?B9<<ACB@A>B
@2RRZ9:00544:00935
ACGAGTGCGTTCCCCATGTCGTAGGTACTC
+
BBAAB?B@@@@BCC:B@@?;BB79378887
@2RRZ9:00546:00905
TGATACGTCTCCTCTAGTTACTCA
+
444;999A@11,//,,,*),,,//
@2RRZ9:00546:00946
ACGAGTGCGTTCCCCATGTCGTAG
+
@AABCCCCA;2444/9948662,,
@2RRZ9:00503:00975
TGATACGTCTCCTTCCTTAGTTACTTCA
+
BBBBEBBCCBC=@=@?B@@AA@CCE@CG
@2RRZ9:00504:00987
ACAGTGCGTTCCCCATGTCGTAGGTACTC
+
?BCDCBBAA@BCC:@::;CCC@A?;;99>
@2RRZ9:00505:00990
ACGAGTGCGTTCCCCATGTCGTAGGTACTC
+
BBBCBBBBAB@ACCAB9;;CCCCC?B;;;A
@2RRZ9:00507:00996
ACGAGTGCGTTCCCCATGTCGTAGGTACTC
+
BB?ABBBBCC@CBB9@;;;BBB@A>A;;;@
@2RRZ9:00509:00991
ACGAGTGCGTTCCCCATGTCGTAGGTACTC
+
BBBBBBBBAA>?DD:C?A?BAA<?<?88;>
@2RRZ9:00510:00951
ACGAGTGCGTTCCCCATGTCGTAGGTAT
+
BCA?@AC?@A2444-9991;;7..,..4
@2RRZ9:00512:00999
ACGAGTGCGTTCCCCATGTCGTA
+
9>;99@@>996111+11//...3
@2RRZ9:00516:00963
TGATACGCTCTCCTTCTA
+
//80/1/,,///78,/11
@2RRZ9:00516:00993
ATATCGCGAGGGTATGGAA
+
>B>@=9491--*,,,,*,0
@2RRZ9:00517:00974
ACGAGTGCGTTCCCCATGTCGTAGGTACTC
+
ACBBAACCDD@CBA9?9<;AA?8747888=
@2RRZ9:00517:00980
ACGAGTGCGTTCCCCATGTCGTAGGTACTC
+
ABB@BBCCBB?A?A7A@@@ADCCC@B@@@B
@2RRZ9:00517:00999
ATCAGACACTCGACACAG
+
43344/./////,,////
@2RRZ9:00518:00998
ACGAGTGCGTTCCCACTGTCGTAG
+
@@?B@BB?:6,11,1////44=33
@2RRZ9:00524:00962
ACGAGTGCGTTCCCCATGGTCGTAGGGTACTC
+
?;;<=>>>9969>>2?9928444333,19978
@2RRZ9:00524:00963
ACGAGTGCGTTCCCCATGTCGTAGGTACTC
+
@@>@AAAAAB?ABC:BAABA??76367887
@2RRZ9:00525:00966
ACGAGTGCGTTCCCCATGTCGTAGGTACTC
+
<GBBBBA>@@5999,48=879931017371
@2RRZ9:00525:00982
TACTGAGCTACACACACAGAAAGAT
+
99449944984949>999887,33.
@2RRZ9:00528:00953
ACGAGTGCGTTCCCCATGTCGTAGGTACTC
+
BBBBBBBBBD@ECB9@9::@A>><:=888>
@2RRZ9:00531:00961
TACTGAGCTACACACACAGAAAGATTGGT
+
99999941011//29;A@8;;19@><;9;
@2RRZ9:00534:00989
ACGAGTGCGTTCCCCATGTCGTAGGTACTC
+
BBBBBBBB@@=BBC:BAAB?BB;?;?:::?
@2RRZ9:00539:00952
ACGAGTGCGTTCCCCATGTCGTAGGT
+
ACCCBDB>>;2444/9991;;:00,.
@2RRZ9:00539:00962
ACGAGTGCGTTCCCACTG
+
>CC;9<@@11,--+,,,,
@2RRZ9:00547:00958
TGATACGTCTCCTTCCTTAGTTACTTCA
+
4444<9CADADCC@CDD@?==994424/
@2RRZ9:00547:00966
ACGAGTGCGTTCCCACTGT
+
ABCCA=;;11,-=800,/,
@2RRZ9:00547:00996
ACGAGTGCGTTCCCATGTCGTAG
+
BBB@?@@C995990444/..4..
@2RRZ9:00548:00961
ACGAGTGCGTTCCCCATGTCGTAGGTACTC
+
ABBBBBBBB@@ACC:B::9;<90/,00000
@2RRZ9:00549:00966
ACGAGTGCGTTCCCCATGTCGTAGGTACTC
+
BABBBCCB??8@==4>9;;@@@CC@A;;;?
@2RRZ9:00503:01015
TACTGAGCTACACACATCAGAA
+
>944449;9>>111,,,,***0
@2RRZ9:00509:01006
ACGAGTGCGTTCCCCATGTCGTAGGTACTC
+
BBB@A@BBBD@BCE:B??>;<A<?:?:;;>
@2RRZ9:00510:01043
ACGAGTGCGTTCCCATG
+
9<A;99?>99611-1,,
@2RRZ9:00512:01013
ACGAGTGCGTTCCCCATGTCGTAG
+
BBBBAA@;992499-444/666..
@2RRZ9:00515:01048
ACGAGTGCGTTCCCCATGTCGTAGGTAT
+
?@@@@ACBBB@CCB9@;9110000,...
@2RRZ9:00517:01019
ACGAGTGCGTTCCCCATGTCGTAGGTACTC
+
@@?AABBCDC@CCB7A@@@@BBAA>@;;;A
@2RRZ9:00522:01042
ACGAGTGCGTTCCCATGTCG
+
BBABB@::44611-1/////
@2RRZ9:00528:01013
ACGAGTGCGTTCCCCATGTCGTAGGTACTC
+
A@<?@AAB@@@BCD9BA@@@ABBA>A<<<?
@2RRZ9:00530:01008
ACGAGTGCGTTCCCCATGTCGTAGTAGTC
+
CBC@@ACB@B5999/4997888......3
@2RRZ9:00530:01012
ACGAGTGCGTTCCCCATGTCGTAGGTATC
+
BABBBBB==@5999/9>@:A==00,.463
@2RRZ9:00532:01022
ACGAGTGTCGTTCCC
+
940//1/////,/@>
@2RRZ9:00532:01024
ACGAGTGCGTTCCCACTGTCGTAG
+
ABABBA?C945991944447600,
@2RRZ9:00533:01041
ACGAGTGCGTTCCCCATGTCGTAGGTACTC
+
BBBAA?BBBC@CCB9B9;99>>??;=878<
@2RRZ9:00540:01019
ACGAGTGCGTTCCCCATGTCGTAGGTACTC
+
B?>ABDBABA@@CC:C:;1;;;00,00007
@2RRZ9:00542:01016
ACGAGGTGCGTTCCCCCAAT
+
;;B;;64;111,/111*/,/
@2RRZ9:00544:01034
AGCACTGTAGCTGTCACTAGTTACTTGT
+
BBCCCCCBAAAAAACGCCBBB><=<BFC
@2RRZ9:00546:01044
AGCACTGTAGCTGTCACTAGTTACTTGT
+
AADEECBBBBBCCCCCCCBBB@ECE@EC
@2RRZ9:00500:01070
ACGAGTGCGTTCCCAC
+
BBBBCCCB1-+*0)**
@2RRZ9:00500:01098
ATCAGACACGGACACAGCAGAACACA
+
;;;CCCCCBC@BBB@><<1--*,,,,
@2RRZ9:00503:01075
ACGAGTGCGTTCCCCATGTCGTAGTA
+
AAD:9<@>@@5999/99448443313
@2RRZ9:00504:01079
ACGAGTGCGTTCCCTACTAT
+
=@@@?@>>9959D1/////,
@2RRZ9:00505:01082
TAGTATCAGCCTCGCCATGACGAAGGTATCC
+
>=99994499;999C?>>>@99999244//,
@2RRZ9:00508:01096
ACGAGTGCGTTCCCCATGTCGTAGTATC
+
BBBBBBBBCC@CBC9BBB><<<00/04.
@2RRZ9:00511:01089
ACGAGTGCGTTCCCACTGTCGTA
+
BCCBBBCA?@611-1///////3
@2RRZ9:00513:01057
ACGAGTGCGTCCTCTATGT
+
=??>999491/,,,,,,,/
@2RRZ9:00516:01069
ACGAGTGCGTCCTCCATGTC
+
:@8949444:?24924,2,*
@2RRZ9:00517:01094
TGATACGTCTCCTTCCTTAGTTACTTCA
+
AABBAABAABB?B@C@C@=4424//,/,
@2RRZ9:00518:01069
ATCAGACACTCGGACACAGCAGAACACACAG
+
93:991::1//6,//?998//0.,.45533.
@2RRZ9:00519:01077
ACGAGTGCGTTCCCCATGTCGTAGGTACTC
+
AA???@AAAC@CCFAC@A@@>>8857888=
@2RRZ9:00521:01054
ACGAGTGCGTCTCCATGTCGTAGGTAC
+
//.2,******(,(,/;;::CAA>>1/
@2RRZ9:00526:01066
ACGAGTGCGTTCCCACTGTCGTAG
+
@BBB?@=;44511,1//////633
@2RRZ9:00526:01073
ACGAGTGCGTTCCCCATGTCGTAGGTACTC
+
BABBBB@ABC@@CD:C;<:@AA>@>@;;;@
@2RRZ9:00526:01078
ACGAGTGCGTTCCCCATGTCGTAGTAT
+
BB@BBBA@@@5999,444444833139
@2RRZ9:00526:01094
ACGAGTGCGTTCCCCATGTCGTAGTATC
+
BBB@??BBCB7;99/9999@@>886731
@2RRZ9:00530:01053
ACGCTCGTCCATGCG
+
;<0//87442//,,*
@2RRZ9:00531:01085
ACGCTCGTACCATGCCAGTAGCAG
+
AA744;444:B=B>>-1//,*(**
@2RRZ9:00533:01056
ACGAGTGCGTTCCCACTGTCGT
+
949?@B@@=<,--+-,,,*0,,
@2RRZ9:00537:01082
ACGAGTCGTTCCCCATGTCGTAG
+
BCABAB@>;2444,444/7<8--
@2RRZ9:00538:01090
ACGAGTGCGTTCCCCATGTCGTAGGTACTC
+
@A?@@BCCBA?AA?7A@@@>AA8857888=
@2RRZ9:00540:01076
ACGAGTGCGTTCCCCATGTCGTAGT
+
;<?@BBCBBB=8::0;11-877--,
@2RRZ9:00540:01079
ACGAGTGCGTTCCCCATGTCGTAGGTATC
+
>ABBBBCAAA@CCC:?9:19:;00,0;43
@2RRZ9:00541:01075
ACGCTCGACATGCCCAGGTACAGGAG
+
AA@ABBBBBA@BCC@9989@@@C@?A
@2RRZ9:00541:01093
ACGAGTGCGTTCCCCATGTCGTAGGTATC
+
?A@ABBBCCC?BBB7B@A=>A>00,..6.
@2RRZ9:00549:01085
ACGAGTGCGTTCCCCATGTCGTAG
+
ABABBBA;9:2///+11/,000,,
@2RRZ9:00500:01115
ACGAGTGCGTTCCCCATGTCGTAGGATC
+
BBB>?ACC?:7999/9991@;;00,.5.
@2RRZ9:00501:01108
ACGAGTGCGTTCCCCATGTCGTAGGTA
+
BCB???CCCD?A?949491::;10,..
@2RRZ9:00502:01138
ACGAGTGCGTTCCCCATGTCGTAGGTACTC
+
>BCCB@@@@A@CCC8@@BBBB??A@AAAA?
@2RRZ9:00505:01117
ACGAGTGCGTTCCCCATGTCGTAGT
+
ABBBBBB=9:2444/994/66/...
@2RRZ9:00505:01120
ACGCTCGACATGCCAGGTACAGGAG
+
94389>???1///,//,.6444249
@2RRZ9:00508:01108
ACGAGTGCGTTCCCCATGTCGTAGGTACTC
+
BBB@AABCCC?AA?6=9;8=><00,01000
@2RRZ9:00508:01115
ACGAGTGCGTTCCCCACTGTCGTAGT
+
;BA@=@A@=?5999/94444447711
@2RRZ9:00509:01108
TAGTATCAGCCTCGCCATGACGAAGG
+
499994@A9959999291<?11-+*)
@2RRZ9:00510:01108
TGATACGTCTCCTTCCTTAGTTACTTCA
+
@GCBABCAAACAC@C@C@;<<AA@@=?9
@2RRZ9:00510:01117
TACTGAGCTACACACACAGAAAGATTGGT
+
CBBBBBBBB?@ABCCCDB??@<<?;>=;?
@2RRZ9:00512:01111
ACGAGTGCGTTCCCCATGTCGTAGGTACTC
+
<DCBBABBAB?A?A7@=?>>>;00,0100/
@2RRZ9:00513:01102
ACGAGTGCGTTCCCATGTCGTA
+
:<CBBB9>9:2490444/444.
@2RRZ9:00513:01103
ACGCGTCGTCCATG
+
82,,,,22/42494
@2RRZ9:00518:01103
ACGAGTGCGTTCCCCATGTCGTAGG
+
BCB??ACBB@7999/9991<:100,
@2RRZ9:00518:01111
ACGCTCGTACCATGC
+
;;0//8/44989822
@2RRZ9:00519:01106
AGCACTGTAGCTGTCACTAGTTACTTGT
+
;==>CCBBECCBCBBCGABBA>=A@?BB
@2RRZ9:00519:01108
ACGAGTGCGTTCCCCATGTCGTAGGT
+
AA?BBCB;992444/999109;00,.
@2RRZ9:00519:01113
ATATCGCGAGGGTATGGAAGACTCTAT
+
CABBBAAAADB=BA@A@CADBAAB>0/
@2RRZ9:00519:01131
ACGAGTGCGTTCCCCATGTCGTAGGTAGTC
+
ABBABBCEA?=???4@@@>A==00,...0.
@2RRZ9:00521:01100
ACGAGTGCGTTCCCCATGTCGTAGGTACTC
+
BA@ABBCCBBEBCC:C9;:@A@>@=A;;8=
@2RRZ9:00521:01118
ACGAGTGCGTTCCCCATGTCGTAGT
+
;AACBB:::DC;::0/11----0/.
@2RRZ9:00522:01127
ACGAGTGCGTTCCCCATGCCGTAGTA
+
BDCBBB=;992444/98882/4....
@2RRZ9:00522:01138
ACGAGTGCGTTCCCCATGTCGTAGTACTC
+
9;;<@@AA@@5999/9991;<<00.....
@2RRZ9:00523:01120
ACGAGTGCGTTCCCCATGTCGTAGT
+
AECCBBC=9:2444/99910.....
@2RRZ9:00525:01120
TGATACGTCTCCTTCCTTAGTTACTTCA
+
4;<9ACD;:<A8<8=@CCBBBBDDCBB>
@2RRZ9:00526:01139
ACGAGTGCGTTCCCCACTGTCGT
+
94<:94A@AE6999/44492220
@2RRZ9:00528:01140
ATATCGCGAGGGTATGGAAGACTCTATAGA
+
@@@BDDECCCHBA@@@5959@>?>771113
@2RRZ9:00529:01126
ACGAGTGCGTTCCCCATGTCGTAGGTATC
+
@@BBBA@@@B@BCC:B9999>>7647>>6
@2RRZ9:00530:01110
ACGAGTGCGTTCCCCATGTCGTAGT
+
BBCAABB@;;2444/9991::6.0.
@2RRZ9:00530:01118
TAGTATCAGCCTCGCCATGACGAAGGTATTCC
+
@=;<<BBA@BB<<<GCECB@AACAB>=<;?C?
@2RRZ9:00531:01144
ATATCGCGAGGGTATGGAAGACTCTATA
+
DE:99CCDCCD@CBAA@B@CCCCC??@B
@2RRZ9:00532:01134
ACGAGTGCGTTCCCCATGTCGTAGG
+
BBBB?=??496999,444/888..,
@2RRZ9:00532:01138
ACGAGTGCGTTCCCCATGTCGTAGGTACTC
+
@@??BBBCDB@BC?6==@@>?>8847>???
@2RRZ9:00533:01105
ACGAGTGCGTTCCCCATGTCGTAGGTACTC
+
BBBBBBBECC@C??4?891;1100,.....
@2RRZ9:00533:01136
ACGAGTGCGTTCCCCATGTCGTAGGTACTC
+
;BCAAAEBBC?BCH9BAA=<<8-,*,,,,2
@2RRZ9:00534:01135
ACGAGTGCGTTCCCCATGTCGTAGGTACTC
+
@A?BBBBCCC@CBA9A>??<??7647888=
@2RRZ9:00539:01103
TAGTATCAGCCTCGCCATGACGAAGGTATTCC
+
?;;<?>@94924>9B@@>>@F99288848249
@2RRZ9:00540:01147
ACGAGTGCGTTCCCCATGTCGTAGGTACTC
+
?@CCCCBBCD@ECC:BCB<;;?AB@:<<AA
@2RRZ9:00543:01100
ACGAGTGCGTTCCCCATGTCGTAGGTACTC
+
BBABBBCBB@6944/88998888736737;
@2RRZ9:00543:01147
ACGAGTGCGTTCCCCATGTCGTAGGTACTC
+
BBCCB@@BCC?CCC9B@AABBB<<47888;
@2RRZ9:00544:01141
AGCACTGTAGCTGTCACTAGTTACTTGT
+
AADCDCBBDDBCCBBCCCB??=ACDCFC
@2RRZ9:00546:01103
ACGAGTGCGTTCCCAT
+
BBBBB88:1,+*0)**
@2RRZ9:00546:01145
ACGAGTGCGTTCCCCATGTCGTAGGTACTC
+
ABBBBBAA@@=BCC:B@@@B@@::5:888=
@2RRZ9:00547:01109
ACGAGTCGTCCCATGCG
+
82,,,,28/44-44449
@2RRZ9:00547:01116
TCTCTATGCGCTCCACATGTCTAAGGT
+
BCCB?@ACDDCCD@CBBDCE:;;?A=@
@2RRZ9:00548:01143
ACGAGTGCGTTCCCCATGTCGTAGGTACTC
+
BBBBBBCCBD====2=;::BCBAA>?:;;A
@2RRZ9:00548:01146
TGATACGTCTCCTTCCTTAGTTACTTCA
+
BBABABB==;;9<ABACAABB@CCC@CC
@2RRZ9:00531:01151
AACACTGTAGCTGTCACTAGTTACTTGT
+
B@BBCCCCBBBCCCCB;=DCD@BBC?BB
@2RRZ9:00535:01152
ACGAGTGCGTTCCCATGTCGTAGGTACTC
+
BBBCBBB::;244-9991<;;0/,/000/
@2RRZ9:00544:01156
ACGAGTGCGTTCCCATGTCGTAGTTCG
+
<BABCC;<9@6991944/668...,..
@2RRZ9:00547:01151
ACGAGTGGGCGTTCCCCATGTCGTAGGTACTC
+
9B?@;444-9@A6999,499>?>>8857>>>@
@2RRZ9:00550:00121
ACGAGTGCGTTCCCCATTCGTAGGTACTC
+
BB?A?BBBB@@BCC:@A=???87479999
@2RRZ9:00550:00133
ATATCGCGAGGGTATGGAAGACTCTATA
+
BBAAABCDBBB>BA@?@B@CCCCCC???
@2RRZ9:00553:00147
ACGAGTGCGTTCCCCATGTCGTAGGTACTC
+
@@AABAAAEECCCC7@991;;<11,.....
@2RRZ9:00555:00123
TCTCTATGCGCTCCACATGTCTAAGGT
+
BBBCD;@@CCDCC@CCBBCA<<<@B@?
@2RRZ9:00556:00141
ATATCGCGACGGGTATGGAAGACTCTATAGA
+
;@;;9?>?4449:98;;;=;973==671660
@2RRZ9:00558:00142
TAGTATCAGCCTCGCCATGACGAAGGTATTCC
+
AB@@AACBBB>BBAC=ABBCCCC@DB@@@9;9
@2RRZ9:00559:00116
ACGAGTGCGTTCCCCACTGTCGTA
+
@=9<;@?>=@,111+///76;;..
@2RRZ9:00566:00142
ACGAGTGCGTTCCCCCATGTCGTAGGTACTC
+
@A@:89>>9954444+44449?@<B@;><BB
@2RRZ9:00567:00107
ACGAGTGCGTTCCCCATGTCGTAGGTACTC
+
CC?A@CAAAC@CCD:CBBBB<<<?>?8887
@2RRZ9:00568:00115
ACGAGTGCGTTCCCCATGTCGTAGGTACTC
+
BDABBCBCCC@CCC9C@ABCBC??:=8376
@2RRZ9:00569:00142
ACGCTCGACCATGCCAGTAGCAGA
+
BB9<;B;::@A800*,,,***,,,
@2RRZ9:00571:00110
ACGAGTGCGTTCCCCATGTCGTAGGTACTC
+
BCABBDC@::2444,9@B;;<D@?:?;88=
@2RRZ9:00577:00138
CTCTATGCGCTCCACATGTCTAAGGT
+
44499999998=8>?986////,,*,
@2RRZ9:00578:00149
ACGAGTGCGTTCCCCATGTCGTAGGTACTC
+
?BCA@A@>??6999/9@998:7>><>>>>=
@2RRZ9:00581:00135
TACTGAGCTACACACACAGAAAGATTGGT
+
BBBBBDBCCCCCCCCBBB944-9984;?B
@2RRZ9:00582:00109
ACGAGTGCGTTCCCCATGTCGTAGGTACTC
+
CCBBBCCCBB?AA?6@B@B?CCA?;?888=
@2RRZ9:00585:00144
ACGAGTGCGTTCCCCATGTCGTAGGTACTC
+
AB?ABBCBBC====698??@AA@?=?;;;?
@2RRZ9:00586:00143
TAGTATCAGCCTCGCCATGACGAAGGTATTCC
+
BBBAD@@<;<?BB@A=@BB@AA?=A@DBB>@=
@2RRZ9:00586:00144
ACGAGTGCGTTCCCCATGTCGTAGTACG
+
9A@<;<?EDFBBHI:D<;1;<:,,,,,,
@2RRZ9:00587:00114
ACGAGTGCGTTCCCCATGTCGTAGGTACTC
+
BABBBDB@=92999-9ABBCCCCC@C@@@B
@2RRZ9:00590:00122
ACGAGTGCGTTCCCCATGTCGTAGGTTACTC
+
BCABBBB@@@@CCF9B@A@;::00,0,..4.
@2RRZ9:00591:00120
ACGGAGTGCGTTCCCCATGTCGTAGGTACTC
+
8/.,/////445499/9>ACBCCBB>?:887
@2RRZ9:00591:00122
ACGAGTGCGTTCCCCACTGTCGT
+
BCBBB?=;996999/9444/660
@2RRZ9:00592:00111
ACGAGTGCGTTCCCCATGTCGTAGGTACTC
+
CCDCCCAABC@CDC:DBBBBBB::47888=
@2RRZ9:00596:00119
ACGAGTGCGTTCCCCATGTCGTAGGTACTC
+
BBBBBBBBBD@BCC:?BBBCBD87478771
@2RRZ9:00550:00193
ACGAGTGCGTTCCCCATGTCGTAGGTACTC
+
BCBBCCHC?:6944/9=>>@@@><:=888=
@2RRZ9:00553:00187
ACGAGTGCGTTCCCACTGTCGT
+
=@B@@@@>:<,11,1////660
@2RRZ9:00554:00181
ACGAGTGCGTTCCCCATGTCGTAGGTACTC
+
BAB@?@CCCBBABC:BABA>;;??:<888>
@2RRZ9:00556:00171
TCTCTATGCGCTCCACATGTCTAAG
+
44444==;@@<11,1//9:@>4924
@2RRZ9:00559:00194
TAGTATCAGCCTCGCCATGACGAAGGTATTCC
+
BBBCCCCBAA?BBBEACCCDDBB@B@BA@=@@
@2RRZ9:00561:00182
ACGAGTGCGTTCCCCATGTCGTAGGTACTC
+
ABBAABAAAB@ACC:?9;:?>?8747888>
@2RRZ9:00561:00193
ACTGAGTCTACC
+
/99994/..//,
@2RRZ9:00562:00163
TACTGAGCTACACACACAGAAAGATTGGT
+
AAACDCCCBCBCCDB?@@:775:AA?B?B
@2RRZ9:00562:00186
ACGAGTGCGTTCCCCATGTCGTAGTAC
+
BBB@@AA@@@6999/999111---,,,
@2RRZ9:00563:00157
ATCAGACACGGACA
+
9>>>99344/,//,
@2RRZ9:00563:00176
ACGAGTGCGTTCCCCATGTCGTAGTA
+
<CC@?ACB??5999/9991746....
@2RRZ9:00564:00160
ACGAGTGCGTTCCCCATGTCGTAGGTACTC
+
BBDAABCCBB@BBC9C=@@@@>>>;=;;;B
@2RRZ9:00564:00185
ACGAGTGCGTTCCCCATGTCGTAGGTACTC
+
BBB?@AB>::5999/9999@??87478887
@2RRZ9:00564:00192
ATCAGACACGGACAAAGCAGAACACAC
+
CBCBCBAA??=>@BC?CCCCD?BBBAB
@2RRZ9:00565:00163
ATATCGCGAGGTTTTGGAAGACTCTAT
+
@B;<<BBCCB@???6=<B;==>@AAAA
@2RRZ9:00565:00189
ACGAGTGCGTTCCCCATGTCGTAGGTACTC
+
>@>:<=DCCBBBCC:B@@@>>>8857888=
@2RRZ9:00566:00183
ACGAGTGCGTTCCCCATGTCGTAGGTACTC
+
BBB??ACCCC?BAA7@9::>??87378887
@2RRZ9:00569:00153
ACGAGTGCTTCCCCATGTCGTAGGTATC
+
>@?;99A@@=ACC:C>91777//,//7/
@2RRZ9:00570:00174
ACGAGTGCGTTCCCCATGTCGTAGGTACTC
+
BBBBBBCCBC@CCC:C@@@;;<??==;<;@
@2RRZ9:00571:00181
ACGAGTGCGTTCCCCATGTCGTAGGTACTC
+
BBA99<DHCC>@@@4?=>;<;;11,....3
@2RRZ9:00571:00191
ATCAGACACGGACACAGCAGAACACAC
+
@@@CB@??;869A>>?CA99959@@88
@2RRZ9:00572:00174
ATATCGCGAGGGTATGGAAGACTCTATA
+
@?99;A9<:B@6:94;69=@@B??111<
@2RRZ9:00573:00160
ATCAGACACGGACACAGCAGAACACA
+
CD;<;9>>89249=?944448943..
@2RRZ9:00573:00177
ATCAGACACGGACACAGCAGAACACAC
+
9338??8;;969@==?@A@@C@C@F@B
@2RRZ9:00574:00174
ACGAGTGCGTTCCCCATGTCGTAGGTACTC
+
BB@@>ABBBB@BCC9C;;;@@A>><=888=
@2RRZ9:00575:00158
ACGAGTGCGTTCCCCATGTCGTAGGTACT
+
9<@@AACCBB7999/9999?>90/,....
@2RRZ9:00577:00172
ATATCGCGAGGGTATGGAAGACTCTATAG
+
=;9;<@>A@CCADCCB@BEBBA?A>AA@=
@2RRZ9:00579:00150
TCTCTATGCGCTCCACATGTCTAAGT
+
BBCCBBCCCCBCC@CCBD@A:<;?AB
@2RRZ9:00579:00168
TACTGAGCTACCACACACAGAAAGATTGGT
+
@=<;9@A994459=4444:433,346,.,.
@2RRZ9:00579:00194
ACGAGTGCGTTCCCCATGTCGTAGGTACTC
+
BCBBAABCCCCBCH:CB@@<AA<;:<888>
@2RRZ9:00581:00179
TAGTATCAGCCTCGCCATGACGAAGGTATTCC
+
??ACECCBBB@CAADBBBBDECB@C@CCC@CB
@2RRZ9:00581:00182
AGCACTGTAGCTGTCACTAGTTACTTGT
+
@AFDDCCBAGDCCBBAECBBB@CED@BB
@2RRZ9:00582:00181
TACTGAGCTACACACACAGAAAGATTAGT
+
CBBBCCCBBBBBBEBBCA:73,8>><A@?
@2RRZ9:00583:00157
ACGAGTGCGTTCCCCATGTCGTAGGTACTC
+
BBB;:<DCEB>@@@4>4;9>?>00,0100/
@2RRZ9:00583:00171
ACGAGTGCGTTCCCCATGTCGTAGGTACTC
+
BCAA@BBAAC@CFD:B99;?=>8857888=
@2RRZ9:00585:00182
ACGAGTGCGTTCCCCATGTCGTAGGTACTC
+
@ACCCBBBCD@CCC:B??><;@7637888>
@2RRZ9:00585:00187
ACGGAGTGCGTTCCCATGTCGTAG
+
=?>>9:;@A@@611-1///660..
@2RRZ9:00587:00161
ACGAGTGCGTTCCCCATGTCGTAGGTACTC
+
BBBBBBBCCC@CCC9B;;;@@A8847888>
@2RRZ9:00589:00165
ACGAGTGCGTTCCCCATGTCGTAGGTACTC
+
>A?@@@ABBF?CCC:B9;8>>>8857888<
@2RRZ9:00589:00171
ACGAGTGCGTTCCCCACTGTCGTAGT
+
9>>;;<A@BB6999/9444/687,,,
@2RRZ9:00591:00166
ACGAGTGCGTTCCCCATGTCGTAG
+
;=@@CDB@;;2///+11/,002..
@2RRZ9:00550:00244
ACGAGTGCGTTCCCCATGTCGTAGGTAT
+
?AA@@ACCCE@CBB7A8911<<11,..2
@2RRZ9:00551:00241
ACGAGTGCGTTCCCACTGTCGT
+
BCB?===>99511,////////
@2RRZ9:00551:00248
ACGAGTGCGTTCCCCATTCGTAGGTACTC
+
CC9;<BBBCG@CDD:FC@@@@??:;9899
@2RRZ9:00552:00238
AGCACTGTAGCTGTCACTAGTTACTTGT
+
<=A@@BBABBCCCCBBDA?@@899>=AA
@2RRZ9:00553:00221
TCTCTATGCGCTCCACATGTCTAAGGT
+
BBDDFBA@@@AAA>BCBBCC9996959
@2RRZ9:00554:00217
CGTGTCTCTAGGACGACAGGATTTTGTGTAG
+
9999949;;<<-/...66771111,111133
@2RRZ9:00555:00229
ATCAGACACGGACACAGCAGAACACACA
+
?BB@@@?@;969=>ABCBCCC@BEBBBC
@2RRZ9:00556:00237
ACGAGTGCGTTCCCACTGTCGTA
+
@BAB@B@C9969914444/66..
@2RRZ9:00557:00227
TAATAATCAGCCTCGCCCATGACGAAGGTATTC
+
41,/1,/67//,34444-..////777,//656
@2RRZ9:00557:00233
ACGAGTGCGTTCCCCATGTCGTAGG
+
BBBAABDBA;2444/9991;;;00,
@2RRZ9:00557:00234
ACGAGTGCGTTCCCCATGTCGTAGGTACTC
+
BB@@A@BBBD?BCC:B9:8<8000,00...
@2RRZ9:00557:00236
TCTCTATGCGCTCCACATGTCTAAGGT
+
ABCCCBCCBBBBD@BD>?@A;<<AB=@
@2RRZ9:00558:00228
ACGAGTGCGTTCCCCATGTCGTAGGTACTC
+
BBB@?@BCCGACBB7B4;8=>;00,00.,,
@2RRZ9:00558:00241
ACGAGTGCGTTCCCACT
+
B?A>411<11,,2*,,,
@2RRZ9:00559:00218
TACGAGCTACCACACACA
+
44499:4444:4//////
@2RRZ9:00560:00240
ACGAGTGCGTTCCCCATGTCGTAGGTACTC
+
;989@<9;9A@BBC9B@@111/.0,.....
@2RRZ9:00562:00213
ACGAGTGCGTTCCCCATGTCGTAGGTACTC
+
BBAABBCCCC?AA@6@>998>>87478887
@2RRZ9:00563:00216
ACGAGTGCGTTCCCCATGTCGTAGGTACTC
+
ABAABA>>AB@ABC:B9::;B@7637888=
@2RRZ9:00565:00221
ACGAGTGCGTTCCCCATGTCGTAGGTACTC
+
BBBBBBBA@@?@CF:C??A@@@@@=>;;8?
@2RRZ9:00565:00247
ACGAGTGCGTTCCCCATGTCGTAG
+
<DBBBCCCBB2444/99917-,,,
@2RRZ9:00566:00235
ACGAGTGCGTTCCCCATGTCGTAGGTACTC
+
BBBBB?BBCD@CCC:>9::>??87478881
@2RRZ9:00567:00216
CGTGTCTCTAGGCACAGGATTTTGTGTAGA
+
BCBECBBCDCB@CCBCC@CBCB99;;ABC@
@2RRZ9:00568:00236
ACGAGTGCGTTCCCCATGTCGTAGTATC
+
ACC@@ACCAA?BBB7B;;9>>>8878..
@2RRZ9:00568:00243
ATCAGACACGGACACAGCAGAACACAC
+
BBBABA@BAA?AA@@DBABBB@BBBB?
@2RRZ9:00569:00202
ACGAGTGCGTTCCCCATGTCGTAGGTACTC
+
ACD??@CCCD@CCB:B??>;@@<?:<888=
@2RRZ9:00569:00227
ACGAGTGCGTTCCCCATGTCGTAGGTACT
+
@@CB?B@@@@6999,4//////..,.333
@2RRZ9:00569:00245
ACGAGTGCGTTCCCCATGTCGTAGATC
+
BBB99<BABB=@@?4>99111100.5.
@2RRZ9:00570:00244
ACGAGTGCGTTCCCCATGTCGTAGGTACTC
+
BBBBBBCC=:2:44-9>>@@BB@A=@????
@2RRZ9:00571:00249
CGTGTCTCTAGGCGACAGGATTTTGTGT
+
499?944911/,///66;24499,444/
@2RRZ9:00572:00209
ACGAGTGCGTTCCCCATGTCGTAGGTACTC
+
BB>===AAAB@AAB:BABBAAAAB?CAAAB
@2RRZ9:00572:00211
ATATCGCGAGGGTATGGAAGACTCTATA
+
B<=@@BBCDLH@DB;::<@CCCC?:::?
@2RRZ9:00572:00213
ACGAGTGCGTTCCCCATGTCGTAGGTACTC
+
?ACBBCEDCC@A>>69;;;???87478??=
@2RRZ9:00572:00228
ACGAGTGCGTTCCCACTGTCGTAG
+
B@@ABA@A9969919444444/..
@2RRZ9:00572:00232
ACGAGTGCGTTCCCCATGTCGTAGGTACTC
+
BBBBBA==;;5<DC4A@BA@@A8847878>
@2RRZ9:00574:00200
TACTGAGCATACACACACAGA
+
;9<9@?<1/////8;::9---
@2RRZ9:00574:00242
ACGAGTGCGTTCCCCATGTCGTAGAGT
+
CCCCB@AACC?BBB7@999>>9...,*
@2RRZ9:00579:00234
ATATCGCGAGGGTATGGAAGACTCAGAGG
+
BA:<<CHDDCCAG<;;9;AB@@AA@::;?
@2RRZ9:00579:00248
ACGAGTGCGTTCCCCATGTCGTAGGTATC
+
BBBBBCCCBC?BBB6B;;1<<:00,/94.
@2RRZ9:00580:00233
ACGGTGCGTTCCCCATGTCGTAGAT
+
49858@>@A?CCB499911///..*
@2RRZ9:00581:00212
ACGAGTGCGTTCCCCATGTCGTAGGTACTC
+
BB?@@BBA945999/9999??>87378731
@2RRZ9:00582:00203
TGATACGTCTCCTTCCTTAGTTACTTCAGTGA
+
99>999>99//56,/,/,/8878::,,,,,,,
@2RRZ9:00583:00209
ACGAGTGCGTTCCCCATGTCGTAGGTACTC
+
ACB??@A>??5999/9>>>>==3311<776
@2RRZ9:00584:00239
ACGAGTGCGTTCCCCACTGTCGTAGGTACTC
+
;9766711/>82286////,6/,,,22,,,3
@2RRZ9:00587:00225
ACGAGTGCGTTCCCCATGTCGTAGGTACTC
+
BBABBACCBA?ACD:C9;<;>A>>=?<;;@
@2RRZ9:00587:00249
ACGAGTGCGTTCCCCATGTCGTAGGTACTC
+
BB>??AACCD@BCB9A9;889988678886
@2RRZ9:00592:00227
TAGTATCAGCCTCCGCCATGACGAAGGTATTCC
+
4944449444244244:@944999242444887
@2RRZ9:00593:00244
ACGAGTGCGTTCCCCATGTCGTAGGTACTC
+
BBABBBDC@@6944/8991;:8-,+,,,,,
@2RRZ9:00594:00234
ACGAGTGCGTTCCCCATGTCGTAGGTACTC
+
BBBBBBBBBC@BCD:CBBBB@@?><>8;;?
@2RRZ9:00595:00205
ACGAGTGCGTTCCCATGTCGTAGTAC
+
BBA:9;>>>?6991944///6.....
@2RRZ9:00595:00222
ACGAGTGCGTTCCCCATGTCGTAGGTACTC
+
BCB9:<CDCC?A@@6@9<;BBB8:67888=
@2RRZ9:00551:00289
ACGAGTGCGTTCCCCATGTCGTAGGTACTC
+
?CBBBB@?AC@CCC9CBBBCCC:;77???=
@2RRZ9:00552:00258
ACGAGTGCGTTCCCATGTCGTAGAT
+
ABBB?@>?44599194444443333
@2RRZ9:00552:00269
ACGAGTGCGTTCCCCATGTCGTAGGTACTC
+
BBB@A>AAAB@ACC:C9<<ABBAA?A;;;A
@2RRZ9:00553:00254
TGATACGTCTCCTTCCTTAGTTACTTCA
+
<;=;;<GCCCB;=;===;>>@?<<<@CC
@2RRZ9:00553:00272
ACGAGTGCGTTCCCCATGTCGTA
+
:<CBDCCBB;2///+111-887-
@2RRZ9:00554:00268
ACGAGTGCGTTCCCCATGTCGTAGGTACTC
+
ABBAABAABC?CFD:CAA@@@@>?=?;;;@
@2RRZ9:00555:00257
ACGAGTGCGTTCCCATGTCGTAG
+
1/466=A@@B59909444446..
@2RRZ9:00560:00255
ACGAGTGCGTTCCCCATGTCGTAGGTACTC
+
BBB@A>AAAB@ABC:C<<<;AA@B=B;;87
@2RRZ9:00562:00283
ACGAGTGCGTTCCCCATGTCGTAGGTACTC
+
BBBBBBDB>;2444/99;;BB?8747888;
@2RRZ9:00572:00254
ACGAGTGCGTTCCCCATGTCGTAGATC
+
8=?;;<BAB@5999/9989=443330,
@2RRZ9:00574:00259
ACGAGTGCGTTCCCCATGTCGTAGGT
+
=@@@ACCCBB6944-88911:000,.
@2RRZ9:00575:00284
ACGAGTGCGTTCCCCATGTCGTAGGTACTC
+
?ABBBBDB::2444/9991::<00,/0...
@2RRZ9:00577:00254
TCTCTATGCGCTCCACATGTCTAAGT
+
9@=BAB@@ABCCCABAB=?C9;;=99
@2RRZ9:00580:00261
ACGAGTGCGTTCCCCATGTCGTAGGTACTC
+
CBA@@ACCDD?A??7889988887378776
@2RRZ9:00580:00289
ACGAGTGCGTTCCCCATGTCGTAGGTACTC
+
BBBBBBB=;;2444/9@@@??A87378731
@2RRZ9:00581:00264
ACGAGTGCGTTCCCATGTCGT
+
BA@ACB9>99511,1///...
@2RRZ9:00583:00270
AGCACTGTAGCTGTCACTAGTTACTTGT
+
AADCEDABCCCBABBBCCBBBABCD@BB
@2RRZ9:00583:00291
ACGAGTGCGTTCCCCATGTCGTAGGTACTC
+
BAABBBCCBBACDD:C@ABCDF8:57888;
@2RRZ9:00587:00272
ACGAGTGCGTCCCAC
+
>AAB@>111-**)**
@2RRZ9:00589:00273
ACGAGTGCGTTCCCCATGTCGTAGGT
+
BBBBBBBA=;6444/989111100,.
@2RRZ9:00592:00280
ACGAGTGCGTTCCCAATGTCGTAGGTAC
+
@@@ABB?BAA;@@<@<>96666.,*,,,
@2RRZ9:00593:00293
ACGAGTGCGTTCCCCATGTCGTAGGTACTC
+
BB@@@BBBBB@BDD:DAAFCCCBB?B@@@B
@2RRZ9:00599:00277
ACGAGTGCGTTCCCATATCGTAGTACTC
+
BBCBBBBB;::9D:1//////3333331
@2RRZ9:00599:00284
ATCAGACACGGACACAGCAGAACACAC
+
BABBBCBBCB?BAAA;9<>@@<@>?8:
@2RRZ9:00555:00311
ACGAGTGCGTTCCCATGTCGTA
+
BBAABB==4459909941///.
@2RRZ9:00556:00308
ACGAGTGCGTTCCCCATGTCGTAGGTACTC
+
?CBABBCCB@=??=6>>@@@@@>>;<8887
@2RRZ9:00556:00320
ACGAGTGCGTTCCCCATGTCGTAGGT
+
BBBBBBB@;;2444/9991;::00,.
@2RRZ9:00556:00341
TCTCTATGCGCTCCACATGTCTAAGGT
+
ACBBBABCCCCCC@CD??@A;;;>A=@
@2RRZ9:00562:00310
ACGAGTGCGTTCCCCATGTCGTAGGTACTC
+
ACABBBGCBB5444/999999988478887
@2RRZ9:00564:00324
TCTCTATGCGCTCCACATGTCTAAGG
+
==CECCCDBCB99699899911-+-*
@2RRZ9:00565:00302
ACGAGTGCGTTCCCATGTCGT
+
BBABBB===95/1,1//,222
@2RRZ9:00565:00310
ACGAGTGCGTTCCCCATGTCGTAGGTACTC
+
CDB@ABBA992449/9991;;;0/,.....
@2RRZ9:00567:00319
ACGAGTGCGTTCCCCATGTCGTAGG
+
BBB99<CBBA5999/9941666..,
@2RRZ9:00572:00302
ACGAGTGCGTTCCCCATGTCGTAGGTACTC
+
BBBBBBBCCC@CBA9B;<;>>>8857888<
@2RRZ9:00572:00344
CGTGTCTCTAGCGACAGGATTTG
+
9999449://///6706:<?<61
@2RRZ9:00574:00310
TATACGTCTCCTTCCTTAGTTACTTCA
+
BBBBCCCDAA>=;==@=@BCDCCC@CC
@2RRZ9:00574:00318
ACGAGTGCGTTCCCCATGTCGTAGGTATC
+
?@B9;<CBBB8999/9991;;;00,..4.
@2RRZ9:00575:00311
ACGAGTGCGTTCCCACTGTCGTAG
+
=BB<<<BA=9599094444446..
@2RRZ9:00577:00329
ACGAGTGCGTTCCCCATGTCGT
+
ABB@@ABA995999/984///6
@2RRZ9:00578:00317
TGATACGTCTCCTTCCTTAGTTACTTCA
+
<==B@A@AAAAAC?B?B@;9;<@>?;99
@2RRZ9:00578:00322
ACGAGTGCGTTCCCCATGTCGTAGGTACTC
+
BBBBBBCCBA6:44/9899>@=00,00000
@2RRZ9:00579:00302
ATATCGCGAGGGTATGGAAGACTCTATAG
+
?>;<<AB@9<<8<@@?<@@>836<771;;
@2RRZ9:00579:00324
ACGAGTGCGTTCCCCATGTCGTAGGTACTC
+
ACB9:<CCCC@BCC:CBABABB76467887
@2RRZ9:00580:00318
TCTCTATGCGCTCCACATGTCTAAGGT
+
<;44@<<;<CECC@CDCCBBC@@5969
@2RRZ9:00583:00343
ACGAGTGCGTCCTCCATGTCG
+
49811//////,/677;>88:
@2RRZ9:00587:00317
ACGAGTGCGTTCCCATGTCGTAGT
+
BCAB@B@?@@5990944///8...
@2RRZ9:00588:00328
ACGAGTGCGTTCCCCATGTCGTAG
+
>BC;9>BABB5999/944///6..
@2RRZ9:00589:00329
ACGAGTGCGTTCCCACTGTCGTAGTAC
+
@BA<9;B@996991944444483333.
@2RRZ9:00593:00349
ACGACGTGCGTTTCCCCCATGTCGTAGGACTC
+
2--,,,22,/44-4444+448>;;0..,...3
@2RRZ9:00595:00323
ACGAGTGCGTTCCCCATGTCGTAGGT
+
BBC@?BC?@B5444/984/;82,,*,
@2RRZ9:00595:00345
ACGAGTGCGTTCCCCATGTCGTAGGTACTC
+
BC@AABDA@;2444/9981//6..,.....
@2RRZ9:00597:00318
AGCACTGTAGCTGTCACTAGTTACTTGT
+
;ACBDBBBCCBCDBBB??>CC@DCBEBC
@2RRZ9:00598:00312
ACGAGTGCGTTCCCCATGTCGTAGGTACTC
+
BCBBBBCCCB?A??7?499>?<00,0100/
@2RRZ9:00598:00338
AGCACTGTAGCTGTCACTAGTTACTTGT
+
AACCGCCCECEACFDDDCCAA?<><ACC
@2RRZ9:00559:00372
TAGTATCAGCCTCGCCATGACGAAGGTATTCC
+
DBD<:<C411,11/656:;>BD>=>:11/5:,
@2RRZ9:00560:00396
ACGAGTGCGTCC
+
82****((0*,*
@2RRZ9:00562:00398
ACGAGTGCGTCCTCCATGTCGATA
+
9<:=>>21111;:?17.//,,,,,
@2RRZ9:00564:00367
ACGAGTGCGTTCCCATGTCGTA
+
BBBABCB==92440944/..4.
@2RRZ9:00567:00362
ACGAGTGCGTTCCCACTGTCGTA
+
9A@;9<AA@@511,1//////.3
@2RRZ9:00574:00395
ACGAGTGCGTTCCCCATGTCGTAGGTACT
+
ABABBBGCB;2444/9991<;8-,+,-,-
@2RRZ9:00576:00364
ACGAGTGCGTCCTA
+
4<>94//,,,,2**
@2RRZ9:00588:00388
ACGAGTGCGTTCCCCATGTCGTAGT
+
8;;;;<ABAD5999/944/666...
@2RRZ9:00589:00392
ACGAGTGCGTTCCCACTGT
+
BCC::<A@::,--+-,,,*
@2RRZ9:00590:00369
ACGAGTGCGTCCTCCATGTCG
+
4989949444424424/////
@2RRZ9:00591:00375
ACGAGTGTGTCTCCT
+
94.6////////424
@2RRZ9:00593:00356
ACGAGTGCGTTCCCACTGTCGTAG
+
?BB99<@@;;---+,,,,,//431
@2RRZ9:00593:00378
AGCACTGTAGCTGTCACTAGTTACTTGT
+
<>HCDBBBCCCB?AACCCCBA?A??;?B
@2RRZ9:00594:00388
ACGAGTGCGTTCCCCATGTCGTAGGTATC
+
@CC@@@CBA;2444/999999@8857891
@2RRZ9:00595:00388
ACGAGTGCGTTCCCACTGTCGTA
+
BBABA@BB9:51<811///,,04
@2RRZ9:00597:00373
ATCAGACACGGACACAGCAGAACACAC
+
@@@DB@;@;949>@>@AA;99;>998>
@2RRZ9:00598:00375
ACGAGTGCGTCC
+
=>894////,,*
@2RRZ9:00598:00385
ACGAGTGCGTTCCCATGTCTAGTATC
+
?CA?@@A@996991844433111166
@2RRZ9:00599:00362
ACGCTCGACATGCCCAGGTACAGGAG
+
BC?@@@@?>>>111-11,0:<@@=99
@2RRZ9:00599:00373
ACGAGTGCGTTCCCCATGTCGTAGGTACTC
+
ACBBBBB;;;2444/9>>>@@<11,0000/
@2RRZ9:00550:00423
TGATACGTCTCCTTCTT
+
ACB?61111//722287
@2RRZ9:00552:00426
ACGAGTGCGTTCCCCATGTCGTAGGTACTC
+
98>>>@@>?A6999,488499;334:88><
@2RRZ9:00556:00421
TGATACGTCTCCTTCCTTAGTTACTTCA
+
ACCB:::CCBB=@;9;>;999;99959>
@2RRZ9:00557:00421
TAGTATCAGCCTCCGCCATGACGAAGGTATTCC
+
4/////86//,4924489>@9949898444249
@2RRZ9:00557:00424
ACGAGGTGCGTTCCCCATGTCGTAGGTAT
+
BBBBB@BBA;>2444/9991007..,..4
@2RRZ9:00560:00412
ACGAGTGCGTTCCCCATGTCGTAGT
+
ABECBBC@;;2444/9991;;8--,
@2RRZ9:00560:00430
ACGAGTGCGTTCCCCATGTCGTAGT
+
@;:;BCC@AB2444/9991;<1...
@2RRZ9:00561:00435
ATATCGCGAGGGTATGGAAGACTCTAT
+
@CB@@>BBDDD>A@AA@CCBBBBB:::
@2RRZ9:00584:00420
ACGAGTGCGTTCCCCATGTCGTAGTAT
+
;;ABBBA>:;2444-9981:::....2
@2RRZ9:00585:00403
ACGAGTGCGTTCCCACTGTCGT
+
BBC@?@=>::,11,1////448
@2RRZ9:00586:00410
ACGAGTGCGTTCCCCATGTCGTAGGTACTC
+
@CBBBABBAC?CDD:B??=>>>8857888<
@2RRZ9:00588:00403
ATCAGACACGGACACAGCAGAACACA
+
BDBB@@?BCB?ABAAAACCBB?BBDB
@2RRZ9:00589:00432
ACGAGTGCGTTCCCCATGTCGT
+
AA>ABBB@@@5/11+11/,000
@2RRZ9:00589:00436
TAGTATCAGCCTCGCCATGACGAAAGGTATTCC
+
/1//////4488444244449994-42444249
@2RRZ9:00590:00436
TCTCTATGCGCTCCACATGTCCTAAGT
+
1784444499?9924988//,*,,*,/
@2RRZ9:00591:00403
ACGAGTGCGTTCCCCATGTCGTA
+
;CCCBBB@;;2444/994///0,
@2RRZ9:00591:00445
TACTGAGCTACACACACAGAAAGATTGGT
+
>9<<@AAB@@@BCBBAA@@@A<@>A=><>
@2RRZ9:00595:00411
CGTGTCTCTAGCGACAGGATTT
+
94/////,//////4442444-
@2RRZ9:00599:00422
ATATCGCGAGGGTATGGAAGACTCTATA
+
=;?@AAACCDC@@@@@6;7;??????>?
@2RRZ9:00553:00459
ACGAGTGCGTTCCCATGTCGT
+
?BABBCB;::2//+1//////
@2RRZ9:00560:00461
ACGAGTGCGTTCCCACTGTCGT
+
BDCBBB>;66,--+-,,,,//4
@2RRZ9:00563:00458
TACTGAGCTACACACACAGAAATGATTG
+
444994448899999444433,333101
@2RRZ9:00566:00463
ACGAGTGCGTTCCCCATGTCGTAGGTACTC
+
BBBBBBCCFC@BB?6=9:8<>>8747888=
@2RRZ9:00570:00474
TCTCTATGCGCTCCACATGTC
+
;<@IECBAA@@9424496,,*
@2RRZ9:00570:00476
ACGAGTGCGTTCCCCATGTCGTA
+
BBCBBBBA@;5111+11/,,,,.
@2RRZ9:00571:00451
ACGAGTGCGTTCCCCAT
+
>@8111////502200/
@2RRZ9:00573:00461
TAGTATCAGCCTCGCCATGAAGGTATTCC
+
?BBBDBCCCD<<=CEAB@?@245999592
@2RRZ9:00583:00496
ACGAGTGCGTTCCCATGTCG
+
BBBCB>9944511-1///..
@2RRZ9:00594:00469
ACGAGTGCGTTCCCCATGTCGTAGGTACTC
+
BBEBAACB@;6944/9999??<10,00...
@2RRZ9:00594:00475
ACGGAGTGCGTTCCCCATGTCGTAGGTACTC
+
BBABBBBBA;;2444/9>>;<;;10,0000.
@2RRZ9:00597:00492
ACGAGTGCGTTCCCCATGTCGTAGGTACTC
+
CBAAABCDCD8;44/8899>>>87478886
@2RRZ9:00552:00522
TACTGAGCTACACACACAGAAAGATTGGTGGC
+
11/////:794449444444;-44.,.,..,.
@2RRZ9:00556:00533
ACGAGTGCGTTCCCCATGTCTAGGTACTC
+
CBBBA>@9996999,9>;;0...,.4697
@2RRZ9:00567:00537
ATATCGCGTACGGTATGG
+
=@<8498////,*,,00*
@2RRZ9:00568:00528
ACGAGTGCGTCCTA
+
=A@;99@11-*)**
@2RRZ9:00570:00529
CGTGTCTCTAGGACG
+
<1,,,,,*,28,/..
@2RRZ9:00576:00503
ACGAGTGCGTTCCCACTGTC
+
;@@BAA<91<---+,,,,*0
@2RRZ9:00578:00537
TAGTATCAGCCTCGCCATGACGAAGGTATTCC
+
BBA;:>CA@@@<;==@CCEDCCB?=;?;;9;A
@2RRZ9:00584:00510
ACGAGTGCGTTCCCCATGTCGTAGGTACTC
+
BBB??@CCBD=@@=4>9@=>@@8847888=
@2RRZ9:00587:00543
ACGAGTGCGTTCCCCATGTCGTA
+
CBB@@@=>??5999,444///0,
@2RRZ9:00596:00540
TACTGAGCTACACACACAGAAAGATTGGT
+
BBBBBBCDAAAA@=@B@@@AB>@A@@CBC
@2RRZ9:00550:00584
TCTCTATGCGTCCACATGACT
+
9944444444442446///6/
@2RRZ9:00551:00581
TGATACGTCTCCTTCCTTAGTTACTTCA
+
:99>=A<<9@@8;;9@B@;99@;49:@9
@2RRZ9:00555:00565
TGATACGTCTCCTTCCTTAGATACTTCA
+
BBBCCCCCCBC9:245928>>@A@A?AC
@2RRZ9:00555:00576
ACGCTCGACCATGCCAGGTACAGGAG
+
EE8;9><11,/;:>;8827;6//,//
@2RRZ9:00559:00578
ACGAGTGCGTTCCCCATGTCGTAGTACTC
+
BDACCBB>;;2444/9991008-,,,,,,
@2RRZ9:00561:00579
ACGAGTGCGTCCTACCATGT
+
=@?B@@81111,,,,*,,,,
@2RRZ9:00565:00575
ACGAGTGCGTTCCCCATTGTCGTAGGTACTC
+
BBBBBBBCBB?BCC:A?=@@@AA??<?????
@2RRZ9:00565:00588
ACGAGTGCGTTCCCACTGTC
+
ADBAAA;;//,11,/////4
@2RRZ9:00569:00567
CGTGTCTCTAGGACGACAGGATTT
+
;<>>@991<11,//./,,0997>>
@2RRZ9:00581:00571
ACGAGTGCGTTCCCACTGTCGTAGTAGTC
+
?BABCCB;;@2//+16/////67;7794.
@2RRZ9:00586:00552
GTGTCTCTAGGCACAGGATTTGTTGTAG
+
@BCBCCCBBB?BBCBA=111-11,/68;
@2RRZ9:00590:00562
ACGAGTGCGTTCCCCATGTCGTAGGTACTC
+
?BBAB?BBBC@CCC:BBBA>??7747888=
@2RRZ9:00552:00616
ACGAGTGCGTCCTCCTATGTCT
+
=@?;;4944//,,2*,,,,/79
@2RRZ9:00553:00603
ACGAGTGCGTTCCCCATGTCGTAGTAGTC
+
>@BBCCBBBB;=994>99998877133..
@2RRZ9:00556:00631
TCTCTATGCGCTCCACATGTCTAAGGT
+
@CA@ACCCCCCBA??@@BBCABB=@=@
@2RRZ9:00563:00617
ACGAGTGCGTTCCCAC
+
BA@::1<8--**0)**
@2RRZ9:00580:00615
ATATCGCGAGGGTATGGAAGACTCTATA
+
>@9<9@@@999144;;@C>B?>=BB???
@2RRZ9:00582:00622
CGTGTCTCTACGGCACATGGATTTGTGTA
+
4999:@@11///,/,////,///+/6//4
@2RRZ9:00583:00607
ATCAGACACGGACACAGCTGAACACAC
+
B?ABBCABBB>ABBCDDGBBA?BBCCC
@2RRZ9:00584:00638
ACGAGTGCGTTCCCACTGTCG
+
=@B:;;@B@@611-/:///,,
@2RRZ9:00587:00640
ACGAGTGCGTTCCCACTGTCGTA
+
BCBBBBB;88,//+/////4473
@2RRZ9:00593:00647
ACGAGTGCGTTCCCCATGTCGTAGG
+
BBB@@AA?9:5999-999:76/..,
@2RRZ9:00595:00647
ACGAGTGCGTTCCCCATGTCGTA
+
898489;9996999-4444//,,
@2RRZ9:00551:00675
ACGAGTGCGTTCCCCATGTCG
+
BBBBBB>;9:2///*1/////
@2RRZ9:00555:00675
ACGAGTGCGTCCTA
+
8489448//22*,,
@2RRZ9:00559:00664
TACTGAGCTACACACACAGAAAGAGTAGT
+
999@AABBBBCCCB@999100+...,,,0
@2RRZ9:00563:00691
ACGCTCGACATGCCCAGGTACAGGAG
+
EEAABBD@;9994419959?999594
@2RRZ9:00567:00686
TGATACGTCTCCTTCCTATTACT
+
>@<;<99AF--+,*,*,,0*444
@2RRZ9:00569:00686
ACGAGTGCGTCCTCCATGTCGT
+
498>98944=9868,//66,,/
@2RRZ9:00570:00653
ACGAGTGCGTTCCCCATGTCGTAGGTACTC
+
44944449442///*////.....334...
@2RRZ9:00574:00687
ACGAGTGCGTTCCCACTG
+
BCBBBB>://,--+-,,,
@2RRZ9:00578:00655
CGTGTCTCTAGACGACAGGA
+
999999461///...64601
@2RRZ9:00590:00685
TGATACGTCTCCTTCCTTAGTTACTTCA
+
AAC;9<C<>>EAF?B?B@CCB@;<969@
@2RRZ9:00597:00676
ACGAGTGCGTTCCCACTGTCGT
+
BBB::<CC>8,/1,11///444
@2RRZ9:00599:00672
ACGAGTGTGTCTCCATGTC
+
=>9:67//,,,,/,/4;;6
@2RRZ9:00599:00695
ATATCGCGGGGGTATGGAAGACTCTATA
+
CB9:;@>?>>@0@FCECC?BDCAA@=?>
@2RRZ9:00550:00734
ACGAGTGCGTTCCATGTCGTAGGTACT
+
9<DBBBBAAB;@<@<91;;8--*,,,,
@2RRZ9:00555:00724
ACGAGTGCGTTCCCCATGTCGTAGGT
+
ACD??>CHB@B;660:11----00,.
@2RRZ9:00558:00738
ACGAGTGCGTTCCCCATGTC
+
@;;9B;4999<<<<+//,**
@2RRZ9:00564:00723
ACGAGTGCGTTCCCCATGCTCGTAGG
+
9=>=>;9<9B@:880<1///.,,..,
@2RRZ9:00564:00736
ATATCGCGTAGGATGAAGAGAT
+
9@9999@9//17////,///33
@2RRZ9:00565:00715
ACGAGTGCGTTCCCCATGTCTAGTA
+
89;CBBBBCCB;;;+11/1//3333
@2RRZ9:00575:00709
TAATATCAGCCTCGCATGACGAAGGTATTCC
+
?B89;AAC@CA;;;;;11<>11,1,///,/,
@2RRZ9:00583:00716
ACGAGTGCGTTCCCCATGTCGTAG
+
BBB@BCB;992444/9848>97..
@2RRZ9:00589:00735
TACTGAGCTACACACACACAAGAATAG
+
999@AB<97?===6611-,,*,,*/..
@2RRZ9:00589:00747
ATCAGACACGGACACAGCAGAACACA
+
9;;CB<:<<<>BCCCAAA@;;59@@8
@2RRZ9:00590:00713
ACGCTCGACATGCCCAGGTACAGGAG
+
AAABBBBBFBBBBB>??;;;@??==>
@2RRZ9:00595:00732
ACGAGTGCGTTCCCACTGTC
+
BBBAEBA>66,11,1/////
@2RRZ9:00595:00747
ACGAGTGCGTTCCCATGTCGTAG
+
ABBBBBB;;;244-944/660,,
@2RRZ9:00597:00729
ACGAGTGCGTTCCCACTGTCGT
+
99?;;;A@B@511,/////00,
@2RRZ9:00598:00700
ACGAGTGCGTTCCCACTGTCGTA
+
ACB@??CB99511,11//////3
@2RRZ9:00552:00776
CGTGTCTCTAGGCACAGGATTTGTGTAG
+
BCBECCCBB@=<>=>9969991494//<
@2RRZ9:00558:00788
ACGAGTGCGTTCCCACTATGTA
+
:>BCA@@@A@=>B111//***,
@2RRZ9:00563:00755
ACGAGTGCGTTCCCCATGTCGT
+
>@@BBEB>?;2///+1/////6
@2RRZ9:00565:00760
ACGAGTGCGTTCCCCATGTCGTAGGTATC
+
89A@@ACCDE@ECD:B;;110=00,.42,
@2RRZ9:00565:00774
ACGAGTGCGTCCCTCATGT
+
BDAB@C499944-///,,,
@2RRZ9:00568:00761
ACGAGTGCGTTCCCCACTGTCGT
+
@@?@@@B@@@5111+11/////.
@2RRZ9:00569:00794
ACGAGTGCGTTCCCCATGTCGTAGGTATC
+
@BABBBEB@@@ACC:B:;:<>>8747?>;
@2RRZ9:00583:00770
TCTCTATGCGTTCCACATGTCTAAGGT
+
==AAAAABADB;;9<>>>@999A5959
@2RRZ9:00583:00793
ACGAGTGCGTTCCCCATGTCGTAGTAC
+
BBBBBA@>?@5999/9991:66,,,,,
@2RRZ9:00590:00750
ACGAGTGCGTTCCCCATGTCGTAGGTACTC
+
BBB???BHB@=?994=899>>@88478371
@2RRZ9:00592:00755
ACGAGTGCGTTCCCCATGTCGTAGGTACTC
+
9434499;4951;;*11//..,4454...5
@2RRZ9:00595:00782
ACGAGTGCGTTCCCACTGTC
+
BB>>8>9999611-//////
@2RRZ9:00550:00844
ACGAGTGCGTTCCCATGTCGTAG
+
@CC@??A???5990944444/..
@2RRZ9:00560:00816
ACGAGTGCGTTCCCACTGTCG
+
CBBBBB=:66,--+-,,,,//
@2RRZ9:00563:00808
ACGAGTGCGTTCCCCATGTCGTAGGTACTC
+
AACCDBCCDA>ACB8B;;;88000,....5
@2RRZ9:00563:00833
ACGAGTGCGTCCTCCATGT
+
89>@9>>B99964423,,,
@2RRZ9:00565:00804
CTCTAGCGTCCC
+
*****77///65
@2RRZ9:00571:00841
ACGAGTGCGTTCCCCATGTCGTAGGTACTC
+
AB@BABB@?B5944/99999AB??;=888=
@2RRZ9:00572:00822
ACGAGTGCGTCCTCCATGT
+
BB<9:;1//66502*..//
@2RRZ9:00574:00817
ACGAGTGCGTTCCCACTGTCG
+
AEC@>@@?94511,1//////
@2RRZ9:00575:00821
ACGAGTGCGTTCCCACTGTCG
+
@ACBAA9999511,1////,,
@2RRZ9:00577:00848
ATATCGCGAGGGTATGGAAGACTCTATA
+
>@@@ACECA?C@BB@@=@=@9????:77
@2RRZ9:00578:00831
ACGAGTGCGTTCCCACTGTCGTAGTAG
+
?B@;9<@@@@69914444444331134
@2RRZ9:00580:00837
ACTGAGCTACACACACAGAA
+
4494@;;494444//,,**)
@2RRZ9:00585:00848
ATAGACACGGACACAGCAGAACACAC
+
A?A@@?@@B@BBAAADBCBB@BBB??
@2RRZ9:00588:00812
ACGAGTGCGTTCCCCATGTCGTAGGTACTC
+
BBB???CC@;6:44/9=>:<<<00,0000/
@2RRZ9:00590:00831
TACTGAGCTACCACAC
+
//////8944424://
@2RRZ9:00591:00849
CGTGTCTCTAGGCACAGGATTTTGTGTA
+
9;@ABC==;CA<9999424444,4;4//
@2RRZ9:00593:00837
ACGAGTGCGTTCCCATGTCGTAG
+
BBAABBBC::244-944/882,,
@2RRZ9:00594:00831
ACGAGTGCGTTCCCCATGTCGTAGGTATC
+
B@>?BBC;9:2444/9991<;;00,0:6.
@2RRZ9:00594:00846
TACTGAGCTACACACACAGAAGATA
+
64444444344449682-,,*,,,4
@2RRZ9:00595:00832
ACGAGTGCGTTCCCCATGTCGTAGT
+
?CB?AA@;::2444,444/664...
@2RRZ9:00596:00845
ATATCGCGAGGGTATGGAAGACTCTATA
+
BC@@@ACDEID=B@@?@B@B?@?AA:::
@2RRZ9:00597:00803
TACTGAGCTACACACACAGAAAGATTGGT
+
AABCCCA?@B@@;;<><BCCCAAA@?B?A
@2RRZ9:00553:00890
ACGAGTGCGTTCCCACTGTCGT
+
BBCBBBCA;;2//+1//////.
@2RRZ9:00556:00882
ACGAGTGCGTTCCCCATGTCGTAGGTACTC
+
BBBBBBDBBC>?::49899?@@88578887
@2RRZ9:00558:00889
ACGAGTGCGTCCTCCATGTCG
+
99?;;61////,/8,4444//
@2RRZ9:00559:00891
ACGCTCGACATGCCCAGTACAGGA
+
B@;:>=@@??@9991999>>9959
@2RRZ9:00562:00851
ACGAGTGCGTTCCCCATGTCGTAG
+
BBBBBBB@;;2444/9991940,,
@2RRZ9:00562:00899
ACGAGTGCGTTCCCCATGTCGTAGGTACTC
+
BB>??BCCFD>@==6948878887478887
@2RRZ9:00565:00852
TAGTATCAGCCTCGCCATGACGAAGGTATTCC
+
CDDDDABC@B9<<;<@BHCDCCC@CABECCC@
@2RRZ9:00566:00871
TCTCTATGCGTCC
+
4444@999////,
@2RRZ9:00567:00881
ACGAGTGCGTTCCCCATGTCGTAGGAACTC
+
BBBBBAAAAC@:;B9>13211-00,0,..6
@2RRZ9:00573:00894
TACTATGCTCACA
+
>94444444444/
@2RRZ9:00574:00874
ACGAGTGCGTCCTCCATGTC
+
84388:949?>;9;2..//,
@2RRZ9:00581:00888
ACGAGTGCGTTCCCACTGTCGTAGTAGT
+
BDBACB==4459?:9444444731133.
@2RRZ9:00582:00892
ACGCTCGACATGCCCAGGTACAGGA
+
:>7:;99AC9999919@699;;@=?
@2RRZ9:00582:00898
AGCACTGTAGCTGTCACTAGTTACTTGT
+
;;B?AACJCCC::=BA?>?9959B@>BB
@2RRZ9:00584:00888
ACGAGTGCGTTCCCCATGTCGTAGGTACTC
+
BBBBBBCCA;2444/9999@@@88678886
@2RRZ9:00588:00894
ACGAGCGTTCCCACATTCTAGGTACTG
+
//./864424=:444/,////,,,,,/
@2RRZ9:00590:00886
ATCAGACACGGACACAGCAGAAC
+
=??A;<8@9A699==@:9:11,/
@2RRZ9:00595:00856
ACGAGTGCGTTCCCCATGTCGTAGTA
+
@BBBBBC@;;2444/9981;46...6
@2RRZ9:00595:00890
ACGAGTGCGTTCCCCATGTCGTAGG
+
@>BABBB@@@5999/944/....,*
@2RRZ9:00596:00874
ACGAGTGCGTTCCCCATGTCGTAGGTACTC
+
BCCCBBBCCC@CCC9B@AABCC@B?A;;;A
@2RRZ9:00596:00876
ACGAGTGCGTTCCCACTGTCGTGTACTC
+
;A@;999<<951>,////////7;8894
@2RRZ9:00597:00853
TAGTATCAGCCTCGCCATGACGAAGGTATTCC
+
BBBBCCCBBBAAAADDBBBCC@@@A@CBD?BA
@2RRZ9:00599:00886
ACGAGTGCGTTCCCCATGTCGTAGTAC
+
BCBBBBD>;;2444/9981;64,,,,,
@2RRZ9:00550:00907
ACGAGTGCGTTCCCACT
+
;@@?>11111,/850,*
@2RRZ9:00552:00925
ACGAGTGCGTTCCCCATGTCGTAGGTACTC
+
@@BBCBA>995999,444477931013331
@2RRZ9:00552:00943
ACGAGTGCGTTCCCCATGTCGTAGGTACTC
+
BB@@BBCCCC@CEE:DA@@ABBBA>A;;;A
@2RRZ9:00553:00931
ACGAGTGCGTTCCCATGTCGTA
+
B?@@B@?>>>611-1//,,,2.
@2RRZ9:00553:00938
ACGAGTGCGTCTCCATGTCG
+
493//////////,4444//
@2RRZ9:00555:00930
ATATCGCGAGGGTATGGAAGACTCTATA
+
DB@A@B@@9991999;>CACBB?BBA@A
@2RRZ9:00556:00922
ACGAGTGCGTTCCCCATGTCGT
+
@@CCC@@=@?5111*11/,,,,
@2RRZ9:00556:00927
ACGAGTGCGTTCCCCATGTCGTAGTACTC
+
BBB@ABCB?:2///+11//4463113331
@2RRZ9:00556:00946
ACGAGTGCGTTCCCACTGTCTA
+
94<?AB@;9:2//+////,,,.
@2RRZ9:00558:00900
ACGAGTGCGTTCCCCATGTCGTAGGTACTC
+
ACA@@@CCCC?CC?6=499>?<00,00..3
@2RRZ9:00560:00912
ACGAGTGCGTTCCCACTGTC
+
>@:;;;CB99611-//////
@2RRZ9:00565:00919
AGCACTGTAGCTGTCACTAGTTACTTGT
+
99@>A?=>BA<<:444>>@992444244
@2RRZ9:00565:00924
TGATACGTCTCCTTCCTTAGTTACTTCA
+
BBBBCAB==@@7;8<AB>A@@=<99@@9
@2RRZ9:00566:00913
TGATACGTCTCCTTCCTTATTA
+
9<<;999@111-/,/,/,//,/
@2RRZ9:00569:00907
ACGAGTGCGTTCCCACTGTCG
+
BBBBAB=:9=511,1//////
@2RRZ9:00570:00936
TAGTATCAGCCTCGCCATGACGAAGGTATTCC
+
BBBAGBCCBB?AB@C=ACBBC@?=B?A@@>B=
@2RRZ9:00570:00948
ATCAGACACGGACACAGCAGAACACAC
+
=>>>?98999494@@9111,,007***
@2RRZ9:00571:00916
ACGAGTGCGTTCCCATGTCGTAGT
+
=@B::<B@@B5990944/664...
@2RRZ9:00573:00928
ACGAGTGCGTTCCCCATGTCGTAGGTATC
+
BDBBAABBBA?B@B4>89101:10,/;44
@2RRZ9:00575:00920
TGATACGTCTCCTTCCTTAGTTACTTCA
+
;AA;;=B99<;7;>A?B@;;;8;9?<??
@2RRZ9:00575:00925
TCTCTATGCGCTCCACATGTCTAAGGT
+
BBAAABBCB@C::;<9@C@99995928
@2RRZ9:00575:00933
ACGAGTGCGTTCCCCATGTCGTAGTACT
+
@ABBCBA>995999/9991<<;11/0..
@2RRZ9:00577:00905
TCTCTATGCGCTCCACATGTCTAAGGT
+
994499449@@9;7<DBBCC;<<=?<9
@2RRZ9:00578:00922
ACGAGTGCGTTCCCCATGTCGTAGGTACTC
+
BBB???BBBC?ACC:ECBBBBBBB?B;;;?
@2RRZ9:00582:00900
ACGAGTGCGTTCCCATGTCGTAG
+
BBB@BA@;445990944444433
@2RRZ9:00583:00939
ACGAGTGCGTTCCCCATGTCGTAGGTACTC
+
@A??BBBA@@>@CC:C??BBCC@@=?;;;A
@2RRZ9:00584:00909
AGCACTGTAGCTGTCACTAGTTACTTGT
+
@A@ACCCCFAAAAB;<<CA;;;>DCADB
@2RRZ9:00584:00926
ACGAGTGCGTTCCCCATGTCGTAGGTACTC
+
BBA??>CDCC=@==6@4;9@>>8857888<
@2RRZ9:00589:00949
ACGAGTGCGTTCCCCATGTCGTAGG
+
BB>??@CDB@6:44-9891<<8--+
@2RRZ9:00596:00934
ACGAGTGCGTTCCCCATGTCGTAGGTACTC
+
CCABBBBABB5999/9999@@@8847888=
@2RRZ9:00598:00926
ACGAGTGCGTTCCCCATGTCGTAGGTACTC
+
AA?AAABBBB@BCC:CCBBDBBCC@B;;;@
@2RRZ9:00598:00937
ACGAGTGCGTTCCCCATGTCGTAGGTACTC
+
ABABBBB=::2444/99>>?>000,/0...
@2RRZ9:00553:00954
ACGAGTGCGTCCCA
+
1/.664444444-/
@2RRZ9:00556:00991
ACGAGTGCATTCCCCATGTC
+
BBBBBCA>992///+1//,0
@2RRZ9:00557:00954
ACGAGTGCGTTCCCATGTCGTAAGGTATC
+
94784444442//+//,,,,,.,.33.36
@2RRZ9:00560:00990
TATACGTCTCCTCC
+
;989994/,,***)
@2RRZ9:00561:00955
ACGAGTGCGTTCCCCATGTCGTAGGTACTC
+
AABBBBBBBC@CCD:D@@?=@@7:47888=
@2RRZ9:00561:00958
ACGAGTGCGTTCCCCATGTCGTAGT
+
ABABBCA9=?5999,8444797311
@2RRZ9:00562:00966
ACGAGTGCGTTCCCCATGTCGTAGGTACTC
+
BBB?BBBBAB@BCD:E<<;9>>8847878?
@2RRZ9:00564:00956
ACGAGTGCGTTCCCCATGTCGTA
+
BA@@CBA>@?5/11+11/,,,,.
@2RRZ9:00565:00963
TAGTATCAGCCTCGCCATGACGAAGGTA
+
A>=?@AAA492994424999941,-*,,
@2RRZ9:00565:00972
ATATCGCGAGGGTATGGAAGACTCTATA
+
BB@@@CDCCCC>CBBB?C@CCCBCA;;;
@2RRZ9:00566:00953
ACGAGTGCGTTCCCCATGTCGTAAGGTACTC
+
?BBBBBBBCDBCBB9A9::<>>>;=:=?>>=
@2RRZ9:00568:00987
TACTGAGCTACCACACACAGA
+
<<<99@B9844:444/////.
@2RRZ9:00569:00957
ACGAGTGCGTTCCCCATGTCGTAGGTACTC
+
BBBBBAAAAA@CDD:A9;8>>>88578371
@2RRZ9:00571:00990
ACGAGTGCGTTCCCCATGTCGTAGGTACTC
+
A@<?BBBBBD?BCD:CBA@AABBA>@;<;@
@2RRZ9:00573:00957
ATATCGCGTACGGTATGG
+
4898492,,,,,*,,08,
@2RRZ9:00574:00965
GTCTACTATGCGCTCCACATGTCTAAGG
+
)***,,,//4/8///,//3998899<?<
@2RRZ9:00577:00957
TGATACGTCTCCTTCCTTAGTTACTTCA
+
BCCC??A<;9B696924239999@>=@A
@2RRZ9:00580:00987
ACGAGTGCGTTCCCCATGTCGTAGGTACTC
+
BBBB@AAAAB:>AB:B?@?<@@<;:<8887
@2RRZ9:00583:00962
ACGAGTGCGTTCCCCATGTCGTAGGTAT
+
9<BBDFCCBB5944/9991974..,..4
@2RRZ9:00585:00986
ACGAGTGCGTTCCCACTGTCGTAGT
+
@B>99;A@9969914444499....
@2RRZ9:00586:00979
TACTGAGCTACCACACACA
+
499449=44449444////
@2RRZ9:00589:00955
ACGAGTGCGTTCCCCATGTCGTAGTACTC
+
9;@AABBAAB=@>>4?999@?100.....
@2RRZ9:00589:00972
TAGTATCAGCCTCGCCATGACGAAGGTATTCC
+
BBCBBBC;;9@99;A=ABCFDA@>A@BAB=A=
@2RRZ9:00594:00964
ACGAGTGCGTTCCCCATGTCGTAGGTACTC
+
?BB@@>BBBC@BCC:BA?>=@@7747888=
@2RRZ9:00594:00967
ACGAGTGCGTTCCCCATGTCGTAG
+
:<CBBB@;995499,8444774..
@2RRZ9:00596:00956
ACGAGTGCGTTCCCCATGTCGTAGGTACTC
+
AA@AABCCCC==992=499?>>88478371
@2RRZ9:00596:00976
TACTGAGCTACACACAGAAGATTGGTGC
+
999;<CBCB<<<@11111-/66,/,.33
@2RRZ9:00599:00953
ACGAGTGCGTTCCCCATGTCGTAGGTACTC
+
ABABBBBBCF@CCC:B9;;>>>88578887
@2RRZ9:00599:00955
ACGAGTGCGTTCCCCATGTCGTAGGTACTC
+
BBAAAACCCD@CCC:B====><00,01007
@2RRZ9:00599:00980
ACGAGTGCGTTCCCCATGTCGTAGGTACTC
+
ABBBCBB@@B@ABC:D:9:???8737888=
@2RRZ9:00551:01012
ACGAGTGCGTTCCCATGTCGTAGGTACTC
+
@@?>>=9>44244-444433336713331
@2RRZ9:00552:01011
ATATCGCGAGGTATGAAGACTCTATAG
+
98;;9A@@4/,/////,/....61.53
@2RRZ9:00552:01024
ATCAGACACGGACACAGCAGAACACAC
+
?@BA>><9;;8;@@A<@=CBB>BBB;;
@2RRZ9:00562:01038
CGTGTCTCTAGGCACAGGATTTTGTGTAG
+
ACCCCCB@AAB?BBBBB?A@A@6@A@>@B
@2RRZ9:00565:01023
AGCACTGTAGCTGTCACTAGTTACTTGT
+
>=@DCBBBCC<<:AACDCDBC@CCC>AA
@2RRZ9:00567:01046
ACGAGTGCGTTCCCCATGTCG
+
@@BCCC99445999,444/..
@2RRZ9:00568:01017
TGATACGTCTCCTCCTTAGT
+
9<98944;<88+-,*,*,,,
@2RRZ9:00571:01049
ACGAGTGCGTTCCCCATGTCGTA
+
,/79;9<<>CC?@?01-*****,
@2RRZ9:00572:01032
ACGAGTGCGTTCCCATATCGTAG
+
1/.//8994429;:://///633
@2RRZ9:00573:01037
ACGAGTGCGTTCCCCATGTCGTAGTATC
+
;CBBAA?@@?5999/999998=37134.
@2RRZ9:00574:01016
ACGAGTGCGTTCCCCATGTCGTAGGTACTC
+
BBABBBC@@;2444/9991;<;00,/0...
@2RRZ9:00577:01043
ACGAGTGCGTTCCCACT
+
;BBB>877-,+*=)***
@2RRZ9:00578:01043
TGATACGTCTCCTCTAGTTACTCAGTG
+
4444444::99594444/,///////4
@2RRZ9:00580:01007
ACGAGTGCGTTCCCCATGTCGTAGGTACTC
+
BBABABECCC@BCD:B;<;B?;00,0100/
@2RRZ9:00584:01030
ACGAGTGCGTTCCCCATGTCGTAGTACTC
+
CBB::<B@A@5999/9999@?<00/0...
@2RRZ9:00588:01027
ACGAGTGCGTTCCCCATGTCGTAGGTACT
+
B?@AAABBBB@CCC9C<<2::8-,+,-,,
@2RRZ9:00588:01033
ACGAGTGCGTTCCCACTGTCGTAG
+
BDB@?@@>9969914444/664..
@2RRZ9:00591:01018
ACGAGTGCGTTCCCCATGTCGTAGGTACTC
+
BBBAABBCDDABAA9@=?=;<@86378887
@2RRZ9:00591:01044
ACGAGTGCGTTCCCCATGTCGTAGGTACTC
+
?B>BAAAAAD?@BC:D???>BB@?>@;;;?
@2RRZ9:00592:01034
ACGAGTGCGTTCCCCATGTCGTAGGTACTC
+
ADIBBABBB@;=994=4;9@>A8;57888=
@2RRZ9:00599:01025
ACGAGTGCGTTCCCCATGTCGTAGGTACTC
+
BBB?????ACACCD:C?@@B@@?@>?:;;@
@2RRZ9:00599:01028
ACGAGTGCGTTCCCCACTGTCGT
+
99899499881111+/////;;>
@2RRZ9:00553:01082
ACGAGTGCGTTCCCCATGTCGTAGGTACTC
+
BA@BBCCCBB@ABB:B@?=7<90/,0100/
@2RRZ9:00554:01080
TAGTATCTGCCTCGCCATGACGAAGGTATTCC
+
9449449<@@=@<99@C@ABDBC@B??;1,/6
@2RRZ9:00554:01087
ACGAGTGCGTTCCCCATGTCGTAGGTATC
+
AABAABCBB@@BCH:E;<;8888747831
@2RRZ9:00556:01076
CGTGTCTCTAGAGACAGGA
+
99>9944,,,,,,04446.
@2RRZ9:00557:01069
ACGAGTGCGTTCCCCATGTCGTAGGTATC
+
@BBBBADCB;6444/9991;;;00,..43
@2RRZ9:00558:01058
TGATACGTCCCTTCCTTAGTTACTTCAGTGC
+
49:@99999909<?<@A<;<@A@@5877;8=
@2RRZ9:00558:01065
TAGTATGCCATGACGAAGGTATTCC
+
B@AABCBB@CCDEABA;==@@?<@@
@2RRZ9:00558:01070
TAGTATCAGCCTCGCCATGACGAAGTATTCC
+
AAB@AADECC:<<==;@BACDBA?BCCC@C@
@2RRZ9:00561:01084
TAGTATCAGCCTCCGCCATGACGAAGGTATTCC
+
494///6,,,*,,*,/5999?:449>699?AC?
@2RRZ9:00563:01056
ACGCTCGTACCA
+
==0//22///,/
@2RRZ9:00564:01052
ACTGAGCTACCACACA
+
6///88..//62,///
@2RRZ9:00565:01075
ACGAGTGCGTCCATGCGTAGACAGA
+
::./////;4424444468.,,,,,
@2RRZ9:00566:01055
ACGAGTGCGTTCCCCATGTCGTAGGTACTC
+
EEABBBBBBD@ABC:C@@?;@@7637888=
@2RRZ9:00566:01058
CGTGTCTCTAGGCACAGGATTTTGTGTAG
+
BFCCCCBBBBB=@@CCBA<<<<49A?>@B
@2RRZ9:00569:01091
CGTGTCTCTAGGCACAGGTTTTTGTGTA
+
BCBBA?@AA@@8;9@>>59999-9@911
@2RRZ9:00573:01064
TAGTATCAGCCTCCCCCATGACGAAGGTATTCC
+
9944444:::294444+4=BAAAB?A=9999:2
@2RRZ9:00574:01071
ACGAGTGCGTTCCCCATGTCGTAG
+
ACBBCBB>992444/9844776..
@2RRZ9:00576:01059
ACGAGTGCGTTCCCCACTGTCGTA
+
@CBCBBA=8;,111+1//88441.
@2RRZ9:00576:01094
ACGAGTGCGTTCCCCATGTCGTAGGTACTC
+
BBA@@ACCCC?@CF:B?@886:00,0000/
@2RRZ9:00577:01094
ACGAGTGCGTTCCCCATGTCGTAGGTAT
+
AAAA?ADNBB?ADD9C9;1<:100,...
@2RRZ9:00582:01059
ACGAGTGCGTTCCCCATGTCGTAGGTACTC
+
BBB???BBBD@BCC:DA@?BBB7657888>
@2RRZ9:00582:01080
TACTGAGTACACACACAGAAAGATTTGGTGCGT
+
444/66/1//////;44488,3377660./...
@2RRZ9:00583:01064
ACGCTCGACATGCCCAGGTACAGGAG
+
BB<??BBCCBBBBB?BB?AABBD@BB
@2RRZ9:00586:01096
TAGTATCAGCCTCGCCATGACGAAGGTATTCC
+
BBC@AAA@@@<?A;:7;CBBCBB@CANBAA@?
@2RRZ9:00588:01089
ACGAGTGCGTTCCCCATGTCGTAGGTACTC
+
BBBAABCCCD@BCD:D::9>BB??:?888=
@2RRZ9:00589:01064
TAGTATCAGCCTCGCCATGACGA
+
44449;9=>>=9911,///////
@2RRZ9:00589:01065
ACGAGTGCGTTCCCCATGTCGTAGGTACTC
+
B?@@AA@AB@5999/49@A@BB::6:;;;?
@2RRZ9:00590:01094
ATCAGACACGGACACAGCA
+
>@?:110///5//444944
@2RRZ9:00593:01099
ACGAGTGCGTTCCCCATGTCGTAGTACT
+
BBB>>>BCCD>@==6=491<<8--,-,,
@2RRZ9:00596:01072
ACGAGTGCGTTCCCCATGTCGTAGTACGT
+
BBABCCB@;;2444/9981766.......
@2RRZ9:00550:01147
TCTCTATGCGCTCCACAATGTCATAAGGTA
+
4444==>?EGA@A6111,/88/49424299
@2RRZ9:00551:01115
ACGAGTGCGTTCCCCATGTCGTAGGTACTC
+
BEABCBCCCC?CBC6=99/;<7--+,-,-,
@2RRZ9:00552:01105
ACGAGTGCGTTCCCCATGTCGTAGGT
+
=@?@@AAA>?5999/999100000,.
@2RRZ9:00552:01111
TCTCTATGCGCTCCACATGTCTAAGGT
+
BCCC@@ABBDCCC@BBBEABDA@@C?B
@2RRZ9:00553:01103
CGTGTCTCTAGGCACAGGATTTTGTGTAG
+
CBBCCBBBCBB?A;99A=9999/9?>66>
@2RRZ9:00553:01115
ACGAGTGCGTTCCCCATGTCGTAGGTATC
+
BBBABBCCBA?BBB7B9;1<<;00,004.
@2RRZ9:00554:01117
ATATCGCGAGGGTATGGAAGACTCTATA
+
BABA9;=CCCC?BCBB@CCDDDCBB:::
@2RRZ9:00554:01121
TCTCTATGCGCTCCACATGTCTAAGG
+
AAHEBBBCDCB;;89@>>>?999595
@2RRZ9:00556:01130
ACGAGTGCGTTCCCCATGTCGTAGGTACTC
+
BBBBBBB@@@@ACD:C@@@@@@87478887
@2RRZ9:00557:01111
ATCAGACACGGACACAGCAGAACACAC
+
BABBAA?ABC@BBAA?==?@@=@>A88
@2RRZ9:00557:01130
ACGCTCGACATGCCCAGGTACAGGAG
+
BBABBBBGBBBA??=9947@??B@99
@2RRZ9:00558:01122
ACGAGTGCGTTCCCCATGTCGTAGGTACTC
+
BBBACBBC@@>AGCAC@@@>>;00,0000/
@2RRZ9:00559:01109
ACGAGTGCGTTCCCCATGTCGTAGT
+
;<B@@@B???5999/9944444331
@2RRZ9:00559:01118
ACGAGTGCGTCCCCACTG
+
BB999AA9991<<+//,,
@2RRZ9:00560:01127
ACGAGTGCGTTCCCCATGTCGTAGTACTC
+
BBBBB@BCCDB@9929891<<@10/0...
@2RRZ9:00561:01112
ACGAGTGCGTTCCCCATGTCGTA
+
9<@@@G;99@5111+11//...3
@2RRZ9:00562:01100
ACGAGTGCGTTCCCCATGTCGTAGGTACTC
+
@ABBBCCBBB@BDF7A;999>>8847837;
@2RRZ9:00563:01102
ACGAGTGCGTTCCCCATGTCGTAGGTACTC
+
ABABCCCBBB@CBB9@9;9>>:00,0100/
@2RRZ9:00564:01129
ACGAGTGCGTTCCCCATGTCGTAGGTATC
+
BBBBBBBBCE@FBB9A991;;;0/,004.
@2RRZ9:00565:01118
ACGAGTGCGTTCCCCATGTCGTAGT
+
?98<CCCBAA6444/9991:990/.
@2RRZ9:00566:01107
ACGAGTGCGTTCCCCATGTCGTAGGTA
+
@DBBBBCCB;6444/999988000,..
@2RRZ9:00566:01117
AATCAGACACGGACACAGCAGAACACAC
+
1,.///4344=;=@BAA@<;9>;>888<
@2RRZ9:00566:01122
ATATCGCGAGGGTATGGAAGACTCTATA
+
BB???BBBBDD>CBBB@C@CCCECC;<<
@2RRZ9:00568:01130
ACGAGGTGCGTTCCCCATGTCGTAGGTACTC
+
AABBB@BB@4429>>4>>A@ABB??;<8887
@2RRZ9:00570:01114
ACGAGTGCGTCCTCC
+
BB@@@@941-,***)
@2RRZ9:00573:01129
ACGAGTGCGTTCCCCATGTCGTAGGTACTC
+
?BBBBBCBAA?BDH:C<<;>>>88478336
@2RRZ9:00575:01131
ACGAGTGCGTTCCCCATGTCGTAGGTACTC
+
??@@B@@DEGACHIBB;=1<<8--*,,,,0
@2RRZ9:00575:01136
ACGAGTGCGTTCCCCATGTCGTAG
+
CC@@B@>>>?6111+11110..31
@2RRZ9:00576:01110
ACGAGTGCGTTCCCCATGTCGTAGGTACTC
+
BBAAABCDBB?AAB9BBBBBBCBC@C;<;C
@2RRZ9:00576:01128
CGTGTCTCTAGGCACAGGATTTTGTGTAG
+
CCCCCCBBCCC@CCCBC?CEDC::<<@@A
@2RRZ9:00576:01131
ACGAGTGCGTTCCCCATGTCGTAGGTACTC
+
@BBBBBBBDDACBB9B??@;AA76378887
@2RRZ9:00576:01137
ACGAGTGCGTTCCCCATGTCGTAGGTACTC
+
BBB@BBCA992999/9>@@CCCNC@C;;;B
@2RRZ9:00577:01136
ACGAGTGCGTTCCCCATGTCGTAGGTACTC
+
BBBBA===AB@BBC:@B@@@A>>=478876
@2RRZ9:00578:01120
ACGAGTGCGTTCCCCATGTCGTAGGTACTC
+
?BB?AACB=92999-999;ABB@B??:;8>
@2RRZ9:00578:01134
ACAGTGCGTTCCCCATGTCGTAGGTACTC
+
2,,,,,68;9A@@6@??A?BA8859999@
@2RRZ9:00578:01145
ATCAGACACGGACACAGCAGAACACAC
+
9899>B?A@A?AABCD?<9BC=@@CEA
@2RRZ9:00579:01137
ACGAGTGCGTTCCCCATGTCGTAGGTACTC
+
BBBAAABBBC@CDF:@A@;;=8--+,-,,,
@2RRZ9:00580:01113
ACGAGTGCGTTCCCCATGTCGTAGGTACTC
+
>@ABBAAACCADJC:?;;9>>>87478886
@2RRZ9:00582:01137
ACGAGTGCGTTCCCCATGTCGTAGGTACTC
+
@A??@@A@@@@ABC:??ABA??87478887
@2RRZ9:00583:01108
ATATCGCGAGGGTATGGAAGACTCTATA
+
BBBBDCBBBDC>BBBBACCCCGDCC?@?
@2RRZ9:00583:01138
ACGAGTGCGTTCCCCATGTCGTAGGTACTC
+
AA?A@@@AAD?ABC:CABA;<<31378887
@2RRZ9:00583:01143
TGATACGTCTCCTTCCTTAGTTATCTTCA
+
;<94?AB;=;D<?292496//,///6568
@2RRZ9:00583:01148
ATCAGACACGGACACAGCAGAACACAC
+
BB??@CBBCC>@@BDB:;<CC@CCBBB
@2RRZ9:00586:01123
ACGAGTGCGTTCCCCATGTCGTAGGTACTC
+
BBAABBBBAB@ACD:B99:7>>87478887
@2RRZ9:00586:01126
ACGAGTGCGTTCCCCATGGTCGTAGGTACTC
+
BBB@??CCCD@CCC9A@?8;;AA87478887
@2RRZ9:00590:01137
ACGAGTGCGTTCCCCATGTCGTAGGTACTC
+
AABBCBBBBC@CCC:CA<<;CC????????
@2RRZ9:00591:01115
ACGAGTGCGTTCCCCATGTCGTAGGTACTC
+
ADBCBBB@;;2444/9>>>>>>88578887
@2RRZ9:00593:01113
ACGAGTGCGTTCCCCATGTCGTAGGTAC
+
@@ABBBCB@;2444/9999991.0,...
@2RRZ9:00594:01117
ACGGAGTGCGTTCCCCATGTCGTAGGTAC
+
<<A?ABCCBAB<?99-9991;<@10,000
@2RRZ9:00594:01128
ACGCTCGACATGCCCAAGGTACAGGAG
+
B??@BBBBB99999195959?>>A?@?
@2RRZ9:00594:01138
ACGAGTGCGTTCCCCATGTCGTAGGTACTC
+
ABBBBBBBBF@BBC:CCBCBCC::6::;;?
@2RRZ9:00595:01129
ACGAGTGCGTTCCCACTGTCG
+
?A@@@@BBA@599044//,**
@2RRZ9:00596:01106
ACGAGTGCGTTCCCATGTCGTAGGT
+
BBBBBB=:995990944////..,.
@2RRZ9:00596:01141
ACGAGTGCGTTCCCCATGTCGTAGGTACTC
+
BBBB>=@@9969@@4>;;9??>36013337
@2RRZ9:00597:01148
ACGAGTGCGTTCCCCATGTCGTAGGTACTC
+
ABAABBCDBB?AAA9A?A@BAA:95:8;:@
@2RRZ9:00598:01146
ACGAGTGCGTTCCCCATGTCGTAGGTACTC
+
BA@BBBCDCC?BAA9B@A?<>>00,.0...
@2RRZ9:00598:01149
ACGAAGTGCTTCCCATGCTCGTAGGTACTC
+
>A:924///.,//+/844444444244444
@2RRZ9:00599:01110
TACTGAGCTACACACACAGAAAGATTGGT
+
@ABBBDCBBBBBCCC@;;433,8>>;<:?
@2RRZ9:00555:01159
ACGAGTGCGTTCCCCATGTCGTAGGTACTC
+
?ABBBBCA@@5999/9999@@@8857888<
@2RRZ9:00558:01156
ACGAGTGCGTTCCCCATGTCGTAGGTACTC
+
ABBBBABBDC>@?=6@8;;@@@?A>>;;8>
@2RRZ9:00561:01150
TACTGAGCTACACACACAGAAAGATTGT
+
=CA@@B?1111161944447727;8+,,
@2RRZ9:00561:01152
ATATCGCGAGGGTATGGAAGACTCTATA
+
@A99;@@AACCAC<<<@C?BBB::::::
@2RRZ9:00570:01150
ACGAGTGCGTTCCCATGTCGTAGT
+
ABBAAB@:9959919444444331
@2RRZ9:00573:01157
ACGAGTGCGTTCCCCATGTCGTAGGTAT
+
BCBBBB@:9:2444,9941:66..,/04
@2RRZ9:00573:01168
TGATACGTCTCCTTCCTTAGTTACTTCA
+
CCCAAACBDDB@A@B@BEBAA>B<;9=C
@2RRZ9:00574:01156
ACGAGTGCGTTCCCCATGTCGTAGGTATC
+
BBABBBBGCC@CCC9B;<9>>>8847896
@2RRZ9:00575:01150
ACGAGTGCGTTCCCCATGTCGTAGGTATC
+
BECBBBCB@;2444/9999>>>8737>71
@2RRZ9:00575:01165
ACGAGTGCGTTCCCCATGTCGTAGGTACTC
+
BBBBBBBAAA?ACF:CABBBBB@@=?:;;@
@2RRZ9:00577:01169
ACGAGTGCGTTCCCCATGTCGTAGGTACTC
+
BECBBBCCCC?AAA8AB@@@FB8857888<
@2RRZ9:00586:01165
ACGAGTGCGTTCCCCATGTCGTAGGTACTC
+
BBBBBBBCBD=@BCACBBBBBBBC@B:<;B
@2RRZ9:00589:01153
ACGAGTGCGTTCCCCATGTCGTAGGTACTC
+
BBBBB@AA@@?@CDAH;><@AA>><=888=
@2RRZ9:00590:01153
ACGAGTGCGTTCCCCATGTCGTAGGTATC
+
<CCCBBCAA?6444/8999>>>8737>76
@2RRZ9:00591:01154
ACGAGTGCGTTCCCCATGTCGTAGGTATC
+
ACBBEBCCB??A??4>999>>?>=;=@?=
@2RRZ9:00592:01153
TACTGAGCTACACACACAGAAAGATTGGT
+
444<DDDBBBCDCDB;99988/8<>4737
@2RRZ9:00617:00114
ACTCGAGATCACTCGATGCTC
+
AACBBC9<;9=4644......
@2RRZ9:00600:00151
CGTGTCTCTAGGCACAGGATTTTGTGTAG
+
BBCC??@;=<ABCEBBDAECCC:<<<AAD
@2RRZ9:00603:00153
ACGAGTGCGTTCCCCATGTCGTAGTAC
+
GCB99<CBBB5999/9948=8/.....
@2RRZ9:00605:00192
ACGAGTGCGTTCCCCATGTCGTAGGTACTC
+
BBB??@CBBC@BCDAC?@@@@@?A>A;<;@
@2RRZ9:00609:00184
TAGTATTAGCCTCGCCATGACGAAGGTATTCC
+
AACCDCBCCC@CCCFA?@@CCAA?AA@A@?B@
@2RRZ9:00610:00154
ACGAGTGCGTTCCCCATGTCGTAGGTACTC
+
C@?ACCBCBCACDD:CAA@@@<::9:00-,
@2RRZ9:00610:00183
TACTGAGCTCCACACACAGAAGATTG
+
444444;444894444444423771.
@2RRZ9:00611:00162
ACGAGTGCGTTCCCACTGTCGTAG
+
BBCBDC@:9959914444444331
@2RRZ9:00613:00155
ATATCGCGACGGGTATGGAAGACTCTATAGA
+
>8;;>>=9444:6999C@CACCBA?::1671
@2RRZ9:00615:00172
ATCAGACACGGACACAGCAGAACACAC
+
BBBBBAAAAA@BB?@?@@BBB@CCCBB
@2RRZ9:00619:00184
ACGAGTGCGTTCCCATGTCGTAGGTACTC
+
BBB??ACBBD=@>:>=>>8888=:=8887
@2RRZ9:00621:00173
TACTGAGCTACACACACAGAA
+
44494444344444//////7
@2RRZ9:00629:00196
ACGAGTGCGTTCCCCATGTCGTAGGTACTC
+
BB?===AAAB:ABC:B:;:?AB8747888=
@2RRZ9:00630:00159
AGCACTGTAGCTGTCACTAGTTACTTGT
+
4999:ACBBBB<<;=??A@@@<@?>=A>
@2RRZ9:00631:00199
ACGAGTGCGTTCCCCATGTCGTAGGTATC
+
DGCCBBCC@B5999/99999897847>96
@2RRZ9:00637:00151
ACGAGTGCGTTCCCCATGTCGTAGGTACTC
+
BBBBBBCCCCBBCC:B9<<B@@88678886
@2RRZ9:00637:00160
TAGTATCAGCCTCGCCATGACGAAGGTATTCC
+
@<<<AAB==B?;<;A>=444?99242444242
@2RRZ9:00638:00196
ACGAGTGCGTTCCCCATGTCGTAGGTACTC
+
BB@@@BBBCD?BAA9=4;9>>>88678887
@2RRZ9:00639:00155
ACGAGTGCGTTCCCCATGTCGTAGGTACTC
+
ECB9:<CB@>=@>>4@@@@BCC??<<8887
@2RRZ9:00643:00162
TGATACGTCTCCTTCCTTAGTTACTTCA
+
@BCCCCCCBDHCC@DDC@@@>>999294
@2RRZ9:00645:00187
ACGAGTGCGTTCCCCATGTCGTAGGTACTC
+
CBABBCBBBB@CFDAD9;;@>>8857888=
@2RRZ9:00646:00187
ACGAGTGCGTTCCCCATGTCGTAGGTACTC
+
?ABBBBBBCC@FCB:B9::?@?>@=@;<;A
@2RRZ9:00647:00191
ACGAGTGCGTTCCCCATGTCGTAGGTACTC
+
BBB@B@AAAA?ACF:C@:;;B@>>=>888>
@2RRZ9:00649:00189
TAGTATTAGCCTCGCCATGACGAAGGTATTCC
+
;;<<1/7111-/8/1,;;<;/11,/5688:@6
@2RRZ9:00601:00244
ACGAGTGCGTTCCCCACTGTCG
+
49?998@@996999,4444///
@2RRZ9:00602:00206
ACGAGTGCGTCCTCCATGTCG
+
@@:;;>@@?442//,..//,,
@2RRZ9:00603:00227
ACGAGTGCGTTCCCCATGTCGTAGGTACTC
+
BBBABBCBBB@CCD9B@@@>>>88578887
@2RRZ9:00604:00246
ACGAGTGCGTTCCCCATGTCGTAGGTACTC
+
BBABBB??AC@CCC:C9;;=>:00,00...
@2RRZ9:00605:00248
TGATACGTCTCCTTCCTTAGTTACTTC
+
@A@@@AABBB@=><>;?<999;99921
@2RRZ9:00607:00217
ACGAGTGCGTTCCCCATGTCGTAGGTACTC
+
BBB@AACCAB>AFD:A9;;@>>8857>??=
@2RRZ9:00607:00243
ATATCGCGACGGGTATGGAAGACTCTATA
+
@A@@>>994444-444=@B@@@883....
@2RRZ9:00607:00245
ACGAGTGCCGTTCCCCAT
+
<;><<;11,//,///*//
@2RRZ9:00607:00249
ACGAGTGCGTTCCCCACTGTCGTAGAG
+
?ACCCC=:445999/94444:943833
@2RRZ9:00608:00222
AGGAGTGCGTTCCCCATGTCGTAGGTACTC
+
=>=@AB??>=5888/9999A@<11,/////
@2RRZ9:00612:00248
ACGAGTGCGTTCCCCATGTCGTAGA
+
>@>>?@<94A299<-9999989337
@2RRZ9:00613:00227
ACGAGTGCGTTCCCCATGTCGTAGGTACTC
+
BBBABBCDBC?AAA7ABBBBCCA@=@:;;?
@2RRZ9:00614:00208
ATATCGCGAGGGTATGGAAGACTCTATAG
+
B>??BCCC@AA<@@@BAD@CDCBB::::>
@2RRZ9:00614:00246
ATCAGACACGGACACAGCAGACA
+
A?>@@A@:;;=@CCC@@A911/6
@2RRZ9:00614:00249
ACGAGTGCGTTCCCCATGTCGTAGA
+
AA?944499D@;;B6>1//64....
@2RRZ9:00615:00247
ACGAGTGCGTTCCCCATGTCGTAGTACT
+
@?<>?@<<=CCCBB79999>>9807..*
@2RRZ9:00616:00221
TGATACGTCTCCTTCCTTAGTTACTTCA
+
;BA@@BDAABC9;8<?B>BBB>@AC?@@
@2RRZ9:00616:00238
ACGAGTGCGTTCCCCATGTCGTAGGTACTC
+
AA@@BBBA@@?@DD:B991;;;00,0000.
@2RRZ9:00618:00234
ACGAGTGCGTTCCCCATGTCGTAGGTACTC
+
BBBBBBBBCC@BCB9A9;;@>>>>;=888=
@2RRZ9:00620:00202
ACGAGTGCGTTCCCCATGTCGTAGGTACTC
+
<BCBB?==ABBBCCAC9;;99988478336
@2RRZ9:00620:00245
ACGAGTGCGTTCCCACT
+
B?>@><==11,,0*,,,
@2RRZ9:00621:00211
ACGAGTGCGTTCCCACTGTCG
+
??>@@ACB;;,,,*-,***,,
@2RRZ9:00621:00249
ACGAGTGCGTTCCCACTG
+
99?998>>9921/+////
@2RRZ9:00624:00204
ACGAGTGCGTTCCCCATGTCGTAGGTACTC
+
BB>?ACDE??=@AA7AA@AABBAC@BA@@C
@2RRZ9:00625:00205
TAGTATAGCCTCGCCATGACGAAGGTATTCC
+
;;;994@9929944:=7>=;;954:9=ABC?
@2RRZ9:00632:00227
TGATACGTCTCCTC
+
44444449?--+**
@2RRZ9:00633:00204
ACGAGTGCGTTCCCCATGTCGTAGGTACTC
+
BB@@AACBCC==994>999?>>87378881
@2RRZ9:00635:00201
ACGAGTGCGTTCCCCATGTCGTAGGTACTC
+
?A@@CCDCDCAAAA7@999>>>88117776
@2RRZ9:00635:00231
ACGAGTGCGTTCCCCATGTCGTAGTA
+
@@?;;;@AB@6999/9848>96....
@2RRZ9:00636:00247
TCTCTATGCGCTCCACATGTCTAAGGT
+
BBBABBBCCCDBB@BBBCAA;;;?><A
@2RRZ9:00640:00249
ACGAGTGCGTTCCCCATGTCGTAGGTACTC
+
ABB@A>BBCE@FCC9B>?=7<>76478887
@2RRZ9:00642:00212
ACGAGTGCGTTCCCCATGTCGTAGGACTC
+
BBB@AABBBC@CCE:B9;99998?=@BAA
@2RRZ9:00642:00248
ACGAGTGCGTTCCCAT
+
9@>9999999511,/,
@2RRZ9:00644:00234
ACGAGTGCGTTCCCCATGTCGTAG
+
>@C@@@?@996999,444////..
@2RRZ9:00644:00248
ACGAGTGCGTTCCCCATGTCGTAGGTACTC
+
BBCBBBBBBC@CCD:C?@@=>;00,00...
@2RRZ9:00645:00244
ACGAGTGCGTTCCCACTGTCG
+
CBC99;@@99611-///////
@2RRZ9:00646:00212
ACGAGTGCGTTCCCCATGTCGTAGGTACTC
+
BBB@A@BCCB=??=6?>>@<<<BB@BA@@B
@2RRZ9:00647:00221
ACGAGTGCGTTCCCCATGTCGTAGGTACTC
+
49>>>@@@@C6999/999998433113336
@2RRZ9:00649:00206
ACGAGTGCGTTCCCCATGTCGTAGGTACTC
+
?BBBBAAAAB@ABC:B::9>@@<;:<888=
@2RRZ9:00649:00229
ACGAGTGCGTTCCCCATGTCGTAGGTACTC
+
BBA:9<CCCC@CCB7B9;;>>?88578887
@2RRZ9:00603:00265
ACGAGTGCGTTCCCCATGTCGTAGGTACTC
+
?BB?A?BBBC?@DF:C999==>8857888>
@2RRZ9:00604:00254
TAGTATCAGCCTCGCCATGACGAAGGTATTCC
+
99999:=966:11/677=AAACNBBABBB?C@
@2RRZ9:00606:00266
TGATAAGTCTCCTTCCTTAGTTACTTCA
+
BBABB@CCAAB<:245958>?<AAA>A@
@2RRZ9:00606:00281
ACGAGTGCGTCCGTCCATGTCGATAA
+
848//6/,,,,*,,2068::44444:
@2RRZ9:00607:00277
ACGAGTGCGTTCCCCATGTCGTAG
+
BBBBB@BCB@6444/9999>>1.,
@2RRZ9:00611:00292
ACGAGTGCGTTCCCCATGTCGTAGGTACTC
+
BB??BBCCCD@DBB9B@@@CCBBB@BCBDA
@2RRZ9:00614:00275
ACGAGTGCGTTCCCCATGTCGTAGGTACT
+
BA@ABCCCCC@;;;5=11-8880/,....
@2RRZ9:00615:00269
ACGAGTGCGTTCCCCATGTCGTAGGTACTC
+
BABAABBCCH@CBC6=481<;8--+,-,,0
@2RRZ9:00615:00270
ACGAGTGCGTTCC
+
98>A@@1--*)),
@2RRZ9:00619:00251
ACGAGTGCGTTCCCCATGTCGTAGGTACTC
+
?CBBBBBBBC@CCC9C;<;;AA>?=?;;;A
@2RRZ9:00620:00271
ACGAGTGCGTTCCCCATGTCGTAGGTACTC
+
?CBBBBBCCCBBBB9B=@@AAAA@;>8887
@2RRZ9:00621:00261
TACTGAGCTACCACACA
+
9;<94;B43449/,,,,
@2RRZ9:00622:00253
ACGAGTGCGTTCCCCATGTCGTAGGTACTC
+
?ABBBBCBB@=@CC:C@@?<>>87478777
@2RRZ9:00622:00269
TGATACGTCTCCTTCCTTAGTTACTTCA
+
BBB@@ACCCBA>B@B@CACCC@<=>AEC
@2RRZ9:00622:00277
TCTCTATGCGCTCCACATGTCTAAGGT
+
@@BB<;<CBBA;:799B?CABBB8<8;
@2RRZ9:00622:00297
ACGAGTGCGTTCCCCATGTCGTAGGTACTC
+
BDBBBBCCBB?BED:C?BBBC>;;;;011<
@2RRZ9:00623:00279
ACGAGTGCGTTCCCCATGTCGTAG
+
??BBCBB>9:2444/944///6..
@2RRZ9:00623:00284
ACGAGTGCGTTCCCCATGTCGTAGGTACTC
+
BB>?BCCCFC@BBB7A@@@AAA@A=A;;;A
@2RRZ9:00626:00261
ACGAGTGCGTTCCCACTGTCGT
+
498944;;=?611-11/////4
@2RRZ9:00626:00286
ACGAGTGCGTTCCCCATGTCGTAGGTACTC
+
?BBBB@BCFD>@?=6==@=>>>8857888<
@2RRZ9:00628:00256
ACGAGTGCGTTCCCACTGT
+
8984489=99611-1/,,,
@2RRZ9:00628:00290
TACTGAGCTACACACACAGAAAGATTGGT
+
C@A@CAAA@@CBBBBC<;<A?:>985813
@2RRZ9:00629:00288
ATCAGACACGGACACAGCAGAACA
+
>>99998@@B>BBBGBCBBDC@CB
@2RRZ9:00630:00253
CGTGTTCTCTAGGCACAGGATTTTGTGTA
+
*0,,,*,,,//6,./669244;>,4486/
@2RRZ9:00632:00252
ACGAGTGCGTTCCCCATGTCGTAGAT
+
>@A;99?@995999,44444443333
@2RRZ9:00632:00290
TAGTATCAGCCTCGCCATGACGAAGGTATTCC
+
8?>994498:2444428444444248888;><
@2RRZ9:00633:00253
CGTGTCTCTAGGCACAGGATTTTGTGTAG
+
<ABABAB@A@C@C>@>@<9999/99966<
@2RRZ9:00633:00281
ACGCTCGACATGCCCAGGTACAGGAG
+
ABCCBBABBCC:<<811-11<@BADC
@2RRZ9:00633:00286
ACGAGTGCGTTCCCCATGTCGTAGGTACTC
+
?AB@AABCB@====6=@?@ABCCC?A:;;A
@2RRZ9:00634:00265
ACGAGTGCGTCCCAT
+
49894///////+/,
@2RRZ9:00635:00269
ACGAGTGCGTTCCCCATGTCGAGGTACTC
+
;@BBBBAA??5944/99444443778884
@2RRZ9:00636:00251
ACGAGTGCGTTCCCCATGTCGTAGGTACTC
+
@BB@@ACCCD@CDE:C?@??AA8747888=
@2RRZ9:00641:00262
ACGAGTGCGTTCCCACTGTCGTAGA
+
9434449999599044444443316
@2RRZ9:00641:00287
ACGAGTGCGTTCCCCATGTCGTAGGTACTC
+
?BB@ABBCBC>???2=@@@@CBBB@A:;:@
@2RRZ9:00642:00269
TACTGGAGCTACAC
+
91111,///;444;
@2RRZ9:00645:00269
ACGAGTGCGTTCCCATGTCG
+
ACBB@>;499611-1/////
@2RRZ9:00645:00274
ACGAGTGCGTTCCCACTGTCGT
+
9<A;<<>?<<-11-/////443
@2RRZ9:00647:00264
GTACTGAGCTAC
+
,/,,0/1/6=44
@2RRZ9:00648:00261
AGCACTGTAGCTGTCACTAGTTACTTGT
+
9@9949@89;;ABBABBA<;<B999:99
@2RRZ9:00648:00268
ACGAGTGCGTTCCCATGTCGTA
+
8>?;99@@99611-//////63
@2RRZ9:00600:00325
ACGAGTGCGTTCCCATGTCGTAGGTACTC
+
AB>BBCC;;;244-944477931013331
@2RRZ9:00600:00341
TACTGAGCTACACACACAGAAAGATTGGT
+
BABACB@@@@<<=DDCCBBBC?<;;>@5:
@2RRZ9:00601:00325
ACGAGTGCGTTCCCCATGTCGTAGGTACTC
+
BBB@@A@@@@6999/9@A?>8433117776
@2RRZ9:00605:00323
ACGAGTGCGTTCCCCATGTCGTAGGTACTC
+
BBBAAACB=:2444/9>>>>@<00,01007
@2RRZ9:00609:00319
ACGAGTGCGTTCCCATGTCG
+
CCBA:989492//+//,***
@2RRZ9:00610:00305
ACGAGTGCGTTCCCCACT
+
>A@:99>?11----*,,,
@2RRZ9:00610:00310
TAGTATCAGCCTCGCCATGACGAAGGTATTCC
+
BBABCECBBB@BCDEBA@@CEJJCCABBB>B@
@2RRZ9:00610:00317
TGATACGTCTCCTTCCTTAGTTACTTCA
+
=<AA@@@?9995424242444244424:
@2RRZ9:00613:00308
TCTCTATGCGCTCACAT
+
99B9994411///////
@2RRZ9:00615:00306
ACGAGTGCGTCCTCCATGTCG
+
843444994:9:77,,,,,**
@2RRZ9:00619:00313
ACGAGTGCGTTCCCACTGTCGT
+
9;?@>A?@99611-1/,,,,,,
@2RRZ9:00622:00323
ATCAGACACGGACACAGCAGAACACAC
+
9899990///,///4:BBB@@;=:776
@2RRZ9:00623:00310
ACGAGTGCGTTCCCCATGTCGTAGGT
+
BCABBBBBB@@ABC:C9;:@>>><:=
@2RRZ9:00624:00329
ACGAGTGCGTTCCCCATGTCGTAGGTATC
+
BBB::<CA@@5999/9?@<=A?10,/06.
@2RRZ9:00626:00307
ACGAGTGCGTTCCCATGTCG
+
BBABAB?>99511,1///..
@2RRZ9:00626:00344
ATCAGACACGGACAAC
+
@9>9;9;6765//,**
@2RRZ9:00634:00305
ACGAGTGCGTTCCCCAGGTCGTAGGTACTC
+
@CBBB@>>>B@ACBA9:;<B@??B<>9999
@2RRZ9:00637:00317
AGCACTGTAGCTGTCACTAGTTAATTGT
+
;AABBAAACCCCBAAABCBBB?C@EAA@
@2RRZ9:00637:00331
ACGAGTGTGTCTTCCCA
+
84.8//1/,,,,*//+/
@2RRZ9:00637:00337
ATATCGCGAGGGTATGAAGACT
+
@CCC@9994//+/////,//.,
@2RRZ9:00639:00339
TACTGAGCTACCACACACAGAAAGATTG
+
A=;<<9@<:11,/6:9;:4484-49713
@2RRZ9:00641:00320
ACGAGTGCGTTCCCCATGTCGTAG
+
@CC@@@DCA;6///+11//..431
@2RRZ9:00645:00307
ATATCGCGAGGGTATGGAAGACTCTATA
+
AA>@ADCCDHH>CAAAAC@??<>>::66
@2RRZ9:00645:00335
CGTGTCTCTAGGCACAGGATTTTGTGTAG
+
B@BBCCBB??A@CDCA@@9999-9449=D
@2RRZ9:00646:00307
TACTGAGCTACACACACAGAAAGATTGGTG
+
BAAACCC@@@@;;9<<@?>AB>?::9;,/0
@2RRZ9:00646:00330
ACGAGTGCGTTCCCCATGTCGTAGGTACTC
+
AABBBBBBCC?BC?7==@==>;00,0100/
@2RRZ9:00648:00324
ACGAGTGCGTCCTCCAT
+
447?84999942//,,*
@2RRZ9:00649:00300
TCTCTATGCGCTCCACATGTCTAA
+
999==@@9999995944444//1,
@2RRZ9:00603:00371
ACGAGTGCGTTCCCACTGT
+
@A>>A;991>,--+,,,,,
@2RRZ9:00604:00377
ACGCTCGACATGCCAGTACAGGA
+
89899@>?>9911,110./:;86
@2RRZ9:00608:00389
ACGAGTGCGTTCCCCATGTCGTAGGTA
+
?BB@?AB@?B5999-999100...,..
@2RRZ9:00608:00390
TCTCTATGCGCTCCACATGTCTAAGGT
+
4499?;9<B@A<<:<@A@@>?>>6969
@2RRZ9:00610:00389
ACGAGTGCGTTCCCACTGTCG
+
@BBBAB@?9:5/1,11/////
@2RRZ9:00611:00366
ACGAGTGCGTTCCCACTGTCG
+
@CA:9;@A99611-11/////
@2RRZ9:00615:00358
ACGAGTGCGTTCCCCATGTCGTAGT
+
?;9;;=@>DD5999-844/..4...
@2RRZ9:00620:00399
TACTGAGCTACACACACAGAAAGATTGGT
+
??AAGCCCBBBBAA@?@@CCC<B>?4637
@2RRZ9:00623:00354
AGCACTGTAGCTCGTCACTAGTTACTTGTG
+
4:99=?;>?9444444499>4424992444
@2RRZ9:00626:00363
ACGAGTGCGTTCCCCATGTCGTA
+
ABA?@@@@>?5999-844/..2,
@2RRZ9:00626:00385
TACTGAGCGTACACACACG
+
444=994444996/-,,,,
@2RRZ9:00627:00371
TACTGAGCTACCACACACAGAA
+
494449>434494444444442
@2RRZ9:00627:00373
ATACGCTCTACTA
+
43444434444/*
@2RRZ9:00630:00363
TACTGAGCTACCACACACATGAA
+
/11////444424:///////.,
@2RRZ9:00631:00397
ACGAGTGCGTTCCCATGTCGTAGTACTC
+
9<CAABCCBA=99:>891<=<00.....
@2RRZ9:00634:00361
ACGAGTGCGTTCCCCATGTCGTAGGTACTC
+
BBB99=@>CD6999,8999>>>76367336
@2RRZ9:00635:00379
TGGTTTTTGCCCCCCCCC
+
,*02222),/8888;;;;
@2RRZ9:00639:00396
TCTCTATGCGCTCCACATGTCTAAGGT
+
@@AEECBBBDCCC@9;;AA999@596;
@2RRZ9:00642:00366
TCTCTATGCGCTCCACATGTCTAAGGT
+
444444986;11/,/88;CC@>=@C>B
@2RRZ9:00647:00399
ACGAGTGCGTTCCCCCATGTCGTAGGTACTC
+
BBB??=CDCC6::49-9>@@@CC@@?@;<;@
@2RRZ9:00649:00385
ACGAGTGCGTTCCCACTGTCG
+
@@?;9;@A@@611-/://///
@2RRZ9:00603:00419
TAGTATCAGCCTCGCCATGACGAAGGTATTCC
+
@>AAAADBBB@;;<D@DCCCCCB@B@BCCACC
@2RRZ9:00604:00413
ACGAGTGCGTTCCCCATGTCGTAGGTATC
+
B??@ABBA@B2444/99910:;00,..43
@2RRZ9:00604:00436
TCTCTATGCGCTCCACATGTCTAAG
+
::9<<A@A@@@992941:1/,,,*,
@2RRZ9:00605:00441
ACGAGTGCGTTCCCCATGTCGTAGGTATC
+
ABA99<BC@B5999/9991;::00,..6.
@2RRZ9:00608:00405
ACGAGTGCGTTCCCACTGTC
+
ADBBA@@@9451<,1/,,,,
@2RRZ9:00612:00416
TAGTATCAGCCTCGCCATGACGAAGTA
+
,,,/////888@9;@=91/<1//,///
@2RRZ9:00613:00413
ACGAGTGCTTCCCCATGTCGTAGTAT
+
CBABBB=A@<>>>4994994944440
@2RRZ9:00613:00422
ACGAGTGCGTTCCCATGTCGTAGGTATC
+
@?@CA;99??599199910....,.443
@2RRZ9:00616:00431
ATCAGACACGGACACAGCAGAACACAC
+
@BC>>@BBB@?BBBCCCC;<;?BBCBB
@2RRZ9:00619:00431
ACGAGTGCGTTCCCCATGTCGTAGT
+
BBB99;C@@A5999,4444444331
@2RRZ9:00620:00404
AGCACTGTAGCTGTCACTAGTTACTTG
+
9999449:=99==<4488//1,,272/
@2RRZ9:00622:00433
ACGAGTGCTTTCCCCATGTCGTAGAGT
+
9A@@@AABAB:;::1;1/11//4446/
@2RRZ9:00625:00403
ACGAGTGCGTCTCCATGTCT
+
447:661/////7,3344//
@2RRZ9:00627:00424
ACGAGTGCGTTCCCATGTCG
+
>BCCBBB;;;5/1+1,,***
@2RRZ9:00628:00405
TCTCTATGCGCTCCACATGTCTAAGGT
+
BBCCA?ACDDC@@==@=>>A9<<?A?B
@2RRZ9:00629:00416
ACGAGTGCGTTCCCCATGTCGTAGGTACTC
+
@BABBBECCD@DBB9>9947<>87478886
@2RRZ9:00633:00415
ACGAGTGCGTTCCCACTGT
+
?BA?=@@@11--8+-,,,,
@2RRZ9:00633:00419
ACGAGTGCGTTCCCATGTCGTAGT
+
<@ABA;99?>69914//////...
@2RRZ9:00636:00420
ACGAGTGCGTCCTCCA
+
943888944442//,.
@2RRZ9:00636:00433
ACGAGTGCGTTCCCACTT
+
@AB:;<BB91---+,,*)
@2RRZ9:00639:00444
ACGAGTGCGTTCCCCATGTCGTAGT
+
BBBBBBC=::2444/99911000/.
@2RRZ9:00641:00440
ATCAGACACGGACACAGCAGAACACAC
+
BBBBBBABCB@AAACAAACBB@BBB8;
@2RRZ9:00642:00403
ACGAGTGCGTTCCCACTGT
+
BCBBBBB=//,-70-,,,*
@2RRZ9:00642:00419
ACGAGTGCGTTTCCATGTCGT
+
AAABABA@=9901,1///...
@2RRZ9:00646:00445
AGCACTGTAGCTGTCACTAGTTACTTGT
+
;;CCE>BBAA@@EA@@A@@@@8<>C?CE
@2RRZ9:00647:00409
ACGAGTGCGTTCCCCATGTCGTAGT
+
?BC@@@CB@;5444/9991><8--,
@2RRZ9:00600:00490
ACGAGTGCGTTCCCATGTCGT
+
BBBBAB=9==511,1/////,
@2RRZ9:00604:00470
TACTGAGCTACACACACAGAAAGATTGGT
+
BBBCCCBB<?@@@=>99999919984847
@2RRZ9:00611:00489
ATATCGCGAGGGTATGAAGACT
+
=??>@@@<<1>811,,,*,,,,
@2RRZ9:00612:00476
ACGAGTGCGTCCT
+
;<B@>?9//*(((
@2RRZ9:00613:00476
ACGAGTTGCCGTTCCCCATGTCGTAGTAC
+
ACB@AB?BB@CC>@@>4>991018-,,-,
@2RRZ9:00617:00492
ACGAGTGCGTTCCCACTGTCGTAGAGTC
+
8@?;;8;A9929=944444443311.20
@2RRZ9:00623:00486
ACGAGTGCGTTCCCACTGTCGTA
+
9A??@@@@??511,1//////.3
@2RRZ9:00623:00493
ACGAGTGCGTTCCCCATGTCGTAGGTACTC
+
BBBBBBBCDB?A??79899>>?88678887
@2RRZ9:00624:00490
ACGAGTGCGTTCCCCATGTCGTAGTATC
+
CBABA??;445999/944444833134.
@2RRZ9:00625:00485
ATCAGACACGGACACAGCAGAACACAC
+
AABBB@A@;;69>??ACCDGCACCCCB
@2RRZ9:00626:00486
ACGAGTGCGTTCCCACTGTCG
+
;<?A@@AB99511,1//////
@2RRZ9:00633:00478
ACGAGTGCGTTCCCACTGTCGTA
+
@??99;>>99611-/////6643
@2RRZ9:00635:00455
TATAGTCTCCTCC
+
///4::3,,*,,*
@2RRZ9:00645:00452
ACGAGTGCGTTCCCCATGTCGTA
+
;BCB??99445999-944/....
@2RRZ9:00624:00545
ACGAGCTCCACACACA
+
=@7944442/,,,,,,
@2RRZ9:00625:00522
ACGAGTGCGTTCCCACTGTC
+
AAB99<@@99611-////,*
@2RRZ9:00625:00529
CGTGTCGTCTAGAGACAG
+
//////44//////88,.
@2RRZ9:00634:00506
ACGCTCGACATGCCCAGGTACAGGAG
+
9@??99<?@A@99909>589>>?<?A
@2RRZ9:00636:00512
ACGAGTGCGTTCCCACTGTCGTA
+
=@@::9@A99611-/6//////3
@2RRZ9:00636:00519
ACGAGTGCGTTCCCACTGTCG
+
BCB??==A9961=-11//,,,
@2RRZ9:00643:00524
ACGAGTGCGTCCTCCATGTCT
+
9<;BAA999948992448844
@2RRZ9:00649:00547
TCTCTATGCGCTCCCACATGTCTAAGGT
+
44444444944944-4449@B9942424
@2RRZ9:00608:00562
TCTCTATGCGCTCCACATGTCTA
+
;BC==:CA@99992449>991//
@2RRZ9:00621:00596
ACGAGTGCGTTCCCACTGTCGT
+
9>?A@BBC=?2//,11/////.
@2RRZ9:00640:00558
ACGAGTGCGTTCCCCATGTCGTAGGTATC
+
?CBBBBCCCC?BAA4?89111111,....
@2RRZ9:00641:00588
ACGAGTCGTCCATGC
+
82,,,,06/424444
@2RRZ9:00600:00611
TAGTATCAGCCTCGCCATGACGAAGGTATTCC
+
@>B;;4@9>>>?A@G=A@CCCCC@A=@<;99<
@2RRZ9:00606:00618
ACGAGTGCGTTCCCACTGTCGTAGAGTCA
+
8@?;;<BA>>69914444444433342,,
@2RRZ9:00610:00608
TCTCTATGCGCTCACATGTCTAAG
+
449::999111/////444///,/
@2RRZ9:00614:00614
TCTCTATGCGCTCCACATGTCTAAGGT
+
4444999>A<><C@BBBAA?<:;,1,/
@2RRZ9:00635:00623
ATCAGACACGGACACAGCAGAACACAC
+
BBAA?@?BBC@CDBDA@ABAB@BBC:;
@2RRZ9:00636:00603
TCTCTATGCGCTCCACATGT
+
B@BCCB@BCB;<<899@<11
@2RRZ9:00644:00609
ACGAGTGCGTCCTAC
+
//.//6>B911:1//
@2RRZ9:00644:00616
ATCAGACACTCGA
+
/,,,,,.///496
@2RRZ9:00645:00600
TCTCTATGCGCTCCACATGTCTAAGGT
+
44444444::?>@<@<99AA111-1,1
@2RRZ9:00606:00663
ACGAGTGCGTCCTCC
+
8>><11-,,,,**0)
@2RRZ9:00606:00675
ACGAGTGCGTCCTACATG
+
@@AA;<<911/,///*(*
@2RRZ9:00609:00654
ACGAGTGCGTTCCCATGTCGTAG
+
@AC9;<B@996991944/..0,,
@2RRZ9:00617:00653
ACGAGTGCGTTCCCATGTCG
+
AAB@BB@;995/1,1/////
@2RRZ9:00617:00667
ACGAGTGCGTTCCCACT
+
BBABB>>@11---+,,,
@2RRZ9:00620:00656
ACGAGTGCGTTCCCACTGTCGT
+
=CB99<BB?>611-1///////
@2RRZ9:00620:00667
ACGAGTGCGTCCTACCATGTCG
+
8>??>99111/7///,/44444
@2RRZ9:00623:00659
ACGAGTGCGTTCCCATGTCGTAGTAT
+
ABA??@A?==6991944444833134
@2RRZ9:00629:00667
TACTGAGCTACACACACAGAAAGATT
+
BB:==CCCB<<<@@@@@9911+11.,
@2RRZ9:00631:00660
ACGAGTGCGTTCCCATGTCGTA
+
BBB?@ABA44511,1///..43
@2RRZ9:00635:00693
CGTGGTCTCTTACGGCACAGGATTTTGTGTAGA
+
///4244///,/88669949899992949//6/
@2RRZ9:00640:00654
ACGAGTGCGTCCTCAT
+
993;44494949//,(
@2RRZ9:00643:00655
ACGAGTGCGTTCCCACTGTCGT
+
=??99<A@;;---+-,,,,66/
@2RRZ9:00644:00672
TACTGAGCTACACACACAGAAG
+
4949@AA70///8/44444/,/
@2RRZ9:00645:00677
ACGAGTGCGTTCCCCATGTCGTAGG
+
BBB@?@C@;;2444/9991;;8--+
@2RRZ9:00647:00693
TAGTATCAGCCTCCGCCATGACGAAGGTATTCC
+
99999:=448<<<29=@@CCCCDD@BABBB?B@
@2RRZ9:00601:00743
ACGAGTGCGTTCCCATGTCGT
+
BBBBBA>;44511,1//////
@2RRZ9:00601:00745
ACGAGTGCGTCCTCCATGTCT
+
49?@@99444;2442..//,,
@2RRZ9:00618:00710
ACGAAGTGCGTTCCCATGTCGTAG
+
:;746;B@@BC2//+////66633
@2RRZ9:00631:00739
ACGAGTGCGTTCCCCATGTCGTAGGTACTC
+
9<CCBBABBB@BHH:C;<111---*,,,,,
@2RRZ9:00635:00702
ACGAGTGCGTTCCCACTGTC
+
EBC@?@BA11--@+-,,,,/
@2RRZ9:00638:00701
ACGAGTGCGTTCCCCATGTCGTAGGTACTC
+
BBBBBBBCCC@CEC:C;<;@AA@A?ACA@@
@2RRZ9:00642:00710
ACGAGTGCGTTCCCCATGTCGTAG
+
BBBBBBA;9:2444/944444433
@2RRZ9:00642:00711
ACGAGTGCGTTCCCACTGTCGTAGT
+
=@@;;<@A>?599144444443311
@2RRZ9:00642:00716
ACGAGTGCGTCGTCCATGTCT
+
4936//1,,,,,,,*.34444
@2RRZ9:00645:00713
ACGAGTGCGTTCCCACTGTCGTAGAGTA
+
9989949;99611-////////339...
@2RRZ9:00647:00737
ACGAGTGCGTTCCCCATGTCGT
+
@CCABC@9?@5///+11/////
@2RRZ9:00602:00759
ATCAGACACGGACACAGCAGAACACAC
+
BABB??@@A@DEDBBGCBBBB@CAA?@
@2RRZ9:00602:00767
TCTCTATGCGCTCCACATGTCTAAGGT
+
>;<;@AABBDDCC@CABBA;99@5828
@2RRZ9:00602:00771
ACGAGTGCGTTCCCACTGTCG
+
>98<BA@A11,11,1////44
@2RRZ9:00603:00771
ACGAGTGCGTTCCCACTGTCGTAGA
+
947;>>>>9961?81///////337
@2RRZ9:00607:00761
ACGAGTGCGTTCCCCATGTCG
+
;@BBBB>;445111*//////
@2RRZ9:00607:00762
AGCACTGTAGCTGTCACTAGTTACTTGT
+
CCBCDBBBCCCDECBBEDCBB@BBB=A?
@2RRZ9:00620:00760
ACGAGTGCGTTCCCCATGTCGTAGGTACTC
+
AA>AAACCB;2444/9999@>>8867888=
@2RRZ9:00623:00772
ACGAGTGCGTTCCCCATGTCGTAGTACTC
+
BB?B@@DA;;2444/9991:;7-,,-,,,
@2RRZ9:00623:00799
ACGAGTACGTTCCCACTGTCGTAG
+
?BABCCB@BAA;:111,,****,,
@2RRZ9:00624:00788
ACGAGTGCGTTCCCATGTCGTAGT
+
BBB99;@@==5991444444/...
@2RRZ9:00627:00790
TACTACGTCTCCT
+
/////886///5/
@2RRZ9:00638:00765
ACGAGTGCGTTCCCACTGTCGTAG
+
ACB:9<B@>?69918444466,,*
@2RRZ9:00642:00775
TACTGAGCTACACACACAGAA
+
44444:===89;41/////..
@2RRZ9:00643:00782
ACGTGCGTTCCCCATGTCGTAGAGTC
+
9<;AB>>>5999/99944444374..
@2RRZ9:00644:00795
TAGTAACAGCAGGTATTCC
+
=BCCD?BACB>=;>87481
@2RRZ9:00645:00758
ACGAGTGCGTTCCCACTGTCGTAG
+
?ACBAB>?99599094444/6...
@2RRZ9:00645:00777
ACGAGTGCGTTCCCATGTCGTA
+
@FCBBDB;;;244-944/660,
@2RRZ9:00645:00789
ACGAGTGCGTTCCCATGTCGTAGATC
+
BBB@@@999A699149944487773.
@2RRZ9:00648:00791
TACTGAGTCTACACACA
+
11/,,2,//67794944
@2RRZ9:00649:00779
CGTGTCTCTAGGCACAGGATTTTTGTAG
+
BBCCEDBC@@A?BBBCC@DCDDG3DBAA
@2RRZ9:00600:00841
ACGAGTGCGTTCCCACTGTCG
+
8>@@>>@A;;:1A-/1,,***
@2RRZ9:00601:00807
ACGAGTGCGTCCTCCATGTCG
+
9<;@A@899995//,.*****
@2RRZ9:00602:00846
TAGTATCAGCCTCGCCATGACGAAGGTATTCC
+
BBC::?EEDBACBCD?BCCCB@@=A@BBC@C@
@2RRZ9:00609:00821
ACGAGTGCGTTCCCACTGTCGT
+
49?;;;AA>>511,/1///,,,
@2RRZ9:00611:00844
ACGAGTGCGTTCCCACTGTCGTAGAGT
+
>>@<;<CB@?=::6;1/////.3176.
@2RRZ9:00614:00845
ATCAGACACGGACACAGCAAGACACTAC
+
934444344:244999996566/.,,,,
@2RRZ9:00616:00820
CGTGTCTCTAGGCACAGGATTTGTGTAG
+
8;BCCCCAAAB@B?:9><99914;999C
@2RRZ9:00620:00814
CGTGTCTCTAGGCACAGGATTTGTGTAG
+
449ABCCCDCH??:4442444-4:4//6
@2RRZ9:00621:00844
TCTCTATGCGCTCCACATGTCTAAGGTACT
+
@@ABBBBCCCBCCBDBAAA?=@@<>>A;;8
@2RRZ9:00622:00838
ACGAGTGCGTTCCCCATGTCGTAGGTACTC
+
B@BBBBBA=?6444/9899>@@88478331
@2RRZ9:00623:00839
ATCAGACACGGACACAGCAGAACACAC
+
CB<??=;@;:8;BBBBBBC@@=@@@@@
@2RRZ9:00625:00832
ACGAGTGCGTTCCCCATGTCGTAGGTACTC
+
?AABCBB9<;>AA@7AA99;;:>?99998?
@2RRZ9:00633:00825
ACGAGTGCGTTCCCACTGTCGTAG
+
ACBBBBBC::549044444///..
@2RRZ9:00641:00829
TCTCTATGCGCTCCACATGTCTAAGGC
+
;99;B<==CCCCCBABBCC@=@A6959
@2RRZ9:00642:00841
ATCAGACACGGACACAGCAGAACACAC
+
BBBBBBABBB@BBBABB?BBB@BBB>?
@2RRZ9:00644:00836
ACGAGTGCGTTCCCCATGTCGTAGTAGTC
+
BCBAABDB@;2444/9999?@>00.....
@2RRZ9:00603:00866
ACGAGTGCGTTCCCCATGTCGTAGT
+
BCBABBB;992444/9991:97-,,
@2RRZ9:00611:00867
ATATCGCGAGGGTATGGAAGACTCTATA
+
BC:;;BCAAAD?B;<;>A>AAAB??;77
@2RRZ9:00613:00851
ATCAGACACGGACACAGCAGAACACAC
+
BBBBBBBB@@?ABCCECBBCD@CBBCC
@2RRZ9:00613:00878
ACGAGTGCGTTCCCACT
+
BCE9:<@@11---+,,,
@2RRZ9:00617:00851
ACGAGTGCGTTCCCACTGT
+
CBB99;>>11---+-,,,,
@2RRZ9:00619:00892
TAGTATCAGCCTCGCCATGACGAAGGTATTCC
+
>499944:89;@DDCC===CA@><?;884247
@2RRZ9:00620:00888
ACGAGTGCGTTCCCCATGGTCGTAGTACTC
+
9;<A?B@@@B6999/9995999470.....
@2RRZ9:00621:00864
ACGAGTGCGTTCCCCATGTCGTAGGTACTC
+
BBB===CDB@6944/9899>>>87478887
@2RRZ9:00628:00893
ACGAGTGCGTTCCCCATGTCGTAGGTACTC
+
BBBA?=CHCB8944/8=>@@AA8:5:888?
@2RRZ9:00629:00889
ACGAGTGCGTTCCCCATGTCGGT
+
<CA@>AB@@B2///+111111,/
@2RRZ9:00632:00879
ACGAGTGCGTTCCCCATGTCGTAGGTACTC
+
CBABCBBA@A2444/9999>?:00,00...
@2RRZ9:00635:00873
ACGAGTGCGTTCCCATGTCGTAGT
+
<BB:9<AB@@5991944/666...
@2RRZ9:00638:00870
TAGTATCAGCCTCGCCATGACGAAGGTATTCC
+
BBCCBBBDCE?CAADBCDCCCCC@BABCB?B@
@2RRZ9:00649:00853
ACGAGTGCGTTCCCCATGTCGTAGT
+
?CABAACCA;2444/9999948...
@2RRZ9:00649:00894
ACGAGTGCGTTCCCATGTCGTAG
+
?ACCCDB@;;244-9941;;2**
@2RRZ9:00600:00941
AGCACTGTAGCTGTCGACTAGTTACTT
+
///:9944==99:94444444424442
@2RRZ9:00602:00949
ACGAGTGCGTTCCCCATGTCGTAGGTACTC
+
?BBBBBCDA?6944,98;;BBBBB>A;;:A
@2RRZ9:00604:00918
ACGAGTGCGTTCCCCATGTCGTAGT
+
BA>@BBDB;;2444/9991<:7,,,
@2RRZ9:00605:00912
ACGAGTGCGTTCCCCATGTCGTAGGTA
+
BBBABBCBB@;=994=991=>8-,*,,
@2RRZ9:00610:00945
CGTGTCTCTAGGCACAGGATTTTGTGTAG
+
BBCEBBBAAAB@BCBBB@@==969;;AAC
@2RRZ9:00613:00924
ACGAGTGCGTTCCCCATGTCGTAGGT
+
;<<CCBBB>@;6660;11-880-,*,
@2RRZ9:00618:00936
TAGTATCAGCCTCGCCATGACGAAGGTATTCC
+
BBBBBBCAA@>AA;<;<CB@D@?>AAAAA<<:
@2RRZ9:00621:00907
ACGAGTGCGTTCCCCATGTCGTAGGTA
+
BBBBBCBB@;2444/999111100,.4
@2RRZ9:00622:00917
ACGAGTGCGTTCCCCATGTCGTAGGTACTC
+
?99<@@@ABD@CCB9ABBB@@@CC@B;<;B
@2RRZ9:00622:00931
ACGAGTGCGTTCCCCATGTCGTAGGTACTC
+
@@>@AAABBD@CCC:B9:9>AA@A>@;;;@
@2RRZ9:00625:00913
CGTGTCTCTAGGCACAGGATTTTGTGTAG
+
@CCCA@@C;;<BCB@AB=9999/9>>==A
@2RRZ9:00626:00922
TACTGAGCTACCACACACA
+
;;<94BB8.//,,0,///6
@2RRZ9:00627:00915
ACGAGTGCGTTCCCCATGTCGTAGGTATC
+
BCBAABCB>;2444/9991;;;01,/944
@2RRZ9:00628:00930
TCTCTATGCGCTCCACATGTCTAAGGT
+
//////66>B<=<@=AAA@><<<,1,/
@2RRZ9:00629:00940
ACGAGTGCGTTCCCACTGTGTAGA
+
?BA@=>?@9969919844443311
@2RRZ9:00630:00903
TACTGAGCTACACACACAGAAAGATTGGT
+
BBBBDCCB??BBCCBCBB9775:<<<?8:
@2RRZ9:00632:00917
ACGAGTGCGTTCCCCATGTCGTAGGTACTC
+
BDBBAADCCB?A??7@;;9>?>87478887
@2RRZ9:00638:00929
ACGAGTGCGTTCCCCATGTCGTAGGTA
+
CCCBABBA?@5999/9991::;00,.4
@2RRZ9:00639:00924
TCTCTATGCGCTCCACATGTCTAAGGT
+
ABCCCBBBEDCCC?CBAABEDAACG@C
@2RRZ9:00640:00940
ACGAGTGCGTTCCCCATGTCGTAGGTACTC
+
?A?ABBBBBC@CCB:B@A@BCC@@=?:88=
@2RRZ9:00641:00939
ACGAGTGCGTTCCCCATGTCGTAGGTACTC
+
BBBBBBBBAAEADH:C9;;BBBAB>@:;;>
@2RRZ9:00644:00922
ACGCTCGACCATGCCAGGTACAGGAG
+
CBB@>;<11,///98992499==?B:
@2RRZ9:00646:00946
ACGAGTGCGTTCCCCATGATCGTAGGTA
+
1/4689;9@D5999/1///,22,/.,..
@2RRZ9:00600:00959
AGCACTGTAGCTGTCACTAGTTACC
+
BAEBBAA@BCBBCCB9:;>>>;996
@2RRZ9:00601:00973
ACGAGTGCGTTCCCCATGTCGTAGGTACTC
+
?B7<;A@@>><>?@4>@944::33117331
@2RRZ9:00604:00969
ACGAGTGCGTTCCCCATGTCGTAGGTACTC
+
BBB@AACBCDBCB?7==>??B?7737888=
@2RRZ9:00605:00956
ACGAGTGCGTTCCCATGTCGTAGGTA
+
BBBBBAA9995990944/..6..,.4
@2RRZ9:00607:00982
ACGAGTGCGTTCCCACTGTCGT
+
BB>AA@=>99599144444//.
@2RRZ9:00609:00959
ACGCTCGACATGCCCAGGTACAAGAG
+
CB@BBBBA@B>111-11,11195999
@2RRZ9:00609:00962
ACGAGTGCGTTCCCCATGTCGTAGT
+
==B??@@D@@6999-9448337...
@2RRZ9:00611:00958
TATACGTCTCCTC
+
<444999900+-,
@2RRZ9:00611:00975
ACGAGTGCGTTCCCCATGTCGTAGGTATC
+
BBBAABCCCC?A??6=4<9>??8;57?>;
@2RRZ9:00614:00961
TCTCTATGCGCTCCACATGTCTAAG
+
444/8811/1//4244/,,,,,,*/
@2RRZ9:00616:00977
ACGAGTGCGTTCCCCATGTCGTAGGTACTC
+
BBBBBBBBEDABAA9B@@@AAABB?B;<<A
@2RRZ9:00621:00990
ACGAGTGCGTTCCCCATGTCGTAGGTACTC
+
BBB@A@BBB@@BCD:B@@@@AA<?:<888=
@2RRZ9:00622:00965
CGTGTCTCTTACGGCACAGGATTTTGTGTAG
+
444444///,/66544449999992444///
@2RRZ9:00623:00971
ACGAGTGCGTTCCCCATGTCGTAGTATC
+
@@?AB<;9AA6999,444488:331391
@2RRZ9:00625:00960
ACGAGTGCGTTCCCCATGTCGTA
+
BCCAAACA::2444/984/..4.
@2RRZ9:00633:00964
ACAAGTGCGTTCCCCATGTCGTAGGTACTC
+
ABE@CDDBBB@BCC:C::9=A>8748999>
@2RRZ9:00643:00991
ACGAGTGCGTCCTACCTA
+
49;991<<1-,2,,,*,/
@2RRZ9:00647:00956
TACTGAGCTACACACACAGAAAGATTGGT
+
BB;>=BBB>999?99998433,349,/,.
@2RRZ9:00649:00975
ACGAGTGCGTCCTACTA
+
BB;@>=94/-,0,,,,,
@2RRZ9:00600:01011
ACGAGTGCGTTCCCCATGTCGTAGGTACTC
+
BBCBCBCBBC?AAA9@;::@@@CC>A;;;7
@2RRZ9:00600:01029
ACGAGTGCGTTCCCCATGTCGTAGGTACT
+
BBBBBBC>;;2444/9999><40.,....
@2RRZ9:00601:01016
ACGAGTGCGTTCCCACTGTCG
+
BBAAEBBA66,--+-,,,,//
@2RRZ9:00601:01040
ACGAGTGCGTTCCCCATGTCGTAGGTACTC
+
BDBA?@BCDD>@??6@=@?@@;::9:001:
@2RRZ9:00604:01001
TACTGAGCTACACACACAGAAAGATTGGT
+
BBBBCCBBA?=BCDDCCC?<<<>@<@@@A
@2RRZ9:00604:01013
ACGAGTGCGTTCCTCCTATG
+
=@AA@<111-*-200)*,,2
@2RRZ9:00606:01009
ATATCGCGAGGGTATGGAAGACTCTATAG
+
B99<ACBBDCD<@;;;=@>@?AA:;8DCA
@2RRZ9:00606:01030
ACGAGTGCGTTCCCACTGTC
+
B??A?@CC99511,/////,
@2RRZ9:00606:01033
ACGAGTGCGTTCCCCATGTCGTAGGTACTC
+
ABABABCCDDB?=94=899??=00,00000
@2RRZ9:00607:01030
ACGAGTGCGTTCCCCATGTCGTAGG
+
BCB@@AA>?:5499/9991007-,*
@2RRZ9:00608:01047
TCTCTATGCGCTCCACATGTCTAAGGT
+
/8<ACCCCCDED@>>@=@AA@@B8;8;
@2RRZ9:00618:01033
ACGAGTGCGTTCCCACTGTCGTAGAGT
+
=;9<CCBAAB599099444443311..
@2RRZ9:00619:01037
ACGAGTGCGTTCCCATGTCGTAGGT
+
BBB??ABA;;544-984/666..,.
@2RRZ9:00625:01034
TCTCTATGCGCTCCACATGTCTAAGGT
+
<<9499>??@@9<;<BBBCC<=;?A<A
@2RRZ9:00625:01045
ACGAGTGCGTTCCCCATGTCGTAGGTATC
+
BBBBBCA;9:2444/9991;:<00,/;6.
@2RRZ9:00627:01031
ACGAGTGCGTTCCCATGTCGTAGTA
+
@@?@@;49@@511-11////63313
@2RRZ9:00631:01001
ACGAGTGCGTCTCCATG
+
9<8<<?-,,,,*0),./
@2RRZ9:00638:01019
ACGAGTGCGTTCCCCATGTCGTAGGTATC
+
BBCBAABCB@6;94/88;:@AA8:57>>=
@2RRZ9:00639:01043
ACGAGTGCGTTCCCATGTCGT
+
BBB@@AA??:5/1,///,000
@2RRZ9:00643:01014
ACGAGTGCGTTCCCCATGTCGTAGGTATC
+
BBBBBBCBA;2444/9991:::10,0:6.
@2RRZ9:00645:01026
ACGAGTGTCGTC
+
/12002-,,,,,
@2RRZ9:00649:01014
AGCACTGTAGCTGTCACTAGTTACTTGT
+
44;9499=A=CCIECCCBA;849@?599
@2RRZ9:00601:01099
ACGAGTGCGTTCCCCATGTCGTAGTAC
+
?@CDBBBB@=;=;;1;11111/33133
@2RRZ9:00602:01094
ACGAGTGCGTCCCATGCGTAGTACGT
+
=;39444444:@?BAB@=:8,,,,,*
@2RRZ9:00605:01070
ACGAGTGCGTTCCCCATGTCGTAGGTACTC
+
BBCCBBBABB@BCC:B9::??>><:=888=
@2RRZ9:00606:01082
ACGAGTGCGTTCCCCATGTCGTAGGTACTC
+
BBBBBBBBB@>@DCAB9<;99100,00.0.
@2RRZ9:00606:01087
ACGAGTGCGTTCCCCATGTCGTAGGTACTC
+
AA@BBBBABD?BCC:C@@@?;;8><>;;;?
@2RRZ9:00607:01066
ACGAGTGCGTTCCCCATGTCGTAGGTACTC
+
AAABBBCCCD=?==698??>??76378887
@2RRZ9:00607:01074
ACGAGTGCGTTCCCCATGTCGTAG
+
BCBBBB=:995999,944/444..
@2RRZ9:00608:01078
TACTGAGCTACAC
+
844444;:744/6
@2RRZ9:00608:01090
CGTGTCTCTAGGCACAGGATTTTGTGTAG
+
<<<=GCD@AAA:;<B<<:1111+1////7
@2RRZ9:00609:01052
ACGAGCTCCACAT
+
@<344444244,*
@2RRZ9:00611:01099
ACGAGTGCGTTCCCCATGTCGTAGGTATC
+
BBBCCC@@?C>BA?4@89111111,/0..
@2RRZ9:00612:01097
ACGAGTGCGTTCCCCATGTCGTAGG
+
ABBBBB>9995999/999100../,
@2RRZ9:00613:01077
CGTGTCTCTAGGCACAGGATTTTGTGTAG
+
4@CBBBA@@9924444984444,49999@
@2RRZ9:00614:01050
ACGAGTGCGTTCCCCATGTCGTAGGTACTC
+
BBB??=AAAC@CCC:C??AAAB??;?:;;@
@2RRZ9:00615:01058
TACTGAGCTACACACACAGAAAGATTGGT
+
BBBBBBBBBBBBCCBBDB?>>=@@??C=@
@2RRZ9:00616:01072
ACGAGTGCGTTCCCCATGTCGTTAGGTACTC
+
<DCCBBBBABCCB@7D911;11,.66300:9
@2RRZ9:00616:01098
ACGAGTGCGTTCCCCATGTCGTAGGT
+
9<BBBBDCBC>?=94=49111100,.
@2RRZ9:00617:01050
ACGAGTGCGTTCCCCATGTCGTAGGTACTC
+
BB?>AABBBC?@BC:C??@@?A?8:<888=
@2RRZ9:00617:01095
TACTGAGCTACACACACAGAAAGATG
+
;;<ACEC@@@B;<9A999911+/,,,
@2RRZ9:00619:01074
ATCAGACACGGACACAGCAGAACACAC
+
BA@@ACBBBB?BCCAABCCCC@BAA@A
@2RRZ9:00622:01060
ACGAGTGCGTTCCCATGTCGTAGTATC
+
BBB?@ACA9:5990984488833132,
@2RRZ9:00623:01069
ACGAGTGCGTTCCCCATGTCGTAGTACT
+
CBD??@CC@;5999/9989>>;......
@2RRZ9:00623:01096
TCTCTATGCGCTCCACATGTCGTACTG
+
84449444:944424:99999944944
@2RRZ9:00628:01089
ACGAGTGCGTTCCCCATGTCGTAGGTATC
+
;<;BCCDAA?@CCC:@9:;>>>8747?71
@2RRZ9:00628:01090
ACGAGAGCGTTCCCCATGTCGTAGTAC
+
BBBBBC@9995499/994848/.....
@2RRZ9:00631:01073
ACGAGTGCGTTCCCCATGTCGTAGT
+
BBBBBBBA=;2444/9991;:7--,
@2RRZ9:00633:01084
CGTGTCTCTAGGCACAGGATTTTGTGTAG
+
BBCCBCCBBCB@BBBADCBBAB:???BBC
@2RRZ9:00635:01090
ACGAGTGCGTTCCCCATGTCGTAGGTACTC
+
BBBBBBCCBD=@@=4>9;;AAACB?B<<<A
@2RRZ9:00636:01069
ATATCGCGACGGTTACT
+
AA9444444/6,/,///
@2RRZ9:00636:01086
ACGAGTGCGTTCCCCATGTCGTAGGTACTC
+
CBBBBBBBB?;=994=899>>;00,0000.
@2RRZ9:00637:01055
ATATCGCGAGGGTATGGAAGACTCTATA
+
@@BBCCCBCCD@D@AFBB@CCAAAA:::
@2RRZ9:00638:01078
ACGAGTGCGTTCCCCATGTCGTAGGTACTC
+
BBBBA?ACHD?BAA9=9;9>??7747888>
@2RRZ9:00639:01083
ACGAGTGCGTTCCCCATGTCGTAGGT
+
BBBBBBB;;;2444/9441//6..,.
@2RRZ9:00641:01066
TACTGAGCTACACACACAGAAAGATTGGT
+
BBBBCCCA@?ABBCCCCBBAA=AAA@A=?
@2RRZ9:00641:01078
ACGAGTGCGTTCCCCATGTCGTAGGTACTC
+
@CBBBBCCDB?A??6=9:;@BA><:=888=
@2RRZ9:00642:01093
ACGAGTGCGTTCCCCATGTCGTAGGTACTC
+
ABBBBBBABC@CCB:B9::?A@>@=>888=
@2RRZ9:00643:01072
TAGTATCAGCCTCGCCATGACGAAGGTATTCC
+
CCCAABCCDB>BA@A=@@DABBB>B>AAA?B?
@2RRZ9:00643:01078
ACGAGTGCGTTCCCCATGTCGTAGGTACTC
+
BBB>>>BCCD@DAA9=;;9>>>87478787
@2RRZ9:00644:01074
CGTGTCTCTAGGCACAGGATTTTGTGTAG
+
BBCCDCC@??B@BBBCCAA@A@4AA>>@A
@2RRZ9:00646:01056
ACGAGTGCGTTCCCCATGTCGTAGTA
+
BBB;;<CACD:<99/9844996....
@2RRZ9:00647:01062
GACGAGTGCGTTCCCCATGTCGTAGGTACTC
+
?BCDA??BBCD@BBC:CCABABC;8:?::8<
@2RRZ9:00648:01060
ACGAGTGCGTTCCCCATGTCGTAGGTACTC
+
C@>@BBCBFB@CHH:CAAABAA8867888=
@2RRZ9:00600:01107
ACGAGTGCGTTCCCCATGTCGTAG
+
?ABBBBAA992444/9991:97,,
@2RRZ9:00600:01131
TGATACGTCCTCCTTCCTTAGTTACTTCA
+
BA@@111--*,,*,*,*/584424998?=
@2RRZ9:00600:01144
ACGAGTGCGTTCCCCACTGTCG
+
9;;99?@?<;-111+/////;;
@2RRZ9:00605:01104
ACGAGTGCGTTCCCCATGTCGTAGT
+
?CCBBB=9445999/99810.2,,,
@2RRZ9:00605:01126
CGTGTCTCTAGGCACAGGATTTTGTGTAG
+
BACDFDBBBCB@CB@AA?9999-999>>@
@2RRZ9:00606:01120
ACGAGTGCGTTCCCA
+
A@@CA<;7-*)),((
@2RRZ9:00609:01109
ACGAGTGCGGTTCCCCATGTCGTAGGTACTC
+
BBABBBBBB?@@AFHAC@@@>998><>888=
@2RRZ9:00609:01139
ACGAGTGCGTTCCCACTGTCGT
+
CA?@B?>@99699144444///
@2RRZ9:00611:01143
ACGAGTGCGTTCCCATGTCGTAGGTACTC
+
BBD@AACCBA?AC>BBA:6:8--+,---,
@2RRZ9:00612:01146
ACGAGTGCGTTCCCCATGTCGTAGTACTC
+
BBBA@?BBBB@CCC:C9917;;0000...
@2RRZ9:00613:01139
TGATACGTCTCCT
+
11/86;941;<,1
@2RRZ9:00615:01109
ACGAGTGCGTTCCCCATGTCGTAGGTACTC
+
94344444442444,444////..65..07
@2RRZ9:00615:01137
ACGAGTGCGTTCCCCATGTCGTAGGTACTC
+
BBBAAABBAC@AAC:BBD?=9933478887
@2RRZ9:00616:01130
ACGAGTGCGTTCCCCATGTCGTAGGTACTC
+
AABBBBCBCD@CBA9>9;9>>>88578786
@2RRZ9:00618:01139
ACGAGTGCGTTCCCACTGTCGTA
+
@AA@@@BB9959914444/66..
@2RRZ9:00618:01144
ACGAGTGCGTTCCCCATGTCCGTAGGTACTC
+
BBB@ABCDCB=?==6==BA@=?@:747>>>=
@2RRZ9:00624:01145
ACGAGTGCGTTCCCCATGTCGTAGGTACTC
+
BBDBBBBABBCCCC:BB91.;;0/,0000.
@2RRZ9:00626:01115
ATATCGCGAGGGTATGGAAGACTCTATAG
+
9344944:CBA?BB9969@;336661178
@2RRZ9:00627:01112
ACGAGTGCGTCCCCATGTCGTAGG
+
<CCCB>;;94///*////444310
@2RRZ9:00627:01133
ACGAGTGCGTTCCCCATGTCGTAGTACTC
+
@;344499?@CCCB7444////....4..
@2RRZ9:00630:01114
ACGAGTGCGTTCCCCATGTCGTAGGTACTC
+
BBBBBBBABC@CDC:D9;;@@@>>;=;;8A
@2RRZ9:00633:01108
ACGAGTGCGTTCCCCATGTCGTAGGTACTC
+
;<BABCAAAB@ACB:B9;:A@<7:57888=
@2RRZ9:00633:01146
ACGAGTGCGTTCCCCATGTCGTAGGTATC
+
A?>@BBCCEC@CCE:C;<1;?;00,0:4.
@2RRZ9:00637:01137
CGTGTCTCTAGGCACAGGATTTTGTGTAG
+
?=BBCCC???B@CCCBB@BCCD9:<<99;
@2RRZ9:00638:01105
TCTCTATGCGCTCCACATGTCTAAGGT
+
<ACECCBBAA@9969>999<<AB@BAA
@2RRZ9:00638:01121
ACGAGTGCGTTCCCCATGTCGTAGGTACTC
+
?BBBBAAABD@CCB:>>@@AAABB>@;;;?
@2RRZ9:00638:01135
ACGAGTGCGTTCCCCATGTCGTAGGTAC
+
CCABAACC@;6444/9991<@:00,/0.
@2RRZ9:00639:01117
ATCAGACACGGACACAGCAGAACACAACA
+
98@A@B@;<<@B@@B@>?A11-1<11,0;
@2RRZ9:00639:01126
ACGAGTGCGTTCCCCATGTCGTAGGTACTC
+
ABBBBAA@@@@BCD:A9::?>>8747888=
@2RRZ9:00642:01117
ACGAGTGCGTTCCCCATGTCGTAGGTACTC
+
ABBBBBCBB@;=994=9998>@87378371
@2RRZ9:00645:01127
CGTGTCTCTAGGCACAGGATTTTGTGTAG
+
ADECCC@@@CC@C@AACA@>>>4999>>B
@2RRZ9:00645:01147
TCTCTATGCGCTCCACATGTCTAAGG
+
444:4?AAAAA@=;=9////,,,*,*
@2RRZ9:00648:01110
ACGCTCGACATGCCCAGGTACAGAG
+
AEBBBBBBCBB=99544599?@@A=
@2RRZ9:00601:01169
ATCAGACACTCGGACACAGCAGAACACACA
+
933444./////,///444:4439333113
@2RRZ9:00602:01176
ACGAGTGCGTTCCCCATGTCGTGAGTAC
+
;BBBACBBDC@CBC9=;91<;-,,,0,,
@2RRZ9:00603:01173
ACGAGTGCGTTCCCCATGTCGTAGGTACTC
+
?BBBB@AAAA:CCC:B9;<AA@8867888;
@2RRZ9:00604:01159
TAGTATCAGCCTCGCCATGACGAAGGTATTCC
+
494944444/,////7:>?@CCB>A5448882
@2RRZ9:00606:01157
ACGAGTGCGTTCCCCATGTCGTAGGTACTC
+
?BBAAABCCD@BA?6=9::<<>87478887
@2RRZ9:00607:01174
ACGAGTGCGTTCCCCACTGTCGT
+
;@A@@@B@::,111+1///,666
@2RRZ9:00608:01162
CGTGTCTCTAGGCACAGGATTTGTGTA
+
;9999949@>>;>999><99914447/
@2RRZ9:00609:01161
ACGAGTGCGTTCCCAC
+
,/89@A@4442/757/
@2RRZ9:00609:01165
TGATACGTCTCCTTCCTTAGTTACTTCA
+
BCFCCBCAAAC@B?C?B>ABB?BBC@CC
@2RRZ9:00609:01180
ACGAGTGCGTTCCCCATGTCGTAGGTACTC
+
<=CBBCBBCC@CCC:BAABACAAA?B:<<C
@2RRZ9:00610:01175
ACGAGTGCGTTCCCCATGTCGTAGGTACTC
+
ACBBBBEBCD@ACD:D:;<ACCAA>A;;;@
@2RRZ9:00611:01177
ACGAGTGCGTTCCCCATGTCGTAGGTACTC
+
<CCBBB?AAHADCD:CAA@BBB88778876
@2RRZ9:00613:01150
ACGAGTGCGTTCCCCATGTCGTAGGTAT
+
>@C;;<CB@?5999/9991::;00,.46
@2RRZ9:00613:01165
ACGAGTGCGCTCCCCATGTCGTAGGTACTC
+
B?BAB;;:/11/6606:=@BBBB@??@?CB
@2RRZ9:00614:01151
ATATCGCGAGGGTATGGAAGACTCTATA
+
=79;BBFCDED<<<<<>?>@;87;>776
@2RRZ9:00614:01178
ACGAGTGCGTTCCCCATGTCGTAGGTACTC
+
ABCCAABBBF@CCC:B;<1<=<00,/0..5
@2RRZ9:00614:01184
ACGAGTGCGTTCCCCATGTCGTAGGTACGTC
+
BCBCBBBCEC@BBA9@@@=:=9..,.....4
@2RRZ9:00616:01169
TGATACGTCTCCTTCCTTAGTTACTTCA
+
BBD@@@A=?;;7=AC@C@DCD?CCC@CC
@2RRZ9:00616:01180
ACGAGTGCGTTCCCCATGTCGTAGGTACTC
+
;CC<9<CCCC@DCC9C;<;A@<00,....3
@2RRZ9:00616:01182
ACGAGTGCGTTCCCCATGTCGTAGGTACTC
+
BBBBBBBBBC@CCC9B9;;>??8867?>>=
@2RRZ9:00618:01154
ACGAGTGCGTTCCCCATGTCGTAGTACTC
+
ABBBBBCCBC6:44/9991;;<11/0...
@2RRZ9:00619:01158
ACGAGTGCGTTCCCCATGTCGTAGGTACTC
+
BBBBBAAABD@BEC:?9;9>??8747888<
@2RRZ9:00619:01169
ACGAGTGCGTTCCCCATGTCGTAGGTA
+
BCDB???BCD@BCB9@49999988478
@2RRZ9:00619:01174
ATCAGACACGGACACAGCAGAACACAC
+
934>>>8944249999499=B?B;;;C
@2RRZ9:00620:01164
ACGAGTGCGTTCCCCATGTCGTAAGG
+
@@AA;<9>?>6111*///,,,,.,.,
@2RRZ9:00624:01169
ACGAGTGCGTTCCCCATGTCGTAGGTACTC
+
BBCBBBBBCD@BA?7@4;1:=>00,00004
@2RRZ9:00626:01183
ACGAGTGCGTTCCCCACTGTCGTAG
+
@CDCBB;91;,111+1////88?..
@2RRZ9:00628:01183
ACGAGTGCGTTCCCCATGTCGTAGGTACTC
+
<ECCB>BBBD@BCC:B??@CDC??<?;;8>
@2RRZ9:00630:01184
ACGAGTGCGTTCCCCATGTCGTAGGTACTC
+
BBBBBBBBCC?AA?6=9;;BBB@B?A;;;B
@2RRZ9:00632:01156
ACGAGTGCGTTCCCACTGTCG
+
CCCAAACA<<,--+-,,,,//
@2RRZ9:00633:01163
ACGAGTGCGTTCCCCATGTCGTAGGTACTC
+
BBBBBBBBB@?AFD:B?AABBB??<?:88?
@2RRZ9:00633:01194
ACGAGTGCGTTCCCCATGTCGTAGGTACTC
+
?99<BBCCCC@BCE:BBBBBCC@?=?@???
@2RRZ9:00634:01150
ACGAGTGCGTTCCCCATGTCGTAGGTATC
+
BBACBCB@;;2444/9>?111;00,..6.
@2RRZ9:00634:01168
ACGAGTGCGTTCCCCATGTCGTAGGTACTC
+
CBBBB@BBCFAAA?694;9??@8857888;
@2RRZ9:00637:01159
ACGAGTGCGTTCCCCATGTCGTAGGTACTC
+
BADBABBCB@9;;9/9891;<<00,01000
@2RRZ9:00638:01168
ACGAGTGCGTTCCCCATGTCGTAGGTACTC
+
BBBBABBCBC=?==6=4;9@?<00,00..3
@2RRZ9:00638:01178
ACGAGTGCGTTCCCCACTGTCGTAGTACG
+
;;AABBAB:==:::11//1,88@00....
@2RRZ9:00640:01155
ACGAGTGCGTTCCCCATGTCGTA
+
ADCCBBCBA;2444/99910090
@2RRZ9:00640:01167
AGCACTGTAGCTGTCACTAGTTACTTGT
+
<<CEEBABDEDCDGDCCBBBC@CCC?A?
@2RRZ9:00643:01153
ATATCGCGACGGTATGGAAGACTCTATAG
+
1>>A>>>>444249442424433761167
@2RRZ9:00645:01179
ACGAGTGCGTTCCCCATGTCGTAGGTACTC
+
BBB???BB@;2444/9999@?<00,/0..4
@2RRZ9:00648:01152
TACTGAGCTACACACACAGAAAGATTGGT
+
99<@A??<;9>@>99991111+/,,00*,
@2RRZ9:00650:00154
ACGAGTGCGTTCCCCATGTCGTAGGTACTC
+
BBBBCCFCBB?BFC9BAA@@>>88477>86
@2RRZ9:00650:00197
ACGAGTGCGTTCCCCATGTCGTAGGTACTC
+
BCBCBBBBBB@CDB:A8898888=:;737;
@2RRZ9:00657:00179
ACGAGTGCGTTCCCCATGTCGTAGGTACTC
+
?A@BBBBDB@6::9/9>>>@AA?@?A;;;@
@2RRZ9:00660:00170
ACGAGTGCGTTCCCCATGTCGTAGGTACTC
+
ABC9:<CGCC?A@=4=4911<<10,/0..3
@2RRZ9:00661:00166
ACGAGTGCGTTCCCACTGTCG
+
AB:;;?BA11,11,/////48
@2RRZ9:00661:00181
ACGAGTGCGTTCCCATGTCG
+
BA>?@999442//+//****
@2RRZ9:00666:00153
ACGAGTGCGTTCCCCATGTCGTAGGTACTC
+
BBB@?BECCC@CCC9B9::@BA><:=888=
@2RRZ9:00667:00164
ACGAGTGCGTTCCCCATGTCGTAGGTACTC
+
BBB@?@BBBD@BCD:C99:<@@@@=?888=
@2RRZ9:00668:00164
ACGAGTGCGTTCCCCATGTCGTAGGTC
+
??>@@ACCCCCCCC9A@@;<<=00,..
@2RRZ9:00670:00153
ACGAGTGCGTTCCCCATGTCGTAGGTACTC
+
BBB>??DCA?=@@@6@CBBBBCCD@D;;<B
@2RRZ9:00675:00168
ACGAGTGCGTTCCCCATGTCGTAG
+
@<;<AAA@@@5999/944/664..
@2RRZ9:00677:00177
ACGAGTGCGTTCCCCATGTCG
+
;;;49B>>>B5111+1///,,
@2RRZ9:00680:00198
ATATCGCGAGGGTATGGAAGACTCTATA
+
A?99;<<<BCD?C<<>AC@;97731711
@2RRZ9:00681:00177
ACGAGTGCGTTCCCCATGTCGTAG
+
@<:=CCDBBA2444/9981///..
@2RRZ9:00681:00184
ACGAGTGCGTTCCCCATGTCGTAGGTATC
+
BCBBBABCCD@CBB9=998><>8:37??7
@2RRZ9:00682:00191
ACGAGTGCGTTCCCCATGTCGTAGGTACTC
+
AA@DNICC?:2444-999;ABBAC?B;;;A
@2RRZ9:00685:00194
ACGCTCGACATGCCCAGGTACAGGAG
+
94ABBABA?9811;-11,..8887==
@2RRZ9:00687:00163
ACGAGTGCGTTCCCCATGTCGTAGGTACTC
+
BBA99<BA@D6<99/9991><<00,.....
@2RRZ9:00688:00182
ACGAGTGCGTTCCCCATGTCGTAGGTAC
+
BB@@@ACCBB====4>89111;01,...
@2RRZ9:00689:00163
ACGAGTGCGTTCCCCATGTCGTAGGTATC
+
CCC??ACCCC@CCC9B;<;@@@8857831
@2RRZ9:00689:00165
ACGAGTGCGTTCCCCATGTCGTAGGTACTC
+
BBB>?ACDCC@CCC:CAABBCCCC?B;<<?
@2RRZ9:00696:00188
ACGAGTGCGTTCCCCATGTCGTAGGTATC
+
BBBBBBCBA?6::4/9>>;;1111,/;6.
@2RRZ9:00698:00157
ACGAGTGCGTTCCCCATGTCGTAGGTACTC
+
BBC?A@CCAA?BAA7ABBA>>?8747>>?>
@2RRZ9:00653:00207
ACGAGTGCGTTCCCCATGTCGTAGGTACTC
+
@AB>@ABBBC@CCB9=9;9>>>8867888=
@2RRZ9:00653:00243
TACTGAGCTACCACACAC
+
;;<44:@/.//7//4444
@2RRZ9:00655:00211
ACGAGTGCGTTCCCCCACTGTCGTAGT
+
??B?@@CC;;=;;>@/11///888.0.
@2RRZ9:00655:00215
ACGAGTGCGTTCCCCATGTCGAGGTACTC
+
BBCBBBCDCC@CDC9B;<;>@>>=>>>?9
@2RRZ9:00658:00213
CGTGTCTCTAGGCACAGGATTTTGTGTAG
+
CBCEAA??ABB@BBAACACCHD:CCB<<<
@2RRZ9:00658:00236
ACGAGTGCGTTCCCACTGTCGTA
+
898984999:59904944444/.
@2RRZ9:00659:00248
TGATACGTCTCCTCCTAGT
+
44=4444:B--+--*,,,,
@2RRZ9:00665:00236
ACGAGTGCGTTCCCCATGTCGTAGGTATC
+
?CA:9<CCBB=@==4>999>?>8747>71
@2RRZ9:00667:00247
ATATCGCGTACGGTATGGAAGACTCTATAG
+
434444//////,////,/,/773111166
@2RRZ9:00671:00204
ACGAGTGCGTTCCCCATGTCGTAGG
+
ACCCBBBBBD@;;:5:11-870-,*
@2RRZ9:00672:00246
ACGAGTGCGTTCCCCATGTCGTAGGTACTC
+
ABABABCCCC?@CC:CB@AABB@@=@;;8?
@2RRZ9:00673:00204
TCTCTATGCGCTCCACATGTCTAAGGT
+
BCDCCBBABCBCC@CBBCCEBBC?D?B
@2RRZ9:00673:00212
ACGAGTGCGTTCCCCATGTCGTAGGTACTC
+
B@BBBBBBCC@ECB:B9::?AA@@>@;;;A
@2RRZ9:00674:00238
ACGAGTGCGTTCCCCATGTCGTAGGTACTC
+
B?>;;?GHDDBBBCACB?=8=>88578887
@2RRZ9:00675:00228
CGTGTCTCTAGGCACAGGATTTTGTGTAG
+
;;CCBHCB=<<@>>>9969999/944444
@2RRZ9:00675:00241
ACGAGTGCGTTCCCCATGTCTAGG
+
//.////69@?B@@-994--,,,*
@2RRZ9:00678:00216
ACGCTCGACATGCCAGTACAGGAG
+
9<;BA@@>?9911-11//799@9=
@2RRZ9:00679:00204
ACGAGTGCGTTCCCCATGTCGTAGGTACTC
+
BCBBBBB@@B@ABB:BA@>7<>76478887
@2RRZ9:00680:00202
AGCACTGTAGCTGTCACTAGTTACTTGT
+
;@CCDCCBCCCECCCCCBC997<A@<AB
@2RRZ9:00681:00224
ACGAGTGCGTTCCCCATGTCGTAGGTATTC
+
BBA@AACCCCACBB7@;99A??87313311
@2RRZ9:00682:00221
TCTCTATGCGCTCCACATGTCTAAGGT
+
4444444466///,/88;CCBBBBA@@
@2RRZ9:00683:00239
ATATCGCGAGGGTATGGAAGACTCTAT
+
=79;;<@ADEEDJ==<=@=@A::3;;6
@2RRZ9:00687:00205
ACGAGTGCGTTCCCCATGTCGTAGGTACTC
+
B???ABBBBB?BDC:C?@?ABBBB?AAA@?
@2RRZ9:00691:00242
CGTGTCTCTACGGCACAGGATTTTGTGTAGA
+
4@>@9A@;99=:<<BBA::4999/9894444
@2RRZ9:00692:00236
ACGAGTGCGTTCCCCATGTCGTAGGTATC
+
BBCBBBCHCF==9949991><<00,..6.
@2RRZ9:00650:00275
CGTGTCTCTACGGCACAGGA
+
;D@?@@>;<1//54:=AC@C
@2RRZ9:00652:00290
ACGAGTGCGTTCCCCATGTCGTTAGG
+
@@894@>>?@6999,4//////,.43
@2RRZ9:00653:00293
ACGAGTGCGTTCCCCACTGTCGTA
+
BECDBABA<?-111*/////4493
@2RRZ9:00654:00297
ACGAGTGCGTTCCCCATGTCGTAGGTACTC
+
BBACCCBDCE>A@@6@<;1::<00,.....
@2RRZ9:00656:00292
ACGAGTGCGTTCCCCATGTCGTAGGTATC
+
BBBBBBBBBB@CCB:B;<9?@@8841391
@2RRZ9:00656:00293
ACGAGTGCGTTCCCCATGTCGTAGGTACTC
+
ABABCBBCCC@CCC9B?????;0/,0100:
@2RRZ9:00659:00260
TGATACGTCTCCTTCCTTAGTTACTTCA
+
;>@?9999?99648>:;@@AB@BBB?BB
@2RRZ9:00659:00279
AGCACTGTAGCTGTCACTAGTTACTTGT
+
ABCCECBBBBBDDB@@@ABCBAABA>BB
@2RRZ9:00659:00295
ACGAGTGCGTTCCCCATGTCGTAGGTACTC
+
BBABBBCCCC?AAA9A?AA?BB;;;?::::
@2RRZ9:00660:00281
ACGAGTGCGTTCCCCATGTCGTAGGAT
+
BCABBCBA?:5499/9991:9;0/,.2
@2RRZ9:00662:00266
ACGAGTGCGTTCCCCATGTCGTAGTATC
+
94?998<==GBEDH9A<<1111--,,,,
@2RRZ9:00662:00279
ACGAGTGCGTTCCCCATGTCGTAGGTACTC
+
@ABAAABBBD@CCC:BA??<BB??:=888=
@2RRZ9:00663:00274
ACGAGTGCGTCCCACTGTC
+
>@BBB>:>4911-//////
@2RRZ9:00667:00259
ACGAGTGCGTTCCCCATGTCGTAGGTACTC
+
?BB<<=CCCC?BAA4?488>><00,00...
@2RRZ9:00670:00268
AGCACTGTAGCTGTCACTAGTTACTTGT
+
;@A<::B@A@CB:99=>=>992949544
@2RRZ9:00673:00256
ACGAGTGCGTTCCCCATGTCGTAGGTACTC
+
BBAAA@BAAB@ABCAC:;:@@@><:=888?
@2RRZ9:00673:00267
TACTGAGCTACACACACAGAAAGATTGGT
+
???CCDDBBCCBC@@AAACCC@A@@>A<?
@2RRZ9:00674:00267
TGATACGTCCTCCTTCCTTCAGTTACTTCA
+
BCBBBBAAA??>13-1?@-/1111.@7778
@2RRZ9:00676:00265
ACGAGTGCGTTCCCCATGTCGTAGGTACTC
+
BBABCBCBBD@ACCAB9;:@888747888>
@2RRZ9:00678:00278
ACGAGGCGTTCCCCATGTCGTAGGTACT
+
BA>AB@BA?>BCH9B:;9?@;1-+--,*
@2RRZ9:00679:00254
ACGAGTGCGTTCCCCATGTCGTAGGTACTC
+
ABB@BACCB@8944/88998>?87378771
@2RRZ9:00679:00268
ACGAGTGCGTTCCCCATGTCGTAGT
+
?>;?@>@A>>5999/9941..4...
@2RRZ9:00679:00296
ACGAGTGCGTTCCCCATGTCGTAGGTAT
+
<CCCBBDBCB=@=@4>981;;7..,..2
@2RRZ9:00680:00258
TGATACGTCTCCTTCCTTAGTTACTTCA
+
CDCBBDB=<>CBC?C?A;<>><9<<=@C
@2RRZ9:00683:00258
ACGAGTGCGTTCCCCATGTCGTAGGTACTC
+
BBA?@ADCCC@ECD:CB@@@DBBB@B;;;B
@2RRZ9:00684:00290
ACGAGTGCGTTCCCCATGTCGTAGTACTC
+
A;:;A;9<<<@BAA499811//....4..
@2RRZ9:00685:00274
TCTCTATGCGCTCCACATGTCTAAGGT
+
@DCB::<FDECCB@BBBDCE@A?@B?B
@2RRZ9:00685:00297
CGTGTCTCTAGGCACAGGATTTTGTGTAG
+
49@?@>@@AA=?@9999>@=9=4944778
@2RRZ9:00686:00281
ACGAGTGCGTCCCCATGTCGTAGTA
+
BCBBB=::49999/9844796,,,,
@2RRZ9:00689:00276
ACGAGTGCGTTCCCCATGTCGTAGGTACTC
+
CCBBAABBBC@BCH:@9997<>76378887
@2RRZ9:00691:00299
ATATCGCGTACGGGTATGGAAGACTCTATAGA
+
9>9899///////+/76=>B>BA>BAA9733/
@2RRZ9:00693:00270
ACGAGTGCGTTCCCCATGTCGTAGGTACTC
+
BBBBBBBB@@@ABHAC<<<@@@?C@C@A@B
@2RRZ9:00695:00273
TACTGAGCTACACACACAGAAAGATTGGT
+
8=A9999<;;BFECHA@@944-;@B>D@C
@2RRZ9:00696:00262
TGATACGTCTCCTTCCTTAGTTACTTCA
+
@99;94?:=996924242344244984:
@2RRZ9:00699:00279
ATCAGACACTCGGACACAG
+
/.444/.////8,//A;97
@2RRZ9:00699:00283
ACGAGTGCGTTCCCCATGTCGTAGGTAC
+
BBC@@@CHID@@?=69491;;8--+,-,
@2RRZ9:00650:00317
ACGAGTGCGTTCCCCATGTCGTAGGTACTC
+
BBABBDCCED@CCC:C?@@@AA>;:=888>
@2RRZ9:00654:00306
TGATACGTCTCCTTCCTTAGTTACTTCA
+
9@9;<@?CAAB@C;==@>8889944244
@2RRZ9:00655:00325
ACGAGTGCGTTCCCATGTCGTAGG
+
?BBBBBB>;;244-944///6..,
@2RRZ9:00656:00328
ACGAGTGCGTTCCCCATGTCGTAGGTACTC
+
ABDAA?BBCFACCC9A>@@AAB:;6:@@?<
@2RRZ9:00657:00308
ACGAGTGCGTTCCCCATGTCGTAGGTATC
+
<BABBBCCED@ECB9===:79:00,0:4.
@2RRZ9:00661:00306
TACTGAGCTACACACACAGAATG
+
494@9<4@A>>;11/////,*,.
@2RRZ9:00661:00317
TACTGAGCTACACACACAGAAAGATTGGT
+
BBAAACDDB::;CAAAECCBC>>><4748
@2RRZ9:00666:00327
ACGAGTGCGTTCCCACTGTCGTATGTA
+
;BB;;=?>@E69914444///......
@2RRZ9:00668:00320
ACGAGTGCGTTCCCCATGTCGTAGGTACTC
+
@A?AAABCDD=?=929499>>?88478386
@2RRZ9:00671:00347
CGAGTGCGTTCCCCATGTCGTAGGTACTC
+
?CBCCCA=:2488/99988:A@@;@AA??
@2RRZ9:00679:00327
ACGAGTGCGTTCCCACTGTCG
+
9<CCCCB;;;2//+1///,,,
@2RRZ9:00681:00307
ACGAGTGCGTTCCCCATGTCGTAGGTACTC
+
ABBBBBBCCC@CCB7A;;9>?<00,0000/
@2RRZ9:00686:00335
ACGAGTGCGTTCCCCATGTCGTAGGTACTC
+
BCAABBDCBB6944/8899>>?00,0100/
@2RRZ9:00688:00311
ACGAGTGCGTTCCCCATGTCGTAGGTACTC
+
BBABBBCBCCBB??6949988100,0000/
@2RRZ9:00688:00336
ACGAGTGCGTTCCCATGTCGTAGGTACTC
+
>8348//<11,//+/69=8447><78886
@2RRZ9:00689:00313
TAGTATCAGCCTCGCCATGACGAAGGTATTCC
+
--,,,,2?@B:<<99:9999944:;8899249
@2RRZ9:00690:00304
TACTGAGTCTCC
+
94444444,,,*
@2RRZ9:00693:00330
ACGAGTGCGTTCCCCATGTCGTAGGTACTC
+
ABBBBBBCCBB@==6=8??<@>0/,0001:
@2RRZ9:00693:00345
ACGAGTGCGTTCCCACTGTCGTA
+
BBBBBBB@88,//+1///,886.
@2RRZ9:00696:00308
ACGAGTGCGTCCCA
+
49>9988:11//+,
@2RRZ9:00696:00326
TAGTATCAGCCTCGCCATGACGAAGGTATTCC
+
BBC::?CCAA@CBGDBCCCCBBB?@5444249
@2RRZ9:00698:00337
TAGTATCAGCCTCGCCATGACGAAGGTATTCC
+
BDE::=E<<=C<<=DDCCFCCBE@B@B@@>AA
@2RRZ9:00699:00324
ACGAGTGCGTTCCCCATGTCGTAGAT
+
>A@;9<BA>>6999-99998373110
@2RRZ9:00650:00365
ATCAGACACGGACACAGCAGAACACAC
+
8;<1110//8244449/11//,/...5
@2RRZ9:00651:00367
ACGAGTGCGTCCTC
+
AABC@<-,,**)((
@2RRZ9:00651:00372
TCTCTATGCGCTCCACATGTCTAAGGT
+
84:949441>:11-/77@@A9;;;>;>
@2RRZ9:00653:00366
ACGAGTGCGTCTCCA
+
49811/1////,2*,
@2RRZ9:00655:00374
TCTCTATGCGCTCCACATGTCTAAG
+
BBBBBCCBA?@9969=444444424
@2RRZ9:00657:00390
ACGAGTGCGTTCCCCATGTCGTAGTACT
+
BDB@@ACBB@????4=891<<8-,,,,,
@2RRZ9:00660:00395
CGTGTCTCTACGCACAGGATTTTGTGTA
+
:499444/////./99994444,44889
@2RRZ9:00663:00353
ACGAGTGCGTTCCCCATGTCG
+
@CBBA=DB@;2///+11/-,,
@2RRZ9:00664:00395
ACGAGTGCGTCTCCATGTC
+
=@>>>994444/8,,,,,*
@2RRZ9:00665:00395
TAAGTATCAGCCTCGCCATGGACCGAAGTA
+
44244944=9A?C>99998924424/,///
@2RRZ9:00673:00354
ACGAGTGCGTTCCCCATGTCGTAGGTATC
+
@@?@@@@@??5999,99998333101777
@2RRZ9:00673:00399
TCTCTATGCGCTCGACATGTCTAAGGT
+
>AABAAA@@AACCCCCAAADCBB=A=@
@2RRZ9:00676:00377
ACGAGTGCGTTCCCCATGTCGTAG
+
AB@@ABC@@@2444/944477...
@2RRZ9:00678:00387
ACGAGTGCGTTCCCATGTCGTA
+
BDBAAACB;;2//+11110..3
@2RRZ9:00678:00390
ACGAGTGCGTCTCC
+
9981/:,,,,,*0)
@2RRZ9:00680:00391
TGATACGTCTCCTTCCTTAGTTACTTCA
+
BBB@=ABCCCCAB?B@B@?A@@>@@;?>
@2RRZ9:00681:00352
ATCAGACACTCGGACACAGCAGAACACACA
+
43449/./////,//:9999488<887;=@
@2RRZ9:00689:00372
TATACGTCTCCTCTATACTA
+
4///////99944484////
@2RRZ9:00691:00386
ACGAGTGCGTTCCCCATGTCGTAGGTACTC
+
@CB??@CDCC@BDC:B9;:@?;0/,0000/
@2RRZ9:00691:00398
ACGAGTGCGTCC
+
448>84///,,*
@2RRZ9:00692:00361
ACGAGTGCGTTCCCCATGTCGTAGGTATC
+
9<BCCCDB;;2444/999988>8747?91
@2RRZ9:00696:00378
ACGAGTGCGTTCCCCATGTCGTAGGTACTC
+
ACBABBBB?@=ADB4@4<99@@88478786
@2RRZ9:00696:00387
ACGAGTGCGTTCCCCATGTCGTAGGTA
+
ACBBB@BCCD8944-4891::8-,+,,
@2RRZ9:00651:00408
ACGAGTGCGTTCCCCATGTCGTAGGTA
+
;AB9/1>11/,///*/68644400,..
@2RRZ9:00652:00415
ACGAGTGCGTCCTCCATGTCTA
+
@A@CA@@@?9954924444///
@2RRZ9:00656:00413
ACGAGTGCGTTCCCCATGTCGTAGGTACTC
+
BCBBBDCCBC?BCCAB;<<BBA@@<@;;8=
@2RRZ9:00661:00442
ACGAGTGCGTTCCCCATGTCGTAGGTACTC
+
BBB?B?DB@;2444/9999>@?87478886
@2RRZ9:00662:00447
ACGAGTCGTTCCCCATGTGT
+
4478994992///*//,,,,
@2RRZ9:00663:00407
CGTGTCTCTAGGCACAGGATTTTGTGTAG
+
@A;99?11//8788>9959949,49444@
@2RRZ9:00663:00434
TAGTATCAGCCTCGCCATGACGAAGGTATTCC
+
=AACCCAA;;9;9@@:9<<AA@<;?,///,/6
@2RRZ9:00667:00401
TGATACGTCTCCTTCCTTAGTTACT
+
B9:<CCCB?BB695928234/,//,
@2RRZ9:00669:00427
GTACTGAGCTACACACACATGA
+
*,,,,///434;44/6////66
@2RRZ9:00684:00406
TATATCAGCCTCGCCATGACGAAGGTATTCC
+
BB????@@>>?@9;9;A@>@<;7<AAAACCB
@2RRZ9:00685:00403
TAGTATCAGCCTCGCCATGACGAAGGTATTCC
+
CBB::=A@@A?;;9>;>?>?B<;8<;?>>=A;
@2RRZ9:00685:00407
ACGAGTGCGTTCCCACTGTCGTA
+
=@@@@@@@99611,1///////3
@2RRZ9:00688:00423
ACGCTCGACATGCCAGTC
+
;9:;9944771,,*,,**
@2RRZ9:00694:00445
ACGAGTGCGTTCCCACTGTCGT
+
=@>@@ABA<<,/1,1////443
@2RRZ9:00651:00458
ACGAGTGCGTTCCCCATGTCGTAG
+
?@>@@AB@@@5499/9999737..
@2RRZ9:00657:00462
CGTGTCTCTACGGCACAGGATTTGTGAGTA
+
//69999/////,./4442444-444///.
@2RRZ9:00668:00498
ACGAGTGCGTTCCCACTGTC
+
=?>99;?@99611-11,,,,
@2RRZ9:00669:00490
ACGAGTGCGTTCCCCATGTCG
+
BDBBCD>;9:2///*////..
@2RRZ9:00671:00482
TCTCTATGCGCTCCACATGTCTAA
+
/////4ABDBBDD<?91-,,,,,*
@2RRZ9:00672:00462
ACGAGTGCGTTCCCACTGTCGTAG
+
>>;;99@A99699194//////.,
@2RRZ9:00674:00454
ACGAGTGCGTCCCACTGTCGTAG
+
9<C@@@AB@911,1<1//,,,..
@2RRZ9:00679:00465
ACGAGTGCGTTCCCCATGTCGTAGTACTC
+
BCBABACB@;2444/9999>>>88783,,
@2RRZ9:00682:00460
TACTGAGCTACACACACAGAAG
+
19<99@A=84449444444/,/
@2RRZ9:00684:00475
ACGAGTGCGTTCCCCATGTCGTAGGTA
+
;=B@AACCBB6944/9991;;:10,.4
@2RRZ9:00690:00478
ATATCGCGTACGGTATGAAGA
+
8>;4492,,,,,*,,,//,/3
@2RRZ9:00691:00481
ACGAGTGCGTTCCCATGTCGT
+
CBBBBBA9445991944////
@2RRZ9:00692:00497
ACGAGTGCGTTCCCACTGTCGT
+
9;B:;9999951;8//,,,,,,
@2RRZ9:00665:00543
AGCACTGTAGCTGTCACTAGTTACTTGT
+
<ACCCCCCBBBCCCCCCCCBB?DCD@DC
@2RRZ9:00667:00517
AGCACTGTAGCTGTCACTAGTTACTTGT
+
>>?9449=@@ADFCCCE@111,1//,//
@2RRZ9:00671:00532
ACGGTGCGTTCCCCATGTCGTAGA
+
=;75;ABBB?>@@011111114..
@2RRZ9:00676:00526
ACGAGTGCGTTCCCCATGTCGTAGTATC
+
ACB?@ABBCB>BA?4@99999@886<4.
@2RRZ9:00677:00500
ATATCGCGAGGGTATGGAAGACTCTAAT
+
>@>@@@AAAAA:AB;<;1;<<<,,,,*.
@2RRZ9:00682:00512
ACGCTCGACATGCCA
+
49344449944/,*,
@2RRZ9:00687:00509
ACGAGTGCGTTCCCCATGTCGTAGGTAT
+
ABACBBCCCC=?==698;1<<<00,/00
@2RRZ9:00688:00519
ACGAGTGCGTTCCCATGTCGTA
+
;@?@BA@>@A511,1//,000.
@2RRZ9:00689:00503
ACGAGTGCGTCCTCCTATG
+
99?@@A99;//502*,,*0
@2RRZ9:00697:00543
TACTGAGCTACACACACAGAAAGATTGGT
+
BBBCCCC@?@BBBADECCDCB>?@?@C=@
@2RRZ9:00650:00551
ACGAGTGCGTCCTCCTA
+
BA?@@>1//,,***)**
@2RRZ9:00654:00557
ACGCTCGACATGCCCAGTACAGGAG
+
BCBAB??9:9=111-1100,/:511
@2RRZ9:00654:00573
ACGGTGCGTTCCCCATGTCGTAGGTAT
+
ACB@CBBCB@CBB9A===A=>9:48>>
@2RRZ9:00663:00550
ACGAGTGCGTTCCCCACTGTC
+
BBBBAA9>9?5111*////,,
@2RRZ9:00663:00579
ATATCGCGAGGGTATGGAAGACTCTAT
+
BB?@ACBDCED?B@;;8;?@A>?A?0,
@2RRZ9:00673:00593
ATCAGACACGGACACAGCAGAACACAC
+
AA@BBDABEA@BBBBBBDABB@BBBB@
@2RRZ9:00681:00597
TCTCTATGCGCTCCACATGTCTAA
+
99449;@BBCCBB?BBAAB;99<-
@2RRZ9:00685:00579
ACGAGTGCGCTCTCCCT
+
44382,,,,,,,,,,*/
@2RRZ9:00690:00554
CGTGTCTCTAGGCACGGATT
+
;;<<:B;>?21,/6866///
@2RRZ9:00690:00571
CGTGTCTCTAGGCACAGGATTTTGTGTAG
+
BCDBCBBBBBB@CB==?;9999/9?911?
@2RRZ9:00657:00619
ACGAGTGCGTTCCCACTGTCGTAG
+
?@BB@>899951?81///////33
@2RRZ9:00657:00630
TCTCTATGCGCTCCACATGTCTAA
+
///9=@ACA@;<959?9949111,
@2RRZ9:00661:00640
ACGAGTGCGTCCTCCATGTCTG
+
94?1111//:8568,4444///
@2RRZ9:00662:00640
ACGAGTGCGTTCCCCATGTCGTAGTACTC
+
BBABBBBCBC@CHI:B9<111;00.0...
@2RRZ9:00664:00615
ACGAGTGCGTTCCCCATGTCGTAGGTACTC
+
BBB?AACCED@CCB9??@?<;@7637888=
@2RRZ9:00665:00611
ACGAGTGCGTTCCCTTCGTCGTAG
+
?@<@@>>>11-1?8<,1///8,..
@2RRZ9:00670:00635
TAATATCAGCCTCGCCATGACGAAGGTATTCC
+
946<@>?>9958;99@CCCB>?>59699969@
@2RRZ9:00677:00601
ACGAGTGCGTTCCCCACGTCGT
+
:<DCBEAA82*,,,*--,,,,,
@2RRZ9:00677:00635
ACGAGTGCGTCT
+
4436661//6//
@2RRZ9:00680:00635
TACTGAGCTACCACACAC
+
/////8844442//////
@2RRZ9:00681:00642
ACGCTCGACATGCCCAGGTACAGGAG
+
?A9;9@@999999908=;>?<<<?AA
@2RRZ9:00682:00615
TACTGAGCTCACACACAGAAG
+
79B<<<BBBBC<91<<---+-
@2RRZ9:00683:00613
ACGAGTGCGTTCCCATGTCGTAGA
+
CBB@@?>?=959909444444333
@2RRZ9:00684:00612
TCTCTATGCGCTCCACATGTCTAAGGT
+
DDDCCBAA@CCA@>ABCBBCCCCCCAC
@2RRZ9:00689:00622
ACGAGTGCGTTCCCCACTGT
+
9=;@@@9911-111+/////
@2RRZ9:00690:00601
ACGAGTGCGTTCCCACTGATCGA
+
49AABBCC<>69;:44/,*((((
@2RRZ9:00651:00654
ACGAGTGCGTCTCCC
+
893///,,,,,***)
@2RRZ9:00654:00666
ATATCGCGAGGGTATGGAAGACTCTAT
+
B@B@?@@@@@?<;;489A299777;7.
@2RRZ9:00656:00698
CGTGTCTCTAGGCACAGGATTTGTGTAG
+
@BBBBB@<<11,//449949919@9;;C
@2RRZ9:00656:00699
ACGAGTGCGTTCCCACTGTCGTA
+
;<<<@@B@99611-11,,,,,,.
@2RRZ9:00657:00661
ACGAGTGCGTTCCCCATGTCGTAGGTACTC
+
BB>??@BCA;2444/9999?>@8857888=
@2RRZ9:00658:00667
TGATACGTCTCCTTCCTTAGTTACTTCA
+
BCBBCCDA@AC8959595444994::8/
@2RRZ9:00660:00659
ACGAGTGCGTTCCCCATGTCGTAGGTACTC
+
BBB???CA;;2444/9999?@>10,0000/
@2RRZ9:00669:00673
ATATCGCGAGGGTATGGAAGACTCTATA
+
BABB@@ABBBDCC;<<=@;==7<7?766
@2RRZ9:00677:00654
ACGAGTGCGTTCCCCACTGTC
+
9<C<;=BB>>,111+1///,/
@2RRZ9:00679:00653
ACGAGTGCGTCCTCCATGTCGTAG
+
=@7888444::89=63.66/////
@2RRZ9:00682:00688
CGTGTCTCTAGGCACAGGATTTGTGTAG
+
CCBCCDCCCCA=>>>>>;99914;999B
@2RRZ9:00686:00683
ATATCGCGTACGGTATGGAAGACTCTATAG
+
4894497/////,//897>=9336611164
@2RRZ9:00688:00690
ACGAGTGCGTTCCCCATGTCGTAG
+
BBB@@>CA;;2444/9941;82,,
@2RRZ9:00692:00676
ACGAGTGCGTTCCCACTGTCGTAGT
+
=@B@>@@@@@59914444/228,,,
@2RRZ9:00696:00660
ATATCGCGAGGGTATGGAAGACTCTATA
+
>@;;9>99444-49999A>@BGDBBB?<
@2RRZ9:00697:00677
CGTGTCTCTAGGCACAGGATTTGTGTAG
+
BCBCCDBBABBAB@>=@<99909@@;7<
@2RRZ9:00654:00731
ACGAGTGCGTTCCCCATGTCGTAG
+
ABBBAA9>=?5999/944/444..
@2RRZ9:00655:00747
ACGAGTGCGTTCCCACTGTCGT
+
BBCBBBBB::500*-,,,,///
@2RRZ9:00656:00726
ACGAGTGCGTTCCCACTGTCG
+
4;:;9>@A99611-//,,***
@2RRZ9:00658:00707
ACGAGTGCGTTCCCCATGTCGTAGT
+
BBABBB?>=95499-9444337311
@2RRZ9:00662:00724
AGCACTGTAGCTGTCACTAGTTACTTGT
+
9>>@BCBB;<>@A@@B@=999;999<@>
@2RRZ9:00663:00700
ACGAGTGCGTTCCCCATGTC
+
BBBBCB==9:2//1*1//,,
@2RRZ9:00663:00707
ACGAGTGCGTTCCCCATGTCGTAGGTATC
+
BBBAAACE@A6:44/9991;;;01,..4.
@2RRZ9:00664:00710
ACGAGTGCGTTCCCCATGTCGTA
+
9;;<<<CABD5111+1/////63
@2RRZ9:00669:00733
ACGAGTGCGTTCCCCATGTCGTAGGTATC
+
?BA::<CCBE?BFC8A;;999@8847891
@2RRZ9:00676:00738
ACGAGTGCGTTCCT
+
948>@?9491,/,,
@2RRZ9:00685:00727
CGTGTCTCTAGGACGACAGGATTTTGTTGTAG
+
>>99994----*,,,,66A@CDCC7;7>6330
@2RRZ9:00687:00715
ACGAGTGCGTCCTCCTATGT
+
9;:B@>84911,,2*,,**,
@2RRZ9:00691:00736
ACGGAGTGCGTTCCCACTGTGTAG
+
49869==99?@611,/////8.31
@2RRZ9:00694:00732
TCTCTATGCGCTCCACATGTCTAAGGT
+
9<>=@@CBABCCCCCA==944995924
@2RRZ9:00694:00749
CGTGTCTCTAGTC
+
4499444,*****
@2RRZ9:00696:00730
ACGAGTGCGTTCCCCATGTCGTA
+
BBB???CB@;2444/9991;;8*
@2RRZ9:00697:00713
ATCAGACACGGACACAGCAGAACACAC
+
?@ACCCC:;;@CCCECC<<<@=@ABAB
@2RRZ9:00650:00774
ACGAGTGCGTTCCCCATGTCGTAGGTACTC
+
AABAABBA>;2444/9991;;>11,0000/
@2RRZ9:00650:00779
ACGAGTGCGTTCCCACTGTCGTAGA
+
;<:;;<AA@@59914444///4...
@2RRZ9:00652:00774
TCTCTATGCGCTCCACATGTCTAAGGT
+
4499999>A99<@=@A>?A<9495959
@2RRZ9:00653:00788
ACGAGTGCGTTCCCCATGTCGTAGTAG
+
?@>@@AC@@A5444/9991;;;0/...
@2RRZ9:00653:00799
ACGAGTGCGTTCCCACTGTCGTAG
+
AA@@CCA><?-11-1////44=73
@2RRZ9:00654:00781
ACGAGTGCGTTCCCACTGT
+
BBB@?@A@:6,--+-,,,,
@2RRZ9:00655:00788
ACGAGTGCGTTCCCCATGTCGTAGGTACTC
+
BBBBAADA?>2444/9999>??87478887
@2RRZ9:00656:00786
ACGAGTGCGTTCCCCATGTCGTAGTACTC
+
9<C@@ADB@;2444/9991;;8--,-,,0
@2RRZ9:00659:00776
ACGAGTGCGTCCTCCATGTC
+
>@@@@A<<9@@=1/,/,,,,
@2RRZ9:00662:00767
ATCAGACACGGACACAGCAGAACACAC
+
B@BABCCDBBABBBACCDBBB>BBBB@
@2RRZ9:00663:00755
ACGAGTGCGTTCCCATGTCGTAGTAGTC
+
BECCCC@;99599094444483313331
@2RRZ9:00669:00781
ACGAGTGCGTTCCCCATGTCGTAGT
+
BBBABBAB@@6444/9>>;<<<-))
@2RRZ9:00673:00783
TAGTATCAGCCTCGCCATGACGAAGGTATTCC
+
A@@9999999<9944@>>@AACECCAABA?B@
@2RRZ9:00674:00792
ACGAGTGCGTTCCCCATGTCGTAGTACTC
+
BBBBAAB@;;5444/9991;;8--,-,,,
@2RRZ9:00677:00762
ACGAGTGCGTCTCC
+
4436//1//////,
@2RRZ9:00681:00798
TCTCTATGCGCTCCACATGTCTAAGGT
+
;;BECCCBECC::9;>>A<999A695;
@2RRZ9:00683:00762
ACGCTCGACATGCCCAGGTACAGGAG
+
B@>BBBCDB==44408848>@998;>
@2RRZ9:00685:00752
ATCAGACACGGACACAGCAGAACACAC
+
@:<;@B899424944444844243336
@2RRZ9:00686:00779
ATATCGCGAGGGTATGGAAGACTCTAT
+
A?>@AA99/7757/,,**00******.
@2RRZ9:00687:00781
ACGAGTGCGTTCCCCATGTCGTAGGTACTC
+
ABABBB@A@;2444/9999>>>88578886
@2RRZ9:00687:00789
ACGAGTGCGTTCCCACTGTCG
+
BA@ABB=966,/1,1////44
@2RRZ9:00689:00771
ATCAGACACGGACACAGCAGAACAC
+
BAABEB?ACC;;<CCAAACB@<@>>
@2RRZ9:00689:00787
ACGAGTGCGTTCCCACTGTCGT
+
@ACCDCB;4459909444/,,,
@2RRZ9:00690:00769
ACGAGTGCGTCTCCATGTCGT
+
498>9444444492////,,,
@2RRZ9:00692:00757
AGCACTGTAGATGTCACTAGTTACTTGT
+
9>BA?=@AAA@9444449=;9:====>=
@2RRZ9:00653:00845
ACGAGTGCGTTCCCCATGTCGTAGTACTC
+
CBABBB@;995449/9991<<7--,,,,,
@2RRZ9:00654:00830
ATATCGCGACGGTATGGAAGACTCTATAG
+
9<88>BA;::984444292449>7:67=;
@2RRZ9:00655:00831
ACGAGTGCGTTCCCATGTCG
+
BCBABB=944511,1/////
@2RRZ9:00655:00838
ACGAGTGCGTTCCCCATGTCGTAGGTACTC
+
ABBBBBCCDDB?==4===?@AA>>;>888>
@2RRZ9:00664:00804
ACGAGTGCGTTCCCACTGTTGT
+
;AA;89>?9959@044//,*,,
@2RRZ9:00667:00818
ACGAGTGCGCTC
+
1/,0**,,,,,,
@2RRZ9:00684:00823
ACGAAGTGCGTTCCCCATGTCGTAG
+
49>@=?@@@995999/844433345
@2RRZ9:00685:00805
ATCAGACACGGACACAGCAGAACACAC
+
CBB?A>;:;;=>@>AAAA@>><??@;;
@2RRZ9:00685:00828
ACGAGTGCGTTCCCCATTCGTAGGTACTC
+
BBB99<CCCD@CBA798599887379889
@2RRZ9:00686:00805
AGCACTGTAGCTGTCACTAGTTACTTGT
+
<ACDBABC=>=CCDCCCAAAA@BCC@DB
@2RRZ9:00694:00810
CGTGTCTCTAGGCACAGGATTTTGTGTA
+
CCA@ABCCCCB?ABB9969999/9>4//
@2RRZ9:00697:00823
ACGAGTGCGTTCCCCATGTCGTAGG
+
9<BBBB@>?:5449-994///8..,
@2RRZ9:00699:00803
ACGAGTGCGTTCCCATGTCGTAGTACT
+
AA@A@A@ADA5990998////......
@2RRZ9:00652:00854
ACGAGTGCGTTCCCCATGTCTAGTACT
+
AABABB@;996994,444//,,,,,,,
@2RRZ9:00655:00895
ACGAGTGCGTTCCCCATGTCGTAGTAC
+
BBBB??ACBB5999/9949@>;,,,,,
@2RRZ9:00656:00855
ACGAGTGCGTTCCCACTGTC
+
BCBBAA@?66,--+,,,,,/
@2RRZ9:00656:00898
AGCACTGTAGCTGTCACTAGTTAATT
+
/8?<?944944:A>?@?=99921,-+
@2RRZ9:00657:00891
ACGAGTGCGTTCCCCATGTCGTAGGTATC
+
BBB@@?BCCC8::4/9899>>?8867??6
@2RRZ9:00658:00877
ACGAGTGCGTTCCCATGTCGTAGTAC
+
BB>?BBBA446991998/.46,,,,,
@2RRZ9:00659:00870
ACGAGTGCGTTCCCCATGTCGTAGGTACTC
+
BB>??@BBBD@BCC:D?@@AAA@@>A;;;A
@2RRZ9:00660:00884
TGATACGTCTCCTCCTTAGTT
+
;;;A@AB9111-//,/,.//,
@2RRZ9:00662:00865
ACGAGTGCGTCCTCCATGTC
+
>@?B;<9@@995//,/////
@2RRZ9:00663:00876
CGTGTCTCTAGGCACAGGATTTTGTGTAG
+
@@<<<@999942399=A@CDCC9;:966>
@2RRZ9:00664:00857
TCTCTATGCGCTCCACATGTCTAAGGT
+
CCDCCCBBCCB@@??CBBBC@@@?A>@
@2RRZ9:00664:00898
TACTGAGCTACCACACAC
+
9;<44;@93449//////
@2RRZ9:00669:00890
ACGAGTGCGTTCCCCATGTCGTAGGTACTC
+
BBB???AAAB@ABC9BBBBABBBB?A:;;@
@2RRZ9:00670:00872
ACGAGTGCGTTCCATGTCGTAGA
+
1/4//411<<-1-/664444333
@2RRZ9:00670:00877
ACGAGGCGTTCCCCATGTCGTAGGTACTC
+
BBBAA?BBB@BCC:D@?88;7--+,---,
@2RRZ9:00670:00879
ATATCGCGAGGGTATGGAAGACTCTATA
+
B@@@999@999-4;4429<>798CCB>?
@2RRZ9:00670:00880
ACGAGTGCGTTCCCCATGTCGTAGGTACTC
+
BA?BBBBAAA@CCD:CAA?==@3347888=
@2RRZ9:00672:00857
ATCAGACACTCGG
+
/.///4./////,
@2RRZ9:00672:00885
ACGAGTGCGTCTACCATG
+
8>?;1//,,,,,,,*/44
@2RRZ9:00674:00885
ACGAGTGCGTTCCCCATGTCGTAGGTACTC
+
BBBBB>>>AB?BBD:D::9;BA7957888>
@2RRZ9:00675:00860
ACGAGTGCGTTCCCCATGTCGTAGGTACTC
+
AA?=??CCB@==994=499>??87478881
@2RRZ9:00675:00885
ACGAGTGCGTTCCCCATGTCGTAGGTACTC
+
BBB???BBAC@CCC:B??@BBB;;;?:88<
@2RRZ9:00677:00858
CGTGTCTCTAGGCGACAGGATTTGTTGTAG
+
99<<>?9=:11,../66:9444-4494447
@2RRZ9:00677:00877
AGCACTGTAGCTCGTCACTAGTTACTTGT
+
>>994444/111/////99999249?544
@2RRZ9:00679:00877
ATCAGACACGGACACAGCAGAACACAC
+
@::9?@899424;49:@CCAB?;;;33
@2RRZ9:00682:00853
ACGAGTGCGTCCTCCATGT
+
49??>=9911/,//,,,//
@2RRZ9:00685:00852
ACGAGTGCGTTCCCCATGTCGTAGGTACTC
+
BBBBBBBCCD>@==698;10<8-,+,-,,,
@2RRZ9:00685:00899
ACGAGTGCGTTCCCCATGTCGTAGGTACTC
+
@CBCBCCBB;5444/9>@@AAA88478887
@2RRZ9:00686:00871
ACGAGTGCGTTCCCCATGTCGTAGGTACTC
+
BCABBBDCDE@CCC:B9:478887478887
@2RRZ9:00689:00869
ACGAGTGCGTTCCCCATGTCGTAGGTAC
+
@BC@?@CCCA==994>991;;8--*,,,
@2RRZ9:00693:00861
ACGAGTGCGTTCCCCATGTCGTAGGTACTC
+
@A?@@@ABBC@CCC:CB@@@BB??<?:;8@
@2RRZ9:00694:00864
ACGAGTGCGTTCCCCATGTCGTAGTACTC
+
BCBBAABBB@6:44/9=>:<==0001007
@2RRZ9:00694:00893
ACGAGTGCGTTCCCACTGTCGTAGTAC
+
BBBBBB@;9959918444488;./...
@2RRZ9:00697:00868
TGATACGTCTCCTTCCTTAGTTACTTCA
+
@>B@=9;99492/,/78:///7//4894
@2RRZ9:00698:00865
ACGAGTGCGTTCCCACTGTCGTA
+
BBA@=@9911-11-1////4433
@2RRZ9:00699:00883
ACGAGTGCGTTCCCACTGTCGTA
+
BBBABDB>88,//+1////44?3
@2RRZ9:00652:00913
TAGTATCAGCCTCGCCATGACGAAAGTAT
+
BBA@AACBCC@B?AAACCCCCCCC>B===
@2RRZ9:00654:00942
ACGAGTGCGTTCCCACTGTC
+
;@?@=>@A99611-/6///,
@2RRZ9:00656:00936
ACGAGTGCGTTCCCCATGTCGTAGGTACTC
+
ABB???AAAC@CFF:B:;9=@@<?<<8887
@2RRZ9:00661:00942
TAGTATCAGCCTCGCCATGACGAAGGTATTCC
+
BABBBCBCBB@BBCBAA@@@A>@<><>81,/,
@2RRZ9:00663:00945
ATATCGCGAGGGTATGGAAGACTCTATA
+
BBBBABBCFDD>B@@@=@=?AAAA????
@2RRZ9:00665:00940
TCTCTGCTCCACATGTCTAAGGTACTG
+
BCCEA@BCB@BB@@@@@?@>>>A<;;8
@2RRZ9:00667:00925
TCTCTATGCGCTCCACATGTCTAAG
+
444999==ABC<<9<@A@999><::
@2RRZ9:00668:00901
ACGAGTGCGTTCCCCATGTCGTAGGTACTC
+
@@B???BBCDBCBB9A@?????>@<>;;;@
@2RRZ9:00671:00939
ACGAGTGCGTTCCCCATGTCGTAGGTACTC
+
@A???@BCCD>@@=6@@@@@CCBB?B;;;B
@2RRZ9:00672:00913
ATCAGACACGACACAGCAGAA
+
B<;4990111/888////,,*
@2RRZ9:00672:00929
ACGAGTGCGTTCCCACTATCGTAGTAGTA
+
;9B;;9A9@A5991/:1/////3913...
@2RRZ9:00672:00942
TACTGAGCTACACACACAGAAAGATTGGT
+
BB>=@;<;;;@B@@AC@<<<C>@>>,0,0
@2RRZ9:00673:00905
ACGAGTGCGTTCCCCATGTCGTAGTAT
+
BBBBCC@;9:2444/944488:33136
@2RRZ9:00675:00905
TACTGAGCTACCACACAC
+
49;44:@93449///,,,
@2RRZ9:00675:00921
ATCAGACACGGACACAGCAGAACACAC
+
@??BBCB?@@=@B@BCCCBCB@CDCAA
@2RRZ9:00675:00923
ACGAGTGCGTCCCATGCT
+
?>7;4////11:58,11/
@2RRZ9:00675:00928
ACGAGTGCGTCCCCCATGTCGTAGGTATC
+
BBBBBCA;;44444-9991:;70/,..4.
@2RRZ9:00679:00937
TACTGAGCTACACACACAGAAAGATTGGT
+
BA@AABBA@:;<@@@ACBBCC=AA?5858
@2RRZ9:00680:00940
ACGAGTGCGTTCCCCATGTCGTAGGTACTC
+
?CAABBCCBB@CDCACABDBBB@@=?888=
@2RRZ9:00682:00935
ACGAGTGCGTTCCCACTGTCG
+
?BB:;<@@99611-//,,***
@2RRZ9:00684:00907
ACGAGTGCGTTCCCCACTGTC
+
EBBBBB=@;<,111+1////4
@2RRZ9:00685:00918
AGCACTGTAGCTGTCACTAGTTACTTGT
+
@@@@?=AA<><CCA@@AB<;;89AA699
@2RRZ9:00686:00909
ACGAGTGCGTTCCCCATGTCGTAGTA
+
=@@BAAA?945999,4886444....
@2RRZ9:00686:00931
TCTCTATGCGCTCCACATGTCTAAGGT
+
4444;=ABEDCCGDCDBCAC@AA6424
@2RRZ9:00687:00927
ATCAGACACGGACACAGCAGACACACA
+
BBAB>9<:9949@D@>8--***0***2
@2RRZ9:00687:00944
ACGAGTGCGTTCCCCATGTCGTAGGTACTC
+
?B>BBAA@@@@ACD:C:;;AAA@?;@888=
@2RRZ9:00688:00948
ACGAGTGCGTTCCCACTGTCGTAGTAG
+
;A@@@BA@@A59904444444433337
@2RRZ9:00691:00937
ACGAGTGCGTTCCCCATGTCGTAGGTACTC
+
?BBBBBCC??=@AA4A@@@ABB??<?:;;@
@2RRZ9:00692:00902
TACTGAGTGCTACAC
+
//1,,2,,*,,,,/6
@2RRZ9:00692:00914
TAGTATCAGCCTCGCA
+
9999944944211/1,
@2RRZ9:00692:00944
ACGAGTGCGTTCCCACTGTCGTAGT
+
?AB99<B@<<-11-/////449373
@2RRZ9:00693:00939
CGTGTCTCTACGGCACAGGATTTGTGTAG
+
4444444/////,//444244:-444944
@2RRZ9:00695:00909
ACGAGTGCGTTCCCCATGTCGTAGGTACTC
+
BBB@@ADCAA>BHHAC99;@??7757888<
@2RRZ9:00696:00949
ATCAGACACGGACACAGC
+
98>?<<01//566944//
@2RRZ9:00698:00944
ATCAGACACGGACACAGCAGAC
+
8834443;8@=A999>1//,,,
@2RRZ9:00650:00978
ACGAGTGCGTCTCCATGTC
+
;;:9>;94444//,..//,
@2RRZ9:00651:00967
ATATCGCGAGGGTATGGAAGACTCTAT
+
AA?@AAACDCB<A;21,1;<1.....1
@2RRZ9:00651:00978
ATGATCAGCCTACG
+
4344494/2*,,,,
@2RRZ9:00652:00956
ACGAGTGCGTTCCCCATGTCGTAGGTATC
+
A99;B@@A>>;=CC:CAA@@>>8747>>;
@2RRZ9:00653:00971
ACGAGTGGCGTTCCCCATGGTCGTAGGTACTC
+
ADB@@BB?BAB@CBB4A8;79>>@88578887
@2RRZ9:00653:00972
ACGAGTGCGTTCCCCATGTCGTAGGTACTC
+
9=;GAAACCB5;99/99>>??BBA>ABB@?
@2RRZ9:00656:00975
ACGAGTGCGTTCCCACTGTCGTA
+
@@7;;>BB99599144444444.
@2RRZ9:00659:00987
ACGCTCGACATGCCCAGGTACAGGAG
+
B@BBBBBBBBBB@@?997;AACC@CC
@2RRZ9:00660:00998
ACGAGTGCGTTCCCCATGTCGTAG
+
BBDABA@9;;2444,98811//.,
@2RRZ9:00662:00951
ACGAGTGCGTTCCCATTGTCGTAGGTATC
+
>B???@?@@@5990442443993101991
@2RRZ9:00662:00985
ACGAGTGCGTTCCCCATGTCGTAGTAGT
+
BDC@@ACCBB7;99/9991::=-,,,,,
@2RRZ9:00662:00989
ACGAGTGCGTTCCCATGTCGT
+
;=@@@CA;44511,1///444
@2RRZ9:00663:00987
ACGAGTGCGTTCCCCATGTCGTAGGTATC
+
BBB??@BCC@8:44-9891<<>00,0;63
@2RRZ9:00665:00959
TCTCTATGCGCTCCACATGTCTAAGGT
+
=BBBAA@ABC<<<?949?99941,1,/
@2RRZ9:00665:00976
ACGAGTGCGTTCCCACTGTCGTA
+
;=:<A@A@9961=86/,,,,,,.
@2RRZ9:00665:00995
ACGAGTGCGTTCCCCATGTCGTAGTA
+
C@@@D@@>@@5999/99911//....
@2RRZ9:00666:00956
ATCAGACACGGACACAGCAGAACAC
+
;:?@@@;;;B8<<CCBDB99959>>
@2RRZ9:00666:00961
ACGAGTGCGTTCCCATGTCGTAGTATC
+
9;;<994>9959904;4/.......43
@2RRZ9:00666:00986
ACGAGTGCGTTCCCCATGTCGTAGGTACTC
+
BBBBBBBCCC@CCC9B9;;@@>8847888=
@2RRZ9:00666:00990
TGATACGTCTCCTTCCTTAGTTACTTCA
+
BBBBCBBCBCC@B===@>@AA@<<=@CC
@2RRZ9:00667:00967
ACGAGTGCGTTCCCCATGTCGTAGGTACTC
+
BABAABBCBB?A??799@@@@@>>;<888=
@2RRZ9:00668:00969
ACGAGTGCGTTCCCCATGTCGTAGGTACTC
+
BBBBBBB@@@@BCC9BB@?<AA@?=?:;:?
@2RRZ9:00670:00985
ACGAGTGCGTCCTCCATGTCG
+
@A?;==11/77500*////,,
@2RRZ9:00671:00996
TACTGAGCTACCACACACAGAAAGA
+
@@<<9@@?99921///////..+3.
@2RRZ9:00672:00971
ACGAGTGCGTTCCCACTGTCGTAG
+
@@?@@ACC9959>14444488...
@2RRZ9:00673:00969
AGCACTGTAGCTGTCACTATTACTTGT
+
@AA@A@BBAACCBCGBB?9824??599
@2RRZ9:00674:00952
AGCACTGTAGCTGTCACTAGTTACTTGT
+
AAAACDCBDBBCBCBBCCB@@@BBCAAA
@2RRZ9:00677:00955
ACGAGTGCGTTCCCATGTCGTAG
+
??@@BCCADA2//+1//////33
@2RRZ9:00677:00998
ACGAGTGCGTTCCCACTGTCGTAGAG
+
9<?;;<A@@@69914888444331.,
@2RRZ9:00679:00998
ACGAGTGCGTTCCCACTGTCGTA
+
BBABBB@;66,//,/////4477
@2RRZ9:00680:00983
ACGAGTGCGTTCCCCATGTCGTAGGTACTC
+
ABBBBAAAAB@ACC:D???;;@<?:<888=
@2RRZ9:00680:00991
ATCAGACACGGACACAGCAGAACACAC
+
BB???BBBBB>@@BCDCBB?@>?BBB@
@2RRZ9:00681:00962
ATCAGACACTCGGACACAGCAGAACACAC
+
43444/.////8,//9:4///..,.4475
@2RRZ9:00682:00976
ACGAGTGCGTTCCCCATGTCGTAGGTACTC
+
??BAAABBBD@BCC:C?@@@@@AA>@:;;?
@2RRZ9:00682:00992
ACGAGTGCGTTCCGCATGTCGTAGGT
+
BBBBBBBABC@F@CBAAB@?=@==;>
@2RRZ9:00683:00979
ACGAGTGCGTTCCCCATGTCGTAGGTACTC
+
ACBBBBDBBB2444/9>>>>A;;;>;;;DA
@2RRZ9:00683:00987
TACTGAGCTACACACACAGAAAGATTG
+
>@<<9ABA799=4944444:;74/,*,
@2RRZ9:00686:00993
ATCAGACACTCGGACACAGCAGAACACACA
+
=?;;9@?<1///,//4444443@>@@A?@@
@2RRZ9:00687:00974
ACGAGTGTCGTCCTCC
+
>=>9444444442/6,
@2RRZ9:00688:00990
ACGAGTGCGTTCCCACTGTCGT
+
9;:<@@@@>>511,///////,
@2RRZ9:00691:00955
ACGAGTGCGTTCCCCATGTCGTAGGTATC
+
ACBBBBCB@;2444/9991?<<00,.46.
@2RRZ9:00691:00964
ACGAGTGCGTTCCCCATGTCGTAGGTACTC
+
BBBBBBCCBB7994/9>@@@CC::5:888=
@2RRZ9:00691:00977
TCTCTATGCGCTCCACATGTCTAAGGT
+
GCCECCBBBCCBA?BCBB@AAAACC@C
@2RRZ9:00692:00962
ACGAGTGCGTTCCCCATGTCGTAGGTACTC
+
ABB?ABBCBB@CDDAC?@ACBB??<?:;;@
@2RRZ9:00693:00954
ACGAGTGCGTTCCCCATGTCGTAGGTACTC
+
@AB???BBCE@FCB9A998<<900,01009
@2RRZ9:00696:00981
ACGAGTGCGTTCCCACTGTCGTA
+
EBABBC@;4459919444444..
@2RRZ9:00697:00979
ACGGTGCGTTCCCCATGTCGTAGGTATC
+
BBB@BBA?=6944-9491<<<11,//0,
@2RRZ9:00698:00990
ACGAGTGCGTTCCCCATGTCGTAGGTACTC
+
@BCBBBDBA;2444/9991>>>10,0000:
@2RRZ9:00650:01019
ACGAGTGCGTTCCCACTGTCG
+
AACBBBCB:7,11,11,,,//
@2RRZ9:00651:01012
ACGAGTGCGTTCCCATGTCGT
+
BCA?>@>>99611-////..4
@2RRZ9:00655:01027
ACGAGTGCGTTCCCCATGTCGTAGGTACTC
+
?A@BBAAAAA?ACC:C9;;=>>8857888>
@2RRZ9:00655:01028
ACGAGTGCGTTCCCATGTCGTAGGTACTC
+
@>AA@;99AB6991944433931013331
@2RRZ9:00657:01001
ACGAGTGCGTCTCCATGTC
+
8>3//6,,*****),.448
@2RRZ9:00657:01024
ACGAGTGCGTTCCCACTGTC
+
HDBAA=9>99611,//////
@2RRZ9:00658:01016
ACGAGTGCGTTCCCCATGTCGTAGGTACTC
+
BCBBBBBBDB?BC?6=9;8>?<00,0100/
@2RRZ9:00658:01042
TCTCTATGCGCTCCACATGTCTAAGGT
+
BDDECBBBBCCA@?ACAAB::<<@C@C
@2RRZ9:00659:01023
ACGAGTGCGTTCCCACTGTGTA
+
BCBBBA@>;7,11,1////943
@2RRZ9:00659:01043
ACGAGTGCGTTCCCCATGTCGTAGGTACTC
+
@A??BBCCA@>ACC9C@A@BBBAA>A@@@A
@2RRZ9:00660:01043
ACGAGTGCGTTCCCCATGTCGTAGGTACTC
+
BBBBBBCCCDB@==29488<>;00,0000:
@2RRZ9:00661:01006
TACTGAGCTACACACACATGAAGATT
+
9999>>@@@AA9:77/////.34*,*
@2RRZ9:00661:01042
AGCACTGTAGCTGTCACTAGTTACTTGTG
+
??;;<A@@DIBBAAAAA@@8>;9995499
@2RRZ9:00661:01047
ACGAGTGCGTTCCCATGTCGTAGTA
+
BBA@?@A?==599094448883313
@2RRZ9:00662:01017
TAGTATCAGCCTCGCCATGACGAAGGTATTCC
+
BBCCCCC??@<@A995<@@@B=;9<ADCC@C@
@2RRZ9:00662:01021
TACTGAGCTACACACACAGAAAGATTGGT
+
99<CBBBCCCCCDA@?AAABB>BCB8759
@2RRZ9:00663:01005
ACGAGTGCGTTCCCCATGTCGTAGGTACTC
+
<DBA?@CBCF?CCC:B9;;>>>8857888=
@2RRZ9:00663:01042
ACGAGTGCGTTCCCATGTCGTAGGTACTC
+
ACBBC@9999594-488877731013331
@2RRZ9:00667:01011
TGATACGTCTCCTTCCTTAGTTACTTCA
+
4894444:AAAEI@B@B:9999444244
@2RRZ9:00667:01021
ACGAGTGCGTTCCCCATGTCGTAGTAGTC
+
9;@@@@ABA@5499/994/888......3
@2RRZ9:00670:01006
ACGAGTGCGTTCCCCATGTCGTAGGTACTC
+
BBB???BBBC?@FDACAA@@@@@@=@;<;@
@2RRZ9:00670:01011
ACGAGTGCGTTCCCACTGTCGT
+
CCB?@A@>:<,11,/////447
@2RRZ9:00671:01003
ACGAGTGCGTCCCATGCGT
+
@;394444444::=>>4//
@2RRZ9:00672:01012
ACGAGTGCGTCCTACT
+
@A;<;>>8*)))((((
@2RRZ9:00673:01019
ATCAGACACGGACACAGCAGAACACAC
+
CAA@@A@CCD@BCCCBABBCDA@?@C@
@2RRZ9:00673:01024
ACGAGTGCGTTCCCCATGTCGTAGGTACTC
+
BBB?BBCBBD@BCD:C?@@AAAAA=A;;;A
@2RRZ9:00675:01028
ACGAGTGCGTTCCCCATGTCGTAGGTACTC
+
4479;444442444,444433776613338
@2RRZ9:00676:01019
ACGAGTGCGTTCCCCATGTCGTAGGTACTC
+
?CBBBB@@@B@ACC:B9997<>8747888=
@2RRZ9:00677:01037
AGCACTGTAGCTGTCACTAGTTACTTGT
+
@@AC=:<ADDECCECCBBBDC@CBA=AA
@2RRZ9:00677:01039
ACGAGTGCGTCCTCCATGTCG
+
?A;;8?944:49:;63.88//
@2RRZ9:00678:01006
ACGAGTGCGTTCCCCATGTCGTAGGTATC
+
?BB@@@CCBC@DCD9B9;1;<<00,/96.
@2RRZ9:00679:01018
ACGAGTGCGTTCCCCATGTCGTAGGTACTC
+
BBBBBBDBAA?BBB9B9::BBB>?;>888>
@2RRZ9:00679:01035
ACGAGTGCGTTCCCACTGTCGTAGTA
+
;BCAAACADD699144444//64...
@2RRZ9:00680:01031
TACTGAGCTACCACACACAGAA
+
49;44:@4444:444/////.,
@2RRZ9:00681:01012
ACGAGTGCGTTCCCCATGTCGTAGGTACTC
+
BBBA??BCCD?A??29499>>>87478887
@2RRZ9:00681:01029
ACGAGTGCGTTCCCCATGTCGTAGGTATC
+
;AABBBBBBA7494/9991<;;00,.46.
@2RRZ9:00682:01030
ACGAGTGCGTTCCCCATGTCGTAGGTAC
+
;BBBACCBCC@CA?6?991118--+,,,
@2RRZ9:00682:01042
ACGAGTGCGTTCCCCACGTCGTAGTAT
+
==;@?@>?>B6111+160,,,,,..4;
@2RRZ9:00683:01024
ACGAGTGCGTTCCCCATGTCGTAGGTACTC
+
BBBBBBBBBB@ABC:C::9?AABB>A;;:?
@2RRZ9:00686:01039
ACGAGTGCGTTCCCCATGTCGTAGGTACTC
+
BBBBBBCECDBDBB9?9::@BB??:<888>
@2RRZ9:00690:01018
ACGAGTGCGTTCCCCACT
+
447?@A>911-111*//,
@2RRZ9:00690:01022
ACGAGTGCGTCCTCATGTC
+
=@@@=@94994244,****
@2RRZ9:00691:01013
AGCACTGTAGCTCGTCACTAGTTACTTAT
+
;AAAD?96<?11///64499;A<::9@:9
@2RRZ9:00691:01049
CGTGTCTCTAGGCACAGGATTTTGTGTAG
+
BBBBDCBB??AACCCCCABCCC:@BBDCC
@2RRZ9:00692:01003
AGCACTGTAGCTGTCACTAGTTACTTGT
+
<=CKDBBBDDCABBBBCBB?A?CDD:::
@2RRZ9:00692:01039
ATCAGACACGGACACAGCAGAACACAC
+
@?>>99111/,/88;4;9=8861.0..
@2RRZ9:00693:01001
ACGAGTGCGTTCCCCATGTCGTAGGTACTC
+
CBBBBBBBBC@CCC:B??=;;?7747888=
@2RRZ9:00693:01041
ACGAGTGCGTTCCCCATGTCGTAGGTACTC
+
=A?AAAABBC@CBA9B@@@BBB?@=?;;;B
@2RRZ9:00694:01021
ACGAGTGCGTTCCCCATGTCGTAGGTACTC
+
BDB??@CCCCABAA9@9999?;0/,00010
@2RRZ9:00695:01002
ACGAGTGCGTTCCCATGTCGTA
+
BCA?==?>99611-////44.3
@2RRZ9:00695:01010
ACGAGTGCGTTCCCACTGTCGTAGAGTC
+
BBAB?@9>995991444444473111..
@2RRZ9:00695:01047
ATATCGCGAGGTATGAAGAC
+
8848>>94996//,,*)***
@2RRZ9:00697:01037
CGTGTCTCTAGGCACATGGATTTGTGTAG
+
BBBBCDCBABB@B499898444-44444;
@2RRZ9:00699:01035
ACGAGGCGTTCCCCATGTCGTAGT
+
BBABC@?@@5888/94444494//
@2RRZ9:00654:01065
ACGAGTGCGTTCCCCATGTCGTAGGTACT
+
BBBABBCBB@;=994=991;<8-,+,--,
@2RRZ9:00657:01089
ACGAGTGCGTTCCCCATGTCGTAGGTACTC
+
BBBBB?@ACCACCC:B;<9>9988113336
@2RRZ9:00658:01064
ACGAGTGCGTTCCCCATGTCGTAGGTACTC
+
BCAAAACCCC8::4-9899@@=00,0000.
@2RRZ9:00659:01060
ACGAGTGCGTTCCCCATGTCGTAGGTATC
+
?>><;<GABB7;99/9991<;;0/,.443
@2RRZ9:00659:01062
ACGAGTGCGTTCCCCATGTCGTAGGTATC
+
BDA?@AAA=?5999/9991;;<00,..6.
@2RRZ9:00659:01066
ACGAGTGCGTTCCCACTGTCG
+
BBA@?@BC11,11,1////44
@2RRZ9:00659:01078
TACTGAGCTACACACACAGAAAGATTG
+
49>@BDFCCCC@@;<9@>988,36;,,
@2RRZ9:00661:01085
ACGAGTGCGTTCCCCATGTCGTAGGTACTC
+
ACBBB@AAAC:CCF:C:99=@@>?<<:;;@
@2RRZ9:00661:01096
TGATACGTCTCCTTCCTTAGTTACTTCA
+
CCCCBCCCCCC=?=??B@CCC@BBBADC
@2RRZ9:00662:01096
ATCAGACACTCGAACACAGCAGAACAC
+
433444344444424444////.,.44
@2RRZ9:00664:01066
CGTGTCTCTAGGCACAGGATTTTGTGTAG
+
AACCDECBCCC@GAAAB@@??>4999@@@
@2RRZ9:00665:01089
ACGAGTGCGTTCCCCATGTCGTAGGTACTC
+
ABBBBBB@::2444/9991::6.0,....3
@2RRZ9:00666:01060
ACGAGTGCGTTCCCCATGTCGTAGGTACTC
+
BBB@@?@@@@@CFC:B999AAA3347888=
@2RRZ9:00666:01076
ATCAGACACTCGGACACAGCAGAACACACAG
+
93394/46////,//4448///.34443373
@2RRZ9:00667:01091
ACGAGTGCGTTCCCCATGTCGTAGGTACTC
+
@@?@@>>>996999,494444433113331
@2RRZ9:00668:01095
ACGAGTGCGTTCCCCATGTCGTAGGTATC
+
@BCCBB@:992449/9991;9700,.46.
@2RRZ9:00669:01065
ACGAGTGCGTTCCCACTGTCG
+
ABABBBC?=9511,1//////
@2RRZ9:00670:01077
ACGAGTGCGTTCCCCATGTCGTAGGTACTC
+
BBBABAAAAB@ACC:C::9;<=0/,0011:
@2RRZ9:00670:01088
ACGAGTGCGTTCCCATGTCGTAGGTACTC
+
48<=>949@@599144449::33113336
@2RRZ9:00670:01092
ACGAGTGCGTTCCCCATGTCGTAGGTACTC
+
BCCBBBBBBC@BDC:B9;;>>>8857888=
@2RRZ9:00671:01092
ACGAGTGCGTTCCTCATGTCGTAGGT
+
@@CBBBDCCCBC?BBA???=@@9959
@2RRZ9:00672:01064
ACGAGTGCGTTCCCCATGTCGTAGTAC
+
BA@ACBA;445999-9841;82,,,,,
@2RRZ9:00676:01074
AGCACTGTAGCTGTCACTAGTTACTTGT
+
AACBBBCBBBCCDCCBCCDCC@CCD@EC
@2RRZ9:00679:01089
ACGAGTGCGTTCCCATGTGT
+
BBAB=>>?91,--+-,,,,/
@2RRZ9:00680:01092
ATCAGACACGGACACAGCAGAACACAC
+
?AABBBABBB=AACCCDCCCB?DBBCB
@2RRZ9:00681:01050
ACGAGTGCGTTCCCCATGTCGTAG
+
;@?A@BB@@B5999/944/444..
@2RRZ9:00681:01086
ACGAGTGCGTTCCCACTGTCGTAGAGTC
+
ABB@>@>>9969?:4444444331664.
@2RRZ9:00683:01093
ACGAGTGCGTTCCCCATGTCGT
+
84344444992///*///,,,,
@2RRZ9:00684:01058
ACGAGTGCGTTCCCCATGTCGTAGGTACTC
+
BBBBBBDB@;2444/99999>100,/0...
@2RRZ9:00686:01063
ACGAGTGCGTTCCCCATGTCGTAGGTACTC
+
BBABDBBBCCBBCC:B;<<CAA8:678887
@2RRZ9:00686:01067
ATCAGACACGGACACAGCAGAACACAC
+
BBBB??>BCB=>ACEE@@ABB?BBBBC
@2RRZ9:00687:01061
ACGAGTGCGTTCCCCATGTCGTAGGTACTC
+
CBABBCCCCC@CFD:C99;@??7757>???
@2RRZ9:00687:01082
ACGAGTGCGTTCCCCATGTCGTAGTA
+
@BAA?@BA995999/9444776....
@2RRZ9:00688:01072
ACGAGTGCGTTCCCCATGTCGTAGGTACTC
+
BBB???BCCC@BC?6=9;8>>>8857888>
@2RRZ9:00689:01051
ACGAGTGCGTTCCCCATGTCGTAGGTACTC
+
BABBBBBCBC@?FD:C?AA@BBA@>?:;;@
@2RRZ9:00690:01051
TGATACGTCTCCTTCCTTAGTTACTTCA
+
CCBBBCDCDB?<=89;>>?AA@AAACCC
@2RRZ9:00692:01089
ACGAGTGCGTTCCCCATGTCGTA
+
BBBABBA99;2449,444/444.
@2RRZ9:00693:01070
ACGAGTGCGTTCCCCATGTCGTAGGTAC
+
BBBCBBCB@@6444/9991>>=-,+,-,
@2RRZ9:00694:01081
ACGAGTGCGTTCCCACTGTCGTAGTAGTC
+
>@A?BA@B@@59914844444<3113331
@2RRZ9:00695:01073
ACGAGTGCGTTCCCCATGTCGTAGGTACTC
+
AB?AAAAA@@@CDD:C999=@@<<;<888=
@2RRZ9:00695:01076
ACGAGTGCGTTCCCCATGTCGTAGGTACTC
+
BBB>>=CCDD>@?=6=4:8<@>8747888>
@2RRZ9:00695:01084
ACGAGTGCGTTCCCACTGTCGTA
+
BCB::<B@@?511,///////.3
@2RRZ9:00698:01072
ACGAGTGCCGTTCCCCATGTCGTAGTACG
+
A?<@AA<;8<B=>?@4?44444/....,,
@2RRZ9:00699:01055
ACGAGTGCGTTCCCATGTCGTAGGTACTC
+
BBABBBCCCC@CIAC;<;@@A>?<=8;8:
@2RRZ9:00699:01076
ACGAGTGCGTTCCCCATGTCGTAGTAG
+
;B@<<<AA995999,444433771133
@2RRZ9:00652:01100
ACGAGTGCGTTCCCCATGTCGTAGGTACTC
+
BBBBB@BBCDABAA9=9;;=@>8847888?
@2RRZ9:00652:01131
CGTGTCTTTAAGCACAGGATTTTGTGTAG
+
CCCECBCC;;8<CBBBB@A>>>4988811
@2RRZ9:00653:01132
ACGAGTGCGTTCCCCATGTCGTAGGTACTC
+
AACCBCBBB@CBFC:?;;;>>:00,00009
@2RRZ9:00655:01117
ACGAGTGCGTTCCCCATGTCGTAGGTACTC
+
BBBBBBCCCCACBA9B;<;@@@??=?;;<A
@2RRZ9:00655:01132
CGTGTCTCTACGGCACAGGATTTTGTGTA
+
44444444444423444494444,49444
@2RRZ9:00655:01149
TGACGTCTCCTTCCTTAGTTACTTCAGTGC
+
AABCBCCAA>C=A=B?BBB@CBB?BA@???
@2RRZ9:00656:01103
ATCAGACACGGACACAGCAGAACACAC
+
@ABA@>>>98249??:@;;9A=ABBAB
@2RRZ9:00658:01134
TGATACGTCTCCTTCCTTAGTTACTTCA
+
;A@@ABC?@A@59595927889499599
@2RRZ9:00659:01128
TAGTATCAGCCTCGCCATGACGAAGGTATTCC
+
BDBCCBBBCBBCABCECBBCDAB?B@BBB>A=
@2RRZ9:00665:01107
ACGAGTGCGTTCCCCATGTCGTAGGTACTC
+
AA>BBBBBBB@CCB:B9;;;@@>>>@;;;B
@2RRZ9:00666:01108
ACGAGTGCGTTCCCCATGTCGTAGGTACTC
+
AEABBBBCBC=@994=991;;;00,.....
@2RRZ9:00667:01101
ACGAGTGCGTTCCCCATGTCGTAGGTACTC
+
BCBBBABBEC@CEC:C;<;@998>;=???A
@2RRZ9:00668:01132
ACGAGTGCGTTCCCCATGTCGTAGGTACTC
+
ABB@@BCCCC@CCC:B9;1:;;00,0:70/
@2RRZ9:00669:01133
ATCAGACACTCGGACACAGCAGAACAC
+
,,,//,,,///8,//=997///.,.66
@2RRZ9:00669:01137
ACGAGTGCGTTCCCACTGTCGTAGTAGTC
+
49844499;;5991494444993333331
@2RRZ9:00671:01145
ACGAGTGCGTTCCCCATGTCGTAGGTACTC
+
BB?@@ABBBC?ADF:C9;;>><00,0100/
@2RRZ9:00673:01149
ACGAGTGCGTTCCCCATGTCGTAGGTACTC
+
BBBBBBBCDC@CBB9B9;;>@=00,0000:
@2RRZ9:00674:01148
ACGCTCGACATGCCCAGGTACAGGA
+
BCBBBAA@@99111,11,///4424
@2RRZ9:00677:01140
ATATCGCGAGGGTATGGAAGACTCTATA
+
9>>>@BACE>?8>1--*-*,,,,2,,,,
@2RRZ9:00680:01132
ACGAGTGCGTTCCCCATGTCGTAGGTATC
+
>@BBBCCCBB=@??8@@@;<<<00,/065
@2RRZ9:00680:01133
ACGAGTGCGTTCCCATGTCGTAGGTAT
+
4489944499244-4884337310133
@2RRZ9:00682:01149
ACGAGTGCGTTCCCCATGTCGTAGGTACTC
+
BCABBBBC<==>CD:B<=<?>>7626;<<7
@2RRZ9:00683:01130
ACGAGTGCGTTCCCCATGTCGTAGGTACTC
+
ABBBBBCCCC>@?=6=99:@@A86378887
@2RRZ9:00684:01101
ACGAGTGCGTTCCCCACTGTCGTAGTACGTC
+
BBB@@AB@AB5999-84496864.......4
@2RRZ9:00684:01128
ACGAGTGCGTTCCCCATGTCGTAGG
+
<<@@ACCA@@5944/9981//8..,
@2RRZ9:00685:01109
TACTGAGCTACCACACACAGAAAGTGCT
+
489449?434424444444444-47333
@2RRZ9:00685:01131
TCTCTATGCGCTCCACATGTCTAAGGT
+
<=BCECBBCCEAA?AB==?A@@@<@=B
@2RRZ9:00686:01119
ACGAGTGCGTTCCCCATGTCG
+
ABCCBEB=:;2///+11/,22
@2RRZ9:00687:01104
ACGAGTGCGTTCCCCATGTCGTA
+
?BB@?@B@>?5111*11/,000.
@2RRZ9:00688:01138
TAGTATCAGCCTCGCCATGACGAAGGTATTCC
+
BBCABAAADA=@AAC?BBCCDCC@CBCDH>C<
@2RRZ9:00690:01143
ACGAGTGCGTTCCCCATGTCGTAGGTACTC
+
ABBBBBCBBD?BCC:C9<1;;8-,+,-,,,
@2RRZ9:00691:01136
ACGAGTGCGTTCACCATGTCGTAGGT
+
AABB?==BBD@ADB@@9;<>AA>?<?
@2RRZ9:00692:01129
ACGAGTGCGTCCTCCATGT
+
998:::1////,,,*////
@2RRZ9:00695:01145
ATCAGACACTCGGACACAACAGAACACAC
+
93344/46////,/64442444:9886<<
@2RRZ9:00696:01108
ACGAGTGCGTTCCCCATGTCGTAGTACGT
+
BBBBBBB>::2444/984///8.......
@2RRZ9:00697:01123
ACGAGTGCGTTCCCCATGTCGTAGGTACTC
+
BBBBBBBBBC@CBB9BABA=CC:76::;:@
@2RRZ9:00697:01146
ACGAGTGCGTTCCCCATGTCGTAGGT
+
BD>?@CHDBB6944/89911;:00,.
@2RRZ9:00699:01137
ACGCTCGTACCATGC
+
9984/8////76668
@2RRZ9:00650:01199
ACGAGTGCGTTCCCCATGTCGTAGGTACTC
+
<CCBEBCCCCCCBB9=;;;@?B8:6:?>??
@2RRZ9:00651:01152
TAACTGAGCGTA
+
4824444/,,,,
@2RRZ9:00651:01167
TCTCTATGCGCTCCACATGTCTAAGGT
+
@@ACBBBCGCCBEACCA9;9@>>6969
@2RRZ9:00652:01172
ACGAGTGCGTTCCCCATGTCGTAGG
+
@DB@@?B@;;2444/994166/..,
@2RRZ9:00652:01174
ACGAGTGCGTTCCCCATGTCGTAGAGTC
+
BBABBDC@=>5999/984///8......
@2RRZ9:00652:01183
ATATCGCGACGGGTATGGAAGACTCTATAG
+
@A<<<BBC:;9B>==@C?B@ABB>?///77
@2RRZ9:00653:01185
ACGAGTGCGTTCCCCATGTCGTAGGTACTC
+
@A???BBBBB@BCC:B???ABBBC@B:;;B
@2RRZ9:00653:01196
CGTGTCTCTAGGCACAGGATTTTGTGTAG
+
9=@AAK<=<BB@;998:86688*1///7/
@2RRZ9:00657:01188
ACGAGTGCGTTCCCACTG
+
CBC@?@@B11---+-,,,
@2RRZ9:00658:01168
ACGAGTGCGTTCCCACTGTCGTAGT
+
=;:;A@BABA59904444488;.0.
@2RRZ9:00658:01191
ACGAGTGCGTTCCCCATGTCGTAGTACGTC
+
BBBACBDBBB??9949;<1;;>00.....3
@2RRZ9:00659:01151
ACGAGTGCGTTCCCCATGTCGTAGGTACTC
+
ACCBBBCCCC@CCB:C9;;@@=00,00000
@2RRZ9:00660:01152
ACGAGTGCGTTCCCATGT
+
ABBBFBA:::2//+1,,*
@2RRZ9:00660:01159
ACGAGTGCATTCCCCATGTCGTAGGTACTC
+
BBAB@>>>996499/488433931013376
@2RRZ9:00662:01171
ACGAGTGCGTTCCCCATGTCGTAGGTACT
+
BCBABBC=;;2444/9991;<<00,....
@2RRZ9:00663:01199
ACGAGTGCGTTCCCCATGTCGTAGGTACTC
+
BA?BBBBAAA@CDD:C@?@@BBAB?A@@@A
@2RRZ9:00664:01190
ACGAGTGCGTTCCCCATGTCGTAGGTACTC
+
BBB>>=BBAC@CCF:C???A@B??<?:;;@
@2RRZ9:00666:01163
ACGAGTGCGTTCCCCATGTCGTAGTAGT
+
EBABABBA995999/9948337311333
@2RRZ9:00666:01175
ACGAGTGCGTTCCCCATGTCGTAGGTACTC
+
BBAABBCBBD?BCC:B@@?BBB7646788=
@2RRZ9:00667:01150
ACGAGTGCGTTCCCCATGTCGTAGGTAC
+
ACDCBBACCE?A??29991;<8-,+,,*
@2RRZ9:00667:01187
ACGAGTGCGTTCCCCATGTCGTAGGTACTC
+
BBB?@ABBBA?ACF:C???>AA7:7:>>>?
@2RRZ9:00667:01198
ACGAGTGCGTTCCCCATGTCGTAGGTACTC
+
BBA;<<AAAD@CCC7A9;477731017776
@2RRZ9:00670:01163
ACGAGTGCGTTCCCCATGTCGTAGG
+
BBBACCDA>;2444/9991;;8-,+
@2RRZ9:00670:01172
ACGAGTGCGTTCCCCATGTCGTAGGTACTC
+
BA>?@CCCBA6:44/9991;;>11,/0..3
@2RRZ9:00670:01178
TACTGAGCTACACACACAGAAAGATTGGT
+
DFAACBAGDFCCCBB@==99909984:@C
@2RRZ9:00672:01176
ACGAGTGCGTTCCCCATGTCGTAGGTACTC
+
?BA;;<BBBC?BAB7@<<;@@@88113336
@2RRZ9:00672:01188
ACGAGTGCGTTCCCCATGTCGTAGGTACTC
+
BBBBBCCCBB=@==4>9<9@@@8;77888<
@2RRZ9:00673:01169
ACGAGTGCGTACCCCATGTCGTAGGTACTC
+
;<@@CCCCC@=@@@6>>A=>??><;=878>
@2RRZ9:00673:01193
ACGAGTGCGTTCCCCATGTCGTAGGTACTC
+
BBB@AABBBC@CCD:C@@?BA@@@<?:;;@
@2RRZ9:00676:01150
ACGAGTGCGTTCCCCATGTCGTAGGTACT
+
@CBBBBBCBC=?==6=491<<8--+,-,-
@2RRZ9:00677:01165
ACGAGTGCGTTCCCCATGTCGTAGGTACTC
+
ABBA@ABBCF@CBB9A9<;@@@88678887
@2RRZ9:00678:01179
ACGAGTGCGTTCCCCATGTCGTAGGTACTC
+
BC?@?ACCBDB??=49;8=<>>8747888=
@2RRZ9:00680:01198
ACGAGTGCGTTCCCCACTGTCGTA
+
@ABBCCCB<<,111+1//60768.
@2RRZ9:00683:01157
TGATACGTCTCCTCCTA
+
;94C94444/65//,/.
@2RRZ9:00683:01163
ACGAGTGCGTTCCCATGTCGTAGTATC
+
BBBBBBB@9:244-9948844331371
@2RRZ9:00683:01188
ACGAGTGCGTTCCCCATGTCGTAGTACGT
+
B????<<<AE6999/944/666.......
@2RRZ9:00687:01195
TACTGAGCTACACACACAGAAAGATTGGT
+
B?AACCCBABBBBCCCBC99969@?>B@C
@2RRZ9:00690:01177
ACGAGTGCGTTCCCACTGT
+
9>7:;9A@@F511,////,
@2RRZ9:00690:01190
ACGAGTGCGTTCCCCATGTCGTAGGTACTC
+
BBB?BBBBBB?@DF:C:;;@BB@A?A@BAC
@2RRZ9:00693:01152
ACGAGTGCGTTCCCCATGTCGTA
+
ABBBBBB;9:2444/999100..
@2RRZ9:00693:01158
ACGAGTGCGTTCCCCATGTCGTAGGTACTC
+
@A?BBBCBB@;=994=899>>?8747888=
@2RRZ9:00693:01179
ACGAGTGCGTTCCCCATGTCGTAGGTACTC
+
?BBBBBBBAB?ADD:D?@ACCA:767888=
@2RRZ9:00694:01154
ACGAGTGCGTTCCCCATGTCGTAGGTATC
+
CBBBBBCB==899949991;;:00,..4.
@2RRZ9:00696:01179
ACGAGTGCGTTCCCCATGTCGTAGTACGTC
+
B?B99>BBBB=A@@6@<;1>>;00....,0
@2RRZ9:00696:01184
ACGAGTGCGTTCCCCATGTCGTAGGTACTC
+
BAABBBCCDC;<<<4<@AAAAA88478881
@2RRZ9:00697:01164
ACGAGTGCGTTCCCCACTGT
+
;A@;;<@@11,---*,,,,,
@2RRZ9:00697:01196
TACTGAGCTACACACACAGAAAGATTGGT
+
BBBDEC::<BBCCCCCAA;::5;AB@C@C
@2RRZ9:00698:01196
ACGAGTGCGTTCCCCATGTCGTAGGTACTC
+
BBBABABBBE@CBB7;<<9AB@88467336
@2RRZ9:00699:01191
ACGAGTGCGTTCCCCATGTCGTAGGTACTC
+
BBBCCBBBBCBCDH9B<<<B@@?C@?@ACB
@2RRZ9:00653:01200
ACGAGTGCGTTCCCCATGTCGTAGGTACTC
+
=@<@AA999A6999-9@998??8747888?
@2RRZ9:00661:01203
ACGCTCGACATGCCCAGGTACAGGGAG
+
BBBBAAAAABBBBB>A@?BBBBCC>BB
@2RRZ9:00678:01203
ACGAGTGCGTTCCCCATGTCGTAGGTACTC
+
=@?@ACECCH@CCC9@@@;;70**)****0
@2RRZ9:00678:01207
ACGAGTGCGTTCCCCATGTCGTAGGTACTC
+
;9?A@BCCCB=@@>4>>?@@B:89>78376
@2RRZ9:00681:01207
ACGAGTGCGTTCCCCATGTCGTAGGTACTC
+
BBBBBB?AAC>AAA8@B@@@B@?>>@;<<?
@2RRZ9:00684:01207
ACGAGTGCGTTCCCCATGTCG
+
BB?;;>1///,///*/84/.4
@2RRZ9:00686:01208
ACGCTCGACATGCCAGGTACAGGAGA
+
@@@A@>>11,2,/,//,//449<944
@2RRZ9:00687:01207
ACGAGTGCGTTCCCCATGTCGTAGGTACTC
+
;>;;<BA::@6999,4;>998833113336
@2RRZ9:00693:01202
ACGAGTGCGTTCCCCATGTCGTAGGTACTC
+
?A?BCCB;996999/9?>>>>?8747888<
@2RRZ9:00698:01209
ACGAGTGCGTTCCCCATGTCGTAGGTACTC
+
AABCCBAA@B<>>>4?A;;;??>=:7888?
@2RRZ9:00700:00199
ATCAGACACGGACACAGCAGAACACAC
+
9;CCCECBBBA??@DA@@B::6<B@@@
@2RRZ9:00701:00189
ACGAGTGCGTTCCCCATGTCGTAGGTACTC
+
ABCCBBBBBC@CCB9=4899>>88578786
@2RRZ9:00708:00176
ACGAGTGCGTTCCCCATGTCGTA
+
@AC@@@@?9=5999-944/660,
@2RRZ9:00709:00169
ACGAGTGCGTTCCCCATGTCGTAGGTACTC
+
BBB???BBBC@CCC:A>>@@>>>>;=888=
@2RRZ9:00713:00194
ACGAGTGCGTTCCCCATGTCGTAGGTACTC
+
@CBBBBCB>;2999/9999????@=@?@@?
@2RRZ9:00714:00199
ACGAGTGCGTTCCCCATGTCGTAGGTACTC
+
ACBBBBCCBB=@@=4>9;;@@@?B@?;;;A
@2RRZ9:00715:00176
ACGAGTGCGTTCCCCATGTCGTAGGTACTC
+
CBBBABCCCC@DDH:CA@@@ABA@=@;;<>
@2RRZ9:00719:00165
ACGAGTGCGTTCCCCATGTCGTAGGTACTC
+
ABCA@?CBCF@BCC:CBAAACCBC@B;;;A
@2RRZ9:00723:00176
ACGCTCGACATGCCAGTACA
+
94784449444//5//.66/
@2RRZ9:00736:00175
ACGAGTGCGTTCCCCATGTCGTAGGTACTC
+
CCBA?=@BBD?@BC:D@A@ACCBC@B;;;?
@2RRZ9:00738:00183
ATCAGACACTCGGACACAGCAGAACACACAG
+
93444/46///6,//=99;9483139661..
@2RRZ9:00739:00180
ACGAGTGCGTTCCCCATGTCGTAGGTACTC
+
BA?@BBCBBBEBDC:B@@@ABB??:?:88>
@2RRZ9:00744:00190
CGTGTCTCTAGGCACAGGATTTTGTGTAG
+
BDBCCAB@AAC@CCBBC@CCED:AAAAAB
@2RRZ9:00745:00182
ACGAGTGCGTTCCCCATGTCGTAGGTACTC
+
BBA99<CCCD9;994;;;;AB=00,01007
@2RRZ9:00746:00196
ATATCGCGTACGGGTATGGAAGAC
+
9894448//////+//69242437
@2RRZ9:00747:00188
CGTGTCTCTAGGCACAGGATTTTGTGTAG
+
BBCDCCBAAEB@BBDBC@CDCD:?@@BCC
@2RRZ9:00700:00221
ACGAGTGCGTTCCCCATGTCGTAGGT
+
4<@;;<AAAA6999,444/..4..,.
@2RRZ9:00700:00227
ACGAGTGCGTTCCCATGTCGT
+
BBA??@@@99511,1///..,
@2RRZ9:00701:00212
TAGTATCAGCCTCGCCATGACGAAGGTATTCC
+
BAB@AAC<<<ABB@A?@BBCCBBAB?@;;:<>
@2RRZ9:00703:00246
ACGAGTGCGTTCCCCATGTCGTAGGTACTC
+
BCC:;<CCCCBBCD:CA@?>AA@?=@????
@2RRZ9:00707:00234
CGTGTCTCTAGGCACAGGATTTTGTGTAG
+
BBCC@@A;<<C@BBB@><9999/9??@AA
@2RRZ9:00708:00227
ACGAGTGCGTTCCCCATGTCGTAGGTACT
+
BCB:9;@@996999/9988<76./,....
@2RRZ9:00708:00233
ACGCTCGTACCATGCCAG
+
;@84/:1111;887:,/,
@2RRZ9:00709:00219
ACGAGTGCGTTCCCCATGTCGTA
+
@DBBBB@;::2444/99911/6.
@2RRZ9:00710:00219
TAGTATCAGCCTCCGCCATGACGAAGGTATTCC
+
48444444442//,//,//44444999444699
@2RRZ9:00713:00228
ACGAGTGCGTTCCCCATGTCGTAGGTACTC
+
BA@ABBCCBB@BCC9B@@@BAA@B?A@@@C
@2RRZ9:00714:00226
TAGTATCAGCCTCGCCATGACGAAGGTATTCC
+
CBCCCCA@@@>@@>C<=1111//,/7666BC=
@2RRZ9:00714:00234
AGCACGTGTAGCTGTCACTAGTTACTTGTT
+
8/11///77;>9444449:B>>;<11-//,
@2RRZ9:00715:00208
ACGAGTGCGTTCCCATGTCGTA
+
ABABCC;;4469914444773.
@2RRZ9:00716:00238
ACGAGTGCGTTCCCACTGTCGTA
+
=@A:;<@A9959914444///8.
@2RRZ9:00719:00202
ACGAGTGCGTTCCCCATGTCGTAGGTACTC
+
??BBBBCCCD?AA?6@;;:AAAA@>A;<<?
@2RRZ9:00725:00213
TAGTATCAGCCTCGCCATGACGAAGGTATTCC
+
BBAACCC99==AAADCDCCB@:;6;:9999;6
@2RRZ9:00728:00215
ATCAGACACTCGGACACAGCAGAACACAC
+
83489/,,,,,,*,0/4499433733111
@2RRZ9:00730:00223
ACGAGTGCGTTCCCCATGTCGTAGGTACTC
+
BBBB??BCCC8:;95;B@AACAAA@?:;;B
@2RRZ9:00739:00222
ACGAGTGCGTTCCCCATGTCGTAGGTACTC
+
BBAABBCCCB@BCC:B:;:;@@<;:<888=
@2RRZ9:00739:00230
ACGAGTGCGTTCCCCATGTCGTAGTACGTC
+
@AA;;<A@@@<>>>4999987931133111
@2RRZ9:00741:00216
ACGAGTGCGTTCCCCATGTCGTAGTAG
+
BCCCBBCBB@;=994>844777.....
@2RRZ9:00742:00246
ACGAGTGCGTCCACATGTCTAAGG
+
8/.///,,6//,/7778?9942,*
@2RRZ9:00743:00219
TACTGAGCTACACTACATCA
+
>944449934844//,,,,,
@2RRZ9:00744:00226
ATCAGACACGGACCCAGCAGAACACAC
+
4;788:>8442444-494444:;;;94
@2RRZ9:00745:00213
ACGAGTGCGTTCCCCACTGTCGT
+
ABBCCA>=<;,111+1////88/
@2RRZ9:00746:00221
ACGAGTGCGTTCCCCATGTCGTAGGTACTC
+
@@>BBBCBB@;?=96=@@@@CBB@@A;<<?
@2RRZ9:00749:00221
ACGAGTGCGTTCCCCATGTCGTAGGTATC
+
ACBBBBBBBC@BDC9B?@@>>>8857891
@2RRZ9:00700:00275
ACGAGTGCGTTCCCCATGTCGTAGGTACTC
+
ABBBB@CCDDB@??6@@@@CCCCC>@;88=
@2RRZ9:00704:00255
ACGAGTGCGTCCTCCATGTCGTGAGTA
+
><;994:/1//,/8,/444////////
@2RRZ9:00705:00273
ACGAGTGCGTTCCCCATGTCGTAGGTATC
+
?BC?@@BBBBACCC:C9;1<<<00,0:4.
@2RRZ9:00705:00279
TACTGAGCTACACACACAGAAAGATTGGTA
+
CBCDCCC9;;@>>><<<AAB@9>>,))))(
@2RRZ9:00705:00286
ACGAGTGCGTTCCCACTG
+
BBBBBB;;//,--+,,,,
@2RRZ9:00709:00257
ACGAGTGCGTCCTCCTATG
+
4434444444424424.,,
@2RRZ9:00709:00279
ACGAGTGCGTCCG
+
>>96//,,,,,*,
@2RRZ9:00712:00267
CGTGTCGTCTAGGCGACAGGATTTGTTGTAG
+
;1--,,,,00//,/.///9:444-442444/
@2RRZ9:00713:00291
ACGAGTGCGTTCCCCATGTCGTAGGTATC
+
B@BBBBBBBB@CDD9C?@:;<<00,/0,,
@2RRZ9:00714:00258
CGTGTCTCTAGGACACAGG
+
4449994,,,,*,,24466
@2RRZ9:00714:00272
ACGAGTGCGTTCCCATGCT
+
CBABB<<<11,//+,71//
@2RRZ9:00717:00254
TAGTATCAGCCTCGCCATGACGAAGGTATTCC
+
A@BCC::>AA@BAAA=@CB@?A>=A?A@@;<8
@2RRZ9:00719:00288
ACGAGTGCGTTCCCCACTGTC
+
9<;;@CC@@>,///+1////;
@2RRZ9:00719:00296
ATCAGACACTCGGACACAGCAGAACACAC
+
934444./////,///449;433933111
@2RRZ9:00723:00277
ACGAGTGCGTTCCCCATGTCGTAGGTA
+
;CC<:<CCCC9:44/9991<<8--*,,
@2RRZ9:00727:00298
ACGAGTGCGTTCCCCACT
+
9<CCCC>;66,---*-,,
@2RRZ9:00732:00257
AGCACTGTAGCTGTCACTAGTTACTTGT
+
=<ACDCCCBAAAKBBAAAB>>;>9969>
@2RRZ9:00732:00263
ACGAGTGCGTTCCCCATGTCGTAGGTACTC
+
BBB??@DDCB?AA?4>499>?>>?:?@@@A
@2RRZ9:00734:00288
ACGAGTGCGTTCCCCATGTCGTAGGTAC
+
@B@BBBCCBA@CDD:@9;1;;7--+,-,
@2RRZ9:00735:00286
ACGAGTGCGTTCCCCACTGTCGTAG
+
@BC@?ACC:8,///+11///99?31
@2RRZ9:00736:00294
TAGTATCAGCCTCGCCATGACGAAGTATTCC
+
49449444442444?891@@---*,,,,*,0
@2RRZ9:00737:00264
ACGAGTGCGTTCCCCATGTCGTAGGTACTC
+
BDABBBDCBB?BHD:C@<<;;;A@?ACBAE
@2RRZ9:00738:00280
ACGAGTGCGTTCCCCATGTCGTAGGTACTC
+
BBB@AAHCCC?CBC9=9;;>>>8847888=
@2RRZ9:00738:00296
ACGAGTGCGTTCCCCATGTCGTAGGTACTC
+
>A>@@@@BBC@CCC:C9;;@@@88478887
@2RRZ9:00742:00289
ACGAGTGCGTTCCCCATGTCGT
+
@A;:;<BA>>5111+11/,000
@2RRZ9:00744:00287
ACGAGTGCGTTCCCACTGTCGTAGTAGTC
+
B?>:;<@B996991444448893113331
@2RRZ9:00747:00286
ACGAGTGCGTTCCCCATGTCGTAGGTACTC
+
BBB@A>BBBD@BCE:B???AAAAC?B;;;A
@2RRZ9:00749:00291
ACGAGTGCGTTCCCCATGTCGTAGGTACTC
+
BA>B?@A@@@:CCC:BB@?>@@??<<888=
@2RRZ9:00702:00317
TACTGAGCTACACACACAGAAAGATGGT
+
BBCCDABBCBBB<>9@99988/800.,.
@2RRZ9:00704:00308
ACGAGTGCGTTCCCATGTCGTAGGTAT
+
BB?B@B9>445991444/76/..,.44
@2RRZ9:00707:00317
ACGAGTGCGTTCCCCATGTCGTAGTA
+
BBDAAAB@;;2444/9991<<8--,,
@2RRZ9:00711:00340
ACGAGTGCGTTCCCCATGTCGTAGGTACTC
+
BAB?@ABCDCB@==6==@@ACB:937888=
@2RRZ9:00716:00335
ACGAGTGCGTTCCCCATGTCGTAGGTACTC
+
@A?AAABCCECDBB9B@@@CCECC?B;;;A
@2RRZ9:00717:00313
ACGAGTGCGTTCCCCATGTCGTAGGT
+
BBCBBB@A?;2444/9991<<8--+,
@2RRZ9:00718:00304
ACGAGTGCGTTCCCACTG
+
<BB@=>9999211,////
@2RRZ9:00720:00338
ACGAGTGCGTTCCCCATGTCGTAGGTACTC
+
<CCCB@BBCH@BAA9A@A=?>=--+,-,,0
@2RRZ9:00721:00303
ACGAGTGCGTTCCCTGTCGTAGGTACTC
+
@ACBBBBB==;9@:>@>@BB8858999>
@2RRZ9:00721:00346
ACGAGTGCGTTCCCCATGTCGTAGGTACTC
+
BBBBBBAABB7;;;4;@BBBCB::5:888=
@2RRZ9:00724:00344
ACGAGTGCGTTCCCACTGTCGT
+
BBAABABB88,--+-,,,,//6
@2RRZ9:00728:00308
TGATACGTCTCCTTCCTTAGTTACTTCA
+
BA@@EE?A@A@5969595889<>?A=@>
@2RRZ9:00730:00319
ACGAGTGCGTTCCCACTGTCGT
+
=>>;99??99611-///////.
@2RRZ9:00731:00305
AGCACTGTAGCTGTCACTAGTTACTTGT
+
9A994;9AAAACGBBBAAACC@<><@CC
@2RRZ9:00733:00344
ACGAGTGCGTTCCCCATGTCGTAGGTACTC
+
BBBBAABECDABAA9@999?AA@?==:88=
@2RRZ9:00734:00325
ACGAGTGCGTTCCCCATGTCGTAGGTACTC
+
ABBBBBBBBD?@BCAH?@@AA@>?:=888@
@2RRZ9:00735:00332
ACGAGTGCGTTCCCCATGTCGGTAGTACTC
+
ACB>>?A@@@5999/9999884877133..
@2RRZ9:00740:00338
ACGAGTGCGTTCCCCATGTCGTAGGTACTC
+
AA>?BBBECD@CCB:B>>87;<00,01000
@2RRZ9:00742:00315
ACGAGTGCGTTCCCCATGTCGTAGGTACTC
+
BCBBABBBBCABCH:D;<<@@@@A>@;;;A
@2RRZ9:00743:00308
ACGAGTGCGTTCCCCATGTCGT
+
>A?;99??996111*1///..4
@2RRZ9:00743:00312
ACGAGTGCGTTCCCCATGTCGTAGGTACTC
+
<CBBABCBCD@BDC:C;<<A@@?A?A;;;A
@2RRZ9:00744:00341
ACGAGTGCGTTCCCACTGTCG
+
BBB?AAAA44511,///////
@2RRZ9:00745:00300
ATATCGCGAGGGTATGGAAGACTCTATA
+
4894444:;BC@C<<<=@=@@;:::77>
@2RRZ9:00746:00316
ATACGCTCTCAT
+
4344443444/4
@2RRZ9:00700:00354
ACGAGTGCGTTCCCCATGTCGTAGGTAT
+
@BCCBBCB;;2444/9991;;100,..6
@2RRZ9:00707:00379
ACGAGTGCGTTCCCCATGTCGTAGTACG
+
>@@:9<>>CB6999,4996666......
@2RRZ9:00709:00387
ACGAGTGCGTTCCCACTGTCGTAGTAGT
+
B@>99<HDCDBCB<98444//64...62
@2RRZ9:00709:00388
TACTGAGCTACACACACAGAAAGA
+
@=@ABA>=>8444449444462.,
@2RRZ9:00715:00376
TAGTATCAGCCTCGCCATGACGAAGGTATTCC
+
BBEDDACA@AD@AADCCBDCDCC@C??@@?BB
@2RRZ9:00716:00362
ACGAGTGCGTCCCAC
+
9<:@>;/11-,,***
@2RRZ9:00724:00367
ACGCTCGACATGCCCAGTACA
+
9<;@@999B99999-88334/
@2RRZ9:00725:00368
ACGAGTGCGTTCCCACTGTC
+
=;:;99?>99611-1///,,
@2RRZ9:00727:00368
ACGAGTGCGTTCCCCATGTCGTA
+
@BAB>9?9946999,484/..6.
@2RRZ9:00731:00359
ACGAGTGCGTTCCCCATGTCGTAGGTACTC
+
?BBBBBCCB@6444/9999>@@8857888<
@2RRZ9:00731:00391
ACGAGTGCGTTCCCATGTCGTAGGTACTC
+
ACB??@B;;;244-99848;;33467336
@2RRZ9:00739:00383
ACGAGTGCGTTCCCCACTGTCGT
+
9;A;;;B@<<,111+1//6/441
@2RRZ9:00747:00354
TACTGAGCTACCACACACA
+
49944:>44449///////
@2RRZ9:00700:00409
ACGAGTGCGTTCCCCATGTCGTAGGTACTC
+
BCAABABCDE?AA?6=9:8<>;00,01000
@2RRZ9:00701:00425
TCTCTATGCGCTCCACATGTCTAAGGT
+
BCCCCBBBECECCABCB@BBC@A?A>B
@2RRZ9:00705:00404
TATATCAGCCTCGCCATGACGAAGGTATTCC
+
////1:;ABDD==@@BA@;;<<59@AAA>AA
@2RRZ9:00705:00428
ACGAGTGCGTTCCCCATGTCGTAGTACTC
+
<B@AABCBB@6444/9991:<<10/0...
@2RRZ9:00711:00420
TCTACTAGCGTCCACATGT
+
//////4;;449883347<
@2RRZ9:00712:00410
ACGAGTGCGTTCCCACTGTCGT
+
B??@BBBAA?;::,11///,,,
@2RRZ9:00712:00421
TCTCTATGCGCTCCACATGTCTAAGGT
+
BBECCBCBAAABB@CBBAABBBB@BAC
@2RRZ9:00719:00411
ACGAGTGCGTTCCCCATGTCGTAGTACTC
+
@@;?=@<99B6999/999111111....4
@2RRZ9:00723:00417
ACGAGTGCGTTCCCCATGTCGTAGGTACTC
+
<DCCBBBBCC?CCB9@9;;>>>8857888=
@2RRZ9:00724:00421
ATATCGCGAGGGTATGGAGGACTCTAT
+
9;9<<=<DDDDABBBB?>>=???@???
@2RRZ9:00726:00447
TAGTATCAGCCTCGCCATGACGAAGGTATTCC
+
??ACBCC;;<@BBBCCFBBCDCC@B@BB@@@?
@2RRZ9:00733:00445
TGATACGTCTTTCCTTAGTTACTTCAGTGC
+
@@A@@CD::<H;<9<CCCC@FCC>?@B@A=
@2RRZ9:00738:00409
ACGAGTGCGTCGTCCA
+
498<<7-*******)/
@2RRZ9:00739:00407
ACGAGTGCGTTCCCCATGTCGTAGTA
+
?BA??@CCEC?>>>58/1--,*,,,,
@2RRZ9:00743:00421
ACGAGTGCGTTCCCCATGTCGTAGGT
+
BBBBBBBBAA6:44/9991><8--+,
@2RRZ9:00744:00413
ACGCTCGACATGCCCAGGTACAGGAG
+
BB???BB@@@====99958>999@99
@2RRZ9:00746:00434
ATCAGACACGGACACAGCAGAACACAC
+
ABBABBBBAB?ABBA;<=:<<@CCC@@
@2RRZ9:00747:00444
TCTCTAATGCGCTCCACATGTCTAA
+
84/:11,///444924444444492
@2RRZ9:00749:00410
ACGAGTGCGTTCCCATGTCGTAG
+
BCB@A@B;;;244-444433731
@2RRZ9:00707:00463
ACGAGTGCGTTCCCATGTCGTAGGTA
+
ABA99<BBBB59909981:82,,*,,
@2RRZ9:00710:00456
TACTGAGCTACACAACACAGAAAGATTG
+
,,,/6//478999<:<1///665//.44
@2RRZ9:00712:00477
ATATCGCGAGGGTATGGAAGACTCTATA
+
BBBBAAABCCC>@9<<=>>@88:66673
@2RRZ9:00715:00492
TGATACGTCTCCTTCCTTAGTTACTTCA
+
AACCBBB::<A@A?B@F=A@?=999599
@2RRZ9:00718:00458
ACGAGTGCGTCCACCATGTCTAG
+
443444444442//,/.///444
@2RRZ9:00724:00492
ACGAGTGCGTTCCCATGTCGTAGGTA
+
@ECA>@=>445991944/866..,..
@2RRZ9:00725:00495
ACGAGTGCGTTCCCATGTCGTAGGTACTC
+
?BA??AB@BA59909@A@@@@8847888=
@2RRZ9:00726:00498
TACGAGCTACACACACAGA
+
//66;@6.///8/4444/,
@2RRZ9:00727:00454
ACGAGGTGGTGTCTTCCCATGTCTA
+
//***)((((***0066+4444999
@2RRZ9:00727:00496
CGTGTCTCTAGGCACAGGATTTTGTGTAG
+
GCDCAABBBCBABDA:B:4444/9??@AC
@2RRZ9:00728:00466
ACGAGTGCGTCCTCCATGTC
+
4481//1//78,//,33444
@2RRZ9:00729:00474
ACGAGTGCGTCCCTAC
+
9>?991111-**)***
@2RRZ9:00731:00487
ACGAGTGCGTTCCCATGTCGTAGTA
+
@CB?>=>>99699194444883313
@2RRZ9:00731:00490
ACGAATGCGTTCCCACTGTC
+
=@::89@@<<,//+1///,,
@2RRZ9:00732:00479
TGATACGTCTCCTTCCTTAGTTACTTCA
+
CBBBCCC@ADC@>;=8959>>=@BB?EC
@2RRZ9:00734:00493
CGTGTCTCTAGGCACAGGATTTGTGTA
+
CCBB>=11///,.67//,/775/////
@2RRZ9:00739:00461
ACGAGTGCGTTCCCCATGTCGTAGGTACTC
+
@CC:9<A@>=5999/9>>>>?>8847888?
@2RRZ9:00740:00453
ACGAGTGCGTTCCCACTGTCGTA
+
AB@;;<@@>>611-11/////.3
@2RRZ9:00746:00484
ATCAGACACGGACACAGCAGA
+
9;8=;;744:248////,200
@2RRZ9:00749:00463
TCTACTATGCGCTCCACATGTCTAAGGTA
+
444444444444442444;;99;@<@=BB
@2RRZ9:00749:00465
ACGAGTGCGTTCCCATGTCGTAGTA
+
ABA:9<B@>=59919981;88.0..
@2RRZ9:00749:00471
ACGAGTGCGTTCCCACTGTCGTAGTAC
+
>=;:;;>>@A69919994488?70..,
@2RRZ9:00704:00506
ACGAGTGCGTTCCCACTGTCGT
+
CBB@?@BAAB<<<611//,,,*
@2RRZ9:00708:00503
ACGAGTGCGTCCTCCATGTC
+
9;:A;<;9;@@://,/,,,*
@2RRZ9:00708:00510
ACGAGTGCGTCCTCCTATGTC
+
898>>>944777//,/../4/
@2RRZ9:00713:00511
ACGAGTGCGTTCCCATGTCGTAGTACTC
+
BBBA@ACBB@594-9999>>:00.....
@2RRZ9:00713:00538
ACGAGTGCGTTCCCCATGTCGGTAGGGTACTC
+
ACBBBBCBB@;===4>>@@@C@CBAB=ACB@?
@2RRZ9:00714:00519
ACGAGTGCGTCCTCCATGTCGT
+
?AB;9<<9;C=:8:1////,,/
@2RRZ9:00716:00501
TGATACGTCTCCCT
+
4444444;////+/
@2RRZ9:00716:00524
ACGAGTGCGTTCCCACTGT
+
BB?99;>><<---+,,,,,
@2RRZ9:00717:00502
ACGAGTGCGTTCCCACTGTCGTAGAGT
+
>A;;99@A9951>68//////.31663
@2RRZ9:00717:00534
ACGAGTGCGTTCCCACT
+
9>;111//88,//+444
@2RRZ9:00719:00505
ACGAGTGCGTTCCCCATGTCGTAGGTACTC
+
BBA9:;CCBB7;99/9>@@@@A??<??>>>
@2RRZ9:00720:00511
TAGTATCAGCCTCGCCATGACGAAGGTATTCC
+
BBDCCCA;<=?CCBG?BDCCCCB@CACDEACA
@2RRZ9:00724:00512
ACGAGTGCGTTCCCTATGTCGTAGGTACTC
+
?CCBA?BB;:;=KACCBCB@A9..,00...
@2RRZ9:00739:00541
CGTGTCTCTAGGCACAGGATTTTGTGTAG
+
BCCBCDBBBBE?BDCBB@9944/9@?>9B
@2RRZ9:00742:00526
ACGAGTGCGTCCTCCATGTCGTA
+
?9;9>>?999954423.66///,
@2RRZ9:00742:00542
ACGAGTGTCGTCGTCC
+
9=9>8--,,*****,*
@2RRZ9:00743:00546
ACGAGTGCGTTCCCCATGTCGTAGTAC
+
=;:;;9;;@A5999/9991970.....
@2RRZ9:00746:00528
ACGAGTGCGTTCCCACTGTCGTAGTA
+
;<C@@AA=;8,/1+1////8883833
@2RRZ9:00703:00594
TCTCTATGCGCTCCACATGTCTA
+
4999994499=99244/1/11//
@2RRZ9:00712:00564
ACGAGTGCGTTCCCCATGTCGTAGG
+
ABA;:<CBDA5999/9941//6..,
@2RRZ9:00713:00597
TACTGAGCTACCACACACAGAAGAT
+
911///6/344944444444424/.
@2RRZ9:00714:00582
TGATACGTCTCCCTTCCTTAGTTACTTCAGT
+
949499949444-42424234494442////
@2RRZ9:00718:00584
ACGAGTGCTTTCCCATGTC
+
94>>>?99880980444/,
@2RRZ9:00722:00587
ACGAGTGCGTTCCCACTGTCGTAG
+
AAA:9<@A99611-/////66436
@2RRZ9:00725:00594
ACGAGTGCGTTCCCACTGTCGTA
+
BBA??@B@;>,11,1///-66;1
@2RRZ9:00728:00582
ACGAGTGCGTTCCCACTGTCGTA
+
9@>;8;AA>>611-111//,,04
@2RRZ9:00740:00596
ACGAGTGCGTCCC
+
@A799<11-***)
@2RRZ9:00746:00587
TGATACGTCTCCTTCCTTAGTTACTTCA
+
BCBCCCB::;@=@@CBCABDD>A@CCB;
@2RRZ9:00700:00610
GGGGGGTTCTTTGGAGGGG
+
??==='0)***)*)**000
@2RRZ9:00702:00611
ACGAGTGCGTTCCCACTGTC
+
BCBBBDB;//,11,1///,/
@2RRZ9:00708:00604
TACTGAGCTACACACACTGAAAGATTGGT
+
BBBCCCC?>?BDCCBEBB===::98>B9;
@2RRZ9:00716:00636
ACGAGTGCGTACCCCATGTCGTAGG
+
:<CCCCC>;:4499,48411/..0,
@2RRZ9:00717:00611
ACGAGTGCGTCCCA
+
=90/////////+4
@2RRZ9:00718:00620
TCTCTATGCGCTCCACATGTCTAAGGT
+
>=A?CAAA@>@9954899999992424
@2RRZ9:00719:00644
ACGAGTGCGTTCCCACTGTCGTAG
+
998998BA>>511,///////.31
@2RRZ9:00728:00612
ACGAGTGCGTCCCTCATGTCTAG
+
=@@;9994////+//..444444
@2RRZ9:00745:00632
ACGAGTGCGTCTCCATGTC
+
=@?>>?/,,,,,,*/4446
@2RRZ9:00748:00619
ACGAGTGCGTTCCCCATGTCGTAGGTACTC
+
ACBBBCCB@A?ACC9C@@@>?>>=:<837=
@2RRZ9:00749:00604
ACGAGTGCGTTCCCACTGTCGT
+
8>?@@>CB<<;1>,11//,,,,
@2RRZ9:00749:00649
TAGTATCAGCCTCGCCATGACGAAGGTATTCC
+
BBBADCHCCC@D<<<791<1/11,/,/6878:
@2RRZ9:00701:00688
ACGAGTGCGTTCCCCATGTCGTAGT
+
?CC@?AB>9?5999/99910.....
@2RRZ9:00704:00689
ACGAGTGCGTTCCCCATGTCGTAGGTATC
+
BBB??@CA@;2444/9999>>>8737>91
@2RRZ9:00707:00668
ACGAGTGCGTCCTCCATGTCGTA
+
;A?A?@9999424424/66////
@2RRZ9:00709:00686
ACGAGTGCGTTCC
+
@>?31,00,-*//
@2RRZ9:00711:00653
ACGCTCGACATGCCCAGGTACAGG
+
;;;C@>>9999111+//,///4;8
@2RRZ9:00714:00699
ACGAGTGCGTTCCCCATGTCGTAGGTACTC
+
BA>;;<BADB5999/9989><931013331
@2RRZ9:00719:00653
ATATCGCGAGGGTATGGAAGACTCTATA
+
BAA@BBCDBCD@A?@?@B@CCCCCB:::
@2RRZ9:00719:00664
ACGAGTGCGTCCTCCATGATCGAAGT
+
>@A;9<A=9449992////////,//
@2RRZ9:00720:00655
ACGAGTGCGTTCCCACTGTCGT
+
?B@B=@>@@@511,1//////4
@2RRZ9:00726:00668
ACGAGTGCGTTCCCCATGTCGTAGGTACTC
+
BBB@AACB>?;=994==>;;<8--+,---7
@2RRZ9:00727:00699
ACGAGTGCGTTCCCCATGTCGTAGG
+
?BABBAAAA;2444,444///6..,
@2RRZ9:00728:00681
ACGAGTGCGTTCCCCATGTCGTAGGTACTC
+
?CBBAACABB2444/9999>?<00,0000:
@2RRZ9:00730:00670
ACGAGTGCGTTCCCCATGTCGTAG
+
BB???@CB;;2444/9991662,,
@2RRZ9:00733:00666
ACGAGTGCGTTCCCATGTCGTAGGTA
+
@CB@?AB@@@59909886464..,..
@2RRZ9:00733:00678
TCTCTATGCGCTCCACATGTCTAAGGT
+
==@?BBA@ABB<<;<BABBC<;48998
@2RRZ9:00736:00672
ACGAGTGCGTTCCCACTGTCGTAGTA
+
=@?;;9@@9969919444444>7333
@2RRZ9:00740:00699
ACGAGTGCGTTCCCACTGTCG
+
ABABBBB;88,//+////,66
@2RRZ9:00745:00690
TACTGAGCTACACACACAGAAAG
+
444444444::4444444433,3
@2RRZ9:00746:00656
ACGAGTGCGTTCCCCATGTCGTAGGTACTC
+
BB?===BDCC8:::49=@@@CC:;8:@@?B
@2RRZ9:00748:00660
CGTGTCTCTAGGCACAGGATTTTGTGTA
+
BBBFCCCCCBB?CCA@@@9999,49;;;
@2RRZ9:00700:00738
ACGAGTGCGTCCTCATGTC
+
4;8C>>999995//.,,,,
@2RRZ9:00702:00749
ACGAGTGCGTCCCACTG
+
BBCB=;6;11,,*,,,/
@2RRZ9:00703:00704
TAGTATCAGCCTCGCTTCC
+
BAD::@GHCF=AACCCBCA
@2RRZ9:00704:00738
ACGAGTGCGTTCCCACTG
+
BBECBA9911,--+-,,,
@2RRZ9:00708:00736
ACGAGTGCGTTCCCTATGTCGTAGAT
+
>@@@<<<BB@59909>9498433311
@2RRZ9:00712:00741
CGTGTCTCTAGGCACAGGATTTGTGA
+
999B1111///,.44//56665///7
@2RRZ9:00716:00733
AGCACTGTAGCTGTCACTAGTTACTTG
+
BCABBBBBEDCCCA@@A@99;<99969
@2RRZ9:00717:00703
ACGAGTGCGTTCCCCATGTCGTAGGTATC
+
BBB??@CCBB7:99/9991;;;11,..43
@2RRZ9:00719:00710
ACGAGTGCGTTCCCACT
+
@AAB><6;11,,2*,,*
@2RRZ9:00720:00710
ACGAGTGCGTCCTCCATGTC
+
8>>;:<1////,/8,3388/
@2RRZ9:00720:00723
ACGAGTGCGTTCCCACTGTCG
+
CDB?===>99611-///////
@2RRZ9:00721:00722
ACGCTCGACATGCCAGTAGCAG
+
98;9BBBA?9911-1-****,2
@2RRZ9:00723:00709
ACGAGTGCGTTCCCCATGTCGTAGGTATC
+
BBBAABBA;;2444/9991;;;00,....
@2RRZ9:00723:00735
ACGAGTGCGTCCTCCTATGTCG
+
=@?A@><9;1/788,/.,,/,,
@2RRZ9:00723:00736
TAGTATCAGCCTCGCCA
+
444466<6--*,,,006
@2RRZ9:00724:00739
ACGAGTGCGTCCTCATGTC
+
?AACBC499995//,****
@2RRZ9:00725:00743
ACGAGTGCGTTCCCAT
+
@>@@@999992/6+//
@2RRZ9:00726:00701
TCTCTATGCGCTCCACATGTCTAAGGT
+
99:>ABDBBCC<;8;A?@@?>995959
@2RRZ9:00729:00713
ACGAGTACGTTCCCACTGTCG
+
AAB?@@B711:<@-1/,,,//
@2RRZ9:00729:00741
ACGAGTGCGTTCCCCATGTCG
+
BBBBBAA99:2///+11//,,
@2RRZ9:00730:00703
ACGAGTGCGTTCCCCATGTCGTA
+
ECABBBC@?:2///+11110..3
@2RRZ9:00733:00748
ACGAGTGCGTTCCCCATGTCGT
+
ACCBEBCA9:2///+1111000
@2RRZ9:00735:00720
ACGAGTGCGTCCTACT
+
=B;?>>9991/,,,,,
@2RRZ9:00736:00700
ACGAGTGCGTTCCCACTGTCGTAGT
+
4989949:A@611-/;1//88/333
@2RRZ9:00740:00730
TCTCTATGCGCTCCACATGTCTAAGGT
+
499ABC;;<CDCC?BBABAACA@=@=@
@2RRZ9:00743:00724
ACGAGTGCGTCCCACT
+
CB>?=<1111//+,,,
@2RRZ9:00744:00722
ACGAGTGCGTTCCCCATGTCGT
+
BBB@BAA;995111*11/////
@2RRZ9:00744:00745
ACGAGTGCGTTCCCCATGTCGT
+
99?AB@@>>@5111*11/,002
@2RRZ9:00747:00714
TAGATCAGCCTCGCCATGACGAAGGTATTCC
+
@;;<?A@?8:11//56==>999;?894924?
@2RRZ9:00748:00731
ACGAGGTGCGCTCCTCCATGTCG
+
,*,,,*,02//19?;;:9/////
@2RRZ9:00701:00782
ACGAGTGCGTTCCCCATGTCGTAGGTACTC
+
BBB>?@HCB@7999/9999>>?87478886
@2RRZ9:00703:00789
ACGCTCCGACATGCCAGGTACAGGAG
+
>>?111,////4//,//,///44244
@2RRZ9:00704:00759
TCTCTATGCGCTCACATGTCTA
+
4444;9886//////77//,,,
@2RRZ9:00707:00777
ACGAGTGCGTTCCCCATGTCGTAGGT
+
BBB99<BA==5999,9841//2,,*,
@2RRZ9:00708:00776
ACGAGTGCGTTCCCCATGTCGTA
+
BCC@@AB??:5111+11//660.
@2RRZ9:00709:00780
ACGAGTGCGTTCCCACTGTCG
+
BBA?>@A@::,11,1////44
@2RRZ9:00711:00793
ACGCTCGACATGCCCAGGTAAGGAG
+
@ABBBCBB@4444409C<>@=?;>?
@2RRZ9:00713:00774
ACGAGTGCGTTCCCACTGTCGT
+
?@?:;<@@BA511,///////4
@2RRZ9:00714:00762
CGTGTCTCTACGGCACAGGATTTTGTGTAG
+
9@994:44444424489924444,444//8
@2RRZ9:00714:00794
ACGAGTGCGTTCCCCATGTCGTAGGTAC
+
CCB@??CC@;5444/9991<<8--+,-,
@2RRZ9:00718:00763
ACGAGTGCGTTCCCACTGTCGT
+
BBB@ABCA=92//+11/////.
@2RRZ9:00724:00767
ACGAGTGCGTTCCCCATGTC
+
BBBBBCB?9:2///+1//,,
@2RRZ9:00724:00768
ACGAGTGCGTTCCCCATGTCGTAGGTACTC
+
>BCBBBBBA;7///+1111;;;88413336
@2RRZ9:00724:00787
ACGAGTGCGTTCCCACT
+
=@;:911111,,2*,,*
@2RRZ9:00725:00770
ACGAGTGCGTCTCCATG
+
99111/,,,,,//,/44
@2RRZ9:00728:00750
ACGAGTGCGTTCCCCACTGTCGT
+
BB>?@@@B::,111+1////449
@2RRZ9:00728:00788
ACGAGTGCGTTCCCATGTCGTAGTAC
+
BBAAABB;;;244-9948=8933133
@2RRZ9:00734:00762
TAGTATCAGCTCGC
+
/1/600-1/-,,,,
@2RRZ9:00736:00779
ACGAGTGCGTCCTCCATGTCGTA
+
9<89=99444424:244444444
@2RRZ9:00740:00761
ATATCGCGAGGGTATGGAAGACTCTATA
+
B>?A9<<BCCE?CBCBAA@@>BBBB???
@2RRZ9:00741:00775
ACGAGTGCGTTCCCCATGTCGTAGT
+
=?@9:;AB>?5999/944///2,,,
@2RRZ9:00742:00759
ACGAGTGCGTTCCCCATGTCGTAGT
+
BBB@ABA;992449-8444996...
@2RRZ9:00742:00781
ACGAGTGCGTCCTCCTATGTC
+
997==911111,//,//4444
@2RRZ9:00744:00784
ATCAGACACGGACACAGCAGAACACAC
+
BBBBBBABBB>A??=?AAAA@?BB@@@
@2RRZ9:00745:00788
ACGAGTGCGTTCCCACT
+
BBBCBC@;77,,,*-,,
@2RRZ9:00700:00803
ACGAGTGCGTTCCCACTGT
+
;@@B@AA>::,--+-,,,,
@2RRZ9:00703:00806
TACTGAGCTCACACAC
+
1999449/////,///
@2RRZ9:00703:00823
ACGAGTGCGTTCCCCATGTCGTAGTATC
+
@@@BBBAA@B5499/999111100..63
@2RRZ9:00703:00841
ACGAGTGCGTTCCCCATGTCGTAGGTACT
+
BBABBBCBBB@CBC69891;;8--+,-,,
@2RRZ9:00704:00844
TACTGAGCTACACACACAGAAAGATTGGT
+
9:<CDDC@>@BCBCC:<<B@@<B@?<@>@
@2RRZ9:00706:00840
ACGCTCGACATGCCCAGGTACAGGAG
+
ABBBCAA@A99111-11,1::44294
@2RRZ9:00706:00848
ACGCTCGACATGCCAGTACAGGAG
+
>@A@B4999999954444444244
@2RRZ9:00708:00803
ATCAGACACTCGGACACAGCAGAACACACA
+
47:99101///6,//999;84731397763
@2RRZ9:00708:00849
ACGAGTGCGTCCCCCATGTCGTAGGTACTC
+
BBBBBB@@ABAAAB2B??@@>@<?:<888=
@2RRZ9:00713:00813
ACGAGTGCGTTCCCCATGTCGTAGGTACTC
+
BBB?@ACCCC@CHH:C9<9>9988467331
@2RRZ9:00714:00823
ACGAGTGCGTTCCCCATGTCGTAGGTACTC
+
?BBBBBBECDBCBB9B>?=;@@7637888>
@2RRZ9:00714:00849
ACGAGTGCGTTCCCATGTCGTAGGTA
+
9>?@>@=>>A6991444/444..,..
@2RRZ9:00716:00807
ACGAGTGCGTCTCCA
+
44788/,,,,,,,*/
@2RRZ9:00717:00834
TAACTAGCTACAC
+
,1,/88/499999
@2RRZ9:00717:00843
ACGAGTGCGTTCCCCATGTCGTA
+
;AC<9=CA@@5111+1//,,,,.
@2RRZ9:00719:00825
ACGAGTGCGTTCC
+
=@>99/1,,*)**
@2RRZ9:00722:00804
ACGAGTGCGTTCCCCATGTCGTAG
+
AACCCCBDCC2444-9991117--
@2RRZ9:00726:00809
ATCAGACACGGACACAGCAGAACACAC
+
A;999984442499449=888:10..3
@2RRZ9:00727:00805
CGTGTCTCTACGCACAGGATTTGTGTA
+
4999444,,,,,,,;998449049444
@2RRZ9:00731:00824
TACTGAGCTACACACACAGAAAGATTGT
+
A@ABB@@A@@>??A<<=CCBB980-++*
@2RRZ9:00731:00846
ACGAGTGCGTTCCCCATGTCGTAGGTACTC
+
BBBAAAAAAB@BCC:B9::<>>8737888=
@2RRZ9:00732:00813
TACTGAGCTACACACACAGAAAGATTGGT
+
??BCBBBA@@CBCCCCBA977,7<<;;:?
@2RRZ9:00732:00818
ACGAGTGCGTCCTCCTATGT
+
498BAA<<<>?:72*,***,
@2RRZ9:00732:00832
ACGAGTGCGTTCCCCATGTCGTAGGTACTC
+
BBBABBCCA@>AFC:B@@@>>>8857888=
@2RRZ9:00733:00828
ACGAGTGCGTTCCCCATGTCGTAGGTACTC
+
=@CBBBCBBD?BCC:D9;;B@A7937888=
@2RRZ9:00734:00828
ATCAGACACGGACACAGCAGAACACAC
+
?@@CBB>BBC=@BCCCBBBBA@A?A?B
@2RRZ9:00738:00804
ACGAGTGCGTTCCCCATGTCGTAGTATC
+
BBBBB@?A;:;<DD4><91166.0..63
@2RRZ9:00739:00812
ACGAGTGCGTCCTCCATGTCG
+
8@>;1//////78:19944//
@2RRZ9:00740:00841
ACGAGTGCGTTCCCCATGTCGTAGGTACTC
+
BBBBCBBACD?BAA7@;;;@AA>=;=888>
@2RRZ9:00742:00810
ACGAGTGCGTTCCCCATGTCGTAGTATC
+
?CABBBBA=>2444/9999>>?887>91
@2RRZ9:00742:00826
ACGAGTGCGTTCCCCATGTCGTAGTATC
+
BCBBBB>=>B5999/9999999887896
@2RRZ9:00744:00819
ACGAGTGCGTTCCCCATGTCGTAGGTATC
+
ABABBBBBBC;=994>999>888:47??=
@2RRZ9:00744:00826
ATCAGACAGCAGACA
+
9.4///.///44446
@2RRZ9:00745:00836
TGATACGTCTCCTTCCTTAGTTACTTCA
+
9=@F9=>?BDD8<89<@=44494//,,,
@2RRZ9:00748:00839
ACGAGTGCGTTCCCCATGTCGTAGGTACTC
+
AB<BBBBBB@@BCD:B9<;?>>8747888>
@2RRZ9:00749:00828
TAGTATCAGCCTCGCCATGACGAAGGTATTCC
+
BBC@AADCCC@BBBCCDCCCE@>=@=>@A>BA
@2RRZ9:00749:00846
ACGAGTGCGTTCCCCATGTCGTAGGTACTC
+
CBA@@ACBCD@CHHAD:;:@??8:5:888>
@2RRZ9:00700:00882
ATCAGACACTCGGACACAGCAGAACACACA
+
873489./////,///44444439773111
@2RRZ9:00701:00859
ACGAGTGCGTTCCCCATGTCGTAGTACTC
+
BB@?=999>?<?>?4=9411//.......
@2RRZ9:00705:00899
ACGAGTGCGTTCCCCATGTCGTAGGTACTC
+
BBBBBBBCDC?B??6@891<<;00,/0...
@2RRZ9:00706:00896
ATCAGACACGAC
+
433466,,,,,0
@2RRZ9:00706:00899
TCTCTATGCGCTCCACATGTCTAAGGT
+
<@@AHCCCCBBEC?AA;;<<=BB@B=A
@2RRZ9:00707:00871
TGATACGTCCTCCTTCCTTAGTTACTTCAG
+
9AB>=>>4924424249=<;ABA999<111
@2RRZ9:00707:00899
ATATCGCGAGGGTATGGAAGACTCTATA
+
BA@AACDCCCC?BAAAADAB@;?<:::8
@2RRZ9:00708:00868
CGTGTCTCTAGGCACAGGATTTGTGTAG
+
<<9;=B4948824=89=:499-44999A
@2RRZ9:00709:00893
ACGAGTGCGTTCCCACTGTCG
+
ABCBBBBA77,,,*-,,,,//
@2RRZ9:00710:00896
ACGAGTGCGTTCCCCATGTCGTAGGT
+
>@@BBCCCCD?A??2?99111100,.
@2RRZ9:00720:00884
TCTCTATGCGCTCCCACATGTCTAAGGT
+
44444444944444-444686,,,*,*,
@2RRZ9:00721:00878
ACGCCTCCGACATGACCAGT
+
487424424/////78,/,1
@2RRZ9:00722:00896
ATCAGACACGGACACAGCAGAACACAC
+
A@ABBDABDB@BBBBBAAACC@CBBCA
@2RRZ9:00726:00889
ATAGTCTCCTCA
+
87444/,,*,,,
@2RRZ9:00728:00854
ACGAGTGCGTTCCCATGTCGT
+
B?>BBBB9992//+1//////
@2RRZ9:00728:00897
ACGAGTGCGTTCCCATGTCGTAGGTACTC
+
BCBBB?@@BB=@@<;999>??87478881
@2RRZ9:00728:00898
ACGAGTGCGTTCCCCATGTCGTA
+
CBAACBC@9:2444/9941;80,
@2RRZ9:00729:00873
ACGAGTGCGTCCTCC
+
9438661////,,,,
@2RRZ9:00731:00857
ACGAATGCGTTCCCACTGTCGT
+
>>8924:9=>48804444////
@2RRZ9:00731:00894
ACGAGTGCGTTCCCCATGTCGTAGGTACTC
+
BBB??@BBBCCBDH9B:99;@@<?:<8887
@2RRZ9:00732:00885
ACGAGTGCGTCCTCCAT
+
?CC:499911/5//,/,
@2RRZ9:00736:00898
ACGAGTGCGTTCCCCATGTCGTAGGTACTC
+
>@DBBB@@AC@CDD:C:;;=>>7757888>
@2RRZ9:00738:00870
ACGAGTGCGTTCCCACTGTCGT
+
CCB@BBCB@?=8;6111//,,*
@2RRZ9:00743:00856
ACGAGTGCGTTCCCCATGTCGTAGGTACTC
+
AA@BCCCB@@?@BC:B@@?;<<76478887
@2RRZ9:00743:00861
ACGAGTGCGTTCCCCATGTCGTAGA
+
<A@@@BB>==5999/9444444333
@2RRZ9:00743:00886
ACGAGTGCGTTCCCCATGTCGTAGGTACTC
+
BA??BBDCA@6944-9>>@@@?>><@8;;@
@2RRZ9:00747:00885
TGATACGTCTCCTTCCTTAGTTACTTCA
+
@BCBBA@94995959248349@<<>?@B
@2RRZ9:00748:00856
ACGAGTGCGTCCCATATCG
+
443444>@<1/85//,,,,
@2RRZ9:00749:00867
ACGAGTGCGTCTCCAT
+
9;8<681,,,,**),.
@2RRZ9:00749:00888
ACGAGTGCGTTCCCCATGTCGTAGGTACTC
+
BBB>>>AAAB?ABC:B??@@BB><=?:;8>
@2RRZ9:00701:00919
ACGAGTGCGTTCCCCATGTCGTAGTA
+
ABBABB@;995999,444///6...4
@2RRZ9:00702:00907
ACGAGTGCGTTCCCCATGTCGTAGGTACTC
+
ABABBBBBCD@CCE:B99:;@@><:<8887
@2RRZ9:00702:00909
TCTCTATGCGTCCACATGTCTAAGGT
+
9@ABB>A:11//788899;;99<>59
@2RRZ9:00703:00923
ACGAGTGCGTTCCCCATGTCGTAGGTACTC
+
ABAABBBCCC?BAA9B@@@BBB@A>@:;;@
@2RRZ9:00704:00936
ACGAGTGCGTTCCCCATGTCGTAGGTACTC
+
ABBAA?BBCC?CBC6=489>>>88578887
@2RRZ9:00704:00948
ATATCGCGAGGGTATGGAAGACTCTATA
+
A@@@;<<BDDG@CCDB>@>ACB?B::::
@2RRZ9:00705:00922
ACGAGTGCGTTCCCATGTGTAG
+
49>>@>>@;961@81///..31
@2RRZ9:00705:00929
ACGAGTGCGTTCCCCATGTCGTAGGTATC
+
BBABBBB@;;2444/9991;<;00,.06.
@2RRZ9:00705:00939
ACGAGTGCGTTCCCCATGTCGTAGGTACTC
+
BBACBBCBB@;=994>899>?@88578787
@2RRZ9:00705:00941
ACGAGTGCGTTCCCCATGTCGTAGTACTC
+
>@ABBB@=>A5999-9>>>>910000...
@2RRZ9:00706:00939
CGTGTCTCTAGGCACAGGATTTTGTGTAG
+
;AABBCBBCCDABBBAFA9999/999;<<
@2RRZ9:00707:00940
ACGAGTGCGTTCCCCATGTCGTAGGTACTC
+
BA<BBBBBBC@BCD:C9;:?@@??:?;;;?
@2RRZ9:00708:00939
TAGTATCAGCCTCGCATGACGA
+
=94999@>99211/1/,//6/1
@2RRZ9:00709:00930
ACGAGTGTGTTCCCACTGTCGT
+
=@BBBBBC;;2//+//...444
@2RRZ9:00709:00933
TAGTATCAGCCTCGCCATGACGAAGGTATTCC
+
BBDBBECBBB>AADDBCBBCCDC?B?B<;:<C
@2RRZ9:00710:00934
TGATACGTCTCCTTCCTTAGTTACTTCA
+
BBBBBBBCB@@>@?B>B?@@>?999699
@2RRZ9:00713:00949
ACGAGTGCGTTCCCCATGTCGTAGGTACTC
+
ABCCCDB=?:5999/9>>>?A@>>;=888=
@2RRZ9:00715:00928
CGTGTCTCTAGGCACAGGATTTTGTGTAG
+
CAAB??ABA@@@BBBBAA9999/9999<B
@2RRZ9:00716:00902
ACGAGTGCGTTCCCCATGTCGTAGGTAC
+
@CC@?ABBDG@CBB7=991<<8--+,,,
@2RRZ9:00716:00913
ATCAGACACAGACACAGCAGAACACAC
+
A@B?BB:9<CCDECCCCBBBB@BAA==
@2RRZ9:00718:00901
ACGAGTGCGTTCCCACTG
+
BBC??@=>11,--+,,,,
@2RRZ9:00721:00912
ACGAGTGCGTTCCCCATGTCGTAGGTACTC
+
ABB??=AAAB@ACC:C99:@??>?:=8887
@2RRZ9:00724:00904
ATCAGACACGGACACAGCAGAACACAC
+
BBBBBBBA?A?ABBBDCCBBBABBBAA
@2RRZ9:00724:00932
ACGAGTGCGTTCCCATGTCGTA
+
BBB@?@A>4459919444444.
@2RRZ9:00724:00944
ATCAGACACGGACACAGCAGAACACAC
+
BBBBBBA@A@ABBCBADD@AA@CCCCC
@2RRZ9:00724:00946
ACGAGTGCGTTCCCCATGTCGTAGGTACTC
+
BBBBBBCCBC?CDD9B9;;>><00,01000
@2RRZ9:00725:00930
TACTGAGCTACACACACAGAAAGATTGGT
+
BBCDCCCBB99<CCBBCCBBB>BBA<A5:
@2RRZ9:00729:00945
ACGAGTGCGTTCCCCATGTCGTAGGTACTC
+
@BBBBBBCBB=@?=6@@@@BBBAA>@;;;@
@2RRZ9:00730:00949
TGATACGTCTCCCTCTTAGTTACTTCAG
+
44444446,,,2*,,,*//424442499
@2RRZ9:00734:00915
ACGAGTGCGTTCCCCATGTCGTAGGTACTC
+
B?>ABCCBBB@BCC:C:;<?AA>?:=8887
@2RRZ9:00734:00930
ACGAGTGCGTTCCCCATGTCGTAGGTACTC
+
BBABBBBAAA?ACC:B??@A?B;;<?@@?A
@2RRZ9:00734:00945
ACGAGTGCGTTCCCACTGTCGTA
+
BD>@>AAA;;61>811/////.3
@2RRZ9:00736:00903
ACGAGTGCGTTCCCCATGTCGTAGGTACTC
+
BBBBBBBAAB@BCF:A??>@@@>?<>888=
@2RRZ9:00739:00914
ATCAGACACGGACACAGCAGAACACAC
+
@>?BBCC@@A>A@BCBBBBBB@CBBB@
@2RRZ9:00739:00944
ACGAGTGCGTTCCCATGTCGTA
+
ABBBBB=:4459908444774,
@2RRZ9:00739:00946
ATCAGACACGGACACAGCAGAACACAC
+
BBBBBAABBB@BECDA@?BAB@B??>;
@2RRZ9:00741:00935
TGATACGTCTCCTCTAGTACTCA
+
4444444;@88+**((((,,///
@2RRZ9:00742:00903
CTACGATGCGCT
+
////////2///
@2RRZ9:00744:00934
ACGAGTGCTTTCCCCATGTCGTAGTAT
+
BBABBB9<;C@HHN8@<989494444,
@2RRZ9:00745:00907
ACGAGTCCGTTCCCCATGTCT
+
>>>>4431442///*///,0,
@2RRZ9:00745:00928
ATATCGCGAGGGTATGGAAGACTCTATAG
+
BB9<<BCCECCCCAAA@C=A@A><<7,,+
@2RRZ9:00745:00943
ACGAGTCGTTCCCCATGTCGTAGGTACTC
+
BBBBBB@@B@BCC:C:<:?=:11-11/1/
@2RRZ9:00746:00935
ACGAGTGCGTTCCCCATGTCGTAGGTACTC
+
?BB@BAAA@@?@BC:CA?@>AA;8:?788=
@2RRZ9:00747:00942
ACGAGTGCGTTCCCACTGTCGTAG
+
;@@ABCAA>>,//+1////99337
@2RRZ9:00747:00946
TACTGAGCTACACACACAGAAAGATTGGT
+
@@BBDBCBBB@AACCCBB9997:BB@A?B
@2RRZ9:00747:00949
ACGAGCGTTCCCCATGTCGAGGTACTC
+
BBBBBCBA6444-9999@>9959>>>>
@2RRZ9:00748:00944
ACGAGTGCGTTCCCCATGTCGTAGTAGT
+
@;:;;<@A@B5999,4444::83313..
@2RRZ9:00700:00959
ACGAGTGCGTTCCCCATGTCGTAGGTACTC
+
BBBBB@AAA;:ABC:B99:788>=:=8887
@2RRZ9:00701:00981
TACTGAGCTACACACACAGAAAGATTGGT
+
B@@BCDBBBBBBBCABAB?>><@BB?C?A
@2RRZ9:00703:00981
ACGAGTGCGTTCCCACTG
+
ABB@>::;11,,2*,,,/
@2RRZ9:00706:00994
ACGAGTGCGTTCCCCATGTCGTAGGTAT
+
?BBBBBBCCB?;::06/11;;;00,...
@2RRZ9:00711:00973
ACGAGTGCGTTCCCACTGTCG
+
B?>?CBCA//,11,1////44
@2RRZ9:00711:00990
ACGAGTGCGTTCCCCATGTCGTAGGTACTC
+
@A@AAB;;=B?BBC:C<;;A>887:=888>
@2RRZ9:00713:00952
ACGAGTGCGTTCCCCATGTCGTAGGTACTC
+
AADABBC@;;2444/9991;;8-,+,-,-,
@2RRZ9:00718:00957
ACGAGTGCGTTCCCCACTGTC
+
@<:<BBB@<<,,,,*-,,,,/
@2RRZ9:00718:00984
ACGAGTGCGTTCCCCATGTCGTAGGTACTC
+
BCBAA?BBCF?CBC6=9;9>>;00,0000.
@2RRZ9:00720:00965
ACGAGTGCGTTCCCCATGTCGTAGGTACTC
+
BBBBBBBBBC@BCC:DA@@@@@AA?A;<;A
@2RRZ9:00721:00993
ACGAGTGCGTTCCCCATGTCGTAGGTATC
+
BBBA@?BCCC8:44-9891;;<11,..6.
@2RRZ9:00721:00996
TCTCTATGCGCTCCACATGTCTAAGG
+
CCCGCCCCCBA;969A>>>9111,/,
@2RRZ9:00722:00967
ACGAGTGCGTCCTCCATGTCGT
+
943:9>;9999:442//////6
@2RRZ9:00723:00950
ATCAGACACGGACACAGCAGAACACAC
+
CBCBBCABBB@BBBBBBBBBB@BAAAA
@2RRZ9:00725:00950
ACGAGTGCGTCCT
+
>>>?@@911-,**
@2RRZ9:00725:00970
ACGAGTGCGTCTCCTATG
+
49>;1//////,2*///6
@2RRZ9:00725:00971
ATCAGACACGGACACAGCAGAACACAC
+
BBBBBCABCC@BBCBCBBBCB@BBCCB
@2RRZ9:00727:00961
ACGCTCGACACTGCCAGTACAGGA
+
?A9;;>;/////78,/44844424
@2RRZ9:00727:00975
ACGAGTGCGTTC
+
,,,,,,,,//,/
@2RRZ9:00728:00965
ACGAGTGCGTTCCCCATGTCGTAGGTACTC
+
;;AAAB<;=D<>>>4>9110...355.099
@2RRZ9:00731:00984
TACTGAGCTACACACACAGAA
+
BBAAAAB;<111//4444433
@2RRZ9:00732:00978
ACGAGTGCGTTCCCCATGTCGTAGGTACTC
+
ACBCBABBBC?CBC6=491:;8--+,-,,,
@2RRZ9:00733:00956
ACGAGTGCGTTCCCCATGTCGTAGGTACTC
+
AEACCBCDCB?AA?7=9::@@=:99:001:
@2RRZ9:00734:00960
ACGAGTGCGTTCCCCATGTCGTAGGTACTC
+
BBBABBCB>;2444/9999?@<10,00007
@2RRZ9:00736:00951
ACGAGTGCGTTCCCCATGTCGTAGGTATC
+
BCBBBBB=@@5999/9991::;10,/;4.
@2RRZ9:00736:00998
ACGAGTGCGTTCCCCATGTCGTAGGTATC
+
EBABBCBB@;2444/9991=<<00,/043
@2RRZ9:00739:00964
TAGTATCAGCCTCGCCATGACGAAGGTA
+
999499>ABA<;99424/6////,/,//
@2RRZ9:00739:00999
TAGTATCAGCCTCGCCATGACGAAGGTATTCC
+
BBCAAACCCCBBBBDCDCCCEDD?B?AA@=@@
@2RRZ9:00742:00956
ATATCGCGAGGGTATGGAAGACTCTATAGAG
+
B??@@@ACBC@?;99>;88=938<1111111
@2RRZ9:00743:00991
ATATCGCGAGGGTATGGAAGACTCTAT
+
@?@@@BC?<11,11//,/,//..9167
@2RRZ9:00743:00994
ACGAGTGCGTTCCCCATGTCGTAGGTACTC
+
ABB?@AAA@@?@CC:C?@@ABBCC@B;<<B
@2RRZ9:00744:00969
ACGAGTGCGTTCCCCATGTCGTAGGTACTC
+
BBB@?@CCBB@ABB:B@@?;<<31378887
@2RRZ9:00746:00970
ACGAGTGCGTTCCCCATGTCGTAGGTACTC
+
BABBBABBBCABAA9A9;;>><00,0000:
@2RRZ9:00746:00976
ACGAGTGCGTTCCCATGTCGTAGTAA
+
BBABBBBB??=9:99991;88--,-*
@2RRZ9:00747:00963
ACGAGTGCGTTCCCCATGTCGTAGG
+
BBBB@?ABBA7:44/999111:00,
@2RRZ9:00748:00967
TACTGAGCTACACACACAGAAAGATTGGT
+
@@;><BA;;11/6/4448433,39?4731
@2RRZ9:00748:00984
ATATCGCGTACGGTATGGAA
+
9;<9492,,,,,*,,26,/,
@2RRZ9:00749:00973
ATCAGACACGGACACAGC
+
9>A;99:;11,/7184/,
@2RRZ9:00702:01044
ATCAGACACGGACACAGCAGAACACAC
+
93388:.//1-1//8//11//887-//
@2RRZ9:00704:01041
TACTGAGCTACACACACAG
+
>999A?A<<9??>1--,,-
@2RRZ9:00704:01049
ATCAGACACGGACACAGCAGAACACAC
+
B<>@>ABBBB@??@DDCBBBB@BB??>
@2RRZ9:00705:01020
TAGTATCAGCCTCGCCATGACGAAGGTATTCC
+
BBDAABBAAA?BECECCBBBDCC@B@CBB?BB
@2RRZ9:00707:01019
ACGCTCGACATGCCCAGGTACAGGAG
+
ABBCBB@@AAA@BB:9969>?AB@AC
@2RRZ9:00708:01006
ACGAGTGCGTCCCCATGTCGTAGGTACTC
+
?ABCBBBB?@@??7=;<1<<<00,0000.
@2RRZ9:00709:01042
TAGTATCAGCCTCGCCATGACGAAGGTATTCC
+
CCCBCCCA?@@BAABBCCCCEBB?BACBB>B@
@2RRZ9:00710:01001
ACGAGTGCGTTCCCCATGTCGTAGGTACTC
+
;A@ACCDCCB@BDC:B??>;@;0/,0000/
@2RRZ9:00711:01038
ACGAGTGCGTTCCCCATGTCGTAGTA
+
@@@ACCB@??2444/9?>;;=8****
@2RRZ9:00712:01014
ACGAGTGCGTTCCCCATGTCGTAG
+
<CCB???C446999,444///8..
@2RRZ9:00712:01020
ACGAGTGCGTTCCCCATGTCGTAGGTACTC
+
BBBBBBBCCDABAA9=9;8>>>8857888<
@2RRZ9:00712:01033
ACGAGTGCGTTCCCCATGTCGTAGGTACTC
+
@A?BBAA@@@@ABC:C::9;??><:=8;8@
@2RRZ9:00718:01046
ACGAGTGCGTTCCCCATGTCGTAGGTACTC
+
BBA@?@CBCF@BCB9>9;9>>>88678887
@2RRZ9:00719:01000
ACGAGTGCGTTCCCCATGTCGTAGGTACTC
+
AB<?@@AAAB:>AB:C:9:@AA@A>A;<;A
@2RRZ9:00719:01018
ACGAGTGCGTTCCCCATGTCGTAGT
+
9<C@@ACB@@5999/984/444...
@2RRZ9:00720:01011
ACGAGTGCGTTCCCCATGTCG
+
BBBAB?::445111*////44
@2RRZ9:00720:01032
TGATACGTCTCCTTCCTTAGTTACTTCA
+
BBBBBBCBCCCAB@B@ECCCC@CBC@BC
@2RRZ9:00720:01048
ACGAGTGCGTTCCCACTG
+
BB99;A>?11,--+-,,,
@2RRZ9:00721:01048
ACGAGTGCGTTCCCACTGTGT
+
;9??=@9999218586////.
@2RRZ9:00727:01008
ACGCTCGACATGCCCAGGTTACAGG
+
9<;EDBCCB>=44408858<>@@><
@2RRZ9:00728:01020
ACGAGTGCGTTCCCCATGTCGTAGGTACTC
+
EBBAAABBBF?BCC:C??@>?;00,01007
@2RRZ9:00730:01016
ACGAGTGCGTTCCCACTGTCGT
+
9<CBA>;;49611-/6//////
@2RRZ9:00733:01009
ACGAGTGCGTTCCCCATGTCGTAGGTACTC
+
?BBBBBBCB@6:44-9891<<8--+,-,-0
@2RRZ9:00736:01011
AGCACTGTAGCTGTCACTAGTTACTTGT
+
@AEDECBBAAACFCC@A@BBB@CCB=A@
@2RRZ9:00737:01015
ACGAGTGCTTCCCCACTGTCGTAGTAG
+
BBBAABBC>@>@>5211//::9/////
@2RRZ9:00737:01039
ACGAGTGCGTTCCCCATGTCGTAGGTAGTC
+
?BB@@>BCB;2444/9?@>>?@88478781
@2RRZ9:00738:01010
ATCAGACACGGACACAGCAGAACACAC
+
CAAB99:C@@=@B@@ACDCCC@CCC@@
@2RRZ9:00739:01021
TACTGAGCTACACACACAGAAAGATTGGT
+
BBBBBBBBBCCBBBBDDCBCB?BB>?A<@
@2RRZ9:00740:01000
ACGAGTGCGTTCCCCATGTCGTAGGTACTC
+
ABB??@CBBB@CDD:C??>==>7747888>
@2RRZ9:00740:01001
ATCAGACACGGACACAGCAGAACACAC
+
?>?BBCCBCB@BCCCDCCBBB?ABBB?
@2RRZ9:00740:01002
ACGAGTGCGTTCCCCACTGTCGTA
+
;<BBBBBC>8,///+/////8843
@2RRZ9:00741:01027
ACGAGTGCGTTCCCACTGTCGTAGTAGTC
+
9<DBBA?C995991444444483733771
@2RRZ9:00743:01010
ACGAGTGCGTTCCCCATG
+
947489BAA@5111*//,
@2RRZ9:00744:01027
ACGAGTGCGTTCCCCATGTCGTAGTATC
+
ABABBC?>>A5999/988/444...46.
@2RRZ9:00745:01014
ACGAGTGCGTTCCCCATGTCGTAGGTA
+
<BA;9>BB@A5999/944/444..,.4
@2RRZ9:00748:01020
ATCAGACACGGACACAGCAGAACACAC
+
=>>A9;;CCD?BBEI@@ABBCACBCBB
@2RRZ9:00748:01049
ACGAGTGCGTTCCCCATGTCGTAGGTACTC
+
;98>>9999:@BHF:DCF@;::;73:A;87
@2RRZ9:00749:01018
ACGAGTGCGTTCCCCATGTCGTAGG
+
>@B@@ACC@A5444/9991;;8-,+
@2RRZ9:00706:01085
ACGAGTGCGTTCCCCATGTCGTAGGTACTC
+
AB?BBBBBAA=?==6=499>>>>=:=888=
@2RRZ9:00707:01050
ACGAGTGCGTTCCCCATGTCGTAGGTACTC
+
?BBBBBCCCC?AA?7@@@BABBBA@B;<;B
@2RRZ9:00709:01074
ACGAGTGCGTTCCCCATGTCGTAGGTACTC
+
BBBABBCCDCBDBB6:44988<00,/0...
@2RRZ9:00712:01062
ATCAGACACGGACACAGCAGAACACAC
+
CBBB99:B<;9<B<<<DCA@@?;8988
@2RRZ9:00716:01083
ACGAGTGCGTTCCCCATGTCGTAGT
+
CDBBBD>?992449/9444776...
@2RRZ9:00718:01079
TAGTATCAGCCTCGCCATGACGAAGGTATTCC
+
@;<<CBBA@@89499;=;=::44242499242
@2RRZ9:00721:01056
TAGTATCAGCCTCGCCATGACGAAGGTATTCC
+
@<<>11<>1111>>A?B@?@A91-1:///,/,
@2RRZ9:00722:01061
TACTGAGCTACGACACACAGA
+
4444999?=>94444/////.
@2RRZ9:00724:01051
ATCAGACACTCGGACACAGCAGAACACACAG
+
93444/.6////,/6444==43397311111
@2RRZ9:00724:01089
ACGAGTGCGTTCCCCATGTCGTAGGTACTC
+
@@?AAAA@BB@BFD:C9::ACBBA>?:;;=
@2RRZ9:00726:01077
ACGAGTGCGTTCCCACTGTCGTAG
+
>>A9;<@@>?599144444880..
@2RRZ9:00727:01050
ACGAGTGCGTTCCCCATGTCGTAGGTACTC
+
BBA??@CDCD@FCB9B9<:ABB8:37888=
@2RRZ9:00729:01052
ACGAGTGCGTTCCCCATGTCGTAGTACTC
+
BBBBBDCEB@;==94=@@;<<8-,,-,,,
@2RRZ9:00735:01087
ATCAGACACTCGACACA
+
933489./////,0,//
@2RRZ9:00735:01098
ACGAGTGCGTTCCCACTGTCG
+
8><9;<99>>611-/////22
@2RRZ9:00736:01076
ACGCTCGACATGCCCAGGTACAGGAG
+
=@:99>@9<<BBBB>AA7;;;@@?A?
@2RRZ9:00736:01087
ATCAGACACGGACACAGCAGAACACAC
+
BABBBBBBBB@BBBBCECB@@=@BBB@
@2RRZ9:00736:01091
ACGAGTGCGTTCCCCATGTCGTAGGTACTC
+
BBBBBBCB@;2444/9999>?<00,0000/
@2RRZ9:00739:01058
ACGAGTGCGTTCCCCATGTCGTAGGTACTC
+
ABB??ACCCCADCC:B<<2<@@10,.....
@2RRZ9:00739:01061
ATATCGCGAGGGTATGGAAGACTCATATAG
+
CC<=;A@A999-4444248887;711....
@2RRZ9:00739:01098
ACGAGTGCGTTCCCACTGTCG
+
AACBBBB;992//,1//////
@2RRZ9:00740:01053
ACGAGTGCGTTCCCCATGTCGTAGGTACTC
+
BBBBBACBBD@BCC:B:;;B@B<?:?888>
@2RRZ9:00742:01097
ACGAGTGCGTTCCCCATGTCGTAAGGTACTC
+
CCCBBBCCCD@DCC9A;91;;00,.55..0:
@2RRZ9:00748:01054
ATCAGACACGGACACAGCAGAACACAC
+
BBAAA@@BBB?AABDDBCCAA?BCCCC
@2RRZ9:00748:01063
ACGAGTGCGTTCCCCATGTCGTAGGTACTC
+
BBB>>>BBBD@BFC:A9::<>>8747888=
@2RRZ9:00749:01051
ACGAGTGCGTTCCCCATGTCGTAGGTACTC
+
BBBAAABBBC6:44/9899>??8857888<
@2RRZ9:00702:01115
ACGAGTGCGTTCCCCATGTCGTAGGTACTC
+
@AB?@@AABD@BCC:B9;:ABA>?:=888=
@2RRZ9:00702:01148
ACGAGTGCGTTCCCCATGTCG
+
9=CCCB::445111*//////
@2RRZ9:00705:01136
TACTGAGCTACACACACAGAAAGA
+
///888:B?==99911<11--+-*
@2RRZ9:00706:01149
TAGTATCAGCCTCGCCATGACGAAGGTATTCC
+
9>>BBB@B@@:<=AGCCAA@B@@59599><@4
@2RRZ9:00707:01119
AGCACTGTAGCTGTCACTAGTTACTTGTGT
+
44444:<=ABD;=:9BBDAB@96//,//,,
@2RRZ9:00708:01130
AGCACTGTAGCTGTCACTAGTTACTTGT
+
4499=AKABBDEBAADCDCCB?CCCBCB
@2RRZ9:00715:01117
ACGAGTGCGTTCCCATGTCGTA
+
?BCCBCB;::244-944///6.
@2RRZ9:00715:01136
ATCAGACACGGACACAGCAGAACACAC
+
;;CBCCCBBB@BCBBBCBBBB@A@AB@
@2RRZ9:00715:01144
ACGAGTGCGTTCCCCA
+
443444449:2111*1
@2RRZ9:00719:01113
ACGAGTGCGTTCCCCATGTCGTAGGTACTC
+
BCBBBBBCBB>@DFAB9;;9998857888>
@2RRZ9:00723:01125
TCTCTATGCGCTCCACATGTCTAAGG
+
1;:BB<9;@@A992949944444242
@2RRZ9:00725:01136
ACGCTCGACATGCCCAGGTACAGGAG
+
>@CBBB???ABCBB;997:ABCCACB
@2RRZ9:00725:01140
TCTCTATTGCGCTC
+
4;:76//,/,,///
@2RRZ9:00726:01149
ACGAGTGCGTTCCCACTG
+
=@;9;4;;/1,--+,,,,
@2RRZ9:00727:01127
ACGAGTGCGTTCCCACTGTCGTAGAGT
+
ABBB=>499959@:444444443374,
@2RRZ9:00728:01143
ACGAGTGCGTTCCCACTGTC
+
ABBCCBBB;1,-8+--,,**
@2RRZ9:00729:01109
ACGAGTGCGTTCCCCATGTCGTAGGTACTC
+
BBBBBABCCCAAAA9=9<;@@@88578771
@2RRZ9:00730:01148
TATATCAGCCTCCGCCATGACGAAGGTATTCC
+
444444///,,,*,,*..4444489:444699
@2RRZ9:00731:01118
TACTGAGCTCCACACACA
+
/11//77944246/////
@2RRZ9:00731:01135
ACGAGTGCGTTCCCCATGTCGTAGTA
+
BBBBBB>:9:2444/9941//6....
@2RRZ9:00731:01141
ACGAGTGCGTTCCCA
+
9;:C;11?--**0)*
@2RRZ9:00731:01146
ACGAGTGCGTTCCCCATGTCGTAGGA
+
9=C<<<CAA@6999-9@>111:00,.
@2RRZ9:00732:01127
ACGAGTGCGTTCCCCATGTCGTAGGTACTC
+
BBBBBBDCBD=?=94=8;;@BB@?;@;;8>
@2RRZ9:00735:01110
ATCAGACACGGACACAGCAGAACACAC
+
BABABBCBBB@BBCCCBBB??=ACBBC
@2RRZ9:00738:01137
ACGAGTGCGTTCCCACTGTCGTA
+
?@CCBC@;66,11,/////4433
@2RRZ9:00740:01114
ACGAGTGCGTTCCCCAGTCGTAGGTACTC
+
BBBBBBBB@@?ACCACCD<<<@A<?999@
@2RRZ9:00740:01117
TAGTATCAGCCTCGCCATGACGAAGGTAT
+
////@>BBBBA@994246/////,/,/66
@2RRZ9:00743:01138
TGATACGTCTCCTTCCTTAGTTACTTCA
+
CBAACEC99995969592///7///,//
@2RRZ9:00744:01116
ATCAGACACGGACAGCAGAACACACA
+
90<<11.//4244;;444:8999999
@2RRZ9:00747:01131
ACGAGTGCGTTCCCCATGTCGTAGGTATC
+
?BCCBBBCDB=?=929491;;<00,0;44
@2RRZ9:00748:01110
ACGAGTGCGTTCCCCATGTCGTAGTA
+
;;;BBCBB>A6444/9991;<7--,,
@2RRZ9:00700:01161
ACGAGTGCGTTCCCCATGTCGTAGGTACTC
+
BBBBB?BBCE@CBB9=9:;>>>8747888=
@2RRZ9:00700:01162
ACGAGTGCGTTCCCCATGTCGTAGTAC
+
BBBBBABCBB==994=991;;8--,,,
@2RRZ9:00700:01191
ACGAGTGCGTTCCCCATGTCGTAGGTACTC
+
@A??BBCDB@;=992==::;000=>?>@CC
@2RRZ9:00701:01169
AGAGTGCGTTCCCCATGTCGTAGGTACTC
+
BCCCGBBCC=@==4>991<<8--*,,,,,
@2RRZ9:00702:01171
TCTCTATGCGCTCCACATGTCTAAGGT
+
B@AABCBCCCCBC@CD?AAC;<<@B?B
@2RRZ9:00703:01199
ATATCGCGAGGGTATGGAAGACTCTATAG
+
CB:<<DBCCDDCBBBC?B>BB???:::??
@2RRZ9:00704:01184
ACGAGTGCGTTCCCCATGTCGTAGGGTACTC
+
BBBBBBCBDC@CCC:BB?@@BBABB=BAABB
@2RRZ9:00704:01191
ACGAGTGCGTTCCCCATGTCGTAGGTACTC
+
BBAABBBBBB@ACF:B:<;>?<10,00..4
@2RRZ9:00707:01155
ACGAGTGCGTTCCCCATGTCGTAGGTACTC
+
?BBABABAAA@CHD:B;;;>>>88678887
@2RRZ9:00708:01158
ACGAGTGCGTTCCCCATGTCGTAGTA
+
?@AB@A>@>=5999/98448843313
@2RRZ9:00708:01184
ACGAGTGCGTTCCCCATGTCGTAGGTACTC
+
==BBBBBCCC?B??6=9;9??<00,00.03
@2RRZ9:00709:01199
TGATACGTCTCCTTCCTTAGTTACTTCA
+
BAABBCDDCA@>ACCBC@BBB@CCC@CC
@2RRZ9:00710:01150
ACGAGTGCGTTCCCCATGTCGTAGGTACTC
+
?BBBBBDCBC?BCB9B@@@BBBAC@C<<<B
@2RRZ9:00710:01177
ACGAGTGCGTTCCACATGTCGTAGG
+
BCBCBB=?996969A9;<@@BBCC@
@2RRZ9:00713:01161
ACGAGTGCGTTCCCCATGTCGTAGGTACT
+
?B?99<CCBB=A??4?891<<8--+,-,-
@2RRZ9:00714:01180
ACGCTCGACATGCCCAGGTACAGGAG
+
BBABA@ACCA@=<<811-11>AA@BC
@2RRZ9:00715:01183
ATCAGACACGGACACAGCAGAACACAC
+
>>?B::;BBB@CCCA@AECDC@ED@B@
@2RRZ9:00715:01197
ACGAGTGCGTTCCCACTGTCGTAGTACGTC
+
BCBBBB>@=?699144444888......44
@2RRZ9:00717:01191
TGATACGTCTCCCTCTTAGTTACTTCAG
+
4444499@1///+///5./424442499
@2RRZ9:00718:01169
ACGAGTGCGTTCCCCATGTCGTAGT
+
ABI@>@B>945999/999100<00/
@2RRZ9:00719:01165
CGTGTCTCTAGGCACAGGATTTTGTGTA
+
@AAAGBBBBA@88>944;4944,49444
@2RRZ9:00720:01188
AGCACTGTAGCTGTCACTAGTTACTTGT
+
<=CEDCBBBCBBBBCECBCBB@CBB@DC
@2RRZ9:00721:01168
ACGAGTGCGTTCCCCATGTCGTAGGTACTC
+
BB@BBDCCCBEADC:C?@@ABB??:?:;8>
@2RRZ9:00724:01194
ATCAGACACTCGGACACAGCAGAACAC
+
9;BA?101////,//9=9?;;;<<>BC
@2RRZ9:00726:01164
ACGAGTGCGTTCCCACTGTCGT
+
9;@@>>=>99511,////////
@2RRZ9:00727:01163
ACGAGTGCGTTCCCCATGTCGTAGGTACTC
+
9>@@A@@A@@6999/999844:33117337
@2RRZ9:00729:01155
TGATACGTCTCCTTCCTTAGTTACTTCA
+
9CBA=ABF111,/5656;09<ACCDDCB
@2RRZ9:00730:01183
ACGAGTGCGTTCCCCATGTCGTAGGTATC
+
<CB@111111==@@131;;><<8701337
@2RRZ9:00734:01161
ACGAGTGCGTTCCCCATGTCGTAGGATC
+
49>>@C=<<DBCAK9>1110..7701..
@2RRZ9:00735:01161
ACGAGTGCGTTCCCCATGTCGTAGGTACTC
+
ABBBBBBBB@?CDD:D9<;9??88678887
@2RRZ9:00737:01179
ACGCTCGACCATGCCCAGGTACAGGAG
+
B@;>911//,/8/44-4424;89=>4/
@2RRZ9:00737:01190
ACGAGTGCGTTCCCCATGTCGTAGGTACTC
+
BBBBBBBBBB@BCF:C9;;CCC@A=?:;;>
@2RRZ9:00738:01190
ACGAGTGCGTTCCCACTGTCGTAGTAC
+
BBABBBA?@A599044444886.....
@2RRZ9:00738:01191
ACGAGTGCGTTCCCCATGTCGTAGGTACTC
+
BBBBB@@@AB@AAA8B??@?>@B?>B@@@A
@2RRZ9:00739:01153
ACGAGTGCGTTCCCCACTGTC
+
@>;:999911----*,,,,,/
@2RRZ9:00740:01179
ACGAGTGCGTTCCCCATGTCGTAGGTACTC
+
CBABBBC?=@7999/9991>@@10,/0..3
@2RRZ9:00742:01173
ACGAGTGCGTTCCCACTGTCGT
+
=;9;99@999599044/////4
@2RRZ9:00743:01153
ACGAGTGCGTTCCCCATGTCGTAGGTA
+
=B@BCCB@@@5999-944/668..,.4
@2RRZ9:00743:01159
ACGAGTGCGTTCCCATGTCGTAGTAC
+
BBBBBB>;445990444488833133
@2RRZ9:00744:01161
ACGAGTGCGTTCCCACTGTCGTA
+
?B>>=@999>69914444466,,
@2RRZ9:00744:01167
ACGAGTGCGTTCCCCATGTCGTAGGTACTC
+
[truncated: 364,108 more chars]
