# Supplementary material for: The Sequencing Bead Array (SBA), a Next-Generation Digital Suspension Array
Source: PLoS One. 2013 Oct 7;8(10):e76696. doi: 10.1371/journal.pone.0076696 (PMC3792038; doi:10.1371/journal.pone.0076696)
Supplement: Data S1 — Raw sequencing data files for presented experiments. The compressed file contains a table of content for all files included (0. TOC Supporting Data Files.txt) and raw sequencing data (PGM Torrent Suite run reports, FASTQ files and Sphix generated CSV files) for experiments presented in Figure 2 and Figure 3 (same data set as Figure S1). (ZIP) [file pone.0076696.s001.zip › Supporting Data Files/2. Figure 3 and S1/2.1 Figure 3 and S1 files/2.2 FASTQ/1_OM-1078_TS-342.fastq]

@HQ5VQ:00040:00043
ACGAGTGCGTTCCCCATGTCGTAGGTAC
+
9499>998>A>ABB7BAAAAA<<;9011
@HQ5VQ:00041:00045
ACGAGTGCGTTCCCCATGTCGTAGGTACTC
+
>A=??@ABBDBFCF:CCA@@>@>>479444
@HQ5VQ:00043:00040
ACGAGTGCGTTCCCCATGTCGTAGGTACTC
+
?@DCCBBBCA=@@@6AA>@@A9987<99@>
@HQ5VQ:00044:00039
ACGAGTGCGTTCCCCATGTCGTAGGTACTC
+
BBBB@AACCB=??=6ABA=?B;;:??@;<<
@HQ5VQ:00044:00042
ACGAGTGCGTTCCCCATGTCGTAGGTACTC
+
4;ABBCAA@B;@@@5<<BCB>=;:,01111
@HQ5VQ:00045:00027
ACGAGTGCGTTCCCCATGTCGTAGGTACTC
+
BBA?@ABCCC@CHH9<<BBBBBBC??ACA@
@HQ5VQ:00045:00033
AAGCTGAAGGTGCCGTTT
+
/,//499:;244/,///+
@HQ5VQ:00046:00007
ACGAGTGCGTTCCCCATGTCGTAGGTACTC
+
=?@;;<A@@@5999-9999;DA@@=@@>>9
@HQ5VQ:00046:00011
ACGAGTGCGTTCCCATGTCGTAGGTACTC
+
49@@;<9@A@59919BA@@;9;8;?@A9<
@HQ5VQ:00046:00035
AACGAGTGCGTTCCCCATGTCGTAGGTACTC
+
-*****,,,8:;B@;,9994/6664,./666
@HQ5VQ:00046:00042
ACGAGTGCGTTCCCCATGTCGTAGGT
+
8=111;=>AB?CCB4A@999997711
@HQ5VQ:00047:00013
ACGAGTGCGTTCCCATGTCGTAGGTACTC
+
8988=449>>?CC>BBEC?@=77119944
@HQ5VQ:00047:00031
ACGAGTGCGTTCCCCATGTCGTAGGTACTC
+
?@B@AAABCC5;99/9>>@BCBAA><@@AB
@HQ5VQ:00047:00035
TAGTATCAGCCTCGCCATGACGAAG
+
8/11//667@69;4C284/16//,,
@HQ5VQ:00048:00017
ACGAGTGCGTTCCCATGTCGTAGGTACTC
+
@BC;9<B@>>59919?>>@AAAB>@;<<A
@HQ5VQ:00048:00025
ACGAGTGCGTTCCCCATGTCGTAGGTACTC
+
9;@;;;<<=C@CHK9DAAA<;;AB<8<<@@
@HQ5VQ:00049:00021
AGCACTGTAACTACTCA
+
/8///////,/444444
@HQ5VQ:00049:00044
ACGAGTGCGTTCCCCATGTCGTAGGTACTC
+
CCBA@AABAEBEKK9=<B999998;89494
@HQ5VQ:00004:00076
ACATTTCCCCGG
+
4444;-444,4:
@HQ5VQ:00004:00091
AAGCCCAAATTTCCCCGAGTGCGTT
+
42444-44-48-444,4@@999992
@HQ5VQ:00007:00066
GTGAACATTCGG
+
,///5///7777
@HQ5VQ:00007:00095
TGAAGCCCAATTCCGAGTGC
+
,,,2,,,*,*,0028>?>A:
@HQ5VQ:00012:00057
ACTCGGAATGTGCGTTCCCCATGTCGTAGGTACTC
+
41///78,/1/8666-999,8>@BCCAAA>?@@@?
@HQ5VQ:00014:00059
ACGAGTGCGTTCCCCCCATGTCGTAGGTACTC
+
/1///668ACDCCCCC-AABBBBB@A9:9@@A
@HQ5VQ:00021:00097
ACGAGTGCGTTC
+
-,,,,,,,9959
@HQ5VQ:00022:00056
TAGTATCAGCCTCGCCATGACGAAGGTATTCC
+
;;<@>AAA;;59@>>6<499;9:69:4996;2
@HQ5VQ:00023:00070
TGATACGTCTCCTTCCTTAGTTACTTCA
+
>@A@<<<CGGEAB@C695999599@<@@
@HQ5VQ:00024:00059
TTTCTATGCGCTCCACATGTCTAAGGTA
+
A?:@@9;;@@@>@=@;;<BBBDBAB=A@
@HQ5VQ:00027:00055
ACGAGTGCGTTCCCCATGTCGTAGGTACTC
+
:<@@CCB@@@5999-9=>449=;94:9994
@HQ5VQ:00036:00060
CGTGTCTCTAGGCACAATGGATTTTGTGTAG
+
4449:;>>B@@;>;11-11,1///*/66644
@HQ5VQ:00038:00080
ACGAGTGCGTTCCCCATGTCGTAGGTACTC
+
=@@BCCCCCB;???6@BBBBBA@@?BBHCG
@HQ5VQ:00021:00100
TAAGCTAGCTCCCCATGCGAGTGATTCC
+
4/,,2,,,,69>>:BB44//.....333
@HQ5VQ:00021:00101
ACGAGTGCGTTCCCCATGTCGTAGGTACTC
+
/////6679B?CBC9CAABCCDCC@BAA@@
@HQ5VQ:00022:00102
AACGAGTGCGTTCCCCATGTCGTAGGTACTC
+
,*,,,,,/79>>CCC7C==<BBAAD=:<<<@
@HQ5VQ:00023:00114
AACGAGTGCGTTCCCCATGTCGTAGGTACTC
+
(((***,/6498<CC9CAAACCC9:7;999@
@HQ5VQ:00026:00110
ACGAGTGCGTTCCCCATGTCGTAGGTACTC
+
,,,,,,,,445999,9@AABBFB?<79994
@HQ5VQ:00026:00114
ACGAGTGCGTTCCCCATGTCGTAGGTACTC
+
94444>CHHC@CCC:A;;;CAA>@=:<<<A
@HQ5VQ:00028:00125
AACGAGTGCGTTCCCCATGTCGTAGGTACTC
+
,*,,,,,,,442444,4994999;:>AB<<<
@HQ5VQ:00029:00127
ACGAGTGCGTTCCCCATGTCGTAGGTACTC
+
1////8869=79994<@@@CC@??<79999
@HQ5VQ:00034:00133
ACGAGTGCGTTCCCCATGTCGTAGGTACTC
+
@<;;9D@>>>5999-99@>AAA><<?@994
@HQ5VQ:00036:00142
ACGAGTGCCGTTCCCCATGTCGTAGGTACTC
+
BBBCCCCC?@@5999/9@;;:--,02,,,//
@HQ5VQ:00013:00172
ACGAGTGCGTTCCCCATGTCGTAGGTACTC
+
>>>;;<>>>?2999,4;=>@BBAA>@@@@9
@HQ5VQ:00041:00188
ACGAGGTGCGTTCCCATGTCGTAGGTACTC
+
//8/1,8949959914;988>>=99;4444
@HQ5VQ:00042:00199
ACGAGTGCGTTCCCCATGTCGTAGGTACTC
+
>@B:9<9@@@6999-9AB@BBCCC@@AABB
@HQ5VQ:00043:00183
ACGAGTGCGTTCCCCATGTCGTAGGTACTC
+
=@>BBCCC@>;?AA9BCDCBBCCDABBCCD
@HQ5VQ:00028:00208
ACGAGTGCGTTCCCCATGTCGTAGGTACTC
+
?A@BBBCCA:2444/9>99;AA??=?=<=@
@HQ5VQ:00030:00242
ACGAGTGCGTTCCCCATGTCGTAGGTACTC
+
BBB@@@B@>@5999/9AABCDCCD@CBB<<
@HQ5VQ:00034:00210
TACTGAGCTACACACACAGAAAGATTGGT
+
B@<;<AA@AACCCCBAAAAAF>;;;=@;?
@HQ5VQ:00037:00228
ACGAGTGCGTTCCCCATGTCGTAGGTACTC
+
@BB:9<@@995999,44=>>@?=B@A<<<B
@HQ5VQ:00038:00225
ACGAGTGCGTTCCCCATGTCGTAGGTACTC
+
9<BB<<<@?@5999,9?>>HCDCJ@C<<<A
@HQ5VQ:00040:00210
ACGAGTGCGTTCCCCATGTCGTAGGTACTC
+
@ABBBBCBB;6444/99999@@?B@B<<<@
@HQ5VQ:00046:00217
ACGAGTGCGTTCCCCATGTCGTAGGTACTC
+
>??:;<A@@@5999-9?B@CCBA@?ABBCC
@HQ5VQ:00046:00235
ACGAGTGCGTTCCCCCATGTCGTAGGTACTC
+
:;C;;=B@@@59999+4?>>@;94A=?9498
@HQ5VQ:00020:00294
ACGAGTGCGTTCCCCATGTCGTAGGTACTTC
+
@@@9999;9=?@@B6@===411,02,,,,*,
@HQ5VQ:00029:00274
ACGAGTGCGTTCCCCATGTCGTAGGTACTC
+
CBBBABA@BD@CCC9=<@@@A@@?;>>999
@HQ5VQ:00005:00328
ACGCTCGACATGCCCAGGTACAGGAG
+
AABBCC;;<<<99@:>A=<;<CCAC?
@HQ5VQ:00006:00340
ACGAGTGCGTTCCCCATGTCGTAGGTACTC
+
49A;;<@B@@5<<</<AABCCCCC@<AA?@
@HQ5VQ:00012:00346
ACGAGTGCGTTCCCCATGTCGTAGGTACTC
+
;;BBGCBAA@=>>>4>999>@988<79498
@HQ5VQ:00018:00333
ACGAGTGCGTTCCCCATGTCGTAGGTACTC
+
BBB@@AB@B@5999/9@@>@A<<<??@@@A
@HQ5VQ:00020:00307
TACTGAGCTACACACACAGAAAGATTGGT
+
;@@ABCBCA;;<@@?F@9444-4377;:;
@HQ5VQ:00021:00329
ACGAGTGCGTTCCCCATGTCGTAGGTACTC
+
48@@CCBA@@5999/9999BDA??;79999
@HQ5VQ:00024:00333
ACGAGTGCGTTCCCCATGTCGTAGGTACTC
+
=@BCCBCCB;2444/9>BCCCCCC@BBA@@
@HQ5VQ:00033:00329
ACGAGTGCGTTCCCCATGTCGTAGGTACTC
+
>@@AAB@=>>5999/9@BBBBCBA@?@@AA
@HQ5VQ:00033:00331
ACGAGTGCGTTCCCCATGTCGTAGGTACTC
+
BBB???BBBC5444/9@>>@A@@@??@@@>
@HQ5VQ:00039:00329
ACGAGTGCGTTCCCCATGTCGTAGGTATCA
+
8989;9999C2999,49=>@@BBBABCBBC
@HQ5VQ:00041:00331
TGATACGTCTCCCTTCCTTAGTTACTTCAGTGCT
+
44=889444444-424249:8=<?BB@CB?77//
@HQ5VQ:00042:00346
ATATCGCGAGGGTATGGAAGACTCTATA
+
BBBBBBCAAAC>BCDB?B>@@CAB?BBC
@HQ5VQ:00043:00340
ACGAGTGCGTTCCCCATGTCGTAGGTACTC
+
499A;;<@@@5999/9@ABBB@@>5899=9
@HQ5VQ:00044:00338
ACGAGTGCGTTCCCCATGTCGTAGGTTACTC
+
CBB@AACCCC@CHI:BA@A@1104,.,/666
@HQ5VQ:00049:00311
TACTGAGCTACACACACAGAAAGATTGGTGCT
+
;<AAA@AA@@AA;;<@@BABCA@@@9;9;B><
@HQ5VQ:00004:00384
ACGAGTGCGTTCCCCAAGTTCGTCGTAGGTACTC
+
99@99111--*-,,*,*,,00/11===9774494
@HQ5VQ:00007:00370
ACGAGTGCGTTCCCCATGTCGTAGGTACTC
+
8:B;9;@@>?5999,4=>>?@A@CIF@??C
@HQ5VQ:00007:00376
ACGAGTGCGTTCCCATGTCGTAGGTACTC
+
9<@BA@@@99599144449944397449=
@HQ5VQ:00008:00393
ACGAGTGCGTTCCCCAAGTTCGTCGTAGGTACTC
+
<:BCBC<3/80000)*)**)**28:=?>994998
@HQ5VQ:00010:00381
ACGAGTGCGTTCCCATGTCGTAGGTACT
+
>@BB=@>==>59919944444/.,.///
@HQ5VQ:00011:00366
ACGAGTGCGTTC
+
?@=?9;999@59
@HQ5VQ:00015:00383
ACGAGTGCGTTCCCATGTCGTAGGTACTC
+
AA?@ACB@>>599149666,,,0*,,,77
@HQ5VQ:00017:00368
ACGAGTGCGTTCCCCATGTCGTAGGTACTC
+
9<A;;99>?@;>>@6ABBBCCB@A=:;<AA
@HQ5VQ:00020:00396
ACGAGTGCGTTCCCACTT
+
9<BB>>>;--++*)***0
@HQ5VQ:00024:00358
ACGAGTGCGTTCCCCATGTCGTAGGTACTC
+
9@?@ABBA@C2444/99@?@A;<;7:<BCD
@HQ5VQ:00025:00366
TAGTATCAGCCTTCGCCATGACGAAGGTAATCC
+
>99994444424244424///6/1,/,//,//7
@HQ5VQ:00027:00367
ACGAGTGCGTTCCCCATGTCGTAGGTACTC
+
=@A;<;9===<B>A9C=<<DCCCC@CBBBC
@HQ5VQ:00028:00383
ACGAGTGCGTTCCCTACAT
+
BBABABB200)**)((((,
@HQ5VQ:00029:00366
ACGAGTGCGTTCCCCATGTCGTAGGTACTC
+
?@A:9<A@=92444,49>?>>>??489449
@HQ5VQ:00033:00383
ACGAGTGCGTTCCCCATGTCGTAGGTACTC
+
@;;<BB;;<<><CC9B<;;@@@??>@A<<9
@HQ5VQ:00033:00395
TGATACGTCTCCTTCC
+
?@=A999@1--**)*)
@HQ5VQ:00035:00356
TGATACGTCTCCTTCCTTAGTTTACTTCAGTTG
+
CCCC;99999424249:24444-4442494/,/
@HQ5VQ:00035:00367
ACGAGTGCGTTCCCCATGTCGTAGGTACTC
+
8>>@@@9;;B>BBC5<9BBBABA@7:<<<9
@HQ5VQ:00039:00352
ACGAGTGCGTTCCCCATGTCGTAGGTACTC
+
@@@BCB@@@B=@?@6A<<<CCCCC@EB<<<
@HQ5VQ:00039:00359
AACGAGTGCGTTCCCCATGTCGTAGGTACTC
+
B=AAA<<<BBC@EEE8AAA@@B@AA<?>>>>
@HQ5VQ:00039:00382
ACGAGTGCGTTCCCCATGTCGTAGGTACTC
+
AB=B@@<<<C@CDC9DAA@A@>>?<89<@@
@HQ5VQ:00039:00383
ACGAGTGCGTTCCCCATGTCGTAGGTACTC
+
=@=@9<<CB@8<;;49>@>?BABC@B<<<B
@HQ5VQ:00039:00388
ACGAGTGCGTTCCCCATGTCGTAGGTACTC
+
BBB@@ACCCC@EDH9BAB@@@>>>;89999
@HQ5VQ:00040:00362
ACGAGTGCGTTCCCCATGTCGTAGGTACTC
+
99>>>@999>5999,4999BC<<<?BCCBB
@HQ5VQ:00040:00388
ACGAGTGCGTTCCCCATGTCGTAGGTACTC
+
>@BBCCBBAA?ACC6ACBBAA@@@@BBBEJ
@HQ5VQ:00041:00361
ACGAGTGCGTTCCCCATGTCGTAGGTACTC
+
9<ABCB;;9A;???/99@?>>>??<79999
@HQ5VQ:00041:00377
ACGAGTGCGTTCCCCATGTCGTAGGTACTC
+
>>9;<AAB@B?BCC:CCCCCCCAB?=@@@@
@HQ5VQ:00041:00383
ACGAGTGCGTTCCCCATGTCGTAGGTACTC
+
>=@@@@@@AA?CCE9CACBBAA?>478444
@HQ5VQ:00043:00351
ACGAGTGCGTTCCCCATGTCGTAGGTACTC
+
B@@@C=@@BA=ACF:CCCC@@@?A6:<A@@
@HQ5VQ:00045:00385
ACGAGTGCGTTCCCCATGTCGTAGGTACTC
+
BBB:9;AA>>5999/9?AAAAA@@==@?A>
@HQ5VQ:00049:00387
ACGAGTGCGTTCCCCATGTCGTAGGTACTC
+
9;;ACBBCCCAHCE7><AAB@A??5799>9
@HQ5VQ:00029:00427
AACTGAATTCCC
+
1:;;?8+-*,2*
@HQ5VQ:00044:00528
ACGAGTGCAGTTCCCCATGTCGTAGGGTACTC
+
491111///6:;;??6B=94448777,14444
@HQ5VQ:00036:00586
TACTGAGCTACCACACACAGAAAGATTGGTGC
+
@?ABBCDAB945999994999=:799131311
@HQ5VQ:00050:00021
ATGAGCGTCGACATGT
+
933444444444,,,,
@HQ5VQ:00050:00023
ACGAGTGCGTTCCCCATGTCGTAGGTACTC
+
99999>>@AA;>>?499999>>@?>A@>99
@HQ5VQ:00050:00029
ACGAGTGCGTTCCCCATGTCGTAGGTACTC
+
BBBABDCB==;@==6A@@@BBBCC=;<=CC
@HQ5VQ:00050:00034
TCTCTATGCGCTCCACATGTCTAAGGTA
+
@AACGAA@BABAA?CBDBCECAABA@@@
@HQ5VQ:00051:00021
ACGAGTGCGTTCCCCATGTCGTAGGTACTC
+
4;A@@@ABAA>BBB9ACB?@>7778,-,,0
@HQ5VQ:00051:00027
ACGAGTGCGTCCCATGCTGTAGACGTC
+
/11/////444959;=;84:3..//,,
@HQ5VQ:00051:00032
ACGAGTGCGTTCCCCATGTCGTAGGTACTC
+
@@B@?@CBA?799;4<BDCCCAA@?B@@@@
@HQ5VQ:00051:00033
ACGCTCGACATGCCCAGGTACAGGAG
+
???>BCC<<9@99909@<@@?>??B?
@HQ5VQ:00052:00021
ACGAGTGCGTTCCCCATGTCGTAG
+
4;?==@@;;<?B@@2911/////,
@HQ5VQ:00052:00026
ACGAGTGCGTTCCCCATGTCGTAGGTACTC
+
84449444992444,444984437769949
@HQ5VQ:00052:00039
ACGAGTGCGTTCCCCATGTCGTAGGTACATC
+
?BB@?ABBBB?BAB9BABA>9110,0:1,,,
@HQ5VQ:00052:00041
ACGAGTGCGTTCCCCATGTCGTAGGTACTC
+
BBBAABDB@C2444/9AAABCCGC=;<<<<
@HQ5VQ:00054:00024
ACGAGTGCGTTCCCCATGTCGTAGGTACTC
+
BBABABCBCC?ABA7A@@==@@?A>?@@A@
@HQ5VQ:00054:00029
ATGATGGTGACTTCC
+
/.0///,////42/8
@HQ5VQ:00055:00018
ACGAGTGCGTTC
+
499991/2,,*,
@HQ5VQ:00055:00026
ACGAGTGCGTTCCCCATGTCGTAGGTACTC
+
BBA99<B@@A>AAA4<;B@@@B@?<?AAA@
@HQ5VQ:00055:00029
ACGAGTGCGTTCCCCATGTCGTAGGTACTC
+
>@@AABC@>>5494/9@B@BBBBB?7;;CA
@HQ5VQ:00055:00041
ACGAGTGCGTTCCCCATGTCG
+
CBBABBB@=>7;99/9>@@@A
@HQ5VQ:00056:00045
ACGAGTGCGTTCCCCATGTCGTAGGTACTC
+
??B99<B@AACCCC9CB;;99998;>>994
@HQ5VQ:00057:00024
ATATCGCGAGGGTATG
+
;>?=8==>4//+///,
@HQ5VQ:00057:00034
ACGAGTGCGTTCCCCATGTCGTAGGTACTC
+
994;999>>>5999,4:4448443139999
@HQ5VQ:00058:00032
TGATACGTCTCCTTCCTTAGTTACTTCAG
+
B???4999111,/7878;;;;69=B:==4
@HQ5VQ:00060:00018
ACGAGTGCATTCCCCATGTCGTAGGTACTC
+
9;AF@@>9995999,999444433134444
@HQ5VQ:00061:00012
ACGAGTGCGTTCCCCATGTCGTAGGTACTC
+
9>8;;@>AAA5999,49A>>@@@A<>@<<<
@HQ5VQ:00061:00031
ACGAGTGCGTCCCCATGTCGTAGGTACTC
+
:>A<<;AAA?AAB4<<B<<;BA@6:;@?>
@HQ5VQ:00061:00044
ACGAGTGCGTTCCCCATGTCGTAGGTACTC
+
BBABBD>8>@5999/99AAABBCB?;<<A@
@HQ5VQ:00062:00009
ACGAGTGCGTTCCCCATGTCGTAGGTACTC
+
9999>999895999,4@@@A<<<B=?@AAB
@HQ5VQ:00063:00024
ACGAGTGCGTTCCCCATGTCGTAGGTACTC
+
ABB::<CAA@7;99/<@@@BCB@A<?@@@>
@HQ5VQ:00063:00028
ATATCGCGACGGGTATGGAAGACTCTATAG
+
9;AB991<///65///7,1,:99::.....
@HQ5VQ:00064:00007
ATACGCGTCCGGTATGGAGTCTCTATAGAG
+
>88447//,*,*,,,,*,/////9=8==<;
@HQ5VQ:00064:00009
ACGAGTGCGTTCCCCATGTCGTAGGTACTC
+
9994899>>>6999-9>>999>><5;<@@@
@HQ5VQ:00065:00026
ACGAGTGCGTTCCCCATGTCGTAGGTACTC
+
9;AA>>?A;<8<CK9>=DCCB@@?>89<99
@HQ5VQ:00066:00006
TAGTATCAGCCTCGCCATGACG
+
999999449@7999829,**0*
@HQ5VQ:00066:00014
TAATATCAGCCTCGCCATGACGAAAGTATTCC
+
;;9;<BCAAA@:;;><>>>999991444/,/,
@HQ5VQ:00066:00039
ACGAGTGCGTTCCCCATGTCGTAGGTACTC
+
?????@C?@@5999/9BBCCCBBA=;9999
@HQ5VQ:00067:00024
ACGAGTGCGTTCCCATGTCGTAGGTACTC
+
==?@>@A@@@59919@@ACBDCB?;<<AA
@HQ5VQ:00067:00029
CGTGTCTCTAGGCACAGGATTTTGTGTAGA
+
AACBCCBBCCC?9999954999/9999994
@HQ5VQ:00067:00034
ACGAGTGCGTTCCCCATGTCGTAGGTACTC
+
ABA:9;CBCC5999/9B@ABBAB@7;99>>
@HQ5VQ:00068:00026
ACGAGTGCGTTCCCCATGTCGTAGGTACTC
+
>>@BBBB@>?5999/9AA@@>>==-011>1
@HQ5VQ:00068:00028
ACGAGTGCGTTCCCCATGTCGTAGGTACTC
+
>A9<;AAA@@7;9;4<?B=B;;;C>9;;;9
@HQ5VQ:00069:00008
ACGAGGTGCGTTCCCCATGTGTGAGGGTAC
+
,/6887844842444,444/////..+.//
@HQ5VQ:00069:00013
ACGAGTGCGTTCCCCATGTCGTAGGTACTC
+
@>?@BCB@BC2444/9>>>@@CAA<<>999
@HQ5VQ:00071:00005
ACGAGTGCGTTCCCATGTCGTAGGTACTC
+
>ABB??@CCC@CD>C@=9:9988478494
@HQ5VQ:00071:00007
ACGAGTGCGTTCCCCATGTCGTAGGTACTC
+
?AB@@ACCBB=AA@6@>;9;>>>>479999
@HQ5VQ:00071:00024
ACGAGTGCGTTCCCCATGTCGTAGGTA
+
=?@;;<<98C2999,94>944443134
@HQ5VQ:00071:00028
ACGAGTGCGTTCCCCATGTCGTAGGTACTC
+
9;A?@@;;9?5999/9@?>@B;;;=;<<>?
@HQ5VQ:00071:00030
ACGAGTGCGTTCCCCATGTCGTAGGTAACTC
+
B?=9;<;>>;2;9914B?@@=666,./,///
@HQ5VQ:00072:00021
ACGAGTGCGTTCCCATGTCGTAGGTACTC
+
=>?BAB>??;59909?>:??=?;=;<<>>
@HQ5VQ:00073:00023
TACTGAGCTACACACACAGAAAGATTGGTGCTGAC
+
B9<;CCCCA@9999944444853339666......
@HQ5VQ:00074:00029
ACGAGTGCGTTCCCCATGTCGTAGGTACTC
+
?BB;:<CCB@8;;;4<BCECCECC57;<;?
@HQ5VQ:00081:00010
TGATACGTCTCCTTCCTTAGTTACTTCAGTG
+
BAA>499999969;98988;;69@B<9:494
@HQ5VQ:00081:00047
ACGAGTGCGTTCCCCATGTCGTAGGTACTC
+
=@=@@ABB@@5999/9B@>999886799>=
@HQ5VQ:00082:00014
ACGAGTGCGTTC
+
???@@ECBBB69
@HQ5VQ:00083:00011
ACGAGTGCGTTCCCCATGTCGTAGGTACTC
+
8/1//6779;5999/9@?AAA@?A=<>>>9
@HQ5VQ:00083:00029
ACGAGTGCGTTCCCATGTCGGTAGG
+
//449994485990446///,/66,
@HQ5VQ:00085:00012
ACGAGTGCGTTCCCATGTCGTAGGTACTC
+
49999>999>69919@@>BCCCB589944
@HQ5VQ:00086:00033
TACTGAGCTACACACACAGAAAGATTTGGGT
+
49;;>@@B;;9><<11/6667+/333,33,3
@HQ5VQ:00086:00036
ACGAGTGCGTTCCCCATGTCGTAGGTAC
+
>>9/1////67:8;61999@@?@A5944
@HQ5VQ:00088:00033
ACGAGTGCGTTCCCCATGTCGTAGGTACTC
+
>>8999998C5999,4=>?BC=<;?B>?99
@HQ5VQ:00089:00032
ACGAGTCGTACCATGCGT
+
49944/22,,,****///
@HQ5VQ:00091:00011
TCTCTATGCGCTCCACATGTCTAAGGTACT
+
AAABB<=<ABB@@=AAA=>=@11-1-1//,
@HQ5VQ:00092:00026
ACGAGTGCGTTCCCCATGTCGTAGGTACTC
+
;@AC@>;=22,/8808;?==8438;794=4
@HQ5VQ:00093:00032
ACGAGTGCGTTCCCCATGTCGT
+
8:;<CCA><@-111*1/7/1,,
@HQ5VQ:00095:00036
ACGAGTGCGTTCCCCATGTCGTAGGTACTC
+
=@BBBBBCCB=A@@6AAAB>>>=>-012@<
@HQ5VQ:00098:00013
ACGAGTGCGTTCCCCATGTCGTAGGTACTC
+
9::@@>>>995999/9BB9999984899:/
@HQ5VQ:00098:00021
ACGAGTGCGTTCCCCATGTCGTAGGTACTC
+
<BBBAB>?@B>ABB4<<@??>993174494
@HQ5VQ:00050:00059
ACGAGTGCGTTCCCATGTCGTAGGTACTC
+
8>>>>999492990444488:43134444
@HQ5VQ:00053:00051
ACGAGTGCGTTCCCCATGTCGTAGGTACTC
+
9;;:<AA?@@5444/9999@@@?>479444
@HQ5VQ:00053:00069
TCTCTATGCGCTCCACATGTCTAAGGTAC
+
44449999:==8A?B111:8144:;2444
@HQ5VQ:00053:00070
ACGAGTGCGTTCCCATGTCGTAGGTACTC
+
499?@@>>>>59914;99=BBA??@@AAA
@HQ5VQ:00055:00059
ACGAGTGCGTTCCCCATGTCGTAGGTACTC
+
CCC@@ACA??5999/9>>@BCCBC?A;<<C
@HQ5VQ:00055:00060
ACGAGTGCGTTCCCCATGTCGTAGGTACTC
+
41111/7888,44414@@?BA998<899>>
@HQ5VQ:00056:00054
AGCACTGTAGCTGTCACTAGTTACTTGT
+
@AB@BBC::<CCCCA?@A?==599?<@A
@HQ5VQ:00059:00051
ACGAGTGCGTTCCCCATGTCGTAGGTACTC
+
@@CAB?EBBA2444/9>@@BBCCC??@@@@
@HQ5VQ:00059:00054
ACGAGTGCGTTCCCCATGTCGTAGGTACTC
+
49@999;;9@@CCC7A999944;9734444
@HQ5VQ:00059:00059
AGCACTGTAGCTGTCACTAGTTACTTGTGTG
+
@@@A<<:AAB?A@;99999442449::9:9/
@HQ5VQ:00060:00058
TACTGAGCTACACACACAGAAAGATTGGTGCTGC
+
ABBBCBBB;;;<<<<CB??BB:;;;1313333.,
@HQ5VQ:00060:00064
ACGAGTGCGTTCCCCATGTCGTAGGTACTC
+
=BC?@ACA??5999/9@ABCD<;;@?A=<<
@HQ5VQ:00061:00082
ACGAGTGCGTTCCCCATGTCGTAGGTACTC
+
9@?@@@@A@@5;;;49@@>;;997489994
@HQ5VQ:00061:00089
ACGAGTGCGTTCCCCATGTCGTAGGTACTC
+
@ABBAB@@>>;>>?/999984877114498
@HQ5VQ:00062:00052
ACGAGTGCGTTCCCCATGTCGTAGGTACTC
+
81<11/78888==?6=@BB@AA@@@ABBD<
@HQ5VQ:00062:00056
ACGAGTGCGTTCCCCATGTCGTAGGTACTC
+
9<<CCBBBEC=@@@6@@@@BA988478498
@HQ5VQ:00062:00071
ACGAGTGCGTTCCC
+
@@:<<A@@>A>BBA
@HQ5VQ:00062:00074
ACGAGTGCGTTCCCCATGTCGTAGGTACTC
+
=@@AADB@@@5994/9999@BCCCCABAAA
@HQ5VQ:00062:00078
ACGAGTGCGTTCCCCATGTCGTAGGTACTC
+
?==B@@>>@@5999,9@@@CBA@?B:<<<;
@HQ5VQ:00063:00053
ACGAGTGCGTTCCCCATGTCG
+
??>@@A@@@B=ACC:EBBBCC
@HQ5VQ:00064:00053
ACGAGTGCGTTCCCCATGTCGTAGGTACTC
+
9;@AAA=<;CBDDB8CBCCCC;;84899>>
@HQ5VQ:00064:00073
ACGAGTGCGTTCCCCATGTCGTAGGTACTC
+
=?=99<@>?A6999-9@AACGBCC=;<<AA
@HQ5VQ:00064:00092
ACGAGTGCGTTCCCCATGTCGTAGGTACTAC
+
;@A<<<CBGB>@@>4>>994843311446//
@HQ5VQ:00065:00063
ACGAGTGCGTTCCCCATGTCGTAGGTACTC
+
@B@BB<<;@@5999/9>BABBDDB@;<=AA
@HQ5VQ:00066:00060
ACGAGTGCGTTCCCCATGTCGTAGGTACTC
+
@A49<<<;;BAFND9BCCCB;110,///2,
@HQ5VQ:00067:00067
ACGAGTGCGTTC
+
AAB:;<<AAB?C
@HQ5VQ:00068:00051
ACGAGTGCGTCCCCATGTCGTAGGTACTC
+
BBBBBB99;@>?>4?>>>@AAA@C899@9
@HQ5VQ:00069:00053
ACGAGTGCGTTCCCCATGTCGTAGGTACTC
+
=>8<<<<;BC@BCC8AACAAADBA@?AAA9
@HQ5VQ:00069:00059
ACGAGTGCGTTCCCCATGTCGTAGGTACTC
+
9;@=89994:2444,49?@ABA??<:9<>A
@HQ5VQ:00069:00081
ACGAGTGCGTTCCCCATGTCGTAGGTACTC
+
==9;<CA@@@5999-9@@AABBBB?BCBBB
@HQ5VQ:00070:00050
TGATACGTCTCCTTCCTTAGTTACTTCAGTA
+
//1////694424892424488444899:44
@HQ5VQ:00070:00064
ACGAGTGCGTTCCCCATGTCGTAGGTACTC
+
?@@;;9>?==::>B+21<998433114444
@HQ5VQ:00070:00065
ACGAGTGCGTTCCCCATGTCGTAGGTACTC
+
9;AA@ACCCCBDDC8A=99999931344//
@HQ5VQ:00071:00061
ACGAGTGCGTTCCCCATGTCGTAGGTACTC
+
9;ABAAAAAC@GCE9DCGDCBGBFD;<=A@
@HQ5VQ:00072:00055
ACGAGTGCGTTCCCCATGTCGTAGG
+
9<B@@ACB@@5999/9>>>>>>>>5
@HQ5VQ:00072:00065
TCTCTATGCGCTCCCACATGTCTAAGGTAC
+
94444444;:9899-4;;CBD<?:?A;>44
@HQ5VQ:00073:00050
CGTGTCTCTAGGCACAGGATTTTGTGTAGA
+
BAAABDCECBBAB@AAD@ACNN9>=C@999
@HQ5VQ:00073:00060
TCTCTATGCGCTC
+
844449444////
@HQ5VQ:00073:00064
TCTCTATGCGCTCCACATGTCTAAGGTAC
+
9;;@DCABBCCBB=@AA>??@99642499
@HQ5VQ:00074:00059
ACGAGTGCGTTCCCCATGTCGTAGGTACTC
+
ABBCBBCCBB5;;9/9>@@BBBBB=:;<AA
@HQ5VQ:00074:00074
ACGAGTGCGTTCCCCATGTCGTAGGTAC
+
??=:9;@@@A?BBB6@@>11----*,,,
@HQ5VQ:00075:00064
ACGAGTGCGTTCCCCATGTCGTAAGGTACTC
+
???@@@@BCC@DFF9:<@11111,.,.///4
@HQ5VQ:00075:00067
ACGAGTGCGTTCCCCATGTCGTAGGTACTC
+
>@BBABB@>@5999/9>>>@BBACB@AACB
@HQ5VQ:00075:00078
TCTCTATGCGCTCCACATGTCTAAGGTA
+
9;4;BBABBEEBF@CCCCB;;9969694
@HQ5VQ:00075:00093
ACGAGTGCGTTCCCCATGTCGTAGGTACTC
+
=B=A@@@CCC5999,9@@ABC@??>?@@AB
@HQ5VQ:00078:00061
ACGAGTGCGTTCCCCATGTCGTAGGTACTC
+
BBB99<AABDACCB:CBBAABB=@>?;<<A
@HQ5VQ:00080:00066
ACGAGTGCGTTCCCCATGTCGTAGGTACTC
+
BAACCABBCC@CCD5:<>99110.,.//6/
@HQ5VQ:00081:00067
ACGAGTGCGTTCCCCATGTCGTTAGGTAC
+
BABBAA@>DD6999,44/////,.4,.//
@HQ5VQ:00085:00079
ACGAGTGCGTTCCCCATGTCGTAGGTACTC
+
ABBBBB??AB@CCD9A>@>99988478=94
@HQ5VQ:00086:00077
ACGAGTGCGTTCCCCATGTCGTAGGTACTC
+
?AB@@ABA?@5999/9>BABBBAA<:99@@
@HQ5VQ:00087:00074
ACGAGTGCGTTCCCCATGTCGTAGGTACTCA
+
94@ACBBEDC@CBB4<9@44///.,./,2,,
@HQ5VQ:00089:00082
TGTACGTCTCCTTCCTTAGTTACTTCAGTGCA
+
>9999<9@BB>B@B@C@CB@??94244444/*
@HQ5VQ:00089:00099
ATCAGACACGGACACAGCAGAACACAC
+
:;:>>>AAAA8;;<:??9444244333
@HQ5VQ:00090:00069
ACGAGTGCGTTCCCCATGTCGTAGGTACTC
+
ABB??@CCBC5999/9>>BCCDCC?BBBCB
@HQ5VQ:00091:00052
ACGAGTGCGTTCCCCATGTCGTAGGTACTC
+
BB=:;<B@@@=@>>4B999@@998;>>9;8
@HQ5VQ:00091:00085
TGATACGTCTCCTTCCTTAGTTATCTTC
+
?ACCCCCA<99<?242496665////78
@HQ5VQ:00092:00069
ACGAGTGCGTTCCCCATGTCGTAGGTACTC
+
AB?AAB;;<CBCCC9CBCB@>>984899@?
@HQ5VQ:00092:00071
ACGAGGTGCGTTCCCCATGTCGTAGGTACTC
+
9;A@A@CBBBA>AAA7BA@@@B@@><899>?
@HQ5VQ:00092:00076
ACGAGTGCGTTCCCCATGTCGTAGGTACTC
+
BBB99;@>>@6999/9?B@AABAA>:<9A?
@HQ5VQ:00095:00075
AGCACTGTAGCTGTCACTAGTTACTTGT
+
BBBBCABBBGFCBDCB=44995999AAA
@HQ5VQ:00097:00055
TACTGAGCTACCACACACAGAAAGGATTGG
+
4849444///7,//44499444-313.,.,
@HQ5VQ:00098:00070
ACGAGTGCGTTCCCCATGTCGTAGGTACTC
+
>@CBA@BA==5999/9AAACC@??=:;<@>
@HQ5VQ:00050:00116
TCTCTATGCGCTCCACATGTCTAAGGTAC
+
CBCCCA@ACCA995999999B4429>>;>
@HQ5VQ:00050:00129
ACGAGTGCGTTCCCCATGTCGTAGGTACTC
+
:;9@AA994;2444,4498;A?><>@@>=9
@HQ5VQ:00052:00121
ACGAGTGCGTTCCCCATGTCGTAGGTACTC
+
BAABAAB@@>5999/999;BBAAAE@DADD
@HQ5VQ:00054:00120
ACGAGTGCGTTCCCCATGTCGTAGGTACTC
+
999@9944482949,949?@;1106/1/=:
@HQ5VQ:00062:00136
ACGAGTGCGTTCCCATGTCGTAGGTACTC
+
??BBBBA@@@5990944494437164499
@HQ5VQ:00066:00135
ACGAGTGCGTTCCCCATGTCG
+
BBB@A@@AC@5999/9@DACC
@HQ5VQ:00066:00145
ACGAGTGCGTTCCCCAGTCGTAGGTACTC
+
BBABB?@@>@5999/9?>?C<;:>;<9A@
@HQ5VQ:00068:00133
ACGAGTGCGTTCCCCATGTCGTAGGTACTC
+
?@@ABBA?A@6999/94;884443734444
@HQ5VQ:00083:00131
ACGAGTGCGTTCCCCATGTCGTAGGTACTC
+
;88:;<<?@C@FDF:EAAAB>100,01/66
@HQ5VQ:00084:00112
ACGAGTGCGTTCCCCATGTCGTAGGTACTC
+
BBABBBBBB@5;;;/9>@>A<;:7<79444
@HQ5VQ:00096:00124
ACGAGTGCGTTCCCCATGTCGTAGGTACTC
+
=@B<;<BA>>5999/9B@@@AAAA7:99B>
@HQ5VQ:00099:00121
ACGAGTGCGTTCCCCATGTCGTAGGTACTC
+
?CCCCCBA>>5999/9?>>>>>><4794@4
@HQ5VQ:00056:00152
ACGAGTGCGTTCCCCATGTCGTAGGTACTC
+
8@?:;<>@@@5999,4=>>@A@@@=?>AAA
@HQ5VQ:00059:00167
ACGAGTGCGTTCCCCATGTCGTAGGTACTC
+
8=8@@BAA@@6999-9>ABDDDCC@B;><B
@HQ5VQ:00062:00166
TAGTATCAGCCTCGCCATGACGAAGGTATTCC
+
@@@A>?>?11,11/876=;?;;:=::1//77,
@HQ5VQ:00062:00188
ATATCGCGAGGGTATGGAAGACTCTATA
+
@?ABB?AA><<:<@AB?CCCDCDCA??A
@HQ5VQ:00070:00193
ACGAGTGCGTTCCCCATGTCGTAGGTACTC
+
899>?>>@@A;>@@6AACCDCCCB>:9<@@
@HQ5VQ:00072:00162
ACGTTCCCCATGTCGTAGGTACTC
+
49992888,44444;@?B@CA@@<
@HQ5VQ:00074:00153
TAGTATCAGCCTCGCCATGACGAAGGTATTCC
+
9<CBBBBC@@<:89><9989999542444242
@HQ5VQ:00076:00163
ACGAGTGCGTTCCCCATGTCGTAGGTACTC
+
==4;9>999?<@@@4?<9;;B;9:>;91>1
@HQ5VQ:00077:00177
TCACTGAGCTAC
+
4//////87844
@HQ5VQ:00081:00170
ACGAGTGCGTTCCCCATGTCGTAGGTACTC
+
;@CC@A@@=>5999/9B>;;>110;011:9
@HQ5VQ:00084:00163
TGATACGTCTCCTTCCTTAGTTACTTCAGT
+
BBBA?@@;<<@@B6<696999584424494
@HQ5VQ:00084:00170
ACGAGTGCGTTCCCCATGTCGTAGGTACTC
+
=?@BBB;;;C;@>A4>@?11/10.3./444
@HQ5VQ:00085:00151
ACGAGTGCGTTCCCCATGTCGTAGGTACTC
+
@B??@ACBAA>AAA4@>>99998311446/
@HQ5VQ:00091:00158
TAACTGAGCTACACACACAGAAAG
+
,,*,2288>>>1111,0/////+/
@HQ5VQ:00092:00154
TGATACGTCTCCTCCTTAGTTACTTACAGGT
+
=@889444/66,//,/,/:?9@BB2444929
@HQ5VQ:00095:00183
ACGAGTGCGTTCCCCATGTCGTAGGTACTC
+
849;999@995994,4444==979>?BBCB
@HQ5VQ:00097:00171
ACGAGTGCGTTCCCCATGTCGTAGGTACTC
+
BB:<;BCDCC?DDC9CCABBBAAA<:99@?
@HQ5VQ:00099:00188
ACGAGTGCGTTCCCCATGTCGTAGGTACTC
+
BBB::<CCCC?CCC9CCBBBBBBA;:;<B>
@HQ5VQ:00050:00231
ACGAGTGCGTTCCCCCCCC
+
@?498=9999599999944
@HQ5VQ:00060:00245
TGATAGTCTCCTCCTTAGTTACTTGCAGT
+
B;:;@99,,,*,,*,*,//,///,//6//
@HQ5VQ:00060:00247
ACGAGTGCGTTCCCCATGTCGTAGGTACTC
+
89>>;<9@@@5999/9@@@BBABC=@@@@@
@HQ5VQ:00076:00203
ACGAGTGCGTTCCCCATGTCGTAGGTACTC
+
BB??99999>;=9=,94A;88==;;799=4
@HQ5VQ:00079:00227
ACGAGTGCGTTCCCCATGTCGTAGGTACTC
+
@@9=99;99>;>>@/99?999988<79494
@HQ5VQ:00085:00205
ACGAGTGCGTTCCCCATGTCGTAGGTACTC
+
4994;==::;8<99-9>A@DCCAB>:;99>
@HQ5VQ:00088:00243
ACGAGTGCGTTCCCCATGTCGTAGGTACTC
+
BCAABB9499;??>/99@>;:;<>,01;>;
@HQ5VQ:00089:00231
ACGAGTGCGTTCCCCATGTCGTAGGTACTC
+
@@:<<AACCD@BCC:CBBABDBBB@AAAA<
@HQ5VQ:00090:00214
ATGGTATGGAAGACTCTATAGAG
+
>9769>>>5959AB9;<@@@AA;
@HQ5VQ:00091:00232
ACGAGTGCGTTCCCCATGTCGTAGGTACTC
+
==>??A@>>@5999-9BB@A<<;>6;9999
@HQ5VQ:00099:00216
ACGAGTGCGTTCCCCATGTCGTAGGTAACTC
+
@@@@AA<<9A@BAC:E;99>711.,./,/66
@HQ5VQ:00057:00257
ACGAGTGCGTTCCCCCCCCCCATGTCGTAGGTACTC
+
4;B<;<CB@=;??<<<<<;:"61//6667<;;994=
@HQ5VQ:00059:00282
ACGAGTGCGTTCCCCATGTCGTAGGTACTC
+
9<BBBBA?>>5111+11111/,/66611//
@HQ5VQ:00071:00280
TCTCTATGCGTTCCACATGTCTAAGGTA
+
BCCCEC:;9@:24244444444424244
@HQ5VQ:00071:00297
ACGAGTGCGTTCCCCATGTCGTAGGTACTC
+
=@:;;>@>995999/999;AA@BC@B@>?D
@HQ5VQ:00090:00295
ACGAGTGCGTTCCCCATGTCGTAGGTACTC
+
@@BBA?AA?C5999/9>>@CCBBB=@@@A>
@HQ5VQ:00052:00326
TAGTATCAGCCTCGCCATGACGAAGGTATTCC
+
449894B:;49>>99599@@@9951,111,1-
@HQ5VQ:00057:00300
ACGAGTGCGTTCCCCATGTCGTAGGTACTC
+
>?B;;<CCBCBCCC9B;<;ABB@?A>2111
@HQ5VQ:00057:00335
ACGAGTGCGTTCCCCATGTCTAGTATC
+
ABBA??;;<DBCCC8D>-******,.3
@HQ5VQ:00059:00311
ACGAGTGCGTTCCCATGT
+
999449978=+**)***,
@HQ5VQ:00074:00321
ACGAGTGCGTTCCCATGTCGTAGGTACTC
+
@@BBBB?999244-999994487;>9;9A
@HQ5VQ:00077:00332
ACGAGTGCGTTCCCCATGTCGTAGGTACTC
+
9<BA@>AA;98<BB7CAAACBBAA=;<<<A
@HQ5VQ:00077:00336
ACGAGTGCGTTCCCCATGTCGTAGGTACTC
+
;;;;BABBBCACCEAC;<<CC@@@?B<<=B
@HQ5VQ:00078:00349
ACTGAGTCTACGCACAGATGAAGATGGT
+
//////44449998999444;89966,/
@HQ5VQ:00085:00323
TGATACGTCTCCTTCCTTAGTTACTTCAGTG
+
?>?@;99AB9969;?;=2894244>9?=:99
@HQ5VQ:00090:00338
ACGAGTGCGTTCCTCA
+
BBBBBBB@AA@B@BAA
@HQ5VQ:00065:00355
ACGAGTGCGTTCCCCATGTCGTAGGTACTC
+
;;A@@@A?>B5999/998948=77:<9966
@HQ5VQ:00070:00365
ACGAGTGCGTTCCCCATGTCGTAGG
+
?B>99<A>?@5999-9AABDBCCC?
@HQ5VQ:00074:00386
TGATACGTCTCCGTTCCTTAGTTGA
+
;99;9@=9:;=-//777;,-,/,//
@HQ5VQ:00075:00352
TATACGTCTCCCTCTTAGTTACTCAGTG
+
/,,///8/444-444244424444;;44
@HQ5VQ:00082:00351
ACGAGTGCGTTCCCATGTCGTAGGTACTC
+
=>9;9999@@5991999999449=<4444
@HQ5VQ:00088:00385
ACGAGTGCGTTCCCCATGTCGTAGGTACTC
+
411/1/6668,999,499>>@;4:<?9999
@HQ5VQ:00090:00374
ATATCGTCTCGTCTATTATGTTACGT
+
**,,,,,,449444942444424334
@HQ5VQ:00090:00379
ACGAGTGCGTTCCCATGTCGTAGGTATC
+
BA@>999999511+//////84313;//
@HQ5VQ:00091:00359
ACGAGTGCGTTCCCAT
+
448::>;12>---+,,
@HQ5VQ:00092:00374
ACGAGTGCGTTCCCATGTCGTAGGTACTC
+
=@@;;<99B@5991444444/.444////
@HQ5VQ:00093:00369
ACGAGTGCGTTCCCATGTC
+
4;A;99A>9969@:99998
@HQ5VQ:00094:00367
TAGTATCACTCC
+
<,,*****,792
@HQ5VQ:00095:00371
TATAGCTCGACATGTAGAG
+
//4444894444444:@;/
@HQ5VQ:00098:00376
ATACGTCTCCTATTATT
+
43444////,///,/77
@HQ5VQ:00054:00412
ACGAGTGCGTTCCCCATGTCGTAGGTACTC
+
=@@FBA<;<@;>>@4>@@@AAA@A>:<<@>
@HQ5VQ:00056:00409
ACGAGTGCGTTCCCCATGTCGTAGGTACTC
+
ABAB@?A@AC>BBB9CBCCC@;;;<899@9
@HQ5VQ:00064:00404
ACGAGTGCGTTCCCCATGTCGTAGGTACTC
+
9<BBBBB@A?=@>@6@CCCCCBAA=?@@@B
@HQ5VQ:00066:00447
ACGAGTGCGTTCCCCATGTCGATCA
+
9:C;9<BCCB=AAA9A>820*****
@HQ5VQ:00068:00435
TCTCTATGCGCTCCACATGTCTAAGGTA
+
ABABBCCBCCDBA>?;<<@@@<<,1,11
@HQ5VQ:00072:00424
AGCACTGTAGCTGTCACTAGTTACTTGT
+
=>;CA?=;<CCCCCBCDCDBAAEBB@BB
@HQ5VQ:00073:00436
CGTGTCTCTAGGACACATGGATTT
+
99@ABCE@@@=,//7//4/,////
@HQ5VQ:00077:00424
ACGAGTGCGTTCCCATGTCGTAGGTACTC
+
@A99;A994;29914;;;BBBBB?BCDBB
@HQ5VQ:00081:00405
ACGAGTGCGTTCCCCATGTCGTAGGTACTC
+
?@:??@A>@@5999/9@@ABBAAB=:<=A@
@HQ5VQ:00081:00427
ACGCTCGACCATGCCAGGTAGACAGGAGAC
+
/11////442/8//,/,00,../7776667
@HQ5VQ:00084:00435
ACGAGTGCGTTCCCCATGTCGTAGGTACTCACGTTCTAAGCCATCGAAC
+
8;9BA@9989549?-9;AACBAA@@CBC><1110,../,./54449;77
@HQ5VQ:00085:00419
ACGAGTGCGTTCCCCATGTCGTAGGTACTC
+
BB@;;<BBBB@DEE9DCAAAAA@C@BA@>9
@HQ5VQ:00089:00414
ACGAGTGCGTTCCCCATGTCGTAGGTACTC
+
=@?B@@@?@@6999,4999BBCCC@BBB<<
@HQ5VQ:00089:00425
ACGAGTGCGTTCCCCATGTCGTAGGTACTC
+
>>>999994424992=@BAA;;8>579>?>
@HQ5VQ:00091:00412
ACGAGTGCGTTCCCCATGTCGTAGGTAC
+
8@?B@A>@>>2999,4?@@CCCDC@D<>
@HQ5VQ:00093:00434
ACGAGTGCGTTCCCCATGTCGTAGGTACTC
+
=>=:9<>?@@6999,49;?ACCCB?@@@BB
@HQ5VQ:00094:00426
TGATACGTCTCCTTCCTTAGTTACTTCA
+
BBBBAAAA@>:7;7;>B@CCC@<<=?BB
@HQ5VQ:00062:00459
ACGAGTGCGTTCCCCAACTTC
+
9<@A>>@991-111+,*,,*,
@HQ5VQ:00068:00451
ACGAGTGTCGTTCCCCATGTCGTAGGTACTC
+
>>88,,,,,,*)((((,,,,,28:B>????B
@HQ5VQ:00069:00459
ACGAGTGCGTTCCCCATGTCGTAGGTACT
+
9<B;;<A>>>,///*////68;<B@@9::
@HQ5VQ:00080:00491
ACGAGTGCGTTCCCCATGTCGTAGGTACTC
+
9;D<;<CACC5999/9>9984443134444
@HQ5VQ:00087:00452
ACGAGGTGCCGTTC
+
89911,///,/,**
@HQ5VQ:00089:00456
ACGAGTGCGTTCCCCATGTCT
+
>=A=;99997,,,,*,,***,
@HQ5VQ:00096:00463
ATATCGCGAGGGTATGA
+
;;@@@>>>111-11/,,
@HQ5VQ:00096:00499
ACGAGTGCGTTCCCCATGTCGTAGGTACTC
+
BBB>==999969AA:A@?AB@BBB?B<<;A
@HQ5VQ:00099:00486
ACGAGTGCGTTCCCCATGTCGT
+
BBBC;;<1/8,,,,*,,*,,,,
@HQ5VQ:00089:00500
ACGAGTGCGTTCCCCATGTCGTAGGTACTC
+
BBBBA=;9885999,9@;4999937799=9
@HQ5VQ:00071:00594
CGTGTCTCTAGGCACAGGATTTTGTGTAGA
+
BBCCCDDBBBB?ABB9?;9999/9@@@@99
@HQ5VQ:00073:00580
ACGAGTGCGTTCCCCATGTCGTAGGTACTC
+
::?99<BA>@5999/9B@@BBBBA:7;;@@
@HQ5VQ:00088:00592
ACGAGGTGCGTTCCCCATGTCGTAGGTAT
+
9:>11,1<<;:,944,4////7644,.44
@HQ5VQ:00097:00586
ACGAGTGCGTTCCCCATGTCGTAGGTATC
+
@AB99<@@@@5999/99999>=>><<=94
@HQ5VQ:00074:00611
ATATCGCGACGGGTATGGAAGACTC
+
6411//774444-4449242444//
@HQ5VQ:00074:00616
ACGAGTGCGTTCCCCATGTCGTTAGGT
+
88849<<@@@@DCB7A911111,..,.
@HQ5VQ:00077:00609
ACGAGGTGCGTTCCCCATGTCGTAGGGTACTC
+
98;11,/////,///*4444444333,14498
@HQ5VQ:00080:00601
ACGAGTGCGTTCCCCATGTCGTAGGTACTC
+
98999944442444,4;9=8948848>>>=
@HQ5VQ:00080:00603
ACGAGTGCGTTCCCATGTCGTAGGTACTC
+
4889999444244-444:4;9BA>AB<<<
@HQ5VQ:00082:00605
ACGAGTGCGTTCCCCATGTCGTAGGTACTC
+
8==849>>>>;===6=CCBABA984899<A
@HQ5VQ:00090:00606
ACGAGTGCGTTCCCATGTCGTAGGTACTC
+
499994@>9>5990494@@A@@@==9999
@HQ5VQ:00090:00631
ACGAGTGCGTCCCCCATGGTC
+
9>@99998C81///*///,,2
@HQ5VQ:00077:00697
ACGAGATGCGTTCCCA
+
978//,,0,,,*/856
@HQ5VQ:00079:00693
ACGAGTGCGTTCCCATGTCGTAGGTACTC
+
<BC<<<CB998<>:>?>>?;11:9:1/1;
@HQ5VQ:00085:00690
ACGAGTGCGTTCCCATGTCGTAGGTATC
+
BB>@;99@;<8<D:@>9998447734//
@HQ5VQ:00097:00665
ACGAGTGCGTTCCCATGTCGTAGGTATCATACCCCCCGACTG
+
BCBBA=>@9489A?F>@@;;;BF=@B@;;;00;;66(.....
@HQ5VQ:00072:00703
ATCAGACACGGACACAGCAGAACACACA
+
9;;A<<;CBB5;9@99449492444834
@HQ5VQ:00072:00704
ACGAGTGCGTTCCCCATGTCGTAGGTACTC
+
ABA::<BC>>5999/9AA@CD@A?>;<9@>
@HQ5VQ:00076:00705
ACGAGTGCGTTCCCCATGTCGTAGGTACTC
+
@A:<;@@@995999/9AA@@AAB@>@@<<<
@HQ5VQ:00077:00711
AGCACTGTAGCTGTCACTAGTTACTTGT
+
BBAABDBCBB:;9;?>99999599958=
@HQ5VQ:00087:00709
ACGAGTGCGTTCCCCATGTCGTAGGTACTC
+
?@:49<<999<BBB9BBB@@@>>>;89999
@HQ5VQ:00077:00830
ACGAGTGCGTTCCCCATTGTC
+
??;4499?91,/660//,,,,
@HQ5VQ:00078:00844
ACGAGTGCGTTCCCCATGTCGTAGGTACTC
+
>>8?@BCBCC2444/9BBCCCBCC>B?@@B
@HQ5VQ:00080:00838
ACGAGTGCGTTCCCCATGTCGTAGGTACTC
+
>@=?@BBABB=@AA6ABC@BACCE@C<<99
@HQ5VQ:00082:00823
ACGAGTGCGTTCCCCATGTCGTAGGTATC
+
@@8//1////,///*4;>BBCCA@@?B@>
@HQ5VQ:00083:00844
TAGTATCGATGC
+
444/////////
@HQ5VQ:00086:00839
ACGAGTGCGTTCCCCATGTCGTAG
+
:>499>>>895999,4;;<1/1/.
@HQ5VQ:00091:00814
ACGAGTGCGTTCCCCATGTCGTAGGAT
+
:;6111/6665?BB:CDC>>@110,.*
@HQ5VQ:00091:00828
ACGAGTTGCGTTCCCCAT
+
>@/---*,,,,*,0008B
@HQ5VQ:00091:00846
ACGAGTTGCGTTCCC
+
89;1/-*--,,*,22
@HQ5VQ:00096:00826
ACGAGGTGCGTTCCCCATGTCGTAGGTTCTC
+
;88//,1////:BEC:CC@AAA<;8=?4111
@HQ5VQ:00099:00828
ACGAGTGCGTTCCCCATGT
+
9;/111/688,444,4>91
@HQ5VQ:00081:00871
ACGAGTGCGTTCCCCATGTCGTAGGTACTC
+
B@=@@@@@@@5999/9999AB;;:=;<9A>
@HQ5VQ:00081:00895
ACGAGTGCGTTCCCCATGTCGTAGGTACTC
+
>=8;;<@@@@6999/9@?ACBBBA=?>>>9
@HQ5VQ:00090:00868
ACGAGTGCGTTCCCCATGTCGTAGGTACTC
+
?B=?9;;A@@599<49@BCCBBBB8:;BBB
@HQ5VQ:00095:00856
ACGAGTGCGTTCCCCATGTCGTAGGTACTC
+
?A>99<<@A@5<9<4<BBCCCA@?<?@<<9
@HQ5VQ:00097:00852
ACGAGTGCGTTCCCCATGTCGTAGGTACTC
+
>>>9899=4429BB8CDCB@<998<>999>
@HQ5VQ:00087:00924
ACGAGTGCGTTCCCCATGTCGTAGGTACTC
+
?@B:;=B@@@5999/9?>@BBBCC@B:<;@
@HQ5VQ:00092:00918
TAGTATCAGCCTCGCCATGACGAAGGTATTCC
+
4ACB=AB=9;8;AAB@BBBCBBB@C@BBC@C@
@HQ5VQ:00092:00921
ACGAGTGCGTTCCCCATGTCGTAGGTACTC
+
BAAA>>99;;8;BC9ECCCAACAA4899>9
@HQ5VQ:00101:00039
ACGCGTTCCCCATGTCGTAGGTACTC
+
>@BCCCACBC8BCAABCCBC@?9<<B
@HQ5VQ:00102:00017
ACGAGTGCGTTCCCCATGTCGTAGGTACTAC
+
BB9<;B<;;CACCC9CBB@A=<;B?8991//
@HQ5VQ:00103:00013
ACGAGTGCGTTCCCCATGTCGTAGGTACTC
+
@@;;<@>>@@5999/9@DBCCBBB@@BA@A
@HQ5VQ:00104:00049
TGATACGTCTCCCTTCCTTAGTTACTTCAG
+
999999999849-99:2424442497566/
@HQ5VQ:00105:00011
ACGAGTGCGTTCCCATGTCGTAGGTACTC
+
=@:<<CBA@?299099@@B;<9?5:9?CB
@HQ5VQ:00107:00020
ACGAGTGCGTTCCCCATGTCGTAGGTACTC
+
499;;?AAAC@CCC:GBBBC@@@B@;;<<9
@HQ5VQ:00107:00040
ACGAGTGCGTTCCCCATATCGTAGGTACTC
+
/////444442444,44449=889<?<;<B
@HQ5VQ:00108:00028
TAGTATCAGCCTCGCCATGACGAAGGTATTCC
+
//::=ACIA@?@@>@9<;@9<;<69<=99=:2
@HQ5VQ:00108:00039
AGCACTGTGTACGCTGTCACTAGTTACTTGTGT
+
4889800,,,,0,,,,/:?449===;;B699//
@HQ5VQ:00111:00042
ACGAGTGCGTTCCCCATGTCGTAGGTACTC
+
19444=9=>@2999/9>>@BBBBC>AB@@@
@HQ5VQ:00112:00018
ACGAGTGCGTTCCCCATGTCGTAGGTACTC
+
9>899>>>89:<BC:FBBB>111>,011:6
@HQ5VQ:00112:00044
CGTGTCTCTAGGCACAGGATTTTGTGTAGA
+
DBHHHCBBBBE@BBA??<9999/9A@A??9
@HQ5VQ:00115:00012
TCTCTATGCGCTCCACATGTCTAAGGTACT
+
9;<<ACA@AAC@><@<<;9CAAA@C9<<<;
@HQ5VQ:00115:00014
ACGAGTGCGTTCCCCATGTCGTAGGTACTC
+
>;<11168;8,444,4@@?BBBAA=?@ABC
@HQ5VQ:00115:00019
ACGAGCGTTCCCATGTCGTAGGTACT
+
11////44244-499999979641-,
@HQ5VQ:00116:00025
ATCAGACACGGACACAGCAGAACACAC
+
?>BBBB@CCC;;=HDDBBCCGDCB??:
@HQ5VQ:00117:00031
AGCACTGTAGCTTCGTCACTAGTTACTTGTGT
+
?A>9444//8//,/888;994992444244//
@HQ5VQ:00119:00020
ATATCGCGAGGGTATGGAAGACTCTATAG
+
C?@@BB@=ABB>ABBB@C@CGCCCCB//0
@HQ5VQ:00121:00004
ACGAGTGCGTTCCCCATGTCGTAGGTACTC
+
>@@;;<9>8429@@1:;AB@=110901///
@HQ5VQ:00122:00018
ACGAGTGCGTTCCCCATGTCGTAGGTACTC
+
>@B@@@CA??5999/9BAACBB@?;?@@@@
@HQ5VQ:00124:00021
TGATGCGTCCCTCCTTCCGTTAGGTTACCTTC
+
/,,****,**),,*/78,/1:196;@>;<8--
@HQ5VQ:00125:00015
ATATCGCGAGGGTATGGAAGACTC
+
9899@AB:=:B>?>/1,1:11.4.
@HQ5VQ:00125:00025
ACGAGTGCGTTCCCCATGTCGTAGGTACTC
+
;4899>>>895;CC5@@CDB;;8?4791//
@HQ5VQ:00125:00028
ACGAGTGCGTTCCCCATGTCGTAGGTACTC
+
=@@@@ABBBC@CCC9DCBBB@@@A@;;<AA
@HQ5VQ:00125:00040
ACGAGTGCGTTCCCCATGTCGTAGGTACTC
+
BBBABBCBBA;A@@6A?@>@9843134444
@HQ5VQ:00125:00044
ACGAGTGCGTTCCCCATGTCGTAGGTACTC
+
8>>999>>>@5999,9@@ABBBAB<?<<<B
@HQ5VQ:00127:00016
ATATCGCGAGGGTATGGAAGACTCTATAGAGG
+
A>>@>>>9444-444A>A?B?97976176619
@HQ5VQ:00127:00020
TACTGAGCTACCACACACATGAAAGGA
+
;99@@9948482446//////88+/,/
@HQ5VQ:00134:00019
ACGAGTGCGTTCCCATGTCGTAGGTACTC
+
?>=@@;99@@59914449CCCCC?BA@@C
@HQ5VQ:00134:00036
ACGAGTGCGTTCCCCATGTCGTAGGTACTC
+
?@@B@@@A@>;@@@4??999>9731644//
@HQ5VQ:00137:00030
ACGAGTGCGTTCCCCATGTCGTAGGTACTC
+
>>4;;A<<4A=@@A6AAAAABAA?<89994
@HQ5VQ:00139:00028
ACGAGTGCGTTCCCCATGTCGTAGGTACTC
+
::111>=;=>=@@@6ABDB9999>4899//
@HQ5VQ:00149:00027
ACGAGTGCGTTCCCCATGTCGTAGGTACTC
+
8/1//8//4:5999/9@@CCAA@A579911
@HQ5VQ:00102:00051
ACGAGTGCGTTCCCCAATGTCGTAG
+
489@@A<3117888*1,//4444/.
@HQ5VQ:00103:00073
TCTCTATGCGCTCCACAATGTCTAAGGTA
+
A;<<><<AGCBA><811,16//4424944
@HQ5VQ:00109:00085
TAGTATCAGCCTCCGCCATGACGAAGGTATTCC
+
////444//6,//,//,449999;242444:;2
@HQ5VQ:00110:00092
ACGAGTGCGTTCCCCATGTCGTAGGTACTC
+
=B?BBBBBB@5999/9>A99;977<799A=
@HQ5VQ:00117:00052
ACGAGTGCGTTCCCCA
+
AABBBBBBBB>AAA9A
@HQ5VQ:00122:00084
ACGAGTGCGTTCCCCATGTCGTAGGTACTC
+
BBA@@ACB??2444/9@BCCCCCC@@BBBB
@HQ5VQ:00131:00056
ACGAGTGCGTTCCCCATGTCGTAGGTACTC
+
9@@:;<@@@@5999/9?D@@BA??;799@9
@HQ5VQ:00132:00058
ACGAGTGCGTTCCCCATGTCGTAGGTACTC
+
BB??@BA@C@5999/9A@?BBCCC@CA@@C
@HQ5VQ:00133:00050
ACGAGTGCGTTCCCCATGTCGTAGGTACTC
+
BBBBAAAB>;2944/9?>ABBAAA=:<<<A
@HQ5VQ:00133:00059
ACGAGTGCGTTCCCCATGTCGTAGGTACTC
+
BABC@?@>@@5999-9>@@BA@@@7:9>>>
@HQ5VQ:00138:00079
ACGAGTGCGTTCCCCATGTCGTAGGTACTC
+
BBABBBDECC?EBB9AACBBCC@@<?9<;@
@HQ5VQ:00144:00090
ACGAGTGCGTCCCATGCTC
+
/11//,,,///8566;4//
@HQ5VQ:00145:00083
ACGAGTGCGTTCCCCATGTCGTAGGTACTC
+
=@@B@@@C>=5999/9@@ACCCCC><@@AB
@HQ5VQ:00146:00058
ACGAGTGCGTTCCCCATGTCGTAGGTACTC
+
49@999>@@A6999,49999>97;<?B@AA
@HQ5VQ:00147:00064
ACGAGTGCGTTCCCCATGTCG
+
BBBB:9;>>@5999-9@@@BC
@HQ5VQ:00100:00138
TAGTATCAGCCTCGCCATGACGAAGGTATTCC
+
CB?9;<C><;ACA@A?B@>>>99642444242
@HQ5VQ:00106:00143
GCGTTCCCCATGTCGTAGGTACTC
+
<===<AAA9BCECBBBDC@@@ABB
@HQ5VQ:00107:00108
ACGAGTGCGTTCCCCATGTCGTAGGTACTC
+
BB@BBCCCCE@BBB6A?>;;;@A?6:;A=9
@HQ5VQ:00107:00120
ACGAGTGCGTTCCCCATGTCGTAGGTACTC
+
9<;BCCBBAC599;/9BABC<<<B>AACCB
@HQ5VQ:00108:00105
ACGAGTGCGTTCCCCATGTCGTAGGTACTC
+
ACB@??BBBC=AAA8AAAA>A998489911
@HQ5VQ:00119:00149
ACGAGTGCGTTCCCCATGTCGTAGGTACTC
+
9<CCA@AA@@5999/9?>@CCCCD??;<<B
@HQ5VQ:00120:00102
ACGAGTGCGTTCCCCATGTCGTAGGTACTC
+
BCBBBBCBBC?BBB9BBBCCGBBB?A@@@@
@HQ5VQ:00122:00104
ACGAGTGCGTTCCCCATGTCGTAAGGTACTC
+
@@B;;<<99@5999/99>::8/.,.658/14
@HQ5VQ:00124:00103
ACGAGTGCGTTCCCCATGTCGTAGGTACTC
+
BBBBBBA@@C@CHD9C;;;CA888;899>>
@HQ5VQ:00129:00110
ACGAGTGCGTTCCCCATGTCGTAGGTACTC
+
?@C;;=B@@@5999,4999?@=>C=@9999
@HQ5VQ:00133:00108
ACGCGTCGTCCA
+
67-,,,22/424
@HQ5VQ:00140:00128
ACGAGTGCGTTCCCCATGTCGTAGGTACCTC
+
;>999999442444,44489=:9;>9;49=8
@HQ5VQ:00145:00139
ACGAGTGCGTTCCCCATGTCGTAGGTACTC
+
9;;@@BA@@@?BBB499@@;;100,///77
@HQ5VQ:00146:00106
ACGAGTGCGTTCCCCATGTCGTAGGTACTC
+
:;;CBC;;;>;>??4>@AABB@>D;:;<<?
@HQ5VQ:00149:00107
ACGAGTGCGTTCCCCATGTCGTAGGTACTC
+
<=CBCCCBAC5999/9@BCCCCCC?@?A?C
@HQ5VQ:00106:00161
ATCAGACACTCGGACACAGCAGAACA
+
97;88788////,//4444////,//
@HQ5VQ:00107:00196
TGATACGTCTCCTTCCTTAGTTACTTCA
+
9;B;;<ABAAB?B>A>@?@@>;>>><>>
@HQ5VQ:00111:00157
ACGAGTGCGTTCCCCATGTCGTAGGTACTC
+
?B?@AAA@ACADDC9BBC@?@@>>;7;<@>
@HQ5VQ:00111:00189
ATATCGCGAGGTTATGGAAGACTCTAATAGAA
+
;@BBCCC?=<?A699>295443.4..,...44
@HQ5VQ:00113:00167
ACGAGTGCGTTCCCCATGTCGTAGGTTACTC
+
9999999989;9??4??>>;;;01,0,//2,
@HQ5VQ:00115:00172
ACGAGTGCGTTCCCCATGTCGTAGGTACTC
+
BBBCBB::@CADDD9AABBBAA@@689998
@HQ5VQ:00116:00181
ATATCGCGAGGGTATGGAAGACTCTATAGA
+
9899>@4944A=;;@@2924887787./.,
@HQ5VQ:00117:00160
ACGAGTGCGTTCCCCATGTCGTAGGTACTC
+
@@CBBCCB;;2444/9AA@B<;98689>>9
@HQ5VQ:00117:00170
ATATCGCGAGGGTATGGAAAGACTCTA
+
9;@F@@@<<<BB9999599-44433..
@HQ5VQ:00118:00164
ACGAGTGCGTTCCCCATGTCGTAGGTACTC
+
==>@@@@@>?5999/9AAABCCBC=?BAB@
@HQ5VQ:00122:00175
ACGAGTGCGTTCCCCATGTCGTAGGTACTCA
+
9;@@@@B@AC@BCC9=<BC>>998484/<1-
@HQ5VQ:00123:00174
ACGAGTGCGTTCCCCATGTCGTAGGTAACTC
+
=?9<<B@@@C>BBB9BCCAAA99868929@9
@HQ5VQ:00124:00169
ATCAGACACGGACACAGCAGAACACACAG
+
9;;AAA;<<B9;:CCDB9=495999870.
@HQ5VQ:00124:00184
ACGAGTGCGTTCCCCATGTCGTAGGTAC
+
;;@;;;94::2444,49886//..,.//
@HQ5VQ:00124:00199
ATATCGCGAGGGTATGGAAGACTCTATAGGG
+
;?>@@>>999@:>@99595488996....30
@HQ5VQ:00126:00169
ACGAGTGCGTTCCCCATGTCGTAGGTACTC
+
BB?AB?99<A>ADH:D<<999998474494
@HQ5VQ:00126:00185
TACTACGCGTCCCTCT
+
4444////////+/8:
@HQ5VQ:00129:00171
ACGAGTGCGTTCCCCATGTCGTAGGTACTC
+
BBB@@?BA@@<@@@/9<??<=101,01/<1
@HQ5VQ:00130:00170
TCTCTATGCGTCCACATGTCATGAAGGTAC
+
,,,,0278////,//494994444242444
@HQ5VQ:00137:00172
ACGAGTGCGTTCCCCATGTCGTAGGTACTC
+
49;B@B@AA@5;;;/9B@;;<AA?<;9999
@HQ5VQ:00143:00199
ATATCGCGAGGGTATGGAAGA
+
@?;;<@B99991/6/1,1,//
@HQ5VQ:00144:00162
CGAGTGCGTTCCCCATGTCGTAGGTACTC
+
BABBCBB@F6444/9@BABBBAA>;:;B?
@HQ5VQ:00146:00172
ACGAGTGCCGTTCCCCACTGTCGTAAGG
+
444994442442444,4944//111,..
@HQ5VQ:00101:00220
ACGAGGTGCGTTCCCCATGTCGTAGGTACTC
+
-,2,,*/77788?==6=AABAA@>B<:<<>>
@HQ5VQ:00101:00235
ACGAGTGCGTTCCCCATGCTCG
+
//1//844492444,494////
@HQ5VQ:00101:00249
ACGAGTGCGTTCCCCATGTCGTAGGTACTC
+
BA=?@@@>>@5999/9>>>@<;:B=:<<@@
@HQ5VQ:00103:00244
ACGAGTGCGTTCCCATGTCGTAGGTACTC
+
89999948895//+////770/.,.///7
@HQ5VQ:00107:00220
ACGAGTGCGTTCCCCATGTCGTAGGTACTC
+
CCB99<@@@@6999/9@@>BCCCC@@;<>B
@HQ5VQ:00112:00243
ACGAGTGCGTTCCCCATGTCGTAGGTACTC
+
>@@C@A;;;A>A@A4@<99@@998;><9<A
@HQ5VQ:00117:00236
TGATACGTCACCTTCCTTAGTTACTTCAGTGC
+
@9899999999592424:;:??A@A@CCC<;9
@HQ5VQ:00123:00222
ACGAGTGCGTTCCCCATGTCGTAGGTACTC
+
=>@@BBB@@A6999/9@A>@@AAA=?@@A<
@HQ5VQ:00124:00232
ACGAGTGCGTTCCCCATGTCGTAGGTACATC
+
;;9A@@994;2444,4999>>1..4.////6
@HQ5VQ:00125:00249
ACGAGTGCGTTCCCCATGTCGTAGGTACTC
+
;<ACA@<;9959>>4>>>@BC@@?=79998
@HQ5VQ:00127:00205
ACGAGTGCGTTCCCCATGTCGTAGGTACT
+
=@A;;<<BGHBDCE6@@>111/..,.//6
@HQ5VQ:00129:00207
ACGAGTGCGTTCCCCATGTCGTAGGTACTC
+
>>@A@A@>995999/9@?ACAA@A@:<=EC
@HQ5VQ:00134:00242
TGATACGTCTCCCTCTTAGTTACTTCAGTG
+
44484449/,,,*,,,00075944249:99
@HQ5VQ:00136:00233
TGATACGTCTCCC
+
>99444494///+
@HQ5VQ:00141:00221
ACGAGTGCGTTCCCCATGTCGTAGGTACTC
+
>BA?BB<<=CACCC:BBCAAGAB?479944
@HQ5VQ:00143:00218
ACGAGTGCGTTCCCATGTCGTAGGTA
+
=@?>>@>>>>59914:A>>@@=7<89
@HQ5VQ:00101:00293
ACGAGTGCGTTCCCCATGTCGTAGGTACTC
+
A@ACAC@BA@5999/99@@CCDFC9:<<<<
@HQ5VQ:00110:00279
ACGAGTGCGTTCCCCATGTCGTAGGTTC
+
9;@B;;<?@A6999/9>>?AAAAA=@=D
@HQ5VQ:00112:00293
ACGAGTGCGTTCCCCATGTCGTAGGTACTC
+
9>>@;;9?>@5999-9?>>>9983734444
@HQ5VQ:00113:00293
ACGAGTGCGTTCCCCATGTCGTAGGTACTC
+
9884>>=;>>5999/499=@A@>7<79999
@HQ5VQ:00114:00250
TCTCTATGCGCTCCACATGTCTAAGGTA
+
CCBBAAACEDDCCCAABA@999959599
@HQ5VQ:00114:00284
ACGAGTGCGTTCCCCATGTCGTAGGTACTC
+
@B=@@@<<<CCKLK9?<@>;1107,.////
@HQ5VQ:00117:00271
ACGAGTGCGTTCCCCATGTCGTAGGTACTC
+
8>?;<;===C=A@@6A<<<CBB@C@:<<AD
@HQ5VQ:00118:00271
ACGAGTGCGTTCCCCATGTCGTAGGTACTC
+
==9:;<@?@@6999/9@@@BCGBB?A@AAA
@HQ5VQ:00118:00282
ACGAGTGCGTTCCCCATGTCGTAGGTACTC
+
ABBBBBCA@C5944/9@@>>@;:7<?>@@9
@HQ5VQ:00120:00293
TAGTATCAGCCTCGCCATGACGAAGGTTTTCC
+
>=9994;999;==>>@BBAAACC@CBCCC:C@
@HQ5VQ:00122:00262
ACGAGTGCGTTCCCCATGTCGTAGGTTACTC
+
@BC@;<=A@B=@@@6@=>>;;100,/,/777
@HQ5VQ:00126:00269
TAGTATCAGCCTCGCCATGACGAAGGTATTCC
+
49@A>?B;;<=@BCDABBB=;447<8<ACAC8
@HQ5VQ:00128:00285
ACGAGTGCGTTCCCCATGTCGTAGGTACTC
+
@BBB>@@@?@5999/999;BBCCC>@ABB;
@HQ5VQ:00129:00252
ACGAGTGCGTTCCCCATGTCGTAGGTACTC
+
BBBABB?;992444/9@CABBEDC?A@@@A
@HQ5VQ:00130:00274
ACGAGTGCGTTCCCCATGTCGTAGGTACTC
+
?@BCCC<<<C@CCD9<=@@B@988;784>4
@HQ5VQ:00130:00282
ACGAGTGCGTTCCCCATGTCGTAGGTACTC
+
>>?BCBBDCG@CBB7@9<;@@BAC9:=BCA
@HQ5VQ:00134:00254
ACGAGTGCGTTCCCCATGTCGTAGGTACTC
+
?A@@<<<BCCACDH:GA@@>9988;<>>>=
@HQ5VQ:00137:00297
ACGAGTGCGTTCCCCATGTCGTAGGTACTC
+
9<;BCCBBBB>BBC9CCCCCC@??>6899@
@HQ5VQ:00138:00272
ACGAGTGCGTTCCCCATGTCGTAGGTACTC
+
>?A99;@A@@5;9949ABBBBBCC>A;<;@
@HQ5VQ:00139:00264
ACGAGTGCGTTCCCCATGTCGGTAGGTACTC
+
:=?@BBAAAA6<<9/9A@@@A?@;;78?@@@
@HQ5VQ:00141:00287
ACGAGTGCGTTCCCCATGTCGTAGGTACTC
+
89;9<<B;;8=@>>6A?BAC<;;B579899
@HQ5VQ:00146:00289
ACGAGTGCGTTCCCCATGTCGTAGGTACTC
+
BBB??ACCCB=AAA8ABCBCBBBB@?@ABB
@HQ5VQ:00147:00287
TCTCTATGCGCTCCACATGTCTAAGGTA
+
=@@@A@@A=?>BB@<<<9@@=4424999
@HQ5VQ:00104:00320
ACGAGTGCGTTCCCATGTCGTAGGTACTC
+
ABBBABA>>>59909>;8=>?>;<?@@@@
@HQ5VQ:00111:00302
ACGAGTGCGTTCCCCAGTCGTAGGTACTC
+
8>>A;;<BBB?BBB4B;;99>@?27;==9
@HQ5VQ:00112:00336
ACGAGTGCGTTCCCCATGTCGT
+
9<BBBBB@>?5999/9>>770,
@HQ5VQ:00112:00338
ACGAGTGCGTTCCCCATGTCGTAGGTACTC
+
9<CA@ACA??5499/9@>>@@B@@>A<<<@
@HQ5VQ:00121:00302
ACGAGTGCGTTCCCCATGTCGTAGGTACTC
+
4;A@@@BAAB=@@@4@@@;;<B>A>?<==G
@HQ5VQ:00123:00317
TCTCTATGCGCTCCACATGTCTAAGGTA
+
AA@ABCCCGDFBB>ABCCCCB==59599
@HQ5VQ:00125:00302
ACGAGTGCGTTCCCCATGTCGTAGGTACTC
+
44:444>CAA?ADB/999994487734444
@HQ5VQ:00128:00306
ACGAGTGCGTTCCCCATGTCGTAGGTACTC
+
?;;111888;;CBB6?<99@9988<694A4
@HQ5VQ:00134:00301
TCTCTATGCGCTCCACATGTCTAAGGTA
+
BBBBAAACBAAAC?CCCCCCBC=;@=99
@HQ5VQ:00134:00304
TCTCTATGCGCTCCACATGTCTAAGGTA
+
99449999;<BAA<@?9994:999=699
@HQ5VQ:00134:00316
ACGAGTGCGTTCCCCATGTCGTAGGTACTC
+
:;BCBBDCBB>AAA4@999AB@??>;<<<9
@HQ5VQ:00137:00305
ATCAGACACGGACACAGCAGAACACACA
+
4;BC>>?94424611//6//9@>>7731
@HQ5VQ:00137:00317
TGATACGTCTCCTTCCTTAGTTACTTTGAGT
+
8>@B999?999>D?GBCB<;1:<1--*,,,,
@HQ5VQ:00138:00334
ACGAGTGCGTTCCCCATGTCGTAGGTACTC
+
>=?@@@@ACB>BAA7A;<;CC@?@=:<<A@
@HQ5VQ:00142:00349
ACGAGTGCGTTCCCCATGTCGTAGGTACTC
+
498@?@@AA>;@>>4AAABBCABB=;<=<<
@HQ5VQ:00144:00316
ACGAGTGCGTTCCCCATGTCGTAGGTACTC
+
9;>99999842444,4A@>>@9885799B9
@HQ5VQ:00144:00339
TACTGAGCTACACACACAGAAAGATTGGTGCT
+
CAABCCB@@;899@9949888-4377;;@999
@HQ5VQ:00145:00345
ACGAGTGCGTTCCCCATGTCGTAGGTACTC
+
9;:;BBABBB5999/9>>>>=<<<,01/66
@HQ5VQ:00149:00346
AGCGAGTGCGTTCCCCAATGTCGTAGGTACTC
+
4//7//,,,,,*/880:;199??;;><8==44
@HQ5VQ:00100:00356
ATACGCTGGCAATGTCATGATA
+
98444///,/42////,,0,,,
@HQ5VQ:00101:00362
ACTAGCTCGACATGTATGAGTAG
+
44499944444/,,,,,,,,,,/
@HQ5VQ:00105:00351
ACGAGTGCGTTCCCCATGTCGTAGGTACTCT
+
DD9<<B@>@@5999,44444443311/////
@HQ5VQ:00107:00362
TCTCTATGCGCTCCACATGTCTAAGGT
+
BCECCCCB?A=895<<;9>CC:;<;@@
@HQ5VQ:00108:00368
ACGAGTGCGTTCCC
+
99>B@999995991
@HQ5VQ:00118:00375
ACGAGTGCGTTCCCCCATGTCGTAGGTACTC
+
?@@C9;;BCA=@@@@0ABBAAA>>773449:
@HQ5VQ:00128:00392
ACGAGTGCGTTCCCCATGTCGTAGGTACTC
+
9<CAA@CC@@=@@@6@BCCCBBCC?A@@@>
@HQ5VQ:00146:00362
ATATCGCGAGGGTATGGAAGACTCTATAGA
+
8::999A<=1A;>:=;-1-/:7;6:7/;/0
@HQ5VQ:00102:00404
ATCAGACACGGACACAGCAGAACACAC
+
9;B?@>A?9929B99999>=><@9887
@HQ5VQ:00104:00401
ACGAGTGCGTTCCCCATGTCGTAGGTACTC
+
@@?99999442444,44444894313;444
@HQ5VQ:00107:00424
CGTGTCTCTAGGCACAGGATTTGTGTAGAG
+
;<CDCCCA=<;?BCBBB8:9919@@>@@99
@HQ5VQ:00112:00436
ACGAGTGCGTTCCCCATGTCGTAGGTACTC
+
=@?@9;<BGHACKKCDABABA@??7:<?BA
@HQ5VQ:00113:00409
ACGAGTGCGTTCCCCATGTCGTAGGTACTC
+
?@>;9899498999299999910;>>111;
@HQ5VQ:00114:00402
TACTATGCGTCCCACTAT
+
4444444////:58//1,
@HQ5VQ:00115:00409
CGTGTCTCTAGGCACAGGATTTTGTGTAGA
+
BCCABCBEBBBAECBBB@9999/9@999>9
@HQ5VQ:00117:00403
ACGAGTGCGTTCCCCATGTCGTAGGTACTC
+
AA=@@;99@@5999,4999AB???=?BBBB
@HQ5VQ:00119:00406
ATCAGACACGGACACAGCAGAACACACA
+
98>>999@@@699@999>>=?<9;9836
@HQ5VQ:00119:00448
ACGAGTGCGTTCCCCATGTCGTAGGTATC
+
AA@99;;@@A@CEC9HC<<<DCCC@C<=>
@HQ5VQ:00125:00413
TAGTATCAGCCTCGCCATGACGAAGGTATTCC
+
@BB;9;?@998;;;<>C;;<A@><>>999@A>
@HQ5VQ:00130:00429
TACTGAGCTACCACACACAGAAA
+
;;;>?@A4944894444/6///+
@HQ5VQ:00140:00447
ACGAGTGCGTTCCCCATGTCGTAGGTACTC
+
BBB9:;A?@@5999-9AAACCCBB?B@@@C
@HQ5VQ:00141:00435
ACGAGTGCGTTCCCCCATGTCGTAGGTACTC
+
=@BBBBAC==54999-9DA@BCDBB@B@@@A
@HQ5VQ:00141:00447
ACGAGTGCGTTCCCCATGTCGTAGGTACTC
+
:<CBBBBB;969@@4>A@@CDFAB=?<<<>
@HQ5VQ:00123:00465
ACGAGTGCGTTCCCCATGTCGTAGGTACTC
+
=@?:;<AAAA>CCC6?@B@@@@>A;;4444
@HQ5VQ:00125:00476
ACGAGTGCGTTCCCCATGTCGTAGGTACTC
+
BBBBBABB442499,4498;;84:77==>9
@HQ5VQ:00125:00478
ACGAGTGCGTTCCCCATGTCGTAGGTACTC
+
BBA9;<==<C@DDI9B>=<C;;;B7;<AA>
@HQ5VQ:00134:00464
ACGAGTGCGTTCCCCATGTCG
+
9444449;;;5999,99991/
@HQ5VQ:00135:00481
AGTATCAGCCTCCGCCATGACAAGGTATTCC
+
//8:444442342347884444242444898
@HQ5VQ:00146:00471
ACGAGTGCGTTCCCATGTCGTAGGTACTC
+
<<CCCCC@99244-9@@@CCCBB8:<<A<
@HQ5VQ:00148:00460
ACGAGTGCGTTCCCAATGTCGTAG
+
44948>9484599-4941////..
@HQ5VQ:00121:00505
ACGAGTGCGTTCCCCATGTCGTAGGTACTC
+
FAAABBCCCC@CCB9BBB;:;>>>579948
@HQ5VQ:00121:00538
ACGAGTGCGTTCCCCATGTCGTAGGTACTC
+
CB@AABCCCD@BCC:EBBBB;99?;899@>
@HQ5VQ:00131:00519
ACGAGTGCGTTCCCCATGTCGTAGGTACTC
+
AABBBCBBBC?BBB6@>>999988;799>9
@HQ5VQ:00133:00521
ACGAGTGCGTTCCCCATGTCGTAGGTACTC
+
;@8:;;;==@@CCC:CBAACBB?@=?@@@C
@HQ5VQ:00137:00506
ACGAGTGCGTTCCCCATGTCGTAGGTACTC
+
49@89844442///*///////4313:::9
@HQ5VQ:00143:00509
AGCACGATGGTT
+
/////44442/,
@HQ5VQ:00144:00535
ACGAGTGCGTTCCCCATGTCGTAGGTATC
+
44444999@@5999/99988444777;@4
@HQ5VQ:00148:00531
ACGAGGTGCGTTCCCCATGTGTAGGTATC
+
1////5/////,/8807//////434698
@HQ5VQ:00149:00544
TAGTATCAGCCCGCCATGACGAAGGTATTCC
+
A@CCB??><;;:;B6:99BBAA>A>>>@=A=
@HQ5VQ:00102:00595
ACGAGTGCGTTCCCATGCTCGTAGGTACGTC
+
?;4;91111/,/7578;:8/////,/8///6
@HQ5VQ:00107:00566
ACGAGTGCGTTCCCCATGTCGTAGGTACTC
+
BBABBBB@?@5999/9>>ABCCB@<:;<<A
@HQ5VQ:00108:00584
ACGAGTGCGTTCCCCATGTCGTAGGTACTC
+
:9;<@BABBB=A@@6@@@AAA873114499
@HQ5VQ:00110:00574
ATCAGACACGGACACAGCAGAACACAC
+
C?>?BB<<=?@CCDDAAA@BA>AB?>?
@HQ5VQ:00110:00598
ACGAGTGCGTTCCCCATGTCGTAGGTACTC
+
BBABABA;885999/9>>>BBBBA@BCCC<
@HQ5VQ:00111:00585
ACGAGTGCGTTCCCCATGTCGTAGGTACTC
+
AAA@AACBCC2444/9B@>@ABAA?ABBBB
@HQ5VQ:00112:00589
ACGAGTGCGTTCCCCATGTCGTAGGTACTC
+
ABA@@ABCCB=AAA8A@B=@B;;8<899AA
@HQ5VQ:00113:00568
TAGTATCAGCCTCCGCCATGA
+
//889>>444244249844//
@HQ5VQ:00113:00596
ACGAGTGCGTTCCCCATGTCGTAGGTACTC
+
AC?@ABBBBB@BBA:CCC;99998474444
@HQ5VQ:00118:00575
ACGAGTGCGTTCCCCATGTCGTAGGTACTC
+
4999949;AC?CCB7BB@9;;@>>=>@9<<
@HQ5VQ:00120:00558
ACGAGTGCGTTCCCCATGTCGTAGGTACTC
+
??@BB@@@@>5999/99B@CAABA8:<BBB
@HQ5VQ:00120:00559
ACGAGTGCGTTCCCCATGTCGTAGGTACTC
+
BBB??ACB>>5999/9?ABCCCCC>@?AAC
@HQ5VQ:00120:00566
ACGAGTGCGTTCCCCATGTCGTAGGTACTC
+
BBB?AAA@A@69<9/99999>?><76848/
@HQ5VQ:00122:00599
CGAGTGCGTTCCCCATGTCGTAGGTACTC
+
BDBBBDCB@=??@6@DDAAB>=@>;;<@@
@HQ5VQ:00126:00560
ACGAGTGCGTTCCCCATGTCGTAGGTACTC
+
=@C@@@BA>>=?>>4@BBBCCBBA?ABC<<
@HQ5VQ:00127:00551
ACGAGTGCGTTCCCCATGTCGTAGGTACTC
+
@A@;;<<BBB?EEE9BBA@@@@?>579999
@HQ5VQ:00131:00575
ACGAGTGCGTTCCCCATGTCGTAGGTACTC
+
BCB@?ACCCC=A@@8ABBCBBC@><9>;;;
@HQ5VQ:00135:00564
ACGAGTGCGTTCCCCATGTCGTAGGTACTC
+
=@@<<<ABDF5999,9>>@@ACCC@C<<<C
@HQ5VQ:00135:00573
ACGAGTGCGTTCCCCATGTCGTAGGTACTC
+
B??@DDC@=>2444/9>>@B<<;C@BAAAC
@HQ5VQ:00135:00596
ACGAGTGCGTTCCCCATGTCGTAGGTACTC
+
=>=@@BCAAC7944/9?>AAC@@@>A@@AC
@HQ5VQ:00136:00568
CTCTATGCTCCGACATGTCTGA
+
//////4444244;;444///,
@HQ5VQ:00138:00599
ACGAGTGCGTTCCCCATGTCGTAGGTACTC
+
9>A99<<AAA>@@>491111:::9::?:99
@HQ5VQ:00139:00556
ACGCGTCGTACCATG
+
811//////442494
@HQ5VQ:00139:00566
TACTGACGCTACGACA
+
4,,,,,,,,4488844
@HQ5VQ:00140:00569
ACGAGTGCGTTCCCCATGTCGTAGGTACTC
+
:<B@@AA@@A=@@A8ACCCBCCBB@B?@@B
@HQ5VQ:00142:00562
TGATAGTCTCCTC
+
1//869=>999//
@HQ5VQ:00143:00581
ACGAGTGCGTTCCCCATGTCGTAGGTACTC
+
@ABABBBBBB=@@@6@ABBCECBC?B<<<A
@HQ5VQ:00145:00589
ATCAGACACTCGGACACAGCAGAACACACAG
+
9..//,,,,,/8,//444/////77664...
@HQ5VQ:00149:00571
ATATCGCGAGGGTATGGAAGACTCTATAG
+
8?@A999@444-4:;?<:://....:676
@HQ5VQ:00149:00599
ACGAGTGCGTTCCCCATGTCGTAGGTACTC
+
@ACACAA@>>5999,999/66,,,22,,,/
@HQ5VQ:00100:00618
ACGAGTGCGTTCCCCATGTCGTAGGTACTC
+
9<C@?ACCCC@CCC9BBCBBBA@@@?@<<;
@HQ5VQ:00103:00605
ACGAGTGCGTTCCCCATGTCGTAGGTACTC
+
@AB??@ABADFCCB8BBCBBBBAA?<?@BA
@HQ5VQ:00103:00628
ACGAGTGCGTTCCCCTGTCGTAGGTACTC
+
9;C@@@B@??5999/9DABDCCC@?@@@C
@HQ5VQ:00108:00621
ACGAGTGCGTTCCCCATGTCGTAGGTACTC
+
BBC::=DCCD@CCC:CBBBBBCAABA:<;C
@HQ5VQ:00108:00638
CACTAGCGCTCCGACATGTCAGAACGTACTAG
+
,,,,,/449442444/./////9999994///
@HQ5VQ:00109:00644
CGTGTCGTCTAGGCACAGGATTTTGTGTAGA
+
<><@?1//119484449924444,4499444
@HQ5VQ:00112:00640
ACGAGTGCGTTCCCCATGTCGTAGGTACTC
+
BB@@@CCCBB=@?=6=BBBBBCCB?ABBCA
@HQ5VQ:00124:00641
ACGAGTGCGTTCCCCATGTCGTAGGTACTC
+
9;CBBBB>>@5999/9A@>CAA@A=799<9
@HQ5VQ:00125:00630
ACGAGTGCGTTCCCCATGTCGTAGGTACTC
+
?@B@?@BCAC=@@@6AABABBCBB?>@@@@
@HQ5VQ:00130:00606
CGTGTCTCTAGGCACAGGATTTTGTGTAGA
+
AA@@ACB;<<E@CDCAD?ALCD:B<91<<1
@HQ5VQ:00133:00628
ACGAGTGCGTTCCCCATGTCGTAGGTACTC
+
BB>@@B@@AD@CHC:C;;<CCBBC=@AAB@
@HQ5VQ:00137:00631
ATCAGACACTCGACACAGCAGAACACACA
+
833489/////////4449988944/.4,
@HQ5VQ:00137:00635
TCTCTATGCGCTCCCACATGTCTAAGGTAC
+
44444494444444-4:;?@=<9=892448
@HQ5VQ:00137:00638
ACGAGTGCGTTCCCCATGTCGTAGGTACTC
+
91>111><<>,999,4@@ABBCLC@BCCCC
@HQ5VQ:00144:00635
ACGAGTGCGTTCCCCATGTCGTAGGTACTC
+
@AB@?ACCAA=@@@6A@@@HCCCC@C;;;C
@HQ5VQ:00147:00641
ACGAGTGCGTTCCCCATGTCGTAGGTACTC
+
BCCB::=BBCBBCB8D<<9DBBBB?BBBBB
@HQ5VQ:00149:00604
ACGAGTGCGTTCCCCATGTCGTAGGTACTC
+
9;@;99B?=@>A@A79999@?>>>;<949@
@HQ5VQ:00101:00659
ACGAGTGCGTTCCCCATGTCGTAGGTACTC
+
@AB::;BACC5;;;/9@CCCCBBB?BBBBB
@HQ5VQ:00102:00659
ACGAGTGCGTTCCCATGTCGTAGGTACTC
+
:<@@CCFCCECAB@ACBA@A;;8;89994
@HQ5VQ:00104:00674
TGATACGTCTCCTTCCTTAGTTACTTCAG
+
9;BA99<A?>>8<:<@?=@;;99@@69<A
@HQ5VQ:00105:00653
ACGAGTGCGTTCCCCATGTCGTAGGTACTC
+
BBBCAAABBB;>?>/9999?@983134498
@HQ5VQ:00108:00654
ACGCTCGTACCATGCCAGGT
+
6:1//6/444;9;;;24424
@HQ5VQ:00115:00687
ACGAGTGCGTTCCCCATGTCGTAGGTACTC
+
9<C@AABCCDACCB9CCC;;;;98=89994
@HQ5VQ:00128:00678
ACGAGTGCGTTCCCCATGTCGTAGGTACTC
+
BBBBA@@BBC5449/9@?BCCCCB=@;<<A
@HQ5VQ:00131:00666
ACGAGTGCGTTCCCCATGTCGTAGGTACTC
+
BBB@@@BEED@EDD:EBBBBCB?><<>@BB
@HQ5VQ:00133:00696
ATATCGCGAGGGTATGGAAGACTCTATAG
+
@BBCA@@@CA>:>@@A>B@CBCBD88776
@HQ5VQ:00137:00689
ACGAGTGCGTTCCCCATGTCGTAGGTACTC
+
@@BCCCC;::5444/9D@CDBBFB@>:<;A
@HQ5VQ:00139:00650
ACGAGTGCGTTCCCCATGTCGTAGGTACTC
+
BBBBBDB:::2444/9AABCCCBB?ACCCD
@HQ5VQ:00139:00682
ATCAGACACGGACACAGCAGAACACACA
+
=@B:;;A;<<:=<BBEDCAA@=@@998;
@HQ5VQ:00141:00661
ACGAGTGCGTTCCCCATGTCGTAGGTACTC
+
@B>??BA>>@5444/9A@ABCCNE>@@A?@
@HQ5VQ:00142:00671
ACGAGTGCGTTCCCCATGTCGTAGGTACTC
+
ABABBBB@A@5999/9>@?ABBA?7;<@@>
@HQ5VQ:00142:00681
ACGAGTGCGTTCCCCATGTCGTAGGTACTC
+
?@C??@BBBA6;994;@ABCBDBC@AABBB
@HQ5VQ:00143:00662
ACGAGTGCGTTCCCCATGTCGTAGGTACTC
+
AAB???@@@@5999,9>>@DCDDD?A?AAA
@HQ5VQ:00147:00675
TGATACGTCTCCCTTC
+
49>=4444/,,,*,*,
@HQ5VQ:00148:00658
ACGAGTGCGTTCCCCATGTCGTAGGTACTC
+
BBABABDB@=2444/9@>@BCCCC@CAAAC
@HQ5VQ:00148:00682
ACGAGGTGCGTTCCCCATGTCGTAGGTACTC
+
41111,/6///59996=9A;=6610,./666
@HQ5VQ:00148:00695
ACGAAGTGCGTTCCCCATGTCGATAGGTACTC
+
944424/6///,///*//4444448777::94
@HQ5VQ:00105:00718
TAGTATCAGCCTCGCCATGACGAAGGTATTCC
+
9>999>@?9929@995;A@@@A?595999<?>
@HQ5VQ:00107:00705
ACGAGTGCGTTCCCCATGTCGTAGGTACTC
+
9<A@@@@@>@5999/9AA>>@B@?;?;;<B
@HQ5VQ:00127:00707
ACGAGTGCGTTCCCCATGTCGTAGGTACTC
+
BBB?BBCBBB699949=@@BBBBB@@A@AA
@HQ5VQ:00128:00716
TCTCTATGCGCTCCACATGTCTAAGGTA
+
DBDCECBABDDBC?BDBBGAA@>69699
@HQ5VQ:00128:00743
ACGAGTGCGTTCCCCATGTCGTAGGTACTC
+
BBB?BDCA895999/9?>@BBBCC@>@ACA
@HQ5VQ:00129:00722
ACGAGTGCGTTCCCCATGTCGTAGGTACTC
+
=AA=9;<<=CACCB8BCEDCA;:;?;99@>
@HQ5VQ:00131:00724
ACGAGTGCGTTCCCCATGTCGTAGGTACTC
+
ABB::<B@C@5999,4A@@ACDBB@B:<<C
@HQ5VQ:00132:00706
ACGAGTGCGTTCCCCATGTCGTAGGTACTC
+
C@@@@@??995999,4989?;;;@=?>>@A
@HQ5VQ:00136:00741
ACGAGTGCGTTCCCCATGTCGTAGGTACTC
+
:;A;;<<AA@=A@@6A<<<BBA@@9;<9<9
@HQ5VQ:00140:00737
ACGAGTGCGTTCCCCATGTCGTAGGTACTC
+
BB>@AAACCC?CCC:CCCCCCCCC@;;;@@
@HQ5VQ:00144:00726
AGCACTGTAGCTGTCACTATTATCTTGT
+
;BA<<=DC=AADCCBB@@995999>9>@
@HQ5VQ:00144:00744
ACGAGTGCGTTCCCCATGTCGTAGGTACTC
+
9;C;9<CBA@8999/9@ABCDCDC>@AA@@
@HQ5VQ:00147:00702
ACGAGTGCGTTCCCCATGTCGTAGGTACTC
+
??;<1118:;;C??6A@@BCBB@@=?@A@>
@HQ5VQ:00147:00721
ATATCGCGGGGTACTGAGACTCTGATAGA
+
4844449999,44444444:444449333
@HQ5VQ:00149:00715
ACGAGTGCGTTCCCCATGTCGTAGGTACTC
+
AA9;;C@>>@5999/9>>ADDCCC?BBAAA
@HQ5VQ:00124:00791
ACGAGTGCGTTCCCCATGTCGTAGGTACTC
+
CCB@AABBCB=@@@8AACBCCCCC@A9<<@
@HQ5VQ:00137:00778
ACGAGTGCGTTCCCCATGTCGTAGGTACTC
+
ABA@@@BC>>5999/9@BCCCCCC@>@?BC
@HQ5VQ:00138:00798
ACGAGTGCGTTCCCCATGTCGTAGGTACTC
+
?BB??@BBCC@CCC9CCCCBBBBB=;<;A@
@HQ5VQ:00139:00751
ACGAGTGCGTTCCCCATGTCGTAGGTACTC
+
ABB:9<BC>>5999,9AABCCCCC?A?@@@
@HQ5VQ:00139:00788
GAATGATGAGCCGTTCCGCATGATGAAGGTATTCC
+
,/,.34444//,//,/,///384444248989242
@HQ5VQ:00140:00795
ACGAGTGCGTTCCCCATGTCGTAGGTACTC
+
;;9>@AA9995999,4;;;>BBCB@CCC<<
@HQ5VQ:00141:00795
ACGAGTGCGTTCCCATGTCGTAGGTACTT
+
444889444924904998444431344/,
@HQ5VQ:00145:00782
ACGAGTGCGTTCCCCATGTCGTAGGTACTC
+
>@A;:<CB@@5999/9A=@ACCCA=@@@A@
@HQ5VQ:00148:00767
ACGAGTGCGTTCCCCATGTCGTAGGTACTCG
+
@@>;;9999>5999,99@>>C483401/1//
@HQ5VQ:00149:00754
ACGAGTGCGTTCCCCATGTCGTTAGGTACTCG
+
>@11/1/668,///*49994442491./////
@HQ5VQ:00105:00848
TATAGTCGTCCCTCTTAGTTA
+
///468////6+///,44924
@HQ5VQ:00109:00808
TGATACGTCTCCTTCTTTAGTTACTTCAG
+
@BBCBB=@@9==@=@ABE@<<:=BA@DDD
@HQ5VQ:00124:00811
ACGAGTGCGTTCCCCATGTCGTAGGTACCTC
+
41;11/////,444,499=89447<<A@<@=
@HQ5VQ:00124:00842
ACGAGTGCGTTCCCCATGTCGTAGGTACTC
+
><<11////65=CC9::CCA@@AA=899>9
@HQ5VQ:00125:00837
ACGAGTGCGTTCCCCATGTCGTAGGTACTC
+
>@B@?@CA??5999/9@?@CCDCC?A?AAB
@HQ5VQ:00129:00841
ACGAGTGCGTTCCCCATGTCGTAGGTACTC
+
8;;;AABBCC?CCC9BBCBBBBBA=;99<9
@HQ5VQ:00135:00809
ATATCGCGTACGGGTATGGAAGACTCTGATAG
+
48988>9444444-499:295<@764...,,,
@HQ5VQ:00135:00839
TAGTATCAGCCTCCGCCATGACGAAGGGTATTCC
+
44994444442442442///////,//+/44898
@HQ5VQ:00142:00802
ACGAGTCGTTCCCCATGTCGTAGGTACTC
+
9@==89444249929:99=@>>><89999
@HQ5VQ:00101:00876
ACGAGTGCGTTCCCCATGTCGTAGGTACTC
+
9;A;;<@A?@>@@@6A@@@CCBBA@@<===
@HQ5VQ:00119:00859
ACGAGGTGCGTTCCCCATGTCGTAGGTACTC
+
49@9959>>@@?AAA7A@@@CCGDC@CC@@@
@HQ5VQ:00120:00877
ACGAGTGCGTTCCCCATGTCGTAGGTACTC
+
?=@:;<AAAA>BCC9=>CDCE<<<@B@<<<
@HQ5VQ:00135:00860
ACGAGTGCGTTCCCCATGTCGTAGGTACTC
+
=@BB9;;@>>5999/9ABCCCCDC@A:;;;
@HQ5VQ:00135:00882
AGTATCTGCCTCCGCCATGACGAAGGTATTCC
+
=88999@@@5942498988884459;?99595
@HQ5VQ:00139:00861
ACGAGTGCGTTCCCCATGTCGTAGGTACTC
+
?@B@@ABBCC@CCC:CCBABCCBAA@@@B@
@HQ5VQ:00146:00851
AGAGTGCGTTCCCCATGTCGTAGGTACTC
+
CEBBA:89>2999/999<C<<<B=?><<9
@HQ5VQ:00149:00893
ACGAGTGCGTTCCCCATGTCGTAGGTACTC
+
?@@@@AB>>>6999,99>?BCA@@?@AAAG
@HQ5VQ:00100:00932
TGATACGTCTCCTTCCTTAGTTACTTCA
+
A@AC<<<CCCC@D?D?AAA@@=@@@>BB
@HQ5VQ:00106:00904
ACGAGTGCGTTCCCCATGTCGTAGGTACTC
+
@BCCCC;;<GCCLK:DAA@@@998<899A?
@HQ5VQ:00114:00936
TCTCTATGCGCTCCACATGTCTAAGGT
+
444449:A94;9>59444444442489
@HQ5VQ:00124:00947
ACGAGTGCGTTCCCCATGTCGTAGGTACTC
+
=BA;;9<;;A@BBC9CCAAACCCC@EAAAA
@HQ5VQ:00139:00909
ACGAGTGCGTTCCCCATGTCGTAGGTACTC
+
@BBCBA;;9?;>@@4999@AA@AB>;<911
@HQ5VQ:00141:00911
ACGAGTGCGTTCCCCATGTCGTAGGTACTC
+
>@???@@@>@5999/9@BCCCCBA>>>@@@
@HQ5VQ:00146:00936
ACGAGTGCGTTCCCCCCCCCATGTCGTAGGTACTC
+
=@@@;99@99599999994"4;;ACCCCB?BCBGB
@HQ5VQ:00110:00955
TGATACGTCTCCCTTCACTTCAGTGC
+
491<1//6/444-4244889999:44
@HQ5VQ:00116:00954
CGTGTCTCTAGGCACAGGATTTTGTGTAGA
+
8>@@CE@>9992999@:999=>/9444444
@HQ5VQ:00119:00977
TGATACGTCTCCTTCCTTAGTTACTTCAGT
+
=999@A@AACC@C=A<>6999594989:44
@HQ5VQ:00131:00981
ACGAGTGCGTTCCCCATGTCGTAGGTACTC
+
999>?@@BCDCCDC9BBCCCDCCC=;<;<;
@HQ5VQ:00139:00972
TAGTATCAGCCTCGCCATGACGAAGGTATTCC
+
::8899444488:8==@@BB@@AAD=AAC@D=
@HQ5VQ:00142:00999
ACGAGTGCGTTCCCCATGTCGTAGGTACTC
+
>=:<<B@DDB5999/9999><99>=@<<=A
@HQ5VQ:00144:00954
AATATCGCGTACGGGTATGGAAGACTC
+
92898>>949:49>644445424///.
@HQ5VQ:00146:00968
ATCAGACACTCGGACACAGCAGAACACACAGA
+
>>>991/////7,//444444442//86....
@HQ5VQ:00149:00958
ACGAGTGCGTTCCCCATGTCGTAGGTACTC
+
9;;A;<;@@B6999-4449>98;9134499
@HQ5VQ:00152:00031
ACGAGTGCGTTCCCCATGTCGTAGGTACTC
+
>=9;;B@@@B?BCC8BA<;9>>><4894//
@HQ5VQ:00157:00047
ACGAGTGCGTTCCCCATGTCGTAGGTACTC
+
???A@B<<<C?BBC8A@@@CCA@AE@AACB
@HQ5VQ:00164:00021
ACGAGTGCGTTCCCCATGTCGTAGGTACTC
+
==:?;<<>>@5999,9@@BCCCCC<>;;;@
@HQ5VQ:00166:00044
ACGAGTGCGTTCCCCATGTCGTAGGTACTC
+
8>A:;=BBCJBCDC9BABCCCBA@=799>9
@HQ5VQ:00167:00009
ACGAGTGCGTTCCCCTTGTCGTAGGTACTC
+
;;B;<<A@?@5999,4899?==>><89994
@HQ5VQ:00167:00023
ACGAGTGCGTTCCCCATGTCGTAGGTACTC
+
>?A@?@@@@@5999/9B@BCJA@@>?@ABB
@HQ5VQ:00168:00024
ACGAGTGCGTTCCCCATGTCGTAGGTACTC
+
?@>><998992444,49>>=CBBB=?<;<A
@HQ5VQ:00170:00033
ACGAGTGCGTTCCCCATGTCGTAGGTACTC
+
>@9<<CBC@C2444/9@@@BFDDD@CCCCC
@HQ5VQ:00170:00040
ACGAGTGCGTTCCCCATGTCGTAGGTACTC
+
499894;8>=5999-9@@ABAA@C=?@BA@
@HQ5VQ:00173:00024
ACGAGTGCGTTCCCCATGTCGTAGGTACTC
+
9:<@AAB@@@5999,49@:8888748949=
@HQ5VQ:00173:00042
ACGAGTGCGTTCCCCATGTCGTAGGTACTC
+
:?9<<CA@AD@DED8A@@999>>>484444
@HQ5VQ:00175:00033
AGCGAGGTGCGTTCCCCGATGTCGTAGGTACTC
+
-,,***),////7:;;1:;>;8444..,.////
@HQ5VQ:00177:00008
ACGAGTGCGTTCCCCATGTCGTAGGTACTC
+
BBCC;<>BBC>BBB9BA@991110301///
@HQ5VQ:00177:00034
ACGAGTGCGTTCCCATGTCGTAGGTACTC
+
?B9;;AA@@@59909@@@FBCBB::<DB@
@HQ5VQ:00177:00040
ACGAGTGCGTTCCCCATGTCGTAGGTACTC
+
/11/////4>ABCC:DFCAAA;;8;89994
@HQ5VQ:00178:00047
CGTGTCTCTAGGCACAGGATTTTGTGTAGAG
+
BCBBABDBD@?=@AA<<;<>DD/999>>999
@HQ5VQ:00181:00043
TCTCTATGCGCTCCACATGTCTAAGGTA
+
B@AACBB@BBB@B>BBBBB?@@A<@<99
@HQ5VQ:00182:00012
ACGAGTGCGTTCCCCATGTCGTAGGTACTC
+
@B@BBBBBBB?BBB4<<@;;9988479444
@HQ5VQ:00184:00033
ACGAGTGCGTTCCCCATGTCGTAGGTACTC
+
@B;<<DBCCC2444-9@@?@AA@D?BAAAB
@HQ5VQ:00188:00027
ACGAGTGCGTTCCCCATGTCG
+
>@@B;<<@@@5999,4;@>@B
@HQ5VQ:00188:00036
TACTGAGCTACACACACAGAAAGATTGGTG
+
BBCCCCDBBBCCBB=<;@?=?073713131
@HQ5VQ:00191:00005
TACTAGCGTCCCACATGTC
+
444;9:94444-444449/
@HQ5VQ:00192:00033
TCTCTATGCGTTCCCAC
+
((((((*,8/4244-44
@HQ5VQ:00196:00043
ACGAGTGCGTTCCCCATGTCGTAGGTACTCC
+
<<//////4459;B9CCB?;6667,0//,,*
@HQ5VQ:00198:00010
TACTGAGCTACCA
+
<<<A@CB;99424
@HQ5VQ:00199:00008
ACGAGTGCGTTCCCCATGTCGTAGGTACTCA
+
9;911<211>:>=>6CAABA;110,01///,
@HQ5VQ:00199:00015
ACGAGTGCGTTCCCCATGTCGTTGATGTACTC
+
8>>99899:;;@@A9@A@@@;;49><878444
@HQ5VQ:00199:00030
ACGAAGTTGCGTTCCCCATGTCGTAGGTACTC
+
/1,,*,,*,,//,///*4::::8443779994
@HQ5VQ:00153:00075
ACGAGTGCGTTCCCCATGTCGTAGGTACTC
+
CCB??@@@@A>BCC9DB@@>@988<79994
@HQ5VQ:00155:00067
ACGAGTGCGTTCCCCATGTCGTAGGTACTC
+
9;@AABBBBC>ABB7;<BA@A@=:,01111
@HQ5VQ:00159:00059
ACGAGTGCGTTCCCCATGTCGTAGGTACTC
+
9;C@;<=BB@5;99/999;@AB@JBB=<<;
@HQ5VQ:00162:00059
ACGAGTGCGTTC
+
BBBBBBCB;=59
@HQ5VQ:00163:00055
AAGCACTGTAGCGCAACTAGTTACTTGTGTG
+
/,111/,,,//8/442499335499:494//
@HQ5VQ:00164:00067
ACGAGTGCGTTCCCCATGTCGTAGGTACTC
+
?@CBBBCCCCBCCD9BBBAAAB=;>@;<<A
@HQ5VQ:00167:00060
ACGAGTGCGTTCCCCATGTCGTAGGTACTC
+
?@C;9<@@>@5999/9@BCEBBBB?ABBBB
@HQ5VQ:00168:00068
ACGAGTGCGTTCCCCATGTCGTAGGTACTC
+
>@@@@BB@AB7994/9@@@CCBBB@CBBBC
@HQ5VQ:00176:00075
ACGAGTGCCGTTCCCCATGTCGTAAG
+
?A=6;;11,/::8;?6>B90,,,,**
@HQ5VQ:00177:00072
ACGAGTGCGTTCCCCATGTCGTAGGTACTC
+
>?@B?BBBBB@CBB7BA=@@@@AAA?AA@>
@HQ5VQ:00180:00065
ACGAGTGCGTTCCCCATGTCGTAGGTACTC
+
>@B@AAB@@C5999/9AA@CD<<;?@BBBC
@HQ5VQ:00181:00065
TACTGAGCTACCACACACAGAAA
+
44444:A////7//444/////+
@HQ5VQ:00183:00075
ACGAGTGCGTTCCCCATGTCGTAGGTACTC
+
48;;<1/11/,///*499;44433414444
@HQ5VQ:00184:00061
ACTAGCAGCTCC
+
94496/,,,,2*
@HQ5VQ:00184:00099
ACGAGTGCGTTCCCCATGTCGTAGGTACTC
+
AAA??ABBBCACCC:C?@>=@@@@=@AAA>
@HQ5VQ:00185:00051
ACGAGTGCGTTCCCCATGTCGTAGGTACTC
+
ABBBBB@@@?;@@@6@@>A@;;8?;79<A>
@HQ5VQ:00189:00077
ACGAGTGCGTTCCCCATGTCGTAGGTACTC
+
>@CBABB@>>5999/99@?A@A@@6:<@A?
@HQ5VQ:00190:00059
ACGAGTGCGTTCCCCATGTCGTAGGTACTC
+
9;A;;<@@@B6999,9>A@BCA@@?B;;;A
@HQ5VQ:00190:00081
ACGAGTGCGTTCCCCATGTCGTAGGTACTC
+
??B99<@@>@5999/9>A?ABBCB?:;<A9
@HQ5VQ:00191:00089
ACGAGTGCGTTCCCCATGTCGTAGGTACTC
+
?@>99<<AAB>ECE499>>>?>11,0111/
@HQ5VQ:00197:00056
TGATACGTCTCCTTCCTTAGTTACTTCAGT
+
99@>9999999542489:=@@===;29444
@HQ5VQ:00199:00079
CGTGTCTCTAGGCACAG
+
<@@??@11,,*)*,,,/
@HQ5VQ:00199:00088
ACGAGTGCGTTCCCCATGTCGTAGGTACTC
+
49;@BCBBBB79994<BDCCBBBB?:<<@>
@HQ5VQ:00160:00100
ACGAGTGCGTTCCCCATGTCGTAGGTACTC
+
>@@@@@<99>;9992@A@@ACBAAABBAA@
@HQ5VQ:00164:00113
ACGAGTGCGTTCCCCATGTCGTAGGTACTC
+
?@@BBBBBBC>BBB8A@A@@@AA@7;<999
@HQ5VQ:00166:00133
ATATCGCGAGGGTATGGAAGACTCTATAG
+
BBBBBBC<=<@:@999;>6<;AAAB?===
@HQ5VQ:00169:00102
TCTCTATGCGCTCCACATGTCTAAGGTA
+
BAAAHEBAAAABD?BABBB??11,1-11
@HQ5VQ:00169:00136
ACGAGTGCGTTCCCATGTCGTAGGTACTC
+
@@BBBBBCBC>@@>ACCCBCBBB?>@@B@
@HQ5VQ:00172:00108
ACGAGTGCGTTCCCCATGTCGTAGGTACTC
+
AB@AAACA??2444/99A>===79164444
@HQ5VQ:00176:00101
ACGAGTGCGTTCCCCATGTCGTAGGTACTC
+
BBBBBBBCCC?CDC:CCCBBB>=?<:;9@A
@HQ5VQ:00177:00127
ACGAGTGCGTTCCCCATGTCGTAGGTACTC
+
9;C@?AC@>>5999/9@>@CCCBB<?@@@@
@HQ5VQ:00179:00138
ACGAGTGCGTTCCCCATGTCGTAGGTAC
+
499998488:9@@@-94411;1/.3.//
@HQ5VQ:00181:00122
ACGAGTGCGTTCCCCATGTCGTAGGTACTC
+
9::BDBB@@@5999,9A@9>===;=?>>@>
@HQ5VQ:00184:00146
ACGAGTGCGTTCCCCATGTCGTAGGTACTC
+
BB?B99;>>A6999,4>9?@=9;7;79898
@HQ5VQ:00186:00131
TGATACGTCTCCTTCCTTAGTTACTTCA
+
BBAB9;;CBBB@C?C@C@BBB?BCC?AB
@HQ5VQ:00188:00120
TGATACGTCTCCTTCCTTAGTTACTTC
+
;;?@A@<<<@@=>?C61-111-/622/
@HQ5VQ:00189:00128
TCTCTATGCGCTCCCACATGTC
+
94494499994444-494////
@HQ5VQ:00190:00108
TGATACGTCTCCCTTCCTTAGT
+
999484444///+/,/,/78//
@HQ5VQ:00191:00145
ATATCGCGAGGGTATGGAAGTCTCTATAG
+
>>:;;CCADADCCCBB8<9<BBAB;;:<1
@HQ5VQ:00193:00140
ACGAGTGCGTTCCCCATGTCGTAGGTACTC
+
?@@BB;;;@@5999/9@ADCCCCC@B@AAB
@HQ5VQ:00195:00125
TCTCTATGCGCTCCA
+
844444448////,/
@HQ5VQ:00196:00117
ACGAGTGCGTTCCCATGTCGTAGGTACTC
+
499C999??@6<<8<BBAAAA9848999@
@HQ5VQ:00197:00119
ACGAGTGCGTTCCCCATGTCGTAGGTACTTC
+
:;A;99B>9969>?-4499944..,.///,/
@HQ5VQ:00159:00195
TCTCTATGCGCTCCACATGTCTAAGGTA
+
94444;;;<BBBB><<<9@@@442499?
@HQ5VQ:00165:00167
ACGAGTGCGTTCCCCATGTCG
+
>>>99998499ABC9:<CAA>
@HQ5VQ:00166:00175
ACGAGTGCGTTCCCCATGTCGTAGGTACTC
+
?@C@?@@@>?5999/9999AAABC@CHAAB
@HQ5VQ:00167:00154
CGTGTCTCTAGGCACAGGATTTTGTGTAGA
+
BBBCAAABBBC@CBA@B?9999/9A?>>@B
@HQ5VQ:00167:00187
ACGAGTGCGTTCCCCATGTCGTAGGTACTC
+
>@@@AADCBC5999/9>ABCCDCC?:;<;B
@HQ5VQ:00171:00176
ACGAGTGCGTTCCCCATGTCGTAGGTACTC
+
??CB@@@@@@5999/999;CDCDDBBAACC
@HQ5VQ:00177:00152
TATAGCTCCTCTATA
+
A=994722*,,,,*,
@HQ5VQ:00183:00171
ACGAGTGCGTTCCCCATGTCGTAGGTACTC
+
=B=BABA@AC@CCC:C;<<CDB@@=?AAA;
@HQ5VQ:00190:00172
ACGAGTGCGTTCCCCATGTCGTAGGTACTC
+
=@?@@@BCAACADD9BBIA@@;884799A9
@HQ5VQ:00193:00161
ACGAGTGCGTTCCCCATGTCGTAGG
+
811//////65999,4//////..,
@HQ5VQ:00193:00180
ACGAGTGCGTTCCCCATGTCGTAGGTACTC
+
?@??@>>>996999/9BA>>?99858@999
@HQ5VQ:00196:00179
ATATCGCGAGGGTATGGAAGACTCTA
+
>@=@@@>@>AA<@B>?-1-11/.4,.
@HQ5VQ:00197:00161
ACGAGTGCGTTCCCCATGTCGTAGGTACTC
+
BBB::<CBA@9<99/9BA@@BC@@:9;;9>
@HQ5VQ:00152:00205
ACGAGTGCGTTCCCCATGTCGTAGGTACTC
+
BBBBB?A;;9=@>>6A<98A@443934444
@HQ5VQ:00152:00219
ACGAGTGCGTTCCCCATGTCGTAGGTACTC
+
=@>A;<<<9C@EEE:><9>>>@9858>>@@
@HQ5VQ:00152:00237
TGATACGTCTCC
+
;<9884444442
@HQ5VQ:00154:00201
ACGAGTGCGTTCCCCATGTCGTAGGTACTC
+
4999>9444424992944441/86601///
@HQ5VQ:00154:00206
ACGAGTGCGTTCCCCATGTCGTAGGTACTC
+
;<BAAAECCC?CDDAHE@@?@987414448
@HQ5VQ:00154:00245
ACGAGTGCGTTCCCCATGTCGTAGGTACTC
+
>@@B<<;>>><???2?9117,-,,*,,2:1
@HQ5VQ:00155:00202
ACGAGTGCGTTC
+
??=@=@@@@B>B
@HQ5VQ:00156:00247
ACGAGTGCGTTCCCCATGTCGTAGGTACTC
+
@ABC<<<ABB?CCB5;;9;>@9:7<<=9==
@HQ5VQ:00159:00220
ACGAGTGCGTTCCCCATGTCGTAGGTACTC
+
>@>@@A<98;2999,4@BC@>?@;,01111
@HQ5VQ:00160:00214
ACGAGTGCGTTCCCCATGTCGTAGGTACTC
+
=??9;;9D996<BB6AACA@;;::,0111/
@HQ5VQ:00161:00228
AGCACTGTAGCTGTCACTAGTTACTTGTG
+
49;<;<4A@ADAA@A@9999959895444
@HQ5VQ:00163:00224
ACGAGTGCGTTCCCCATGTCGTAAGGTACTC
+
@ACCC;;99@5999,944/88//,.447//4
@HQ5VQ:00167:00207
AGCACTGTAGCTGTCACTAGTTACTTGTG
+
=>>C<:;B><<D<<=CA@AA@<@995999
@HQ5VQ:00171:00232
ACGAGTGCGTTCCCCATGTCG
+
BBBBAA?=@@5999/9>@@CC
@HQ5VQ:00175:00233
ACGAGTGCGTTCCCCATGTCGTTAG
+
BAA9<;@@@?@DBB6;9/,,**)**
@HQ5VQ:00176:00234
CGTGTCTCTAGGCACAGGATTTTGTGTAGA
+
949>>99999824;99994444,49999@@
@HQ5VQ:00177:00239
ACGAGTGCGTTCCCCATGTCGTAGGTACTC
+
;;;:;?AAAB>@BB/<<A@@=BA>:9==@>
@HQ5VQ:00181:00219
ATATCGCGACGGGTATGGAAGACTCTATAGA
+
48948>9;4444-499A?B?A=99;>76611
@HQ5VQ:00181:00241
ACGAGTGCGTTCCCCATGTCGTAGGTAACTC
+
=@A@9==CDC@ECF9DA@991101,/1,/88
@HQ5VQ:00182:00208
ACGAGTGCGTTCCCCATGTCGTAGGTACTC
+
9;A@AA@@>?6999,49@@BCCAA<A;;<A
@HQ5VQ:00182:00239
ACGAGTGCGTTCCCCATGTCGTAGGTACTC
+
49999>>>?@<@@@4BBA894443134499
@HQ5VQ:00183:00212
ACGAGTGCGTTCCCCATGTCGTAGGTACTC
+
==@>999?>><ABB5==AA?@998;89999
@HQ5VQ:00184:00240
ACGAGTGCGTTCCCCATGTCGTAGGTACTC
+
9<<DCCCDCC>BBA7A@>>>9933714498
@HQ5VQ:00188:00206
ATACGCGTACGG
+
4344494////,
@HQ5VQ:00195:00220
ACGAGTTGCGTTCCCCATGTTCGTAGGT
+
=8:111,////,/88096//,////.,.
@HQ5VQ:00197:00202
ACGAGTGCGTTCCCCATGTCGTTAGGTACTC
+
;@@A@A<99B@BBC:A@600**)**)***,6
@HQ5VQ:00150:00261
AACGAGTGCGTTCCCCAATGTTCGTAGGTACTC
+
1,1/////6:>9:==2986/1,//88699@=44
@HQ5VQ:00151:00285
AGCACTGTAGCTGTCACTAGTTACTTGTGT
+
1//666>@9::4499944449544424444
@HQ5VQ:00152:00284
ACGAGTGCGTTC
+
9;;@@A@?@@59
@HQ5VQ:00153:00269
TGATACGTCTCCTTCCTTAGTTACATTGACAGTTCGAC
+
91111///79?242424249?<@99951/////,////
@HQ5VQ:00156:00285
ACGAGTGCGTTCCCCATGTCGTAGGTACTC
+
9;BAA9998;899=6==BB@@@AA=?@@BC
@HQ5VQ:00157:00263
ACGAGTGCGTTCCCCATGTCGTAGGTACTC
+
?@BBBB@@>@6999/9>@@AA;;:;?>994
@HQ5VQ:00160:00255
ACGAGGTGCGTTCCCCATGTCGTAGGTACTC
+
4/6//,/////,4>A6AA999///.6.//77
@HQ5VQ:00163:00298
ACGAGTGCGTTCCCCCATGTCGTAGGTACTC
+
1////444;;24444+44444@943=34494
@HQ5VQ:00165:00273
ACGAGTGCGTTCCCCATGTCGTAGGTACTC
+
AA@BDBB;C=2444/9B@@ABBA?=?A@BA
@HQ5VQ:00166:00285
TACTGAGCTACACACACAGAAAGATTTGGTGC
+
@BGCCCBCBB?B?>@?9944;78333,313..
@HQ5VQ:00171:00256
ACGAGTGCGTTCCCATGTCGTAGGTACTC
+
9;;@A@@@@@59909@@ACGDDE@EBBCD
@HQ5VQ:00172:00250
ACGAGTGCGTTCCCATGTCGTAGGTACTC
+
8>=>;;9844244-4944444337;@@AA
@HQ5VQ:00173:00272
ACGAGTGCGTTCCCCATGTCGTAGGTACTC
+
ABB@@ABBBC?CCE:CDCBBBBBBA8::BB
@HQ5VQ:00176:00277
ACGAGTGCGTTCCCATGTCGTAGGTACTC
+
?99<CCA??C244-9BBBCCCCF?99<BA
@HQ5VQ:00177:00250
ACGAGTGCGTTCCCCATGTCGTAGGTACTC
+
944444444929AA1;97/////.,.//44
@HQ5VQ:00180:00274
ACGAGTGCGTTCCCCAATGTCGTAGGTTACTC
+
8444444667:;8>+1,/8866/..,.,/68/
@HQ5VQ:00182:00290
ACGAGTGCGTTCCCATGTCGTAGGTACTC
+
?BCBBC=8=?544-9CC>ACA@@@BCCC@
@HQ5VQ:00192:00278
ACGAGTGCGTTCCCCATGTCGTAGGTACTC
+
BBCAAABA@@5999/999ABCCCC=?=<<>
@HQ5VQ:00195:00268
ACGAGTGCGTTCCCCATGTCGTAGGTACTC
+
>@@@@AB?C;5999-9>>?CDCCD@C<<<A
@HQ5VQ:00198:00263
TAGTACAGCTCATGACGAAGGTATTCC
+
=;<8-,,,,.9:BBEDBB?BBBBBCD<
@HQ5VQ:00150:00302
ACGAGTGCGTTCCCCATGAT
+
:<BAA@94842444,44448
@HQ5VQ:00150:00307
ACGAGTGCGTTCCCCATGTCGTAGGTACTC
+
49A<<<CCBC7;;;4<BC@@@CFC@:;<;<
@HQ5VQ:00150:00333
ACGAGTGCGTTCCCATGTCGTAGGTACTC
+
1/1/1/9999244-4@991=<<?.01=<7
@HQ5VQ:00151:00345
ACGAGTGCGTTTCCCCATGTCGTAGGTACTC
+
99?@9944444-444,44/86//.6,.//44
@HQ5VQ:00152:00338
TCTACTATGTGCTCCCACATGTCATGTA
+
/////////444444-449888,,,,,,
@HQ5VQ:00154:00325
ACGAGTGCGTTCCCCATGTCGTAGGTACTC
+
999=ACBA?>5999-9>@@>@@;:58>>??
@HQ5VQ:00155:00321
TGATAGTCTCCTTCCTTAGTT
+
///4;96///,,*,22*/185
@HQ5VQ:00158:00326
ATATCGCGAGGGTATGGAAGACTCTATAG
+
AAAB?>A;<=C?ABCC@A@BCBB@9::@:
@HQ5VQ:00160:00316
ACGAGTGCGTTCCCCATGTCGATAGGTACTC
+
BBBBBBB@>>5499/9911<11194,///44
@HQ5VQ:00162:00335
ACGAGTGCGTTCCCCATGTCGTAGGTACTC
+
8=499<9?>C6999-9999@@@=<>799=9
@HQ5VQ:00162:00343
ACGAGTGCGTTCCCCATGTCGTAGGTACTC
+
CBBABBC>;;2444/9CA@BBCCF?A@AAB
@HQ5VQ:00162:00348
ACGAGGCGTTCCCCATGTCGTAGGTACTC
+
9;;CBA9895999,98>>>@9;;@:=<FG
@HQ5VQ:00164:00334
CGTGTCTCTAAGGCACAGGATTTGTGTAGAGGC
+
499444/6//,/5644448444-49;44499:4
@HQ5VQ:00169:00339
ACGAGTGCGTTCCCCATGTCGTAGGTATC
+
8@>=@@99995111*1-,,,,,.4-/4=@
@HQ5VQ:00176:00341
CGTGTCTCTAGGCACATGGATTTGTGTAGA
+
<==ECDCBBBB?@=<111=111-////::4
@HQ5VQ:00178:00311
ACGAGTGCGTTCCCCATGTCGTAGGTACTC
+
==?:9<A@@@5999/9B@@AACBB@:;<B@
@HQ5VQ:00180:00349
ACGAGTGCGTTCCCCATGTCG
+
?@B99;@;;9>A@A9G91-8-
@HQ5VQ:00185:00341
CGTGTCTCTTACGGCACAATGGATTTTGTGTAGAAGG
+
9?@>>91//,///,,///,//788CD580,////,//
@HQ5VQ:00187:00343
ACGAGTGCGTTCCCCATGTCGTAG
+
;4999849;;8999,94499/644
@HQ5VQ:00190:00339
ACGAGTGCGTTCCCCATGTCGTAGGTACTC
+
9>8@@;99@@5999,4998=B?=>>;<;A@
@HQ5VQ:00150:00383
ACGAGTGCGTTCCCCATGTCGTAGGTACTC
+
B??99<A>?B6999,9B@@BC<<;>>>?@>
@HQ5VQ:00158:00360
CGTGTCTCTACGGACAC
+
449????@>111,/,*,
@HQ5VQ:00164:00388
TCTCTATGTCGCTCCGACATGG
+
;1//68<441////,///,//,
@HQ5VQ:00167:00364
ACGAGTGCGTTCCCCATGTCGTAGGTACTC
+
>A;99;;;445499-444444443134444
@HQ5VQ:00167:00393
ACGAGTGCGTTCCCCATGTCGTAGGTACTC
+
BCBBBB:9<C@ECC:CDCAAABAB?ABBCB
@HQ5VQ:00168:00367
TGATACGTCTCCTTCCTTAG
+
9A=A;<<CAAADB@D:9699
@HQ5VQ:00169:00396
ACGAGTGCGTTCCCCATGTCGGTTAGGTACTC
+
94;;11////,///*49994/,/764,0//67
@HQ5VQ:00170:00395
ACGAGTGCGTCCCCATGTCGTAGGTACTC
+
?=?BBCC@A9999-9>>>@@@@>;?>998
@HQ5VQ:00174:00398
ATAGACGCGACAC
+
43://///602/,
@HQ5VQ:00178:00369
ACGAGTGCGTTC
+
=@C@?@ACBC7;
@HQ5VQ:00181:00380
ACGAGTGCGTTCCCCATGTCGTAGGTAACTC
+
9/121/;=;;;BCC7:9;89///.,./,/8/
@HQ5VQ:00182:00382
ACGAGTGCGTTCCCCATGTCGTAGGTACTC
+
?ABBAAA@@;8===2>999@?988;794>>
@HQ5VQ:00182:00397
ACGAGTGCGTTCCCCATGTCGTAGGTACTC
+
=??=;<9@@@5999,499>>B?=9<>9994
@HQ5VQ:00183:00371
ACGAGTGCGTTCCCCCATGTCGAGGGTACTC
+
489444471/,////*//6444433,34994
@HQ5VQ:00184:00356
ACGAGTGCGTTCCCCATGTCGTAGGTACTC
+
?BAB=@>@995999/9>@@BCBBA>:9999
@HQ5VQ:00186:00389
ACGAGTGCGTTCCCCATGTCGTAGGTACTC
+
9>9;;<BA@A5999/9@@?ACAA?7:<<@>
@HQ5VQ:00188:00357
TTATACGTCTCCTTCCTTAGTTACAAGGTGC
+
42444449;@A=C?AAB<>9959@@<>5944
@HQ5VQ:00191:00361
ACGAGTGCGTTCCCCATGTCGTAGGTACTC
+
?@>@9;<AAA>BCC:EBBBBAA>>57999@
@HQ5VQ:00192:00386
ACGAGTGCGTTCCCCATGTCGTAGGTACTC
+
99A>?@A@?@5999/4>>@@A883469494
@HQ5VQ:00193:00350
AGCACTGTAGCTGTCACTAGTTT
+
999449444944494844//88+
@HQ5VQ:00195:00357
TAGTATCAGCCTCGCCATGACGAAGGTA
+
@@B9;:CAA@AB@89599999442/,//
@HQ5VQ:00198:00394
ACGAGTGCGTTCCCACTGTCGTAGGTAACGTC
+
>?@>9949/8,/1-/////4494313424444
@HQ5VQ:00154:00407
TGATACGTCTCCCTTCCTTAGTTACTTGCAGT
+
44/6///6/444-42424:888,///,//8/4
@HQ5VQ:00156:00442
ATCAGACACGGACACAGCAGAACACACAG
+
9338484AA@;?=:4494444444383,,
@HQ5VQ:00158:00445
ACGAGTGCGTTCCCCCCATGTCGTAGGTACTC
+
9<CBBBC@@=599999*9BBA@@AA@<?>@99
@HQ5VQ:00164:00432
TGATACGTCTCCCTTCTTAGTTACTTCAG
+
44/////6,,,,*,*,,200654442494
@HQ5VQ:00166:00414
ACGAGTGCGTTCCCCATGTCGTAGGTACTC
+
BBBB<;>AA@>BBA9A@?@A998>47989=
@HQ5VQ:00169:00435
ACGAGTGCGTTCCCCATGTCGTAGGTACTC
+
=@?@@@>>996999,49;::99337149A=
@HQ5VQ:00172:00443
ACGAGTGCGTTCCCCCATGTCGTAGGTACTC
+
?@B@@AAB@@59999-999;ABBAA>A;<<A
@HQ5VQ:00173:00413
ACGAGTGCGTTCCCCATGTCGTAGGTACTC
+
>@?@AB@>>C5999-4;C=??@@<>:<<>>
@HQ5VQ:00174:00423
TAATATCAGCCTCGCCATGACGAAGGTATTCC
+
992;BBBECC@CCCGABB@@@<<8<@<;<>A<
@HQ5VQ:00176:00411
ACGAGTGCGTTCCCCATGTCGTAGGTACTC
+
998=999;;;2444,444444487;89998
@HQ5VQ:00178:00418
ACGAGTGCGTTCCCCATGTCGTAGGTACTC
+
BB@??@ABCD@EIEAC@@?9<;???:<=CC
@HQ5VQ:00178:00434
ACGAGTGCGTTCCCCATGTCGTA
+
>>>:1111/656::066/1,,-,
@HQ5VQ:00179:00407
ACGAGTGCGTTCCCCATGTCGTAGGTACTC
+
888444444;2444,44499443991444:
@HQ5VQ:00183:00412
ACGAGTGCGTTCCCATGTCGTAGGTACTC
+
BA>?A;994;244-4494444431397//
@HQ5VQ:00190:00430
ACGAGTGCGTTCCCCATGTCGTAGGTACTC
+
BCCCCCA9995999,444884477;<>===
@HQ5VQ:00194:00401
ACGAGTGCGTTCCCCATGTCGTAGGTACTC
+
9;AA@?>>9999BB4?<<<BA?@B=8;4=4
@HQ5VQ:00194:00421
TAGTATCAGCCTCGCCATGACGAAGGTATTCC
+
44984444498998?<A@B@CCCCEACEFAG6
@HQ5VQ:00198:00448
TAGTATCAGCCTCGCCATGACGAAGGTATTCC
+
4?>>>9444424444249>>>9959=@ADBBI
@HQ5VQ:00155:00452
AACTGAGGTGCGTTCCCCATGTCGTAGGTACTC
+
8284449:;49::24BA6@A?>>>771714444
@HQ5VQ:00164:00483
ACGAGTGCGTTCCCCATGTCATAGGTACTC
+
9<B@@@B<;;<@@@/9999@@A@B?AAAAB
@HQ5VQ:00167:00485
ACGAGTGCGTTCCCCATGTCGTAGGTACTC
+
99>A@AAABB;==>/9999@987?9749;@
@HQ5VQ:00169:00471
ACGAGTGCGTTCCCCATGTCGTAGGTACTC
+
9<CB@AABBC5999/9999FC@?@?ABBCB
@HQ5VQ:00170:00466
ACGAGTGCGTTCCCATGTCGTAGGATC
+
CBBAADBA;;244-9AB??>10-*,,,
@HQ5VQ:00184:00450
ACGAGTGCGTTCCCCATGTCGTAGGTACTC
+
@AA?@@999>5444,49=@BBA??=;<<@>
@HQ5VQ:00194:00475
ACGAGTGCGTTCCCCATGTCGTAGGTACTC
+
@A?@@@CCCC@BBC:BBA;98887134444
@HQ5VQ:00198:00474
ACGAGTGCGTTCCCCATGTCGTAGGTACTC
+
?A=>9;9>>=8=>>1;;B@A@A?A>?BACC
@HQ5VQ:00157:00537
ACGAGTGCGTTCCCCATGT
+
AB@;;<?D@@5111*/-*(
@HQ5VQ:00168:00504
ACGAGTGCGTTCCCCATGTCGTAGGTACTC
+
99?999@>?>5999,499@BCDGIDCDCA@
@HQ5VQ:00183:00517
ACGAGTGCGTTCCCCCCCCCATGTCGTAGGTACTC
+
=@BBBBCB==8999999>>"CGGBBCBBB?BCCBC
@HQ5VQ:00191:00549
ACGAGTGCGTTCCCCCATGTCGTAGGTACTC
+
=@=B?>@ACBACDDC3BBB;<99377144;4
@HQ5VQ:00150:00575
ACGAGTGCGTTCCCCATGTCGTAGGTACTC
+
BBBBBDB@;;2444/9>>@BBBCC@B?@@C
@HQ5VQ:00150:00596
CACTGTAGCTGTCACTAGTTACTTGTG
+
@A@>>>>99883833////,/.4,444
@HQ5VQ:00153:00569
ACGAGTGCGTTCCCCATGTCGTAGGTACTC
+
AB>@ADCAA@7;94/9>@@BCCCC@C;<<C
@HQ5VQ:00156:00560
ACGAGTGCGTTCCCCATGTCGTAGGTACTC
+
BB;;;ABACEDDCC:CAAABBBAB8;<AA@
@HQ5VQ:00157:00591
TCTCTATGCGCTCCACATGTCTAAGGTA
+
999;AB@><?111,/7799@?9<59<??
@HQ5VQ:00163:00572
ACGAGTGCGTTCCCCATGTCGTAGGTACTC
+
=?99988849;88;6>111==?BB@C<;<>
@HQ5VQ:00169:00577
ACGAGTGCGTTCCCCATGTCGTAGGTACTC
+
49?@@9;9AA>>>>1@2211A7;;95///6
@HQ5VQ:00174:00574
ACGAGTGCGTTCCCCATGTCGTAGGTACTC
+
?@@@ABBDBB7;;;499<;BBBAB=?<<=A
@HQ5VQ:00185:00552
ACGAGTGCGTTCCCCATGTCTAGGTACTC
+
@?@BC?@@AA;===4??>>@@00,011,,
@HQ5VQ:00188:00555
ACGAGTGCGTTCCCCCATGTCGTAGGTACTTC
+
4999>>>A@A=@AA@0?@99884437344/,/
@HQ5VQ:00193:00597
ATATCGCGTACGGGTATGGAAGACTCTATAGA
+
88>99981//6675//1==@@@@997331666
@HQ5VQ:00155:00605
ACGAGTGCGTTCCCCATGTCGTAGGT
+
?BABBCCBBB>BBB9B@A@BCCBB@7
@HQ5VQ:00155:00637
ACGAGTGCGTTCCCCATGTCGTAGGTACTC
+
;88;;BBBCC@BBB4;9>999@88479811
@HQ5VQ:00156:00605
TCTCTATGCGCTCCACATGTCTAAGGT
+
<DCCJCCAAAEBCBD=<<BABBCAB@B
@HQ5VQ:00157:00644
ACGAGTGCGTTCCCCATGTCGTAGGTACTC
+
BBB99<@BAA?DCD9DCB<<<@@B?ABBCC
@HQ5VQ:00161:00625
ACGAGTGCGTTCCCCATGTCGTAGGTACTC
+
BBBAABBABB=@@@6@ABBCCCCC@?ABBB
@HQ5VQ:00169:00646
ACGAGTGCGTTCCCCATGTCGTAGGTACTC
+
9@>;9<<;;B>ADN:CAA@<<<BB>B<<<<
@HQ5VQ:00171:00607
ACGAGTGCGTTCCCCATGTCGTAGGTACTC
+
9<BDCDBBBC@DCC9B;;;@@@??=?989>
@HQ5VQ:00177:00643
ACGAGTGCGTTCCCCATGTCGTAGGTATC
+
>@B>9<<AA@>A@@4@9999944>7;=A@
@HQ5VQ:00178:00605
ACGAGTGCGTTCCCCATGTCGTAGGT
+
CCBBBB::<E@ECC9B99999>>><@
@HQ5VQ:00181:00628
AACGAGGTGCGTTCC
+
-+,,,,*,,,442/8
@HQ5VQ:00185:00623
ACGAGGTGCGTTCCCCATGTCGTAGGTACTC
+
81;11,177//,444,4>@AGCCDC@C<=<<
@HQ5VQ:00189:00614
ATATCGCGAGGGTATGGAAGACTCTATAG
+
?>9;;>>@99919@?A>C@CCCCC@????
@HQ5VQ:00190:00607
ACGAGTGCGTTCCCATGTCGTAGGTACTC
+
9;;BBBA?>:244-9>>?BCCCE?ABBBD
@HQ5VQ:00195:00628
ACGAGTGCGTTCCCCATGTCGTAGGTACTC
+
4999998=996999,44;;=>>>?579994
@HQ5VQ:00163:00681
ACGAGTGCGTTCCCCATGTCGTAGGTACTC
+
=@=9;<CDEIDKKD9AAABBBAA?=89999
@HQ5VQ:00167:00672
ACGAGTGCGTTCCCCATGTCGTAGGTACTC
+
9;@;;<AAAA?CBB9C@A@BBCBGAB:<;D
@HQ5VQ:00168:00694
ATCAGACACGGACACAGCAGAACACACAG
+
98>999>8442449:?AE::?IGDCB8--
@HQ5VQ:00169:00695
ACGAGTGCGTTCCCCAGGTCGTAGGTACTC
+
BBBB==@89969??4@B>BCA@@@=;<9AB
@HQ5VQ:00170:00650
TGATACGTCTCCTTCTTAGTTACTTCA
+
9>BA944;>9959244244=5444249
@HQ5VQ:00172:00671
ACGAGTGCGTTCCCCATGTCGTAGGTACTC
+
ABAABA@?@B=A@@6A;<<CG><=9:111:
@HQ5VQ:00173:00658
ACGAGTGCGTTCCCCATGTCGTAGGTACTC
+
84>999ACAA>ABB4<;@@@BBCC@@AABC
@HQ5VQ:00174:00680
ACGAGTGCGTTCCCCATGTCGTAGGTACTC
+
BB?A?@;;9@6999/9??@@DBBCBBBB@@
@HQ5VQ:00175:00677
ACGAGTGCGTTCCCCATGTCGTAGGTACTC
+
8:1///77;;2444,49999>>=><89844
@HQ5VQ:00176:00677
ACGAGTGCGTTCCCCATGTCGTAGGTACTC
+
@999;AAABCACCC:CA@@CC;8;=?<9<@
@HQ5VQ:00182:00659
ACGAGTGCCGTTCCCCATGTCGTAGGTACTC
+
9486////,/6,///*/444;9<BDAACDFB
@HQ5VQ:00192:00693
ACGAGTGCGTTCCCCATGTCGTAGGTACTC
+
9<B@@ABA@@5999/9>?@CDBBB=?><99
@HQ5VQ:00196:00679
ACGAGTGCGTTCCCCATGTCGTAGGTACTC
+
:<AA@?999;24;;1<<AAA>>=;A11111
@HQ5VQ:00156:00733
ACGAGTGCGTTCCCCATGTCGTAGGTACTC
+
CBBBBBAFAC@DCB:CCCA@@;;8;;9999
@HQ5VQ:00158:00743
ACGCTCGACATGCCCAGGTACAGGAG
+
B:;;ACCCDECCCC@BB@CCDAA=@@
@HQ5VQ:00162:00735
AGCACTGTAGATGTCACTAGTTACTTGT
+
BB@ADCDCCCDCBB@=9999969@@<@@
@HQ5VQ:00164:00702
AGCACTGTAGCTGTCACTAGTTACTTGT
+
<CAAACCBBA<;999111/11,9>>;>>
@HQ5VQ:00164:00723
ACGAGTGCGTTCCCCATGTCGTAGGTACTC
+
???99<BBCCACCD:CCB<<<@@?C@@@A;
@HQ5VQ:00164:00724
ACGAGTGCGTTCCCCATGTCGTAGGTACTC
+
:;B@AACEBA8;99499=@BB<;;@BBBBF
@HQ5VQ:00165:00748
ACGAGTGCGTTCCCCATGTCGTAGGTACTC
+
=@@;;<@@@@5999,4@>>=A8877<=9;4
@HQ5VQ:00166:00747
ACGAGTGCGTTCCCCATGTCGTAGGTACTC
+
=@?@BBB@@@599;/<ABBCCBA@?BCAAA
@HQ5VQ:00166:00748
TCTCTATGCGCTCCCACATGTCTAAGGTACT
+
444494447;/1/6567;99?>942424499
@HQ5VQ:00168:00730
ACGAGTGCGTTCCCCATGTCGTAGGTACTC
+
B>=:9;<<<C@CHB:DBB@@ACCC?;<;@>
@HQ5VQ:00169:00730
ACGAGTGCGTTCCCCATGTCGTAGGTACTC
+
@@CBBCCCBB=???6=?=@BCB?B>>9;;C
@HQ5VQ:00170:00743
ACGAGTGCGTTCCCCATGTCGTAGGTACTC
+
9;;BBA@@>=5999/<BCCCCBBB??@ACC
@HQ5VQ:00171:00716
ACGAGTGCGTTCCCCATGTCGTAGGTACTC
+
@A9;;9>@>>6999-9AABC<@<@@CCCCC
@HQ5VQ:00173:00724
ACGAGTGCGTTCCCCATGTCGTAGGTACTC
+
@BB:9=CCA@8;99/9>>@BBCCC?C;<<B
@HQ5VQ:00175:00730
ACGAGGTGCGTTCCCCATGTCGTAGGTACTC
+
444442498892444,49444944373449=
@HQ5VQ:00175:00735
ACGAGTGCGTTCCCCATGTCGTAGGTACTC
+
89?>>>999@6999/<BBCDBBBCABABB;
@HQ5VQ:00175:00749
ACGAGTGTGTTCCCCATGTCGTAGGTACTC
+
BBB@AABCDB@CGG9<=C;88>77378743
@HQ5VQ:00180:00748
ACGAGTGCGTTCCCCAGTCGTAGGTACTC
+
AABBB@;?996999/9A>@<;;A=;<=CB
@HQ5VQ:00184:00733
ACGAGTGCGTTCCCCATGTCGTAGGTACTC
+
9;F@;<<@@B@ECC9E<<<CCBAB?;<<=A
@HQ5VQ:00187:00711
ACGAGTGCGTTCCCCATGTCGTAGGTACTC
+
:=CCDCA@>C5111+11111119>>A;9;A
@HQ5VQ:00188:00733
ACGAGTGCGTTCCCCATGTCGTAGGTACTC
+
1////4>==@@CBB7A<;<ACCCC@C<999
@HQ5VQ:00192:00726
ACGAGTGCGTTCCCCATGTCGTAGGTACTC
+
9;A;;99@@@5999,9999;;@>?=@A@BA
@HQ5VQ:00193:00732
ATCAGACACGGACACAGCAG
+
9334444444249994444/
@HQ5VQ:00194:00716
ACGAGTCGTTCCCATGTCGTAGGTACTC
+
9<ABB@>??59919999>@@AB=?A<<<
@HQ5VQ:00195:00748
ACGAGTGCGTTCCCATGTCGTAGGTACTC
+
BCCAAA>>>>599144449==>A>;<<<A
@HQ5VQ:00197:00736
CGTGTCTCTAGGCACAGGATTTTGTGTAG
+
BB:::CCCCCC@CC?==;9999/9?><<1
@HQ5VQ:00152:00771
ACGAGTGCGTTCCCCATGTCGTAGGTACTC
+
>==??@A@@@5999/9@@@@AAA@?@@@BB
@HQ5VQ:00161:00754
ACGAGTGCGTTCCCCATGTCGTAGGTACTC
+
CBCBCCA;??5944/9BABGBCCC@CBBBB
@HQ5VQ:00176:00755
ACGAGTGCGTTCCCCATGTCGTAGGTACTC
+
=@@@999@996<>>4A=<<CABAC@C;<<C
@HQ5VQ:00178:00763
ACGAGTGCGTTCCCATGTCGTAGGTACTC
+
?B?BBB9>>>59919>=>?A@@@;>9999
@HQ5VQ:00179:00777
TACTGAGCTACACACACAGAAAGATTGGT
+
11/////9;<9A@@11//7775/.-08+,
@HQ5VQ:00183:00759
ACGAGTGCGTTCCCCATGTCGTAGGTACTC
+
9;@99494442444,499;BBBCB@<==A@
@HQ5VQ:00186:00753
TCAACTGAGGTGCGTTCCCCATGTCGTAGGTACT
+
**,*,,,//,44444:;;;64443333310144/
@HQ5VQ:00192:00750
TATATGCCGTCCA
+
44////,*,,/,,
@HQ5VQ:00195:00753
ACGAGTGCGTTCCCATGTCGTAGGTACTC
+
AADCA@@@>>599149=?BC>==;>312>
@HQ5VQ:00196:00797
ACGAGTTGCGTTCCCCATGTCGTAGGTACTC
+
>?<<//,////,///*4:998444?4894=>
@HQ5VQ:00154:00814
AGTATCAGCCTCGCCATGACGAAGGTATTC
+
9<B@@@?<;:01.<:;>6////,/,//,*,
@HQ5VQ:00155:00802
ACGAGTGCGTTCCCCATGTCGTAGGTACTC
+
=@B:;<<@@A?CCC7DAA<;<;;;>ABAB@
@HQ5VQ:00156:00841
ACGAGTGCGTTCCCCATGTCGTAGGTACTC
+
B@@B@>@A@A=AHH9DBBBAA843934494
@HQ5VQ:00157:00849
TGATACGTCTCCTTCCTTAGTTACTTCAGTG
+
CBA:9<ABBBE?B?BDA589959@A?@999>
@HQ5VQ:00161:00827
ACGAGTGCGTTCCCCATGTCGTAGGTACTC
+
>@BBBCCBCB;??=6@BABBC@@@=@@@BB
@HQ5VQ:00165:00846
ACGAGTGCGTTCCCCATGTCGTAGGTACTC
+
???AA@A@>>5999/9999BC@A@?ABBBB
@HQ5VQ:00167:00801
ACGAGTGCGTTCCCCATGTCGTAGGTACTC
+
CB@BBA<<<A@EHD:ECC>??110901/14
@HQ5VQ:00167:00813
ACGAGTGCGTTCCCCATGTCGTAGGTACTC
+
@@?@@@@@?>5499/9@@BCCBBA?;<;A?
@HQ5VQ:00172:00840
ACGAGTGCGTTCCCCATGTCGTAGGTACTC
+
BB?@@ACAAA===@4?A@;9<BBB=@ABCB
@HQ5VQ:00173:00816
ACGAGTGCGTTCCCCATGTCGTAGGTACTC
+
1/66:9=A@@=ABC7AA@@@@;;;<?@@@@
@HQ5VQ:00176:00821
ACGAGTGCGTTCCCCATGTCGTAGGTACTC
+
AABBA@@???5999/9?>@BCCCC@BAAAB
@HQ5VQ:00180:00808
ACGAGTGCGTTCCCCATGTCGTAGGTACTC
+
BBB@@@ADCC@CCB8B>BBBBBBA>>=@@=
@HQ5VQ:00180:00825
ACGAGGTGCGTTCCCCATGTCGTAGGTACTC
+
41111,16668,444,4998899:<779=99
@HQ5VQ:00182:00844
CGTGTCTCTAGGCACAGGATTTTGTGTAGA
+
49999BA><<B?>A@9424444,4444444
@HQ5VQ:00183:00819
ACGAGTGCGTTCCCCATGTCGTAGGTACTC
+
BBBBBBBB>==??97A9;;@BBAA>ABBBB
@HQ5VQ:00190:00842
TAGTATCAGCCTCGCCATGACGAAGGTATTCC
+
//88:994992484:<BBCB@99596944998
@HQ5VQ:00193:00803
GACTATGTCGCTTCCCATGTTCTAGGTAC
+
*,,/////888878>99:1*)****)*,,
@HQ5VQ:00196:00829
ACGAGTGCGTTCCCCATGTCGTAGGTACTC
+
=@C@@B@@>>5999,4949>C>=<?AA<<<
@HQ5VQ:00162:00851
ACGAGTGCGTCCCATGCTCGTAGGTACG
+
49944//////857799//////,/666
@HQ5VQ:00187:00872
CGAGTGCGTTCCCCATGTCGTAGGTACTC
+
BBB@@@BBBCDDL:ECBBCCCCDAB<<;A
@HQ5VQ:00189:00892
ACGAGTGCGTTCCCCATGTCGTAGGTACTC
+
?@BBB@AABC@CKD:DBBBBB@AA>:;<A@
@HQ5VQ:00194:00890
ACGAGGTGCGTTCCCCATGTCGTAGGTC
+
1/,,,21//66,///*499=??=87134
@HQ5VQ:00196:00893
TAGTATCAGCCTCGCCATGACGAAGGTATTCC
+
4@@@ABCAAA@CB??;@>@999959<<99:B2
@HQ5VQ:00199:00864
ACGAGTGCGTTCCCCATGTCGTAGGTACTC
+
==??9;<B@@5<99/9@@@@CBAA>A<=<C
@HQ5VQ:00151:00943
ACGAGTGCGTTCCCCATGTCGTAGGTACTC
+
=@@@@@@@ACEHFEBECDCCCB@A<@@@@@
@HQ5VQ:00152:00942
ATCAGACACGGACACAGCAGAACACAC
+
:;CC@@ABB@<>@9<<=@BBB@A@?B8
@HQ5VQ:00154:00943
ATCAGACACGGACACAGCAGAACACACA
+
BBCC99=CHN?<@CDCFCCBB?@@>??:
@HQ5VQ:00158:00903
ACGAGTGCGTTCCCCATGTCGTAGGTACTC
+
:B?@@@<<<ABJNI:DCA<<BB??=@AAAA
@HQ5VQ:00160:00904
ACGAGTGCGTTCCCCATGTCGTAGGTACTC
+
99@@;==DCCCDDC9CBB=:;<10,011;;
@HQ5VQ:00169:00918
ACGAGGTGCGTTCCCATGTCGTAGGTACTC
+
9444424;889;=95?@999>887<>99;9
@HQ5VQ:00177:00903
ATATCGCGAGGGTGAAGACTCTATAGAAGC
+
9:;;;BD<<:FBB@>:4444444.6..,.,
@HQ5VQ:00189:00934
ACGAGTGCGTTCCCCATGTCGTAGGTACTC
+
AB@9;<@>>B6999/9>@>ACAA@?BBBBB
@HQ5VQ:00190:00915
CGTGTCTCTAGGCACATGGATTTTGTGTAG
+
@BAAB<;<9>@6911111:11//*/77744
@HQ5VQ:00199:00937
ACGAGTGCGTTCCCATGTCGTAGGTACTC
+
BBABBBBB?A;9=<999>;;<CCBDCGCC
@HQ5VQ:00156:00986
ACGAGTGCGTTCCCCATGTCGTAGGTACTC
+
>@?BBBA?;;2444/9A@ABCBDC>@ABBB
@HQ5VQ:00169:00976
ACGAGTGCGTCCCATGCTCGTAGTACG
+
111/////499@?;;99///////66/
@HQ5VQ:00170:00999
ACGAGTGCGTTCCCCATGTCGTAGGTACTCATCAGCATCGA
+
;<<DEDCCC@====4999>@@>A?=;<;@@@>>>11-7,,,
@HQ5VQ:00171:00961
ACGAGTGCGTTCCCCATGTCGTAGGTACTC
+
>@A:;<@>>B6999/9B@ABBBCC@CBBBD
@HQ5VQ:00177:00955
ATATCGCGAGGGTATGGAAGACTCTATA
+
@@BBBCBBCDC@CCCC@CABBBAA@@@@
@HQ5VQ:00179:00951
ACGAGTGCGTTCCCCATGTCGTAGGTAAC
+
=@@@@<<;AB?BBB7<9;=888622,,**
@HQ5VQ:00192:00953
ACGAGTGCGTTCCCATGTCGTAGGTACTC
+
CBB:9;CACC59909@>@ACCEN@??ABB
@HQ5VQ:00194:00964
ACGAGTGCGTTCCCCATGTCGTAGGTACTC
+
44444498@>;@@@4AA>;;1110,01/;4
@HQ5VQ:00194:00965
ACGAGTGCGTTCCCATGTCGTAGGTACTC
+
4994949844249-444489=?A@B@@AB
@HQ5VQ:00195:00992
ACGAGTGCGTTCCCCATGTCGTAGGTACTCC
+
?@BBDECBBB@BBB9BBBBBA<;;>>>>>>;
@HQ5VQ:00198:00951
ACGAGTGCGTTCCCCATGTCGTAGGTACTC
+
?@:<<CBA@@5444/9>@BBBBBB6:<AA@
@HQ5VQ:00199:00961
ACGAGTGCGTTCCCCATGTCGTAGGTACTC
+
?BB<;<C@>>5999,4999;CBCCBD@<==
@HQ5VQ:00159:01001
TAGTATCAGCCTCGCCATGACGAAGGTATTCC
+
;<CCBBBECC@BBDC@BBBB@9:29;999?A6
@HQ5VQ:00164:01030
ATCAGACACTCG
+
/0.///8/////
@HQ5VQ:00168:01019
ATATCGCGTACGGGTATGGAAGACTCTGAATAG
+
9844489444444-444=2454>866...,.4.
@HQ5VQ:00170:01025
ACGAGTGCGTTC
+
BAA?>@>@>>69
@HQ5VQ:00170:01026
ACGAGTGCGTTCCCCATGTCCGTAGGTACTC
+
;BBBBBBBBB6999-9@@@A?B@@?>;<;>>
@HQ5VQ:00172:01019
TCTCTATGCGCTCCACATGTCTAAGGTAC
+
A=@@CBAAAAA@@=?99949999242444
@HQ5VQ:00174:01035
ACGAGTGCGTTCCCCATGTCGTAGGTACTC
+
;;@@AAB@>@5999/9AABCBCCC@8:;AA
@HQ5VQ:00180:01018
ACGAGTGCGTTCCCCATGTCGTAGGTACTC
+
ABBB?@<<<B>BAB9BAA@CCC@?<?@@@@
@HQ5VQ:00181:01049
ACGAGTGCGTTCCCCATGTCGTAGGTACTC
+
;;BC@AACCEACFC9ABECCC<<:>?>999
@HQ5VQ:00182:01036
ATCAGACACGGACACAGCAGAACACACA
+
;;?@ABC<=<=A@A999444424;777;
@HQ5VQ:00183:01010
ACGAGTGCGTTCCCCATGTCGTAGGTACTC
+
>?B@@@B@>>5999/9BAABCCCC@;<<A@
@HQ5VQ:00184:01000
ACGAGTGCGTTCCCCATGTCGTAGGTACTC
+
9<A<;<ABB@8<<9/9?9;;@@@B>B=;<B
@HQ5VQ:00187:01022
ACGAGTGCGTTCCCCATGTCG
+
BB@A@@ABBC=A@@6AA>@@B
@HQ5VQ:00190:01008
ACGAGGTGCGTTCCCCATGTCGTAGGTACTC
+
9////,////8::?B9BBDCCCC@?<?9;<>
@HQ5VQ:00195:01016
ACGAGTGCGTTC
+
??>??@A>>>59
@HQ5VQ:00197:01038
ACGAGTGCGTTCCCCATGTCGTAGGTACTC
+
4;>;999@>>;@AA9CECCCCBCB>:;999
@HQ5VQ:00183:01057
ACGAGTGCGTTCCCCATGTCGTAGGTACTC
+
@@BBBBC?>>5999/9@A@CEA@@>?;;;B
@HQ5VQ:00195:01051
CGTGTCTCTAGGCACAGGATTTTGTGTAGA
+
=@?>@EC@<<;ABECEB:4999/9994449
@HQ5VQ:00195:01058
TCTCTATGCGCT
+
44444:999999
@HQ5VQ:00197:01050
ACGAGTGCGTTCCCCATGTCGTAGGTACTC
+
>?AA;;9>>>5999,9;?BDCCCD>ABCCC
@HQ5VQ:00202:00028
ATATCGCGAAGGGTATGGAAGACTCTATAGA
+
=894448//,/7578//,42443;>???C@@
@HQ5VQ:00202:00033
TAATAATCGATGCCTTCCTC
+
44244899444442/,/,//
@HQ5VQ:00207:00040
AGCACTGTAGCTG
+
,0,,,//1<11/1
@HQ5VQ:00212:00025
TGATACGTCTCCTTCCTTAGTTACTTCA
+
9@@99;<9AACBC?CBEBC<96;@@;@@
@HQ5VQ:00214:00021
ACGAGTGCGTTCCCCATGTCGTAGGTACTC
+
?@B@AAADBCCCCC6AACCB@@@><899A>
@HQ5VQ:00214:00036
ACGAGTGCGTTCCCCATGTCGTAGGTACTC
+
==?>9;<BHDDCCC:C@@?BBBBB@@:<<C
@HQ5VQ:00220:00004
TCTCTATGCGCTCCACATGTCTAAGGT
+
CCCCECBBBBCA>>A;9<B@@>><><9
@HQ5VQ:00220:00012
ACGAGTGCGTTCCCCATGTCGTAGGTACT
+
>;1/1/778:;B@;299944443376944
@HQ5VQ:00221:00005
ACGAGTGCGTTC
+
@BB:9<@>>@69
@HQ5VQ:00222:00032
ACGAGGTTGCGTTCCCCATGTCGTAGGTACTC
+
-,***),*,0//,/88*44999493<974999
@HQ5VQ:00224:00027
ACGAGTGCGTTCCCCATGTCGTAGGTACTC
+
BBCCBCBA?@5999,9@@AACB@@<?@@@@
@HQ5VQ:00230:00006
ACGAGTGCGTTCCCCCCCC
+
9;B;;<@?>?599999999
@HQ5VQ:00232:00038
ACGAGTGCGTTCCCCCCCC
+
=@B@499999599999944
@HQ5VQ:00233:00005
ACGAGTGCGTTCCCATGTCGTAGGTACTC
+
@@AAACDCCCACC@ECAAA<1-,*,,,,,
@HQ5VQ:00233:00006
ACGAGTGCGTTCCCCATGTCGTAGGTACTAC
+
9;@@@BC@@@5999/9@@?@A=>8401////
@HQ5VQ:00234:00027
ATCAGACACGGACACAGAAGAACACAC
+
>AA@;<9=:;2;41/;11-18:<>CC@
@HQ5VQ:00238:00029
ACGAGTGCGTTCCCCATGTCGTAGGTACTC
+
>@CBBBBCCB=A@@6A;;9ABBBB?@;<<A
@HQ5VQ:00239:00024
ACGAGTGCGTTCCCCATGTCGTAGGTACTC
+
?@?:;<B@@BBCCC9D;;;AA998689994
@HQ5VQ:00242:00005
ACGAGTGCGTTCCCCATGTCGTAGGTACTC
+
BBBAEA@;895499-9@@@AGGCC@C;;;B
@HQ5VQ:00242:00026
ACGAGTGCGTTCCCCATGTCGTAGGTACTC
+
4>??>@@@BA?BHH9BCA@@?@??=@>@<1
@HQ5VQ:00242:00041
ACGAGTGCGTTCCCCATGTCGTAGGTACTC
+
=?B;;<<@@@5999,9999ABCDD@CAAAA
@HQ5VQ:00244:00005
ACGAGTGCGTTCCCCATGTCGTAGGTACTC
+
?@B@?A@@@@5999-9999ADBBG@EAAAA
@HQ5VQ:00245:00040
ACGAGTGCGTTCCCCATGTCGTAGGTACTC
+
4998899>=@>AGC:DCCBBBA@@@CC<?=
@HQ5VQ:00249:00038
ACGAGGTGCGTTCCCCATGTCGTAGGTACTC
+
1////,4444424;;,:998:844348444=
@HQ5VQ:00203:00071
TCTCTATGCGCTCCACATGTCTAAGGTA
+
B@@AAAABDABBB>BAA@D@B995959>
@HQ5VQ:00203:00090
ACGAGTGCGTTCCCCATGTCGTAGGTACTC
+
8=?@;;<CECABBB9B@A@CC@@@>:;9@>
@HQ5VQ:00207:00058
ACGAGTGCGTTCCCCATGTCGTAGGTACTC
+
BBB@:;<CCB=AAA4<9A@BBBBB=;<<A>
@HQ5VQ:00207:00074
ACGAGTGCGTTCCCCATGTCGTAGGTACTC
+
?@@CBBBB?;2444/9@BABCCCC@B;<;<
@HQ5VQ:00208:00051
ACGAGTGCGTTCCCCATGTCGTAGGTACTC
+
ABBB;;<AAA>AAA7AA@BCBA=;91111/
@HQ5VQ:00212:00063
ACGAGTGCGTTCCCCATGTCGTAGGTACTC
+
B?=?@@@>>@5999/9>BBBDCBB@BCCBB
@HQ5VQ:00213:00085
ACGAGTGCGTTCCCCATGTCGTAGGTACTC
+
CBB??>C;;;2444/9@@BBBCBA??@AC@
@HQ5VQ:00216:00094
ACGAGTGCGTTCCCCATGTCGTAGGTACTC
+
8;;11/6111;DFF9::DDBBBAB>:<;<9
@HQ5VQ:00218:00071
AACGAATGGATTGCCAGTTTCCCCCAATGATC
+
1,1//,//,//,4424444-4999/92444/,
@HQ5VQ:00223:00076
ACGAGTGCGTTC
+
@AB@@A@>>@59
@HQ5VQ:00225:00052
ACGAGTGCGTTCCCCATG
+
AA9;;BBA@C2444/9?>
@HQ5VQ:00229:00086
ACGAGTGCGTTCCCCATGTCGTAGGTACTC
+
=@B<;<CCB@5<9</9BABBB@@?67<AAA
@HQ5VQ:00230:00094
ACGAGTGCGTTCCCCA
+
===:;<@?@@5999/9
@HQ5VQ:00231:00068
ACGAGTGCGTTCCCCATGTCGTAGGTACTC
+
=?A99<BB@@6999/9>AABBBA@<:<<A@
@HQ5VQ:00233:00091
ACGAGTGCCGTTCCCCATGTCGTAGGTACTC
+
999/////,/777;;6CCB@:9<CC=?@CAA
@HQ5VQ:00238:00095
ACGAGTGCGTTCCCCATGTCGTAGGTACTC
+
@@C@AABBCC>???9ABCBBBBA@>?ABBC
@HQ5VQ:00241:00074
ACGAGTGCGTTCCCCATGTCGTAGGTACTC
+
>>AB99<DCCADDD9===;AAA@A>>>>>9
@HQ5VQ:00245:00056
ACGGAGTGCGTTC
+
BBCABA@=:8859
@HQ5VQ:00248:00074
ACGAGTGCGTTCCCCATGTCGTAGGTACTC
+
9@9994994=?@@B9AA@@@=1003.1/86
@HQ5VQ:00248:00083
ACGAGTGCGTTCCCCATGTCGTAGGTACTC
+
=>@;<<BCBB>BBB4>>BBBB<<;?@@AB>
@HQ5VQ:00249:00082
ACGAGTGCGTTCCCCATGTCGTCAGACACT
+
9<CBBBDCCC=?==6A?>>?8111,,,,,,
@HQ5VQ:00201:00127
CGTGTCTCTAGGCACATGGATTTT
+
BBACDC@A@9951111//5////*
@HQ5VQ:00202:00147
ACGAGTGCGTTCCCCATGTCGTAGGTACTC
+
BBB@@BADBEDCHD8AADCBAA@B>?;<<A
@HQ5VQ:00206:00128
ACGAGTGCGTTCCCCATGTCGTAGGTACTC
+
=B@;;<@>>@;>>>6@@@@DDBAG?:<=CB
@HQ5VQ:00218:00135
ACGAGTGCGTTCCCCATGTCGTAGGTACTC
+
9998>>@@ACBCDB:CDB;;9947134444
@HQ5VQ:00227:00137
ACGAGTGCGTTCCCCATGTCGT
+
BBCABD@;992444,9=>>BCB
@HQ5VQ:00227:00138
ACGAGTGCGTTCCCCATGTCGTA
+
>9998>884969AB9A:9,,,,*
@HQ5VQ:00228:00103
ACGAGTGCGTTCCCCATGTCGTAGGTACTC
+
BBBBBCBB@C5449/9>>>@A@BC?AAAAA
@HQ5VQ:00236:00114
ACGAGTGCGTTCCCCATGTCGTAGGTACTC
+
BBBCBBA@@@5999,44;8888;7164998
@HQ5VQ:00237:00102
ACGAGTGCGTTCCCCATGTCGTAGGTACTC
+
BBAB@?@@@@5999,99@?<;;:=,011>>
@HQ5VQ:00237:00131
ACGAGTGCGTTCCCCATGTCGTAGGTACTC
+
===@@ACBBC=AAA6@>@=?@@@@??A@B@
@HQ5VQ:00238:00104
ACGAGTGCGTTCCCCATGTCGTAGGTAACTC
+
8@9;<@@?>@=>>>4>@?>911006/1,/6/
@HQ5VQ:00240:00103
ACGAGTGCGTTCCCCATGTCGTAGGTACTC
+
9;ACBB@>>@6999-94:484443174494
@HQ5VQ:00240:00110
ACGAGTGCGTTCCCCATGTCGTAGGTTCTC
+
=@?@@AB>@@5999/9@@>A@@@@>A=BC<
@HQ5VQ:00243:00110
ACGAGTGCGTTCCCATGTCGTAGGTACTC
+
@AABBBA??C244-99=>CCBCC?ABBCC
@HQ5VQ:00245:00101
ACGAGTGCGTTCCCATGTCGTAGGTACTC
+
?A@@AAB@?;544-9B@ABCFNL?=@ABC
@HQ5VQ:00247:00106
ACGAGTGCGTTCCCCATGTCGTAGGTACTC
+
:;A@@@@>>@5999-9999ABAAB<8<<<<
@HQ5VQ:00204:00158
ACGAGTGCGTTCCCCATGTCGTAGGTACTC
+
99@@99998>5999,9>@ABA@>@<?>998
@HQ5VQ:00204:00196
ACGAGTGCGTTCCCCATGTCGTAGGTACTC
+
49;AACCCBB7;;;4<CC@BB@@??:9999
@HQ5VQ:00205:00155
ACGAGTGCGTTCCCCATGTCGTAGGTACTC
+
9;@@;<=@ABACCC9BDCA>@9884784=8
@HQ5VQ:00207:00159
ACGAGTGCGTTCCCCATGTCGTAAGGTACTC
+
?@99;@@>A@6999/99C;88--*,*,,,,/
@HQ5VQ:00218:00154
ACGCTCGACATGCCCAGGTAGACAGGAGA
+
AACCC>B3118/44-48,....///5666
@HQ5VQ:00218:00182
ACGAGTGCGTTCCCCATGTCGTAGGTACTC
+
>A>9:<GCFCACCCCFCB99998847917-
@HQ5VQ:00219:00154
ACGAGTGCGTTCCCATGTCGTAGGTACTC
+
BBBBBBB;;;244-9BABDDDCC89;<AA
@HQ5VQ:00225:00189
ACGAGTGCGTTCCCCATGTCGTAGGTACTC
+
ABBBBBCBB>;?==6@CCBCCBAA??ABAC
@HQ5VQ:00227:00182
ACGAGTGCGTTCCCCATGTCGTAGGTACTCATCACATCG
+
@@DCBBCB@C5999/9A@ABCA@@?@@@@BBA=70*))(
@HQ5VQ:00230:00161
TAGTATCAGCCTCGCCATGACGAAGGTATTCC
+
894894;866,//8850,,,,,222*//A=A9
@HQ5VQ:00234:00177
ACGAGTGCGTTCCCCATGTCGTAGGTACTC
+
BBBBBBCBA@5999/9?>@BCBBB?;<<CB
@HQ5VQ:00237:00159
ACGAGGTGCGTTCCCCATGATCGTAGGTACTC
+
99@9<9=CBBG?AA?,111//88644244994
@HQ5VQ:00239:00154
ACGAGTGCGTTCCCCATGTCGTAGGTACTC
+
?@?99<BBBD@BCB9CAA?B==??;89<@?
@HQ5VQ:00240:00168
ACGAGTGCGTTCCCCATGTCGTAGGTACTC
+
=@B;;<CCCHACCC:CECBBBA;?;<999>
@HQ5VQ:00241:00155
TCTACTATGCGCTCCACATGTCATGAAGGTACT
+
9444444:9944442499:@@994442/,////
@HQ5VQ:00201:00205
ACGAGTGCGTTCCCATGTCGTAGGTACTC
+
98449>998=5991444484433119=>B
@HQ5VQ:00204:00213
ACGAGTGCGTTCCCCATGTCGTAGGTACTC
+
?@C@?AABB@6<<<4<ABCCCCCC@@AABB
@HQ5VQ:00214:00246
ACGAGTGCGTTCCCCATGATCGTAGGTAACGTC
+
4944444444?@BA8;6///////87677////
@HQ5VQ:00215:00247
ACGAGTGCGTTCCCCATGTCGTAGGTACTC
+
9<CB;;<A>>5999/9>>@AB>>>A<2111
@HQ5VQ:00217:00244
ATATCGCGAGGGTATGGAAGACTCTATAGA
+
BBB>>@B<<<FABCBA;><9943771./..
@HQ5VQ:00219:00208
ACGAGTGCGTTCCCCATGTCG
+
??@@@@@A>>6999/9===84
@HQ5VQ:00219:00242
CGTGTCTCTACGG
+
444444498///,
@HQ5VQ:00221:00227
TGATACGTCTCCTTCCTT
+
49:>>9444842/,/,/,
@HQ5VQ:00223:00233
ACGAGTGCGTTCCCCATGTCGTAGGTACTC
+
BDBCBBCCBC5;;;/9A>>>>>88479999
@HQ5VQ:00223:00238
ACGAGTGCGTTCCCCATGTCGTAGGTACTC
+
@@@999444;9==B6999444443779444
@HQ5VQ:00227:00213
AACGAGTGCGTTCCCCATGTCGTAGGT
+
1,/88:>=8?@5999/94:4///..,.
@HQ5VQ:00228:00202
AGCACTGTAGCTGTCACTAGTTACTTGTG
+
;<<944:9444;844999999;?CCCCB?
@HQ5VQ:00228:00214
ACGAGTGCGTTCCCCATGTCGTAGGTACTC
+
BB?@@B;;<B@DKK:DCCBB@@>>;799</
@HQ5VQ:00233:00248
ACGAGTGCGTTCCCCATGTCGTAGGTACTC
+
9;@@BBA??@5999,4:=>>CCAB?B<=<B
@HQ5VQ:00237:00227
ACGAGTGCGTTCCCCATGTCGTAGGTACTC
+
9<C;<=BBBCACCC:CBB@>>9885:>>@?
@HQ5VQ:00241:00232
ACGAGTGCGTTCCCCATGTCGTAGGTACTC
+
>@???@;;=B@BCE4><@?>>998489/1/
@HQ5VQ:00242:00222
ACGAGTGCGTTCCCCATGTCGTAGGTACTC
+
;99;;<;A>B@GCC:CCB;;<;;8<=>898
@HQ5VQ:00244:00232
ACGAGTGCGTTCCCCCATGTCGTAGGTATC
+
98>998>>>>59944+44449;;3311999
@HQ5VQ:00248:00208
TGATACGTCTCCTTCCTTAGTTACTTCAGTG
+
??=:;99>>>>;:7;,1-1/656/4244:99
@HQ5VQ:00200:00266
ACGAGTGCGTTCCCCATGTCGTAGGTACTC
+
@B@@@AB@?C5449/9>@>>@;;76:8>@@
@HQ5VQ:00200:00275
ACGAGTGCGTTCCCCATGTCGTAGGTACTC
+
49948944892444,44988=>>>;89498
@HQ5VQ:00202:00288
ATATCGCGAGGGTATGGAAGACTC
+
@??B=:@@444-446678:/1099
@HQ5VQ:00203:00263
ACGAGTGCGTTCCCCATGTCGTAAGG
+
9989844;;;8999,444//7/.,.,
@HQ5VQ:00209:00255
TACTGAGCTTACCACACAC
+
A@@>>@?//,//566///,
@HQ5VQ:00216:00261
ACGAGTGCGTTCCCCATGTCGTAGGTACTC
+
ACCBABCBBB7;;94<AABCCBBB=:;<AA
@HQ5VQ:00221:00252
CGTGTCTCTAGGCACAGGATTTTGTGTAGA
+
BB@@ABAAB<<<;C?>>=9999,4;;CA<<
@HQ5VQ:00222:00259
ACGAGTGCGTTCCCCATGTCGTAGGTACTC
+
89999@A@@@>AAA6A@?>>@9977<9444
@HQ5VQ:00227:00293
TCTCTATGCGCTCCCACATGTCTAAGGTAC
+
44444444444444-44477;1//,/,///
@HQ5VQ:00229:00288
ACGAGTGCGTTCCCATGTCGTAGGTACTC
+
BBCBAA>>>>59909==>CCCCG@B;<<C
@HQ5VQ:00231:00292
ACGAGTGCGTTCCCCATGTCGTAGGTACTC
+
AA<;<CCBBBACCC9?=1//1/,,*,0,//
@HQ5VQ:00234:00265
ACGAGTGCGTTCCCCATGTCGTAGGTACTC
+
=@?B::>BBC=AAA9ACCBBBB><:7;<AA
@HQ5VQ:00202:00323
ACGAGTGCGTTCCCCATGTCGTAGGTACTC
+
=>@@@@BAAA>ACC8FCCCCBAA@?;<<B@
@HQ5VQ:00202:00341
ATCAGACACGGACACAGCAGAACACAC
+
939;444444599@9999999599983
@HQ5VQ:00205:00302
ACAAGTGCGTTCCCCATGATCGTAGGTACTC
+
CBB?BC;;;B?AAB7AB<9;999@?;99444
@HQ5VQ:00205:00305
ACGAGTGCGTTCCCCATGTCGTAGGTACTC
+
<<CCCAAACC=@@@4>>>>??>884799>>
@HQ5VQ:00209:00306
ACGAGTGCGTTCCCCATGTCGTAGGTACTC
+
9@@:9<BCB@>A@@6B@@@BBBAC6;<A=<
@HQ5VQ:00209:00339
ACGAGTGCGTTCCCCATGTCGTAGGTACTC
+
;AABAA@>@?5999/9@@@?@<;3>@99;>
@HQ5VQ:00215:00317
TCTCTATGCGCTCCACATGTCTAAGGTA
+
BCBCCBAABECBD@G:;<?>>9954899
@HQ5VQ:00217:00307
ATCAGACACGGACACAAGCAGAACACACA
+
;;;;;BDHBC==6A11,/66686443337
@HQ5VQ:00217:00327
ACGAGTGCGTTCCCCATGTCGTAGGTACTC
+
=@BACADFAA;>>>4>>>@@BB@@=@<<9@
@HQ5VQ:00218:00314
ACGAGTGCGTTCCCCATGTCGTAGGTACTC
+
==@@BBA@@@5999/9??>ADBAA=?@<;;
@HQ5VQ:00220:00302
ATCAGGACACTCGGACACAGCAGA
+
/.4//,/66///7,//777///1/
@HQ5VQ:00221:00325
TCTCTATGCGCTCCACATGTCTAAGGTA
+
BBBFCA@>>99995999>?@A9959<>>
@HQ5VQ:00222:00324
ACGAGTGCGTTCCCCATGTCGTAGGTACTC
+
@B@99<@@@@5999,49=>@CA?>;<9999
@HQ5VQ:00222:00334
ACGAGTGCGTTCCCCATGTCGTAGGTACTC
+
9;==@BC@AA?BCC7@@@;2-888+,,,20
@HQ5VQ:00224:00332
ATAGCTCGCATGCAGA
+
4789==9;;,******
@HQ5VQ:00225:00335
ACGAGTGCGTTCCCCATGTCGTAGGTA
+
@@@BCCBCAA=@CB/9941///..,./
@HQ5VQ:00230:00318
ACGAGTGCGTTCCCCATGTCGTAGGTACTC
+
>>@99<@@@@5999/9@@@FCB@?;;=>>9
@HQ5VQ:00242:00318
ACGAGTGCGTTCCCCATGTCGTAGGTACTC
+
111//88849:<BB6@;49=9433114444
@HQ5VQ:00248:00301
ATACGTCCTTCCCTCC
+
/.444442424=-448
@HQ5VQ:00248:00335
CGTGTCTCTAGGCACATGGATTTTG
+
@@A<<=DAAAD>=:;1//7////*/
@HQ5VQ:00249:00323
TAGTATCAGCCTTC
+
////444///,/,/
@HQ5VQ:00200:00373
ACGAGTGCGTTCCCCATGTCGATAGGTA
+
1////94//87<<<+1/,/////22200
@HQ5VQ:00203:00362
ACGAGTGCGTTCCCCATGTCGTA
+
4;@A@><99>;999,44/,2,,,
@HQ5VQ:00204:00386
ACGAGTGCGTTCCCATGTCGTAGGTACTC
+
?A==989@??5991499@>88775:@@AB
@HQ5VQ:00205:00393
ACGAGTGCGTTCCCCATGTCGTAGGTACTC
+
>@8==9999>5999,499>8>CAA=@9999
@HQ5VQ:00207:00380
ACGAGTGCGTTCCCCATGTCG
+
9;BBBBBCCE@CCC9DBCBBB
@HQ5VQ:00208:00361
ACGAGTGCGTTCCC
+
//,,,,,,/678::
@HQ5VQ:00208:00364
ACGCTCGACAATGCCCAGGTA
+
44444/////,////+/423.
@HQ5VQ:00208:00367
ACGAGTGCGTTCCCCATGTCGTAGGTACTC
+
89;:9;>>?B5999/9@999;99>;89994
@HQ5VQ:00213:00352
ACGAGTGCGTTCCCCATGTCGTAGGTATC
+
ABBBBBBABB=@=@/99@999<@<<ABDB
@HQ5VQ:00213:00394
ACGAGTGCGTTCCCCATGTCGTAGGTACTC
+
@A>:9<@@>B6999/9>?>@B;;;?ABACC
@HQ5VQ:00215:00363
ACGAGTGCGTTCCCCATGTCGTAGGTACTC
+
BBB9:<=CCDBDDC9@<C=8>>884799A@
@HQ5VQ:00216:00385
ACGAGTGCGTTCCCCATGTCGATAGGTAC
+
48484444499:::6A:999899431344
@HQ5VQ:00217:00382
ACGAGTGCGTTCCCCATGTCGTAGG
+
98>888844424;;,4////6/,,2
@HQ5VQ:00218:00361
ACGAGTGCGTTCCCCATGTCGTAGGTACTC
+
BBCCAAABA@8;;;49BABBCCCC?AABCB
@HQ5VQ:00222:00369
TATACGCGTCCGTACT
+
44444;444924444,
@HQ5VQ:00222:00371
ACGAGTGCGTTCCCCATGTCGTAGGTACTC
+
BBCB@AACBB=@@@6A@@BCCCBB?BAAAA
@HQ5VQ:00222:00395
ACAAGTGCGTTCCCCATG
+
9?CABB<:<@=ABB4BA9
@HQ5VQ:00230:00368
ACGAGTGCGTTCCCCATGTCGTAGGTACTC
+
A@>>331>>::>;;0>>:9911..6.////
@HQ5VQ:00233:00393
ATCAGACACGGACACAGCAGAA
+
>>89999444244444466,,+
@HQ5VQ:00241:00385
ACGAGTGCGTTCCCCATGTCGTAGGTACTC
+
BBB??@@@>>;@@@6CBCBCCCBB?A@@@@
@HQ5VQ:00242:00386
TGATACGTCTCCTTCCTTAGTTACTTCAG
+
98B@@999111,/,/78789969==8==>
@HQ5VQ:00244:00393
TAGTATCAGCCTCGCCATGACGAAGGTATTCC
+
:<BBA@B@9964==@=AADDAAA>B@9<98=<
@HQ5VQ:00200:00432
ACGAGTGCGTTCCCCATGTCGTAGTTTACTC
+
>>?@@<111/,/880:;=@4443766,4444
@HQ5VQ:00203:00407
ACGAGTGCGTTCCCCATGTCGTAGGTACTC
+
ABB?@@BCDCACCC:DCCBBBBBB><9;;@
@HQ5VQ:00205:00435
ACGAGTGCGTTCCCCATGTCGTAGGTACTC
+
9;;A@@<;;C=>>@6;99@A998>17489=
@HQ5VQ:00206:00421
ACGAGTGCGTTCCCCATGTCGTAGGTACTC
+
?@:<=CC@@C2444-9BADDDBA?6:<<<B
@HQ5VQ:00207:00401
ACGAGTGCGTTCCCCATGTCGTAGGTACTC
+
999@99998@;>>@6@AACCBBAA779@99
@HQ5VQ:00210:00411
ACGAGTGCGTTCCCCATGTCGTAGGTACTC
+
=>@;;<CBBBDECC:HB@;99998;894=8
@HQ5VQ:00210:00424
TAGTATCAGCCTCGCCATGACGAAGGTAAT
+
>>8<;;CBBB;99842444449::87//,/
@HQ5VQ:00211:00442
TGATACGTCTCCTTCCTTAGTTACTTCA
+
A=>?@@@99<B595<61-111-16::9:
@HQ5VQ:00214:00415
ACGAGTGCGTTCCCCATGTCGTAGGTACTC
+
A9999989?B?BCD9::@AA@?@@;899@9
@HQ5VQ:00217:00421
ACGAGTGCGTTCCCCATGTCGTAGGTACTC
+
AA9;99A;11,1::+1/<998878;789A@
@HQ5VQ:00217:00437
ACGAGTGCGTTCCCCATGTCTAGGTACTTC
+
4444;;9499<@@B5:9B;97A::/1.1,.
@HQ5VQ:00218:00427
ACGAGTGCGTTCCCCATGTCGTAGGTACTC
+
8>>B;;<AA@<AA@4A@999@998=89444
@HQ5VQ:00223:00414
ACGAGTGCGTTCCCCATGTCGTAGGTACTC
+
8=>9;<9>>?5999/9AAAABAA@=899>9
@HQ5VQ:00225:00436
ACGAGTGCGTTCCCCATGTCGTAGGTACTC
+
8?:;<BBBBBDDDC9B<BBBAABB9;99A9
@HQ5VQ:00225:00437
ACGAGGTGCGTTCCCATGTCGTAGGTACTC
+
944892448=>5991444444477114448
@HQ5VQ:00228:00444
ACGAGTGCGTTCCCCATGTCGTAGGTACTC
+
C;<<<<@>@@5999/9999@>?>>;79448
@HQ5VQ:00229:00430
ACGAGTGCGTTCCCCATGTCGTAGGTACTC
+
>@BBBBB>??5999/999>BCBBB?BCCCC
@HQ5VQ:00232:00441
ACGAGTGCGTTCCCCATGTCGTAGGTACTC
+
?@CCBBBBBA>BAA7B<;<BCCCE?@AAC<
@HQ5VQ:00233:00408
ACGAGTGCGTTCCCCATGTCGTAGGTACTC
+
CCCBBBBBCC@CDD:CCC@>;110,11/66
@HQ5VQ:00233:00420
ACGAGTGCGTTCTCCATGTCGTAGGTA
+
BBBB@@@@@@=@@A?@BC@AA?<<,11
@HQ5VQ:00242:00442
ACGAGTGCGTTCCCCATGTCGTAGGTACTC
+
BC;<<BA@@@5999/9@??B=30887-,,,
@HQ5VQ:00245:00443
ACGAGTGCGTTCCCCATGTCGTAGGTACTC
+
AB>B99;;9@;>>>499ABGCCAA=?>>>>
@HQ5VQ:00247:00422
ACGAGTGCGTTCCCCATGTCGTAGGTACTC
+
@BB@;<<?>@5<<<4>BBCCC9::5:;<<@
@HQ5VQ:00247:00432
ACGAGTGCGTTCCCCATGTCGTAGGTACTC
+
;;>@@A@@@B?AAA9<;9@99;@7779944
@HQ5VQ:00203:00451
ACGAGTGCGTTCCCCATGTCGTAGGTACTC
+
9<A;;<<<<B?CCD9DBBBBBA@A?B@AAB
@HQ5VQ:00203:00487
ACGAGTGCGTTCCCCATGTCGTAGG
+
=@@@@@@>>>5999/9@<<<2/*00
@HQ5VQ:00208:00489
ACGAGTGCGTTCCCCATGTCGTAGGTACTC
+
9999;9@?;@5999/999>>@@@<<?@;94
@HQ5VQ:00208:00494
ACGAGTGCGTTCCCCATGTCGTAGGTACTC
+
@@>A<<9?>A5999,9@@@AB@@?7:<<<9
@HQ5VQ:00209:00455
ACGAGTGCGTTCCCCATGTCGTAGGTACTC
+
BBAB@?@AB@6999/9999@A>??;=>>?>
@HQ5VQ:00210:00475
ACGAGTGCGTTCCCCATGTCGTAGGTACTC
+
AB?@99;@>>5999/9DBCCCCCC?AB<<=
@HQ5VQ:00213:00452
ACGAGTGCGTTCCCCATGTCGTAGGTACTC
+
?@B99<BCBB>BBB9GCDBBBBBB@:;<BB
@HQ5VQ:00213:00456
ACGAGTGCGTTCCCCATGTCGTAGGTACTC
+
BBB?BBBA;;2444/9@@ACAAAC@@AABB
@HQ5VQ:00214:00462
ACGAGTGCGTTCCCCATGTCGTAGGTACTC
+
@B@@@A999>;??>4@@@@CCCBB?:;<BA
@HQ5VQ:00215:00459
ATATCGCGAGGGTATGGAAGACTCTATAAG
+
938944ABBBDAC<=<>B@BCCCB>>00,0
@HQ5VQ:00217:00450
ACGAGTGCCGTTCCCCATTGTCGTAGGTACTC
+
@>>@99882442444,49244444:;;9=994
@HQ5VQ:00217:00462
ACGAGTGCGTTCCCCATGTCGTAGGTACTC
+
ABA???BBAA>BAA7B;<;BCCCC@:;<AB
@HQ5VQ:00218:00474
ACGAGTGCGTTCCCCATGTCGTAGGTACTC
+
8944;4;;CB5111+11//6//.43.////
@HQ5VQ:00223:00491
ACGAGTGCGTTCCCCATGTCGTAGGTACTC
+
:<B;;<A@@>>AAA9EA@@AC>>>>=132=
@HQ5VQ:00225:00456
TATACGTCTCCTCC
+
@8844444442442
@HQ5VQ:00226:00494
ACGAGTGCGTTCCCCATGTCGTAGGTACTC
+
?A>?=@>?@@5999/9@@@CDBAA?A;<<A
@HQ5VQ:00229:00452
TAAGTATCAGCCC
+
,,*,,//66/44-
@HQ5VQ:00229:00482
ACGAGTGCGTTCCCCATGTCGTAGGTACTC
+
BBBA?A@>>>5999/9==::8//.646/19
@HQ5VQ:00229:00491
ACGAGTGCGTTCCCCATGTCGTAGGTACTC
+
@B@99<<;;C8@>@4?>@999;88<>99<?
@HQ5VQ:00232:00463
ACGAGTGCGTTTCCCCC
+
49@;11/////+////*
@HQ5VQ:00233:00473
TGATACGTCTCCTTCCTTAGTTACTTCAG
+
?ACGDCCDA?A@B=A@@?AAB>BBCACB@
@HQ5VQ:00233:00474
ACGAGTGCGTTCCCCATGTCGTAGGTACTC
+
9<CF;;<@>><@>>4?9<;BBA@B><<;<@
@HQ5VQ:00233:00496
ACGAGTGCGTTCCCCATGTCGAAGGTACTC
+
9;@A99<@@?<@BB4<449889542449>9
@HQ5VQ:00234:00454
ATCACACGGACACAGCAGAACACACAG
+
BACCB@@A@<;<@B9999958910.0.
@HQ5VQ:00234:00475
ACGAGTGCGTTCCCCATGTCGTAGGTACTC
+
AABB99<;9@<A@A4?>?>999@?<?999;
@HQ5VQ:00235:00494
TACTGAGCTACACAA
+
@@@98941///,,*)
@HQ5VQ:00236:00476
ACAGAGTGCGTTCCCCATTGTCGTAGGTACTCA
+
:111/////9?@?A;24424434776369;443
@HQ5VQ:00239:00467
ACGAGTGCGTTCCCCATGTCGTAGGTACTC
+
;CB<=>BBAA>CBB9DB@@ABCBB?:;=AA
@HQ5VQ:00239:00487
ACGAGTGCGTTCCCCATGTCGTAGGTACTC
+
?A:;<=CCCD@DCC9B=9>?9973114494
@HQ5VQ:00240:00492
TCTCTATGCGCTCCACATGTCTAAGGTACT
+
889@C@99:944924494@99//,/,////
@HQ5VQ:00241:00459
ACGAGTGCGTTCCCCATGTCGTAGGTACTC
+
A@>@>>@@@@=?AB9B<;<CEDCC@AA911
@HQ5VQ:00245:00483
ACGAGTGCGTTCCCCATGTCGTAGGTACTC
+
BBBBBBBBBB====6@>@@C<<;A@=>@<;
@HQ5VQ:00248:00472
ACGAGTGCGTTCCCCATGTCGTAGGTACTC
+
944>@@@@BB69<</9@ABBCCBB?:<<A>
@HQ5VQ:00249:00460
ACGAGTGCGTTCCCCATGTCGTAGGTACTC
+
499@@A@@@B@CCC9GBBBBBCCB<?@@99
@HQ5VQ:00204:00549
ACGAGTGCGTTCCCCCCCATGTCGATAGGTAC
+
9<CBA<=<AA?ABAABB'999444444.,./7
@HQ5VQ:00211:00524
ACGAGTGCGTTCCCCCCCCATGTCGTAGGTACTC
+
=?=889999@59994444$4;:>@@<<0;011--
@HQ5VQ:00214:00507
TCTCTATGCGCTCCACATGTCTAAGGT
+
9449@@49<BB@>=@AC@@C@::,1-1
@HQ5VQ:00215:00505
ACGAGTGCGTTCCCCATGTCGTAGGTACTC
+
;@9:;=<;4;2944,94>>>=9884644>@
@HQ5VQ:00216:00515
TGATACGTCTCCTTCCTTAGTTACTTCA
+
BBBB9<;CCBB@C>A=A?>9;7<@BBBC
@HQ5VQ:00218:00543
AGCACTGTAGCTGTCACTGAGTTACTTGTGT
+
=999449A=<11///,0/////,//9<:A?=
@HQ5VQ:00225:00516
ACGAGTGCGTTCCCCATGTCGTAGGTACTC
+
;>>99;<DDCCBKK:D<<;@@@@B?BBBBD
@HQ5VQ:00226:00510
ACGAGTGCGTTCCCCATGTCGTAGGTACTC
+
9;@999?>>>2944,4;;8=>A>>479999
@HQ5VQ:00228:00509
ACGAGTGCGTTCCCCATGTCGTAGGTACTC
+
8AB;;;>>?@5999,499@@@@@@<>9999
@HQ5VQ:00231:00527
ATATCGCGAGGGTATGGAAGACTCTATAG
+
9;<<;@AB99919@995<B>><@717777
@HQ5VQ:00231:00529
ACGAGTGCGTTCCCCATGTCGTTAGGT
+
49>994484424::,:4822,-*,,*,
@HQ5VQ:00231:00546
ACGAGTGCGTTCCCCATGTCGTAGGTACTC
+
;44999994=>=AC::;9?==>@>4899;9
@HQ5VQ:00231:00547
ACGAGTGCGTTCCCCATGTCGTAGGTACTC
+
?BBB99;C>>5999/9A>@@CBBB@?AACC
@HQ5VQ:00234:00508
ACGAGTGCGTTCCCCATGTCGTAGGTACTC
+
9;;<<BB?>?5999,9@>>><::B?B@BAB
@HQ5VQ:00235:00541
ACGAGTGCGTTCCCCATGTCGTAGGTACTC
+
??B@AACBCC5444/9@>@BBBAB>:;<<@
@HQ5VQ:00236:00531
ACGAGTGCGTTCCCCATGTCGTAGGTACTC
+
94>999@@>>;@??4AAA?CC@@@@AB@@@
@HQ5VQ:00237:00527
ACGAGTGCGTTCCCCATGTCGTAGGTACTC
+
??>;;<B@@@5999/9999;DDCCBDCHA@
@HQ5VQ:00238:00514
ACGAGTGCGTTCCCCATGTCGTAGGTACTC
+
99@:<8>BCHDDKI9=?@@CBBCCAF>>?A
@HQ5VQ:00239:00538
TAGTATCAGCCTCGCCATGACGAAGGTATTCC
+
9?@?@@A911:11/8;;CCCB;92959999:2
@HQ5VQ:00239:00540
ACGAGTGCGTTCCCCATGTCGTAGGTACTC
+
>>>>;<<@>B?BCC9=:@A@;110,01///
@HQ5VQ:00240:00523
ACGAGTGCGTTCCCCATGTCGTAGGTACTC
+
<@CBBBBCCC@EDD:CA@@BC;;<C;=<CB
@HQ5VQ:00242:00504
ACGAGTGCGTTCCCCATGTCGTAGGTACTC
+
1/8//4ABCC@CCC9B<<991111,01///
@HQ5VQ:00245:00505
ACGAGGTGCGTTCCCCATGTCGTAGGTACTC
+
418/1,/8811,444,499?9998867989>
@HQ5VQ:00247:00518
ACGACTGCGTAC
+
;<--,,**0,,,
@HQ5VQ:00249:00501
ACGAGTGCGTTCCCCATGTCGTAGGTACTC
+
-,,,,7//99AFBC:B;88444339699A@
@HQ5VQ:00200:00577
ACGAGTGCGTTCCCCATGTCGTAGGTACTC
+
99A>@BCA>>2499/99@>>>@>@<<;99>
@HQ5VQ:00201:00575
ACGAGTGCGTTCCCATGTCGTAGGTACTC
+
94844444448995=>>?>>@>>67<<<<
@HQ5VQ:00202:00571
ACGGTGCGTTCCCC
+
=?=<?999@59999
@HQ5VQ:00206:00575
ACGAGTGCGTTCCCATGTCGTAGGTACTC
+
>@@@=;<<BC?CHCDCEEB@@>?;89999
@HQ5VQ:00208:00595
AAGCGAGGTGCGTTCCCATGTCGTGAGGTACTCA
+
1,//666;DDAAB=BA?A@B>>>100.,.//633
@HQ5VQ:00210:00588
CGTGTCTCTAGGCACATGGATTTTGTGTA
+
BBCCDC:;<@>A911111,1///*////4
@HQ5VQ:00216:00561
AGCACTGTAGCTGTCACTAGATTAATTGT
+
91////////67444411////,/,/,44
@HQ5VQ:00217:00550
ATCAGACACTCGGACACAGCAGGAACACACA
+
83349/8/////,//44476//,/56666/3
@HQ5VQ:00217:00565
TGATACGTCTCCTTCCTTAGTTTAC
+
@99;99>99996954242////+//
@HQ5VQ:00218:00562
ACGAGTGCGTTCCCATGTCGTAGGTACTC
+
=@@?@AACBB9<=:<?>?A;8:;5944=4
@HQ5VQ:00222:00555
ACGAGTGCGTTCCCCATGTCGTAGGTACTC
+
@@C<;<@AA@6999/9A@11111.,.///4
@HQ5VQ:00223:00578
ACGAGTGCGTTCCCCCATGTCGTAGGTACTC
+
ABB99<?@@@59999-4B@AHCCCK?ABBBB
@HQ5VQ:00231:00576
ACGAGTGCGTTCCCCATGTCGTAGGTACTC
+
;>=>>@@@@C?CDC8A@>@@@A@@@BCCCB
@HQ5VQ:00233:00552
ACGAGTGCGTTCCCCATGTCGTAGGTACTC
+
?A??@BBCCC>BBA4;;AAAA;987;99A@
@HQ5VQ:00240:00588
ATCAGACACGGACACAGCAGAACACACAACG
+
@?BB>>>>9429=C@B@>>>@<@<:00,+,,
@HQ5VQ:00241:00587
ACGAGTGCGTTCCCCATGTCGTAGGTACTC
+
999889;99B@CCF9:9@@@>>?@7:<ABB
@HQ5VQ:00241:00596
ACGAGTGCGTTCCCCATGTCGTAGGTACTC
+
BBA@BD=<:C@CCD9BABBBB;98=894;>
@HQ5VQ:00242:00552
ACGAGTGCGTTCCCCATGTCGTAGGTACTC
+
@@?99<@>>@599949AAAABC??;?;<<C
@HQ5VQ:00245:00560
ACGAGGTGCGTTCCCCATGTCGTAGGTACTC
+
94@992444:;<99924999>=::9991///
@HQ5VQ:00246:00557
ACGAGTGCGTTCCCCATGTCGTAGGTACTC
+
894849=88;7<<<49>>>9;99<994999
@HQ5VQ:00205:00610
AACGAGGTGCGTTCCCCATGTCGTAGGTACTC
+
><@@9924988;2444,4999A>>9843444>
@HQ5VQ:00206:00627
ACGAGGCGTCCC
+
;7-,-*,8/44-
@HQ5VQ:00207:00623
ACGAGTGCGTTCCCCATGTCGTAGGTCTC
+
@A9;;@B@?@5999/9@@?BDDBB@CCCB
@HQ5VQ:00209:00601
ACGAGTGCGTTCCCCATGTCGTAGGTACTC
+
9<CBBBCB@C7;;;49@@@99988679AB@
@HQ5VQ:00213:00634
ACGAGTGCGTTCCCCATGTCGTAGGTACTC
+
@ABBCB>;<B?AAA8A>999999>;89498
@HQ5VQ:00213:00647
ACGAGTGCGTTCCCCATGTCGTAGGTACTC
+
994499@ABB=@@@4=9BAA@@@>589999
@HQ5VQ:00213:00649
AACGAGTGCGTTC
+
/,,0**,,,022;
@HQ5VQ:00215:00606
ACGAGTGCGTTCCCATGTCGTAGGTACTC
+
989;8999>>599144999=997>;=9=4
@HQ5VQ:00217:00601
ACGCGTCGTACCA
+
88///,,2///,,
@HQ5VQ:00217:00641
ACGAGTGCGTTCCCATGTCGTAGGTACTC
+
99@@??999@59914448>>997789999
@HQ5VQ:00224:00627
ACGAGTGCGTTCCCCATGTCGTAAGGTACTC
+
>89999994469BH9BBA??111,.,.//69
@HQ5VQ:00224:00647
ACGAGTGCGTTCCCCATGTCGTAGGTACTC
+
=@@@;;9>>A6999-994999993489494
@HQ5VQ:00228:00614
ATCAGACACTCGGACACAGCAGAACACACA
+
>88991-,,,,2*,,1//;B>@??>@>@?;
@HQ5VQ:00233:00634
CGTGTCTCTAGGCACAGGATTTTGTGTAGA
+
AAACCCDDCCDDCEC@;:4499-9?9>=>9
@HQ5VQ:00233:00644
ACGAGTGCGTTCCCCATGTCG
+
CC9;;@DCBB=A@@6?>@@CD
@HQ5VQ:00243:00638
ACGAGTGCGTTCCCCATGTCGTCAG
+
BB:<<BCBBBACCB6A?911,,,**
@HQ5VQ:00247:00622
ACGAGTGCGTTCCCCATGTCGTAGGTACTC
+
@@>A;<=AACCCKD9CCCBAA>984899@>
@HQ5VQ:00206:00650
TGATACGTCTCCTCTATTGTCTGCG
+
////4444@A>2444//,/,,****
@HQ5VQ:00207:00656
TGATAACGTCTCC
+
8>1//,//67//,
@HQ5VQ:00213:00666
ACGAGTGCGTTCCCCATGTCGTAGGTACTC
+
9:@@;<<@@@5999/9@@?BFBBB@B;<<B
@HQ5VQ:00216:00656
TGATACGTCTCCTTCCTTAGTTACTTCAGTG
+
111/////=?@=AAB;;:111-///7;::44
@HQ5VQ:00216:00686
ACGCTCGACATGCCCAGGTACAGGAG
+
9<BBB@BCB=>@B@<>A798<@@=AB
@HQ5VQ:00217:00656
ACGAGTGCGTTCCCCATGTCGTAGGTTACTCA
+
94;444;;892944,4444///64,.,////4
@HQ5VQ:00217:00676
ACGAGTGCGTTCCCCATGTCGTAGGTACTC
+
8>=999>>>>5999,4999>AA>@=@=<<C
@HQ5VQ:00218:00698
ACGATGCGTTCCCCATGTCGTAGGTACTC
+
@@@999?>>5111+11/////48774444
@HQ5VQ:00233:00695
ACGAGTGCGTTCCCCATGTCGTAGGTACTC
+
@AC<;<A>??5999/9B9999447484444
@HQ5VQ:00202:00734
ACGAGTGCGTTCCCATGTCGTA
+
>>?A<<;>>;249044444444
@HQ5VQ:00208:00720
ACGAGTGCGTTCCCCATGTCGTAGGTATC
+
>ABBBCDBAA@CB@/99111///.,.744
@HQ5VQ:00213:00727
ACGAGTGCGTTCCCCATGTCTAGG
+
9;B:;;9@>A@D:80/-,-,,..,
@HQ5VQ:00218:00705
ACGAGTGGCGTTCCCCATGTCGTAGGTACTC
+
ABCAAB?9;;A?BBB9C=<<BCB?@=@BBAA
@HQ5VQ:00223:00722
ACGAGTGCGTTCCCCATGTCGTAGGTACTC
+
49>@;<<D?@=@@>4B@<;;C@@?=?AABB
@HQ5VQ:00225:00726
ACGAGTGCGTTCCCCATGTCGTAGGTACTC
+
CB::1111/658885A99<@@@AB?AAAAB
@HQ5VQ:00236:00743
ACGAGTGCGTTCCCCATGTC
+
9:4:::444>5999,94=2,
@HQ5VQ:00243:00716
ACGAGTGCGTTCCCCATGTCGTAGGTACTC
+
BBBACA@>@@5999,9=9@AB@@?<;99>>
@HQ5VQ:00200:00760
ACGAGTGCGTTCCCCATGTCGTAGGTACTC
+
:;<<;<9;8959994<99;CAA@CCB<<=;
@HQ5VQ:00203:00759
ACGAGTGCGTTCCCCATGTCGTAGGTACTC
+
>@89;@@@=CAKIE9??BCCBCCB=?@@@;
@HQ5VQ:00205:00754
ACGAGTGCGTTCCCCATGTCGTAGGTACTC
+
?@A@AACA?@5999/9@ABCCBCEAAAAAB
@HQ5VQ:00206:00789
TCTCTATGCGCTCCACATGTCTAAGGT
+
AABBDCBCCDFCC@CCCCCB@AAACAC
@HQ5VQ:00211:00774
ACGCTCGACATGCCCAGGTACAGGAG
+
@999>>49499444-4424344;@@4
@HQ5VQ:00211:00794
ACGAGTGCGTTCCCCATGTCGTAGGTACTC
+
AAB;;;994;9999,999>@<;;:,01/66
@HQ5VQ:00211:00797
ACGAGTGCGTTCCCCATGTCGTAGGTACTC
+
9<;;;<@A@A6999,9?@?AAA@A?B<;<>
@HQ5VQ:00212:00770
ACGAGTGCGTTCCCCATGTCGTAGGTACTC
+
9@?>>?994424;;2:99>948>?9<8444
@HQ5VQ:00232:00751
ACGAGTGCGTTCCCCATGTCGTAGGTACTC
+
BBCB?@A@CB>BBB9BBCAAA@@B48991/
@HQ5VQ:00232:00797
ACGAGTGCGTTCCCCATGTCGTAGGTACTC
+
9<CDBBBA::2999/9DABC?==:,0111/
@HQ5VQ:00236:00771
ACGAGTGCGTTCCCCATGTCGTAGGTACTC
+
8@ABBBBCBB>BCC6AAB@@@BBB>>>999
@HQ5VQ:00236:00776
ACGAGTGCGTTCCCCATGTCGTAGGTACTC
+
=>AA;9;;@@=@BB4<<;9@@>>?<?@@BA
@HQ5VQ:00239:00773
ACGAGTGCGTTCCCATGTCGTAGGTACTC
+
??ABAA@??C599-9A@@AA@@>=899>4
@HQ5VQ:00248:00792
ATAGCTCGCACATGA
+
4.,,(((((,44444
@HQ5VQ:00203:00834
ACGAGTGCGTTCCCCATGTCGTAGGTACTC
+
8==@;;<<CDAHKK9B>=<BBBCBBDCCAA
@HQ5VQ:00212:00803
ACGAGTGCGTTCCCCATGTCGTAGGTACTC
+
8@4;;9<A@B?B>@9C111>==@@@CCBBB
@HQ5VQ:00219:00809
ACGAGTGCGTTCCCCATGTCGTAGGTACTC
+
9<BBAAC<==@DCE9AA=<<BBCB=@A<<;
@HQ5VQ:00219:00843
ACTAGTCGTTCGTCACTAGATTGAACTTTGGTGTGCCATTCA
+
0/,,,,///,/44444444:924/,/22*,*,,,222//,/4
@HQ5VQ:00220:00800
ATATCGCGTACGGGTATGGAAGACTCTGATAGAAGGT
+
9344497/////8586/42:89;;93.......,.,.
@HQ5VQ:00224:00839
ACGAGTGCGTTCCCCATGTCGTAGGTACTC
+
BAABEBB@@C5999/9@@ABAAAF?@@@A@
@HQ5VQ:00227:00845
ACGAGTGCGTTCCCCATGTCGTAGGTACTC
+
>@@@@@@BAB?CBD9@?CDCC@@?<899@9
@HQ5VQ:00228:00833
TACTGAGCTACCACACACAGAAA
+
;;9;>>948442449:477///+
@HQ5VQ:00230:00801
AACGAGGTGCGTTCCCATGTCGTAGGTACTC
+
>44444244444244-4;444//86,0///6
@HQ5VQ:00230:00802
ACGAGTGCGTTCCCATGTCGTAGGTAACTC
+
94;;111;<8,,,*//,,0**,,*,,*,/8
@HQ5VQ:00230:00808
ACGAGTGCGTTCCCCATGTCGTAGGTACTC
+
>@BBBBB@@@5499,9B@@ABB@@=@@@@A
@HQ5VQ:00232:00810
ACGAGTGCGTTCCCCATGTCGTAGGTACTC
+
@A@@BB>=>>5999,4B@@@AACB?B@@AC
@HQ5VQ:00234:00845
ACGAGTGCGTTCCCCATGTCGTAAGGTACTC
+
19>994444464@@9EBA?>?11,.668281
@HQ5VQ:00236:00848
ACGAGTGCGTTCCCCATGTCGTAGGTACTC
+
BBC:9<<;<B@CCE:CEDCCC@@?>:89@>
@HQ5VQ:00241:00811
ATATCGAGCGAGG
+
:--,2,,,,//42
@HQ5VQ:00242:00803
ACGAGTGCGTTCCCCATGTCGTAGGTACTC
+
94/811//66,///*444444449934444
@HQ5VQ:00206:00896
ACGAGTGCGTTCCCCATGTCGTAGGTACTC
+
AAB@?ACCB;2444/9@>@CCCCC?BB@@@
@HQ5VQ:00216:00858
TCTCTATGCGCTCCACATGTCTAAGGT
+
CBBECCCBCDDBC@CCBBBAA@@<?69
@HQ5VQ:00223:00875
TAGTATCAGCCTCGCCATGACGAAGGTATTCC
+
B@BABBBB;;8;B@@=@A11111-/7882*/,
@HQ5VQ:00224:00866
ACGAGTGCGTTCCCCATGTCGTAGGTACTC
+
89?>9<;;<GCBCC8DBBBB1/1;,01111
@HQ5VQ:00225:00867
ACGAGTGCGTTCCCATGTCGTAGGTACTC
+
;<;B@>@>9859909@AA@AA>?589>?>
@HQ5VQ:00232:00851
ACGAGTGCGTTCCCCATGTCGTAGGTACTC
+
4=444444442499294448=>98134449
@HQ5VQ:00232:00853
ACGAGTGCGTTCCCCATGTCGTAGGTACTC
+
===?<<8>;;2444,4449>8847;>949>
@HQ5VQ:00232:00862
ACGAGTGCGTTCCCCATGTCGTAGGTACTC
+
=@@989@>>>5999,9?>@BBBCC=?;;;@
@HQ5VQ:00234:00861
TCTCTATGCGCTCCACATGTCTAAGGT
+
;AA<<<B@@@A9;5<EEBCCCBB=?=;
@HQ5VQ:00238:00877
ACGAGTGCGTTCCCCATGTCGTAGGTACTC
+
==A:89@@@@=AHF9DCCCBAA;;6;AB@>
@HQ5VQ:00238:00884
ACGAGTGCGTTCCCCATGTCGTAGGTACTC
+
889998444:2444,4;:ABBBBA?;<=<;
@HQ5VQ:00238:00885
ACGAGTGCGTTCCCACTGTCGTAGGTACTC
+
9<<BBAA@>>599199444;9=89934444
@HQ5VQ:00243:00862
ACGCTCGTACCAT
+
/11/,2,///,,0
@HQ5VQ:00243:00865
ACGAGTGCGTTCCCATGTCGTAGGTACTC
+
=@A?>@999@59914481111:6,01=A;
@HQ5VQ:00244:00884
ACGAGTGCGTTCCCCATGTCGTAGGTACTC
+
11//6,,,//,///*//448=>;999:11/
@HQ5VQ:00232:00903
TCTCTATGCGCTCCACATGTCTAAGGT
+
94499494;;;;:@DDDCGDCCB?BBA
@HQ5VQ:00232:00923
ACGATTGCGTTCCCCATGTCGTAGGTACTC
+
9999>7<9948999,44A::;;996799@>
@HQ5VQ:00238:00915
ACGAGTGCGTTCCCCATGTCGTAGGTACTC
+
9<CA@ABB@C5999/9>>;<@<10,1<111
@HQ5VQ:00239:00908
ATCAGATCACTCGGACAC
+
4334444//////,///4
@HQ5VQ:00239:00928
ACGAGTGCGTTCCCCATGTCGTAGGTACTC
+
999;;A>>>>5999,4449CC??@@CCA=<
@HQ5VQ:00240:00902
ACGAGTGCGTTCCCCATGTCGTAGGTACTC
+
=@@@99999>2499,4=>?@A@>?78<;@@
@HQ5VQ:00242:00912
ATATCGCGAGGGTATGGAAGACTCATA
+
@@CCCCBBBCA:?A91-1:<0******
@HQ5VQ:00244:00919
ATCAGACACGGACACAGCAGAACACACA
+
9;;B@>>A<;59A@>@>@99969A@@>?
@HQ5VQ:00245:00905
ACGAGTGCGTTCCCCATGTCGTAGGTACTC
+
4;999@@AAA=A@@6>999A;;9B=?<;99
@HQ5VQ:00246:00914
ACGAGTGCGTTCCCCATGTCGTAGGTACTC
+
8999994?>>5999-<ACBCDBBA?A<;<A
@HQ5VQ:00248:00901
TCTCTATGCGCTCCACATGTCTAAGGT
+
A;<<BDAABBCBC@CBBA@ABA@=A@B
@HQ5VQ:00203:00972
ACGAGTGCGTTCCCCATGTCGTAGGTACTC
+
===?=@>>>>5999,9>>@DCCJC@BAAAC
@HQ5VQ:00209:00982
ACGAGTGCGTTCCCCCATGTCGTAGGTACTC
+
AAB:9;BA??59999,9AABCCCCC=?;<;C
@HQ5VQ:00211:00975
ACGAGTGCGTCCCATGCTGTAGA
+
99/1/1/////85;494444433
@HQ5VQ:00220:00987
ACGAGTGCGTTCCCCATGTCGTAGGTACTC
+
AA???@BA@@5;9;49@ABCBBBG@BA@AC
@HQ5VQ:00221:00979
TCTCTATGCGCTCCACATGTCTAAGGTA
+
@CCCCBBBCCCBCAD:::CBA::11,11
@HQ5VQ:00221:00992
ACGAGTGCGTTCCCCATGTCGTAGGTACTC
+
?@C;;<BB>>=@@@6AABBCCBBA?@@;;;
@HQ5VQ:00226:00981
ACGAGTGCGTTCCCATGTCGTAGTACGTC
+
9:CA>@@>>>5991944///7/../////
@HQ5VQ:00230:00960
ACGAGTGCGTTCCCCATGTCGTAGGTACTC
+
99@A@>@AAB=AKK:FDB<<;1--+-,,,,
@HQ5VQ:00230:00986
ACGAGTGCGTTCCCCCCCCCCCCCCCCCCATGTCGTAGGTACTC
+
899999@??>;>>>>>>?>?=9999999"944499989774449
@HQ5VQ:00235:00969
ACGAGTGCGTTCCCCATGTCGTAGGTACTC
+
9;:@@@>>>>;9??2ABBA>?><;,011<<
@HQ5VQ:00238:00998
ACGAGTGCGTTCCCCATGTCGTAGGTACTC
+
BBB@@?A>>>5999/9@ABCCCCI@B9<;B
@HQ5VQ:00243:00997
ACGAGTGCGTTCCCCATGTCGTAGGTACTC
+
BBB:9;CCBC5999/9@>@@ACCA;?@;99
@HQ5VQ:00245:00951
ACGAGTGCGTTCCCCATGTCGTAGGTATC
+
>>@@BBABBB=AAA8ACCCCEEBB?BCCC
@HQ5VQ:00248:00991
ACGAGTGCGTTCCCCATGTCGTAGGTACTC
+
49>99<@>?B6999/9BABCDCCB<@9;;<
@HQ5VQ:00202:01034
ACGAGTGCGTTCCCCATGTCGTAGGTACTC
+
BB=>9;<@AB6999/9@AACCBBC?AB@@@
@HQ5VQ:00203:01011
ACGAGTGCGTTCCCCATGTCGTAGGTACTC
+
>>@@;<<ABB?DID9AA@@?1110,0////
@HQ5VQ:00207:01040
ACGAGTCGTTCCCCATGTCGTAGGTACTC
+
9<BBCBBCC2444/9@@ACBCBC@A:<<B
@HQ5VQ:00209:01035
ACGAGTGCGTTCCCATGTCGTAGGTACTC
+
===@@@?@@@59904>>>DCAA@@ABBCC
@HQ5VQ:00213:01015
ACGAGTGCGTTCCCCATGTCGTAGGTACTC
+
8>999944995999,949>@@@>?488444
@HQ5VQ:00215:01045
ACGAGTGCGTTCCCCATGTCGTAGGTACTC
+
BBA9:<B@?@5;9;4<BBCC>>>@:01121
@HQ5VQ:00243:01048
ACGAGTGCGTTCCCCATGTCGTAGGTACTCC
+
999ABC@>>@5999/9@@??@A@?=;<<A@<
@HQ5VQ:00244:01012
ACGAGTGCGTTCCCCATGTCGTAGGTACTC
+
49999;4;;;5<99/9?>>@@A@?=<9999
@HQ5VQ:00247:01002
ACGAGTGCGTTCCCCATGTCGTAGGTACT
+
=@BB@@ACAA>ACB4<9999484773444
@HQ5VQ:00202:01070
TACGAGTGCGTTCCCCATGTCGTAGGTACTC
+
//////,/8//,1::5;;B@:;001,////.
@HQ5VQ:00205:01067
ACGAGTGCGTTTCCCCATGTCGTAGGTACTC
+
9994984:4891999,4::@@>>98489999
@HQ5VQ:00226:01068
ACGAGTGCGTTCCCCATGTCGTAGGTACTC
+
//////88445444,4@>?A@@>><>9999
@HQ5VQ:00239:01070
ACGCTCGACATGCCCAG
+
//////449444//+/8
@HQ5VQ:00246:01072
ATATCGCGAGGGTATGGAAGACTCTATAGAG
+
9;;@A?A@BCC>BBBB?B>AAC@@@@@BBBB
@HQ5VQ:00250:00020
CGTGTCTCTACGGCACAATGATTTTGT
+
9>99446//1:;;:@A;2//////*//
@HQ5VQ:00251:00013
CGTGTCTCTAGGCACATGGATTTGTGTAGA
+
==?@<<9@@>@;>@@999<999044444/,
@HQ5VQ:00252:00030
ACGAGTGCGTTCCCCATGT
+
?>>;;<<<<C@CHN9==A@
@HQ5VQ:00255:00008
TCTCTATGCGCT
+
BAA@A@AABAC@
@HQ5VQ:00258:00031
ACGAGTGCGTTCCCCATGTCGTAGGTACTC
+
AAB:;<@B@@8<<;/9A@@BAA@B?@AABC
@HQ5VQ:00263:00024
CGTGTCTCTAGGCACAGGATTTTGTGTAG
+
AACCDCBCCBEACCCBA?9999/9>?@@A
@HQ5VQ:00264:00041
TCTCTATGCGCTCCACATGTCTAAGGTA
+
ABBCCCCCCDDCCEEA@?BBBC?=A@AA
@HQ5VQ:00265:00049
ATCAGACACGGACACAGCAGAACACAC
+
8??@;;<@ACCCFIGDD=<A@=AABBB
@HQ5VQ:00267:00026
ACGAGTGCGTTCCCCATGTCGTAGGTACTC
+
BB9;<BBAA@<@@A8CBCCCBAA@@;<=ED
@HQ5VQ:00267:00035
ATATCGCGAGGGTATGG
+
BCCCBBA:<<C>BBCC=
@HQ5VQ:00268:00018
ACGAGTGCGTTCCCCATGTCGTAGGTACTC
+
?@9<<CC;<<=@@=4>@>999>>?579>>>
@HQ5VQ:00268:00029
TAGTATCAGCCTCGCCATGACGAAGGTATTCC
+
=<AAA;9;9=8=>>9;4444999>D=994892
@HQ5VQ:00269:00009
ACGAGTGCGTTCCCATGTCGTAGGTACTC
+
===:;<9@@@599199C@BCBBB<:<<@@
@HQ5VQ:00271:00009
ACGAGTGCGTTCCCATGTCGTAGGTACTC
+
9;9@@B@?@@59919AAACA@@B9;<AB@
@HQ5VQ:00274:00005
ACGAGTGCGTTCCCATGTCGTAGGTACTC
+
BB=99;>>>@59919@ABCJCCB@@ADCC
@HQ5VQ:00274:00019
ACGAGTGCGTTCCCCATGTCGTAGTACTC
+
=?9<<CCB@@6944/9@ABCCCC@>@;;;
@HQ5VQ:00278:00015
ACGAGTGCGTTCCCCATGTCGTAGGTACTC
+
=@@;;<B@@@5999/9@@@BECBA=:;;AA
@HQ5VQ:00279:00014
ACGAGTGCGTTCCCCATGTCGTAGGTACTC
+
=>9<<CB@@C2444/9@@@CLBA@@@AAAA
@HQ5VQ:00279:00044
ACGAGTGCGTTCCCCATGTCGTAGGTACTC
+
49>9;9;;;;2499,499;CCGCD@B;<<B
@HQ5VQ:00280:00023
ACGAGTGCGTTCCCCATGTCGTAGGTACTC
+
CC;<<BCCCC@CCH:DB@@>>>?>;?>998
@HQ5VQ:00282:00018
CGTGTCTCTTACGGCAC
+
/6/444444249994,,
@HQ5VQ:00282:00045
ACGAGTGCGTTCCCCATGTCGTAGGTACTC
+
@@CA@@A>>=5999/9ABECBBDC@B9;;C
@HQ5VQ:00285:00040
ACGAGTGCGTTCCCCATGTCGTAGGTACTC
+
9@>98944;;2444,4999ABBBB?B<;;;
@HQ5VQ:00286:00021
ACGAGTGCGTTCCCCATGTCGTAGGTACTC
+
>?>@@ABBBC@ECC9C@A?BC@@A8:;9@@
@HQ5VQ:00288:00040
ACGAGTGCGTTCCCCATGTCGTAGGTACTC
+
==A9;<AAAA=@@@6A;;;BBB@B;<9<<9
@HQ5VQ:00289:00018
ACGAGTGCGTTCCCCATGTCGTAGGTACTTC
+
/11//7::?B@CCC:EBB;;9>;:,1111,/
@HQ5VQ:00290:00038
CACTGAGTGCCGTTCCC
+
//,,,,////,//7:::
@HQ5VQ:00292:00004
ACGAGTGCGTTCCCCATGTCGTAGGTACTC
+
=??>?@B@>>5;9949@ABCCCBB>>BBAA
@HQ5VQ:00292:00049
ACGAGTGCGTTCCCCATGTCGTAGGTACTC
+
>>>A;<;B>>=AAA7G<<;DCCCC@@AAAC
@HQ5VQ:00296:00004
CGTGTCTCTAGGCACAGGATTTTGTGTAG
+
BBCBCDCCAAA=@@?E;:4999/99@=><
@HQ5VQ:00296:00009
ACGAGTGCGTTCCCCATGTCGTAGGTACTC
+
>@?ABBBECC@BCC:EBCBBCBCB?AB@AA
@HQ5VQ:00254:00072
TCTCTATGCGCTCCACATGTCTAAGGT
+
CCCDCBCBB@?997;A@@@AABB>A@@
@HQ5VQ:00255:00086
ATATCGCGAGGGTATGGAAGACTCTATAG
+
BBBBECC@ABIFC<<;>B=BBBBBA?@=7
@HQ5VQ:00257:00064
AGCACTGTAGCTGTCACTATTTACTTGT
+
BB?@ABBB?AAB@>>?9999?094989:
@HQ5VQ:00257:00081
TCTCTATGCGCTTCCCACATG
+
44444444444424;-44999
@HQ5VQ:00259:00090
TCTCTATGCGCTCCACATGTCTAAGGTA
+
4444;9@@B99995449>@AADA@B@=<
@HQ5VQ:00260:00085
ACGAGTGCGTTCCCCATGTCGTAGGTACTC
+
9>>998444:2444,44?CCA;98<899>>
@HQ5VQ:00261:00058
ACGAGTGCGTTCCCCATGTCGTAGGTACTC
+
>>9<<A@BD@5;;9/9@@;;<;;B<?><<;
@HQ5VQ:00261:00069
ACGAGTGCGTTCCCCATGTCGTAGGTACTC
+
===99;BAAB>BBB8@@>@@;;8?5:9;@>
@HQ5VQ:00262:00096
ACGAGTGCGTTCCCCATGTCGTAGGTACTC
+
8;;111::;<,444,4@@A@@@?A>7;<A@
@HQ5VQ:00265:00092
ACGAGTGCGTTCCCCATGTCGTAGGTACTC
+
?@A@@ACB??5999/99;;CCCBB?BBBBC
@HQ5VQ:00266:00075
ACGAGTGCGTTCCCCATGTCGTAGGTACTC
+
9;A:9<BBBCDEEC9CAAABBBBB?;;<@@
@HQ5VQ:00267:00092
ACGAGTGCGTTCCCCATGTCGTAGGTACTC
+
CBBABB=;:>5999-9?B@@A@@><?@@@?
@HQ5VQ:00269:00069
TACTGAGCTACACACACAGAAAGATTGGT
+
BCBBBCDCCCCDAAAAACAAA<?>><?=B
@HQ5VQ:00269:00086
ACGAGTGCGTTCCCCATGTCGTAGGTACTC
+
89>@@AABBD@DCF9EA<;;1//46.///8
@HQ5VQ:00271:00085
ACGAGTGCGTTCCCCATGTCGTAGGTACTC
+
89ABCCCB@@5999/9?>@BBBBD??AAA@
@HQ5VQ:00272:00080
ACGTGTGCGTTCCCCATGTCGTAGGTACTC
+
==C;;?CCCCDDCC9CBBBCCBBB>?;;;@
@HQ5VQ:00273:00075
ACGAGTGCGTTCC
+
=BA@@@<<=A?GC
@HQ5VQ:00275:00098
TGATACGTCTCCTTCCTTAGTTACTTCAGT
+
;:@99;<>@?A>B>@<B699>599B69994
@HQ5VQ:00275:00099
TAGTATCAGCCTCGCCATGACGAAGGTATTCC
+
BBC9:=EA@@?@@>B7;999>94249444:;8
@HQ5VQ:00277:00056
ACGAGTGCGTTCCCCATGTCGTAGGTACT
+
=@?@@@A@@@5999/9AADCA@@<;>>>>
@HQ5VQ:00280:00050
ACGAGTGCGTTCCCCATGTCGTAGGTACTC
+
==@:<<9@@@5999,4949CDDCN?A=<<A
@HQ5VQ:00280:00098
ACGAGTGCGTTCCCCATGTCGTAGGTACTC
+
ABBBBBBBA;2994/9@ABCBBBD==@BCB
@HQ5VQ:00282:00057
TACTGAGCTACACACACAGAAAGATTGGT
+
8;;;BBBCBBBCDACAB@@@A697;:;7<
@HQ5VQ:00284:00092
ACGAGTGCGTTCCCCATGTCGTAGGTACTC
+
89@B9<;;BA?DFD9BB@>===;;;14494
@HQ5VQ:00285:00050
ACGAGTGCGTTCCCCATGTCGTAGGTACTC
+
49;:;<BA@?5999/99999>>>><?>@@@
@HQ5VQ:00293:00067
ACGAGTGCGTTCCCCATGT
+
BC@@@BCCCC?BBB6B@@@
@HQ5VQ:00297:00054
CGTGTCTCTACGGCACATGGATTTTGTGTAGAG
+
/444444444::2////,,*,,,,*,,////8A
@HQ5VQ:00297:00092
ACGAGTGCGTTCCCCATGTCGTAGGTACTC
+
89?99499999=A=1:<@@@@@A?=;9<A>
@HQ5VQ:00298:00078
ACGAGTGCGTTCCCCATGTCGTAGGTACTC
+
@BBBBAAAAA>BAA7BAA@A@@>>==>>A9
@HQ5VQ:00251:00111
ACGAGTGCGTTCCCCATGTTCG
+
@@@BABB>>>:;;;+1,,,*,*
@HQ5VQ:00254:00100
AGCACTGTAGCTGTCACTAGTTAATTGT
+
?BBC::<I>>;61////4444977;,//
@HQ5VQ:00256:00124
TGATACGTCTCCTTCCTTAGTTACTTC
+
>@AA>@@BBCC@C>B;>5111-1/0*,
@HQ5VQ:00261:00128
ATCAGACACGGACACAGCAGAACACACAG
+
=?@B;;<BBB;@=@21177/424443333
@HQ5VQ:00265:00107
ACGAGTGCGTCCCCAATGT
+
9<;B>>;111/88*/,/,2
@HQ5VQ:00271:00101
ACGAGTGCGTTCCCATGCTCGTAGGTACTC
+
=>99444444244-444444449=889;44
@HQ5VQ:00276:00144
TGATACGTCTCCTCCTTAGTTACTTACAGTGC
+
444444449992442424442444249994//
@HQ5VQ:00280:00100
ACGAGTGCGTTCCCCATGTCGTAGGTACTC
+
?@ABBC@>@@5111*11//66/3371444:
@HQ5VQ:00282:00104
ACGAGTGCGTTCCCATGTCGTAGGTACTC
+
@@?BCBA:C;244-9A@BC@A@D@@AACB
@HQ5VQ:00289:00120
ACGAGTGCGTTCCCCATGTCGTAGGTACT
+
;;9BB@9;;><>@A/944444443734//
@HQ5VQ:00290:00121
ACGAGTGCGTTCCCCATGTCGTAGTACTC
+
?@A::<CA@C5999-9@A@ACGDDCCCCC
@HQ5VQ:00295:00147
TAGTATCAGCCT
+
////444///,/
@HQ5VQ:00296:00101
TAGTATCAGCCTCGCCATGACGAAGGTATTCC
+
4448449:9@>@@9969A99999242444:;8
@HQ5VQ:00253:00161
TACTGAGCTACACACACAGAAAGATTGGTGCTG
+
==ABCCDDCB;999994444;797;13131116
@HQ5VQ:00254:00195
ACGAGTGCGTTCCCCATGTCGTAGGTACTC
+
@@A;9444442444,499=>=;:6,0////
@HQ5VQ:00257:00172
ACGAGTGCGTTCCCCATGTCGTAGGTACTC
+
>:;9?@999964992?=?9@48431344//
@HQ5VQ:00258:00192
ACGAGTGCGTTCCCCATGTCGTAGGTACTC
+
@B?@@BCBCB?CHH9<<B@>998>;798>9
@HQ5VQ:00259:00164
AGTATCAGGCCTTCCGCCATGACGAAGGGTATTCC
+
4444444424231313424444444244-48656,
@HQ5VQ:00260:00187
TCTCTATGCGCTCCACATGTCTAAAGGTA
+
B<;?DDCCCCCBC=@A@994=444-4244
@HQ5VQ:00262:00171
ACGAGTGCGTTCCCCATGTCGTAGGTACTC
+
=@A;;=@@@@6999/99ABABBCB=;99@9
@HQ5VQ:00270:00153
ACGAGTGCGTTCCCCATGTCGTAGGTACTC
+
=B@:;<BBCD@CDH9CC@=8899868?>A@
@HQ5VQ:00274:00180
ACGAGTGCGTTCCCCATGTCGTAGGTAC
+
=@@;;<@A@@5999/9@@9911..,.//
@HQ5VQ:00280:00162
ACGAGTGCGTTCCCCATGTCGTAGGTACTC
+
98999@A>>@;>?>4>?999@B887:;;9@
@HQ5VQ:00281:00182
TCTCTATGCGCTCCACATGTCTAAGGTAT
+
88449999BAA@A8<;;9;;9442/7///
@HQ5VQ:00284:00157
ACGAGTGCGTTCCCCATGTCGTAGGTACT
+
AB@@<<=AAECCCB9CBC111111,.//,
@HQ5VQ:00289:00156
ACGAGTGCGTTCCCCATGTCGTAGGTACTC
+
BBBAAABCCC?AA=8A===99998474444
@HQ5VQ:00289:00157
ACGAGTGCGTTCCCCATGT
+
944449484A5999/9999
@HQ5VQ:00295:00187
AGCACTGTAGCTGGTCACTTAGTT
+
19999/>11////,/444424444
@HQ5VQ:00251:00201
ACGAGTGCGTTCCCCATGTCGTAGGTACTC
+
=@BBBBCB;;2444/9B@ABDCAA<?;<<A
@HQ5VQ:00251:00202
ACGAGTGCGTTCCCCATGTCGTAGGTACTC
+
EBBBBCCCA@<AB=9ACCBAA@98589499
@HQ5VQ:00251:00237
TGATACGTCTCCTTCCTTAGTTAC
+
BCC99;@@=>@;?<@61-1//,//
@HQ5VQ:00252:00223
AGCACTTGTAGCTTGTCA
+
>=><11,/2,,11,/8/4
@HQ5VQ:00253:00227
ACGAGTGCGTTCCCCATGTCG
+
BBA@AABA@?5999/9@>@BC
@HQ5VQ:00261:00202
ACGAGTGCGTTCCCCATGTCGTAGGTACTC
+
BBB@@@@>>>5999,9@@@CJECB@?@@BB
@HQ5VQ:00263:00247
TGATAGTCTCCTCTTAGTT
+
;99>>4449;8///,,,,*
@HQ5VQ:00267:00225
AGCACTGTAGCTGTCACTAGTTACTTG
+
>>>99::@CAECCBB?81---+,,,*/
@HQ5VQ:00268:00213
ACGAGTGCGTTCCCCATGTCGTAGGTACTC
+
A?>@ACB>>>6999/99@@>>;;:489>11
@HQ5VQ:00270:00219
ACGAGTGCGTTCCCCATGTCGTAAGGTACTAC
+
@ADCBCCC;;8<AA4A>1--,,,**)***,,/
@HQ5VQ:00273:00228
ACGAGTGCGTTCCCCATGTCGTAGGTACTCATCA
+
9@88;<@?>>5999,9999DFBBA@AA@<<98>@
@HQ5VQ:00273:00235
ACGAGTGCGTTCCCCCATGATCGTAGG
+
CGAAABA@>>59999+444449///67
@HQ5VQ:00276:00234
ACGAGTGCGTTCCCCATGTCGTAGGTACTC
+
BBEAABCB@@5999/9>>@CCCBB=A;<;B
@HQ5VQ:00277:00226
ACGAGTGCGTTCCCCATGTCGTAGGTACTC
+
=@B<;<CCBB7;;;4<ACBCCBCB?B;=<B
@HQ5VQ:00285:00202
ACGCTCGACATGCCCAGGTACAGGAG
+
?>@@BCCCDAAADG?BB?BB<;<ACC
@HQ5VQ:00287:00231
ACGAGTGCGTTCCCCATGTCGTAGGTACTC
+
BBB@98<;<;6<CB6BABAA>988;798>4
@HQ5VQ:00290:00245
ACGAGTGCGTTCCCCATGTCGTAGGTACTC
+
9>>;;<@@@@6999,9>>>A@A@C>;<=BB
@HQ5VQ:00292:00249
TCTCTATGCGCTCCACATGTCTAAAGGTACT
+
A<<9=;AB<<<9=9:4////8/44-424444
@HQ5VQ:00293:00201
ACGAGTGCGTTCCCCATGTCGTAGGTACTC
+
9;;BCBCGA@>AHH9CC<<<A;886:;9A>
@HQ5VQ:00293:00233
ACGAGTGCGTTCCCCATGTCG
+
AABBBDEB>;2444/9>>>>A
@HQ5VQ:00294:00228
ACGAGTGCGTTCCCCATGTCGTAGGTACTC
+
@?@BBAA?==5999/9AABCCDCC<7;99@
@HQ5VQ:00295:00219
ACGAGTGCGTTCCCCATGTCGTAGGTACTC
+
944444:44424991;@AABB;;8<=>994
@HQ5VQ:00252:00269
ACGAGTGCGTTCCCCATGTCGTAGGTACTC
+
:;@AAC<<>CCKKC8AABBBBBB?<:;<;<
@HQ5VQ:00257:00278
ACGAGTGCGTTCCCCATGTCGTAGGTACTC
+
=?@@ABADCB>BA?4@9<;;G><>=>211=
@HQ5VQ:00257:00284
ACGAGTGCGTTCCCCATGTCGTAGTACTC
+
?@AA@@<;9C;>>>-99>>>>99889994
@HQ5VQ:00258:00273
ACGAGTGCTTCCCATGTCGTAGGTACTC
+
=>=:99>>7144-449:;=998;99999
@HQ5VQ:00263:00274
ACGAGTGCGTTCCCCATGTCGTAGGTACTC
+
=??99<<BBCACKK9BAAACC==<@BCACA
@HQ5VQ:00264:00261
ACGAGTGCGTTCCCCATGTCGTAGGTACTC
+
BBBB@>99995444,44ACBBBCC<:<9>>
@HQ5VQ:00269:00294
ACGAGTGCGTTCCCCATGTCGTAGGTACTC
+
89=8;9BBBB=@@>6B@>>>@9874399;;
@HQ5VQ:00270:00271
ACGAGTGCGTTCCCCATGTCCGTAGGTACTC
+
9;;C@AACBCACDC:EBB@@=>>@?;;<<@>
@HQ5VQ:00272:00273
ACGAGTGCGTTCCCCATGTCGTAGGTACTC
+
=@BBBBCA?C5999/9BA>@@9934899=4
@HQ5VQ:00273:00280
CGTGTCTCTACGGCACATG
+
1/1667;/////7/14446
@HQ5VQ:00276:00266
ACGAGTGCGTTCCCCATGTCCGTAGGTA
+
=@@@;8<AAA=ABB/91711,//.43./
@HQ5VQ:00277:00272
TCTCTGCGCTCCCACATGTCTGAAGGTACTG
+
1/////44///8+//999994442424484.
@HQ5VQ:00278:00294
ACGAGTGCGTTTCCCCATGTCGT
+
89>>9999444-444,4//////
@HQ5VQ:00279:00287
ACGAGTGCGTTCCCCATGTCGTAGGTACTC
+
499;999999;?>A9A>@?>998857?@>?
@HQ5VQ:00287:00272
TGATACGTCTCCACTTCAGTGC
+
@@@@BBBBBCCAECC@CCA@AA
@HQ5VQ:00292:00284
TCTCTATGCGCTCCACATGTCTAAAGGTTAC
+
BBBBCCCCCECEC?BA@>?9911/+/,/,//
@HQ5VQ:00293:00278
ACGAGTGCGTTCCCCATGTCGTAGGTACTC
+
=@@;;<AAAAECCC:DC>11111:901/=9
@HQ5VQ:00295:00279
ACGAGGTGCGTTCCCCATGTCGTAGGTACTC
+
:8>11,16668:?@B1:;?991;00,.////
@HQ5VQ:00298:00252
TCTCTATGCGCTCCACATGTCTAAGGTACT
+
494499991@?11-//199@<<:,/,////
@HQ5VQ:00298:00253
ACGAGTGCGTTCCCCATG
+
99>1111-,,*,,,*,/8
@HQ5VQ:00250:00303
ACGAGTACGTTCCCCATGTCGTAGGTACTC
+
AC99<B>899;??>/949994;994894@9
@HQ5VQ:00250:00320
AGCACTGTAGCTGTCACTAGTTACTTGTG
+
=@CB<=<CBB?=89999949954;<8<CE
@HQ5VQ:00254:00336
ACGAGTGCGTTCCCCATGTCGTAGGTACTC
+
9<AAC<<<<<?BBB8A@A@;;499714444
@HQ5VQ:00255:00339
TGATACGTCTCCTTCCTTAGTTA
+
>@@C;<<AA>@695959:?>?<9
@HQ5VQ:00255:00344
ACGAGTGCGTTCCCATGTCGTAGGTACTC
+
BBBBB?:;4459914:>?CCCCC?8;;C@
@HQ5VQ:00257:00310
CGTGTCACTAGGCACAGGATTTTGTGTAGAGG
+
4B@99<<:;;C99;/1/,////*///666442
@HQ5VQ:00265:00334
ACGAGTGCGTTCCCCATGTCGTAGGTACTC
+
=@>;;<@@@A?BCB5<<<;<@AA??B=<<@
@HQ5VQ:00266:00303
AACAGGAAGGTTGGCCGGTTTTCCCCCCCAATTGGTTCCGGTTAAGGGGTT
+
424449:2469?@@C@C<@??,999444&4<@595951,/99988888,/*
@HQ5VQ:00266:00304
ACGAGTGCGTTCCCCATGTCGTAGGTACTC
+
:;:;<9@D?>5999/9>@@BBCBC?BAAAA
@HQ5VQ:00272:00316
ACGAGTGCGTTCCCCATGTCGTAGGTACTC
+
;;ACCC@@>@5999/9A@9;<988479>99
@HQ5VQ:00274:00334
ACGAGTGCGTTCCCCATGTCGTAGGTACTC
+
=A@@999>>98=@@6@BA<<;100,01/>/
@HQ5VQ:00284:00304
ACGAGTGCGTTCCCCATGTCGTAGGTACTC
+
AB?@@ADDHB@DHD8A@BCA@>88479999
@HQ5VQ:00287:00337
ACGAGTGCGTTCCCCATGTCG
+
?@?BCCCBCB=@@@4;<@@CC
@HQ5VQ:00290:00341
ACGAGTGCGTTCCCCATGTCGTAGGTAACTC
+
>A@:;9999854;;,;;A;4///.,./,///
@HQ5VQ:00296:00302
ACGCTCGACATGCCCAGGTACAGGAGA
+
444499?AA@BBAA=BA>@?99<9<B@
@HQ5VQ:00250:00367
ACGAGTGCGTTCCCCATGTCGTAGGTACTC
+
99>;;<<CDEBECC5<<?>>@998;8991/
@HQ5VQ:00253:00397
ACGAGTGCGTTCCCATGTCGTAGGTACTC
+
>>@@BAA99969914:>>@A=@@7:=<A@
@HQ5VQ:00263:00352
ACGAGTGCGTTCCCCATGTCG
+
89-8-,,*00)***)//68AA
@HQ5VQ:00266:00387
TAGTATCAGCCTCGCCATGACGAA
+
@@B94<A<<9@@A?<,1,,,,,/,
@HQ5VQ:00269:00366
ACGAGTGCGTTCCCCATGTCGTAGGTACTC
+
?@C@@@CAA?;@>>4?@@>A;99@;89999
@HQ5VQ:00269:00385
ACGAGTGCGTTCCCCATGTCGTAGGTACTC
+
9;@;99<AAC@DLJDDCCCA@@?>;=>999
@HQ5VQ:00271:00375
ACGAGTGCGTTCCCCATGTCGTAGGTACTC
+
BBBBBBA@@B=A@A6?=>>>>>88579499
@HQ5VQ:00284:00355
ACGAGTGCGTTCCCCATGTCGTAGGTAACGTCT
+
886/////68,///*444444447776,/////
@HQ5VQ:00284:00362
ACGAGTGCGTTCCCCATGTCGTAGGTACTC
+
BBBCCBBBBB=??=6@ABBCCCCE?@@ABB
@HQ5VQ:00286:00360
ATATCGCGAGGGTATGGAAGACTCTATAGAA
+
?;9;;@A99<C>A@AB=A?CCCCC:70:/0,
@HQ5VQ:00292:00395
ACGAGTGCGTTCCCCATGTCGTAGGTACTC
+
>@CCBBBC<=<=DD8CCD@@>@>>589999
@HQ5VQ:00293:00377
ACGAGTGCGTTCCCCATGTCGTAGGTACTC
+
8>@@@A@?@?2999/9>>>AA@?@>A<==B
@HQ5VQ:00250:00402
ACGAGTGCGTTCCCCATGTCGTAGGTACTC
+
?AABBBBCBB7;;94;?A=AA@?@@?;<<A
@HQ5VQ:00250:00408
AGCACTGTAGCTCGTCACTAGGTTACT
+
@A@>>7<1/////88;4/1//,/,//6
@HQ5VQ:00252:00412
ACGAGTGCGTTCCCCATGTCGTAGGTACTC
+
9;81111;;;;;C?6@?>;@----+,,,00
@HQ5VQ:00252:00436
ATATCGCGACGGGTATGGGAA
+
1.1/,,,////65///44-48
@HQ5VQ:00255:00420
TAGTATCAGCCTCGCCATG
+
48;99999949;;11-/,,
@HQ5VQ:00255:00444
ACGAGTGCGTTCCCATGTCGTAGGTACTC
+
9;C@@@A>>>59909@@@CDDBB?BBCBC
@HQ5VQ:00257:00409
ACGAGTGCGTTCCCCATGTCGTAGGTACTC
+
4;AA<=<AC=2999,9449944331144;:
@HQ5VQ:00258:00448
CGTGTCTCTAGGCACAGGATTTTGTGTAGAGG
+
449999<48>>,,,,,/7////*///8444::
@HQ5VQ:00259:00422
CGTGTCTCTAGGCACATGGATTTTGTGTAGAG
+
>@@@ADBHCCCBBCD:44:4444,4:444944
@HQ5VQ:00263:00405
ACGAGTGCGTTCCCCATGTCGTAGGTACTC
+
@>>99<@@@A;>@>/99AABBCCC@;<=BA
@HQ5VQ:00265:00419
TCACTAGCGTCCCACTATGTCTAAGGTAC
+
,,,,,,/4444;:;499948@>434,...
@HQ5VQ:00265:00440
ACGAGGTGCGTTCCCATGTCGTAGGATC
+
9///1,/8860*//+//////44.60..
@HQ5VQ:00266:00433
ACGAGTGCGTTCCCCATGTCGTAGGTACTC
+
BBBBB9;;@@>@@@4999998997779944
@HQ5VQ:00270:00408
ACGAGTGCGTTCCCCATGTCGTAGGTACTTC
+
>@B@AACBBC@CCC8@@B?=@8784799959
@HQ5VQ:00270:00430
ACGAGTGCGTTCCCCATGTCGTAGGTACTC
+
9@?B9;9>992444,4499>9939914///
@HQ5VQ:00271:00429
ACGAGTGCGTTCCCCATGTCGTAGGTACTC
+
999>9<9>;?5944,49;>>>983468444
@HQ5VQ:00272:00441
ACGAGTGCGTTCCCCCAT
+
>>>9944///,////*//
@HQ5VQ:00273:00431
ACGAGTGCGTTCCCCATGTCGTAGGTACTC
+
===?;;<A@@699</<BCBBBCCC@:;<@@
@HQ5VQ:00274:00444
ACGAGTGCGTTCCCCATGTCGTAGGTACTC
+
=@@B@@ACBB@CCC:DB???DECC@B<==C
@HQ5VQ:00281:00428
GTACTGAGCTACACACAACAGAAAGA
+
,/668;BB@999944442444//+/.
@HQ5VQ:00284:00409
ATATCGCGAGGGTATGGAAGACTCTATAAGAG
+
@?ABBBB@AAC?CBBBADACBB?800..,.,*
@HQ5VQ:00289:00437
CGTGTCTCTAGGCACATGGATTT
+
99A@<;<ABAB61////65///+
@HQ5VQ:00292:00421
ACGAGTGCGTTCCCCATGTCGTAGGTACTCT
+
BB=949999;7;BH9EBC@@;110,01/11/
@HQ5VQ:00293:00432
ACGAGTGCGTTCCCCATGTCGTAGGTACTC
+
>>;99>>B;=;@NK:DDA<<;@@@68991/
@HQ5VQ:00251:00457
ATCAGACACGGACACAGCAGAACACACA
+
48?>@@@AA=<994449994;?BB@@;:
@HQ5VQ:00251:00491
ACGAGTGCGTTCCCCATGTCGTAGGTACTC
+
=@@;;<?@A@6999,49C@CDCEC=?@A@A
@HQ5VQ:00252:00466
ACGAGTGCGTTCCCCATGTCGTAGGTACTC
+
9>@BCCBA@@5999/9@A@CC@??6:999@
@HQ5VQ:00253:00472
AGCACTGTAGCTGTCACTAGTTACTTGT
+
>>@A<::ABBB@?;;;@@E9969>>;>A
@HQ5VQ:00256:00476
ACGAGTGCGTTCCCCATGTCGTAGGTACTC
+
49>99949;?;@AA6@CBBB@@@@<?><<9
@HQ5VQ:00256:00486
ACGAGTGCGTTCCCCATGTCGTAGGTACTC
+
@B>==>999=89;>9A@@A@9900,0111/
@HQ5VQ:00256:00495
CGTGTCTCTAGGCACATGGATTTGTGTAGA
+
89944:999999977///5/1/+////444
@HQ5VQ:00257:00458
ACGAGTGCGTTCCCCATGTCGTAGGTACTC
+
9;A@@@<<<B?CCN:D>=<BC;;;>;99@?
@HQ5VQ:00257:00492
CGTGTCTCTAGGCACAGGATTTGTGTAG
+
8<;C;<=CAA@@BA@A?9??A>?9@@99
@HQ5VQ:00263:00481
ACGAGTGCGTTCCCCATGTCGTAGGTACTC
+
;<BBBBCBCB=AAA8@B>@@;;8?=79994
@HQ5VQ:00265:00490
ACGAGTGCGTTCCCCATGTCGTAGGTACTC
+
=?@@BBA@@>5999/9@ABBBAA?=;<<AA
@HQ5VQ:00267:00462
ACGAGTGCGTTCCCCATGTCGTAGGT
+
>AAABCC;995999/99@>?AA@A=8
@HQ5VQ:00268:00482
ACGAGTGCGTTCCCCATGTCGTAGGGTACTC
+
?@9984;///,/77*//79444333,1444:
@HQ5VQ:00268:00490
ACGATGCGTTCCCCATGTCGTAGGTACT
+
9<DCC;<9B<;;B/99999/11.,.///
@HQ5VQ:00275:00490
TATAGCTCGCATGCA
+
9444444444///,,
@HQ5VQ:00275:00496
ACGAGTGCGTTCCCCATGTCGTAGGTACTC
+
?>>B??@>>>5999/9@@ABCCBB@@;<<B
@HQ5VQ:00276:00486
TGATACGTCTCCTTCCTTAGTTACATT
+
@@@AA@99444549:2/,///,////5
@HQ5VQ:00277:00480
TCTCTATGCGCTCCACATGTCTAAGGTA
+
984944AABBBBB>BBBCCDADA@C@AA
@HQ5VQ:00283:00467
GTGATAGGTCTCCCTTC
+
:99911/,/,,/8+/,/
@HQ5VQ:00289:00467
ACGAGTGCGTTCCCCATGTCGTAGGTACTC
+
9<B:;<ACCC@GDDAC@AABBBBB@89;AB
@HQ5VQ:00289:00487
ACGAGTGCGTTCCCCATGTCGTAGGTACTC
+
@@@B<<=AAB>@@A4>@@999988464494
@HQ5VQ:00290:00453
ACGAGTGCGTTCCCCATGTCGTAGGTACTC
+
@@=@@A@@@G?ABC9AAABBBCCB?BAAA9
@HQ5VQ:00291:00454
ACGAGTGCGTTCCCCATGTCGTAGGTACTC
+
@@?BBABA??5999/9BBBCBCCC@BAAAB
@HQ5VQ:00251:00545
ACGAGTGCGTTCCCCATGTCGTAGGTACTC
+
999;99>>?@5999,4;98=A?B96/1///
@HQ5VQ:00252:00525
ACGAGTGCGTTCCCCATGTCGTAGGTACTC
+
=>>>>?AACD?CCE5=<A@@A<<;A@@<<9
@HQ5VQ:00254:00541
ACGAGTGCGTTCCCCATGTCGTAGGTACTC
+
9;@>9944442444,44499884799=>@=
@HQ5VQ:00256:00520
ACGAGTGCGTTCCCCATGTCGTAGGTACTC
+
999;9>>@9<:<CC5D@CCB;<;A<?<;<>
@HQ5VQ:00258:00517
ACGAGTGCGTTCCCCATGTCGTAGGTACTC
+
999>>?@9442444,4@;;8=993774444
@HQ5VQ:00261:00533
ACGAGTGCGTTCCCCATGTCGTAGGTACTC
+
BBBBBBCB@=2444/9>A@B>>88579998
@HQ5VQ:00262:00511
ACGAGTGCGTTCCCCATGTCGTAGGTACTC
+
49;;99@A@@=ACE:DBB@@899>589999
@HQ5VQ:00263:00508
ACGAGTGCGTTCCCCATGTCGTAGGTACTC
+
9:C:;<ABAB>BBB9BCAAABAA@?@@@@@
@HQ5VQ:00263:00529
ACGAGTGCGTTCCCCATGTCGTAGGTACTC
+
8>?99999492444,49;;>B<;<<?>>@9
@HQ5VQ:00266:00527
ACGAGTGCGTTCCCCATGTCGTAGGTACT
+
@>??88994999992:44449//.6.///
@HQ5VQ:00269:00503
ACGAGTGCGTTCCCCATGTCGTAGGTACTAC
+
A@=?;<<@;;2444,4449>8=749:11///
@HQ5VQ:00269:00519
ACGAGTGCGTTCCCCATGTCGTAGGTACTC
+
??>:1111/:::8;684////1.43368=8
@HQ5VQ:00278:00534
ACGAGTGCGTTCCCCATGTCGTAGGTACTC
+
9<<BA?@>995999-9944488;;<8@=99
@HQ5VQ:00280:00540
ACGAGTGCGTTCCCCATGTCGTAGGTACTC
+
889999>>>@=ACC7A@@999477714444
@HQ5VQ:00283:00512
ACGAGTGCGTTCCCCATGTCGTAGGTACTC
+
>@CB;;<CCEACCC9DBBAAA>;;:=123>
@HQ5VQ:00286:00514
ACGAGTGCGTTCCCCATGTCGTAGGTACTC
+
4;@;99999>5999/999>>>988<>@999
@HQ5VQ:00287:00504
ACGAGTGCGTTCCCCATGTCGTAGGTACTC
+
>@B@@@BCCC@CDD9CBBACCC@?<?9<99
@HQ5VQ:00288:00535
ACGAGTGCGTTCCCCATGTCGTAGGTACTC
+
BBB??ABDCC>BBB8AACCEECBB??@<;9
@HQ5VQ:00290:00513
ACGAGTGCGTTCCCCATGTCGTAGGTACTC
+
>@>99<<;9B@CCA:CDDCB@@;;78@@B>
@HQ5VQ:00290:00517
ACGAGTGCGTTCCCCATGTCGTAGGTACTC
+
?A>@ADCDDB@CCC:CDC@@A@@>>8<9@9
@HQ5VQ:00290:00534
ATATCGCGAGGGTATGGAAGACTCTATAGAAG
+
;8;>><<=DCLDA@@B59:98<7>91.:.,*,
@HQ5VQ:00292:00507
ACGAGTGCGTTCCCCATGTCGTAGGTACTC
+
@@BBBBBBCC@CCC:CBBBBCBA>=@@;;9
@HQ5VQ:00292:00531
TCTCTATGCGCTCCACATGTCTAGGTA
+
BCBCCCBBBCCCC?A>:<BBCBBB>@@
@HQ5VQ:00293:00509
ACGAGTGCGTTCCCCATGTCGTAGGTACTC
+
BBBDDCAAAC?CCN5<<A999987114444
@HQ5VQ:00294:00517
ACGAGTGCGTTCCCCATGTCGTAGGTACTC
+
9;A@;<=@@B>DDC6A@@BBBBBC@DBAA@
@HQ5VQ:00298:00504
ACGAGTGCGTTCCCCATGTCGTAGGTACTC
+
BBCBCCBBAB=@@@4==@;:;A?@6:99@9
@HQ5VQ:00298:00540
ACGAGTGCGTTCCCCATGTCGTAGGTACTC
+
>@8;=CCBBF@CCC5<<A>>?98847>>?>
@HQ5VQ:00299:00506
ACGAGTGCGTTCCCCATGTCGTAGGTACTC
+
?@;;;AAACCBCCB8CCCC@@>;8479499
@HQ5VQ:00254:00588
TAGTATCAGCCTCGCCATGACGAAGGTATTCC
+
//88:@B?=><999>9?>=@9@@89844499;
@HQ5VQ:00256:00578
ACGAGTGCGTTCCCCATGTCGTAGGTACTC
+
9999>@@>9;2444,4;?@A<;;>579999
@HQ5VQ:00256:00583
AGCACTGTAGCTG
+
111///8//9<99
@HQ5VQ:00258:00552
ACGAGTGCGTTCCCCATGTCGTAGGTACTC
+
9<<BCCB@>92444/99C@BBBAA??@@?>
@HQ5VQ:00259:00563
ACGAGTGCGTTCCCCATGTCGTAGGTACATC
+
999;A@>>A@6999,9A9///,,,*,,,,,6
@HQ5VQ:00261:00584
ACGAGTGCGTTCCCCATGTCGTAGGTACTC
+
?B?BEBBCBC5444/9@@ABCAA@@AB@AA
@HQ5VQ:00262:00554
ACGAGTCGTACCCAT
+
?:11//8//44:-/,
@HQ5VQ:00265:00550
TGATACGTCTCCTTCCTTAGTTACTTCA
+
@A@@@BBCBCDCCBD>@=>8829BBBBB
@HQ5VQ:00267:00554
ACGAGTGCGTTCCCCATGTCGTAGGTACTC
+
@;99@@<;;>?BBC5<<A;<;GA@=A<<<A
@HQ5VQ:00267:00599
ACGAGTGCGTTCCCCATGTCGTAGGTACTC
+
=@?>?@ABBB>BBB9BCCBCCB;;7689>>
@HQ5VQ:00268:00598
ACGAGTGCGTTCCCCATGTCGTAGGTACTC
+
88489@9=9>6999,99:4///..,.//,,
@HQ5VQ:00270:00557
ACGAGTGCGTTCCCCATGTCGTAGGTACTC
+
AABBBCCCA@5999/9>C@ABA@@>?@ACB
@HQ5VQ:00273:00555
ACGAGTGCGTTCCCATGTCGTAGGTACA
+
9999999848244-49944443311444
@HQ5VQ:00274:00558
CTGTCTCTAGGCACAGGATTTTGTGTAGA
+
BBBBCABB@@=@AA>?>>?@@6>>@?9<<
@HQ5VQ:00278:00570
ACGAGTGCGTTCCCCATGTCGTAGGTACTC
+
BBBBBBBCCC>BBB9@@@CCC@@@??@@BA
@HQ5VQ:00278:00580
ACGAGTGCGTTCCCCATGTCGTAGGTACTC
+
=@B:;<BBCCDCEC:CCCBA>?>A=?@BDA
@HQ5VQ:00279:00573
ACGCTCGTCCATGCGTAGCGT
+
881//889924444433.///
@HQ5VQ:00283:00566
TGATACGTCTCCCTTCCTTAGTTACTT
+
444444444444-42424:44/6//,*
@HQ5VQ:00287:00595
ACGAGTGCGTTCCCCATGTCGTAGGTACTC
+
49;;<<<@@B5999/99A99;CA@=:<<<;
@HQ5VQ:00288:00589
ACGAGTGCGTTCCCCATGTCGTAGGTACTC
+
99@999994999::2:44894>>><;9999
@HQ5VQ:00298:00569
ACGAGTGCGTTCCCCATGTCGTAGGTACTC
+
@>9;99898951;;0;1/1<::?@=>@@<1
@HQ5VQ:00298:00578
ATATCGCGAGGGTATGGAAGACTTCTAT
+
CC?@@@@999@<>B@>-1-1100,.77.
@HQ5VQ:00299:00573
ACGAGTGCGTTCCCCATGTCGTAGGTACTC
+
;<A@>>99442444,444;;:1009/11@1
@HQ5VQ:00250:00634
ACGAGTGCGTTCCCCATGTCGTAGGTACTC
+
8==B;;9@@A6999,9>>>BFCCC@@AABC
@HQ5VQ:00251:00604
ACGCTCGACCATGCCAGGTACA
+
>9984////,,,,/,//,/644
@HQ5VQ:00252:00643
ACGAGTGCGTTCCCATGTCGTAGGTATC
+
499;99@@>>59919??>A=<<C@CBA>
@HQ5VQ:00253:00603
CGTGATCTCTAGGCACAAGGATTTGATGTAGTAG
+
4//////,,///,,///,/,/88566//444444
@HQ5VQ:00253:00606
ACGAGTGCGTTCCCCATGTCGTAGGTACTC
+
BBBBBBBB>;2444/9@>>@BBAB@BAAAC
@HQ5VQ:00254:00604
ACGAGTGCGTTCCCCATGTCGTAGGTACTC
+
8=@@@@>?@?5999/9>?ABCCCECBCCCB
@HQ5VQ:00257:00614
ACGAGTGCGTTCCCCATGTCGTAGGTACTC
+
4;B;;<<@AC<BBB9BBCBBBCCC@:;<@A
@HQ5VQ:00257:00619
ACGAGTGCGTTCCCCATGTCGTAGGTACTC
+
=9;<ABBA@@6999/999@@>>88679994
@HQ5VQ:00258:00620
AGCACTGTAGCTGTCACTAGTTACTTGTGT
+
BCB?AAKDCCD;;<CA999??<?9958>99
@HQ5VQ:00259:00618
ACGAGTGCGTTCCCCATGTCGTAGGTACTC
+
4999999??A5999/99AACJDDB?@AACC
@HQ5VQ:00260:00639
ACGAGTGCGTTCCCCATGTCGTAGGTACTC
+
??=@@B>>>@5999/9@AACCCCC=>@AB@
@HQ5VQ:00263:00614
ACGAGTGCGTTCCCATGTCGTAGGTACTC
+
>@>@@@>@??59914=98;>==;>89<98
@HQ5VQ:00264:00600
ACGAGTGCGTTCCCCATGTCGTAGGTACTC
+
99999;B@@C5999,4@@@@@983;798=8
@HQ5VQ:00264:00621
ACGAGTGCGTTCCCCATGTC
+
8448>>84442444,44//,
@HQ5VQ:00269:00645
ACGAGTGCGTTCCCCATGTCGTAGGTACTC
+
=@@BC?@@@@59<<49BAAACB;86:<>??
@HQ5VQ:00270:00609
ACGAGTGCGTTCCCCATGTCGTAGGTACTC
+
9<CCCDDB;;2444/9>>>CGDBB@B;<<B
@HQ5VQ:00271:00641
ACGAGTGCGTTCCCCATGTCGTAGGTACTC
+
=>AA;<<@AA?CBB4<94>?>493:;9899
@HQ5VQ:00272:00623
ACGAGTGCGTTCCCCATGTCGTAGGTACTC
+
BBB::;CCA?7;;9/9@>@@CCBC>A<=<A
@HQ5VQ:00273:00621
ACGAGTGCGTTCCCCATGTCGTAGGTACTC
+
9@@@;;<BCCADEC9DBEBBB;88=7989/
@HQ5VQ:00276:00622
AACACTGTAGCTGTCACTAGTTACTTGT
+
B@B9<<>CABAB<<<:;@@BB=@@>699
@HQ5VQ:00276:00632
ACGAGTGCGTTCCCCATGTCGTAGGTACTC
+
94894444442444,4444444..,.////
@HQ5VQ:00277:00620
ACGAGTGCGTTCCCCATGTCGTAGGTACTC
+
8>@<<9@BBG@BAB:CE<;<<;;?>@@<<9
@HQ5VQ:00279:00640
TACGAGTGCGTTCCCCATGTCAGATGGTACTC
+
////44444=@?@@B9<;84::3333113444
@HQ5VQ:00280:00649
ACGAGTGCGTTCCCCATGTCGTAGGTACTC
+
;BCCCCBB?=8>>@6AACCGCBBA@BCBBA
@HQ5VQ:00281:00609
ACGAGTGCGTTCCCCATGTCCGTAGGTACTC
+
84999448442444,4948424;99=:9448
@HQ5VQ:00281:00639
ATCAGACACGGACACAAGCAGAAC
+
800;/////424////,/8//424
@HQ5VQ:00282:00609
TCTCTATGCGCTCCACATGTCTAAGGTA
+
=;49:@99<BB@@>ABB@@??996959>
@HQ5VQ:00283:00621
ACGAGTGCGTTCCCCATGTCGTAGGTACTC
+
9;A:;<BA@B6<9</9@@>>>9884798>>
@HQ5VQ:00285:00603
TGATACGTCTCCTTCCTTAGTTACTCAG
+
BCB?9;;99>@=?@A69699959999AB
@HQ5VQ:00287:00646
ATATGGCGAGGGTATGGAAGACTCTAATAGAGG
+
9.6//,//449-44:99:>=996/..,.64360
@HQ5VQ:00291:00641
ACGAGTGCGTTCCCCATGTCGTAGGTACTCA
+
@@>AAA<99;<?9?6?449===8B574811/
@HQ5VQ:00293:00607
ACGAGTGCGTTCCCCATGTCGTAGGTACTC
+
ABB?99<CA?>BAA7D<<<BBBAC@BCCBB
@HQ5VQ:00295:00626
ACGAGTGCGTCCCCCATGTCGTAGGTACTC
+
9;BBBA@=>>>>>?/?@@@BBBA@>A;<<A
@HQ5VQ:00252:00692
ACGAGTGCGTTCCCATGTCGTAGGTACTC
+
;;;<<<CCCE@CC<==CC<;<AA:?@A;9
@HQ5VQ:00256:00659
ATATCGCGACGGATGGAAGACTCATGATAGAG
+
>A;4449=4442444242446666//...677
@HQ5VQ:00256:00686
ACGAGTGCGTTCCCCATGTCGTAGGTACTC
+
>@;<<BC@@C2449,99/;=1//8-./:;;
@HQ5VQ:00256:00689
CGTGTCTCTAGGACACATG
+
11><@A@1/1/,//0,,//
@HQ5VQ:00260:00652
ACGAGTGCGTTCCCCATGTCGTAGGTACTC
+
BBB>==>>9959=>4?BAB321;=,01;;<
@HQ5VQ:00262:00656
AGAGTGCGTTCCCCATGTCGTAGGTACT
+
1/888/99B>BBA696//////.669//
@HQ5VQ:00262:00671
ACGAGTGCGTTCCCCATGTCGTAGGTACTC
+
9::@@;<<@AADDF:BAAA@ABBB@B<==C
@HQ5VQ:00264:00688
TCTCTATGCGCTCCACATGTCTAAGGTAC
+
944444446////,/66994///,/,/8/
@HQ5VQ:00267:00659
ACGAGTGCGTTCCCCATGTCGTAGGTACTC
+
88989944445444,444844487;>@;;9
@HQ5VQ:00269:00654
TACTGAGCACACCACA
+
@=@94461////,,0,
@HQ5VQ:00272:00652
ACGAGTGCGTTCCCCATGTCGTAGGTACTC
+
A@@@@A>=>92499,4498////.,.//,,
@HQ5VQ:00272:00677
ACGAGTGCGTTCCCCATGTCGTAGGTACTC
+
@A@9;<@@@B@CCC9DB@@@<<;?;<9499
@HQ5VQ:00273:00652
ACTGACGTCGTACCGATGACACTAGATG
+
49999444449::9444496611..656
@HQ5VQ:00274:00690
AGCACTGTAGCTCGTCACTAGTTACTTGTGT
+
444444:@A;:;4444949449244964;@8
@HQ5VQ:00277:00695
ACGAATGCGTTCCCCATGTCGTAGGTACTC
+
;499;>>>==<ACB7A@941////,.//,,
@HQ5VQ:00278:00689
TAGTATCAGCCTCGCCATGACGAAGGTATTCC
+
;ACBBBBCCC?ABBB@BBBBA?=;A?@AB>B>
@HQ5VQ:00278:00694
ACGAGTGCGTTCCCCATGTCGTAGGTACTC
+
>@@@@@AA?>5999/9@A@CBAAA5:;AA?
@HQ5VQ:00279:00660
ACGAGTGCGTCCCA
+
4911////////+4
@HQ5VQ:00279:00689
ACGAGTGCGTTCCCCATGTCGTAGGTACTC
+
;;CCBBBB@=5999/9@?ABB<;;7;<>@@
@HQ5VQ:00284:00678
ACGAGTGCGTTCCCCATGTCGTAGGTACTC
+
?CB@@A@@@A>AAB5><BBBBBB@>;99@@
@HQ5VQ:00287:00686
ACGAGTGCGTTCCCCATGTCGTAGGTACTC
+
=@A:9<A?@@6999-99@@AAA@F?A<=<C
@HQ5VQ:00288:00693
ACGAGTGCGTTCCCCATGTCGTAGGTACTC
+
?@C@@ACCBC@CDB9AABBBBBBD@CAAAC
@HQ5VQ:00289:00679
ACGAGTGCGTTCCCCATGTCGTAG
+
BCCCCC;9=A=ABD9AABGA@;98
@HQ5VQ:00294:00691
ACGAGTGCGTTC
+
9<@AACCAAA;=
@HQ5VQ:00295:00654
ACGATGCGTTCCCCATGTCGTAGGTACTC
+
;;===>@???BDB6@A>>9999;<@@@AA
@HQ5VQ:00298:00689
ATCAGAACACGGACACAGCAGAACA
+
90;8//,/6699=86/1/,,,/,//
@HQ5VQ:00251:00742
AACGAGTGCGTTCCCCCCATGTCGTAGTTA
+
829>>999=BBCCDCHH-A9/-0*****)*
@HQ5VQ:00253:00746
ACGAGTGCGTTCCCCCCATGTCGTAGGTACTC
+
9;>>><1111,11///(/799499=;?AAAAC
@HQ5VQ:00258:00704
ACGAGTGCGTTCCCCATGTCGTAGGTACTC
+
>@@BBBA>@C2449,9@?@BCAA@?DBBBB
@HQ5VQ:00259:00742
TACTGAGCTACACACACAGAAAGA
+
A@@@AA@9989111,2,,,//+/6
@HQ5VQ:00260:00740
TAGTATCAGCCTCGCCATGACGAAGGTATTCC
+
ABBBCBAAAB?@@@@8999944/78,///,/,
@HQ5VQ:00266:00702
ATGAGTGCGTTCCCCATGTCGTAGGTACTC
+
=>>:<=@BBA8<99-9999;<<FF>AB<<;
@HQ5VQ:00271:00704
ACGAGTGCGTTCCCCATGTCGTAGGTACTC
+
?@@@@CBA@@5999/99?>>>>@>4;;;99
@HQ5VQ:00271:00718
ACGAGTGCGTTCCCCATGTCGTAGGTACTC
+
BBCBEBBA??5949/9@@ABBBBC@NCCAA
@HQ5VQ:00271:00719
ACGAGTGCGTTCCCCATGTCGTAGGTACTC
+
99;==@@@@C?BBC5><BBBABA@=899>?
@HQ5VQ:00271:00747
ACGAGTGCGTTCCCCATGTCGTAGGTT
+
CCCBB@@@;;59AA/994444443131
@HQ5VQ:00272:00706
ACGAGTGCGTTCCCCATGTCGTAGGTACTC
+
BB@BBCC@@@;>>?4>@@AA@@@A?@@A@@
@HQ5VQ:00275:00720
ACGAGTGCGTTCCCCATGTCGTAGGTACTC
+
A==94999992944,499620,,,*,,,,/
@HQ5VQ:00275:00726
ACGAGTGCGTTCCCCATGTCGTTGGTACTC
+
@@::11111<,111*44?A@>>;?599374
@HQ5VQ:00277:00702
ACTGAGCTACACACACAGAAAGATTGGTGCT
+
4;444444;4444444498;74431.,..33
@HQ5VQ:00277:00716
ACGCTCGTACCATGCCAGGTAGCAGGAG
+
@999611///,,2//,//,//3444:44
@HQ5VQ:00278:00703
ACGAGTGCGTTCCCCATGTCGTAGGTACTC
+
9<BC<;=CAA=BDC9D=<<>911:901//8
@HQ5VQ:00279:00736
ACGAGTGCGTTCCCCATGTCGTAAGTACTC
+
AAA;9;@@==5999,9B@>@<;;@B?<<<<
@HQ5VQ:00280:00744
ACGAGTGCGTTCCCCATGTCGTAGGTACTC
+
>@@C@@>?@>5999,9=>>CCDCF>@ACDB
@HQ5VQ:00281:00716
ACGAGTGCGTTCCCCATGTCGTAGGTACTC
+
8>@999>449;99=2999999998584494
@HQ5VQ:00284:00720
ACGAGTGCGTTCCCCATGTCGTAGGTACTC
+
89AA@>BA<<<<BB7B=<<A@;;;>A@;<9
@HQ5VQ:00285:00712
ACGAGTGCGTTCCCCATGTCGTAGGTATC
+
:<@CBAAA>>5494/9@9<;BBAB=?@A@
@HQ5VQ:00286:00715
ACGAGTGCGTTCCCCATGTCGTAGGTACTC
+
BB@BB@@@@@5999/999<GFCCD@C@>=C
@HQ5VQ:00286:00719
ACGAGTGCGTTCCCCATGTCGTAGGTACTC
+
>@A99;@=8989>=2?>>@AA;;;=;<<BB
@HQ5VQ:00287:00716
AGCACTTGTAGCTGTCACTAGTTACTTGT
+
/11///,/7444444444;9992498244
@HQ5VQ:00287:00719
TCTCTATGCGCTCCACATGTCTAAGGTA
+
CCCCAAACBCCBC>AABA@;8//,1,1<
@HQ5VQ:00288:00703
ACGAGTGCGTTCCCCATGTCGTAGGTACTC
+
89>>99<;;@@ECH9DAAABCBBB>A<<<>
@HQ5VQ:00289:00749
ACGAGTGCGTTCCCCATGTCGTAGGTACTC
+
:@@@@@@BAB>BBB9BA@@CC;::=:<;AA
@HQ5VQ:00290:00719
ACGAGTGCGTTCCCCATGTCGTAGGTACTC
+
C?@@<9994424@;2?:11,,,,,*,/667
@HQ5VQ:00291:00710
TGATACGTCTCCTTCCTTAGTTACTTCAG
+
99899994>?A?@?A6969995999@BAA
@HQ5VQ:00293:00700
ACGAGTGCGTTCCCCATGTCGTAGGTACTC
+
<;=>>>?94424;;2ABA@>@A;<7;BB@?
@HQ5VQ:00297:00707
TCTCTATGCGCTCCACATGTCTAAGGT
+
BAAAB@4;<C<9<BE=<<>?;11,1,/
@HQ5VQ:00299:00741
ACGAGTGCGTTCCCCATGTCGTAGGTACTC
+
?@??>99999;?>>2?B@@A;998<899>@
@HQ5VQ:00299:00744
AGCACTGTAGCTGTCACTAGTTACTTGTG
+
A@@=91////67789991111-11<:>>1
@HQ5VQ:00250:00760
TGATACGTCTCCTCT
+
///844494;;899:
@HQ5VQ:00254:00763
ACGAGTGCGTTCCCCATGTCGTAGGTACTC
+
/////4448=>A@A9B9<<B<99?=;<<AC
@HQ5VQ:00254:00766
ACGAGTGCGTTCCCCCCCATGTCGTAGGTACTC
+
@?CCBBBB999:CCCCC(AAABBCCBA>@@@<;
@HQ5VQ:00261:00766
ACGAGTGCGTTCCCATGTCGTAGGTTACAT
+
49949944>;244-444444443131444/
@HQ5VQ:00262:00766
ACGAGTGCGTTCCCCATGTCGTAGGTACTC
+
BBB99<>>>A5999,44444//22*,,,,,
@HQ5VQ:00262:00789
TACTGAGCTACACACA
+
;;4>99449991/***
@HQ5VQ:00263:00751
ATATCGCGACGGGTATGGAAGACTCTATAGA
+
479448;99444-499;?B<A=994333611
@HQ5VQ:00263:00777
TAGTATCAGCCTCGCCATGACGAAGGTATTCC
+
81111/76//,8=@B@DA@=>9959<@=?592
@HQ5VQ:00264:00776
ACGAGTGCGTTCCCATGTCGTAGGTACTC
+
//6669449@599144988:943>>>998
@HQ5VQ:00266:00789
TAATATCAGCCTCGCCATGACGAAGGTATTCC
+
495998@@998;;;<BCCCCC;;7;=A>@>B7
@HQ5VQ:00267:00795
AGCACTGTAGCTGTCACTAGTTACTTGT
+
20******,,//499:>=@11,1<<:@C
@HQ5VQ:00270:00778
ACGAGTGCGTTCCCATGTCGATAGGTACTC
+
1/8//4;;99511,11-,0,,,44348/44
@HQ5VQ:00274:00791
ACGAGTGCGTTCCCCATGTCGTAGGTACTC
+
9:@;;9??995999,999@@AA<;8;CCCC
@HQ5VQ:00276:00795
ACGAGTGCGTTCCCATGTCGTAGGTACTC
+
A@CC?@;89@69919BABCC?<>@:;<CC
@HQ5VQ:00293:00773
ACGAGTGCGTTCCCCATGTCGTAGGTACTC
+
9;A@@AFCCDACCC:D;<;A@@@?<>>>>9
@HQ5VQ:00298:00787
ACGAGTGCGTTCCCCATGTCGTAGGTACTC
+
B?=??@;;9@599<49ABBBCC@@=?@@A9
@HQ5VQ:00259:00841
ACGAGTGCGTTCCCCATGTCGTAGGTACTC
+
8994444;9>;999299111/,00)***,,
@HQ5VQ:00259:00846
ACGAGTGCGTTCCCCATGTCGTAGGTATC
+
BCCBCCB@=95999/99999444313944
@HQ5VQ:00263:00800
ACGAGTGCGTTCCCCATGTCGTAGGTACTC
+
B>49;@998:;>>@6ABABBGAA@?@ADDC
@HQ5VQ:00271:00805
ACGAGTGCGTTCCCCATGTCGTAGGTACTC
+
?@@BABBBAC=@@A6@BBBCC;<;<:<9A>
@HQ5VQ:00275:00813
ACGAGTGCGTTCCCCATGTCGTAGGTACTC
+
>B=?@@=>>@;>>>4?BA@@@A@?489994
@HQ5VQ:00278:00802
ACGAGTGCGTTCCCCATGTCGTAGGTACTC
+
AAABABBBBB=@@@6@;<<DCDCD?@@;<9
@HQ5VQ:00278:00840
ACGAGTCGTTCCCCATGTCGTAAGGTACTC
+
:;:8899445/11*///,,,,/,/,.///4
@HQ5VQ:00253:00879
ACGAGTGCGTTCCCCATGTCGTAGGTACTC
+
AB@@@CBCAA>AFF:CCCC<?<BD?BCCCC
@HQ5VQ:00253:00885
ACGAGTGCGTTCCCCATGTCGTAGGTACTC
+
@@>@@@<<;C@CHC:FCCC@@@@?=?AAAA
@HQ5VQ:00254:00877
ATCAGACACGGACACAGCAGAACACA
+
<;;BCCCBBBACA=<<?@@=@=@CBA
@HQ5VQ:00255:00875
ACGAGTGCGTTCCCCATGTCGTAGGTACTC
+
@AA<;<<<9B@CCC9C@@@<;<CC@BCCB9
@HQ5VQ:00258:00882
ACGAGTGCGTTCCCCATGTCGTAGGTACTC
+
>A@CCCBBAB5999/99?999B@?;>949>
@HQ5VQ:00264:00886
TAGTATCAGGCCTCGCCATGACG
+
49444994/,/5////,/44944
@HQ5VQ:00267:00850
ACGAGTGCGTTCCCCATGTCGTAGGTACTC
+
88899999885999,49>@@BBBA>AA<<=
@HQ5VQ:00268:00877
ACGAGTGCGTTCCCCATGTCGTAGGTACTC
+
94444449@B@?>>5A222>??@C9;<49C
@HQ5VQ:00268:00895
ACGAGTGCGTTCCCCCATGTCGTAGGTACTC
+
<<1,,,,,/658:::/C;9;@>A@@?;;;A>
@HQ5VQ:00270:00886
TAGTATCAGCCTCGCCATGACGAAGGTATTCC
+
=:=BBBECBDBCC??>@@CCCCECC@<<=AB>
@HQ5VQ:00280:00857
ACGAGTGCGTTCCCATGTCGTTAGGTACTC
+
>>999<889C599144,,,,,*,22,,,44
@HQ5VQ:00280:00891
ACGAGTGCGTTC
+
BBBABBBB=:29
@HQ5VQ:00281:00852
ACGAGTGCGTTCCCATGTCGTAGGTACTC
+
B<<<BCAAA@599044;;;=943134444
@HQ5VQ:00282:00898
ACGAGTGCGTTCCCCATGTCGTAGGTACTC
+
?BB?@AABA@8;99/9>>>@@@AA>A<<=A
@HQ5VQ:00283:00873
ACGAGTGCGTTCCCCATGTCGTAGGTACTC
+
499994989989992??A>>>993;784=4
@HQ5VQ:00284:00896
ACTGAGTCTTACCACACATCAGAA
+
////6//442499:;4:11/222*
@HQ5VQ:00286:00857
ACGAGTGCGTTCCCCATGTCGTAGGTACTC
+
?@@@A@@@>>5999/9>?>>>943734444
@HQ5VQ:00287:00873
ACGAGTGCGTTCCCATGTCGTAGGTACTC
+
<A@@B=<9BB599194;;?CC@?=<<99@
@HQ5VQ:00298:00892
ACGAGTGCGTTCCCCATGTCGTAGGTACTC
+
<;B@@?@<99<?>>/9<A<<A>11,0////
@HQ5VQ:00258:00902
TCTCTATGCGCTCCACATGTCTAAGGT
+
>4444449=<9;A><<;C@B9496489
@HQ5VQ:00258:00907
ACGAGTGCGTTCCCCATGTCGTAGGTACTC
+
99989>@@ACIIKD8AABBCC;:;=;<<<<
@HQ5VQ:00282:00918
TGATACGTCTCCTTCCTTAGTTACTTCAG
+
>=>>;;<<9@A696924:;BC;<1800,,
@HQ5VQ:00290:00902
ATCAGACACGGACACAGCAGAACACACAG
+
93341/////,,,///7/19A<=@>8778
@HQ5VQ:00290:00945
TAGTATCAGCCTCGCCATGACGAAGGTATTCC
+
@@DCC=B@@@<?@9959>>9999242444242
@HQ5VQ:00291:00915
ACGAGTGCGTTCCCCATGTCGTAGGTACTC
+
ABBBBCC@AAACEC:DCBBCBB@@>:;;<A
@HQ5VQ:00294:00939
ACGAGTGCGTTCCCCATGTCGTAGGTACTC
+
?9<<BCCCCC@CCC9A@B@@@@AA;89999
@HQ5VQ:00295:00943
ACGAGTGCGTTCCCCATGTCGTAGGTAC
+
AB?99<CB@@5999/9A>;;111.,./,
@HQ5VQ:00298:00903
ATGAGTGCGTTCCCCATGTCGTAGGTACTC
+
@?899944495999,4989>>@>>479=>@
@HQ5VQ:00299:00907
ACGAGTGCGTTCCCCATGTCGTAGGTACTC
+
BBBC?==>845999,9>>>ABBBB?BCA@@
@HQ5VQ:00299:00937
ACGAGTGCGTTCCCCATGTCGTAGGTACTC
+
BB9;;8494469@@6?AA>>>>98489999
@HQ5VQ:00250:00955
ACGAGTGCGTTCCCCATGTCGTAGGTACTC
+
9>>99<<;9@;@@A8ACCCCCCCC=@AAA@
@HQ5VQ:00250:00995
ACGAGTGCGTTCCCCATGTCGTAGGTACTC
+
BBBBAABA@>;@@@6ACBBBB<::<:;<BA
@HQ5VQ:00251:00965
ACGAGTGCGTTCCCCATGTCGTAGGTACTC
+
BBABBBBBBC@CCC9AACCCBABA?:;<CC
@HQ5VQ:00253:00969
TCTCTATGCGCTCCACATGTCTAAGG
+
98;<=BBA@999959944444/022*
@HQ5VQ:00253:00970
TGATACGTCTCC
+
BBB@?@@A@@A@
@HQ5VQ:00254:00980
ACGAGTGCGTTCCCCATGTCGTAGGTACTC
+
9=CCCCCB?;2449/9A@@BA==<4898>8
@HQ5VQ:00255:00976
ACGAGTGCGTTCCCCATGTCGTAGGTACT
+
BABB::<CCC>CBA4<99<;@@@><8949
@HQ5VQ:00255:00980
ACGAGTGCGTTCCCCATGTCGTAGGTACTC
+
ABBBBCCAA?29494;BACCCCCC@ABBBC
@HQ5VQ:00260:00983
ACGAGTGCGTTC
+
??>??BB@@@59
@HQ5VQ:00261:00956
TGATATCCGTCTCGTTCCTTAGTTACTCAG
+
4944444999;44442424234424/////
@HQ5VQ:00271:00957
ACGAGTGCGTTCCCCATGTCGTAGGTACTC
+
9<B@@@A>>>5999/9ABABDDBA=;;;A@
@HQ5VQ:00273:00966
AGCACTGTAGCTGTGACTAGTTACTTGT
+
?9<<:DEECBCCBB@?;;<AA?ACC@BA
@HQ5VQ:00273:00997
AGCACTGTAGCTCGTCACTAGTTACTTGTG
+
9=@?>:4/78/11666;499@=249;244/
@HQ5VQ:00278:00973
ACGAGTGCGTTCCCCATGTCGTAGGTACTC
+
BBA??@A?>>5999/9@@@CAAAC@BBAAB
@HQ5VQ:00282:00976
TCTCTATGCGCTCCCACATGTCTGAAGTAC
+
//////44944444-444499////,//8/
@HQ5VQ:00283:00971
CGTGTCTCTAGGCACATGGATTTGTGTAGA
+
9<@<;9@@@?@;>99941,118577111::
@HQ5VQ:00284:00971
ACGAGTGCGTTCCCATGTCGTAGGTACTC
+
==?;89@@995991499=CCCCC@BA@AA
@HQ5VQ:00284:00972
ACGAGTGCGTTCCCCATGTCGTAGGTACTC
+
49999;@@>C=A@@6A@@@ACDDD?BBBBB
@HQ5VQ:00285:00990
TAGTATCAGCCTCGCCATGACGAAGGTATT
+
4?>99944442448=<89//6//,/,///,
@HQ5VQ:00287:00968
ACGAGTGCGTTCCCCATGTCGTAGGTACTCATCTG
+
??9<<BC@@@2444/9BB@BBBDC@CBBBCCCCBB
@HQ5VQ:00289:00951
ACGAGTGCGTTCCCCATGTCGTAGGTACCTC
+
:<CC;;<AAB?CKK9DCBBCCCCB?BCC@DC
@HQ5VQ:00289:00958
ACGCGTCGTCCCATG
+
8/////88444-46/
@HQ5VQ:00289:00975
ACGAGTGCGTTCCCCATGTCGTAGGTACTC
+
?A99899;99@DCC9CDCDB@@@A=>>>@?
@HQ5VQ:00291:00968
ACGAGTGCGTTCCCCATGTCGTAGGTACTC
+
?A:;;<AAACABDC:B???BC:9:@@@@CD
@HQ5VQ:00292:00975
ACGAGTGCGTTCCCCCATGTCGTAGGTACTC
+
BBA?@ABBAA5449;,9BB99<CCC?BCBBB
@HQ5VQ:00298:00950
ACGAGTGCGTTCCCCATGTCGTAGGTACTC
+
??A??@@>@@5999/9??>@ACCB>B<;99
@HQ5VQ:00298:00971
ACGAGTGCGTTCCCCATGTCGTAGGTACTC
+
8>949999885999,49999==4748A@44
@HQ5VQ:00299:00987
ACGAGTGCGTTCCCCATGTCGTAGGTACTC
+
BB<<;@>??>6999-9>>>@===A>;;;@=
@HQ5VQ:00251:01019
ACGAGGTGCGTTCCCCATGTCGTAGGTACTC
+
8>>992899>>5999,9B<;<C<<;?BBBBC
@HQ5VQ:00255:01042
ACGAGTGCGTTCCCCATGTCGTAGGTACTC
+
>9;;@AAA?@5999/99@>??110;111,,
@HQ5VQ:00256:01032
ACGAGTGCGTTCCCCATGTCGTAGGTACTC
+
BBB@@ACCCB=??@4?B>99999848>@<9
@HQ5VQ:00259:01021
ACGAGTGCGTTCCCCATGTCGTAGGTACTC
+
ABBB==88992999,4:9;;9:>91:94=8
@HQ5VQ:00259:01038
ACGAGTGCGTTCCCCATGTCGTAGGTACTC
+
=@@B@@@@@?5999/9@@@ACAAB<@;<<A
@HQ5VQ:00260:01003
ACGAGTGCGTTCCCCATGTCGTAGGTACTC
+
?@BB;;<@>B6999/9@BB@AABB?BC<<<
@HQ5VQ:00261:01047
ACGAGTGCGTTCCCCATGTCGTAGGTACTC
+
@@9;;ACA@@2444/9999;<AAB>B=<=C
@HQ5VQ:00262:01020
ACGAGTGCGTTCCCCATGTCGTAGGTACTC
+
499;@@@>>>5999-9?@>ABBBA>?@@A>
@HQ5VQ:00265:01042
ACGAGTGCGTTCCCCATGTCGTAGGTACTC
+
9;CBCCDCCC?CCC9CCCCCBCCC9;<<99
@HQ5VQ:00266:01015
ACGAGTGCGTTCCCCATGTCGTAGGTACTC
+
>@@>?@ABAA=A@@8AABBCCCCC@CAAA@
@HQ5VQ:00266:01027
CGTGTCTCTAGGCACAGGATTTTGTGTAGA
+
CC:;<CC@@AB=<<<@>@9999/99@<<<1
@HQ5VQ:00267:01043
ATCAGACACGGACACAGCAGAACACACAG
+
439;9999998===??9999==@CBAAB;
@HQ5VQ:00269:01042
ACGAGTGCGTTCCCCATGTCGTAGGTACTC
+
99>>9<9@@@5999,9@@@AADGC@BAAA<
@HQ5VQ:00270:01032
ACGAGTGCGTTCCCCATGTCGTAGGTACTC
+
@@@?@>>A;<<=DB9CB<<<BBAB@B=<<B
@HQ5VQ:00272:01033
ACGAGTGCGTTCCCCATGTCGTAGGTACTC
+
9;B@;<<@@?<ABB9CBABCB;;;989>>9
@HQ5VQ:00273:01019
TCTCTATGCGCTCCACGTACTG
+
C<;=DCCABDD>B:<11/1///
@HQ5VQ:00279:01013
ACGAGTGCGTTCCCCATGTCGTAGGTACTC
+
><111//667;BBC:CCBBBCCCC@C<==@
@HQ5VQ:00281:01049
ACGAGTGCGTTCCCCATGTCGTAGGTACTC
+
=@?@@@BA?@599;/9@B@@ACCC?:;<CB
@HQ5VQ:00282:01011
ACGAGTGCGTTCCCCATGTCGTAGGTACTC
+
BBB@A@BA@@5999/9@ABCCCBB@A9<<C
@HQ5VQ:00283:01007
TAGTATCAGCCTCGCCATGACGAAGGTATTCC
+
@A@B@BBB9;6;@@@@CCDCBCC@D?;;<<>;
@HQ5VQ:00283:01042
AGTATCAGCCTCCGCCATGACGAAGGTATTCC
+
44///////,,.,./,//44449898444249
@HQ5VQ:00288:01010
ACGCTCGACATGCCCAGGTACAGGAG
+
@?@CB?>ACCAAAEACC@;8999699
@HQ5VQ:00288:01020
ACGAGTGCGTTCCCATGTCGTAGGTACTCG
+
@@@99<99==294-444////,,2****,,
@HQ5VQ:00290:01049
TACTGAGCTACACACACAGAAAGATTGGT
+
==@@BBCBBDCBCCBCBCCCC>@@?<?=>
@HQ5VQ:00291:01023
ATCAGACACGGACACAGCAGAACACAC
+
B8;<B@AABB>BAAAB<<<AB=@@@>?
@HQ5VQ:00293:01024
ACGAGTGCGTTCCCCATGTCGTAGGTACTC
+
=?A99;B@>>5999/9DABDABCNBA:;;B
@HQ5VQ:00295:01016
TAGTATCAGCCTCGCCATGACGAAGGTATTCC
+
?CCBBBE<<<A<;<C>?>>99992/,//,*,*
@HQ5VQ:00269:01080
CCCTTGAAAAGCCCAG
+
=;67,////*,,,*,,
@HQ5VQ:00282:01081
TTCCCCTTTGGAAAAGCCT
+
424A;2;=-42444,//77
@HQ5VQ:00300:00005
ACGAGTGCGTTCCCATGTCGTAGGTACTC
+
=@B@?@C@>>59904?>>@CCCC@C<<<C
@HQ5VQ:00302:00035
ACGAGTGCGTTCCCCATGTCGTAGGTACTC
+
8@A;<=ABAB=A@A6BACBCBBBC=?@@@@
@HQ5VQ:00304:00019
ACGAGTGCGTTCCCCATGTCGTAGGTACTC
+
??A;9<A@>>5999/9@BCEBBBA=<@@BB
@HQ5VQ:00304:00024
ACGAGTGCGTTCCCCATGTCGTAGGTACTC
+
DB9<<@A?>>2999-99>>>>>7746=444
@HQ5VQ:00306:00037
ATCAGACACGGACACAGCAGAACACACAG
+
@889@@@@==<@?=AAAAAAC@BBBB?@0
@HQ5VQ:00307:00043
TGATACGTCTCCTTCCTTAGTTACTTCAGTG
+
9@@9999@>99599:9?CAAA?BDEBCDACA
@HQ5VQ:00310:00021
ACGAGTGCGTTCCCCATGTCGTAGGTACTC
+
=@;;;A@@@@2444/9???@@@=>;899>4
@HQ5VQ:00311:00007
ACGAGTGCGTTCCCCATGTCGTAGGTACTC
+
ABA@BBCB@;2444/9B>@BBBAA>ABBCN
@HQ5VQ:00311:00010
ACGAGTGCGTTCCCCATGTCGTAGGTACTC
+
@@ABABB?CC5444/9B@BCACCC@>??AB
@HQ5VQ:00311:00044
ACGAGTGCGTTCCCCATGTCGTAGGTACTC
+
=@=99=CCBB?FCC9D??@BBBBB@B;;<B
@HQ5VQ:00313:00014
ACGAGTGCGTTCCCCATGTCGTAGGTACTC
+
>??B?>@C985999/9CCCCBBBN?ABBBC
@HQ5VQ:00313:00021
ACGAGTGCGTTCCCATGTCGTAGGTACTC
+
=@;<<B@@>>299-9>?>>94334784//
@HQ5VQ:00315:00004
ACGAGTGCGTTCCCCATGTCGTAGGTACTC
+
>@BC?A@@CC5999,9@@BDCBCB@B@@?B
@HQ5VQ:00316:00048
TACTGAGCTACCACACACAGAAAGATTGGTGCTG
+
@?@@@>>///8,//4444999B633913131161
@HQ5VQ:00317:00005
ACGAGTGCGTTCCCCATGTCGTAGGTACTC
+
49>999>>942444,4999;>=;;;684AA
@HQ5VQ:00317:00039
ACGAGTGCGTTCCCCATGTCGTAGGTACTC
+
;?=?BBBAB@;@@@6@ABBCDCDB@BBDCC
@HQ5VQ:00319:00024
ACAGTGCGTTCCCCATGTCGTAGG
+
448;;;ABF5999/94666///65
@HQ5VQ:00320:00029
ACGAGTGCGTTCCCCATGTCGTAGGTACTC
+
=@@AABCCCC@CCB9BBCBBCBBB<;;;;@
@HQ5VQ:00333:00007
ACGAGTGCGTTCCCCCCCCCCCCCATGTCGTAGGTACTC
+
9<CA?@A>445499999999444"4;>AABBBB>>999@
@HQ5VQ:00333:00027
ACGAGTGCGTTCCCCATGTCGTAGGTACTC
+
AB9<;@@A@B59;9/9>>>>>987479894
@HQ5VQ:00339:00025
TGATACGTCTCCTTCCTTAGTTACTTCAGTTG
+
BBBC9<<CCDD@C@C5959985999544442/
@HQ5VQ:00342:00016
ACGAGTGCGTTCCCCATGTCGTAGGTACTC
+
?A??AABBCC5999/9@>@BCCCC?>BBBB
@HQ5VQ:00344:00024
ACGAGTGCGTTCCCCATGTCGTAGGTACTC
+
B?9=@DCCCI=@??6@BCBBBA@A569>>9
@HQ5VQ:00345:00010
TACTGAGCTACACACACAGAAAGATTGGT
+
BBBBBBBC@@991111/::::;>@@=>?@
@HQ5VQ:00347:00004
ACGAGTGCGTTCCCCCCCCCCATGTCGTAGGTACTC
+
9:C@9;<B@A>ADCCBDDBB"FBBBHDCDD>BAAAC
@HQ5VQ:00348:00006
TGATACGTCTCCTTCCTTAGTTACTTCA
+
BB@?9<<BBCCBH==B>CCCC@AAC@BB
@HQ5VQ:00349:00004
TAGTATCAGCCTCGCCATGACGAAGGTATTCC
+
;CB;9=G<<9?>>9<9<AC?A;4295999>B=
@HQ5VQ:00301:00091
ACGAGTGCGGTTACCCATGTCGTAGGTACTC
+
49994;///,/,/,,*,,,/8//47139894
@HQ5VQ:00303:00086
TAGTATCAGCCTCGCCATGACGAAGGTATTC
+
49>;<9CCCA?@@;9591<<<11-/,///59
@HQ5VQ:00304:00063
TGATAGTCTCCTCCTTAGTTA
+
?AACBB>:;:,1/,/,,,,*,
@HQ5VQ:00308:00060
ACGAGTGCGTTCCCATGTCGTAGGTACTC
+
9;;BB@>>AC599094;;84437114998
@HQ5VQ:00312:00094
ACGAGTGCGTTCCCCATGTCGTAGGTACTC
+
8>@>99944429AA6???===;:8=79;A>
@HQ5VQ:00319:00054
ACGAGTGCGTTC
+
=?A@@@@@@@59
@HQ5VQ:00320:00084
TAGTATCAGCCTCGCCATGACGAAGGTAATTCC
+
9<BCABBE?@>@BBB@C>99>91,1-11,/,/,
@HQ5VQ:00325:00052
ACGAGTGCGTTCCCCATGTCGTAGGTACTC
+
49994499992944,49@@CDFBC?B<<<<
@HQ5VQ:00328:00076
ACGAGTGCGTTCCCCATGTCGTAGGTACTC
+
>@:;<<@@@CCCCC9A@@>99988;79444
@HQ5VQ:00328:00091
ACGAGTGCGTTCCCCATGTCGTAGGTACTC
+
@@911---,,*,,,*,8999=9434899>@
@HQ5VQ:00331:00078
TACTGAGCTACACACACAGAAAGATTGGTGC
+
9CHBBAABBB@A99999448;-4331.,...
@HQ5VQ:00332:00054
ACGAGTGCGTTCCCCATGTCGTAGGTACTC
+
8944444;992444,449;CDAB@@?<;<B
@HQ5VQ:00333:00051
ACGAGTGCGTTCCCATGTCGTAGGTACTC
+
8=AA<<;C@@599149>?AB<;;=?<<9@
@HQ5VQ:00334:00086
ACGAGTGCGTTCCCCATGTCGATAGGTACTC
+
@@@BBB<<<CIDDB9DA==1111;;3/1199
@HQ5VQ:00338:00077
TCTCTATGCGCTCCACATGTCTAAGGT
+
BDCDCDDEBCGBD@CAA@D>>995969
@HQ5VQ:00341:00059
ACGAGTGCGTTCCCCATGTCGTAGGTACTC
+
@@@AAC@@@@6999,9999@BBAB?B<D>C
@HQ5VQ:00343:00066
ACGCTCGACATGCCCAGGTACAGGAG
+
B@99<CCCDBCBAA<@@=@ABBB>BB
@HQ5VQ:00309:00103
ACTGAGGTGCGTTACCCCATGTCGATAGGTACTC
+
9844442//877,//66*//,44.....5./1=;
@HQ5VQ:00310:00137
ACGAGTGCGTTCCCCATGTCGTAAGGTACTTC
+
>>=49449442444,44444886:6646//,/
@HQ5VQ:00313:00106
ACGAGTGCGTTCCCCATGTCGTAGGTACTC
+
9;AA@A@@AC?BCC8ADA@@B@A?7;<999
@HQ5VQ:00320:00129
ACGAGTGCGATCCCCATGTCGTAGGT
+
BBBABCB?=99999/9??99;44;24
@HQ5VQ:00322:00107
ACGAGTGCGTTCCCCATGTCGTAGGTACTC
+
48@?@@BBCB=A@@4B999999@><?999?
@HQ5VQ:00322:00121
ACGAGTGCGTTCCCCATGTCGTAGGTACTC
+
:;999?99442499294444///.,.////
@HQ5VQ:00329:00107
TGATACGTCTCCTTCCTTAGTTACTTCAGT
+
>>@;;<BBGGI@D@DAA>?4429AF@DBCE
@HQ5VQ:00330:00110
CGTGTCTCTAGGACAGCAGGATTTTGGTGTAGAGGC
+
449;444:4442///./6699:::699;<1443773
@HQ5VQ:00330:00122
ACGAGTGCGTTCCCCATGTCGTAGGTACTC
+
==>A9<<B@@5999/9@@@CCCCC@C;=<C
@HQ5VQ:00332:00107
ACGAGTGCGTTCCCCATGTCGTA
+
8>>99498992///*//*****,
@HQ5VQ:00334:00142
ACGAGTGCGTTCCCCATGTCGTAGGTACTC
+
ABB::<BBBC@CCC:CBBBBB?<;:?@@@@
@HQ5VQ:00336:00125
ATCAGACACGGACACAGCAGAACACACA
+
?:89>>984424444444==@<A?=;;7
@HQ5VQ:00337:00124
ACGAGTGCGTTCCCCATGTCGTAGGTACTC
+
=>>9;<;;9EADHC9CAA@A?>>?689911
@HQ5VQ:00340:00109
ACGAGTGCGTTCCCCATGTCGTAGGTACTC
+
494849988>=ABC9C@=<AA;;;>;<9AA
@HQ5VQ:00340:00115
CGTGTCTCTAGGCACAGGATTTTGTGTAGA
+
ABCBCDC<<<C=@?A@@?9999/9B@?@@9
@HQ5VQ:00344:00107
ACGAGTGCGTTCCCCATGTCGTAGGTACTC
+
-,,,,7//4986880////66/43134449
@HQ5VQ:00344:00128
ACGAGTGCGTTCCCCATGTCGTAGGTACTC
+
89@;;<A@BB59<</9>A?>>?886799>>
@HQ5VQ:00345:00139
ACGAGTGCGTTCCCCATGTCGTAGGTACTC
+
ACABBBCCCD?BBB9BBAA?A:::<<>>AA
@HQ5VQ:00347:00137
AGCACTGTAGCTGTCACTAGTTACTTGT
+
>@@@@A@@AAB@@@AAAAAAA<B9969>
@HQ5VQ:00348:00128
ACGAGTGCGTTCCCCATGTCGTAGGTACTC
+
BCBBDCCBAB5999/9@>ABBCFB>:<<>>
@HQ5VQ:00349:00103
ACGAGTGCGCCCCATGTCGTAGGTACTC
+
9;;99@@@AA@@7A=<<CC<;;?@AAAB
@HQ5VQ:00302:00160
ACGAGTGCGTTCCCCATGTCGTAGGTACTC
+
BBBBBBA>>:2444/9CB@ABBAA?ABBCC
@HQ5VQ:00306:00150
ACGAGTGCGTTCCCCATGTCGTAGGTACTC
+
499;<AA@>@;>>@6@@AAAA@@>;<>999
@HQ5VQ:00307:00180
ACGAGTGCGTTCCCCATGTCGTAGGTAC
+
CC@@;<<<;C@CFF7<;494491.,./,
@HQ5VQ:00309:00196
AACGAGTGCGTTCCCCATGTCG
+
469B>?>99995999/4////,
@HQ5VQ:00311:00174
ACGAGTGCGTTCCCCATGTCGTAGGTACTC
+
>?@@@AB@>>5999/9ABACB@@>589994
@HQ5VQ:00312:00151
AGCACTGTAGCTGTCACTAGTTACTTTGT
+
8>>@;944@>>>@999A<<11,1111+4;
@HQ5VQ:00321:00160
CGTGTCTCTAGGCACAGGATTTGTGTAGAG
+
;<;DBCBC<;<@BB@@B89991444/////
@HQ5VQ:00325:00168
ACGAGTGCGTTCCCCATGTCGTAGGTACTC
+
BBB??@ACCB=A@@6?=@=9<<CB@AAAAA
@HQ5VQ:00328:00161
TCTCTATGCGCTCCACATGTCTAAGGT
+
>>>AABABCCDBB@DDCBDCCDCCCCA
@HQ5VQ:00331:00168
ACGAGTGCGTTCCCCATGTCGTAGGTACTC
+
499@@@>9995999,499>>;;;:=@ABCC
@HQ5VQ:00333:00167
ACGAGTGCGTTCCCCATGTCGTAGGTACTC
+
89>@99;;;B<ABB-9999844331144//
@HQ5VQ:00338:00157
ACGAGTCGTTCCCCATGTCG
+
:<GC;;9?=<AE>9BC:99C
@HQ5VQ:00340:00190
ATCAGACACGGACACAGCAGA
+
>>8999/688,//027////6
@HQ5VQ:00347:00165
ACGAGTGCGTTCCCCATGTCGTAGGTACTC
+
:;@99999949?:?9BA@;;<<0-+,7--,
@HQ5VQ:00347:00197
ACGAGTGCGTTCCCCATGTCGTAGGTACTC
+
9<CB@@AAA>=@@@8ACCDBBBBB@BCCBB
@HQ5VQ:00349:00162
ACGAGTGCGTTCCCCATGTCGTAGGTACTC
+
>@A<;<@@@@5999/9>@>B?B;9489444
@HQ5VQ:00301:00235
ACGAGTGCGTTCCCCATGTCGTAGGTACTC
+
ABABBBA>>>5999/9?B@BDBAA@:;<CA
@HQ5VQ:00302:00202
ACGAGTGCGTTCCCCATGTCGTAGGTACTC
+
>>;B9999>>89996==ABCDCAA??AAA9
@HQ5VQ:00313:00200
CGTGTCTCTAGGCACATGGATTTTGTGTAGAG
+
BBCCBCA@>@><41////,////*//6/4444
@HQ5VQ:00314:00202
ATCAGACACGGACACAGCAGAACACAC
+
9;CC;9;@;97<BBBCCBBBC@BBA@B
@HQ5VQ:00323:00217
ACGAGTGCGTTCCCCATGTCGTAGGTACTC
+
=@=@@?989<54>A6BBB>=71009/1/6/
@HQ5VQ:00326:00225
TCTCTATGCGCTCCACATGTCTAAGGTAC
+
@@>AAABBBGB@GA>111<<;11,/,///
@HQ5VQ:00327:00245
TAGTATCAGCCTCGCCAGACGAAGGTATTCC
+
899994444;:4849<A<<;>>:<:11/7;7
@HQ5VQ:00328:00240
ACGAGTGCGTTCCCCATGTCGTAGGTACTC
+
BCCB?BBBCF?CDC7=<BA@@=:9,01/1/
@HQ5VQ:00329:00207
TAGTATCAGCCTCCGCCATG
+
9A99944966,1/,/676,,
@HQ5VQ:00337:00217
ACGAGTGCGTTCCCCATGTCGTAA
+
944444:::C5999/44/,0,,,*
@HQ5VQ:00339:00235
ACGAGTGCGTTCCCATGTCGTAGGTACTC
+
9>>@4;<C@@>AB=?999?=979569;98
@HQ5VQ:00347:00225
ACGAGTGCGTTCCCCATGTCGTAGGTACTC
+
>BC@?AECCB7;;;4<@>@ABB@@<<>@@9
@HQ5VQ:00348:00233
CGTGTCTCTAGGCACAGGATTT
+
CCCCCCD@==<A91--,*,,00
@HQ5VQ:00302:00286
ACGAGTGCGTTCCCCATGTCGTAGGTACTC
+
8@?A:9<<<C@CCD:HEFCBBA>;>?@@@@
@HQ5VQ:00305:00297
ACGAGTGCGTTCCCCATGTCGTAGGTACTC
+
=A@A@AA@@@;@@?4=@>?>>987479994
@HQ5VQ:00307:00283
ACGAGTGCGTTCCCCATGTCGTAGGTACTC
+
99A9;9@>@@;>>@6AAABBEBBB>?;<<<
@HQ5VQ:00310:00270
ACGAGTGCGTTCCCCATGTCGTAGGTACTC
+
=>9;<A@@@@5999/9A>@@BDCC?BCHCB
@HQ5VQ:00316:00261
ACGAGTGCGTTCCCCATGTCGTAGGTACTC
+
B9::B@;99@6999/9B@@ABCCC?@AABA
@HQ5VQ:00322:00296
ACGAGTGCGTTCCCCATGTCGTAGGTACTC
+
=B=@@C?@@B7;9;4<ABACB@@@=?ABCC
@HQ5VQ:00327:00272
ACGAGTGCGTTCCCCATGTCGTAGGTACTC
+
?8=@@AABGC@CHD:CAA@A@?><4899A9
@HQ5VQ:00329:00279
ACGAGTGCGTTCCCATGTCGTAGGTACTC
+
99?=>@@99959914444:4/..,.////
@HQ5VQ:00329:00295
ACGAGGTGCGTTCCCCATGTCGTAGGTACTC
+
41;11,1///8599=6=AAAA;837:19;@B
@HQ5VQ:00333:00276
ACGAGTGCGTTCCCCATGTCGTAGGTACTC
+
>89;@>>A>?5999,4498444437799@@
@HQ5VQ:00334:00276
ACGAGTGCGTTC
+
9<@A?@<9<A?B
@HQ5VQ:00338:00293
TAGTATCAGCCTCGCCATGACGAAA
+
BBBBCEBBBD<;;--+,,////44-
@HQ5VQ:00339:00279
ACGAGTGCGTTCCCCATGTCGTAGGTACTC
+
=>A99<=CAB?DCC9BABBBAA@@=?@@>>
@HQ5VQ:00340:00292
ATCAGACACGGACACAGC
+
4334444844844449/,
@HQ5VQ:00341:00270
ACGAGTGCGTTCCCCATGTCGTAGGTACTC
+
@AB@@ABBA@;>>@4<9AACCBBA7899>9
@HQ5VQ:00341:00290
TCTCTATGCGCTCCACA
+
CBBCBBBBAAAAA?@<;
@HQ5VQ:00345:00297
ACGAGTGCGTTCCCCATGTCGTAAGGT
+
C<<<BBB@@C6999/9>9////.,.,.
@HQ5VQ:00348:00287
ACGAGTGCGTTCCCCATGTCGTAGGTACTC
+
9;;<@CHDBBDDDD9AA<994897134999
@HQ5VQ:00301:00340
TCTCTATGCGCTCCACAATGTCTAAAGG
+
444@C@<<99449244424444444-/5
@HQ5VQ:00303:00318
TAGTATCAGGCCTTCCGCCA
+
////444//,/,/,/,//5=
@HQ5VQ:00303:00336
ACGAGTGCGTTCCCCATGTCGTAGGTACTC
+
CCB>ABCBCC=@@@6A?@@A9983134444
@HQ5VQ:00303:00342
TCTCTATGCGCTCCACATGTCTAAGGTA
+
=@@ADBCBCCCBC@CCC;;9@<8+-+-,
@HQ5VQ:00303:00349
AGCACTGTAGCTGTCACTAGT
+
<<<111//8899894////67
@HQ5VQ:00305:00313
TAGTATCAGCCTCGCCATGACAAGGTATTCC
+
BBC9;<C>=;ABB;<791<<11-/,///,/,
@HQ5VQ:00309:00306
ACGAGTGCGTTCCCCATGTCGTAGGTACTC
+
:<CCBBBBCC5944/9@@?ABB@<<89998
@HQ5VQ:00314:00336
ACGAGTGCGTTC
+
>@>99<BBCB@C
@HQ5VQ:00321:00330
CGTGTCTCTAGGCACAGGATTTTGTGTAGAGG
+
AACCBCDA<<;@;;;A?9999=4?99444444
@HQ5VQ:00321:00334
ACGAGTGCGTTCCCCATGTCGTAGGTACTC
+
4;;;;<<A@@;@@@4?AA999998474494
@HQ5VQ:00322:00326
ACGAGTGCGTTCCCCATGTCGTAGGTACTC
+
=@=?B;<<ACADDC9CAA@99988464498
@HQ5VQ:00323:00343
ACGAGTGCGTTCCCCATGTCGTAGGTACTC
+
@BCBBBBBBB=AAA9ADFCCCCCB?A<<<@
@HQ5VQ:00324:00317
ATATCGCGAGGGTATGGAAGACTCTATAG
+
AAABB@==?AA<=@>C8<8<B@8;87000
@HQ5VQ:00326:00303
ATCAGACACGGACACAGCAGAACACAC
+
9:A>998944299?DBBABBC:<<988
@HQ5VQ:00326:00314
ATCAGACACGGACACAGCAGAACACACA
+
9;B?1111//7669449;@AA>B@??B@
@HQ5VQ:00326:00335
ACGAGTGCGTTCCCCATGTCGTAG
+
44844444442444,4944444/.
@HQ5VQ:00333:00314
ACGAGTGCGTTCCCCATGTCGTAGGTACTC
+
@?BB@@@CA?;9==4??@>>999>;89994
@HQ5VQ:00347:00325
CGTGTCTCTACGGCACATGGATTTTGTGGTAGAGGCAACT
+
44449://////,/4444424?::2:4424444424/,/6
@HQ5VQ:00347:00329
TGATACGTCTCCTTCCTTAGTTACTTCAGT
+
CBA@;99999969=@61,/11-/6>:??99
@HQ5VQ:00305:00378
ACGAGTGCGTTCCCCATGTCGTAGGTACTC
+
:<CDCCCCBB?BCC>F@A@A@@BB>ABBBA
@HQ5VQ:00308:00377
ACGAGTGCGTTCCCCATGTCGTAGGTACTC
+
=@BBBBCCB=>BBB9BCCBCBB:848>999
@HQ5VQ:00319:00359
ACGAGTGCGTTCCCCATGTCGTAGGTACTC
+
BBBBAA?8995999,99>=ABBBB@:<9<9
@HQ5VQ:00319:00385
ACGAGTGCGTTCCCCATGTCGTAGGTACTC
+
@@@@<==BBB;@@@4>>@99998>57941/
@HQ5VQ:00325:00368
ACGAGTGCGTTCCCCATGTCGTAGGTACTC
+
A?>@@ABBCB>@AA8ABC@@AA>@?B;<;A
@HQ5VQ:00329:00356
ACGAGTGCGTTCCCCATGTCGTAGGTACTC
+
>>9;;AAB?A===92====894437799>9
@HQ5VQ:00329:00370
ATCGGACACGGACACAGCAGAACATCACAAG
+
<::C@@8>??699B:;9B>8<;1-,,,,,*.
@HQ5VQ:00332:00356
TACTGAGCTACACACACAGAAAGATTGGTG
+
9@@BBCBBA@44////////858371.34.
@HQ5VQ:00333:00370
ACGAGTGCGTTCCCCATGTCGTAGGTACTC
+
@@@@@C<@<GBDCB7BBCCCCCA><89994
@HQ5VQ:00334:00395
ACGAGTGCGTTCCCCATGTCGTAGGTACTC
+
?@A;;=DDCD@CCCACA<;111/4,.////
@HQ5VQ:00335:00368
ACGAGTGCGTTCCCCATGTCGTAGGTACTC
+
BBBBBBCB>>5999/999;A;;;B7<9@@@
@HQ5VQ:00335:00385
ACGAGTGCGTTCCCCATGTCGTAGGTACTC
+
9<A<<<BA@@6999/9>>@BC@??<?9<<A
@HQ5VQ:00344:00386
ACGAGTGCGTTCCCCATGTCGTAGGTACTC
+
8>@@@BA??>5999,9@>@CDCCC=?@<<9
@HQ5VQ:00347:00366
ACGAGTGCGTTCCCCATGTCGTAGGTACTC
+
=?@B<<=BBC@BBB9CCC??>==7179>@@
@HQ5VQ:00349:00368
ACGAGTGCGTTCCCCATGTCGTAGGTACTC
+
@BBBDBCCBB9;94/999;@CBAB?A<<=@
@HQ5VQ:00349:00389
ACGAGTGCGTTCCCCATGTCGTAGGTACTC
+
CBBBDBA=@@;==@6@ACCCCCB;:6=>>9
@HQ5VQ:00301:00433
ACGAGTGCGTTCCCCATGTCGTAGGTACTC
+
>@BBCCCBAB5999,9999@@?>@<=>?@9
@HQ5VQ:00310:00408
ACGAGTGCGTTCCCCATGTCGTAGGTACTC
+
8999999=9=9?99,944>=8439114444
@HQ5VQ:00310:00410
ACGAGTGCGTTCCCCATGTCGTAGGTACTC
+
BBBBDCA=>C5999/9ABABCBA@<?;<<@
@HQ5VQ:00312:00413
ACGAGTGCGTTCCCCATGTCGTAGGTACTC
+
?@BBBCDBAA=?==6=;;;BCCCC@@@AA@
@HQ5VQ:00314:00431
ACGAGTGCGTTCCCCATGTCGTAGGTACTC
+
999994844::@@B9A?=6676/.,.//6/
@HQ5VQ:00316:00411
ACGAGTGCGGTTCCCCATGTCGTAGGTACTC
+
994444449?@9==91444949998<89499
@HQ5VQ:00328:00425
TCTCTAATGGCGCTCCACATGTCTAAGGGTACTG
+
<1111/,/227///6566:>111//,//+///64
@HQ5VQ:00330:00446
ACTGCGTTCCCCATGTCGTAGGTACTC
+
@ABCDDC@CEC9GGCCCCDCC@;:;?A
@HQ5VQ:00331:00411
ACGAGTGCGTTCCCCATGTCGTAGGTACTC
+
>A?CCC;@<E@CEC9DDCBB@>885799@9
@HQ5VQ:00332:00445
ACGAGTGCGTTCCCCATGTCGTAGGTACTC
+
@AB@@ACCA;7;;;4<ABBCCCCC@BAAAB
@HQ5VQ:00334:00445
TGATACGTCTCCCTTCCTTAGTTTCAGTGGC
+
>994444////8+/,/,/5888:+/////,/
@HQ5VQ:00337:00405
ACGAGTGCGTTCCCCATGTCGTAGGTACTC
+
;;>@@@@>>@5999-4B>@ACCCC@DDA@@
@HQ5VQ:00340:00446
ACGAGTGCGTTCCCCATGTCGTAGGTACTC
+
?@ACCCBB;424==4@@CCCCDDB??@@>@
@HQ5VQ:00343:00406
ACGAGTGCGTTCCCCATGTCGTAGGTACTC
+
>>?:;<HHCC@CDC9DBBBBCCCC?@@ACC
@HQ5VQ:00343:00419
ACGAGTGCGTTCCCCATGTCGTAGGTAC
+
>@AC@@>>995999-994/88/..4.//
@HQ5VQ:00346:00423
ACGAGTGCGTTCCCATGTCGTAGGTACTC
+
A;;<DCB@@?59909999ACBBC=@@@@>
@HQ5VQ:00304:00454
ACGAGTGCGTTCCCCATGTCGTAGGTACTC
+
9;;@@A@AAC?FLD9ACGCCA@@C@CBBBB
@HQ5VQ:00305:00471
ATATCGCGACGGTATGAAGATG
+
=;=99499///5//,**)****
@HQ5VQ:00305:00482
ACGAGTGCGTTCCCCATGTCGTAGGTACTC
+
ABA:<<DCCD@BBA6A@@@@CB@A@?;<<>
@HQ5VQ:00307:00484
ACGAGTGCGTTCCCCATGTCGTAGGTACTC
+
=?@;;9@@@@5999/9@@ACCA@@?BBBA@
@HQ5VQ:00310:00490
ACGAGTGCGTTCCCCATGTCGTAGGTACTC
+
;<<BA@994@5999,4999=?>;>@:<9@C
@HQ5VQ:00310:00493
ACGAGTGCGTTCCCCATGTCGTAGGTACTC
+
4;A<<<B@A@5999/9B@@A<;;A=;<<AA
@HQ5VQ:00314:00457
ACGAGTGCGTTCCCCATGTCGTAGGTACTC
+
:;;@@@ABBCBDKKDDCC<<;998<899=9
@HQ5VQ:00317:00469
ACGAGTGCGTTCCCCATGTCG
+
?AB@@@BBB@5999/9@A@BB
@HQ5VQ:00318:00471
ACGAGTGCGTTCCCCATGTCG
+
BBB@@ABDBB>BDC:EAAABA
@HQ5VQ:00319:00450
ACGAGTGCGTTCCCCATGTCGTAGGTACTC
+
491///////,/66*4////8//.999444
@HQ5VQ:00320:00466
ATGAGTCCTCCGCATGGATTGAGGTATCG
+
******,*449444442442444244444
@HQ5VQ:00320:00473
ACGAGTGCGTTCCCCATGTCGTAGGTACTC
+
?@@@@BBAAB=@@@8ABABBBA@@?@AACC
@HQ5VQ:00321:00482
ACGAGTGCGTTCCCCATGTCGTAGGTACTC
+
BBB99<BCCC@CCC:CBBBBBBBC@AB;;<
@HQ5VQ:00322:00469
ACGAGTGCGTTCCCCATGTCG
+
9;BBBBBA>C5999/9@A@BC
@HQ5VQ:00328:00477
ACGAGTGCGTTCCCCATGTCGTAGGTACTC
+
94@@@@AAAA>ACC7DBCCDC>;:911/1:
@HQ5VQ:00334:00470
ACGAGTGCGTTCCCCATGTCGTAGGTACTC
+
ADCC<<<@A@6999,499>>@?<;;???<1
@HQ5VQ:00337:00472
TACTGAGCTACACACACAGAAAGATTGGTGTCT
+
=99;A>@@AAA@<;499:888043.,.,.....
@HQ5VQ:00341:00479
ACGAGTGCGTTCCCCATGTCGTAGGTACTC
+
?@?@@@@@@@5999/9>??>A=><6:<@@>
@HQ5VQ:00347:00499
ACGAGTGCGTTCCCCATGTCGTAGGTACTC
+
@@;<<BBAAABCKK9AAAA@A>>>;794=4
@HQ5VQ:00302:00543
ACGAGTGCGTTCCCCATGTCGTAGGTACTC
+
BB?=99999?;>=@6ABABA<<<C?@AABA
@HQ5VQ:00304:00507
ACGAGTGCGTTCCCCATGTCGTAGGTACTC
+
9;9999;99@9AAB5<9AAA@<;86899<9
@HQ5VQ:00305:00537
CGTGTCTCTACGGACACAT
+
>>9994<7,,,,*,,///4
@HQ5VQ:00306:00508
ATCAGACACGGACACAGCAGAACACACAG
+
8;8;>>8849249@9;;999?<=@:8311
@HQ5VQ:00311:00512
ACGAGTGCGTTCCCCATGTCGTAGGTACTC
+
=?=@@@998>5449,4@A@BBAA?<899>>
@HQ5VQ:00312:00519
ACGAGTGCGTTCCCCATGTCGTAGGTACTC
+
>@CBBBBBCC5444/9?A@AB@A?=?>999
@HQ5VQ:00312:00545
ACGAGTGCGTTCCCCATGTCGTAGGTACTC
+
=@@B@@@@?@5999/9??>AABAA>AAAAC
@HQ5VQ:00313:00520
TCTACTATGCGCTCCACATGATCATA
+
99444:444>99>:5941/////,,,
@HQ5VQ:00315:00535
TCTCTATGCGCTCCACATGTCTAAGGTA
+
:;<=ECC=GC<<<@C>=<BB@11,/,//
@HQ5VQ:00317:00525
ACGAGTGCGTTCCCCATGTCGTAGGTACTC
+
>=>>@A<<;C@CDN9<;BAB@A@@;9;;A@
@HQ5VQ:00322:00534
ACGAGTGCGTTCCCCATGTCGTAGGTACTC
+
9;@@;;=CDDICKD9A=<<B998>1644/8
@HQ5VQ:00324:00527
ACGAGTGCGTTCCCCATGTCGTAGGTACTC
+
@@CCCCCCBB=?==6=4;9@@AAB?A<<<B
@HQ5VQ:00324:00538
ACGAGTGCGTTCCCCATGTCGTAGGTACTC
+
:448>9449@5999/4////66..,.;449
@HQ5VQ:00326:00522
ACGAGTGCGTTCCCCATGTCGTAGGTACTC
+
=@?@@A@?9989??2BB9;9=8335784;4
@HQ5VQ:00328:00502
ACGAGTGCGTTCCCCATGTCGTAGGTACTC
+
BBCCCCC@AA?CBB6AAAABBBAC?:<<<9
@HQ5VQ:00336:00514
ACGAGTGCGTTCCCCATGTCGTAGGTACTC
+
;>9;;99>4429;;2@@AAA?988479444
@HQ5VQ:00336:00542
AGCACTGTAGCTCGTCATTAGT
+
948444:>7////////,*,,,
@HQ5VQ:00345:00500
ACGAGTGCGTTCCCCATGTCGTAGGTACTC
+
9<DCBAABA?5999/9BABBBBCC@ABBCB
@HQ5VQ:00346:00531
ACGAGTGCGTTCCCCATGTCG
+
9<BA@ACDBC?CBB8A@B?BC
@HQ5VQ:00347:00510
ACGAGTGCGTTCCCCATGTCGTAGGTACTC
+
?@=@99<@ADADJD9CBBA@999>5899>9
@HQ5VQ:00348:00523
ACGAGTGCGTTCCCCATGTCGTAGGTACTC
+
99999494442444,449888843479411
@HQ5VQ:00301:00557
AGTGCGTTCCCCATGTCGTAGGTACTC
+
BBBBCCE@BCC9DGCCCBAAA8;;@??
@HQ5VQ:00303:00553
ACGAGTGCGTTCCCCATGTCGTAGGTACTC
+
:@86/////6588:1:99899877:144=4
@HQ5VQ:00308:00581
ACGAGTGCGTTCCCCATGTCGTAGGTACTC
+
CBB:9<A@>>5999/9?>>@A@@>;89994
@HQ5VQ:00309:00550
ACGAGTGCGTTCCCCATGTCGTAGGTACTC
+
??@99<<BBC=AAA8ACCBBAB@B>;9<;@
@HQ5VQ:00314:00579
ACGAGTGCGTTCCCCA
+
<AAA>11---*,00*,
@HQ5VQ:00317:00567
ACGAGTGCGTTCCCCATGTCGTAGGTACTC
+
999?@@>>9;2444,4:;88:10/+,-8-1
@HQ5VQ:00318:00554
CGTGTCTCTAGGCACAGGATTTTGTGTAGAGGT
+
9>@ACCDCC<<8;A@@:94499/9998994424
@HQ5VQ:00321:00566
ACGAGTGCGTTCCCCATGTCGTAGGTACTC
+
89999444442444,4998:===7;>9999
@HQ5VQ:00323:00572
ACGAGTGCGTTCCCCATGTCGTAGGTACTC
+
BBBAAACGGL@DCA4A?9999>=<779444
@HQ5VQ:00326:00566
TAGTATCAGCCTCGCCATGACGAAGGTATTCC
+
BB?>=AAA>>=>AAA8;9>>=9964<@:@=A5
@HQ5VQ:00327:00558
ACGAGTGCGTTCCCCATGTCGTAGGTACTC
+
@@B@;<<BAC?CCC:DABA;;;@@<><99>
@HQ5VQ:00333:00563
ACGAGTGCGTTCCCCATGTCGTAGGTACTC
+
:;A@@BCCBB?BCC:CCBB?8888679994
@HQ5VQ:00334:00556
ACGAGTGCGTCCCCATGTCGTAGGTACTC
+
BBB@?@CA@@@@@6@ABBCCBBB8:<ABB
@HQ5VQ:00341:00587
TGATACGTCTCCTTCCTTAGTTACTTCAG
+
49//1////499:9:24244/,///,/86
@HQ5VQ:00346:00593
ACGAGTGCGTTCCCCATGTCGTAGGTACTC
+
CCB@?ABCCC?CCC9BBA@<;;4?174999
@HQ5VQ:00301:00605
TGATAGTCTCCTCCTAT
+
9449999://,//,//0
@HQ5VQ:00304:00649
ACGAGTGCGTTCCCCATGTCGTAGGTACTC
+
=>@BBBA@@@5999,499;=?>;8601111
@HQ5VQ:00305:00637
ACGAGTGCGTTCCCCATGTCGTAGGTACTC
+
499AA@994:2999/9A@999><>478494
@HQ5VQ:00309:00629
TCTCTATGCGCTCCACATGTCATAAGGTA
+
984:F=ABCCB=@;???9494///56,//
@HQ5VQ:00311:00644
ACGAGTGCGTTCCC
+
99>>911111,///
@HQ5VQ:00319:00616
ACGAGTGCGTTCCCCATGTCGTAAGGTACTCG
+
:<F@@@@@@?>:::,9444;;44231.7////
@HQ5VQ:00321:00620
ACGAGTGCGTTCCCCATGTCGTAGGTACTC
+
:>>999@?@@?AHD:BBBBBCBCA@B@@@@
@HQ5VQ:00324:00605
ACGAGTGCGTTCCCCATGTCGTAGGTACTC
+
>@B@@A<<@G@CKC:DCC@@>998;89999
@HQ5VQ:00327:00638
ACGAGTGCGTTCCCCATGTCGTAGGTACTC
+
@@?A;<<;@B?BCC:G@@@@@998<@9=@A
@HQ5VQ:00330:00639
ACGAGTGCGTTCCCCTGTCGTAGGTACTC
+
=?=:;<AB@@=ABB4A<99@9996894>C
@HQ5VQ:00332:00645
TCTCTATGCGCTCCACATGTCTAAAG
+
999?CB?AB@;99>@?A<<1-*((((
@HQ5VQ:00335:00622
ACGAGTGCGTTCCCCATGTCGTAGGTACTC
+
AAAB?@@AACDCNI:FBABACBBB?@@@@>
@HQ5VQ:00336:00600
ACGAGTGCGTTCCCCATGTCGTTGGTACTC
+
?BA;;<C@@@5999/9?>>>AA=A=>@>>9
@HQ5VQ:00336:00608
ACGAGTGCGTTCCCCATGTCGTAGGTACTC
+
=????ABBAB8;;;/9@>>>;110,011:6
@HQ5VQ:00336:00618
ACGAGTGCGTTCCCCATGTCGTAGGTACTC
+
918--,,0288;;?6B?;;;99884684@>
@HQ5VQ:00337:00648
TCTCTATGCGCTCCACATGTCTAAGGTA
+
@@@ACAAACBCAB?CCCCCC@AA@C@CC
@HQ5VQ:00341:00641
ACGAGTGCGTTCCCCATGTCGTAGGTACTC
+
>@=BBB;<?CCCDJ8AA@8844=7779444
@HQ5VQ:00342:00607
CGTGTCTCTAGGCACAGGATTTTGTGTAGA
+
B9=@HDFBDCE?BB99424444,4;:8944
@HQ5VQ:00343:00600
ACGAGTGCGTTCCCCATGTCGTAGGTACTC
+
>>F<<=BBBC@CCC9EECCCB;;;<899@8
@HQ5VQ:00347:00646
ACGCTCGACATGCCCAGGTAACAGGA
+
A@==AA:;:BB=::5//,/0,///,/
@HQ5VQ:00349:00631
ATATCGCGGGGGTATGGAAGACTCTATAG
+
9?>@@@94444-9999<<:11/1//.777
@HQ5VQ:00302:00677
TGATACGTCTCCTTCCTTAGATCGATCGATGTACAGCTACGTACGTCTGAGCAT
+
<>BBBBBCBCH>A<@59599989449444444:4949@;449=93341.....,
@HQ5VQ:00303:00683
ATATCGCGAGGGTATGGAAAACTCTATAGAGT
+
/.//7/44444-4;::2444,44444346...
@HQ5VQ:00306:00676
ACGAGTGCGTTCCCCATGTCGTAGGTACTCATCTA
+
@AABBCCBB@5999,499:444439349=?@6...
@HQ5VQ:00317:00682
TGATACGTCTCC
+
99944444/,,,
@HQ5VQ:00317:00683
TGATACGTCTCCCTTCCTTAGTTACTTCAGTGC
+
89988444449A?@?C64248954;;24:4449
@HQ5VQ:00323:00677
ACGAGTGCGTTCCCCATGTCGTAGAT
+
CBB@A@@@@A=@CC9DCCBBBBBB@@
@HQ5VQ:00329:00684
ATCAGACACGGACACAGCAGAACACACAG
+
B>BA99;;<<<@@@9<<::6A,1/11.43
@HQ5VQ:00334:00651
ACGAGTGCGTTCCCCATGTCGTAGGTACTC
+
B?B<;<CBBB?ABB6<><==:6849.//66
@HQ5VQ:00335:00688
ACGAGTGCGTTCCCCATGTCGTAGGTACTC
+
9;;BBBA@@?5999/9>BBGDCCC@BA@99
@HQ5VQ:00340:00692
ATCAGACACAGGACACAGCAGAACACACA
+
???@@@<<111,///4448888<?BA>>?
@HQ5VQ:00343:00696
ATATCGCGAGGGTATGGAAGACTCTAATAGG
+
9?899>999;B>BBAA8<:<8>;;0-+,,,*
@HQ5VQ:00344:00679
ACGAGTGCGTTCCCCATGTCGTAGGTACTC
+
844=9==9996999/9?>A@@@AB>AAAAB
@HQ5VQ:00301:00722
ACGAGTGCGTTCCCCATGTCGTAGGTACTC
+
=@=@AAB@>@5999/9999ABCDC:<<@@@
@HQ5VQ:00302:00725
ACGAGTGCGTTCCCATGTCGTAGGTACTC
+
9<;C@@999869914;;?AA?=;7;9>@=
@HQ5VQ:00303:00749
ACGAGTGCGTTCCCCATGTCG
+
8994499666,///*//,//,
@HQ5VQ:00306:00701
ATCAGACACGACACAGCAGAACACACA
+
/04/146////6699;===>>=BA@77
@HQ5VQ:00315:00728
ACGAGTGCGTTTCCCCATGTCGTAGGTACTC
+
4999;;=8>@A<@CB:DEBB>---8+-,,22
@HQ5VQ:00322:00735
ACGAGTGCGTTCCCCATGTCGTAGGTACTC
+
9<<CHDCA@;2444/9@AABCCB@>:;<A@
@HQ5VQ:00325:00746
ACGCTCGACATGCCCAGGTACAGGAG
+
86>@@?BBBAB@>>:98598999699
@HQ5VQ:00326:00722
ACGAGTGCGTTCCCCATGTC
+
>99991////,/6606/44/
@HQ5VQ:00329:00739
ACGAGTGCGTTCCCCATGTCGTAGGTACTC
+
9<B;;<=CCB@CBF9BCCBBCB?@;?@@@@
@HQ5VQ:00331:00719
ACGAGTGCGTTCCCCATGTCGTAGGTACTCGTA
+
BBBBBBCCEC?BBD9BB@AB@;;8;899:/,,,
@HQ5VQ:00332:00724
ACGAGGTGCGTTCCCCATGTCGTAGGTACTC
+
41---*,,,,,288:544/<1///.,.6/44
@HQ5VQ:00336:00720
ACGAGTGCGTTCCCCATGTCGTAGGTACTC
+
=@B:;<BBBB@GDJDDAAACB@@@=;<;99
@HQ5VQ:00336:00732
AGCACTGTAGCTGTCACTAGTTACTTGT
+
948>4;:D<<<CCB=>=CBA@7<9>;>9
@HQ5VQ:00337:00747
ACGAGTGCGTTCCCCATGTCGTAGGTACTC
+
>@C@@ABBBB=A@A9ACCBCC@@@@CBBBC
@HQ5VQ:00338:00746
AGCACTGTAGCTGTCACTAGTTACTTGTG
+
9>=C<;:?B>@B>>999>99954442449
@HQ5VQ:00346:00721
ACGAGTGCGTTCCCCATGTCGTAGGTACTC
+
CCDC<<<A@A6999,499@AAA?>4899?>
@HQ5VQ:00348:00746
ACGAGTGCGTTCCCCATGTCATAGGTACTC
+
;;9;;<<;BBACBB5<<<9999?B=?@>??
@HQ5VQ:00349:00711
ACGAGTGCGTTC
+
ABA99<AAAC@D
@HQ5VQ:00300:00786
ATATCGCGACGGGTATGGAAGA
+
=?<<9B>?1//85////,/,//
@HQ5VQ:00304:00763
ATATCGCGAGGGTATGGAAGACTCTATAGA
+
BB@BABB@@?B<>94424244444..,,,,
@HQ5VQ:00305:00752
ACGAGTGCGTTCCCCATGTCGTAAGGTACTC
+
==@B@@AACF@CDH7=:48;;//,.,.///4
@HQ5VQ:00308:00775
TGATACGTCTCCTTCCTTAGTTACTTCA
+
BAB@9<<CCCB=@<>6969?><ABB@DE
@HQ5VQ:00310:00750
ACGAGTGCGTTCCCCATGTCGTAGGTACTC
+
::=@;<999;9:?B9;<;C@?998434498
@HQ5VQ:00313:00759
ACGAGTGCGTTCCCCATGTCGTAGGTACTC
+
@@9<<BCBBC=AAA4<9<<<///.,.//44
@HQ5VQ:00314:00766
ACGAGTGCGTTCCCCATGTCGTAGGTACTC
+
>@CBAAACBC6;;9/9?@=?CB@@>:;;<@
@HQ5VQ:00317:00756
ACGAGTGCGTTCCCCATGTCGTAGGTACTC
+
;AACBBA@>>5999/9DCDC=<;?7:9<A>
@HQ5VQ:00318:00750
ACGAGTGCGTTCCCCATGTCGTAAGGT
+
<9AB>>949>5999-9@@<;:1-*,*,
@HQ5VQ:00319:00764
ACGAGTGCGTTCCCCATGTCGTAGGTACTC
+
B:9<CB;99@6999,949@BCAA@?BCCA@
@HQ5VQ:00320:00758
ACGAGTGCGTTCCCCATGTCGTAGGTACTC
+
>>>BABCBAA?BCC9AACBAAA;:5:@>>>
@HQ5VQ:00321:00773
ACGAGTGCGTTCCCCATGTCGTAGGTACTC
+
949449>@BG@CHH9B<<;>>>;:971//7
@HQ5VQ:00326:00762
ACGAGTGCGTTCCCCATGTCGTAGGTACTC
+
844444449;89==6===>ABB@><74494
@HQ5VQ:00326:00773
ACGAGTGCGTTCCCCATGTCGTAGGTACTC
+
9<BA;<=CAA;@@A8ABCCCCB@>;79999
@HQ5VQ:00327:00775
ACGAGGTGCGTTCCCCATGTCGTAGGTACATC
+
ABCDC@C@ABCADCD9BBCBBC??<:<<1--8
@HQ5VQ:00329:00776
ACGAGTGCGTTCCCCATGTCGTAGGTACTC
+
899>>>999;<=AA9A@>AB<9<><89994
@HQ5VQ:00330:00779
ACGAGTGCGTTCCCCATGTCGTAGGTACTC
+
?@B99<ABBB?CCC:CCCCBDCBA>9;;BC
@HQ5VQ:00339:00780
ACGAGTGCGTTCCCCATGTCGTAGGTACTC
+
4;@999994989992?@BBA?:::9011<<
@HQ5VQ:00342:00788
ACGCGTGCGTACCCATGCCATGTAGAC
+
<<1//////4444-44//,///////8
@HQ5VQ:00343:00769
ACGAGTGCGTTCCCCATGTCGTAGGTACTC
+
;;;;<<<BBB==;<+11111=:;9@;4444
@HQ5VQ:00343:00778
ACGAGTGCGTTCCCCATGTCGTAGGTACT
+
8/6///8688;>>>69>@111/,,*,,,,
@HQ5VQ:00347:00758
ACGAGTGCGTTCCCCATGTCGTAGGTACTC
+
9;A;;<A@@B@CCE:CAADCCBBC=;<<??
@HQ5VQ:00347:00785
ACGAGTGCGTTCCCCATGTCGTAGGTACTC
+
4;@;;<CCCC@CDC9@=CCCBBBAA;9;<9
@HQ5VQ:00349:00789
ACGAGTGCGTTCCCCATGTCGTAGGTACTC
+
9@9;88999>;>@@,;;?@>>9974748>9
@HQ5VQ:00300:00832
ACGAGTGCGTTCCCATGTCGTAGGTACTC
+
9;B;<<CCCC@CCBD:;;@>>>>589999
@HQ5VQ:00304:00826
ACGAGTGCGTTCCCATGTCGTAGGTACTC
+
?@ABB>??4459919989CCCCC@CBAAB
@HQ5VQ:00308:00817
ACGAGTGCGTTCCCCCCCCCCCCCCCATGTCGTAGGTACTC
+
98@>?>999=;=>?>?>=9999999"9;>?ABEBB@B:9;A
@HQ5VQ:00310:00810
ACGAGTGCGTTCCCCATGTCGTAGGTACTC
+
9;BB9;;>>@5999-9?>?A<<<C>?AB<<
@HQ5VQ:00311:00809
ACGAGTGCGTTCCCCATGTCGATAGGTAACTC
+
BBBBFCHBCB5999-9?</////4434:::94
@HQ5VQ:00314:00813
ACGAGTGCGTTCCCCATGTCGTAGGTACTC
+
?>>8;<9>:;899=,449ABB<<<?AA<;<
@HQ5VQ:00321:00818
ACGAGTGCGTTCCCCATGTCGTAGGTACTC
+
9;;CCCA@>95999-9@999=;9<=;=<BB
@HQ5VQ:00321:00834
TACTGAAGCTACACAACACAT
+
>;6/11,/6888//1,11///
@HQ5VQ:00329:00814
ACGAGTGCGTTC
+
/11///668989
@HQ5VQ:00332:00801
ACGAGTGCGTTCCCCATGTCGTAGGTACTC
+
94>4949=>:89992?>A@?<;9@<>>@99
@HQ5VQ:00335:00820
ACGAGTGCGTTCCCCATGTCGTAGGTACTC
+
=@@BBBA@@?5999/9AACCCCCC@A:;;B
@HQ5VQ:00339:00814
ACGAGTGCGTTCCCCATGTCGTAGGTACTC
+
:>8>8999498999299411111.64668=
@HQ5VQ:00343:00811
ACGAGTGCGTTCCCCATGTCGTAGGTACTC
+
;98;;;9@@C?CCC9AAECCCAA?>?<99@
@HQ5VQ:00343:00834
ATCAGACACGGACACAGCAGAACACACAG
+
;;?BABA;99599949444//,////.,,
@HQ5VQ:00346:00826
AGCGAAGGTTGCGTTCCC
+
944/656,,*,,,,*,22
@HQ5VQ:00346:00836
TGATACGTCTCCTTCCTTAGTTACATTCAGTG
+
;<9;99>?>9969;@;>@@91-11//5////4
@HQ5VQ:00347:00833
ACGAGTGCGTTCCCCATGTCGTAGGTACTC
+
=@@?@@;;<@<@AC6BACBBBA@>489999
@HQ5VQ:00349:00844
ACGAGTGCGTTCCCCATGTCGTAGGTACTCATCC
+
>@>89<@88999::,44==999@>534/////.,
@HQ5VQ:00301:00869
AAGCTGGAAGGGTTG
+
424444:8,//+/56
@HQ5VQ:00303:00881
TCTCTATGCGCTCCACATGTCTAAGGT
+
>9<4A99>@9989994///////,/,4
@HQ5VQ:00304:00861
ACGAGTGCGTTCCCCATGTCGTAGGTACTC
+
1////4448=5111*////////4347///
@HQ5VQ:00309:00868
TACTGAGCTACCACACACAGAAAGATT
+
444449>484494444444444-4/0*
@HQ5VQ:00310:00884
ACGAGTGCGTTCCCATGTC
+
?>==988//-+**)***,,
@HQ5VQ:00315:00881
ACGAGTGCGTTCCCATGTCGTAGGTATC
+
BBBBBB>8==59914449>8999=@CBB
@HQ5VQ:00323:00857
ACGAGTGCGTTCCCCATGCTCGTAGGTACTC
+
9<C@@>@>9959@@4@<1116/1/888::=@
@HQ5VQ:00329:00886
ACGAGTGCGTTCCCCATGTCGTA
+
48=89994442444,4///,,,,
@HQ5VQ:00330:00878
ACGAGTGCGTTCCCATGTCGTAGGTACTC
+
=@@@BBB?@?59914;C@=:110.118=>
@HQ5VQ:00337:00890
ACGAGTGCGTTCCCCATGTCGTAGGTACTC
+
>>>@@BBABB;???4999@@99:<474494
@HQ5VQ:00347:00851
ACGAGTGCGTTCCCCATGTCGTAGGTACTC
+
994;;@<;;C@EED9DFCCCC;;;>;;;BA
@HQ5VQ:00301:00932
ACGAGTGCGTTCCCCATGTCGTAGGTACTC
+
AAAB<=<@@A9:::,444;BBCCC>?<;<@
@HQ5VQ:00301:00935
ACGAGTGCGTTCCCCATGTCGTAGGTACTC
+
9===AB<;<A>A@@/9999>:11.3.//86
@HQ5VQ:00302:00932
ATATCGCGTACGGTA
+
?AA>?>8-****)**
@HQ5VQ:00303:00908
ACGAGTGCGTTCCCCATGTCGTAGGTACTC
+
99>994@?=BACCC:EDCB@>>9858999>
@HQ5VQ:00304:00913
ATATCGCGAGGGTATGGAAGACTCTATAGA
+
=>@@@@AEBBHBH<;<7;79947>881616
@HQ5VQ:00306:00919
ACGAGTGCGTTCCCCATGTCGT
+
CA>99948442444,44998//
@HQ5VQ:00309:00904
ACGAGTGCGTTTCCCCATGTCGTAGGTACTC
+
49@99999984-4>>:FBCB=66/0,.//88
@HQ5VQ:00309:00916
ACGAGTGCGTTCCCCATGTCGTAGGTACTC
+
99>9444==@A;;;6:1111//;9;;9999
@HQ5VQ:00313:00910
TAGTATCAGCCTCGCCATGACGAAGGTATTCC
+
9:BBCDBCCCA@A@B@B>@=>995<B>>C@C@
@HQ5VQ:00313:00945
ACGAGTGCGTTCCCCATGTCGTAGGTACTC
+
;==<<<CAAA@CDE:D><<C@;9;<?>><;
@HQ5VQ:00315:00927
ACGAGTGCGTTCCCCATGTCGTAGTTACTC
+
>?99944///,///*///444447779844
@HQ5VQ:00321:00906
ACGAGTGCGTTCCCCATGTCGTAGGTACTC
+
:;CBBBBB@@;@@@4;=CCCDDBA?;<<CA
@HQ5VQ:00322:00924
ACGAGTGCGTTCCCCATGTCGTAGGTACTC
+
499999A@AACIDC7><;9?>998<89494
@HQ5VQ:00322:00928
TGATACGTCTCCCTTCCTTAGTTACTTCAGTGAC
+
////444////8+/,/,/788676//,////444
@HQ5VQ:00325:00936
ACGAGTGCGTTCCCCATGTCGTAGAT
+
BBACCC<<9B<A??4@949498877<
@HQ5VQ:00330:00925
ACGAGTGCGTTCCCCATGTCGTAGGTTACTC
+
44444/////,///*//;;444471314444
@HQ5VQ:00330:00942
ACGAGTGCGTTCCCCATGTCGTAGGTACTC
+
9@@A;<<A@A;@@A8CBCBCCCBB?@<;=@
@HQ5VQ:00332:00943
ACGAGTGCGTTCCCCATGTCGTAGGTACTC
+
CBB99<AAABACCC:EAAACJCCC::<=B@
@HQ5VQ:00336:00932
ATCAGACACTCGGACACATGCAGAACACACAGA
+
93344///////,//99449====?A>=>@;10
@HQ5VQ:00342:00922
ATCAGACACGGACACAGCAGAACACACA
+
BBBBC@@@A@59994;444882443774
@HQ5VQ:00342:00932
ACGAGTGCGTTCCCCATGTCGTAGGTACTC
+
==49;<@A@@5999/9>>?@@DBB7<<AA@
@HQ5VQ:00302:00979
ACGAGTGCGTTCCCCATGTCGTAGGTACTC
+
AB@99<B@A@=@@@6ABBBCCCCC@@ABDE
@HQ5VQ:00305:00964
ACGAGGTGCGTTCCCCATGTCGTAGGTACTC
+
>;<11,/666;;CBB6ABCCBB;<<GDCAAA
@HQ5VQ:00308:00974
ACGAGTGCGTTCCCCATGTCGTAGGTACTC
+
9<BBBCDCBB=@?=6@9;;@CCCCABAAAC
@HQ5VQ:00309:00974
ACGAGTGCGTTCCCCATGTCGTAGGTACTC
+
>@@BCDBB@@5999/999>@;49>6:4944
@HQ5VQ:00315:00956
ACGAGTGCGTTCCCCATGTCGTAGGTACTC
+
9;>99<@@>@<@AA1:;B@@AGDDDCGBCC
@HQ5VQ:00315:00962
ACGAGGTGCGTTCCCCATGTCGTAGGTACTC
+
94444249;8=2444,44448994757=;87
@HQ5VQ:00317:00966
ACGAGTGCGTTCCCCATGTCGTAGGTACTC
+
>@@@@>;;;@?BBC9DCC@@A@985899@@
@HQ5VQ:00326:00963
ACGAGTGCGTTCCCCATGTCGTAGGTACTC
+
AABABBBB@@=@AA7B;;;@@@>?>?@ABB
@HQ5VQ:00326:00985
ACGAGTGCGTTCCCCATGTCGTAGGTACTC
+
BBBBBBBA;;2444/9@ABBCCCC>AABAA
@HQ5VQ:00328:00970
ACGAGTGCGTTCCCCATGTCGTAGGTACTC
+
=@B@@>>999;>>>4>><;>211?;:;=@>
@HQ5VQ:00328:00990
ACGAGTGCGTTCCCCATGTCGTAGGTAACGTCT
+
84444444992499,9984444/43477////.
@HQ5VQ:00329:00953
ACGAGTGCGTTCCCCATGTCGTAGGTACTC
+
84>9949:>:2444,4441176/.,.////
@HQ5VQ:00330:00983
ACGAGTGCGTTCCCCATGTCGTAGGTACTC
+
AABB<==@@B=@@A6B@@@21210,016:6
@HQ5VQ:00330:00999
ACGAGTGCGTTCCCCATGTCGTAGGTACTC
+
@>@BA<<9@@5999/9@@@AAA@@689994
@HQ5VQ:00331:00969
ACGAGTGCGTTCCCCATGTCGTAGGTACTC
+
>?>>99<AABACEE:BAB@B@A@B>A===C
@HQ5VQ:00334:00954
ACGAGTGCGTTCCCCATGTCGTAGGTACTC
+
@A@BAA@?@@5999,4?>998897434888
@HQ5VQ:00336:00972
ACGAGTGCGTTCCCCATGTCGTAGGTACTC
+
?BCC;;<>>A5999/4498@==8917999>
@HQ5VQ:00336:00975
ACGAGTGCGTCCCCATGTCGTAGGTACTC
+
>99999>944444,44//8///9968894
@HQ5VQ:00337:00950
AACGAGTTGCGTTCCCCATGTCGTAGGTATC
+
1,/,,,,*,277;;;;6C;/111//4,./4;
@HQ5VQ:00338:00965
ACGCTCGACATGCCCAGGTACAGGAG
+
9<;99;4//1//6857;;@::;?;=;
@HQ5VQ:00340:00976
ATATCGCGAGGGTATGGAAGACTCTATA
+
9;B@@A@99>919@AA<?=999>78776
@HQ5VQ:00342:00995
ACGAGTGCGTTCCCCATGTCGTAGGTACTC
+
>=@:;<@@@A@CCC9BA<99?9984894@>
@HQ5VQ:00344:00952
ACGAGTGCGTTCCCATGTCGTAGGTATC
+
@BCBABB@;;599044499444943499
@HQ5VQ:00344:00971
ACGAGTGCGTTCCCCATGTCGTAGGTACTC
+
@A=??@@=>@5999/9>>>BDBDC@B<>=C
@HQ5VQ:00345:00975
CGTGTCTCTAGGCACAGGATTTTGTGTAG
+
DCEABCACCCC;;;BCBAA@@@6@A@@BA
@HQ5VQ:00303:01025
ACGAGTGCGTTCCCCATGTCGTAGGTACTC
+
B9<<BCCCCG?CCB9BBA@@>>>?<?@@B>
@HQ5VQ:00307:01036
ACGAGTGCGTTCCCCATGTCGTAGGTACTC
+
41111/87//,444,4444=?=@B?;=<AC
@HQ5VQ:00308:01044
ACGAGTGCGTTCCCCATGTCGTAGGTACTC
+
>999;<>@@@6999,9@@@CC@@@=;<;A>
@HQ5VQ:00312:01020
ACGAGTGCGTTCCCCATGTCGTAGGTACTC
+
49999988442444,44;==4849484444
@HQ5VQ:00318:01040
ACGAGTGCGTTCCCCATGTCGTAGGTACTC
+
=@@@BBBAA@5;99/<@AABC<<;>@B;<;
@HQ5VQ:00319:01013
ACGAGTGCGTTCCCATGTCGTAGGTA
+
9A<1111//8,44-44488:7222,,
@HQ5VQ:00325:01007
TCTCTATGCGCTCCACATGTCTAAGG
+
@ADEFCAAADDBC?EBBBBBD@@>AA
@HQ5VQ:00329:01007
TGATACGTCTCCCTTCTTAGTTACTTCAGT
+
>>99999991//+/,//5///544424444
@HQ5VQ:00332:01011
ACGAGTGCGTTCCCCATGTCGTAGGTACTC
+
>@B9;9@@995999,4=>@BCCCE=@<<<B
@HQ5VQ:00333:01011
ACGCTCGACATGCCCAGGTACAGGAG
+
>=?A@CDGCCC@AA>BC@BBF@@BBB
@HQ5VQ:00333:01028
ACGAGTGCGTTCCCCATGTCGTAGGTACTC
+
BBB9:;BA@@5999/999;CCCDC@ACAAA
@HQ5VQ:00334:01008
TACTGAGCTACACACACAGAAAGATTGGT
+
?@@AACCDCCCC;;<<99>>>9@;;9<@C
@HQ5VQ:00336:01013
ACGAGTGCGTTCCCCATGTCGTAGGTACTC
+
==?99<BB@@8<<<4<BBBBCCCC@AA@@B
@HQ5VQ:00336:01029
ACGAGTGCGTTCCCCATGTCGTAGGTACTC
+
BBC@@ACC@;2444/9@>BBBGCC?A:<<C
@HQ5VQ:00342:01012
ACGAGTGCGTTCCCCATGTCGTAGGTACTC
+
AA@;<=GFCB?BBB9BBD;::810,0=?>>
@HQ5VQ:00343:01005
TCTCTATGCGCTCCACATTTCTAAGGTACTG
+
949:BB=>@@?;959A@AB=ABA696;>999
@HQ5VQ:00348:01014
ACGTGTGCGTTCCCCATGTCGTAGGTACTC
+
8=:8:9;AAA?CEE:DCCA>:;10,01111
@HQ5VQ:00348:01023
ACGAGTGCGTTCCCCATGTCGTAGGTACTC
+
9=8;;AAAAB8;;;/9B>9@@>>>489999
@HQ5VQ:00310:01079
ACGAGTGCGTTCCCCATGTCGTAGGTACTC
+
?@B@@@@@>><@DD6AABCCCBB@?;<<@>
@HQ5VQ:00328:01091
ACGCTCGACATGCCCAGGTACAGGAG
+
B9:;9>?@?BBACA<BB=@@AAA@BA
@HQ5VQ:00345:01095
ACGAGTGCGTTCCCCATGTCGTAGGTACTC
+
>>=>999?@@@CFE:EAA@C;<:;??@@CB
@HQ5VQ:00350:00008
TACTGAGCTACACACACAGAAAGATTGGTCG
+
BBCBHBA?@ABBCCCCBBBCB@B9.,,0-,,
@HQ5VQ:00350:00024
ACGAGTGCGTTCCCCATGTCGTAGGTACTC
+
:;;A@CDBCB@AAA9ABCCA>@@@;<>911
@HQ5VQ:00350:00032
ACGAGTGCGTTCCCCATGTCGTAGGTACTC
+
BBB;>=DCCC@CDD:C:::BBBBB@:;<<=
@HQ5VQ:00355:00031
TGATACGTCTCCTTCCTTAGTTACTTCAGT
+
AABCBBBBBBB@CAC5959895444249::
@HQ5VQ:00356:00017
ACGAGTGCGTTCCCCCCCCCCCCCCATGTCGTAGGTACTC
+
?@B::;CCBA=ACCBBDDDDB>AA"FABBBBBBB@B:::C
@HQ5VQ:00356:00029
ACGAGTGCGTTCCCCATGTCGTAGAAGTTAC
+
?944==98@;>AAB7A<99?>>/..,..,..
@HQ5VQ:00359:00026
ACGAGTGCGTTCCCCATGTCGTAGGTACTC
+
@A9<<BCCBC=???6A>C==@A:717>999
@HQ5VQ:00359:00048
ACGAGTGCGTTCCCCATGTCGTAGGTACTC
+
??FA@?99;429;A6AAAACCBBA@C=>?C
@HQ5VQ:00361:00020
TCTCTATGCGCTCCACATGTCTAAGGTA
+
99449999;A?11-/77CBEAA?CA>AC
@HQ5VQ:00363:00042
ACGAGTGCGTTCCCCATGTCGTAGGTACTC
+
>AA:;<<A>>;>>>4B@B@@@@A?4;9999
@HQ5VQ:00364:00012
ACGAGTGCGTTCCCCATGTCGTAGGTACTC
+
9;;;<<@?@@6999,4489>@?<BBA<=<;
@HQ5VQ:00370:00015
CGTGTCTCTAGGCACAGGATTTTGTGTAG
+
BDBBBBBBCCC@CC@=>=9999/9@>>>9
@HQ5VQ:00371:00010
ACGAGTGCGTTCCCATGTCGTAGGTACTC
+
@AB@@A@C??59909BA@ACCCC?B@@@@
@HQ5VQ:00373:00030
ACGAGTGCGTTCCCCATGTCGTAGGTACTC
+
?@B:9;A>??5999/9;;;CC@@@?@A@@@
@HQ5VQ:00377:00007
ACGAGTGCGTTCCCCATGTCGTAGGTACTC
+
9;A?;;<A@@;A@A8AABCCCA@@@@CBEC
@HQ5VQ:00379:00014
ACGAGTGCGTTCCCATGTCGTAGGTACTC
+
@@B9:<@@@@59914BB@CGDDD@CA@@@
@HQ5VQ:00379:00025
ACGAGTGCGTTCCCCCCCCATGTCGTAGGTACTC
+
49AA@A@D>>59999999$4>>ANCCCC@ABBBB
@HQ5VQ:00381:00031
ACGAGTGCGTTCCCCATGTCGTAGGTACTC
+
>@B@@ACBCC?BBB9BBBBBBA>><<>@@B
@HQ5VQ:00385:00039
ACGAGTGCGTTCCCCATGTCGTAGGTACTC
+
CC@;9<HCCF@CCD:CCBBB?@??<?<<<B
@HQ5VQ:00389:00009
TCTCTATGCGCTCCACATGTCAGAAGTACAGACT
+
,,,***,///86924444444949:88/////,.
@HQ5VQ:00390:00016
AGCACTGTAGCTGTCACTAGTTACTTGT
+
BBCH@AECCBABBBBBABD;;8;;B<@@
@HQ5VQ:00392:00035
ACGAGTGCGTTCCCCATGTCGTAGGTACTC
+
?B>@@@@@A@74994;BBC@A@BA;:;<AA
@HQ5VQ:00393:00040
ACGAGTGCGTTCCCCATGTCGTAGGTACTC
+
;=9;;9>A999<BB7DCBCC<;;A<:<<CA
@HQ5VQ:00393:00042
ACGAGTGCGTTCCATGTCGTAGGTACTC
+
BBBBBBBBBA@CAD@?>@@@>>>:;;44
@HQ5VQ:00394:00004
TGATAAGTCTCCCTTCCTTAGTTACTTCAG
+
449442444444-4242488985///,///
@HQ5VQ:00394:00027
TGATACGTCTCCCCCCTTCTTAGTTACTTCAGC
+
>>>>9899111:888(/,//5///5///,////
@HQ5VQ:00397:00019
ACGAGTGCGTTCCCCATGTCGTAGGTACTC
+
BB>?9<<A@@;@@@4A@>@A@@@A=?>999
@HQ5VQ:00397:00027
TAGTATCAGCCTCGCCATGACGAAGGTATTCC
+
;;BA=?@A<<8<BCC@ABBBBDB?B899@595
@HQ5VQ:00398:00008
ACGAGGTGCGGTTCCCCATGTCGTAGGTACTC
+
//6/-*/7/1,/77886;>CCC<<;A4:9>??
@HQ5VQ:00398:00012
ACGAGTGCGTTCCCCATGTCGTAGGTACTC
+
=@>;;<<<>LACKCAC<<;BBBBC@C<<<B
@HQ5VQ:00399:00007
ACGAGTGCGTTCCCCATTCGTAGGTACTC
+
9<C@@ACCBC?CBB7@@=@CBBB6;<<9?
@HQ5VQ:00399:00028
ACGAGTGCGTTCC
+
94444444//,//
@HQ5VQ:00357:00070
ACGCTCGTACCATGCCCAGGTAGCAGGTAGA
+
;;99111//656/444-4924../77,//77
@HQ5VQ:00358:00057
ACGAGTGCGTTCCCCATGTCGTAGGTACT
+
494444444424@B8::9==:;;:901//
@HQ5VQ:00359:00095
ACGAGTGCGTTCCCCATGTCGTAGGTACTC
+
4;@>@AAAAC@DCG9CDCCCC<:;@?@@@9
@HQ5VQ:00360:00052
ACGAGTGCGTTCCCCATGTCGTAGGTACTC
+
>@C@@A@B@@5999/9@>@CCBAA<?;<<>
@HQ5VQ:00364:00052
ACGAGTGCGTTCCCCATGTCGTAGGTACTC
+
49@A;;;?AC@ECC:H==<BBA?@BB=<<;
@HQ5VQ:00365:00053
ACGAGTGCGTTCCCCATGTCGTAGGTACTC
+
9<@@@ABBBB=A@@6@A@BBCBAA@?<<<;
@HQ5VQ:00370:00097
ACGAGTGCGTTCCCCATGTCGTAGGTACTC
+
/,////8//1;BBB9ECCDCEBBA>:;;@>
@HQ5VQ:00378:00057
CGTGTCTCTAGGCACAGGATTTTGTGTAGAGGC
+
@@@<<=BB<<<A;999494499/9>>>999959
@HQ5VQ:00379:00061
TACTGAGCTACC
+
4944444////,
@HQ5VQ:00381:00075
ACGAGTGCGTTCCCCATGTCGTAGGTACTC
+
:;;@@@@>>>5999-9>99<CBBB@BC@;;
@HQ5VQ:00382:00067
ACGAGTGCGTTCCCCATGTCGTAGGTACTC
+
?>BBBBB@@@5999/9@@>>11109111>1
@HQ5VQ:00388:00053
ACGAGTGCGTTCCCCATGTCGTAGGTACTC
+
=>>;;<ACBB@FBB9B;<;CB@>?<:99A>
@HQ5VQ:00388:00058
ACGAGTGCGTTCCCCATGTCGTAGGTACTC
+
=@AAAAA@?A6999/9999@A>>?>:<;<B
@HQ5VQ:00356:00119
ACTATCGCGACG
+
1,,,,,,//444
@HQ5VQ:00360:00143
ACGAGTGCGTTCCCCATGTCGTAGGTACTC
+
=>9<;BBAAB=A@@8ABCBBCBBB=?@BAA
@HQ5VQ:00362:00102
ACGAGTGCGTTCCCCATGTCGTAGGTATC
+
@ABCBBBBBC@EDE9C???BCBAA??@@B
@HQ5VQ:00364:00123
TGATACGTCTCCTTCCTTAGTTACTTCAGTG
+
@AB;;<CCBCC@C@F@B?@@><999<>>999
@HQ5VQ:00370:00119
TACTGAGCTACACACACATGAAAGAT
+
//8//4=>A@@;9944444444-4/.
@HQ5VQ:00381:00141
ACGAGGTGCGTTCCCCATGTCGTAGGTACTC
+
4///1,///66,444,499::==?@>ABBHC
@HQ5VQ:00382:00124
ACGAGTGCGTTCCCCATGTCG
+
?B?>;;<BCC@CDE:C<<;BB
@HQ5VQ:00382:00138
ACGAGTGCGTTCCCCATGTCGTAGGTACTCATCA
+
@BAC<<;89;2444,4;9ABCCCD@C:<;CCCBB
@HQ5VQ:00386:00148
ACGAGTGCGTTCCCCATGTCGTAGGTACTC
+
989;<CCCCC?BAA9AA@@@AB??=>9899
@HQ5VQ:00391:00112
ACGAGTGCGTTTCCCCATGTCGTAGGTACTC
+
?@@CAABA>=>0999/9>>@CBBDEGCAAAB
@HQ5VQ:00394:00114
ACGAGTGCGTTCCCCATGTCGTAGGTACTC
+
???@@C9;9C@B@C9@:9;CBCCC@B<<<;
@HQ5VQ:00398:00116
ACGAGTGCGTTCCCCATGTCGTAGGT
+
=@@CCC@@>@5999,9@?AGBBAC@9
@HQ5VQ:00350:00158
ACGAGTGCGTTCCCCATGTCGTAGGTACTC
+
9;AB;;=ABC?CCC:CCCDDC>==;;112<
@HQ5VQ:00352:00168
ACGAGTGCGTTCCCCATGTCGTAGGTACTC
+
=@ABBBA@@>5999-9@?@AB@??>:<<A@
@HQ5VQ:00353:00188
ACGAGTGCGTTCCCCATGTCGTAGGTACTC
+
9;A@@ABCB@=A@A8ABBACCCCE@A;<<B
@HQ5VQ:00355:00179
TAGTATCAGCCTCGC
+
89A>@>CAA@<@@99
@HQ5VQ:00356:00153
TACTGAGCTACACACACAGAAAGATTGGT
+
B@AABCEDCBBCBB::?EDCC?CCC?B?B
@HQ5VQ:00358:00173
ACGAGTGCGTTCCCCATGTCGTAGGTACTC
+
8?@@@AACB@8<<</9>>@B<<;B>@@ABA
@HQ5VQ:00361:00171
TCTCTATGCGCTCCACATGTCTAAGGT
+
@<9<A=@@C<<;@?@9;9@>>995489
@HQ5VQ:00362:00196
ACGAGTGCGTTCCCCATGTCGTAGGTACTC
+
9>944=@@>>6999,499:;B=;>?:<9CC
@HQ5VQ:00366:00155
ACGAGTGCGTTCCCCATGTCGTAGGTACTC
+
BBCB;;<;9959BB4<<;>?>>>>489444
@HQ5VQ:00371:00196
CGTGTCTCTAGGCACAAGATTTTGTGTAGA
+
99;;@@@@>AA<999>;94449,9:9////
@HQ5VQ:00376:00166
CGTTCCCCATGTCGTAGGTACTC
+
>=;644;4<ACCC<9<A=<<<C?
@HQ5VQ:00378:00163
ACGAGTGCGTTCCCCATGTCGTAGGTAC
+
88@998488424;;,44/78--,,*,,,
@HQ5VQ:00379:00174
ACGAGTGCGTTCCCCATGTCGTAGGTACTC
+
//1//44///7::8*1//444443134444
@HQ5VQ:00381:00185
ACGAGTGCGTTCCCCATGTCGTAGGTACTC
+
=@>>899?>@5111*//////,..,.////
@HQ5VQ:00388:00155
ACGAGTGCGTTCCCATGTCGTAGGTACTC
+
>>>>??@999<>?<AAABAB;<:>@B;=;
@HQ5VQ:00389:00166
ACGAGTGCGTTCCCCATGTCGTAGGTACTC
+
@?>A<<;@9C5999,4999>?993:;99>=
@HQ5VQ:00390:00168
GACGAGTGCGTTCCCCATGTCGTAGGTACTC
+
@=>>?;<<>>@5999/9999BBBAC@AA<;9
@HQ5VQ:00391:00187
ACGAGTGCGTTCCCCATGTCGTAGGTACTC
+
9;@@AAACCB7;;;4<@ABCDBBB@A;<<A
@HQ5VQ:00392:00150
ACGAGTGCGTTCCCATGTCGTAGGTACTC
+
?A@CBAA???544-9@>@BBCAC@BAAAC
@HQ5VQ:00394:00199
TCTCTATGCGCTCCACATGTCTAAGGTA
+
@@CCBA@@@AA@@>DBCBAAB9964249
@HQ5VQ:00395:00184
CGTGTCTCGTACGAGAGTTTTGGTGTGAAGAG
+
111/,2,,/::111BBBBBB1423333.42,*
@HQ5VQ:00398:00158
ACGAGTGGCGTTCCCCATGTCGTAGGTACTC
+
BBBABBB?B?>7;;;49>@@BCDCC@CAAAC
@HQ5VQ:00350:00229
ACGAGTGCGTTCCCCATGTCGTAGGTACTC
+
??===@;99A699<4<BCCCEB@@=@AA>>
@HQ5VQ:00359:00222
ACGAGTGCGTTCCCCATGTCGTTGGTACTC
+
@@B@@ACBBB=@@@6A@@@@9959599434
@HQ5VQ:00364:00208
ACGAGTGCGTTCCCCATGTCGTAGGTACTC
+
BCB@?@==>>5999/9>@ABCDAA@ABAA@
@HQ5VQ:00371:00205
ACGAGTGCGTTCCCATGTCGTAGGTACTC
+
>A@@AA999@59914;;;?;10.6.1///
@HQ5VQ:00374:00213
ACGAGTGCGTTCCCCATGTCGTAGGTTACTC
+
>A=>>>>@@@@DIH:JFC;99>9847149;4
@HQ5VQ:00378:00247
ACGAGTGCGTTCCCCATGTCGTAGGTACTC
+
CC>@@AA>>>5999/9A@AADDBC@;<==<
@HQ5VQ:00384:00217
ACGAGTGCGTTCCCCATGTCGTAGGTACTC
+
4;>A<<<BBC@CCC:DECCCCB?<;>>999
@HQ5VQ:00385:00228
ACGAGTGCGTTCCCCATGTCGTAGGTACTC
+
=@B:;<B@>A;@@@6AAA@@>@98489>>?
@HQ5VQ:00385:00233
ACGAGTGCGTTCCCCATGTCGTAGGTACTC
+
?BBBBBCCCB=A@A6@BB??@B@@59;>@?
@HQ5VQ:00386:00204
ACGAGTGCGTTCCCCATGTCGTAGGTACTC
+
89999@@@?A?A@A4A<<;B>==@:01111
@HQ5VQ:00395:00224
ACGAGTGCGTTCCCCATGTCGTAGGTACTC
+
=A=@;<<AAA>AAA8CACCCCCB@=?@?>9
@HQ5VQ:00397:00245
TACTGAGCTACACACAACAGAA
+
>>=;;;=@@?@<11,,*-,,//
@HQ5VQ:00398:00202
AACGAGTGCGTTCCCCATGTCGTAGGTACTC
+
1,////9@=@@5999/999>>A874,/////
@HQ5VQ:00351:00269
ACGAGTGCGTTCCCCATGTCGTAGGTACTC
+
?BBBEBDHB?5999/9B@@@BB@>=?@;;9
@HQ5VQ:00358:00276
ACGAGTGCGTTCCCCATGTCGTAGGTACTC
+
AABBBCCCCB9<<;49A>>>A988479899
@HQ5VQ:00358:00297
CGTGTCTCGTACGGCACATGGATTTT
+
///798,,,,,,,2276///7////*
@HQ5VQ:00366:00270
ACGAGTGCGTTCCCCATGTCGTAGGTACTC
+
8=>@;;<<<JCDDD9DB@>>9988414444
@HQ5VQ:00367:00263
ATCAGACACGGACACAGCAGAACACACAG
+
CDEBBBB<;<BCCDDCCBBDC@;88>>0/
@HQ5VQ:00367:00284
ACGAGTGCGTTCCCCATGTCGTAGGTACTC
+
=@C;9<BA;<9<BB4>=CBBBB@@<?@@=9
@HQ5VQ:00371:00291
ACGAGTGCGTTCCCCCATGTCGTAAGG
+
;A@CA@989929999+949////.,.,
@HQ5VQ:00373:00293
ACGAGTGCGTTCCCCATGTCGTAGGTACTC
+
?@>@@;<99?8>>@6@A@?>@988579498
@HQ5VQ:00374:00260
ACGAGTGCGTTCCCCATGTCGTAAGGTACTC
+
@949A<98:;2444,4941//1.,.,.77:@
@HQ5VQ:00377:00272
ACGAGTGCGTTCCCCATGTCGTAGGTACTC
+
@@CCCCEB>;2444/9@@ABBDCC@@;=>C
@HQ5VQ:00380:00275
ACGAGTGCGTTCCCCATGTCGTAGGTACTC
+
99>AAAA@@@6999/444499;;9174444
@HQ5VQ:00386:00280
ACGAGTGCGTTCCCCATGTCGTAGGTACTC
+
44?89498>===BB:@ACBCAA?>==>999
@HQ5VQ:00387:00283
ACGAGTGCGTTCCCCATGTCGTAGGTACTC
+
49?999<<;><CCC:CEEBBCB@@=?@@@@
@HQ5VQ:00396:00290
ACGCTCGACATGCCCAGGTACAGGAGA
+
@=99911111:;BC>BBABB;8650,-
@HQ5VQ:00399:00278
ACGAGTGCGTTCCCATGTCGTAGGTACTC
+
444@@<1111,,,*,,/////47774444
@HQ5VQ:00352:00303
ATATCGCGAGGGTATGGAAGATTCTATAGAGG
+
9;<B@@@ACBB;<<??=>:<11,////48;97
@HQ5VQ:00357:00326
ACGAGTGCGTTCCCCATGTCGTAGGTACTC
+
CBB<<<A@@=;@@@6A@?>>>9837;;411
@HQ5VQ:00360:00330
ACGAGTGCGTTCCCCATGTCGTAGGTACTC
+
@@;<<BBBBB@BHC4<<>>>=883114498
@HQ5VQ:00363:00327
TCTCTATGCGCT
+
444/////,2,,
@HQ5VQ:00363:00330
AGCACTGTAGCTGTCACTAGTTACTTGTG
+
=@@AABBECBCBBBCB@AA;959>?8<<E
@HQ5VQ:00367:00315
ACGAGTGCGTTCCCCTGTCGTAGGTACTC
+
CCBBA@B=;;7=CC6AACAAA;87899>9
@HQ5VQ:00367:00343
ACGAGGTGCGTTCCCCATGTCGTAGGTACTC
+
>>>9959@9>@5444,4;;@BBB;9<69444
@HQ5VQ:00369:00344
ACGAGTGCGTTCCCCATGTCGTAGGTACTC
+
A=98811/88,///*499@CCCDD@B9<;D
@HQ5VQ:00370:00309
ACGAGTGCGTTCCCCATGTCGTAGGTACTC
+
=@@:;9AB;<:=CC9DBBBCCB>748999@
@HQ5VQ:00372:00300
ACGAGTGCGTTCCCCATGTCGTAGGTACTC
+
@AAABBA@@A=@@@6@AABBBBBC?AABA@
@HQ5VQ:00372:00342
ACGAGTGCGTCCCA
+
111/////4444-4
@HQ5VQ:00373:00309
ACGAGTGCGTTCCCATGTCGTAGGTACTC
+
=@@@@CC@@?244-9=>998433714494
@HQ5VQ:00375:00322
ACGAGTGCGTTCCCCATGTCGTAGGTACA
+
@AABCCDBCC=AAA4<<CBBCG8880+)(
@HQ5VQ:00383:00347
ACGAGTGCGTTCCCCATGTTCGATAGGT
+
9;;:;<@AAHAIND7C;--+--,,,,*,
@HQ5VQ:00384:00310
ACGAGTGCGTTCCCCATGTCGTAGGTACTC
+
AAB@@ACA??5999/9>@>>;98?<79994
@HQ5VQ:00390:00325
ACGAGTGCGTTCCCCATGTCGTAGGTACTC
+
>>>999>@>>;>@@2ABBBBDBBA@@AA@@
@HQ5VQ:00394:00316
ACGAGTGCGTTCCCCATGTCGTAGGTACTC
+
>@9;<GGB;@6999/9@@AB@;;8<79994
@HQ5VQ:00394:00340
ACGAGTGCGTTCCCCATGTCGTAGGTACTAC
+
9488=>998954;;,9944484.,2,,,,,,
@HQ5VQ:00399:00315
ACGAGTGCGTTCCCCATGTCGATAGGTACTC
+
>@F@AAABBB<BBB/99999844966./,,,
@HQ5VQ:00352:00388
ATCAGACACGGACACAGGATCA
+
FB@@@@@994244,,,,*,,00
@HQ5VQ:00353:00372
ACGAGTGCGTTCCCCATGTCGTAGGTACTC
+
=@?@@BAAA@7;;9/9B@>?CCBB?B;;9>
@HQ5VQ:00354:00374
ACGAGTGCGTTCCC
+
99////////,///
@HQ5VQ:00357:00372
ACGAGTGCGTTCCCCATGTCGTAGGTACTC
+
?BCBABCCCEADCC:CCB>>94985899@@
@HQ5VQ:00360:00360
ACGAGTGCGTTCCCCATGTCGTAGGTAC
+
89@@99999A?B@@6444486/..,.//
@HQ5VQ:00361:00398
ACGAGTGCGTTCCCCATGTCGTAGGTACTC
+
99>A@CCBBC;>@>/999999;937<99<9
@HQ5VQ:00362:00365
ACGAGGTGCGTTCCCCATGTCGTAGGTAAC
+
9///1,/8///,444,499448//.,./,/
@HQ5VQ:00363:00355
ACGAGTGCGTTCCCCATGTCGTAGGTACTC
+
BABBAAABDC@CEE9ABCCCC=>@>689<9
@HQ5VQ:00363:00391
TCTCTATGCGCTCCCACATGTCATGAAGG
+
1//////494444;5444:444////,/,
@HQ5VQ:00364:00376
ACGAGTGCGTTCCCCATGTCGTAGGTACTC
+
@A@BBAAACC@HHH9<<<9>4433114498
@HQ5VQ:00364:00382
TCTCTATGTCGCTCCCACATGTCATGAAGGTAC
+
9444////,,,,,,2066944444499892444
@HQ5VQ:00366:00375
TACTGAGCTACACACAACAGAAAGA
+
>@CBBBA@99999944244444-43
@HQ5VQ:00366:00385
CGTGTCTCTAGGCACATGGA
+
9<CDBCDD=<9<:0***(((
@HQ5VQ:00368:00371
ACGAGTGCGTTCCCATGTCGTAGGTACTC
+
9;;B;<99@B6991499=9<9AB@>@<94
@HQ5VQ:00368:00380
ATATCGCGAGGGTATGGA
+
;;@>>@1111<,1//1,9
@HQ5VQ:00370:00393
ACGAGTGCGTTCCCCATGTCGTAGGTACTC
+
89A;;;BCCCCBBC9CCBBDBCCDBCAAAC
@HQ5VQ:00373:00382
ACGAGTGCGTTCCCCATGTCGTAGGTACTC
+
BBBBFAABA@>@@@4A@@@@DAAA<:99?>
@HQ5VQ:00375:00383
TGATACGTCGTCCTTCCTTAGTTACTTCAGTG
+
@>49999994442424242448;99=89@>99
@HQ5VQ:00376:00373
ACGGTGCGTTCCCCATGTCGTAGGTACTC
+
>@A@ACBAB=ADC5<<@@99993134499
@HQ5VQ:00377:00359
ACGAGTGCGTTCCCATGTCGTAGGTACTC
+
444444;;495990499449999>CA@11
@HQ5VQ:00378:00389
ACGAGTGCGTTCCCCATGTCGTAGGTACTC
+
49>999;ABB?CDC9DBC@@>;9848?>?9
@HQ5VQ:00378:00395
TCTCTATGCGCTCCACATGTCTAAGGTA
+
9444;49;=<<BC;<>C99999954:==
@HQ5VQ:00379:00353
ACGAGTGCGTTCCCCATGTCGTAGGTACTC
+
?>@A@94;=B>ADH9BCCB=<<CB@?@<99
@HQ5VQ:00380:00367
TAGTATCAGCCTCCCCATGACGAAAGGTATTCC
+
>>@@949==>ACCCC8BA999999142///,/,
@HQ5VQ:00385:00363
ACGAGTGCGTTCCCCATGTCGTAGGTACTC
+
=@?CABA@>>5444-9B@@BB@?>4799@9
@HQ5VQ:00386:00396
ACGAGTGCGTTCCCCATGTCGTAGGTACTC
+
?A?@AA994;2444,4::=89;:;=A>>?9
@HQ5VQ:00392:00393
ACGAGTGCGTTCCCCATGTCGTAGGTACTC
+
;=9;;@>99;2444,4498:8843134444
@HQ5VQ:00396:00368
ACGAGTGCGTTCCCCATGTCGTAGGTACTC
+
;;:;<<;B;;8@=@6@@BBCCCBB=?@>;1
@HQ5VQ:00398:00392
TAGTATCAGCCTCGCCAT
+
4949@@999<7<@AC?AA
@HQ5VQ:00350:00424
ACGAGTGCGTTCCCCATGTCGTAGGTACTC
+
99;BACCCDC@CCJ:<:=@@>?>>478=>8
@HQ5VQ:00356:00421
TGATACGTCTCCCTTCCTTAGTTACTTCAGT
+
A;;;999>9944-4:;:;8844244424444
@HQ5VQ:00358:00437
ACGAGTGCGTTCCCCATGTCGTAGGTACTC
+
=@BAB;<;@>5999-9>@@CDCBC@ABBBB
@HQ5VQ:00364:00409
ACGAGTGCGTTCCCCATGTCGTAGGTACTC
+
-////4984824;;,44449;==7774444
@HQ5VQ:00368:00403
CGTGGTCTCTAGGCACAGGATTTTGTGTAGAGG
+
**,/,////44924///1-/8885:1///4444
@HQ5VQ:00369:00403
ACGAGTGCGTTCCCCATGTCGTAGGTACTC
+
@@@@@AA>@@699949BBCCDBBB?ABCA@
@HQ5VQ:00373:00447
ACGAGTGCGTTCCCCATGTCGTAGGTACTC
+
@@BBBCCBCCACDD:CCCAAB@@?>:;<@>
@HQ5VQ:00378:00416
TCTCTATGCGCTCCACATGTC
+
999C?>>><998921//////
@HQ5VQ:00382:00403
ACGAGTGCGTTCCCATGTCGTAGGTACTC
+
499AA@>>>A699144988===<;749;4
@HQ5VQ:00383:00430
ACGAGTGCGTTCCCCATGTCGTAGGTACTC
+
=>?B99<B@@5;99/9BABBCCA@:;;<;A
@HQ5VQ:00383:00431
ACGAGTGCGTTCCCCATGTCGTAGGTACTC
+
BBBBAABCBC5999/9>>>FAA?B>:;<<>
@HQ5VQ:00387:00449
ACGAGTGCGTTCCCCATGTCGTAGGTACTC
+
9;;CCCCCBB8<<;4<BCBCCCBA;;=@@>
@HQ5VQ:00390:00431
ACGAGTGCGTTCCCCATGTCGTAGGTACTC
+
@B=??@BBBB?BDD:ECA@@>998489994
@HQ5VQ:00392:00420
ACGAGTGCGTTCCCATGTCGTAGGTACTC
+
ABAB9;<BCC@DD?AA@>>>>885799>9
@HQ5VQ:00392:00424
TAGTATCAGCCTCGCCATGACGAA
+
4;9999;4949998859///////
@HQ5VQ:00395:00439
ACGAGTGCGTTCCCCATGTCGTAGGTACTC
+
9;;;<>@?>@<AAA6A@C@@@@:84799>A
@HQ5VQ:00396:00444
ACGAGTGCGTTCCCCATGTCGTAGGTACTC
+
==;99<<A@@<BBB7AB@@?@=<><7999@
@HQ5VQ:00397:00411
ACGAGTGCGTTCCCCATGTCGTAGGTACTC
+
?@@@@@@@@B69<<4<AABCCBBA<8=;;9
@HQ5VQ:00350:00479
ACGAGTGCGTTC
+
9;@;;9?@AA69
@HQ5VQ:00351:00474
ACGAGTGCGTTCCCCATGTCGTAGGTACTC
+
99;AA@>@>>;>@@4A@@AA@@AA=<99A9
@HQ5VQ:00351:00491
ACGAGTGCGTTCCCCATGTCGTAGGTACTC
+
??A;;<@AA@=@AA8CCC@@@@::4:@@@@
@HQ5VQ:00352:00482
ACTCCCATGTCGTAGGTACTC
+
899991444434884;8@=@9
@HQ5VQ:00359:00479
ACGAGTGCGTTCCCCATGTCGTAGGTACTC
+
49@9<<ADDD@BBB8CBBB?:4374799?@
@HQ5VQ:00363:00463
ACGAGTGCGTTCCCCATGTCGTAG
+
@?ABA<<9A@5999-9BACCCDDD
@HQ5VQ:00363:00498
ACGAGTGCGTTCCCCATGTCGTAGGTACTC
+
8;@99;;@@A?CBB9CAA>>999868>>??
@HQ5VQ:00366:00457
ACGAGTGCGTTCCCCATGTCGTAGGTACTC
+
8>=>@@>>?A5999/9AABCBBBC?:;<A@
@HQ5VQ:00366:00483
AGCACTGTAGCTGTCACTAGTTACTTGTGT
+
;;@@=ABAAADDCCCA89999699@=9999
@HQ5VQ:00367:00453
ACGAGTGCGTTCCCCATGTCGTAGGTACTC
+
9;;BAAAAAC@DDD:CCBBBBA??47994:
@HQ5VQ:00367:00496
ACGAGTGCGTTCCCCATGTCGTAGGTACTC
+
9;B@@ACCBC7444/9>>>@@@A@=;<9@@
@HQ5VQ:00370:00459
ACGAGTGCGTTCCACATGTCGTAGGTA
+
9948C9499;AD64494444444;<:4
@HQ5VQ:00370:00473
ACGAGTGCGTTCCCCATGTCGTAGGTACTC
+
A@@:;<AA@D<>>>/99>>>999>589994
@HQ5VQ:00372:00461
ACGAGTGCGTTCCCCATGTCGTAGGTACTC
+
89>999=8@@5999,4@B@CBDBC?B;<99
@HQ5VQ:00373:00462
ACGAGTGCGTTACCCATGTCGTAGGTACTC
+
9<CBBBAA@?=89919AA@AA@@B=?>999
@HQ5VQ:00373:00487
ACGAGTGCGTTCCCCATGTCGTAGGTACTC
+
>@@AACEDDC=AAA6@>@>@;;;8=>@9<9
@HQ5VQ:00374:00465
AACGAGGTGCGTTCCATGTGTAGGTACTC
+
*),,,,0///4924249988//.,.////
@HQ5VQ:00380:00478
CGTGTCTCTAGGCAC
+
44944988///,/44
@HQ5VQ:00383:00475
ACGAGTGCGTTCCCCATGTCGTTAGGTACTCG
+
88=9=>9>>@5999,4444444239=:111//
@HQ5VQ:00384:00454
ACGAGTGCGTTCCCATGTCGTAGGTACTC
+
;8@@A>@;<<@BB>B@<998988<79994
@HQ5VQ:00384:00462
ACGAGTGCGTTCCCCATGTCGTAGGTACTC
+
=@@@@@@>@A6999/9@@@;;9>?;79998
@HQ5VQ:00384:00494
TCTCTATGCGCTCCACATGTCTAAGG
+
AAB@A@@A@9<9@<@11/0,,,,*,*
@HQ5VQ:00384:00497
ACGAGTGCGTTCATGTCGTAGGTACTCA
+
9<CCBACB9;799999999984894944
@HQ5VQ:00388:00459
ACGAGTGCGCTCCCATGTCGTAGGTACTC
+
9;@A@@??9999914///////434/449
@HQ5VQ:00389:00474
ACGAGTGCGTTCCCCATGTCGTAGGTACTC
+
@@??@@<;;=9==B5<;B=@>>==901,8-
@HQ5VQ:00390:00456
ATCAGACACGGACACAGCAGAACACAC
+
=>>?>9999@594C?>111/1,//...
@HQ5VQ:00392:00452
ACGAGTGCGTTCCCCATGTCGTAGGTACT
+
9<@<<=CBBA>BBB9BDCCCBB:0,/111
@HQ5VQ:00392:00457
ACGAGTGCGTTCCCCATGTCGTAGGTACTC
+
>;449944;;2494,444449443734444
@HQ5VQ:00392:00466
ACGCTCGACATGCCCAGGTACAGGAGA
+
9;;<@ADBA@@99909@<>>>996999
@HQ5VQ:00394:00475
ACGATGTGCGTTCCCCATGTCGTAGGTACTC
+
;>>11111/1C?CCC9DCB>=@>>@<89494
@HQ5VQ:00396:00492
ACGAGTGCGTTCCCCATGTCGTAGGTACTC
+
@ACDBBBBBC5999/9>>@B<<;C?B;<<A
@HQ5VQ:00396:00496
ACGAGTGCGTTCCCCATGTCGTAGGTACTC
+
?@@BABCCBB?CDD8A;<<CABAC>@@999
@HQ5VQ:00397:00473
ACGAGTGCGTTCCCCATGTCGTAGGTAC
+
>=9<<BAA@@5999/9>?9994..,./,
@HQ5VQ:00397:00487
ACGAGTGCGTTCCCCATGTCGTAGGTACTC
+
499@@CAAA@5999/9AA9;<;;:=;99A>
@HQ5VQ:00350:00506
GACGAGTGCGTTCCCCATGTCGTAGGTACTC
+
68>>99<<AAB?DHH:AAA@>A@885798@8
@HQ5VQ:00352:00547
TGATACGTCTCCTTCCTTAGTTACTTCAGT
+
@@CCCCBCBAC8;9<@C;>;;8<<CACABA
@HQ5VQ:00355:00534
ACGAGTGCGTTCCCCATGTCGTAGGTACTC
+
=@A;;<<AAAACCE:I==<AAACC=@ACCA
@HQ5VQ:00356:00536
ACGAGTGCGTTCCCCATGTCG
+
?AB@@@BA9959=@6ACCDBB
@HQ5VQ:00357:00548
ACGAGTGCGTTCCCCATGTCGTAGGTACTC
+
499B@A@A@@5999/9999BACBB>?@<99
@HQ5VQ:00359:00506
TACTAGCGTCCCAA
+
,,,,//44449-42
@HQ5VQ:00359:00512
ACGAGTGCGTTCCCCATGTCGTTAGGTACTC
+
9???99898424;;2:444444243134449
@HQ5VQ:00361:00508
ACGAGTGCGTTCCCCATGTCGTAGGTACTC
+
CB?=>@>8996999,9?>99;>@>;89999
@HQ5VQ:00361:00546
ACGAGTGCGTTCCCCATGTCGTAGGTACTC
+
9<CBBBBCCC?CCC9C==??;<;B<?<==C
@HQ5VQ:00362:00542
ACGAGTGCGTTCCCCATGTCGTAGGTACTC
+
?@BB?AACCD@CCC9AAB99;@>>;799?>
@HQ5VQ:00364:00502
ACGAGTGCGTTCCCCATGTCGTAGGTACTC
+
=@ABBBAAAC@CCC9BBCBBA><?6:9<A@
@HQ5VQ:00364:00525
ACGAGTGCGTTCCCCATGTCGTAGGTACTC
+
9<BBAA@@>>5999/9@A@BA<<;=@ACDC
@HQ5VQ:00370:00524
TACTGAGCTACACACACAGAAAGAT
+
ACAAA;<99999999944444-33.
@HQ5VQ:00370:00525
ACGAGTGCGTTCCCCATGTCG
+
@@9<<BB@@@5499/9@ABDC
@HQ5VQ:00370:00542
ACGAGTGCGTTCCCCATGTCGTAGGTACTC
+
BBB??@B@>>=@@@6@ABBCCCBB?ABBBB
@HQ5VQ:00372:00544
ACGAGTTGCGTTCCCCATGTCGTAGGTTACTC
+
::::4869@@@<BCC9CCCB1/100,0,11<;
@HQ5VQ:00378:00515
ATCAGACACGGACACAGCAGAACACAC
+
><>@?BBCCC?BBGEAAABCB@CB@>@
@HQ5VQ:00378:00519
ACGAGTGCGTTCCCCATGTCGTAGGTACTC
+
CBBBBBCCCC>AAA6??>??>998689>@@
@HQ5VQ:00384:00510
AGCACTGTAGCTCGTCACTAGTTACTTGTG
+
99AA9?@<1////66649<4;8,///,//,
@HQ5VQ:00385:00523
ACGAGTGCGTTCCCCATGTCGTAGGTACTC
+
?@B@ABA@BBACDC:CBBBCC?>??:;<CB
@HQ5VQ:00385:00534
ACGAGTGCGTTCCCCATGTCGTAGGTACTC
+
=?@:;<AAADCCHI9A<<<ECCCC@<<=B@
@HQ5VQ:00394:00527
ACGAGTGCGTTCCCCATGTCGTAGTACTC
+
=@>9999;9=@BBC:B?>99898334444
@HQ5VQ:00394:00540
ACGAGTGCGTTCCCCATGTCGTAGGTACTC
+
@>>>@>99989?BB9BFDCDA@@A>:<;;4
@HQ5VQ:00395:00526
ACGAGTGCGTTCCCGATGTCGTAGGTACTC
+
@@@@@ACBBC>BB<AA@999>984234444
@HQ5VQ:00399:00509
TGATACGTCTCCTCCTAGTTGATCTTACAGGT
+
=84444494//,//,////,/44442444424
@HQ5VQ:00399:00540
ACGAGTGCGTTCCCCATGTCGTAGGTA
+
8=;1111<1/,1::0?A@@;---8+--
@HQ5VQ:00351:00554
ATCAGACACGGACCACAGCAGAACACACA
+
4334448444844244499=8;7944333
@HQ5VQ:00351:00598
TACTGAGTCGTC
+
>844444///,,
@HQ5VQ:00355:00555
ACGAGTGCGTTCCCCATGTCGTAGGTACTC
+
49>A>?>>995999/999?<<100,0111/
@HQ5VQ:00355:00585
ACGAGGTGCGTTCCCCATGATCGTAGGTAC
+
9444424989;;;CB4>?1//66678,//,
@HQ5VQ:00355:00587
ACGAGTGCGTTCCCCATGTCGTAGGTACTC
+
CCBCBBCCCB9<<<5=BCCCCCBA?@@@>@
@HQ5VQ:00357:00562
ACGAGTGCGTTCCCCATGTCGTAGGTACTC
+
=?>@899@@@=AHIBICCCCCBBA?BCCCC
@HQ5VQ:00357:00568
ACGAGTGCGTTCCCCCATGTCGTAG
+
49<99@@;8859499+44444///.
@HQ5VQ:00358:00583
ACGAGTGCGTTCCCCATGTCGTAGGTACTC
+
BBBB::;CEDBECE:DBBA@@@CA<>>999
@HQ5VQ:00359:00570
ACGAGTGCGTTCCCCATGTCGTAGGTACTC
+
==@@@AACBB=A@A8ABBBCCCCB?@@@A@
@HQ5VQ:00361:00569
ACGAGTGCGTTCCCCATGATCGTAGGTACTC
+
99@;11////,///*,////778;;244466
@HQ5VQ:00363:00592
ACGAGTGCGTTCCCGATGTCGTAGGTACTC
+
9;994496//,/6+//6/449944239944
@HQ5VQ:00365:00554
ACGAGTGCGTTCCCCATGTCGTAGGTACTC
+
BB=@989>995999/9AB@>??984899>>
@HQ5VQ:00368:00561
ACGAGTGCGTTCCCCATGTCGTAGGTACTC
+
ABC@FABCCCDCCD9BAB@@@;;8>?@9<9
@HQ5VQ:00369:00559
TCTCTATGCGTTCCACATGTCTAAGGTACTG
+
BCCCDDCBDCB>A7;;A?<<<11,/,/642.
@HQ5VQ:00369:00583
TCTCTATGCGCTCCCACATGTCTAAGGTA
+
44449444444449594449944424:::
@HQ5VQ:00372:00591
ACGAGTGCGTTCCCCATGTCGTAGGTACTC
+
BBB@@A@BA@<@>>6A@@@BCCCC=@A<;<
@HQ5VQ:00372:00595
ACGAGTGCGTTCCCCATGTCGTAGGTACTC
+
=??:;<B@?A6999/9@@>>A998;899:/
@HQ5VQ:00382:00593
ACGAGTGCGTTCCCCATGTCGTAGGTACTC
+
=;;;BB<;;>;@>>4?A>9;9997474499
@HQ5VQ:00383:00564
ACGAGTGCGTTCCCCATGTCGTAGGTACTC
+
49@;99@@995999/9AA@@@>>>;>>999
@HQ5VQ:00383:00579
ACGAGTGCGTTCCCCATGTCGTAGGTACTC
+
@@AC99999954::2CBB=>7/..,.////
@HQ5VQ:00388:00564
ACGAGTGCGTTCCCCATGCTCGT
+
>>11111::658860::///,,,
@HQ5VQ:00393:00555
ACGAGTGCGTTCCCCATGTCGTAGGTACTC
+
AA>=?A@@@@5<9</9>>>@@>>?<79999
@HQ5VQ:00350:00602
ACGAGTGCGTTCCCCATGTCGTAGGTACTC
+
8=;<<9BA9959>>4?@>91//..,.//66
@HQ5VQ:00356:00612
ACGAGTGCGTTCCCCATGTCGTAGGTACTC
+
499894989A@CCC:BB=<<@A@@=?ACBC
@HQ5VQ:00371:00624
ACGAGTGCGTTCCCCATGTCGTAGGTACTC
+
??AB@@@@995999/9>>AABAA@<>>>@9
@HQ5VQ:00372:00618
ACGAGTGCGTTCCCCATGTCGTAGGTACTC
+
?@@@@CAA@@5999/9@ABCCCBB=:<<@>
@HQ5VQ:00372:00648
ACGAGTGCGTTCCCCATGTCGTAGGTACTC
+
49@>99999424992?BBCDBAA@CBAACB
@HQ5VQ:00373:00636
ACGAGTGCGTTCCCCATGTCGTAGGTACTC
+
BBBCA@ABBC@CCC9CCCCCBBAC=>@BCB
@HQ5VQ:00375:00629
ACGAGTGCGTTCCCCATGTCGTAGGTACTC
+
@B@>?@BBBBADDD:CCCBB@?;?59;ABB
@HQ5VQ:00377:00642
ATCAGACACGGACACAGCAGAACACACA
+
83344;999969B>CADCCBB?BCBBAC
@HQ5VQ:00382:00615
ACGAGTGCGTTCCCCATGTCGTAAGTACTC
+
@@>@BBAAA@5999/9@@9999957?>===
@HQ5VQ:00391:00623
AGCACTGTAGCTCGTCACTAGTTACTTGTG
+
49>>@?@>??:99=9@;9944;2449899/
@HQ5VQ:00398:00607
ACGAGTGCGTTCCCCATGTCGTAGGTACTC
+
@B:<<BABBC=A@@4?99999>87134494
@HQ5VQ:00353:00655
ACGAGTGCGTTCCCCATGTCATAGGTACTC
+
::9;;>>@AA>BEC9BBBA;;9>><79999
@HQ5VQ:00354:00698
ACGAGTGCGTTCCCCATGTCGTAGGTACTC
+
BCBBBBCCCC=@@@6ABB@@ABBA>@@;;;
@HQ5VQ:00355:00680
ACGAGTGCGTTCCCCATGTCGTAGGTACTC
+
=@B@?@A@>95999/9@@AAA@@?<89999
@HQ5VQ:00355:00699
ATATCGCGTACGGTATGGAAGACTCT
+
4744446/////,///8,/,444433
@HQ5VQ:00356:00666
ATCAGACACGGACACAGCAGAACACAC
+
BBBB::<BCBACCBBBCCBBB@BCAAB
@HQ5VQ:00358:00659
ACGAGTGCGTTCCCCATGTCGTAGGTACTC
+
AC@@@@@=>?5999/9@984==8;@<=999
@HQ5VQ:00358:00661
TCTCTATGCGCTCCACATGTCTAAGGT
+
B@@AEDBABBBBG>@DA@<<<11-/51
@HQ5VQ:00359:00685
AGCACTGTAGCTCGTCACTAGTTACTTTGTGTG
+
94899?AAB49444::94949424444-49///
@HQ5VQ:00364:00663
ACGAGTGCGTTCCCCATGTCGTAGGTACTC
+
=??AACCCC@;=99-99>>?@B@@=>>?>>
@HQ5VQ:00367:00670
ACGAGTGCGTTCCCCATGTCGTAGGTACTC
+
9;;@@AACBB9<<<49@@@999@?689>>>
@HQ5VQ:00370:00653
ACGAGTGCGTTCCCCATGTCGTAGGTACTC
+
?@B??@BCBA?BBA4AA;;;B@BB?BACAC
@HQ5VQ:00374:00674
ACGAGTGCGTTCCCCATGTCG
+
9<CC<<<CCC@CDDACCB999
@HQ5VQ:00375:00684
TCTCTATGCGCTTCCCACATGTCTGAAGGTAC
+
44444444////,/85//49444444242449
@HQ5VQ:00379:00659
ACGAGTGCGTTCCCC
+
44444444442444,
@HQ5VQ:00380:00681
ACGAGTGCGTTCCCCATGTCGTAGGTACTC
+
ABBBA@?B;;;=ED:ECCBBA?98489999
@HQ5VQ:00381:00681
ACGAGTGCGTTCCCCATGTCGTAGGTATTC
+
9;>;99>@<<:;DH9=<CDCBC<;8;CBBA
@HQ5VQ:00384:00661
ACGAGTGCGTTCCCCATGTCGTAGGTACTC
+
99@@999>9954;;2B@@@@@@:0,0<11/
@HQ5VQ:00390:00694
ACGAGTGCGTTCCCCATGTCGTAGGTACTC
+
;;;@@ACCDC@CDE:C<<;>>998484444
@HQ5VQ:00396:00673
TCTCTATGCGCTCCCACATGTCTGTAAGGTACT
+
,,,,,/44994444-4944444////,/,//66
@HQ5VQ:00398:00696
ACGAGTGCGTTCCCCATGTCGT
+
;;;9@A>>992499,4//,***
@HQ5VQ:00399:00673
ACGAGTGCGTTCCCCATGTCGTAGGTACTC
+
9;;@BB9;<@<?AC4<;ABA?;98488:<1
@HQ5VQ:00352:00746
ACGAGTGCGTTCCCCATGTCGTAGGTACTC
+
499;;;BCBA@DCC7@B?981111,01/,,
@HQ5VQ:00360:00727
CGTGTCTCTAGGACACATGGATTTTGTGTAGAGGACT
+
;>ABC<9/8//,/////4/,//880///////.,333
@HQ5VQ:00362:00740
TAGTATCAGCCTCGCCATGACGAAGGTATTCC
+
BBAA=@B?9<6<BBCCCBBCCCC=?=@@A?A?
@HQ5VQ:00363:00716
ACGAGTGCGTTCCCCATGTCGTAGGTACTC
+
?99:;ABB>A=@@>499ABBCCCC>@?AB@
@HQ5VQ:00363:00719
ACGAGTGCGTTCCCCATGTCGTAGGTAC
+
94:8>A@;9;<@@@/9944:2222*,,,
@HQ5VQ:00366:00730
ACGAGTGCGTTCCCCATGTCGTAGGTACTC
+
8;BB99<A@@=ACC:D?=;CBB@C=?9999
@HQ5VQ:00367:00713
TGATACGTCTCCTTCCT
+
@@>@9449/,,*,*,*,
@HQ5VQ:00367:00733
ACGAGTGCGTTCCCCATG
+
499994449=2444,/6,
@HQ5VQ:00369:00734
TAGTATCAGCCTCCCCATGACGAAGGTATTCC
+
4444499:4929999/84989=@=;5944542
@HQ5VQ:00372:00722
ACGAGTGCGTTCCCCATGTCGTAGGTACTC
+
BB=?9;<BCC@CCC:CDCBBBBA>;79;@>
@HQ5VQ:00374:00707
TACTGAGCTACCACACACAGAA
+
@@;99@A4444244444///66
@HQ5VQ:00376:00708
ACGAGTGCGTTCCCCATGTCGTAGGTACTC
+
==@<<=CCDC@BBB5<<AA>>>98489499
@HQ5VQ:00379:00704
TAGTATCAGCCTCCGCCATGACGAAGGTATTCC
+
444/1//,,,*,,*//799499>=242496,1,
@HQ5VQ:00381:00719
ACGAGTGCGTTCCCCATGTCGTAGGTACTC
+
@AAB@@>>=>;=AA7A@@A@9943134;;4
@HQ5VQ:00383:00720
ACGAGTGCGTCCC
+
8>11////////+
@HQ5VQ:00389:00737
ACGAGTGCGTTCCCCATGTCGTAGGTACTC
+
?@B:;<<<=C@CDL9@=BAA>>9848999@
@HQ5VQ:00391:00718
ATCAGACACGGACACAGCATGAAC
+
1.4//4999A?=9;::88,/,2*,
@HQ5VQ:00397:00704
ACGAGTGCGTTCCCCATGTCGTAGGTACTC
+
?@BAAA@@@@6999/9@@>><99<=899?9
@HQ5VQ:00350:00750
ACGAGTGCGTTCCCCATGTCGTAGGTACTC
+
84444449BCBECD:DA<<<ACBC>@ACC;
@HQ5VQ:00350:00762
ATCAGACACGGACACAGCAGAACACACA
+
988>@@@999999@;::999C?CBBABB
@HQ5VQ:00352:00752
ACGAGTGCGTTCCCCATGTCGTAGGTACTC
+
=@@AAACBCB5;;;4<9BACCCBB@@@@C@
@HQ5VQ:00353:00751
AGCACTGTAGCTGTCACTAGTTACTTGT
+
??>@@BCBABBBBBCBAABEH>AAB=@>
@HQ5VQ:00353:00773
ACGAGTGCGTTCCCCATGTCGTAGGTACTC
+
499;;;984@5999,9B@AA<<;@;>999>
@HQ5VQ:00357:00753
ACGAGTGCGTTCCCCATGTCG
+
A=AA9<;9>;2444,49:???
@HQ5VQ:00359:00790
ACGAGTGCGTTCCCCATGTCGTAGGTACTC
+
8>>:;<11/856660699>=49431344;4
@HQ5VQ:00360:00755
ACGAGTGCGTTCCCCATGTCGTAGGTACTC
+
@=@:;<@@B;;@@>29>99;BA@@>?@<<9
@HQ5VQ:00361:00788
AGCACTGTAGCTGTCACTAGTTACTTG
+
@@B<9<BBBB<;9?@<1-,,,*///,4
@HQ5VQ:00370:00796
ACGAGTGCGTTCCCCATGTCGTAGGTACTC
+
1////4::;@5999,4>>ACLBBB?;<;<;
@HQ5VQ:00374:00793
ACGAGTGCGTTCCCCATGTCGTAGGTACTC
+
9;BB;<<@>?5999/9A>@ACCCC@@AABC
@HQ5VQ:00381:00774
ACGAGTGCGTTCCCCATGTCGTAGGTACTC
+
>@@@@@A>>>5999/9BBBBCCDD@C<=?C
@HQ5VQ:00382:00797
ACGAGTGCGTTCCCCATGTCGTAGGTACTC
+
9;B<;;AA@@5999/9@@@@C@@?;?@BBB
@HQ5VQ:00383:00770
ACGAGTGCGTTCCCCATGTCGTAGGTACTC
+
??BB@AACCC@CDD7<<CBBCBBB?@AACB
@HQ5VQ:00383:00777
ACGAGTGCGTTCCCCATGTCGTA
+
99@>89444469AA:CA9//0,*
@HQ5VQ:00384:00758
ATATCGCGAGGGTATGGAAGACTCTATAGAAGG
+
BBBCB@@;<>B?AB@B8<59@?8887>71.,.,
@HQ5VQ:00384:00779
ACGAGTGCGTTCCCCATGTCGTAGGTACTC
+
9>9;9998442444,4;;C@4443474444
@HQ5VQ:00391:00792
TGATACGTTTCCTTCCTTAGTTACTTCAGTGC
+
C<<>CCCCC>B?@@D79299969?@<>>@@>?
@HQ5VQ:00392:00765
ACGAGTGCGTTCCCCATGTCGTAGGTACTC
+
;AABCBBBCC@CCB:CCCBBB;98;8999>
@HQ5VQ:00394:00780
AGTATCAGCCTTCC
+
44////,,2*,*/6
@HQ5VQ:00396:00792
ACGAGTGCGTTCCCCATGTCGTAGGTACTC
+
9;A@@@@AA@>BAA9B@@>BBB@B>@;<<<
@HQ5VQ:00352:00825
ACGAGTGCGTTCCCCATGTCGTAGGTACTC
+
9>>;;<11/8,///*/49989443134444
@HQ5VQ:00355:00832
ACGAGTGCGTTCCCCATGTCGTAGGTACTC
+
CCBBBC>8>@5999-9BBABB<;;=@@>@@
@HQ5VQ:00358:00802
ACGAGTGCGTTCCCCATGTCGTAGGTACTC
+
49999998449?@@9BB<;9>@98589999
@HQ5VQ:00360:00805
ACGAGTGCGTTCCCCATGTCGTAGGTACTC
+
9;ABB@@>>@6999/9999AA>>?<;<<DA
@HQ5VQ:00360:00806
TGATACGTCTCCCTC
+
94484444/,,,*,,
@HQ5VQ:00361:00800
ACGAGTGCGTTCCCCATGTCGTAGGTACTC
+
:<ABBB<99B6999-9>>?@BA@D@@<<<<
@HQ5VQ:00362:00825
ACGAGTGCGTTCCCCATGTCGTAGGTACTC
+
BBCBBBA?=?5999/9@BABAA@?;>9999
@HQ5VQ:00363:00817
ACGAGTGCGTTCCCCATGTCGTAGGTACTC
+
ABCA?@@AA?;@@>4>BA@@CB@@<?@@@B
@HQ5VQ:00364:00844
ACGAGTGCGTTCCCCATGTCGTAGGTACTC
+
899;;B>>>B5999-94?@BA?@>9;;@@?
@HQ5VQ:00365:00821
TAGTATCAGCCTCGCCA
+
449494;9=96998424
@HQ5VQ:00366:00844
ACGAGTGCGTTCCCCATGTCGTAGGTACTC
+
>99;@AABB@5999/9?>ABBAA@>@A@99
@HQ5VQ:00367:00807
TACTGAGCTACCA
+
;;944494///7,
@HQ5VQ:00371:00837
ACGAGTGCGTTCCCCATGTCGTAGGTACTC
+
8>@>;<9>>>5999/9@@?A@CBB<?@>>?
@HQ5VQ:00375:00842
GACGAGTGCGTTCCCCATGTCGTAGGTACTC
+
>?@@@BCBBBB?BBC8A@BAA211:911/1/
@HQ5VQ:00377:00831
ACGAGTGCGTTCCCCATGTCGTAGGTACTAC
+
>>;;11////78885:44:844431344///
@HQ5VQ:00378:00827
ACGAGTGCGTTCCCCATGTCGTAGGTACTC
+
449449994=<BBB9CBAA@CC@<=@BBA<
@HQ5VQ:00383:00820
ACGAGTGCGTTCCCCATGTCG
+
4/////////,444,49944/
@HQ5VQ:00383:00832
ACGAGTGCGTTCCCCATGTCGTAGGTACTC
+
499999>984?BBB9CBABB311:91111/
@HQ5VQ:00387:00801
ACGAGTGCGTTCCCCATGTCGTAGGTACTC
+
49A;;4BB@A=ACD:CBBBCB@@@?BAAAH
@HQ5VQ:00391:00830
ACGAGTGCGTTCCCCATGTCGTAGGTACTC
+
9:C;9;BC@@=ACD7GAAAC<?<D?B==>B
@HQ5VQ:00392:00823
TAGTATCAGCCTCGCCATGACGAAAGTATTCC
+
CCBBBDA9//5///8788=@9999-4444242
@HQ5VQ:00392:00827
ACGAGTGCGTTCCCCATGTCGTAGGTACTC
+
88>998444=8==?6??@@;=943489494
@HQ5VQ:00392:00832
ATATCGCGAGGGTATGGAAGACTCTATAGA
+
ABBBBCB=>:FBBA@A7954;>>977/9,,
@HQ5VQ:00395:00805
ACGAGTGCGTTCCCCATGTCGTAGGTACTC
+
9;A;;<CCDC?CFC:DBBABBBCD@DAAAC
@HQ5VQ:00396:00814
ACGAGTGCGTTCCCCATGTCGTAGGTAACTC
+
1/66/4444=<?AC6:;9>>:110,01,/86
@HQ5VQ:00398:00818
ACGAGTGCGTTCCCCATGTCGTAGGTACTC
+
BBBA??@@A@=@?@4>>>@@<<;CAB=<<B
@HQ5VQ:00399:00815
ACGAGTGCGTTCCCCATGTCGTAGGTACTC
+
==B@99<B>>5999/9@9999998;>>899
@HQ5VQ:00350:00887
ACGAGTGCGTTCCCCATGTCGTAGGTACTC
+
11==>BB?;?5444/9@@@ACCBA?A<=<C
@HQ5VQ:00351:00870
ACGAGTGCGTTCCCCATGTCGTAGGTATTC
+
=?AB;<<@@@5999/9>A@@<;;@>;99>?
@HQ5VQ:00354:00861
AGGAGTGCGTTCCCCATGTCGTAGGTACTC
+
BC@CCC:99B?ABD5:;4444443134444
@HQ5VQ:00354:00864
ACGAGGTGCGTTCCCCATGTCGTAGGTATCA
+
=@=9;8<BCCC5449/9@A@>@@@A>ACCCB
@HQ5VQ:00355:00889
ACGAGTGCGTTCCCCATGTCGTAGGTACTC
+
49;;;9?@??5999,4A?ABBBBC?;<<<<
@HQ5VQ:00356:00854
ACGAGTGCGTTCCCCATGTCGTAGGTACTC
+
899@?99;@B@ECE:EDJAA@>>?589994
@HQ5VQ:00357:00857
ACGAGTGCGTTCCCCATGTCGTAGGTACTC
+
=@BB;;<A@@;>>>4>@A@BCB@B?A;<<C
@HQ5VQ:00358:00884
ACGAGTGCGTTCCCATGTCG
+
9<<CCBBBC@6996;>>>?@
@HQ5VQ:00361:00854
ACGAGTGCGTTCCCCATGTCGTAGGTACTC
+
911111=>>>;CCC9:=CBCB@A?><<;<B
@HQ5VQ:00367:00885
ACGAGTGCGTTCCCCATGTCGTAGGTACTC
+
9;B@;;<BAA<BBB/<<A@@AECC@AB@@@
@HQ5VQ:00368:00870
ATCAGACACGGACACAGCAGAACACAC
+
@A?B99<CCC?BACDA<==CC@CD???
@HQ5VQ:00370:00857
ACGAGTGCGTTCCCCATGTCGTAGGTACTC
+
9<C;9<CCBB=@@>4B998@<;;C?A===A
@HQ5VQ:00375:00882
ACGAGTGCGTTCCCCATGTCGTAGGTACTC
+
99@?>><<9>89=A2B@@<;;>@?589999
@HQ5VQ:00376:00882
ACGAGTGCGTTCCCCATGTCGTAGGTACTC
+
49>A@@@B@B5999/9@@?A@>@?=;<;BA
@HQ5VQ:00380:00894
ACGAGTGCGTTCCCCATGTCGTAGGTACTC
+
BB@@;9994989:B6:9@;;99@B589998
@HQ5VQ:00383:00891
ACGAGTGCGTACCATG
+
94844444;44424/6
@HQ5VQ:00388:00884
ACGAGTGCGTTCCCCATGTCGTAGGTACTC
+
?@BBBB@>>92999/999;BDDDDB@AAAB
@HQ5VQ:00392:00889
ACGAGTGCGTTCCCCATGTCGTAGGTACTC
+
41111/777:;ADC9AACCGCCCC@@AACC
@HQ5VQ:00392:00890
ACGAGTGCGTTCCCCATGTCGTAGGTACTC
+
??A?9;<AA@>@@@6ABBBCCCCC@D;<<C
@HQ5VQ:00395:00864
TGATACGTCTCCTTCCTTAGTTACTTCAGTCGC
+
999;;499;442424242444244924444444
@HQ5VQ:00397:00884
ACGAGTGCGTTCCCCATGTCGTAGGTACTC
+
>@?BABCA?;2444/9@B>>>>98689998
@HQ5VQ:00398:00883
ACGAGTGCGTTCCCCATGTCGTAGGTACTC
+
BBB??ACCDEDECC9ECDCCCBBA?@@<=<
@HQ5VQ:00351:00929
ACGAGTGCGTTCCCCATGTCGTAGGTATC
+
==?@=>>@995999,4444444499>==8
@HQ5VQ:00353:00922
TACTGAGCTACC
+
494;444////7
@HQ5VQ:00360:00928
AGTGATCTGCCTTCCGCATGGATTA
+
//////89442424:;4///,//,/
@HQ5VQ:00368:00931
TGATACGTCTCCTTCCTTAGTTACTTCA
+
:A99<;ABBCCBECE?A@@@B=;;;?;<
@HQ5VQ:00370:00938
ACGCTCGACATGCCAGTACA
+
=9;9>@@<8-,(((((*,,/
@HQ5VQ:00372:00933
ATATCGCGAGGGTATGGAAGACTCTATAG
+
:;@AAABAABA<@B@@=@?@>@AAAAABB
@HQ5VQ:00377:00925
ACGAGTGCGTTCCCCATGTCGTAGGTACTC
+
9;;A@?@@>>5999/9AB@BA<<;=@AAAA
@HQ5VQ:00379:00942
ATATCGCGAGGGTATGGAAGACTCTATAG
+
=?@@BCCCBEB<?@9859>AA988.0..4
@HQ5VQ:00382:00929
ATATCGCGAGGGTATGGAAGACT
+
?;499?999>>:<<8<-1-///,
@HQ5VQ:00382:00936
ACGAGTGCGTTCCCCATGTCGTAGGTACTC
+
//66/89>BB@DKK9B?=;CCCCD@CD<<;
@HQ5VQ:00382:00947
CGTGTCTCTAGGCACAGGATTTTGTGTAG
+
AA@BBBBB@@=7;;?>@A9999/9999;D
@HQ5VQ:00385:00901
ACGAGTGCGTTCCCCATGTCGTAGGTACTC
+
@@B;;<CBCC@CHD:C:;;@@@984899<B
@HQ5VQ:00350:00990
CGTGTCTCGTAGGCACATGGATT
+
A@@9966///775//////,///
@HQ5VQ:00351:00972
TAGTATCAGCCTCGTCATGACGAAGGTATTCC
+
CB>>@BBCCCABDCGBBB??@BB?B>@>?<>6
@HQ5VQ:00353:00958
ACGAGTGCGTTCCCATGTCGTAGGTATC
+
@>=>;11111,//+499=>999>;>944
@HQ5VQ:00354:00978
ACGAGTGCGTTCCCCATGTCGTAGGTACTC
+
99;BBHCCCB9<<<49@@<<<11067;/14
@HQ5VQ:00354:00979
ACGAGTGCGTTCCCCATGTCGTAGGTACTC
+
;;ABBCBB@C5999/9>999;@99189444
@HQ5VQ:00355:00954
ACGAGTGCGTTCCCCATGTCGTAGGTACTC
+
99>>994489211/*///////43134944
@HQ5VQ:00355:00988
ATCAGACACGGACACAGCAGAACACACA
+
=:;;AAABBB=AACFDHCDDBDCC>=??
@HQ5VQ:00356:00954
ACGAGTGCGTTCCCCATGTCGTAGGTACTC
+
499999>>?C5999,49>>>@@@?=>>>?9
@HQ5VQ:00357:00995
ACGAGTGCGTTCCCCATGTCGTAGGTACTC
+
8=8;;A@?>>5999/9B@BCDCB@679999
@HQ5VQ:00358:00969
TACTGAGCTACCACACACAGAAAGATTGGTG
+
999>>>?9>48294999999;;-497:7774
@HQ5VQ:00364:00995
ACGAGTGCGTTCCCCATGTCGTAGGTACTC
+
A@9<<ABBCE?CCC9A@@;;;>@?<899>9
@HQ5VQ:00365:00963
ACGAGTGCGTTCCCCATGTCGTAGGT
+
DHBBBBBA>>;>??4>999@@AAA=;
@HQ5VQ:00365:00990
ACGAGTGCGTTCCCCATGTCGTAGGTACTC
+
49999>999C5999/494499=A?>>?9;9
@HQ5VQ:00366:00989
ACGAGTGCGTTCCCCATGTCGTAGGTACTC
+
?AA:9<CB@A=@@@6A?@BBCBBA@B@?@B
@HQ5VQ:00371:00957
ACGAGTGCGTTCCCATGTCGTAGGTACTCAT
+
?@?BCCA>?C599-4999>>?>;CBA@@@A;
@HQ5VQ:00373:00951
ACGAGTGCGTTCCC
+
/////444442444
@HQ5VQ:00374:00978
ACGAGTGCGTTCCCCATGTCGTAGGTACTC
+
?A>@@@;;9@;@>@6AAA@BB;::>89999
@HQ5VQ:00377:00962
ACGAGTGCGTTCCCCATGTCGTAGGTACTC
+
BBBA99;>??5999/99@@A@998589>@9
@HQ5VQ:00380:00958
ACGAGTGCTTCCCCATGTCGTAGGTACTC
+
;BBBB;<;;>>>?7A@944944488::94
@HQ5VQ:00380:00992
ACGAGTGCGTTCCCCATGTCGTAGGTACTC
+
=@@;;<CBAB7;;;4<BCCCCCCC@89<BB
@HQ5VQ:00382:00996
ACGAGTGCGTTCCCCATGTCGTAGGTACTC
+
BBB::<CC@@>BBA7ABABBB@@@5:;>?@
@HQ5VQ:00384:00967
ACGAGTGCGTTCCCCATGTCGTAGGTACTC
+
;?4;;<9@@@5999,9>>>AFDBD@BBAAA
@HQ5VQ:00387:00996
ACGAGTGCGTTCCCCATGTCGTAGGTACTC
+
;>81121:::;?;;6?A@@?@998489494
@HQ5VQ:00388:00973
AAGCGAAGGTGCGTTCCCCATGTTCGTAGGA
+
42////,/,/7///:?::294//,/,,,,*,
@HQ5VQ:00389:00956
ACGAGTGCGTTCCCCATGTCGTAGGTACTC
+
BBABBB=8=C5999/9@@@@AA@@;>>?99
@HQ5VQ:00391:00998
ACGAGTGCGTTCCCCATGTCGTAGGTACTC
+
?B>@AC?@>?2444/9@@ACD@A@@@@@@>
@HQ5VQ:00393:00967
TGATACGTCTCCTTCCTTAGTTACTTCAG
+
C449844444424;=;?@CCC@<<1:<<1
@HQ5VQ:00393:00981
TGATACGTCTCCCTTCCT
+
4444444//1//+/,/,/
@HQ5VQ:00394:00968
ACGAGTGCGTTCCCCATGTCGTA
+
1/8619489954>>,991-,***
@HQ5VQ:00396:00964
AGCACTGTAGCTGTCACTAGTTACTTGTG
+
?@=?AAA@@@@A?@911-,,,*///,444
@HQ5VQ:00397:00978
ACGAGTGCGTTCCCATGTCGTAGGTACTC
+
89;9894:::249044;;?>443484494
@HQ5VQ:00398:00980
ACGAGTGCGTTCCCCATGTCGTAGGTACTC
+
@ACCBBCB9979@@4>;<;BB<<;@A9999
@HQ5VQ:00398:00983
ACGAGTGCGTTCCCCATGTCGTAGGTACTC
+
?@CBBB;;;@59<<4<BCCCCB@@?:;<CC
@HQ5VQ:00398:00995
ATCAGACACGGACACAGCAGAACACAC
+
B?@B9;<CCC@BCCCBBBCCBBBB??@
@HQ5VQ:00398:00999
ATATCGCGAGGGTATGGAAGACTCTATAG
+
AA@@?BBCBBB?BBBCACACCC@@@BAB?
@HQ5VQ:00351:01015
ACGAGTGCGTTCCCCATGTCGTAGGTACTC
+
=@?B9;<CCC@CDH9BBB@@@@A><>@?A>
@HQ5VQ:00352:01019
ACGAGTGCGTTC
+
BB999A@BBB=A
@HQ5VQ:00352:01024
ACGAGTGCGTTCCCCATGTCGTAGGTACTC
+
BCBB>>@@>><?@@4?@@ABBBBCBCCDDD
@HQ5VQ:00353:01003
ATATCGCGAGGGTATGGAAGACTCA
+
48944466622*,,,,*,*,7844;
@HQ5VQ:00358:01000
ACGAGTGCGTTCCCCATGTCGTAGGTACTC
+
BBC;9<ABDG@EDF:EBAA@BBAA>B<;<<
@HQ5VQ:00358:01033
ACGAGTGCGTTCCCCATGTCGTAGGTACTC
+
BBBABBBCCB@BCC9AACDCCBBA?:;<A@
@HQ5VQ:00358:01037
ACGAGTGCGTTCCCCATGTCGTAGGTACTC
+
BBB?@ABBBGBCEC9CBAABA9;8489444
@HQ5VQ:00359:01010
ACGAGTGCGTTCCCCATGTCGTAGGTACTC
+
BBCCB;<<BB>ABB9BBB@@@;<;>?@@A@
@HQ5VQ:00362:01029
ACGAGTGCGTTCCCCATGTCGTAGGTACTC
+
89@@9999899AAB9BBBBB@998484444
@HQ5VQ:00363:01034
ACGAGTGCGTTCCCCATGTCGTAGGTACTC
+
ABABCCBABC=AA@4?A9999998>BBBBB
@HQ5VQ:00367:01031
ACGAGTGCGTTCCCCATGTCGTAGGTACTC
+
;;<BBBGCDC?CCC9BCA@@@998;88444
@HQ5VQ:00369:01000
ACGAGTGCGTTCCCCATGTCGTAGTACTC
+
;?@;;<>>@@5999,4>>>@<;;>??999
@HQ5VQ:00370:01022
ACGAGTGCGTCCCCTGTCGTAGGTACTC
+
AA;;;B999>>>>4?@@@@;93979894
@HQ5VQ:00370:01027
ACGAGTGCGTTCCCCATGTCGTAGGTACTC
+
9;9@AA999@5999/9BA@BB;;85899=9
@HQ5VQ:00371:01025
ACGAGTGCGTTCCCCATGTCGTAGGTACTC
+
9@@@;<<@@A?BBC9DCCCBB?98178444
@HQ5VQ:00372:01043
ACGAGTGCGTTCCCCATGTCGTAGGTACTC
+
=;;;ACAAACCEEC:DCCBBBA@@9;=AA@
@HQ5VQ:00375:01018
ACGAGTGCGTTCCCCATGTCGTAGGTACTC
+
?@A@@ABBBC7;;;49?ABCCCCC?A:<;B
@HQ5VQ:00377:01028
ACGAGTGCGTTCCCCATGTCGTAGGTACTC
+
?==88999898=>A9CEC@@@>>>48999>
@HQ5VQ:00380:01001
ACGAGTGCGTTCCCCATGTCGTAGGTACTC
+
989;89AA>>=@>?49111////4446944
@HQ5VQ:00380:01009
TCTCTATGCGCTCCACATGTCTAAGGT
+
?AAAAA<<;DBAA<=>BBBCCEB@C@A
@HQ5VQ:00380:01036
ACGCTCGACATGCCCAGGTACAGGAGA
+
@B@>><>221=8===@B@CCCBC@>94
@HQ5VQ:00381:01042
ACGAGTGCGTTCCCCATGTCGTAGGTACTC
+
9:AB?@@@@C5999/9A@?BBCCC@ABBBC
@HQ5VQ:00384:01005
ACGAGTGCGTTCCCCATGTCGTAGGTACTC
+
BBB99<AAB@9<<<5>BCCCCCCC?B@@@@
@HQ5VQ:00388:01007
ACGAGTGCGTTCCCCATGTCGTAGGTACTC
+
=?B@<=<@@B5999/9BA@AAA@B@?9999
@HQ5VQ:00393:01000
ACGAGTGCGTTCCCCATGTCGTAGGTACTC
+
9<BBBCCC;;2444/9?999<;9>=?9999
@HQ5VQ:00396:01006
ACGAGTGCGTTCCCCATGTCGTAGGTACTC
+
@AA??@@BCC?CCC9B;;;B@A@C>B<;<9
@HQ5VQ:00396:01042
ACGAGTGCGTTCCCCATGTCGTAGGTACTC
+
@B@AABBCCC@CCC8CACBCA;;;789>@9
@HQ5VQ:00397:01003
ACGAGTGCGTTC
+
>@B@@@CB??59
@HQ5VQ:00397:01035
ACGCTCGTACCATGCCAGGTAGACAGTAGACT
+
8@944:444:9994424884...///////6/
@HQ5VQ:00399:01000
ACGAGTGCGTTCCCCATGTCGTAGGTACTC
+
9<B@@>;;4:<=::2:99999998434948
@HQ5VQ:00351:01058
ACGAGTTGCCAGCTTCCCCTAATTCGTCGTAGGTACTC
+
8=9989284244467888*//,/,//888;?@=@BBCB
@HQ5VQ:00352:01089
ACACTGTAGCTCGTCACTAGTTA
+
89944991110///,,///822/
@HQ5VQ:00353:01067
TCTCTATGCGCTCCACATGTCTAAGGTA
+
94444444>444=;999444:4924249
@HQ5VQ:00357:01058
ACGAGTGCGTTCCCCATGTCGTAGGTACTC
+
AAB@@ACBBB?BAB7BAB@@@A@?<?A@@@
@HQ5VQ:00360:01082
TCTCTATGCGCTCCACATGTCTAAGGT
+
CB?@DCCBC>==B?DEBA@@@9969<9
@HQ5VQ:00363:01061
ACGAGGCGTTCCCCATGTCGTAGGTACTC
+
BCBBB<>995999/9@@ACCFBB>??A@B
@HQ5VQ:00369:01096
ACGAGTGCGTTCCCCATGTCGTAGGTACTC
+
?B@@@>>>9859>>/9449899=;:?EDBB
@HQ5VQ:00370:01060
TAGTATCAGCCTCGCCATGACGAAGGTATTCC
+
499994;:AG@BC<;;<CA99<@=ACBBC@B=
@HQ5VQ:00370:01095
ACGAGTGCGTTCCCCATGTCGTAGGTACTC
+
49::AAABCC7999/999444887134444
@HQ5VQ:00371:01054
ACGAGTGCGTTCCCCATGTCGTAGGTACTC
+
9;BA@@@ABB?BCD:ECBBBAAAC@CBBAA
@HQ5VQ:00371:01093
AACGAGGTGCGTTCCCATGTCGTAGGTA
+
1,//677:444A69914966////222,
@HQ5VQ:00397:01072
TGATAGTCTCCTCTAGTTACT
+
1//67444887///,,*),,,
@HQ5VQ:00400:00015
AGCACTGTAGCTGTCACTAGTTACTTGTGT
+
<BBDCCCBCCDEDAA>9999969>?<<<))
@HQ5VQ:00400:00037
TCTCTATGCGCTCCACAT
+
9949:4491?:11-/77:
@HQ5VQ:00402:00007
ACGAGTGCGTTCCCCATGTCGTAGGTACTC
+
@@CB@AAA@B;@@A6A>@99;;98;89999
@HQ5VQ:00402:00021
ACGAGTGCGTTCCCCATGTCGTAGGTACTC
+
BBB::<BBB@8;;<4<BCBBBBBB@ABAAA
@HQ5VQ:00402:00034
ACGAGTGCGTTCCCCATGTCGTAGGTACTC
+
CBBCBAABBB?CBB7B9;9ABA>>;?;<<@
@HQ5VQ:00402:00038
ACGAGTGCGTTCCCCATGTCGTAGAT
+
;96//////756685==?=?BA::81
@HQ5VQ:00408:00021
ACGAGTGCGTTCCCCATGTCGTAGGTACTC
+
=B@:;<<99B6999/9AABDCCCD=??AA@
@HQ5VQ:00409:00016
AGCACTGTAGCTGTCACTAGTTACTTGT
+
@BBBCACBDBEC@@A@@@ACB@BBB?BB
@HQ5VQ:00410:00037
ACGAGTGCGTTCCCCATGTCGTAGGTACTC
+
BBBBBBBBDDACCC:BBBBBBBBB<?A;;;
@HQ5VQ:00413:00036
ACGAGTGCGTTCCCCATGTCGTAGGTACTC
+
AB;<<CHBCC?AAA9BAABB;;;?7899?9
@HQ5VQ:00416:00004
CGTGTCTCTACGGCACAGGATTTTGTGTAGA
+
49444494444:24444/7////*////688
@HQ5VQ:00417:00009
ACGAGTGCGTTCCCCATGTCGTAGGTACTC
+
?AB::<CBCC5999/9@>>BBA@C@B;<;B
@HQ5VQ:00418:00015
ACGAGTGCGTTCCCCATGTCGTAGGTACTC
+
?@B@@ABCCB7;;;4<AABBCBCB@CAAAC
@HQ5VQ:00419:00008
ACGAGTGCGTTCCCCATGTCGTAGGTACTC
+
9;@;;<@>>>5999,9AAABCBCC?CBBCB
@HQ5VQ:00419:00020
ACGAGTGCGTTCCCCATGTCGTAGGTACTC
+
=@B@@@CB>>79994<@@ACBCCC@A:;;C
@HQ5VQ:00420:00022
ACGAGTGCGTTCCCCATGTCGTAGGTACTC
+
BBB@?@A?>>5999/9@>@BBBCD@A9<;C
@HQ5VQ:00420:00029
ACGAGTGCGTTCCCCATGTCGTAGGTACGTC
+
BBB;;9@@>>5999,4444976000,,,,,,
@HQ5VQ:00422:00006
TAGTATCAGCCTCCGCGACGAAGGTATTCC
+
4>>>?>94442442499::=A<@6<9?8>;
@HQ5VQ:00423:00028
ACGAGTGCGTTCCCCATGTCGTAGGTACTC
+
BBB?@AA>>@5999-9AABCCDDC8:;999
@HQ5VQ:00423:00045
ACGAGTGCGTTCCCCATGTCGTAGGTACTC
+
?C@@@@>>996999-9A@CCDBBB?ABAA@
@HQ5VQ:00424:00010
ACGAGTGCGTTCCCCATGTCGTAGGTACTC
+
??B@?ACDCD@CCC:D:;9BAA@D@C<<<A
@HQ5VQ:00424:00044
ACGAGTGCGTTCCCCATGTCGTAGGTACTC
+
9<<21/7766,444,4>@@CCDCC@C<<>A
@HQ5VQ:00427:00016
ACGAGTGCGTTCCCCACTGTC
+
=;449944/8,///*/////;
@HQ5VQ:00427:00023
ACGAGTGCGTTCCCCATGTCGTAGGTACTC
+
BBB@?A@>>@6999/9AAACCCBB@<@@AB
@HQ5VQ:00427:00040
ATCAGACACGGACACAGCAGAACACACAGAACCAT
+
CBBB??ACDC=?ABBC<<<DC@CC<:8=-*)*)**
@HQ5VQ:00428:00005
ACGAGTGCGTTCCCCATGTCGTAGGTACTC
+
8;;11/88//1:CC:DCCDCB@A?=89<A@
@HQ5VQ:00428:00006
ACGAGTGCGTTCCCCATGTCGTAGGTACTC
+
>>B99<ABAB=AAA6@A@=>@BBB?B@@@B
@HQ5VQ:00428:00049
ACGAGTGCGTTCCCCATGTCGTAGGTACTC
+
>>:<<BBBCEDFDD:E@@BBB@@?6:<9<9
@HQ5VQ:00430:00007
AGCACTGTAGCTGTCACTAGTTACTTGT
+
BBAABAA@@AABBCCCCBB@@=@BB;@A
@HQ5VQ:00433:00009
TACTGAGCTACCACACACAGAAAGATTGT
+
99;99>?984424444444444-3.6,..
@HQ5VQ:00435:00017
TAGTATCAGCCTCGCCATGACGAAGGTATTCC
+
9;AA@AC??A@@CCC@BBBCCCC>@=?AB?B@
@HQ5VQ:00435:00026
ACGAGTGCGTTCCCGATGATCGTAGTACTC
+
494444984424>599444///////////
@HQ5VQ:00437:00019
ACGAGTGCGTTCCCCATGTCGTAGGTACTC
+
ABB99;>>>@6999/9999@ACBF@BBBCC
@HQ5VQ:00437:00023
TAGTATCAGCCTCCGCCATGACGAAGGTATTCC
+
48>>>>B994244249:;99<CBA696999595
@HQ5VQ:00438:00004
TCTACTATGCGCTCCCACATGTCTGAAGGTA
+
/////76/144444;-99@;:@=94954994
@HQ5VQ:00439:00006
ACGAGTGCGTTCCCCATGTCGTAGGTACTC
+
BBC99<B>>@5999/9@@@BBA@C@ABBCC
@HQ5VQ:00439:00009
ACGAGTGCGTTCCCCATGTCGTAGGTACTC
+
9<BBBB<;9@5999/9B>>@ABBBGABBCC
@HQ5VQ:00439:00019
ATATCGCGAGGGTATGGAAGACTCTATA
+
???A@BBB;;4-4499>B>BBD@@@BBB
@HQ5VQ:00441:00026
ACGAGTGCGTTCCCCATGTCGTAGGTACTC
+
=@8=@@999A6999,4=>>ABCAA6:;<<<
@HQ5VQ:00442:00045
ACGAGTGCGTTCCCCATGTCGTAGGTACTC
+
@@A??ACCCC?BBB9BA?@?BBBCAB;<<B
@HQ5VQ:00443:00022
ATATCGCGAGTATGGAAGACTCTATAG
+
@?BBBBBBBBBABB?B?BCCC@@??A?
@HQ5VQ:00446:00046
ACGAGTGCGTTCCCCATGTCGTAGGTACTC
+
@=8;<<@@@CBCKC9BBCA@ACDC=?@;;;
@HQ5VQ:00401:00076
ACGAGTGCGTTCCCATGTCGTAGGTACTC
+
9;:@A@@@@@54909AA@ABBCC@BCAAA
@HQ5VQ:00406:00055
ACGAGTGCGTTCCCCATGTCGTAGGTACTC
+
9>>>>@AA@@<A==6?AABAAAAA>A<<<<
@HQ5VQ:00413:00054
ATATCGCGACGGGTATGGAAGACTCTATAG
+
48>>994>44495:49B@C?BAA;;8337.
@HQ5VQ:00424:00092
ACGAGTGCGTTCCCCATGTCGTAGGTACTC
+
1/1//6//4=<BBC7@@>998433114449
@HQ5VQ:00426:00093
ACGAGCCCATGTCGTAGGTACTC
+
@@BB@@?<@AAAAACEBAE==<A
@HQ5VQ:00427:00071
ATATCGCGTACGGTATGGAAGACT
+
834489444444244482/,////
@HQ5VQ:00429:00070
AGCACTGTAGCTGTCACTAGTTACTTGT
+
;;;:121886>AAAA@@@>?>;999599
@HQ5VQ:00429:00093
ACGAGTGCGTTCCCCATGTCGTAGGTACTC
+
8>999;AABC@CCC:CBABBBBBB@=???C
@HQ5VQ:00430:00067
ACGAGTGCGTTCCCCATGTCGTAAGTACTC
+
89@99444442444,444/66//,.466/9
@HQ5VQ:00434:00086
ACGAGTGCGTTCCCCATGTCGTAGGTACTC
+
9;;@AA@>>>5999/99C@BBA@@?ABBBB
@HQ5VQ:00437:00068
TACTGAGCTACGAC
+
4484444///////
@HQ5VQ:00438:00085
ACGAGTGCGTTCCCCATGTCGTAGGTACTC
+
=?@99<A@@@5999,49999B@???B<<<@
@HQ5VQ:00438:00089
ACGAGTGCGTTCCCCATGTCGTAGGTACTC
+
BB@99<>@@@5999,9>@??AA>>6:<@@@
@HQ5VQ:00446:00086
AGCACTGTAGCTGTCACTAGTTACTTGT
+
>@@@<=:BCBECBBA>91111-///,44
@HQ5VQ:00400:00127
ACGAGTGCGTTCCCCATGTCGTAGGTACTC
+
==@B@@B@BA@CGC:DDCCCCBCA=>@@BC
@HQ5VQ:00403:00126
ACGAGTGCGTTCCCCATGTCGTAGGTACTC
+
9<CBBBBA?@5999/9@ABCCCCC@A;<<C
@HQ5VQ:00403:00133
ACGAGTGCGTTCCCGATGATCGTAGGTACTC
+
4444994444249-44444444444244994
@HQ5VQ:00405:00139
ACGAGTGCGTTACCCCATGTCGTAGGTAC
+
949991/6:<11/:8*///4444437344
@HQ5VQ:00411:00140
ACGAGTGCGTTCCCCATGTCGTAGGTACTC
+
?A@BCBA??>5999,9?>>98443589499
@HQ5VQ:00418:00124
ACGAGTGCGTTCCCCATGTCGTAGGTACTCC
+
BBCBBBBBAB=AAA8ACBCCB;;;=??>CC<
@HQ5VQ:00421:00119
ACGAGTGCGTTCCCCATGTCGTAGGTACTC
+
?@?:;9911/,/66*//8884833768498
@HQ5VQ:00425:00115
ACGAGTGCGTTCCCCATGTCGTAGGTACTC
+
BBA99<BBBBACCC9BBCBCB@??<799@>
@HQ5VQ:00426:00126
TAGTATCAGCCTCGCCATGACGAAGGTATTCC
+
89BA<<=A?B@BADE@A>>>@11-/7///799
@HQ5VQ:00428:00121
ATGAGTGCGTTCCCCATGTCGTAGGTACTC
+
>>>>99989989AB4<17/////.3./498
@HQ5VQ:00428:00132
CGTGTCTCTACGGAC
+
444944/,,,22*,,
@HQ5VQ:00431:00138
ACGAGTGCGTTCCCCATGTCGTAGGTACTC
+
9<>@>@994>2999,4444;>947>8;;@>
@HQ5VQ:00438:00116
TAGTATCAGCCTGC
+
444444999;294/
@HQ5VQ:00440:00129
ACGAGTGCGTTCCCCATGTCGTAGGTACTC
+
?@@?@ACBBE?BBB9CBBBCCBBA@;;<@@
@HQ5VQ:00443:00119
AGCACTGTAGCTGTCACT
+
ABBBCCCCCCCCBBCBBB
@HQ5VQ:00449:00130
ACGAGTGCGTTCCCCATGTCGTAGGTACTC
+
9<CCBCHDCC@BBB9B@@@@@@@B>@BAAB
@HQ5VQ:00401:00160
ACGAGTGCGTTCCCGATGTCGTAGGATC
+
944444444959@044C99998442477
@HQ5VQ:00404:00180
TACTGAGCTACACACACAGAAA
+
<;;;89B99444/////////+
@HQ5VQ:00410:00157
ACGAGTGCGTTCCCCATGTCGTAGGTACTC
+
=@@ABCACAA6999/9499>?>98479444
@HQ5VQ:00411:00162
ACGAGTGCGTTCCCCATGTCGTAGGTACTC
+
?@B?@@ACB@>BBB9B<<;CBDBB@CAAAB
@HQ5VQ:00411:00174
TGATACGTCTCCTTCCTTAGTTACTTC
+
449:4499;>>:<:A-1-//,*///,/
@HQ5VQ:00412:00152
ACGAGTGCGTTCCCCATGTCGTAGGTACTC
+
999@>9994:2444,4444;9@;B=?ACCC
@HQ5VQ:00412:00182
ACGAGTGCGTTCCCCATGTCGTAGGTACTC
+
=>:<<@@>@@5999/9B@CECBCD??AAAB
@HQ5VQ:00414:00185
AGCACTGTAGCTGTCACTTAGTTACTTGTG
+
AAA99<ABBG=;9;8///56/1,4442499
@HQ5VQ:00415:00157
CGTGTCTCTAGGCACAGGATTTTGTGTAGA
+
A@>?99999A@?AB@@77//11*1/////4
@HQ5VQ:00419:00162
ATATCGCAAGGGTACTGGAAGACTCTATAG
+
>@<<<A?B@@@794444249A?:9;>>433
@HQ5VQ:00420:00181
ACGAGTGCGTTCCCCATGTCGTAGGTACTC
+
=BAA9;<BAA=ADD9>=CA>>>985899?>
@HQ5VQ:00422:00178
ACGAGTGCGTTCCCCATGTCGTAGGTACTC
+
BBCD><<@?@5999,4;?@DCA@C=?@@@@
@HQ5VQ:00424:00187
ACGAGTGCGTTCCCCATGTCGTAGGTACTC
+
AA>@BCBBBB>AAA7A=>@@@@@?4894=9
@HQ5VQ:00432:00189
AGCACTGTAGCTGTCACTAGTTACTTGTG
+
>@@BCGEAAAA@=>=84444424442444
@HQ5VQ:00435:00151
ACGAGTGCGTTCCCCATGTCGTAGGTACTC
+
49999>994>5999-9999AA<;;@?AAA@
@HQ5VQ:00436:00157
AACGAGGTGCGTTCCCCATGTCGTAGGTATC
+
1,////7///;;5999,444444:43139:8
@HQ5VQ:00438:00188
ACGAGTGCGTTCCCCATGTCGTAGGTACTC
+
@@@BBBA@@?5444/99@>?@AAA7:<<<9
@HQ5VQ:00441:00199
ACGAGTGCGTTCCCCATGTCGTA
+
?B=@@BA9996999/99>>>888
@HQ5VQ:00443:00192
AGCACTGTAGCTCGTCACTAGTTACTTGTGT
+
84844:=B;B;<94=9>999442444244//
@HQ5VQ:00443:00194
ACGAGTGCGTTCCCCATGTCGTAGGTACTC
+
?BB?;;<AAA<??>4??@>>>???<899>>
@HQ5VQ:00447:00181
ACGAGTGCGTTCCCCATGTCGTAGGTACTC
+
4999<@@@>@<>@>/9999984..,.////
@HQ5VQ:00449:00156
ACGAGTGCGTTCCCCATGTCGTAGGTACTC
+
9<@A;<;99@;@>@6A<<<BGCCE@CCCCC
@HQ5VQ:00403:00235
TACTGAGCTACACACACAGAAAGATTGGT
+
C;<<A@AAB;9<AA<<9??;@:997:;;@
@HQ5VQ:00410:00210
TCTCTATGCGCTCCACATGTCTAAGG
+
<<CFEDCCEAA@B51111660//,,*
@HQ5VQ:00418:00228
TAGTATCAGCCTCGCCATGACGAAGGTATTCC
+
49944944//,///87:ABDCBB595994242
@HQ5VQ:00420:00217
ATATCGCGACGGGTATGGAAGATCTCTATAGAA
+
9<<<;@AA9449-4;4424894444944/...,
@HQ5VQ:00424:00224
ACGAGTGCGTTCCCCATGTCGTAGGTACTC
+
?@BBBBB@??5994-9>>>@A973;79894
@HQ5VQ:00429:00238
ACGAGTGCGTTCCCCATGTCGTAGGTACTC
+
9;AB@BAB@@5999/9@@@AA@A?=899<1
@HQ5VQ:00430:00219
ATATCGTCTCGCA
+
434444444444*
@HQ5VQ:00430:00228
ACGAGTGCGTTCCCCATGTCGTAGGTACTC
+
8@9;9>>>9:89==2?999AAA>?==9999
@HQ5VQ:00435:00237
ACGAGTGCGTTCCCCATGTCGTAGGTACTC
+
BC?B;;<CCGDBDD9CAC;<;@??<?@A@@
@HQ5VQ:00438:00239
CGTGTCTCTAGGCACATGGATTTTGTGTAGAG
+
89>9<;BCCCB>99999969994,4444444/
@HQ5VQ:00443:00218
AGCGTTCCCCATGTCGTAGGTACTCATCACCGGGCTGACGAC
+
BB@@=5999/<CBEHC>:<@9944984999599-4999?9-+
@HQ5VQ:00446:00248
ACGAGTGCGTTCCCCATGTCGTAGGTACTC
+
@B@>9;<?@@5<<<4<B@A@@988<79999
@HQ5VQ:00448:00245
ACGAGTGCGTTCCCCATGTCGTAGGTACTC
+
??=99<<AAB=AAA8ACB?ABB?B?@@AAC
@HQ5VQ:00402:00291
ACGAGTTCCCCATGT
+
9;;A@@;@@@6@BBB
@HQ5VQ:00405:00287
TCTCTATGCGCTCCACAAT
+
AB<<>CA@F?999511,*,
@HQ5VQ:00406:00268
TGATACGTCTCCTTCCTTAGTTACTTCAG
+
BCBBB@@@@89596969>>99589;:???
@HQ5VQ:00408:00285
ACGAGTGCGTTCCCCATGTCGTAGGTACTC
+
ABBABCB?@@>AAB9BCCBBB;:8;899@>
@HQ5VQ:00411:00251
ACGAGTGCGTTCCCCATGTCGTAGGTACTC
+
>@@BBBCCDC?CCB8@@;9;@A>><<>>>>
@HQ5VQ:00411:00279
ACGCTCGACATGCCCAGGTAAGCAGGAGACT
+
999///////448;69923311499884443
@HQ5VQ:00411:00288
ACGAGTGCGTTCCCCATGTCGTAGGTACTC
+
49@@AAA>>>5999/9@@ABD???;312?>
@HQ5VQ:00413:00267
ACGAGTGCGTTCCCCATGTCGTAGGTACTC
+
BBBBBA>>AA?ADD9BCB@@@A?>=799B>
@HQ5VQ:00415:00279
ACGAGTGCGTTCCCCATGTCGTAGGTATTC
+
@ABBBDBBCCACCC8AABBBBCBCEBCB=A
@HQ5VQ:00429:00293
TCTACTAGCGTCCCACATGTCTGAAGGTAC
+
///////7:4449544466:6///,,*,,,
@HQ5VQ:00433:00264
ACGAGTGCGTTCCCCATGTCGTAGGTACTC
+
;;A@ABDCBC7;99/9@<;<LDCC@CAA@B
@HQ5VQ:00440:00259
TAGTATCAGCCTCGCCATGACGAAGGTATTCC
+
<DBAABCAAA@CBBC?BBBCCCC=?=@;;8<>
@HQ5VQ:00443:00257
ACGAGTGCGTTCCCCATGTCCGTAGGTACTC
+
4;A;;<CDBB=A@@6@=@?B@CCCC@CAAAA
@HQ5VQ:00449:00258
ACGAGTTGCGTTCCCCATGTCGTAGGTACTC
+
>?11//,/7777777144;F99998489499
@HQ5VQ:00400:00314
TGATACGTCTCCTTCCTTAGTTACTTCA
+
>>@DCB@BB;95969696948544/,,,
@HQ5VQ:00401:00312
TGATACGTCTCCTTCCTTAGTTACT
+
9A@9999999@<@892/,///,,,0
@HQ5VQ:00402:00331
ACGAGTGCGTTCCCCATGTCGTAGGTACTC
+
=>AB@AA>9959@?6ABBAA@>>>;899@A
@HQ5VQ:00403:00305
TAGTATCAGCCTCGCCATGACGAAGGTTTTCCATCACCTCTG
+
499999BG@==@BBC>BBC@AAB?CBCDE:C?CB<<;-,,,,
@HQ5VQ:00412:00309
TAGTATCAGCCTCGCCATGACGAAGGTATTCC
+
A@;;<DGDBB@BCBC=<<BAC@@=A=>>?<>6
@HQ5VQ:00416:00321
TCTCTATGCGCTCCACATGTCTAAGGTA
+
9<CCDBBBBBB@A>ACA>>>>995959=
@HQ5VQ:00417:00337
ACGAGTGCGTTCCCCATGTCGTAGGTACTC
+
BBBB??ACBC5;;;/9ABBCCC@@;89;<B
@HQ5VQ:00418:00304
ATATCGCGAGGGTATGGAAGACTCTATAGA
+
:<<BBBAB999-994>8@=>=;<;6:7>77
@HQ5VQ:00420:00325
ACGAGTGCGTTCCCCATGTCGTAGGTACTC
+
=@9<<CCCBB6;994;ABBCBCBB?:;<BB
@HQ5VQ:00421:00323
ACGAGTGCGTTCCCCATGTCGTAGGTACTC
+
?BB>=@@>@@;@@>4999@@@988579899
@HQ5VQ:00421:00345
ACGAGTGCGTTCCCCATGTCGTAGGTAC
+
??=@?@@@AB>CCC4<9A>>9900,///
@HQ5VQ:00422:00332
ACGAGTGCGTTCCCCATGTCGTAGG
+
899;944;992944,499660***0
@HQ5VQ:00424:00343
ACGAGTGCGTTCCCCATGTCGTAGGTACTC
+
>?B??@@>>@5999-9@A?BCCCC@E;<<B
@HQ5VQ:00425:00337
ACGAGTGCGTTCCCCATGTCGTAGGTACTC
+
BBAA??@>@@5999-9999CCBAB?A<==D
@HQ5VQ:00428:00304
TCTCTATGCGCTCCACATGTCTAAGGTA
+
84444444:B99959@@99994924244
@HQ5VQ:00430:00344
ACGAGTGCGTTCCCCATGTCGTAGGTACTC
+
@BABBBA@>>5999/9999@@@CA=?@@A>
@HQ5VQ:00430:00349
ACGAGTGCGTTCCCCATGTCGTAGGTACTC
+
@BCCCCBCAC?BCC:CAABBCBB@>@@<;<
@HQ5VQ:00431:00307
ACGAGTGCGTTCCCCATGTCGTAGGTACTC
+
9;?=@@CCCC@CCB:GDC@999884798;A
@HQ5VQ:00432:00305
TAGTATCAGCCTCCGCCATGACGAAGGTATTCC
+
////4444//5//,//7=999?9924244/,/,
@HQ5VQ:00432:00309
ACGAGTGCGTTCCCCATGTCGTAGGTACTC
+
9;A<<=DCCCDCCC9B;<;CDCCC@B;<;<
@HQ5VQ:00432:00316
ACGAGTGCGTTCCCCATGTCG
+
??@BBAA@AA>BBB9BCC@@A
@HQ5VQ:00436:00309
ATCAGACACGGACACAGCAGAACACAC
+
?;;<@@@@A@>BBBBCBBBCBACDCC:
@HQ5VQ:00437:00311
ACGAGTGCGTTCCCCATGTCGTAGGTAACTC
+
99818:1111:78:6194//6/0.3./,//4
@HQ5VQ:00438:00322
ATCAGACACGGACACAGCAGAACACACA
+
/.46899>;964?BBB<<>11-1111:7
@HQ5VQ:00440:00328
ACGAGTGCGTTCCCCATGTCGTAGGTACTC
+
B@@@@@AAAA=ABB4==@>>@988464944
@HQ5VQ:00440:00340
ACGAGTGCGTTCCCCATGTCGTAGGTACTC
+
41111//7//19AA2?@@AA@@>>57999>
@HQ5VQ:00446:00311
ACGAGTGCGTTCCCCATGTCGTAGGTACTC
+
=@>=9<=BBNCCCB9CDDAA@@?@<;<<A@
@HQ5VQ:00447:00325
ACGAGTGCGTTCCCCATGTCGTAGGTACTCATCA
+
9;B<;<@A@@>@@@8@BBBAAADC@CAAAC;;;C
@HQ5VQ:00448:00308
TCTCTATGCGCTCCACATGTCTAAGGTA
+
9ABCDCBBA?A845999999999=A?AB
@HQ5VQ:00449:00318
ACGAGTGCGTTCCCCCCCCATGTCGTAGGTACTC
+
:<@B;;<@@@59999999$4449ABBBCDB=<=<
@HQ5VQ:00403:00350
ACGAGTGCGTTCCCCATGTCGTAGGTACTC
+
@ABB??ABCC5994/9?>@CC@@@=@;;<C
@HQ5VQ:00404:00371
ACGAGTGCGTTCCCCATGTCGTAGGTACTC
+
:4999999;>=AHN9B?CA@@A?A589998
@HQ5VQ:00406:00382
ACGAGTGCGTTCCCCATGTCGTAGGTACTC
+
499;<;B@B@5999,4@@ACCBCC@C;<<A
@HQ5VQ:00414:00383
ACGAGTGCGTTCCCCATGTCGTAGGTACTC
+
9>?:;<@@>=8=>>4BAA;;9>?>;89999
@HQ5VQ:00415:00382
ACGAGTGCGTTCCCCATGTCGTAGGTACTC
+
?@A?@ABBCC5999/9A@ACBBB@57;@@@
@HQ5VQ:00416:00382
ACGAGTGCGTTCCCCATGTCGTAGGTACTC
+
BBB:;<99992444,44@9989874784=8
@HQ5VQ:00420:00350
ACGAGTGCGTTCCCCATGTCGATGATGTACTC
+
AAB@@ACBCCDCCD:CCA==11110...////
@HQ5VQ:00421:00374
ACGAGTGCGTTCCCCATGTCGTAGGTACTC
+
999A@@ABBB?CBB9CCBBB<;;><89999
@HQ5VQ:00421:00391
ACGCGTCGTCCATG
+
86////22//,/72
@HQ5VQ:00426:00375
ACGAGTGCGTTCCCCATGTCGTAGGTACTC
+
=BA99<B@>>5999/9BB@BBAA@<>>><<
@HQ5VQ:00427:00374
ACGAGTGCGTTCCCCATGTCGTAGGTACTC
+
BBAB??@=>>5999/9ABACBAA@4899>>
@HQ5VQ:00428:00380
ACGAGTGCGTTCCCCATGTCGTAGGTACTC
+
999?>9499C8=?@/94=>>9987478/1/
@HQ5VQ:00429:00395
ACGAGTGCGTTCCCCATGTCGTAGGTACTTC
+
=@A@;<=CBC@CLK9>=A@>991;,0111,/
@HQ5VQ:00432:00372
ATAGACGCTCGACA
+
489/,,,,,,000/
@HQ5VQ:00433:00350
ACGAGTGCGTTCCCCATGTCGTAGGTACTC
+
49>99844492444,499948483779444
@HQ5VQ:00433:00383
AGCACTGTAGCTGTCACTAGTTACTTGT
+
99BBAABA@AA@>@@@91111,///,44
@HQ5VQ:00433:00396
ACGAGTGCGTTCCCCATGTCGTAGGTACTCT
+
49;<CCCGDF@CCC9<<@@@9998481/8//
@HQ5VQ:00441:00370
ACGAGTGCGGTTCCCCATGTCGTAGGTACTC
+
49A@@@A@@;>5999-9BBBDCCBEAAAABB
@HQ5VQ:00442:00365
ACGAGTGCGTTCCCCATGTCGTAGGTACTC
+
@@BAABBB@C5;99/9@ABBFCCC>@@<;<
@HQ5VQ:00443:00358
ACGAGTGCGTTCCCCATGTCGTAGGTACTC
+
4998989@BD@BCCAFDC@@>843134444
@HQ5VQ:00444:00358
ACGAGTGCGTTCCCCATGTCGTAGGTACTC
+
8>?@99<BAA=ADD4=<A;99873164444
@HQ5VQ:00444:00359
ACGAGTGCGTTCCCCATGTCGTAGGTACTC
+
8@@@@ACBBBACCC:DCCBBA>>>489499
@HQ5VQ:00449:00353
ATCAGACACGGACACAGCAGAACACACAG
+
?@AC;;<AAA=A99;A9988959>883/.
@HQ5VQ:00400:00433
ACGCTCGACATGCCCAGGTACAGGAGA
+
@;<<B@ADDBCBBB<AA><;;BB@B><
@HQ5VQ:00402:00421
ACGAGTGCGTTCCCCATGTCGTAGGTACTC
+
ABBBBDCCCB=???8ACCCCCBBB88;BBB
@HQ5VQ:00406:00419
ACGAGTGCGTTCCCCATGTCGTAGGTACTC
+
499;@A@@@A5999/9A@ABCDBB@@CCCC
@HQ5VQ:00410:00449
TCTCTATGCGCTCCACATGTCTAAGGTA
+
@ABCBBBDDCCBB?@::9<<>11-/,//
@HQ5VQ:00412:00426
ACGAGTGCGTTCCCCATGTCGTAGGTACTC
+
??9<<CCCBH@CCC:CBB?ABBBB<69;99
@HQ5VQ:00414:00408
ACGAGTGCGTTCCCCATGTCGTAGGTACTC
+
?@@BBCBBBC@CHD9CAA<;;;;8<79999
@HQ5VQ:00415:00439
ACGAGTGCGTTCCCCAATGTCGTAGGTACTC
+
;<CCDDBBB@79;;49>@;;;AA@B=?ADCC
@HQ5VQ:00417:00421
ACGAGTGCGTTCCCCATGTCGTAGGTACTC
+
?@C@@ACA;;2444/9>>@CCCDC@AAAAD
@HQ5VQ:00419:00415
ACGAGTGCGTTCCCCATGTCG
+
=>>>9999442444,44486/
@HQ5VQ:00419:00429
ATCAGACACGGACAC
+
90B>12,706,////
@HQ5VQ:00420:00406
ACGAGTGCGTTCCCCATGTCGTAGGTACTC
+
89>9<<AAAA9<==5<BCBB@9831144:8
@HQ5VQ:00422:00409
ACGCTCGACATGCCCAGGTACAGGAG
+
B9:;CCC<==CAAA<@@?BBHGHACB
@HQ5VQ:00424:00420
ACGAGTGCGTTCCCCATGTCGTAGGTACTC
+
B>@99;9>@@5999,9BAA@??8857<@@@
@HQ5VQ:00424:00437
TCTCTATGCGCTCCACATGTCTAAGGT
+
@@CDDCACCCCAB@BCCA==:442959
@HQ5VQ:00425:00406
ACGAGGTGCGTTCCCCATGTCGTAGGTACTC
+
9/111,///66,444,44448==97979949
@HQ5VQ:00425:00410
ACGAGTGCGTTCCCCAGGTCGTAGGTACTC
+
AABAABAA@CACBC9AC?ACCBBB?;<<<A
@HQ5VQ:00427:00433
ACGAGTGCGTTC
+
?BBBBBC>>>24
@HQ5VQ:00432:00408
ACGAGTGCGTTCCCCATGTCGTAGGTACTC
+
@BB>?@@@@B@CBC9CBBBCCB@@<?@999
@HQ5VQ:00433:00410
ACGAGTGCGTTCCCCATGTCGTAGGTACTC
+
49@99<999@5999,49A>?:110,01///
@HQ5VQ:00433:00443
ACGAGTGCGTTCCCATGTGGTAGGTACTC
+
>@B??@C=>>59919>999<>??;8=9=>
@HQ5VQ:00435:00402
AGCACTGTAGCTCGTCACT
+
999444444//////////
@HQ5VQ:00436:00447
ACGAGTGCGTTCCCCATGTCGTAGGTACTC
+
9<@@@ACCBCACB@4999999449994444
@HQ5VQ:00436:00448
TAGTATCAGCCTCGCCATGACGAAGGTATTCC
+
4?A<9<CE@A@ACCCABBBBB?==@?>>AAB=
@HQ5VQ:00438:00444
ACGAGTGCGTTCCCCATGTCGTAGGTTACTC
+
;;@@999>9924>>,4944444331104448
@HQ5VQ:00442:00405
ACGAGTGCGTTCCCCATGTCGTAGGTACTC
+
@>=@A@@CBB?BHH9B;99>9443734///
@HQ5VQ:00443:00442
ACGAGTGCGTTCCCCATGTCGTAGGTACTC
+
CCBBBAADCC?BBB4<<@@>>9984794@>
@HQ5VQ:00446:00423
TCTCTATGCGCTCCACATGTCTAAGGTACTG
+
94444444?A@11,1<<@@@@942429448/
@HQ5VQ:00449:00444
AGCACTGTAGCTGTCACTAGTT
+
49>9444444448998491//,
@HQ5VQ:00401:00466
ATAGCGTCCACATGCAGAAGTAC
+
439////87//4::944488///
@HQ5VQ:00404:00463
ACGAGTGCGTTCCCCATGTCGTAGGTACTC
+
BBB99<AAAFBCCB7BBCBBCB?;;7;;@>
@HQ5VQ:00406:00455
TGATACGTCTCCTTCCTTAGTTACTTCAGTC
+
@@?@98844492/,/78,///,/7778////
@HQ5VQ:00406:00462
ACGAGTGCGTTCCCCATGTCG
+
9;A@@@ABBB>BAB9B@@@CC
@HQ5VQ:00406:00480
ATCAGACACGGACACAGCAGAACACACAGA
+
48AB?@@@;969?F;@AAA??=>A?880..
@HQ5VQ:00414:00491
ACGAGTGCGTTCCCCATGTCGT
+
@99999>:6:7788*///////
@HQ5VQ:00418:00465
ACGAGTGCGTTCCCCATGTCGTAGGTACTC
+
@AB??@BB@A?AAA8A@BBB@@@>479>>>
@HQ5VQ:00418:00470
ACGAGTGCGTTCCCCATGTCGTAGGTACTC
+
BBCBBBCCBC@BCC:C:99CB@??<?@<<;
@HQ5VQ:00425:00493
TAGTATCAGCCTCGCCATGACGAAGGTATTCC
+
44=AA@AA===111>;;@CBB99595944892
@HQ5VQ:00426:00484
ACGAGTGCGTTCCCCATGTCGTAGGTACTC
+
??B@?ABBBB@BBB6@@@@@ABA>77<<<A
@HQ5VQ:00428:00485
ACGAGTGCGTTCCCCATGTCGTAGGTACTC
+
BBBBBBBB?=;@@=8ACCBBBECC@@@ABB
@HQ5VQ:00430:00458
ACGAGTGCGTTCCCCATGTCGTAGGTACTC
+
;AAB@A@@<<8<BD5==BAA@9886799>>
@HQ5VQ:00430:00482
ACGAGTGCGTTCCCCATGTCGTAGGTA
+
BC@@@B;;9@;>>@/99991--,0*,,
@HQ5VQ:00432:00469
TCTCTATGCGCTCCACATGTCTAAGGTAA
+
A;<<DCBCCDA@@>B;<<A91--+-*,,*
@HQ5VQ:00435:00456
ACGAGTGCGTTCCCCATGTCGTAGGTACT
+
9<BBA@A;;<>@AA4G@A111110,01/6
@HQ5VQ:00437:00486
ACGAGTGCGTTCCCCATGTCGTAGGTACTC
+
=?=99<AAAB=@@@6A@@@@@@@@<:;9@>
@HQ5VQ:00438:00466
ACGAGGTGCGTTCCCCATGTCGTAGGTACTC
+
/111/,1//4424A>2C?9944833114444
@HQ5VQ:00439:00475
ACGAGTGCGTTCCCCATGTCGTAGGTACTC
+
@AA@?ACCCC>BBB6@@@>@;100,01/,,
@HQ5VQ:00440:00451
TGATACGTCTCCTTCCTTAGTTACTTCAG
+
AB@A999>1--+,*,*,2,//;=9:64;4
@HQ5VQ:00440:00467
ACGAGTGCGTTCCCCATGTCGTAGGTACTC
+
?@@::<CCCC@BBB8B@BBB?99:;899@?
@HQ5VQ:00441:00472
ACGAGTGCGTTCCCCATGTCGTAGGTACTC
+
BBB@@@BA>>;@>>4AABABBA9;6;>>@B
@HQ5VQ:00443:00471
ACGAGTGCGTTCCCCATGTCGTAGGTACTC
+
A@>;<;@@@D@CEE4>1111-=772/-//7
@HQ5VQ:00446:00484
ACGAGTGCGTTCCCCATGTCGTAGGTACTC
+
=@@B;8<B@@;@CC4AA@>>>988;79999
@HQ5VQ:00448:00452
ACGAGTGCGTTCCCATGTCGTATGGTACTC
+
;>9444444424@-444////...,.////
@HQ5VQ:00403:00546
ACGAGTGCGTTCCCCATGTCGTAGGTACTC
+
=@@@@@AAAEACBD4<<9999993734444
@HQ5VQ:00404:00509
ATATCGCGAGGGTATGGAAGACTCTAATAG
+
@@@BBA<<9AA19444242444333.,...
@HQ5VQ:00407:00514
ACGAGTGCGTTCCCCATGTCGTAGGTTACTC
+
::;BBBBDBB8;;;499BA=<;10,.,//8/
@HQ5VQ:00408:00503
ACGAGTGCGTTCCCCATGTCGTAGGTTACTC
+
AB@>99994424441:=@B>8---+-+-,,,
@HQ5VQ:00408:00535
ACGAGTGCGTCCCCATGTCGTAGGTACTC
+
BBCCCCA@@<<99/9>@@BCCCC<899>9
@HQ5VQ:00414:00522
TATAGCGTCCACATGCAGAACGTACAG
+
//7;;444424;444444424499433
@HQ5VQ:00420:00514
ACGAGTGCGTTCCCCATGTCGTAGGTACTC
+
99889?@9496999-9>???@?>>57999?
@HQ5VQ:00422:00523
TGATACGTCTCCTTCCTTAGTTACTTTCAGTG
+
=>BA@@@999969?A69644424444-44444
@HQ5VQ:00427:00504
ACGAGTGCGTTCCCCATGTCGTAGGTACTC
+
989>@>BA@ADDCC:FDA@@C@@><89999
@HQ5VQ:00428:00540
TAGTATCAGCCTCGCCATGACGAAGGTATTCC
+
BBBCB;<<@>;>@@@?B=>:611,1:1//,42
@HQ5VQ:00429:00523
TGATACGTCTCCTTCCTTAGTTACTTCA
+
=@@AACCBB=::;-1-1-1//,444244
@HQ5VQ:00438:00517
ACGAGTGCGTTCCCCATGTCGTAGGTACTC
+
@ABBABCCAA=?==6A@@@ACBBA?BCBB;
@HQ5VQ:00444:00520
ACGAGTGCGTTCCCCATGTCGTAGGTATC
+
==>==@>?@@6999,9>@@CDCAA?ABBC
@HQ5VQ:00445:00517
TACTGAGCTACACACAACAGA
+
1/6869F?1111//,,*////
@HQ5VQ:00448:00517
ACGAGTGCGTTC
+
9;;CBBA@@;24
@HQ5VQ:00400:00579
ACGAGTGCGTTCCCCATGTCGTAGGTACTC
+
=@@?BBCBBC@CEE:C;<;AAB::8;AAA>
@HQ5VQ:00403:00577
ACGAGTGCGTTCCCCATGTCGTAGGTACTC
+
:<<BCECBAB@CDC9BBDCBA>>>;794>8
@HQ5VQ:00405:00583
ACGAGTGCGTTCCCCATGTCGTAGGTACTC
+
8999999>>?5999,444984439<=@AAA
@HQ5VQ:00409:00552
ACGAGTGCGTTCCCCATGTCGTAGGTACTC
+
9;;@@A@@A>5999,49ACCCCBB?A<<<B
@HQ5VQ:00419:00583
ACGAGTGCGTTCCCCATGTCGTAGGTACTC
+
=>@@<<<ABGCFCD:CA>==110>,0119=
@HQ5VQ:00420:00559
ACGAGTGCGTTCCCCATGTCGTAGGTACTC
+
:;;<CCACCC=@@@6A@@AA;99>4894>;
@HQ5VQ:00423:00567
TCTACTATGCCTCCCC
+
994449////,,,,,,
@HQ5VQ:00424:00564
ACGAGTGCGTTCCCCATGTCGTAGGTACTC
+
BBBB>=@=>>;>@A4AAACC<;;A<?@<;;
@HQ5VQ:00424:00588
TGATACGTCTCCTTCCTTAGTTACTTCA
+
AB?99;A9<9A@D@G@CCBCBBCCEBHC
@HQ5VQ:00426:00555
ATATCGCGAGGGTATGGAAGACTCTATA
+
BBBBBBAAA??:9;??7;7<AAABBBA?
@HQ5VQ:00429:00589
TAGTATCAGCCTCGCCATGACGAAGGTATTCC
+
<=CCCCBEBC@@>9959;;1///,/,/66,42
@HQ5VQ:00431:00576
ACGAGTGCGTTCCCCATGTCGTAGGTACTC
+
499@;99>=>5999-9@A@;<=BA=@A@<<
@HQ5VQ:00432:00590
ACGAGTGCGTTCCCCATGTCGTAGGTACTC
+
>@BAAACCBB8;994;==BBCCCC@B;<<B
@HQ5VQ:00433:00599
ACGAGTGCGTTCCCCATGTCGTAGGTACTC
+
??BBBCBBBB@BBB9A@B??BBCC?ABBBB
@HQ5VQ:00434:00574
ATATCGCGTACGGTAT
+
4744492,,,,,*,00
@HQ5VQ:00435:00573
ACGAGTGCGTTCCCCATGTCGTAGGTACTC
+
>@=@AECA@C2444/9@@@A@988<79994
@HQ5VQ:00446:00563
ACGAGTGCGTTCCCCATGTCGTAGGTACTC
+
@A>??B<;9@599<49BABCCDCC=99<;A
@HQ5VQ:00448:00563
ACGAGTGCTTCCCCATGTCGTAGGTACTC
+
BBABCF<<;@DDD8BBCAAACCC=;<<>?
@HQ5VQ:00400:00625
ACGAGTGCGTTCCCCATGTCGTAGGTAC
+
>9998=988C6999/4=>>>11/.,0//
@HQ5VQ:00409:00610
ACGAGTGCGTTCCCCATGTCGTAGGTACTC
+
?B@BBB<<;D@DHC9DAB;;9998489994
@HQ5VQ:00409:00637
TACTGAGCTACCACACACAGAAAGGATTGGTGC
+
B:A>>99444:244::4;;999-31331.66.,
@HQ5VQ:00411:00611
ACGAGTGCGTTCCCCATGTCGTAGGTACTC
+
9>A:;=CBBCDFFD9HCC;;3;9:90111<
@HQ5VQ:00412:00625
ACGAGTGCGTTCCCCATGTCGTAGGTACTC
+
?@BB@@@A@>;@@@6ABCCCDBBA@@@@CB
@HQ5VQ:00413:00637
ACGAGTGCGTTCCCCATGTCGTAGGTACGCTACTA
+
8=8;<>>@@@5999/9AA@BBA=80,--,,0,,*0
@HQ5VQ:00419:00615
ACGAGTGCGTTCCCATGTCGTAGGTACTC
+
=BB@?ABBBCACE?DCAAB@?>>;799>A
@HQ5VQ:00420:00607
ACGAGTGCGTTCCCCATGTCGTAGGTACTC
+
9;;<<BA;995999/9?>>@A@=;>:94?4
@HQ5VQ:00420:00629
ACGAGTGCGTTCCCCATGTCGTAGGTACTAC
+
@;999111//,/66*//44444491349444
@HQ5VQ:00422:00642
ACGAGTGCGTTCCCCATGTCGTAGGTATC
+
>A=:9<=CGC@EDB7A@9999;;B?BBB?
@HQ5VQ:00426:00616
ACAGACACGGACACAGCAGAACACACAG
+
=@>;99:99844998??>98533.433.
@HQ5VQ:00427:00610
ACGAGTGCGTTCCCCATGTCGTAGGTACTC
+
BBBBBAABBC@CCC7B@@@@>>=>489>A@
@HQ5VQ:00431:00630
ACGAGTGCGTTCCCCATGTCGTAGGTACTC
+
8??@;<<CDCBECC9G@@=>999?689999
@HQ5VQ:00433:00636
CGTGTCTCTAGGCACAGGATTTGTGTAGAG
+
==;99E<11/87796687///+////6/44
@HQ5VQ:00435:00626
ACGAGTGCGTTCCCCATGTCGTAGGTACTC
+
@@@@>@AABDAIDC9AAB@?@99858>>>>
@HQ5VQ:00439:00610
ACGAATGTGCGTTCCCCATGTCGTAGGTACTC
+
,-**)*****,777>;1;;@>>@>98689498
@HQ5VQ:00441:00646
ACGAGTGCGTTCCCCATGTCGTA
+
=;>11111//,444,44444444
@HQ5VQ:00441:00647
TGATACGTCTCCTTCCTTAGTTACATTCAGT
+
948@98841:6,1,/,/,/69244//,////
@HQ5VQ:00442:00618
ACGAGTGCGTTCCCCATGTCGT
+
=@@A==>>995444,44444//
@HQ5VQ:00443:00611
ACGAGTGCGTTCCCCATGTCGTAGGTACTC
+
BBB@?ABBBC@CCC:CCCCCCBBB@BAA@A
@HQ5VQ:00444:00626
ACGAGTGCATGTCGTAGGTACTC
+
AA9<<CECCCCEBBABB>;<991
@HQ5VQ:00446:00617
ACGAGTGCGTTCCCCATGATCGTAGGT
+
@>>@;<<A@@<BB@,44444444//,/
@HQ5VQ:00446:00622
ACGAGTGCGTTCCCCATGTCGTAGGTACTC
+
49;;<CBCCC@CCE9@@B@>>>8847@999
@HQ5VQ:00406:00656
ACGAGTGCGTTCCCCATGTCGTAGGTACTC
+
9;9A@@999A5999/9?>>>>>98489894
@HQ5VQ:00406:00681
TGATAACGTCTCCTTCCTTAGTTACTTCAGT
+
@9999244444489242494482449;999?
@HQ5VQ:00410:00677
ACGAGTGCGTTCCCCATGTCGTAGGTACTC
+
=====@<<;BABDB:FBBBBBBBB?:;<AA
@HQ5VQ:00411:00663
ACGAGTGCGTTCCCCATGTCGTAGGTACTC
+
@???BCHBC=2444/9999ABBBB@CDCA<
@HQ5VQ:00412:00688
ACGAGTGCGTTCCCCATGTCGTAGGTAAGTC
+
44444499::89>>4999;::1/.,./,//4
@HQ5VQ:00413:00688
TACTGAGCTACACACACAGAAAAGA
+
C;<<@@@@=>?<1-,,,,,///*//
@HQ5VQ:00413:00695
TACTGAGCTACACACAACAGAA
+
84449BBA@D91--,,*,,,//
@HQ5VQ:00416:00667
ACGAGTGCGTTCCCCATGTCGTAGGTACTC
+
9@@994;;9?@HCC7::BBBAA@?489494
@HQ5VQ:00418:00660
ACGAGTGCGTTCCCCATGTCGTAGGTACTC
+
=>>A9999442444,444444443134444
@HQ5VQ:00418:00666
ACGAGTGCGTTCCCCATGTCGTAGGTACTC
+
=@ABBBAAAGBFFC9=<C@@@>@><899@>
@HQ5VQ:00420:00678
ATATCGCGAGGGTATGGAAGACTCTATAGA
+
>?@BAAAB9<<8<A@@5<:9>>>78777./
@HQ5VQ:00422:00694
CGTGTCTCTAGGCACAGGATTTTGTGAGA
+
;9<99@@@9;488944484444,44999=
@HQ5VQ:00423:00687
TCTCTATGCGCTCCACATGTCTAAGGTA
+
>@@A9;<A<<9@C<9:94;@@11-/,//
@HQ5VQ:00423:00690
ACGAGTGCGTTCCCCATGTCGTAGGTACTC
+
BB???@BBBB@CCC:CBBBBBB>;:?;;;<
@HQ5VQ:00425:00650
ACGAGTGCGTTCCCCATGTCGTAGGTACTC
+
=?@:;9<@@A@BCC7GA;88>>>><89999
@HQ5VQ:00425:00659
TACTGAGCTACACACACAGAAAGATTGGT
+
9=@@@ADBCB@A@@B>>?99918??<A?B
@HQ5VQ:00430:00669
ACGAGTGCGTTCCCCATGTCGTAGGTACTC
+
BBBB@?@BAB>BBB9BCCBBDBAA><>@BA
@HQ5VQ:00441:00664
ACGAGTGCGTTCCCCATGTCGTAGGTACTC
+
>@@@@AABBB=@@@6ACABBBBBB7;<999
@HQ5VQ:00443:00662
ACGAGTGCGTTCCCCATGTCGTAGGTACTC
+
?8944=98896999/9AA@><11.,.////
@HQ5VQ:00400:00700
ACGAGTGCGTTCCCCATGTCGTAGGTACTC
+
>@BBAAAB@@=ACC:CCA?@@@><479999
@HQ5VQ:00402:00731
ACGAGTGCGTTCCCCATGTCGTAGGTACTC
+
9/6/1////::@CC7:;;;4499>;89499
@HQ5VQ:00403:00709
ATATCGCGAGGGTATGGAAGACTCTATAG
+
BABCAA>99991999@5;8;@?A>??::7
@HQ5VQ:00409:00708
AGCACTGTAGCTGTCACTAGTTATTTGT
+
;==@;<;BAB;9<CA@>>>99599919>
@HQ5VQ:00410:00724
ACGAGTGCGTTCCCCATGTCGTAGGTACTC
+
94>9;4;?>>6999,9DDA;<<AA>?<;<;
@HQ5VQ:00416:00739
ACGAGTGCGTTCCCCATGTCGTAGGTACTC
+
9;AB>???9959>?4?@A>>>9985899@9
@HQ5VQ:00419:00716
ACGAGTGCGTTCCCCATGTCGTAGGTACTC
+
=B>99<@@9959A@4@999@@@>?<899@9
@HQ5VQ:00420:00719
ACGAGTGCGTTCCCCATGTCGTAGGTACTC
+
CCCEBBA>@@5999/99AAAA<<8=;9<<9
@HQ5VQ:00423:00740
ATCAGACACGGACACAGCAGAACACAC
+
AAAB:9<BBB?BBCAAAAABB?BC???
@HQ5VQ:00431:00700
ACGAGTGCGTTCCCCATGTCGTAGGTACTC
+
?@B@@@CBCC@CCC:CC??@@>;;==2111
@HQ5VQ:00431:00729
AGCACTGTAGCTGTCACTAGTTTAC
+
BB@<;<A=?>9?@9994444//+,,
@HQ5VQ:00431:00730
TCTCTATGCGCTCCACATGTCTAAGGTA
+
11::::AA@AG;<8<?B><1111,/,//
@HQ5VQ:00432:00725
TCTCTATGCGCTCCACATGTCTAAG
+
BCCAAACCG@A>@59994//,,,*,
@HQ5VQ:00435:00713
ACGAGGTGCGTTCCCCATGTCGTAGGTACTC
+
9////,/////,444,4:444>=86:=<221
@HQ5VQ:00440:00725
ACGAGTGCGTTCCCCATGTCGTAGGTACTC
+
<CCCBB?>@A<AAA6?@@>999985844?8
@HQ5VQ:00440:00726
ACGAGTGCGTTCCCCATGTCGTAGGTACTC
+
9@>@@;44;;2499,4;98888=7;>>>?>
@HQ5VQ:00443:00710
ACGAGTGCGTTCCCCATGTCGTAGGTACTC
+
89944998895994,49:>BA?@@?;<;B9
@HQ5VQ:00444:00737
ACGAGTGCGTTCCCCATGTCGTAGGTACTC
+
=@BBBB@@995999,4:C>@B==>5899>>
@HQ5VQ:00445:00725
TAGTATCAGCCTCGCCATGACGAAGGTATTCC
+
;;@@@@C<<=CCCCC@A?>;94959<999295
@HQ5VQ:00446:00724
ACGAGTGCGTTCCCCATGTCGTAGGTACTC
+
@BABBABEBB>BCB4<<?@@>998474444
@HQ5VQ:00446:00726
ACGAGTGCGTTCCCCATGTCGTAGGTACTC
+
;<CCCCDC@;2444/9@>99;;@?>BCBAA
@HQ5VQ:00447:00701
ACGAGTGCGTTCCCCATGTCGTAGGTACTC
+
>>@@@A@>@@5999,4?>?AFBB>=?@999
@HQ5VQ:00401:00775
ACGAGTGCGTTCCCCATGTCGTAGGTACTC
+
A@B@99<;<;<BCB9CB@>>9483134444
@HQ5VQ:00403:00798
ACGAGTGCGTTCCCCATGTCGTAGGTACTC
+
:;;;<=ABAB=@@@6<99AA@@AA>899?9
@HQ5VQ:00404:00788
ACGAGTGCGTTCCCCATGTCGTAGGTACTG
+
9<;;;@>A@A>BDF:CBB994887734444
@HQ5VQ:00405:00796
ACGAGTGCGTTCCCCATGTCGTAGGTACTC
+
>>>999444;:>@B9CABAA@@9;7;<<BC
@HQ5VQ:00407:00771
TCTCTATGCGCTCCACATGTCTAAGGTAC
+
;99BA@AB@??99599991111/,/,///
@HQ5VQ:00408:00761
ACGAGTGCGTTCCCCATGTCGTAGGTACTC
+
9<CC<<<CA?7;;;49>@?AA@CC=?@A@@
@HQ5VQ:00409:00770
AGCACTGTAGCTGTCACTAGTTACTTGTGT
+
//8866>@==?989>9999C@?CFCACCAA
@HQ5VQ:00411:00767
ACGAGTGCGTTCCCCATGTCGTAGGTACTCT
+
=@@A@@<;<B=>@@6?>>99999747//0,,
@HQ5VQ:00412:00797
ACGAGTGCGTTCCCCATGTCGTAGGTACTC
+
98>>>9999B@CCA:CCCC@>910,11///
@HQ5VQ:00414:00750
ACGAGTGCGTTCCCCATGTCGTAGGTACTC
+
9;A@@@BB@@>AIFDECCBC@>>>4:9<AB
@HQ5VQ:00414:00776
ACGAGTGCGTTCCCCATGTCGTAGGTACTC
+
9444844ABCABBB8DEDB@9998488884
@HQ5VQ:00414:00790
ACGAGTGCGTTCCCCATGTCGTAGGTACTC
+
8@>:;;<AABACEE9DCCAAA@9748>>>>
@HQ5VQ:00416:00776
ACGAGTGCGTTCCCCATGTCGTAGGTACTC
+
9ABBABA@>>5999/9@>48///4,.////
@HQ5VQ:00418:00763
ACGAGTGCGTTCCCCATGTCGTAGGTACTC
+
@A@BBBCCB>;@@@6?BABBBBCC@CBBCC
@HQ5VQ:00418:00794
ACGAGTGCGTTCCCCATG
+
==?989911/,/88*///
@HQ5VQ:00419:00778
ACGAGTGCGTTCCCCATGTCGTAGGTACTC
+
/99;<=<B@@5444/9?>991//.,.//,,
@HQ5VQ:00420:00763
ACGAGTGCGTTCCCCAGGTCGTAGGTAC
+
=@A@@@;99@6999/942444/,,*,,,
@HQ5VQ:00420:00765
ACGAGTGCGTTCCCCATGTCGTAGGTACTC
+
99?A@AADCIACCB4<9>999>>><@A=@>
@HQ5VQ:00420:00785
ACGAGTGCGTTCCCCATGTCGTAGGTACTC
+
>?9;;B@@?C>ABB9BCCBBC<<;?@A;;9
@HQ5VQ:00422:00784
CGTGTCTCTACGGACACATGGATTTTGTGTAAGGA
+
4494:FC<9;A=244:444424;@@6;8888+,*,
@HQ5VQ:00423:00797
ACGAGTGCGTTCCCCATGTCGTAGGTACTC
+
BBBBBBB=::2444/9BBACAA@B<@@ABA
@HQ5VQ:00424:00775
ACGAGTGCGTTCCCCATGTCGTAGGTACTC
+
?@BBBBCBBA=@@@6A>B=@@<;;>BAABB
@HQ5VQ:00425:00798
ATAGCGTCCGACATGTAGATGA
+
49;844442449/,,,,,/,//
@HQ5VQ:00426:00778
ACGAGTGCGTTCCCCATGTCGTAAGGT
+
==@@>@@>@@5999,9?@?>>2/+,88
@HQ5VQ:00429:00753
ACGAGTGCGTTCCCCATGTCGTAGGTACTC
+
=<;;AB<<<CDCDC8B@<;89>:7,.////
@HQ5VQ:00431:00774
ACGAGTGCGTTCCCCATGTCGTAGGTACTC
+
>>??>@@A?>5999/9BB@@ABBA>:;;;9
@HQ5VQ:00433:00752
TCTCTATGCGCTCCCACATGTCTG
+
4444444444444969;4///8//
@HQ5VQ:00436:00785
ACGAGTGCGTTCCCCATGTCGTAGGTACTC
+
=BBA@@A<<<ABCD>IC@;99998484444
@HQ5VQ:00438:00781
ACGAGTGCGTTCCCCATGTCGTAGGTACTC
+
===?BB;;=J@DDC9AAB9999984894;:
@HQ5VQ:00439:00793
ACGAGTGCGTTCCCCATGTCGTAGGTACTC
+
8999A@>AAB<>@@/99@ACBBB@>??999
@HQ5VQ:00439:00795
ACGAGTGCGTTCCCCATGTCGGTAGGTACTC
+
9<C@@ACDCC?CCC9C;;;CCACCC=@=;<A
@HQ5VQ:00440:00789
CGGTGTCTCTAGGCACAGGATTTTGTGTAG
+
<>?BBC<>@CCC@CCBA@69999/9>>999
@HQ5VQ:00440:00795
ATATCGCGAGGTATGGAAGACTCTATAGAGGACATC
+
13?88411//,/668:;;;@433387=77606./1/
@HQ5VQ:00443:00756
ACGAGTGCGTTC
+
4;A;;<@AAA>B
@HQ5VQ:00444:00795
ACGAGTGCGTTCCCCATGTCGTAGGTACTC
+
=?B9:<CB@C5999/9BA999993484444
@HQ5VQ:00445:00792
ATATCGCGTACGGTATGG
+
9:;4498/////,///8,
@HQ5VQ:00446:00765
TAGTATCAGCCTCGCCATGACGAAG
+
4=49999:?==>>9959-87,,,*,
@HQ5VQ:00447:00763
ACGAGTGCGTTCCCCATGTCGTAGGTACTC
+
:<;BA@>>996999,4489>=84:7;@@>B
@HQ5VQ:00449:00796
ACGAGTGCGTTCCCCATGTCGTAGGTACTC
+
?@A;9<BC@@>BBA7BCBBCDA@@?BBCCD
@HQ5VQ:00400:00843
ACGAGTGCGTTCCCATGTCGTAGGTACTC
+
?@@@BCC<?=@CD<CAA;98443779444
@HQ5VQ:00402:00804
ACGAGTGCGTTCCCCATGTCGTAGGTACTC
+
BB?@>@;;<A>AEK9BADBB<<<F>B@A>9
@HQ5VQ:00404:00825
ACGAGTGCGTTCCCCATGGTCGTAGGTACTC
+
9;;BAA?>985999/9>><@G@@AA>@;<<A
@HQ5VQ:00405:00840
AACGAGTGCGTTCCCCATGTCGTAGGTACTC
+
B=BB99<@>>>6999-9B@BBCCCCB@ABBB
@HQ5VQ:00419:00834
ACGAGTGCGTTCCCCATGTCGTAGGTACTC
+
=@@BBA@@@A>A@A6B@ABBB;;;7;<9AA
@HQ5VQ:00420:00803
ACGAGTGCGTTCCCCATGTCGTAGGTACTC
+
9<CCCCCCAC6944/9>=@@AAAE@ABBBB
@HQ5VQ:00421:00837
ACGAGTGCGTTCCCCATGTCGTAGGTACTC
+
=@@B@@>?>>5999,499>=9493>??999
@HQ5VQ:00425:00848
ACGAGTGCGTTCCCCATGTCGTAGGTACTC
+
?@BB?@@A??5999/9@@@CCC@A<@;<<@
@HQ5VQ:00430:00804
ACGAGTGCGTTCCCCATGTCGTAGGTACTC
+
@BD@@@;;;@=ACG9E=<<BA>9848999@
@HQ5VQ:00433:00841
TCTCTATGCGCTCCCACATGTCTAAGGTACT
+
,,,,,,/444444:64449A@94424:;;;;
@HQ5VQ:00434:00844
ACGCTCGTACCATGCCGGTAGACAGGAGAC
+
9;;44;99;A@A;==2/,/...///,/..3
@HQ5VQ:00436:00805
ACGAGTGCGTTCCCCATGTCGTAGGTACTC
+
@@BBBCCCDF@CCC7<<AAAA998;894=8
@HQ5VQ:00438:00813
TCTCTATGCGCTCCACATGTCTAAGGTA
+
>844499>@>?;<5<AB999C9954899
@HQ5VQ:00439:00813
ACGAGTGCGTTCCCCATGTCGTAGGTACTC
+
>B9;9/:://,///*//449:443474444
@HQ5VQ:00445:00847
ACGAGTGCGTTCCCCATGTCGTAGGTACC
+
CC?@FCCDDCBEKK9>?B;;999848845
@HQ5VQ:00446:00831
ACGAGTGCGTTCCCCATGTCGTAGGTACTC
+
=@@@@BBCCC=??=6A?==>CB@B?B;<<@
@HQ5VQ:00446:00844
ACGAGTGCGTTCCCCATGTCGTAGGTACTC
+
//>=@ADCCC@BBB9B?>?BCCCC@C<<<@
@HQ5VQ:00449:00844
ACGAGTGCGTTCCCATGTCGTAGGTACTC
+
9:@@@@@>>>69914448>@>>><<9999
@HQ5VQ:00402:00872
ACGAGTGCGTTCCCCATGTCGTAGGTACTC
+
9;?@@ABB@@5999/9@?ACCBBA@BCB@@
@HQ5VQ:00405:00857
ACGAGTGCGTTC
+
@@=BBB>==;24
@HQ5VQ:00406:00864
ACGAGTGCGTTCCCCATGTCGTAGGTACTC
+
49@;;<BBBCACCC5<<@>999>?689>>>
@HQ5VQ:00407:00861
ACGAGTGCGTTCCCCATGTCGTAGGTACTC
+
?>@?>9994424;B9DBAAA@998<899@>
@HQ5VQ:00410:00867
TGATACGTCTCC
+
4999948>-**)
@HQ5VQ:00411:00851
CGTGTCTCTAGGCACAGGATTT
+
/499;;A<998:11///,//77
@HQ5VQ:00411:00860
ACGAGTGCGTTCCCCATGTCGTAGGTACTC
+
=BAB@@@??@5999,4?@@@B;9848999>
@HQ5VQ:00413:00891
ATATCGCGAGGGTATGGAAGACTCTATA
+
CABBBBC<>=DBCAAA?C@CBBABB@@>
@HQ5VQ:00414:00884
ACGAGTGCGTTCCCCATGTCGTAGGTACTC
+
499@@@>AA@5999/9@>>>999858>994
@HQ5VQ:00416:00875
ACGAGTGCGTTCCCCATGTCGTAGGTACTC
+
=?@AAAAA@@;>@@6ABA@BBB@@=@AAAC
@HQ5VQ:00418:00877
TAGTATCAGCCTCGCCATGACGAAGGGTATTCC
+
;;;899@999<999>;>>?>>99644-44/,/,
@HQ5VQ:00418:00892
TAGTATCGAGCCTTCCGCCATGACGAAGGGTA
+
//,,///////,/,424984444:44244-44
@HQ5VQ:00419:00877
ACGAGTGCGTTCCCCATGTCGTAGGTA
+
11///6689=<@A@/99999111-*,,
@HQ5VQ:00420:00868
TGATACGTCTCCTCCTTAGTTACTTCAGTGC
+
>8>99444811,1/,/56/424442444==/
@HQ5VQ:00421:00869
AGCACTGTAGCGTCA
+
9449499494:////
@HQ5VQ:00421:00898
TACTGAGCTACACACAACATGA
+
9;;@?BBA@>>>1/,,*,***,
@HQ5VQ:00425:00893
ACGAGTGCGTTCCCCATGTCGTAGGTACTC
+
=@;;;@>>>>5999-9@@@AB@A?<899>>
@HQ5VQ:00426:00873
ACGAGTGCGTTCCCCATGTCCGTAGGTACTC
+
9;BBB>B>895999/99@99544474344?4
@HQ5VQ:00428:00883
TACTGAGCTACACACAACAGAAAAGATTGGT
+
899944@@984444442444444,4431313
@HQ5VQ:00429:00857
ACGAGTGCGTTCCCCATGTCGTAGGTACTC
+
=>@@;99>>>;>>>4>99999443734444
@HQ5VQ:00429:00877
AGCACTGTAGCTCGTCACTAGTTACTTGTG
+
84499:A99999449;4;918>,///,//4
@HQ5VQ:00429:00897
TAATATCAGCCTTCGCCATGA
+
442494444423143494///
@HQ5VQ:00432:00869
AGCACTGTAGCTGTCACTAGTTACTTGTGTG
+
1/////6@;;9;944::4444249A<==?:4
@HQ5VQ:00433:00876
ACGAGTGCGTTCCCCATGTCGTAGGTACTC
+
8?B<;9BB;989AB/999>@A998=899A@
@HQ5VQ:00434:00889
ACGAGTGCGTTCCCCATGTCGTAGGTACTC
+
>@BBBBB@>C5999/9B@BCBBBD@B@AAC
@HQ5VQ:00439:00862
ACGAGTGCGTTCCCCATGTCGT
+
99994844442444,44/////
@HQ5VQ:00439:00886
ACGAGTGCGTTCCCCATGTCGTAGGTACTC
+
>?@;;<BC<<;DKK:CA@@@>>>>;?>>BB
@HQ5VQ:00441:00871
ACGAGTGCGTTCCCCATGTCGTAGGTACTC
+
9;BA@ABDBB7<;9/9999@G@A@ABBBDB
@HQ5VQ:00443:00850
ACGAGTGCGTTCCCCATGTCGTAGGTACTC
+
499>@@@@A@5999/9A@>>999>;>9;;;
@HQ5VQ:00443:00854
ACGAGTGCGTTC
+
4;AC;<<@A@59
@HQ5VQ:00444:00882
ACGAGTGCGTTCCCCATGTCGTAGGTACTC
+
9;B@@ACBA@8;;;4<AABBBB@@<?@A@>
@HQ5VQ:00446:00880
ACGAGTGCGTTCCCCATGTCGTAGGTACTC
+
89@;;<A@>@;>>>4?9<;DBAC@6;94>>
@HQ5VQ:00446:00894
CGTGTCTCTAGGCACATGGATTTGTGTAGA
+
BBBCCCCCDCB>>A<999@99914999944
@HQ5VQ:00447:00883
ATATCGCGAGGGTATGGAAGACTCTATAG
+
@@CCCCCAAAA<@=@@?B@BA@??D@==7
@HQ5VQ:00447:00888
CGTGTCTCTAGGCACAGGATTTTGTGTAGAG
+
9@@?@>9999424944494444,4444444/
@HQ5VQ:00448:00860
TACTGAGCTACACACACAGAAAGATTGGTGCTG
+
994>>944999111//62,//,/..,.,.1166
@HQ5VQ:00402:00909
ACGAGTGCGTTCCCCATGTC
+
>>>A911://,/88*//44/
@HQ5VQ:00402:00941
AACGAAGGTGCGTTTCCCCATGTCGTAGGTACTC
+
>59942924;?889-4>>,44//////.,.6844
@HQ5VQ:00404:00937
AGCACTGTAGCTC
+
444444;4/////
@HQ5VQ:00405:00928
ACGAGTGCGTTCCCATGTCGTAGGTACTC
+
49>99949;@5991449>>4997;<>=@=
@HQ5VQ:00405:00937
TCTCTATGCGCTCCACATGTCTAAGGTA
+
>>>9;<9@@?>9959?>AACCCC@CACC
@HQ5VQ:00406:00901
ACGAGTGCGTTCCCCATGTCGTAGGTACTC
+
4;;A@@?DA@5999,4944:988<5:9=@>
@HQ5VQ:00407:00901
TGATACGTCTCCTTCCTTAGTTACTTCAG
+
?@@@@@;;<@B>@>B=><>?>599><?A9
@HQ5VQ:00407:00937
ACGAGTGCGTTCCCATGTCGTAGGTACTC
+
9999998?@@59914;:ABDCCCB@ABAB
@HQ5VQ:00408:00948
TGATGAGTCTCCT
+
/////4::33424
@HQ5VQ:00410:00939
ACGAGTGCGTTCCCATGTCGTAGGTACTC
+
99>>>>>@99544-4444498:9134499
@HQ5VQ:00411:00904
ACGAGTGCGTTCCCCATGTCGTAGGTAC
+
?@>@@>999?6999,99=>9444393//
@HQ5VQ:00412:00931
ACGAGTGCGTTCCCATGTCGTAGGTACTC
+
==@@;;9@@@699199@@BCCBB>A;999
@HQ5VQ:00412:00948
ACGAGTGCGTTCCCATGTCGTAGGTACTC
+
49>9984448294-4448>B?AB@>9898
@HQ5VQ:00415:00947
ACGAGTGCGTTCCCCATGTCGTAGGT
+
4;;;;;A>A@5999/9>>>?ABCB?B
@HQ5VQ:00419:00902
ACGAGTGCGTTCCCCATGTCGTAGGTACTC
+
9;C<;<ACA@=@@>4?@@@CCCCC@C<><C
@HQ5VQ:00422:00935
ACGAGTGCGTTCCCCATGTCGTAGGTACTC
+
@?=>==899@5999-9@@@DAAAB?;<<A@
@HQ5VQ:00426:00904
CGTGTCTCTAGGCACAGGATTTTGTGTAG
+
@@=ACCCCCCCACBA?@?9999/999999
@HQ5VQ:00426:00935
TGATACGTCTCCTTCCTTAGTTACTTCAG
+
>>>>99;9>@B=A>AEB=?99598/,///
@HQ5VQ:00430:00925
ACGAGTGCGTTCCCATGTCGTAGGTATC
+
998>99844=244-4///////.34444
@HQ5VQ:00431:00937
ACGAGTGCGTTCCCCATGTCGTAGGTACTC
+
@@AA?@99<959AB4?@@?999??;>>9<;
@HQ5VQ:00433:00940
ATAGTCTCCGTCTATAC
+
?>=898//,////,***
@HQ5VQ:00434:00911
ACGAGGTGCGTTCCCCATGTCGTAGGTACTC
+
884//78/,,*)***)*,,/6/447134:44
@HQ5VQ:00437:00910
ACGAGTGCGTTCCCCATGTCGTAGGTACTC
+
@@CA@AA9995999,9444>:997>;>=BB
@HQ5VQ:00443:00906
ACGAGTGCGTTCCCCATGTCGTAGGTACTC
+
94@A;<;=9989==69AAB<<<BA>>@?@9
@HQ5VQ:00446:00909
TGATACGTCTCCTTCCTT
+
48>?999>8--+-*,*,2
@HQ5VQ:00446:00946
ACGAGTGCGTTCCCCATGTCGTAGGTACTC
+
488?899>9;6;BB1<;@?>>9977744>4
@HQ5VQ:00447:00917
ACGCTCGACATGCCCAGGTACAGGAG
+
@99;CB=AGCBB@B<;;8;AAAA@@@
@HQ5VQ:00448:00928
ACGAGTGCGTTCCCCATGTCGTAGGTACTC
+
?999?>>>;;74;;2@<9;=;>>>688444
@HQ5VQ:00449:00935
ACGAGTGCGTTCCCCATGTCGTAGGTACTC
+
8:;8>@@>>@5999/9>@@ACCCDBCCDCC
@HQ5VQ:00449:00936
ACGAGTGCGTTCCCCATGTCGTAGGTACTC
+
AA@AAA@>@C5999,9@@A@BBCB@@@ACB
@HQ5VQ:00405:00978
ACGAGTGCGTTCCCCATG
+
94;99499::2/11*//,
@HQ5VQ:00406:00971
TACTGAGTCTACC
+
9948////////,
@HQ5VQ:00408:00963
ACAGAGTGCGTTCCCCATGTCGTAGGTACTC
+
-,,,20;>BCC@CCC7<<<ABBCAA?A<<;B
@HQ5VQ:00408:00968
AGCACATGTAGCTGTCACTAGTTACGTTGTG
+
611///////4444449944/6,,,,,*,,,
@HQ5VQ:00408:00995
ACGCGTCGTACCATGCCGGTAGCAGGAG
+
/--,,,,,/4424;44248443444944
@HQ5VQ:00409:00977
TCTCTATGCGCTCCCACATGTCTGAAGGTAC
+
44444444444444-444/8<1///,/,/86
@HQ5VQ:00410:00993
ACGAGTGCGTTCCCCATGTCGTAGGTACTC
+
//6006////,///*/44444//6;91/18
@HQ5VQ:00419:00997
ACGAGTGCGTTCCCCATGTCGTAGGTATTC
+
@C?<;<CBCDACDDACBBABDDBB>A@@8;
@HQ5VQ:00420:00996
TAGTATCAGCCTCGCCATGACGAAGGTATTTC
+
@>9994;==ABDCBB7;999@>>8@@D=AA<@
@HQ5VQ:00421:00971
ACGAGTGCGTTCCCCATGTCGTAGGTACTC
+
BBABBB;;9@59994<ABCCBCCC@:<<AB
@HQ5VQ:00423:00980
TGATACGTCTCCTTC
+
>9944444666,/,/
@HQ5VQ:00424:00979
ACGAGTGCGTTCCCCATGTCGTAGGTACTC
+
4994=999>>=@?@6A>>>@@111;11/1/
@HQ5VQ:00431:00989
ACGAGTGCGTTCCCCATGTCGTAGGTACTC
+
49F;;<BCBB?CCB9B@@@@CCBC@C<==B
@HQ5VQ:00436:00984
ACGAGTGCGTTCCCCATGTCGTAGGTACTC
+
??BBBBA>??5999,9999@B@@@?@@AAA
@HQ5VQ:00436:00987
ACGAGTGCGTTCCCCATGTCGTAGGTACTC
+
9;@=;94;>@6999,4;;98?947=@;9;A
@HQ5VQ:00437:00980
ACGAGTGCGTTCCCCATGTCGTAGGTACTC
+
11=129B@?@;===,99@BAA@A?=<<<CD
@HQ5VQ:00437:00989
ACGAGTGCGTTCCCCATGTCGTAGGTACTC
+
BBB@@ACCCC=@AA6A@BCCCAA@@F@=@D
@HQ5VQ:00438:00995
ACGAGTGCGTTCCCCATGTCGTAGGTACTC
+
BBB::<DCCC@CDD:EABBBBBBC@D=?<B
@HQ5VQ:00439:00976
TGATACGTCTCCTTCCTTAGTTACTTCAG
+
BBCBBB?@@CCBC@B;?5999599?;=94
@HQ5VQ:00443:00997
ACGAGTGCGTTCCCCATGTCGTAGGTACTC
+
9=@<<;CAB@=@@>4>>>@@@@@><@9999
@HQ5VQ:00444:00993
ACGAGTGCGTTCCCCATGTCGAGGTACTC
+
41?211//=8,444,44988948249;9@
@HQ5VQ:00449:00997
ACGAGTGCGTTCCCCATGTCG
+
>?B99<@@CC5999/9>>>;<
@HQ5VQ:00406:01005
TGATACGTCTCCTTCCTTAGTTACTCAG
+
48FB;;<A=<=-1,1,/,///5//////
@HQ5VQ:00406:01026
ACGAGTGCGTTCCCCATGTCGTAGGTACTC
+
??B@9;<BA>=@??4>>>=>99;>489999
@HQ5VQ:00408:01024
ACGAGTGCGTTCCCCATGTCGTAGGTACTC
+
@AABABBA??5;994<ABBCCCCCBA?@@B
@HQ5VQ:00408:01047
ACGAGTGCGTTCCCCATGTCGTAGGTACTC
+
@@@@ABBBCC>ABB6A>@999993174444
@HQ5VQ:00409:01023
ACGAGTGCGTTCCCCATGTCGTAGGTACTC
+
ABBBBBBBDD@CCC9BBDBBB??<:@@@BB
@HQ5VQ:00412:01009
ATCAGACCACGGACACAGCAGAACACAC
+
BAABCBB?EBB>BC@AACECCB@DE?9:
@HQ5VQ:00413:01041
ACGAGTGCGTTCCCCATGTCGTAGGTACTC
+
??>@@@CCCD@CCC9CCDAABBB><9;;@>
@HQ5VQ:00418:01007
ACGAGTGCGTTCCCCATGTCGTAGGTACTC
+
@@9;;<CB@@8;99/999<;=;@B@A=<<@
@HQ5VQ:00421:01037
ACGAGTGCGTTCCCCATGTCGTAGGTACTC
+
BBA@@A?@ADACCC9BBBBB@@@?<?>@@@
@HQ5VQ:00423:01001
GTCCAGCATCTGTAG
+
7882///////,,,,
@HQ5VQ:00425:01013
TCTCTATGCGCTCCACATGTCATAAGGTTA
+
94499444444448?494444/66,/,/,/
@HQ5VQ:00426:01018
CGTGTCTCTAGGCACAGGATTTTGTGTAGA
+
989B?99<>4429>444:4444,/88////
@HQ5VQ:00427:01029
ACGAGTGCGTTCCCCATGTCGTAGGTACTC
+
BBBBACCCED@CDC:CBB?=@@>>=@A@@@
@HQ5VQ:00428:01000
TGATACGTCTCCTTCCTTAGTTACTTCA
+
99>>999>9996969@@?BBB@<<<=99
@HQ5VQ:00430:01016
ACGAGTGCGTTCCCCATGTCGTAGGTACTC
+
=A@99<B@>>=@>>4A@@@CCCAB?B<<=B
@HQ5VQ:00433:01015
ATATCGCGAGGGTATGGAAGACTCTATAGAGG
+
;8AA>9999995449@?B@A=>7731.9.,,0
@HQ5VQ:00433:01047
ACGAGTGCGTTCCCCATGTCGTAGGTACTC
+
BBB@@A@CCCACCC:CCCBBBB@<:;=@@>
@HQ5VQ:00434:01029
ACGAGTGCGTTCCCCATGTCGTAGGTACTC
+
=@@@@@@BBC@CCC:CAA@CCCCCBBC@A@
@HQ5VQ:00436:01009
TATAGCTCCTACTATA
+
@??@=222*,,,,(,,
@HQ5VQ:00437:01012
ACGAGTGCGTTCCCCATGTCGTAGGTACTC
+
@BB@@ACEEE@CCC:C:;:BCCCD@C<<<B
@HQ5VQ:00437:01013
ACGAGTGCGTTCCCCATGTCGTAGGTACTC
+
=>?99<BBB@>A@@6A?@@BCCCC@C<<<<
@HQ5VQ:00438:01015
ACGAGTGCGTTCCCATGTCGTAGGTACTC
+
>=?===>>>?59914;?ACCBBB8;<ABD
@HQ5VQ:00438:01018
ACGAGTGCGTTCCCCATGTCGTAGGTACTC
+
9>@99<<@@A@CHD8BABBDE<<;?;99@9
@HQ5VQ:00441:01012
CGTGTCTCTAGGCACAGGATTTGTGTAG
+
449;9:999942444475///+////66
@HQ5VQ:00441:01015
ACGAGTGCGTTCCCATGTGTATG
+
998:4444442//+//,,,,/..
@HQ5VQ:00443:01041
CGTGTCTCTAGGCACAGGATTTTGGTGTAG
+
99ABA?=====;>@6685//11+1,/66//
@HQ5VQ:00446:01004
ACGAGTGCGTTCCCCATGTCGTAGGTACTC
+
BBBBAAB@;;2449/9999BBBBC@C=<<@
@HQ5VQ:00446:01005
ACGAGTGCGTTCCCCATGTCGTAGGTACTC
+
?@C@@ABC??5999/9999@CBBC@AA@<<
@HQ5VQ:00446:01013
ACGAGTGCGTTCCCCATGTCGTAGGTACTC
+
898444988;5999,999944443139999
@HQ5VQ:00446:01016
ACGAGTGCGTTCCCCATGTCGTAGGTACTC
+
9;>9;;;;9=<A>>9?;=<AACCCAC<><@
@HQ5VQ:00446:01033
ACGAGTGCGTTCCCCCATGTCGTAGGTACTC
+
9;@999998:24999+49=;;:11.,11114
@HQ5VQ:00446:01038
ACGAGTGCGTTCCCCATGTCGTAGGTACT
+
?@?@;;<A@A>ACC4<<>9111/.,.///
@HQ5VQ:00448:01027
ACGAGTGCGTTCCCCATGTCGTAGGTACTC
+
=@B:9<<@@B@CDC:EBCCCCCAB@B;<<<
@HQ5VQ:00449:01032
ACGAGTGCGTTCCCCATGTCGTAGGTACTC
+
??B99<BCCC@ECC:DBBBBBA?>>@A@@@
@HQ5VQ:00401:01097
ATATCGCGTACGGTATGGAAGAC
+
934444//////,////,/,444
@HQ5VQ:00402:01063
ACGAGTGCGTTCCCATGCTCGTAGGTACGTC
+
4999444444244-4402,,,,,,*,20/44
@HQ5VQ:00403:01071
TCTCTAGCGCTCCCACATGTCATGAAGGTACT
+
444444;444444-444//8/////,/,//64
@HQ5VQ:00406:01067
ACGAGTGCGTTCCCCATGTCGTAGGTACTC
+
==>@AA@BAB=@@=4?@@>>999>589444
@HQ5VQ:00409:01062
TGATACGTCTCCTTCCTTAGTTACTTCAGT
+
=@??@>>@99969;>5959995991,/611
@HQ5VQ:00411:01064
TACTGAGCTACACACACAGAAAGATTGGTG
+
ABBBB?@ACC@?1111/6///+/4313133
@HQ5VQ:00411:01078
TCTCTATGCGCTCCACATGTCTAAGGTA
+
444444447////,/8;@AC<<;?B>=@
@HQ5VQ:00414:01064
ATCAGACACGGACACAGCAGAACACACAG
+
9<>:;;;AAA9<<A<9998;?494773..
@HQ5VQ:00414:01094
ACGCTCGTACCATGCCCAGGTACAGGAG
+
9;@@@D9999249844-48843499644
@HQ5VQ:00417:01061
ACGAGTGCGTTCCCCATGTCGTAGGTACTC
+
949994:::;2944,4999AAA@A=?9999
@HQ5VQ:00419:01069
ACGAGTGCGTTCCCC
+
:9468////6,///*
@HQ5VQ:00423:01065
ACGAGTGCGTTCCCCATGTCGTAGGTACTC
+
?@;9;<<@>@=AAA6ABB@@@@@?=:99>>
@HQ5VQ:00425:01052
ACGAGTGCGTTCCCCATGTCGTAGGTACTC
+
>>?:;;@@@CEDDC9CCCBBAABA?A@AAB
@HQ5VQ:00425:01098
ACGAGTGCGTTCCCCATGTCGTAGGTACTC
+
9;@99<;>@@?BBC9:<A@@@<@;?BB<<9
@HQ5VQ:00426:01092
ACGAGGTGCGTTCCCATGTCGTAGGTACTC
+
41<11,///88,44-49=8;B>=<>;<;CB
@HQ5VQ:00428:01084
TAGTATCAGCCTCGCCATGACGAAGGTAT
+
9;BCDDCB=BCCCBH;<11////,/7///
@HQ5VQ:00428:01091
TGATACGTCTCCTTCCTTAGTTACTTCA
+
@>99999@>9969;=?A6999598>;>9
@HQ5VQ:00429:01066
ACGAGTGCGTTCCCCATGTTCGTAGGTACTCG
+
>A@>11////,///*/644246666;--,,,,
@HQ5VQ:00433:01093
ACGAGTGCGTTCCCCCCCCATGTCGTAGGTACTC
+
?@B::<DCBB?BCCCCDD%DDCDBDA@@=?@@AB
@HQ5VQ:00436:01071
ACGAGTGCGTTCCCCATGTCGTAGGTACTC
+
>@@@@@CCCC@CDD:A@ABBBBB@=AB;;<
@HQ5VQ:00439:01067
TAATATCAGCCTCGCCATGACGAAGG
+
9;>BCEEECH@AB792899911-+-+
@HQ5VQ:00440:01050
ACGAGTGCGTTCCCCATGTCGTAGGTACTC
+
AC@?@ACBAA9994/9=@@@BB@@<:;99@
@HQ5VQ:00444:01080
ACGCTCGACATGCCCAGGTACAGGAG
+
:9;<AAAAACCBBB:<<=>>B99699
@HQ5VQ:00445:01057
ATATCGCGTACGGGTATGGAAGACTCTATAGAG
+
:;;>?>6//////+/6:B@EBCBB@>:7661..
@HQ5VQ:00446:01070
ACGAGTGCGTTCCCCATGTCGTAGGTACTC
+
@@@;;<@@=>?CCC:AAABBBBDE@AAABB
@HQ5VQ:00447:01069
ACGAGTGCGTTCCCCATGTCGTTAGGTACTC
+
>>=9;<<BBB@CCC:DA>A111,10,0//49
@HQ5VQ:00449:01060
ACGAGTGCGTTCCCCATGTCGTAGGTACTC
+
999AABAFHB=AAA8ACCCDDC@@;79999
@HQ5VQ:00449:01068
ACGAGTGCGTTCCCCATGTCGTAAGGTACTTC
+
?@@;;<;@=C>BBB5><A=>94/,.,.///,/
@HQ5VQ:00450:00024
ACGAGTGCGTTCCCCATGTCGTAGGTACTC
+
@AA@@@ABBDACKC9CBDCCB@@@>@AAA@
@HQ5VQ:00450:00026
TAGTATCAGCCTC
+
//7,//6,,,*,,
@HQ5VQ:00452:00006
ATATCGCGTACGGTATG
+
4884442,,,,,*,,,/
@HQ5VQ:00453:00017
ACGAGTGCGTTCCCCATGTCGTAGGTACTC
+
AABBBBCCAC5;99/9@>@BBBBB@?AAAB
@HQ5VQ:00455:00049
ACGAGTGCGTTCCCCATGTCGTAGGTACTC
+
BBB?@ACCA>7;;9/<ABBCCCCC@B;<<C
@HQ5VQ:00456:00042
ATCAGACACGGACACAGCAGAACAC
+
:;:9A@>>>9244:::;44//666.
@HQ5VQ:00458:00016
ACGAGTGCGTTCCCCATGTCGTAGGTACTC
+
@@AA@@A@A@>AAB7@@@<<;CCC@CFA@@
@HQ5VQ:00458:00039
ACGAGTGCGTCCCCATGTCGTAGGTACTC
+
49494668/1///*/8>?AB@>?4899<<
@HQ5VQ:00459:00030
ACGAGTGCGTCCCATGTCGTAGGTACTC
+
=@A@@BABBCCC=AAA@@@@@><89999
@HQ5VQ:00461:00012
ACGAGGTGCGTTCCCCATGTCGTAGGTACTC
+
-,***0,,,::::;:5C:99?;//06.//66
@HQ5VQ:00463:00031
ACGAGTGCGTTC
+
=?ABA@ACCC@A
@HQ5VQ:00465:00020
ACGAGTGCGTTCCCCATGTCGTAGGTACTC
+
9:;<BBA??@5999/999;BEJEC@BAAAC
@HQ5VQ:00465:00023
ACGAGTGCGTTCCCCATGTCGTAGGTACTC
+
@BAB::<B@@5999/9@?@CCBAB@CBBBC
@HQ5VQ:00466:00014
ACGAGTGCGTTCCCCATGTCGTAGGTACTC
+
=@>@@B<<<CBDEB:CCCBBC<;<@BBCCB
@HQ5VQ:00467:00020
ACGAGTGCGTTCCCCATGTCGTAGGTACTC
+
=@@?;<<@@C@CDC7DCCCCC;;<<899@>
@HQ5VQ:00469:00034
ACGAGTGCGTTCCCCATGTCGTAGGTACTC
+
BBCAAB?;>>2444/9>>>AC@A?=?@@@@
@HQ5VQ:00470:00005
TGATACGTCTCCTTCCTTAGTTACTTCAG
+
CCCDCCBBCDC?A?A=?=@CC?BBB>@??
@HQ5VQ:00471:00040
TACTGAGCTACCACACACAGAA
+
;;@>>>=////5//444/////
@HQ5VQ:00471:00046
ACGAGTGCGTTCCCCATGTCGTAGGTACTC
+
BBA@@ABCCC@BBB8B=BBCB>=?<<=>>>
@HQ5VQ:00472:00006
ACGAGTGCGTTCCCCATGTCGTAAGGTACTC
+
9;;A>>994:2999,9491<</0,.33///4
@HQ5VQ:00474:00013
ATCAGACACGGACACAGCAGAACACAC
+
><BB99<BBB=AAABBBBBCC;==@@@
@HQ5VQ:00476:00008
ACGAGTGCGTCCCATGCTCGTAGACGTC
+
:8/1/1//44496:;:944494449444
@HQ5VQ:00476:00041
ACGAGTGCGTTCCCCATGTCGTAGGTAC
+
89999@@?A@5999/9@A999>>74894
@HQ5VQ:00476:00044
ACGAGTGCGTTCCCCATGTCGTAGGTACTC
+
=@@@@CCBC@2944/9=>@BBBAA;?9999
@HQ5VQ:00477:00026
ACGAGTGCGTTCCCATGCTGGTAGTACGTC
+
=94981////,/858/////,//..76944
@HQ5VQ:00478:00019
ACGAGTGCGTTCCCCATGTCGTAGGTACTC
+
9;B@@BAAACBECCDCAAABBBAB?;<=DC
@HQ5VQ:00480:00019
ACGAGTGCGTTCCCCATGTCGTAGGTACTC
+
BAB99<@@995999-9>?@CGDGC@CAAAC
@HQ5VQ:00480:00048
ACGAGTGCGTTCCCCATGTCGTAGGTACT
+
@A;<====DG@BBA7@@999A10.,.///
@HQ5VQ:00482:00022
TGATACGTCTCCTTCCTTAGTTACTTCAGT
+
AB=@@@>>@<959<@<>=@>>;>@>5;9=>
@HQ5VQ:00483:00018
TGATACGTCTCCTTCCTTAGTTACTTCAGC
+
??@BAA9:<CDAC@E?B@@@=<@@CCCCCB
@HQ5VQ:00484:00035
ACGAGTGCGTTCCCCATGTCGTAGGTACTC
+
??B@9;;@>?5999/9@ABCCDCD?ABBAA
@HQ5VQ:00485:00024
ACGAGTGCGTTCCCCATGTCGTAGGTACTC
+
>@AB<=<B@@5<9</9AA>@;;;@=899@9
@HQ5VQ:00486:00020
AGCACTGTAGTTGTCACTAGTTACTTGT
+
BBBBBBB?CAADBCECAAA;;6<BB>BB
@HQ5VQ:00486:00049
TAGTATCAGCCTCGCCATGACGAATGGTATT
+
449899444424449?=>>98?@+,,2,,*)
@HQ5VQ:00488:00021
ACGAGTGCGTTCCCCATGTCGTAGGTACTC
+
ABBB@@@A@@5999/9>>@BBCCD<<=EHD
@HQ5VQ:00491:00004
ACGAGTGCGTTCCCCATGTCGTAGGTACTC
+
9;B:;<B@??5999/9>>>ABBAA>A;<<B
@HQ5VQ:00491:00034
ACGAGTGCGTTCCCCATGTCGTAGGTACTC
+
@@@BBBCCBC7444/9@@>@;;;B>899@9
@HQ5VQ:00496:00031
ACGAGTGCGTTCCCCATGTCGTAGGTACTC
+
?A>??@@@>>5999/9BABCBCCC@B:::B
@HQ5VQ:00497:00007
TAGTATCAGCCTCGCCATGACGAAGGTATTCC
+
449=?9944424444:>BCDBBBACABBB@B8
@HQ5VQ:00497:00012
ACGCTCGACATGCCCAGGTACAGGAG
+
9:@ACCDDDCC@@@<@B?@ABBB@BA
@HQ5VQ:00497:00024
ACGAGTGCGTTCCCCATGTCGTAGGTACTC
+
BCBBCCBA?@6999/99<<DDEGC@BCCBH
@HQ5VQ:00498:00030
TCTCTATGCGCACCACATGTCTAAGGTA
+
>@;<<<ABDDCCC@BBABCCBBA>A>@?
@HQ5VQ:00499:00023
ACGAGTGCGTTCCCCATGTCGTAGGTACTC
+
=@C<;=BA@A5999/9>?>ACCBBBBDCCC
@HQ5VQ:00452:00083
ACGAGTGCGTTCCCCATGTCGTAGGTACTC
+
?ADBBBCB::5999/9BBCCBBBC@ABAA@
@HQ5VQ:00453:00086
TAGTATCAGCCTCCGCCATGACGAAGGTATTCC
+
494899>A@?<995499?@A@999596944998
@HQ5VQ:00456:00092
ACTAGCGTCCGACATGCAGA
+
///44////,///,/////4
@HQ5VQ:00457:00052
ACGAGTGCGTTCCCCATGTCGTAGGTACTC
+
CB>??@<<<EFDCB7CCCBBB;;8589999
@HQ5VQ:00459:00085
TACTGAGCTACACACACAGAAAGAT
+
?@;9<944:444444444444-333
@HQ5VQ:00464:00071
ATCAGACACGGACACAGCAGAACACACA
+
>??911////,//444499887986..,
@HQ5VQ:00464:00078
ACGAGTGCGTTCCCCATGTCGTAGGTACTC
+
?AC@@ABCCC=A@@6@99;AB@@A>:;<A@
@HQ5VQ:00465:00095
ACGAGTGCGTTCCCCATGTCGTAGGTACTC
+
??@BCCAC842449/9@@@BBBBC>?BBBC
@HQ5VQ:00466:00097
ACGAGTGCGTCCCATGC
+
98/1/700//1:5828/
@HQ5VQ:00467:00058
ACGAGTGCGTTC
+
?=9;;@@BBCDC
@HQ5VQ:00468:00063
ATATCGCGAGGGTATGGAAGACTCTATAGA
+
=;8;9?@?944-4;98;?>=A9:9<?;=97
@HQ5VQ:00470:00084
AACGAAGGTGCGTTCCCCATGTCGTAGGTTCTC
+
/,1//,/568/442444,444444/..,/,///
@HQ5VQ:00470:00085
ACGAGTGCGTTCCCCATGTCGTAGGTACTC
+
899444999?@CCC:D;<<;>;;<:;1///
@HQ5VQ:00475:00085
TGATACGTCTCCTTCAGTTACTTCAG
+
BDC@@ACCEDC@C@B=996;@A?BCC
@HQ5VQ:00476:00083
ACGAGTGCGTTC
+
BBB@?ABBBC@C
@HQ5VQ:00477:00087
ACGAGTGCGTTCCCCATGTCGTAGGTACTC
+
9;BAGCCA?>2444/9?>>@B?;9>79994
@HQ5VQ:00479:00095
ACGAGTGCGTTCCCCATGTCGTAGGTACTC
+
9<:@@@@>>>5999/9@@@9;;AA<?B@@@
@HQ5VQ:00481:00050
ACGAGTGCGTTCCCCATGTCGTAGGTACTC
+
AA?@?@BC>>2444/9@@BECCCC=>?BBB
@HQ5VQ:00482:00085
ATATCGCGAGGGTATGG
+
?@@@BBCBBBC?B;<;=
@HQ5VQ:00483:00061
ACGAGTGCGTTCCCCATGTCGTAGGTACTC
+
;<;BBCCCBA>AB?6@@>999987478444
@HQ5VQ:00485:00062
ACGAGTGCGTTCCCCATGTCGTAGGTACTC
+
???@?ABCDE@CCC9EBABBB99:<@><<<
@HQ5VQ:00486:00099
ACGAGTGCGTTCCCATGTCGTAGGTACTC
+
99?88999>9244-4448===87489>@@
@HQ5VQ:00487:00050
ATATCGCGAGGGTATGGAAGACTCTATAGA
+
888999<@AADAEACC9<7<9@>>361611
@HQ5VQ:00489:00051
ACGAGTGCGTTCCCCATGTCGTAGGTACTC
+
BB9<>FCCCC?AAB9ACBBB@988579994
@HQ5VQ:00489:00090
ACGAGTGCGTTCCCCATGTCGTAGGTACTC
+
?@CBBBBBCC5999/9>>@CCCBB@@<<<A
@HQ5VQ:00491:00076
ACGAGTGCGTTCCCCATGTCGTAGGTACTC
+
>>>??@;;;B>BAA7@@>@@@99;>;<9A>
@HQ5VQ:00495:00066
ACGAGTGCGTTCCCCATGTCGTAGGTACTC
+
9;;<;@?@@BCBEC:IEBBB<;;?<;<;A>
@HQ5VQ:00498:00087
ACGAGTGCGTTCCCCATGTCGTAGGTACTC
+
@AB@@AB?@C5999-9>?>BDA@@@@AA@B
@HQ5VQ:00450:00115
CGTGTCTCTAGGCAACATGG
+
@ACAAABB9915/1,//,*0
@HQ5VQ:00451:00137
ACGAGTGCGTTCCCCATGTCGTAGGTACTC
+
9;>B>?@BBB@ECC:C<<;@?9885799@9
@HQ5VQ:00453:00129
ACGAGTGCGTTCCCCATGTCGTAGGTACTC
+
4989944=9B?CBB4<<A@A?9;;<?@>99
@HQ5VQ:00459:00141
ACGAGTGCGTTCCCCATGTCGTAGGTACTC
+
>@CC<<?CCCACCC9CBBBAA@>?=?9<<B
@HQ5VQ:00463:00117
TGATACGTCTCCTTCCTTAGTTA
+
;9998984==9892424244/,/
@HQ5VQ:00465:00102
ACGAGTGCGTTCCCATGTCG
+
9;;<<GAA@@244-9>>>BC
@HQ5VQ:00468:00141
ACGAGTGCGTCCCCATGTCGATAGGTACTC
+
<<BBB@@@48999-44777////.,./744
@HQ5VQ:00470:00121
ACGAGTGACGTTCCCCATGATCGTAG
+
1/////444::9:@;2//////////
@HQ5VQ:00473:00114
ACGCTCGTACCATGCCAGGTAGACAGGAGAC
+
861//7/444:;;4424/,/,,,,,,*,,,/
@HQ5VQ:00477:00141
ACGAGTGCGTTCCCCATGTCGTAGGTACTC
+
CCCCCBCBA>;===6@BBBBBBBB@B<<<@
@HQ5VQ:00479:00134
ACGAGTGCGTTCCCCATGTCGTAGGTACTC
+
BBB::;BCBB=@@@6A=@@CCCCD@A@@<9
@HQ5VQ:00479:00149
TACTGAGCTACCACACACAG
+
8///////44424444466/
@HQ5VQ:00480:00123
TCTCTATGCGCTCC
+
8881/,,,,*0**)
@HQ5VQ:00482:00129
ATCAGACACTCGGACACAGC
+
93344///////,/644444
@HQ5VQ:00483:00107
ACGAGTGCGTTCCCATGTCGTAGGTACTC
+
=@=?@@@>>@=@A@ACCCCAA@G?AAAAC
@HQ5VQ:00486:00102
ACGAGTGCGTTCCCATGTCGTAGGTACTC
+
?BBCBB@@=959909@@BCCCCC@@BBBB
@HQ5VQ:00489:00112
TAGTATCAGCCTCGTCATGACGAAGGTATTCC
+
BB>?@A>F9969>>>999@@@@@?B>AAA@A<
@HQ5VQ:00490:00103
TACTGAGCTACACACACAGAAAGATTGGT
+
/////49AA@@ACBA<<<AAA>BCB><:;
@HQ5VQ:00493:00116
ACGAGTGCGTTCCCCATGTCGTAGGTACTC
+
=?9<;@@@@@5999/9@@ABBBBA>?@<;<
@HQ5VQ:00496:00123
ACGAGTGCGTTCCCCATGTCGTAGGTACTC
+
9<@BBBABACBDCC9DCCB@>>98589>>>
@HQ5VQ:00498:00133
ACGAGTGCGTTCCCATGTCGTAGGTACTCT
+
9;;BBB@@>@599149988?A?>?A;8,))
@HQ5VQ:00453:00176
CTCTGAGTCGCT
+
((((((,,/444
@HQ5VQ:00455:00154
ACGAGTGCGTTCCCCATGTCGTAGGTACTC
+
==A@@@@;99<B>>9B<<9A>>>?=>BA@>
@HQ5VQ:00456:00157
ACGAGTGCGTTCCCCATGTCGTAGGTACTC
+
AA@B;9<<<C?CBD9CAAAA98986899>=
@HQ5VQ:00456:00162
ACGAGTGCGTTCCCCATGTCGTAGGTACTC
+
??BCB@A@;;7<BB7C@@@CA@@A?@A<;;
@HQ5VQ:00457:00181
ACGAGTGCGTTCCCCATGTCGTAGGTACTC
+
@=9=9;<BBCBEEE:FBBBB;48?679998
@HQ5VQ:00474:00168
ACGAGTGCGTTCCCCATGTTCGTAGGTACTC
+
=@BCECCA?C5444/9ABCABCCCC@C;<<A
@HQ5VQ:00476:00175
ACGAGTGCGTTCCCCATGTCGTAGGTACTC
+
>@@@@AB@>@5999/9B@ABDGCB?BBBBA
@HQ5VQ:00484:00182
TACTGAGCTACACACACAGAAAGATTTGGTGTC
+
8=AB@@B=;;9B99944988857333,31311.
@HQ5VQ:00488:00172
ATACGCGAGGGTATGGAAGACTCTATAG
+
9:94:;9444-499:9@?=997316889
@HQ5VQ:00488:00173
ACGAGTGCGTTCCCCATGTCGTAGGTACTC
+
=>@@@@AA@@5;99/99;;BCBAB>@;<<A
@HQ5VQ:00489:00182
ACGAGTGCGTTCCCCATGTCGTAGGTACTC
+
BBB99;<@@@5999-9>A?BBDGB=@@AA>
@HQ5VQ:00493:00175
ACGAGTGCGTTCCCCATGTCGTAGGTACTC
+
=@B@48999959AB:ECDBBBBBB@BBBCA
@HQ5VQ:00494:00163
ACGAGTGCGTTCCCCATGTCGTAGGTACTC
+
??B99;<CB@=A@@6A;;;CCCCD@C<<<A
@HQ5VQ:00496:00152
ACGAGTGCGTTCCCCATGTCGTAGGTACTC
+
8/////8///59;;,499944437914494
@HQ5VQ:00458:00240
ATCAGACACTCGGACAC
+
98>@91,2,,,2*,,60
@HQ5VQ:00458:00244
ACGAGTGCGTTCCCCATGTCGTAGGTACTC
+
=@@@@ABAAB=AAA8ABCB@B@??<?@>@>
@HQ5VQ:00464:00216
ACGAGGTGCGTTCCCATGTCGTAGGTATC
+
1,,,,*,6///,44-47///7644,.44=
@HQ5VQ:00468:00201
ACGAGTGCGTTCCCCATGTCGTAGGTACTC
+
??>@ACACCC2444/9>>>>=<;BAB<==C
@HQ5VQ:00469:00249
ACGAGTGCGTTCCCCATGTCGTAGGTACTC
+
=@@;<=CKCH@BAA4<9>>;--,,*,,,,,
@HQ5VQ:00470:00234
ACGAGTGCGTTCCCCATGTCGTAGGTACTC
+
9>@>999>>>5999,44444887776444>
@HQ5VQ:00472:00240
TACTGAGCTACACACACAAGAAAGGA
+
BBBCCCCCC@@@91/7,,*,22*,*,
@HQ5VQ:00476:00238
ACGAGTGCGTTCCCCATGGTCGTAGGTACTC
+
BB?@ADCCCCBDDC9DCC@CCCC??<:99@?
@HQ5VQ:00479:00232
ACGAGTGCGTTCCCCATGTCGTAGGTACTC
+
=@B<;<A@>>5999,9@B@BEAA@=A;<<C
@HQ5VQ:00482:00216
ACGAGGTGCGTTCCCATGTCGTAGGTACTC
+
BBB?@@BCBCC79919B@@@?987;79894
@HQ5VQ:00484:00221
ACGAGTGCGTTCCCCATGTCGTAGGTACTC
+
BCCCBBB;??5444-9@@AKCDCC@ECC?A
@HQ5VQ:00486:00215
ACGAGTGCGTTCCCCATGTCGTAGGTACTC
+
8@@@BBB@>>5999/9>B?A;;9?589;>>
@HQ5VQ:00488:00234
ACGAGTGCGTTCCCCATGTCGTAGGTACTC
+
?ABBCDA>>C5949,44/////.4,.//98
@HQ5VQ:00490:00225
TGATACGTCTCCTTCCTTAGTTACTTCA
+
>>>@999??11-1,/,/7676694424/
@HQ5VQ:00490:00229
ACGAGTGCGTTCCCCATGTCGTAGGTACTC
+
?@@@@BBC@@;@@@4AAAA@A>98489999
@HQ5VQ:00495:00228
AACGAGGTGCGTTCCCCATGTCGTAGGTACTC
+
1,,0,,*/68/,*/880/1/1;88=<<;=9>9
@HQ5VQ:00495:00245
ACGAGTGCGTTCCCCATGTCGTAGGTACTC
+
=@=BBCCCCC69994;>=CC;;;B4799?>
@HQ5VQ:00497:00241
ACGAGTGCGTTCCCCATGTCGTAGG
+
AA@A@@99492444-94:////0.4
@HQ5VQ:00498:00204
ACGAGTGCGTTCCCCATGTCGTAGGTACTC
+
AAB99;@>??5999,4@@DBBA@?=<>@<9
@HQ5VQ:00451:00276
CGTGTCTCTAGGCACATGGATTTGTGTAGAGG
+
?99<999>>995994999=999-444444442
@HQ5VQ:00454:00296
ACGAGGTGCGTTCCCCATGTCGTAGGTACTC
+
99@992498992444,449;;;977114/6/
@HQ5VQ:00458:00255
ACGAGTGCGTTCCCCATGTCGTAGGTACTC
+
94>A;=;CB@5<<</9@@@@A@FC=@@A@B
@HQ5VQ:00458:00280
ACGAGTGCGTTCCCCATGTCGTAGGTACTC
+
9;BA;<=CBBCCCC8BBCBBB;96;9111<
@HQ5VQ:00465:00298
AGCACTGTAGCTGTCACTAGTTACTTGT
+
888:11//::9<;C9=81//1,///744
@HQ5VQ:00467:00257
ACGAGTGCGTTCCCCATGTCGTAGGTACTC
+
=?9<<BA@@@6999/9@9844433119444
@HQ5VQ:00470:00269
ACGAGTGCGTTCCCCATGTCGTAGGTACTC
+
>@AABBBA@@5999/9@A@FCCBB>@A@@@
@HQ5VQ:00470:00290
ACAGTGCGTTCCCCATGTCGTAGGTATC
+
@=?99999>9=AA7CAABCA@@A@;<<B
@HQ5VQ:00471:00260
ACGAGTGCGTTCCCCATGTCGTAGGTACTC
+
>@A@=@@@@ABHKK:BAAAB;;;?;89999
@HQ5VQ:00478:00256
ACGAGTGCGTTCCCCATGTCGTAGGTACTC
+
>@@@@@A@@@5999/9>AAA@988;79894
@HQ5VQ:00478:00257
ACGAGTGCGTTCCCCATGTCGTAGGTACTC
+
=@B@;<>DCDBCKD:D<=<CCCCC=@@@@?
@HQ5VQ:00478:00280
CGTGTCTCTAGGCACATGGATTTTGTGTA
+
/494BCA@;<;;89944424999296600
@HQ5VQ:00487:00261
ACGAGTGCGTTCCCCATGTCGTAGGTACTC
+
9<BBBAA@995999-9>>>BBABB=:9<@>
@HQ5VQ:00490:00274
ACGAGTGCGTTCCCCATGTCGTAGGTACTC
+
AB>??AABBHBCDC:DCA?@;88><7<<A@
@HQ5VQ:00490:00293
TCTCTATGCGCTCCACATGTCTAAGGT
+
ABBCCCCCCCBBB@CCAA@B?@@=?<>
@HQ5VQ:00491:00266
ACGAGTGCGTTCCCCATGTCGTAGGTACTC
+
9;;A@@@ABB@CDC8<<;;@==BB@BB:99
@HQ5VQ:00492:00256
ACGAGTGCGTTCCCCATGTCGTAGGTACTC
+
9;@@@@ABCC>BBB9B@A?CHIAB?BAA@B
@HQ5VQ:00493:00273
ACGAGTGCGTTCCCCATGTCGTAGGTACTC
+
9<CC;;=CBA?BCC9DCB@>@?7:6:AABC
@HQ5VQ:00494:00282
ACGAGTGCGTTCCCCATGTCGTAGGTACTC
+
?@@AACCCCC<???4:;AACBBBC@BBBEB
@HQ5VQ:00498:00285
ACGAGTGCGTTCCCCATGTCGTAGGTAC
+
>@@C;;9@8824::,444448887934/
@HQ5VQ:00499:00292
TACTGAGCTACACACACAGAAAGATTGGT
+
A?@@ADBBBBB999999;=BD@BBB@CCB
@HQ5VQ:00459:00340
AGCACTATAGCTGTCATTAGTTAC
+
@AABAACA@999444/,*,,,*//
@HQ5VQ:00461:00314
TCTCTATGCGCTCCCACATGTCTAAGGTA
+
99444449494499-4:9=9D944299:9
@HQ5VQ:00463:00304
ACGAGTGCGTTCCCCATGTCGTAGGTACTC
+
9>>?;<=BDCCDEK9DDB@A>>>>;89999
@HQ5VQ:00467:00325
ACGAGTGCGTTCCCCATGTCGTAGGTCTC
+
8?9<=<9@AB5999,44;@9883747@99
@HQ5VQ:00467:00326
ACGAGTGCGTTCCCCATGTCGTAGGTACTC
+
9;9B;9;<<C@CCC:HHEBBAC@A>ABAA>
@HQ5VQ:00468:00321
ACGAGTGCGTTCCCATGTCGTAGGTACTC
+
AABBAA@>@@599144489===<=?<<9@
@HQ5VQ:00468:00349
ACGAGTGCGTTCCCCATGTCGTAGGTACTC
+
9/1/1////:;FBA8ABCB@@99847>999
@HQ5VQ:00471:00316
ACGAGTGCGTTCCCCATGTCGTAGGTACTC
+
BCA@@A@@@B>ABC9CCCDDDBB<57;<@>
@HQ5VQ:00472:00316
ACGAGTGCGTTCCCCATGTCGTAGGTACTC
+
BBBB999@995999,49:@BCCCB>?@<<;
@HQ5VQ:00474:00300
ACGAGTGCGTTCCCCATGTCGTAGGTACTC
+
;<F;;<CB>?;>>>499;ACCDECBB<<<D
@HQ5VQ:00476:00312
ACGAGTGCGTTCCCCATGTCGTAGGTACTC
+
=@BBBBBCC?79994;DCCCCCCC@=?;:;
@HQ5VQ:00479:00313
ACGAGTGCGTTCCCCATGTCGTAGGTACTC
+
BBBB??@?@@5999/9A@@@=10.,0////
@HQ5VQ:00481:00345
CGTGTCTCTAGGCACAGGATTTTGTGTAGA
+
@@@@CBA<<;9::=999:4444,4444444
@HQ5VQ:00483:00325
ACGAGTGCGTTCCCCATGTCGTAGGTACTC
+
AABC@@@BAC5;;;5<BBCCC@@?7:<<<9
@HQ5VQ:00483:00344
ACGAGTGCGTTCCCCATGTCG
+
ABAA@@CC;;:=II:DCCC@@
@HQ5VQ:00485:00312
TCTCTATGCGCTCCACATGTCTAAGGTAC
+
AAABBAA;>=DAC@E;<<@<<9A9?;@>9
@HQ5VQ:00487:00346
TGATACGTCTCCTTCCTTAGTTACTTCAGT
+
=@@@;<<@@CB?B=@5959>>;>A@>AB99
@HQ5VQ:00492:00337
ACGAGTGCGTTCCCCATGTCGTAGGTAC
+
?@;;;A<<<CAEED8C@91-0--,*,,,
@HQ5VQ:00494:00313
ATACGCGTACGGT
+
934889444/,**
@HQ5VQ:00494:00332
ACGAGTGCGTTCCCCATGTCGTAGGTACTC
+
9;@DBCCDCD@CDC9@@@@A998>579998
@HQ5VQ:00496:00314
ACGAGTGCGTTCCCCATGTCGTAGGTACTC
+
=@@BBBCCCC=@@@6@ABCCCCDC@79;@@
@HQ5VQ:00452:00367
ACGAGTGCGTTCCCCATGTCG
+
9;C@9;<BBC@CCC9AACCC@
@HQ5VQ:00453:00361
ACGAGTGCGTTCCCCATGTCGTAGGTACTC
+
=@@AABAAAC@CCC:EDEB9:;BC=8@;;9
@HQ5VQ:00453:00392
ACGAGTGCGTTCCCCATGTCGTAGGTACTC
+
9@A@@ACCCCACCK:EC<<<;;:9=;9944
@HQ5VQ:00454:00360
AGAGTGCGTTCCCCATGTCGTAGGTACTC
+
BAABC?@>@5999/9>>@BBBAC?A@@@>
@HQ5VQ:00456:00350
ACGAGTGCGTTCCCCATGTCGTAGGTACTC
+
?B@B99<@>>5;99-9999AA@>?=?>>?>
@HQ5VQ:00456:00368
ACGCTCGACCATGCCCATGGTAGCAGGAGACTG
+
==9;967//,/,2220,//,///4898888333
@HQ5VQ:00457:00376
TACTGAGCTACACACACAGAAAGATTGGTGCT
+
989@<99@@999@@9944488-433137735,
@HQ5VQ:00457:00393
TCTCTATGCGCTCCACATGTCTAAGGT
+
BDDCCDEBCDCBB>A;;9@AAAB>AAC
@HQ5VQ:00468:00387
ACGAGTGCGTTCCCCATGTCGTAGGTACTC
+
9<CCBBCCBB>BCB9CBBBCBA>;;;111/
@HQ5VQ:00473:00383
ACGCTCGACATGCCCAGGTACAGGAG
+
BBBB@?@CC@?@AC@CB@CCCCC?CC
@HQ5VQ:00476:00382
TACTGAGCTACACACACATGAAAGATTGGTGCTG
+
<<CGB@D@=44//////66699-3.4,.,..433
@HQ5VQ:00477:00360
AACGAGGTGCGT
+
/,1-,,*/////
@HQ5VQ:00477:00368
ACGAGTGCGTTCCCCATGTCGTAGGTACTC
+
4;;A@AAGCC@BCC9BBCCBBA=;;899@9
@HQ5VQ:00482:00391
ACGAGTGCGTTCCCCATGTCGTAGGTACTC
+
ABCI@AACBC=BBB9BABCC<;9>589444
@HQ5VQ:00483:00396
AGCGAGGTGCGTTCCCCATGATCGTGAGGTATC
+
-*****),,,667:@;24444444444;67443
@HQ5VQ:00486:00383
ACGAGTGCGTTCCCCATGTCGTAGGTACTC
+
BB=?@B;;<A=??A6A>?>>99931744//
@HQ5VQ:00486:00387
AGCACTGTAGCTGTCACTAGTTACTT
+
@A@@ABAAAIBBBBE;4/111,---+
@HQ5VQ:00489:00382
ACGAGTGCGTTCCCCATGTCGTAGGTACTC
+
?B?99;BCBB>CCC9HCCBBBBBA=ABABB
@HQ5VQ:00490:00364
ACGAGTGCGGTTCCCCATGTCGTAGGTACTC
+
9=BBBBCBB>@=@@@8@@BBAA@?><79999
@HQ5VQ:00491:00359
ACGAGTGCGTTCCCCATGTCGTAGGTACTC
+
//6/19BBBD@CCFDA<<<BBBBC?@<;<A
@HQ5VQ:00492:00366
ACGAGTGCGTTCCCCATGTCGTAGGTACTC
+
=@A@@@BBDD@CDH:<;<@>@@885799@>
@HQ5VQ:00492:00381
ACGAGTGCGTTCCCCATGTCGTAGGTACTC
+
1////6988>;>@@/9999@@998589444
@HQ5VQ:00495:00376
ACGAGTGCGTTCCCCATGTCGTAGGTACTC
+
ABABEBBCCC@CCB9CBBBA==9748>>>>
@HQ5VQ:00496:00378
ACGAGTGCGTTCCCCATGT
+
9=BBBBCB@@699;49A><
@HQ5VQ:00455:00402
ACGAGTGCGGTTCCCCATGTCGTAGGTACTC
+
9;>911<11,/,/8:6E;?;;9=A@@;<;@>
@HQ5VQ:00455:00405
ACGAGTGCGTTCCCCATGTCGTAGGTACTC
+
:;;BCBAC@B5999/9@>@??988478>@>
@HQ5VQ:00456:00405
GATACGTCTCCTTCCTTAGTTACTTCAGTT
+
=C;;99@99;=@@B59544424::2////,
@HQ5VQ:00460:00425
ACGAGTGCGTTCCCCATGTCGTAGGTACTC
+
>>9<;C@@??5999/99@BBBBB@>A;<;<
@HQ5VQ:00461:00418
ACGAGTGCGTTCCCCATGTCGTAGGTACTC
+
A????BAA@@599;4<@DCDCCCC@>?@@C
@HQ5VQ:00464:00408
ACGAGTGCGTTC
+
9;A9<;B@AC=A
@HQ5VQ:00465:00404
ACGAGTGCGTTCCCCATGTCGTAGGTACTC
+
::4;;>@AAA>DCH:CCCBA@>>>;>>?A?
@HQ5VQ:00466:00433
ACGAGTGCGTTCCCCATGTCGTAGGTACTC
+
???BABB@@C5999/9@@ACBB@@5:;<<@
@HQ5VQ:00467:00444
ACGAGTGCGTTCCCCATGTCGTAGGTACTC
+
499998>>@A5999,4>>@@AABB>A<<9>
@HQ5VQ:00473:00417
ACGAGTGCGTTCATGTCGTAGGTACTC
+
=@>@@A@AACCDDCDCBB@@?>?AAA@
@HQ5VQ:00474:00409
ACGAGTGCGTTCCCCATGTCGTAGGTACTC
+
499994=9?><AAA8A@ACBC@A@?;<<A>
@HQ5VQ:00475:00419
ACGAGTGCGTTCCCCATGTCGTAGGTACTC
+
89@@9999442444,499>>>988579999
@HQ5VQ:00478:00426
ACGAGTGCGTTCCCCATGTCGTAGGTACTC
+
9>@>9<<;;C@CED:BBCBA>>784799>?
@HQ5VQ:00482:00410
ACGAGTGCGTTCCCCATGTCGTAGGTACTC
+
@ACCBCA;<<ABBB8A@ABB@;;;<?@<<<
@HQ5VQ:00482:00447
ACGAGTGCGTTCCCCATGTCGTAGGTACTC
+
>@@<;<A@?><@>@4?AD>@9998489444
@HQ5VQ:00483:00424
ACGAGTGCGTTCCCCATGTCGTAGGTACTC
+
9;BBBBBB>?5999/9@D@AACDB?CBAAA
@HQ5VQ:00484:00416
ACGAGTGTTCCCCATGTCGTAGGTACTC
+
9<BCCCCC69994;DBCCCAAA@AABCC
@HQ5VQ:00484:00423
ACGAGTGCGTTCCCCATGTCGTAGGTACTC
+
BBBBBDA>@@5999/99999;@?B>BBAA@
@HQ5VQ:00486:00435
TACTGAGCTACACACACAGAAAGATTGGTG
+
@9;<CCABB@8999999@99804999?59:
@HQ5VQ:00490:00430
ACGAGTGCGTTCCCCATGTCGTAGGTACTC
+
?B=99<A?@@>AAC9CAC@@@;:;?799?>
@HQ5VQ:00490:00443
ACGAGTGCGTTCCCCATGTCGTAGGTACTC
+
49@;99<;<A=AHH:GCDCC;48<489999
@HQ5VQ:00491:00429
ACGAGTGCGTTCCCCATGTCGTAGGTACTC
+
;DCC@@@@996999,4?>91----+,,,,,
@HQ5VQ:00493:00433
ACGAGTGCGTTCCCCATGTCGTAGGTACTC
+
9<BB@@AAAAACEIAA@CCCA@??57999>
@HQ5VQ:00493:00447
ACGAGTGCGTTCCCCATGTCGTAGGTACTC
+
??BB?A@ECC?AAA7;;;A@A>?>;7<<AB
@HQ5VQ:00496:00419
TACTGAGCTACACACACAGAAAGATTGGT
+
?=@>@@=@999999?CAACCGCBBB?A48
@HQ5VQ:00498:00419
ACGAGTGCGTTTCCCCATGTC
+
49@99944444-444,44444
@HQ5VQ:00498:00425
ACGAGTGCGTTCCCCATGTCGTAGGTACTC
+
AB?AAABBCC=?A?8ABBBBB@@?<899@>
@HQ5VQ:00498:00430
ACGAGTGCGTTCCCCATGTCGTAGGTACTC
+
=>=?=>;;=CAGKK:CCCBFCBBB?:<==<
@HQ5VQ:00498:00439
ATATCGCGAGGGTATGGAAGACTCTATAGAA
+
9;ABA@@<9;B:>>@?=A5;843331....,
@HQ5VQ:00450:00495
ACGAGTGCGTTCCCCATGTCGTAGGTACTC
+
?@B99;<?>?<@@A4<<BBCCCBB?;;=BD
@HQ5VQ:00454:00489
ACGAGTGCGTTCCCCATGTCGTAGGTACTC
+
>>>9999?>@=AHD9CACAA@@A@=@<<<B
@HQ5VQ:00455:00475
ACGAGTGCGTTCCCCATGTCGTAGGTACTC
+
9>9444444489992999886646,.////
@HQ5VQ:00456:00473
ACGAGTGCGTTCCCCATGTCGTAGGTACTC
+
111;;;844?5999,9948>8897484444
@HQ5VQ:00456:00489
ATATCGCGAGGGTATGGAAGACTCTATAG
+
@BCCCCC<<>DB999@596;@>:7-,,,,
@HQ5VQ:00458:00483
TACTATGCGCTCCACATGTCTGAAGTTA
+
,,,,,,,444442444>994///,//,/
@HQ5VQ:00458:00492
ATATCGCGAGGGTATGGAAGACTCTATAG
+
111//8819:A=?9>A9<;<BB@@::7>7
@HQ5VQ:00460:00478
ACGAGTGCGTTCCCCATGTCGTAGGTACTC
+
BBB@?A@CBB>BAA9BBCBCE@@@?B@@AB
@HQ5VQ:00465:00452
ACGAGTGCGTTCCCCATGTCGTAGGTACTC
+
???B@@@CCC2444/9>>>BDCCC@C;<;D
@HQ5VQ:00465:00479
ACGAGGTGCGTTCCCCATGTCGTAGGTAACTC
+
99@99544449@DCF:CBCDC?>;;901,16:
@HQ5VQ:00468:00471
ACGAGTGCGTTCCCCATGTCGTAGGTACTC
+
???99<@@AB>AAA7<;9>>@998689998
@HQ5VQ:00469:00483
ACGAGTGCGTTCCCCATGTCGTAGTACTC
+
9;B:;<ABA>>BAA7ABBABCCCB@DB@A
@HQ5VQ:00472:00485
TAGTATCGAGCCTTCCGCC
+
48/////////,/,42448
@HQ5VQ:00478:00464
ACGAGTGCGTTCCCCATGTCGTAGGTACTC
+
@@@<<<@?>>5999/99@>>;9779;499=
@HQ5VQ:00482:00472
TGATACGTCTCCTTCCTTAGTTACTTGA
+
BBBCBA@;<9><A69595981--,2*,,
@HQ5VQ:00483:00473
ACGAGTGCGTTCCCCATGTCGTAGGTACTC
+
499@@@>??>5999,4>?>@BBBB?BB<99
@HQ5VQ:00489:00484
ACGAGTGCGTTCCCCATGTCGTAGGTACTC
+
4<AA99<A;<9<BB7E<=;BBAAB=@AAAC
@HQ5VQ:00489:00492
TGATACGTCTCCCTTCTTAGTTACTTCAGT
+
999>444//,,,*,*,,2666544424944
@HQ5VQ:00491:00473
ACGAGTGCGTTCCCCATGTCGTAGGTACTC
+
=>9<=CCCBC=@@@6>>?@@>;;;97<@B9
@HQ5VQ:00495:00472
ACGAGTGCGTTCCCCATGTCGTAGGTACTC
+
1/8/149>A@=BBA7@999>>943134444
@HQ5VQ:00454:00516
ACGAGTGCGTTCCCCATGTCGTAGGTACTC
+
9;B@@ACCCC?CCC9CCBBCCCBC@?<==A
@HQ5VQ:00457:00540
ACGAGTGCGTTCCCCATGTCGTAGGTACTC
+
9999999989=9;@4@@@@@>>@>589994
@HQ5VQ:00457:00548
ACGAGTGCGTTCCCCATGTCGTAGGTACT
+
=??@;;<BAA=AAA9ACCCCBB=;:79<9
@HQ5VQ:00457:00549
ACGAGTGCGTTCCCCATGTCGAAGGTACTC
+
@>499>994;9@@@/99//1//,.,.//49
@HQ5VQ:00458:00518
ACGAGTGCGTTCCCCATGTCGTAGGTACTC
+
499B;<<BCC?CCC7B>>9;94397144//
@HQ5VQ:00460:00500
ACGAGTGCGTTCCCCATGTCGTAGGTACTCC
+
:;;B@@<;9>>ACC:BBB;88>>:99<<--*
@HQ5VQ:00462:00526
ACGAGTGCGTTCCCCATGTCGTAGGTACTC
+
=B=@;;<;<B>CCF9CBBB;;;8>;=9<<C
@HQ5VQ:00463:00527
ACGCTCGACATGCCCAGGTACAGGAG
+
B@99:CECCCCCCC@BB>?BB@@>@:
@HQ5VQ:00464:00503
ACGAGTGCGTTCCCCATGTCGTAGGTA
+
>@@@;<<@@B<A@@/99999/1/.,./
@HQ5VQ:00465:00502
ACGAGTGCGTTCCCCATGTCGTAGGTACTC
+
>==>998>;;>BBC9CAA@@=898589?99
@HQ5VQ:00467:00543
ACGAGTGCGTTCCCCATGTCGTAGGTACTG
+
8@ACBBBCCCBCCC9AA@>>>>>?<799>>
@HQ5VQ:00471:00541
ACGAGTGCGTTCCCCATGTCGTAGGTACTC
+
=??@ABCCDC@BBB:CCE;:;988;=>>>9
@HQ5VQ:00473:00533
ACGAGTGCGTTCCCCATGTCGTAGGTACTC
+
BB?A@CCA??5444/9@BBBBBCE?B;<;A
@HQ5VQ:00473:00534
ACGAGTGCGTTCCCCATGTCGTAGGTACTC
+
B;49449=8;89>@6ADAAA>110:01///
@HQ5VQ:00475:00501
TACTGAGTCTACC
+
;;911@1//,,22
@HQ5VQ:00475:00517
TAGTATCAGCCTCCGCCATGACGAAGGTATTCC
+
449=4<>D>?;11,/676849C9964244/,/,
@HQ5VQ:00475:00534
ACGAGTGCGTTCCCCATGTCGTAGGTACTC
+
:4499999442444,449>911/9901/1/
@HQ5VQ:00475:00541
ACGAGTGCGTTCCCATGTCGTAGGTACTC
+
>@9<=CA@BE?DC>BBBABABBB@C;<<<
@HQ5VQ:00476:00549
ATATCGCGAGGGTATGGAAGACTCTATAGA
+
BBAABBC@CAH=;<AB8959@90...,,,,
@HQ5VQ:00481:00536
ACGAGTGCGTTCCCCATGTCGTAGGTATC
+
>BB@@AA@@B=AAA499A991110601//
@HQ5VQ:00482:00500
ACGAGTGCGTTCCCCATGTCGTAGGTACTC
+
@BAB<<<A>><@@@6ABBCC<;:?;79444
@HQ5VQ:00486:00521
ACGAGTGCGTTCCCCATGTCGTAGGTACTC
+
AA;;;<9A?@;>>>/99@@?;11.,.//8/
@HQ5VQ:00488:00542
ACGAGTGCGTTCCCCATGTCGTAGGTACTC
+
=@@;;<B?@@5999/9B>@@@CBA7:<BBA
@HQ5VQ:00489:00504
ACGAGTGCGTTCCCCATGTCGTAGGTACTC
+
9;;A;<<BBB>BBB9CBCBBB;:;>?@@A@
@HQ5VQ:00490:00516
ACGAGTGCGTTCCCCATGTCGTAGGTACTC
+
9<B@@@CCCC@CBB7B;<99@?>><?@=@A
@HQ5VQ:00491:00529
ACGAGTGCGTTCCCCATGTCGTAGGTACTC
+
==9;<<<BBD>BBB8AABBCCBAA?:;<CB
@HQ5VQ:00493:00547
TATGAGCTACACACACAGAAAGATTGG
+
4444;;BB=<=CAA@DCBBB>AB?A88
@HQ5VQ:00493:00548
ACGAGTGCGTTCCCCATGTCGTAGGTTAC
+
9<;CCCCBBA;???/99>911//.,.,/,
@HQ5VQ:00495:00541
ACGAGTGCGTTCCCCATGTCGTAGGTACTC
+
8=:;<A@B@@599;/9>ABBBDCA;9;9>>
@HQ5VQ:00495:00543
ACGAGTGCGTTCCCCATGTCGTAAGGTACTC
+
@A@>>9;;9B@CDC9AAC=<>1-+-+,,,,/
@HQ5VQ:00496:00545
TACTGAGCTACACACACAGAAAGATTGGTGCT
+
;;AAAB?1/////8999;444-43313=9./.
@HQ5VQ:00497:00539
CGTGTCTCTAGGCACATGGATTTTGTG
+
CD??AA9>>99591////,/888*1/7
@HQ5VQ:00499:00509
ACGAGTGCGTTCCCCATGTCGTAGGTACTC
+
9>=@@;<<@B?BGB9BCCCCBBAB>79999
@HQ5VQ:00499:00537
ACGAGTGCGTTCCCCATGTCGTAGGTACTC
+
>??@AAAB@@5999/9>>@CDDCD@CAAAA
@HQ5VQ:00452:00553
ACGAGTGCGTTC
+
=@A;;=@@>B9<
@HQ5VQ:00454:00574
ACGAGTGCGTTCCCCATGTCGTAGGTACTC
+
=@@;<<ABCBAEDD:CB=/11101,/////
@HQ5VQ:00456:00557
ACGAGTGCGTTCCCCATGTCGTAGGTACTC
+
>?B??ACCCB=A@@8A@@@BC@??>:;<AA
@HQ5VQ:00457:00551
ATCAGACACGGACACAGCAGAACACACAGA
+
>>A?9;;CBB=A;<4>944::9:4333111
@HQ5VQ:00457:00553
ACGAGGTGCGTTCCCCATGTCGTAGGTACTC
+
91<11,///7:;CBA8?BBCBA>8847>>@A
@HQ5VQ:00459:00589
ATATCGCGAGGGTATGGAAAG
+
48?9999944;:;4//,/65/
@HQ5VQ:00462:00589
ACGAGTGCGTTCCCCATGTCGTAGGTACTC
+
>>;4499?982444,4444;=?@A@CCCHC
@HQ5VQ:00463:00554
ACGAGTGCGTTCCCCAT
+
:>>9911://,///*//
@HQ5VQ:00463:00591
ACGAGTGCGTTCCCCATGTCGTAGGTACTC
+
99=999@@@9?BBD9CCCCCDCEC@C<<<@
@HQ5VQ:00465:00554
ACGAGTGCGTTCCCCATGTCGTAGGTACTC
+
9:BB@@ABCCACEC:ECCBBBBBB@B;<<C
@HQ5VQ:00468:00551
ACGAGTGCGTTCCCCATGTCGTAGGTACTC
+
BBBB99;C@A>BBB9CC@??B@@@?A@A@@
@HQ5VQ:00469:00574
TGATAGTCTCCTTCTTAGTTACTTCAG
+
A@@A@99/,,*,*,,2,//:94424//
@HQ5VQ:00471:00581
ACGAGTGCGTTCCCCATGTCGTAGGTACTC
+
89>99994942444,499>449:7==@@A<
@HQ5VQ:00471:00583
ACGAGTGCGTTCCCCCCCCCCCCCCCCCCCATGTCGTAGGTACTC
+
?AB?9899995999999944444444444"44444999?:8999@
@HQ5VQ:00474:00564
ACGAGTGCGTTCCCCATGTCGTAGGTACTC
+
BB@@;;999A6999/9>>>@???B@:<;>>
@HQ5VQ:00475:00564
ACGACGTGCGTGTAGGTACTC
+
BABBBB?@B:///11,////7
@HQ5VQ:00497:00596
ACGAGTGCGTTCCCCATGTCGTAGGTACTC
+
8==:9<<BCA>AAA4><A@@@998584444
@HQ5VQ:00452:00615
ACGAGTGCGTTCCCCATGTCGTAGGTACTC
+
?@C@@ACCBC@DBB9CA??@CCBC@B;<<<
@HQ5VQ:00453:00617
AGCACTGTAGCTGTCACTAGTTACTTTGT
+
:=>A;:;9<:B;;;@>><111-1///+44
@HQ5VQ:00457:00646
TGATACGTCTCCTTCCTTAGTTACTTCAGT
+
48@99449>995959<@DB<<;<@@;=949
@HQ5VQ:00459:00638
ACGAGTGCGTTCCCCATGTCGTAGGTACTC
+
8>@AABBAAA?BBB7<>BBCCCBB?;<<@?
@HQ5VQ:00463:00629
TCTCTATGCGCTCCACATGTCTA
+
@99999949444=59494444//
@HQ5VQ:00464:00610
ACGAGGTGCGTTCCCCATGTCGTAGGTACTC
+
9////,//888,444,49:=>A=>>>644:8
@HQ5VQ:00471:00646
ACGAGTGCGTTCCCCATGTCGTAGGTACTC
+
BCCCCCCCCC@GEF9CBB@@<998=8911/
@HQ5VQ:00473:00626
TCTCTATGCGCTCCACATGTCTAAGGTAA
+
=;<>BGCAABCCDACBBBB<;2=@==11,
@HQ5VQ:00478:00617
ACGAGTGCGTTCCCCATGTCGTAGGTACTC
+
@@@BBBB@@?79;;4;AACCD@@@>:;;@?
@HQ5VQ:00481:00625
TGATACGTCTCCCTCTTAGTTACTTGCAGT
+
>>9444444444-4442//,2,,,*,,,,/
@HQ5VQ:00487:00632
CGTGTCTCTACGGACACA
+
44449:9/////,//6//
@HQ5VQ:00487:00645
ACGAGTGCGTTCCCCATGTCGTAAGG
+
;;;CCDCBCC@CB@5:9<8****)*)
@HQ5VQ:00493:00616
TGATACGTCTCCTTCCTTAGTTACTTCAGT
+
BBBA9<<BBBCACAE?A?@@?;>>=:=111
@HQ5VQ:00494:00635
TACTGAGCTACCACA
+
894844498482///
@HQ5VQ:00497:00645
ACGAGTGCGTTCCCCATGTCGTAGGTACTC
+
8>99999>>>59<;1;BBD<<<BA=BA@A?
@HQ5VQ:00450:00659
ACGAGTGCGTTCCCCATGTCG
+
49>>9<<A@@=A@@6A>>;;<
@HQ5VQ:00450:00685
CGAGTGCGTTCCCCATGTCGTAGGTACTC
+
444==?BCBEEND9><<9B:999244493
@HQ5VQ:00450:00698
ATATCGCGTACGGGTATGGAAGACTCTATAG
+
98948861//66651//;>B?AA99333111
@HQ5VQ:00451:00657
ACGAGTGCGTTCCCCATGTCGTAGGTACT
+
AB>?@ABBDC@DCC9CB?11,-,20,,,/
@HQ5VQ:00452:00699
TCTCTATGCGCTCCACATGTCTAAGGTACT
+
44444449@999969AAABCEDC@C?@@@B
@HQ5VQ:00454:00690
ACGAGTGCGTTCCCCATGTCGTAGGTACTC
+
?=9:;@999@6999/9BBCDBCBBDCBCC;
@HQ5VQ:00455:00659
AGCACTGTAGCTGTCACTAGTTACTTGT
+
BBBBBDBCDCCBBBA===;;;7<BC@CB
@HQ5VQ:00456:00656
ACGAGTGCGTTCCCCATGTCGTAGGTACTC
+
AA@BBBCBCC@DHD9B<<9>>9977344;8
@HQ5VQ:00456:00664
ACGAGTGCGTTCCCCATGTCGTAGGTACTC
+
99999ABBBB?BHH7=>C>>9943134444
@HQ5VQ:00456:00689
TACTGAGCTACGACACACA
+
//////8:8=84444//0,
@HQ5VQ:00457:00652
ACGAGTGCGTTCCCCATGTCGTAGGTACTC
+
CC;<<BAAACAECC7<<;99=@@?>;;;@>
@HQ5VQ:00457:00666
ACGAGTGCGTTCCCCATGTCGTAGGTACTC
+
49;@@ABA@C@CCC:CBBB@A;9;=8<9A>
@HQ5VQ:00459:00671
ACGAGTGCGTTCCCCATGTCGTAGGTACTC
+
ABCCDF><<B=@@A8CBABBA;;7174;88
@HQ5VQ:00459:00687
ACGAGTGCGTTCCCCATGTCGTAGGTACTC
+
9>@B>@<<<C@CDK9><AA@99984884=8
@HQ5VQ:00460:00678
ACGAGTGCGTTCCCCATGTCGTAGGTACTC
+
9;ABCCCCCD@CCC9AAAAA;;;;?899>?
@HQ5VQ:00461:00659
ACGAGTGCGTTCCCCATGTCGTAGGTACTC
+
999>>99;9=<?AD9>:BCCAAA@589894
@HQ5VQ:00467:00668
TAGTATCACCTCGCCTATGATCGATGGTATTC
+
444//////56944244444444444244/,/
@HQ5VQ:00472:00674
ACGAGTGCGTTCCCCATGTCGTAGGTACTC
+
449499>BCB@DEG9BCBBBBB;;7;99@@
@HQ5VQ:00473:00692
ACGAGTGCGGTTCCCCATGTCGTAGGTACTC
+
9;@>>>>9969;>>>4<9ABB<;;?;89<99
@HQ5VQ:00476:00670
ACGAGTGCGTTCCCCATGTCGTAGGTACTC
+
>BBB@@@@>@5<9949999@@@@?=>>>@@
@HQ5VQ:00476:00698
ACGAGTGCGTTCCCCATGTCGTAGGTACTC
+
?CCCAAABAB<@>>4?>>>@A998=899@?
@HQ5VQ:00478:00692
TGATACGTCTCCCTTCCTTA
+
C949944////8+/,/,/,4
@HQ5VQ:00481:00671
ACGAGTGCGTTCCCCATGTCGTAGGTACTC
+
99>A@@@>>@6999/9C9;;AA@?589999
@HQ5VQ:00490:00685
AGCACTGTAGCTGTCACTAGTTACTTGT
+
BCBCCACBB@99;<A@@@@<<7<A@<99
@HQ5VQ:00497:00674
ACGAGTGCGTTCCCCATGTCGTAGGTACTC
+
BBBBBCCCA>5999/9999444/6,.////
@HQ5VQ:00499:00650
ACGAGTGCGTTCCCCATGTCGTAGGTTCTC
+
=>8??@@>?@5999-9@@@@@>>>5849@@
@HQ5VQ:00451:00706
ACGATGTTGCGTTCCCCATGTCGTAGGTACTCT
+
1111///,/,,/,/8:1118:9994423//6//
@HQ5VQ:00454:00706
ACGCTCGACATGCCCAGGTACAGGAGA
+
44;>?>>449>=88:@@<:::@B=@;;
@HQ5VQ:00458:00701
ACGAGTGCGTTCCCCATGTCGTAGGTACTC
+
BDBBBB>@@@=>@@4@@@@@AAB@=;<<BA
@HQ5VQ:00464:00713
TCACTGAGCTACACACAGATGA
+
444494444444444447///6
@HQ5VQ:00465:00705
ACGAGTGCGTTCCCCATGTCGTAGGTACTC
+
4;?A@@A@AB?CBB5><A@@A111,01/;:
@HQ5VQ:00466:00731
ACGAGTGCGTTCCCCATGTTGTAGGTACTC
+
BBBBAABA;;2444/9999@CAAA<89999
@HQ5VQ:00467:00736
AGCACTGTAGCTGTCACTAGTTACTTGTG
+
BBABCAAAGEA@@B;999?>>594;2444
@HQ5VQ:00467:00749
ACGAGTGCGTTCCCCATGTCGTAGGTA
+
4>88449>442444,4998844/64./
@HQ5VQ:00468:00731
TGCGTCCCCATGTCGTAGGTACTCAC
+
9;;99=AA:C<:;8;<::71-,,,,*
@HQ5VQ:00469:00736
ACGAGTGCGTTCCCCATGTCGTAAGGTACTC
+
@@AAA@@9996499,9444444/,.4.////
@HQ5VQ:00469:00749
ACGAGTGCGTTCCCCATGTCGTAGGTACTC
+
=>>A999;11-1<=+1/8>>9497134494
@HQ5VQ:00470:00725
ACGAGTGCGTTCCCCATGTCGTAGGTACTC
+
=B9;;CCAAA@ECC:CCDCBB@??;>>>@9
@HQ5VQ:00470:00726
ACGAGTGCGTTCCCCATGTCGTAGGTACTC
+
BBBB::<@A@6999/9>>@BB;9;6899>>
@HQ5VQ:00473:00723
ACGAGTGCGTTCCCCATGTCGTAGGTACTC
+
9<B<;<BCCC?DCC9CBCBB99;@>AABBB
@HQ5VQ:00475:00712
ACGAGTGCGTTCCCCATGTCGTAGGTACTC
+
AAB?AB@@@A=@AA8ABABCC;:;>:;<AC
@HQ5VQ:00480:00721
ACGAGTGCGTTCCCCATGTCGTAGGTACT
+
;<BBBCDCA;2444/99>98///.,.///
@HQ5VQ:00480:00731
ACGAGTGCGTTCCCCATGTCGTAGGTACTC
+
8>A@@BCBB@=AAA6AACBCCCBB=?;9<@
@HQ5VQ:00484:00709
ACGAGTGCGTTCCCCATGTCGTAGGTACTC
+
99449A@=8B5999/999999=;;;;1///
@HQ5VQ:00486:00713
ACGAGTGCGTTCCCATGTCGTAGGTACTC
+
BCCCCC?BBC@CCADCBA;<9>?<899>9
@HQ5VQ:00495:00742
CGAGTGCGTTCCCCATGTCGTAGGTAACTAC
+
9>>@?@@@A=>BB7BAAEEB9>>591,/0./
@HQ5VQ:00498:00711
ACGAGTGCGTTCCCCATGTCGTAGGTACTC
+
499;9>>@8959==2?AB999947484444
@HQ5VQ:00452:00780
AGCACTGTAGCTGTCACTAGTTACTTGT
+
8=8<4;<B@A@@@@@>?99996989584
@HQ5VQ:00454:00794
AGCACTGTAGCTGTCACTAGTTT
+
=@@@@A?CBA@>@>9944////+
@HQ5VQ:00457:00794
ACGAGTGCGTTCCCCATGTCGCCCATAGAGAGCTG
+
BB==;99>8=;?BB9AB99999919>>>?8;6@;>
@HQ5VQ:00460:00767
ACGAAGGTGCGGTTCCCCATGTCGTAGGTACTC
+
,,**)((***,*,*,226ADCBB99;?;>9999
@HQ5VQ:00461:00768
TCTCTATGCGCTCCACATGTCTAAGGTA
+
@AACDDFB@AABB=ABFA?99495969>
@HQ5VQ:00461:00789
ACGAGTGCGTTCCCCATGTCGTAGGTACTCA
+
9@;99<A@@@@CDC9CCA;;;;987<>1-,,
@HQ5VQ:00462:00794
ATCAGACACGGACACAGCAGAACACAAC
+
9334444448;>>>AAA>>::,1100,.
@HQ5VQ:00463:00785
ACGTGCGTTCCCCATGTCGTAGGTACTC
+
;?>>>;<<9;AB6AA?>=:98823449;
@HQ5VQ:00468:00796
ACGCTCGACATGCCCAGGTACAGGAGAC
+
4989>>94:4;===69:;@@ADCACB86
@HQ5VQ:00469:00763
ATATCGCGAGGGTATGGAAAGACTCTATAGAA
+
9;CCBAB@AAA<?D>>599198>>331111.,
@HQ5VQ:00474:00776
ACGAGTGCGTTCCCCATGTCGTAGGTACTC
+
BCB;;<AAAA@CEHBEBBBC<<<K9<9A@>
@HQ5VQ:00476:00799
TACTGAGCTACACACAACAGAAA
+
A@@=>999999949442444444
@HQ5VQ:00477:00755
ACGAGTGCGTTCCCCATGTCGTAGGTACTC
+
BBBBEBBBCC=@@@6?>>>99883734444
@HQ5VQ:00479:00780
ACGAGTGCGTTCCCCATGTCGTAGGTACTC
+
BBABAACCBB?BHDACABB>=@::68@999
@HQ5VQ:00480:00761
ACGAGTGCGTTCCCCATGTCGTAGGTACTC
+
AB?@@ABA@@5999/9AAAB@@>?589944
@HQ5VQ:00490:00764
ACGAGTGCGTTC
+
===:9;@AAC@C
@HQ5VQ:00493:00756
ACGAGTGCGTTCCCCATGTCGTAGGTAC
+
>@;;;ABAAD@@BB-9998444/.,.//
@HQ5VQ:00495:00791
ACGAGTGCGTTCCCCATGTCGTAGGTACTC
+
@@?@@@@@BE@CCC9BBBB@@@@><89999
@HQ5VQ:00453:00810
ACGAGTGCGTTCCCCATGTCGTAGGTACT
+
9;AA;;=CBB>BED8B@?<<1//.,./,/
@HQ5VQ:00453:00839
ACGAGTGCGTTCCCCATGTCGTAGGTACTC
+
BBCAABCBBC@BCC9AABABEB?B=:;;<@
@HQ5VQ:00454:00846
TAGTATCAGCCTCCGCCATGACGAAGGTATTCC
+
484494449:244844248=>BBB<@<994:;5
@HQ5VQ:00455:00831
ACGAGTGCGTTCCCCATGTCGTAGGTACTC
+
9A@BBCBCCC@ECD9AABBB>>>?5899>8
@HQ5VQ:00457:00824
ACGAGTGCGTTCCCCATGTCGTAGGTACTC
+
@@BB;<<@@>5999/9>9998447134444
@HQ5VQ:00458:00846
ACGAGTGCGTTCCCCATGTCGTAGGTACTC
+
BBBB::<CCLBCCC9ABC;99998589899
@HQ5VQ:00459:00849
ACGAGTGCGTTCCCCATGTCGTAGGTACTC
+
41111/778:;CCC:CCBCCA@@>489?@@
@HQ5VQ:00462:00810
ACGAGTGCGTTCCCCATGTCGTAGGTACTC
+
==A@@ABCCCDCCC:FCB??@8884:<;B@
@HQ5VQ:00463:00825
ACGAGTGCGTTCCCCATGTCGTAGGTACTC
+
8>>99<9;9A>@BB/99999>910,.////
@HQ5VQ:00466:00830
ACGAGTGCGTTCCCCATGTCGTAGGTACTC
+
89>?;<=AAECCCB:DCB;99997;78444
@HQ5VQ:00468:00842
AGCACTGTAGCTGTCACTAGTTACTTGT
+
AB@B@=A@@>@AAA@>91111,111-99
@HQ5VQ:00478:00831
ACGAGTGCGTTCCCCATGTCGTAGGTACTC
+
9;A;;<<@AB@CBB7@@99999>?;<4498
@HQ5VQ:00480:00825
ACGAGTGCGTTCCCCATGTCGTAGGTACTC
+
9@@B@A@BA@5999/9>B>@@@>>;>9994
@HQ5VQ:00480:00840
ACGAGTGCGTTCCCCATGTCGTAGGTAAC
+
499A999;4=8=AB6===9911/74.1,/
@HQ5VQ:00482:00820
ACGAGTGCGTTCCCCATGTCGTAGGTACTC
+
9;BBBBBBBCACCC8A@@@99998;>=884
@HQ5VQ:00485:00819
ACGAGTGCGTTCCCCATGTCGTAGGTACTC
+
9;@ABCCDCB?CCD:CCCBBDCCC?@A==1
@HQ5VQ:00485:00831
TCTCTATGCGCTCCACATGTCTAAGGTAC
+
AAADDCCCCCEBA>@999<<<--+,*,,,
@HQ5VQ:00486:00846
ACGAGTGCGTTCCCCATGTCGTAGGTACTC
+
=@@B@@ACCB=A@@4?@>==>998<>@@A;
@HQ5VQ:00490:00819
ACGAGTGCGTTCCCCATGTCGTAGGTACTC
+
=49;BB@@AC@CCC:CCC@@111;901111
@HQ5VQ:00499:00815
ACGAGTGCGTTCCCCATGTCGTAGGTACTC
+
@;;;@@AAAABEFF9EBC@@>998484498
@HQ5VQ:00451:00882
CGTGTCTCTAGGCACAT
+
@@>>??999=6,,,***
@HQ5VQ:00452:00888
ACGAGTGCGTTCCCCATGTCGTAGGTACTC
+
9;;@@@BB==<;BB4><<BAAAA?;89998
@HQ5VQ:00453:00874
ACGAGTGCGTTCCCCATGTCGTAGGTACTC
+
>>8;<CCBAB>AAA8ACB@@A<<;>BBBBB
@HQ5VQ:00455:00870
ACGAGTGCGTTCCCCATGTCGTAGGTACTC
+
=A:<<BBCAA>AHH9ECB@@@;;8489994
@HQ5VQ:00460:00867
ACGAGTGCGTTCCCCATGTCGTAGGTACTC
+
B>>?=999AA6999,9@>==@887734444
@HQ5VQ:00461:00876
TACTGAGCTACCACACACAGAAAGG
+
498449://1811/;:476///+/,
@HQ5VQ:00463:00880
ACGAGTGCGTTCCCCATGTCGTAGGTACTC
+
4::@@>>>>>5999/999999@@?789;<1
@HQ5VQ:00464:00859
ACGAGTGCGTTCCCCATGTCGTAGGTACTC
+
=@@@A>@>;<8;BB7BC<;9B@985899>=
@HQ5VQ:00464:00862
ACGAGTGCGTTCCCCATGTCGTAGGTACTC
+
?@B??AACCC@CCC:CCCBBBCAB?B@<<<
@HQ5VQ:00465:00852
ACGAGTGCGTTCCCCATGTCGTAGGTACTC
+
9;@<;;BBAA9<99/9?>@@AA@C@C<<<B
@HQ5VQ:00465:00892
ACGAGTGCGTTCCCCATGTCGTAGGTACTC
+
A@@@@@@@@@>AAA7:@>>>89937344=9
@HQ5VQ:00469:00872
ACGAGTGCGTTCCCCATGTCGTAGGTACTC
+
??=@9;=CCNDCCD:DC<;9A>9848@999
@HQ5VQ:00471:00854
TACGAGGTGCGTTCCCCATGTCGTAGGTACTC
+
***/4424;BBB?BA?6=<;;>>?88418444
@HQ5VQ:00472:00855
ACGAGTGCGTTCCCCATGTCGTAGGTACTC
+
=?@@@>>>9959@@4?>>999898434444
@HQ5VQ:00473:00860
ACGAGTGCGTTCCCCATGTCGTAGGTACTC
+
899;;AABCCCGCC8AA@A@@998;894=4
@HQ5VQ:00474:00868
ACGAGTGCGTTCCCCATGTCGTAGGTACTC
+
BBBBBCBBBCACDD9DBBBBC@@?<;<<@?
@HQ5VQ:00475:00866
ATATCGCGAGGGTATGGAAGACTCTATAGA
+
>;=?888>444-444;;=;=:87737.</.
@HQ5VQ:00478:00871
ACGAGTGCGTTCCCCATGTCGTA
+
499984488=ADFC::;999@=A
@HQ5VQ:00483:00867
ACGAGTGCGTTCCCCATGTCGTAGGTACTC
+
>?CBAAACFCACCD9CACBBAAAA7;99;8
@HQ5VQ:00488:00857
ACGAGTGCGTTCCCCATGTCGTAGGTACTC
+
BBA@@ACCCC@EEC:CCCBAA@@A>8<<AA
@HQ5VQ:00490:00857
ACGAGTGCGTTCCCCATGTCGTAGGTACTC
+
B<<9>?99442444,44494///.,.//20
@HQ5VQ:00494:00861
TGATACGTCTCCTTCCTTTAGTTACTTCA
+
@>9999944==:878,/1+///,//>994
@HQ5VQ:00494:00896
ACGAGTGCGTTCCCCATGTCGTAGGTACTC
+
?BB;9<BB@@5999/9>99;BBBA@C=<=A
@HQ5VQ:00495:00877
ACGAGTGCGTTCCCCATGTCGTAGGTACTC
+
89>ABBCDCB7944/99;<ECCDC@A@A@@
@HQ5VQ:00496:00893
ATCAGAACACGGACACAGCAGAACACACAGA
+
90;=11,///;244444444//,////...3
@HQ5VQ:00499:00859
ACGAGTGCGTTCCCCATGTCGTAGGTC
+
48>@;;<@ACAFED:EC<;<;;9B=?A
@HQ5VQ:00451:00904
ACGAGTGCGTTCCCCATGTCGTAGGTACTC
+
9;ACACA@??2444-9999ACBAA?A<<<A
@HQ5VQ:00451:00913
ACGAGTGCGTTCCCCATGTCGTAGGTACTC
+
1/9114BBAA=@CC:CBBCCC>>=>0111/
@HQ5VQ:00453:00926
ACGAGTGCGTTCCCCATGTCGTAGGTACTC
+
9;BBB@A>>@5999/9??@BCBBD;;<ACC
@HQ5VQ:00455:00913
ACGAGTGCGTTCCCCATGTCGTAGGTACTC
+
9;9B999>>@6999/9BCAB>>=>:011:8
@HQ5VQ:00455:00919
ACGAGTGCGTTCCCCATGTCGTAGGTACTC
+
>===99;>?@5999/9?>>A@@@?589998
@HQ5VQ:00456:00931
TAGTATCAGCCTCGCCATGACGAAGGTAGCTTC
+
A@A@@AA@@B<9999:71/////,/,//44424
@HQ5VQ:00457:00946
ACGAGTGCGTTCCCCATGTCGTAGGTACTC
+
=>999>?AAA5999/9@@@@@998;899@?
@HQ5VQ:00464:00910
AGCACTGTAGCTGTCACTGATGTTACTTGTGT
+
<<@AABE@@>99444//////665668249;;
@HQ5VQ:00473:00914
AACGAGTGCGTTCCCCATGTCGTAGGTACTCT
+
1,/66/999@@6999/99999844313////,
@HQ5VQ:00475:00943
ACGAGTGCGTTCCCCATGTCGTAGGTACTC
+
9;AC;;<BAA=BKK9BBCCCAAAB@BBAAA
@HQ5VQ:00476:00902
ACGAGTGCGTTC
+
9<DCBBBA>>59
@HQ5VQ:00476:00926
TCTCTATGCGCTCCACATGTCTAAGGTA
+
>>9<<AAABCC@@=AAB@>=>995954:
@HQ5VQ:00479:00926
ACGAGTGCGTTCCCCATGTCGTAGGTACTC
+
=@:8;>A;;<@CCC9DA@@@A210;0111;
@HQ5VQ:00479:00944
TAGTATCAGCCTCGC
+
///699444424444
@HQ5VQ:00480:00922
ACGAGTGCGTCCCCCATGTCGTAGGTACTC
+
9;@AAA@A@99999+4;C@B<<<B@?@A@;
@HQ5VQ:00481:00938
ACGAGGTGCGTTTCCCCATGTCGTAGGTACTC
+
?;;;B?>>>9990<BB8FCAA@A8>?;899@8
@HQ5VQ:00482:00902
ATCAGACACGGACACAGCAGAACACACAG
+
;:@@9;9B@=<BB@AABB@9@6998834.
@HQ5VQ:00482:00926
ACGAGTGCGTTCCCCATGCTCGTAGGTACTC
+
=@@@9988442444,/8///6666=844494
@HQ5VQ:00482:00939
TCTCTATGCGCCACTGTCTAAGGTACTG
+
;;;@@;???99699=9=?=C>?694984
@HQ5VQ:00485:00923
ACGAGTGCGTTCCCCATGTCGTAGGTACTC
+
BBCBBBBCCB=?=@8@@@@@AA@B>AAAAB
@HQ5VQ:00486:00903
ACGAGTGCGTCCATGC
+
899844/////,/664
@HQ5VQ:00491:00940
ACGAGTGCGTTCCCCATGTCGTAGGTACTC
+
@BBB<<=BCC>CCC7E>?>>999@<?@999
@HQ5VQ:00493:00911
ACGAGTGCGTTCCCCATGTCGATAGGTACTC
+
999994=C@@5999,447A1///..4./,6/
@HQ5VQ:00493:00917
ACGAGTGCGTTCCCCATGTCGTAGGTACT
+
99>>>><;<<@DCC9AA=<<A@ABA;<;9
@HQ5VQ:00494:00929
ACGAGTGCGTTCCCCATGTCGTAGGTACTCAT
+
B?>>@999449999,44944;;;7;@=9>8-*
@HQ5VQ:00495:00919
ACGAGTGCGTTCCCCATGTCGTAGGTACTC
+
>;?11/1:;;;CHC9==BBB;99>;899@>
@HQ5VQ:00495:00930
ACGAGTGCGTTCCCCATGTCGTAGGTACTC
+
9;CCGAAACC@CDC:C<<<CB;;<>;<;A@
@HQ5VQ:00497:00926
ACGAGTGCGTTCCCCATGTCGTAGGTACTC
+
>>@@@A@??>6999,9999@@;97>A;;=C
@HQ5VQ:00498:00948
ACGAGTGCGTTCCCCATGTCGTAGGTACT
+
9;BBABBBCC@CCC:CCCBBB@=?<?999
@HQ5VQ:00450:00976
ACGAGTGCGTTCCCCATGTCGTAGGTACTC
+
999444444424>>,:;BBB@A@A?@9122
@HQ5VQ:00451:00993
TCTCTATGCGTCCACATGTCTAAGGTA
+
94449444>?4424444491//,,*,,
@HQ5VQ:00455:00992
AAGCTGAAGGATGC
+
4244444242/888
@HQ5VQ:00458:00979
ACGAGGTGCGTTCCCCATGTCGTAGGTACTC
+
1/,,,*/////58:81:99@?9998;894A@
@HQ5VQ:00459:00982
ACGAGTTGCGTTCCCCATGTCGTAGGTACTC
+
9444442444989996=:>AA;;<858>>?>
@HQ5VQ:00463:00977
AGCACTGTAGCTGTCACTAGTTAC
+
@@CC==::CC<@<AB8/,,,,*,,
@HQ5VQ:00465:00978
ACGAGTGCGTTCCCCATGTCGTAGGTACTC
+
9;??9999995;BB7CCC@@<99?<89999
@HQ5VQ:00465:00995
ACGAGTGCGTTCCCCATGTCGTAGGTACTC
+
9;C@<<<DDD@CEC:B<<;;@@@B>?;488
@HQ5VQ:00468:00954
ATCAGACACGGACACAGCAGAACA
+
;88>999444544444444882//
@HQ5VQ:00469:00991
ACGAGTGCGTTCCCCATGTCGTAGGTACTC
+
4;F@<<=DCC@EBC5<<<<CCEDDBCCBBB
@HQ5VQ:00472:00991
ACGAGTGCGTTCCCCATGTCGTAGGTACTC
+
8;111////7;BAC9AAB;;<BAA<A<<<@
@HQ5VQ:00472:00997
ACGAGTGCGTTCCCCATGTCGTAGGTACTC
+
?@BB@@ABBB=@@@6?>>>;<<CBAB<<<A
@HQ5VQ:00473:00950
ACGAGTGCGTTCCCCATGTCGTAGGTACTC
+
9;;;9@>@>@>@AB7DGBDBD@A?D;=<CA
@HQ5VQ:00474:00994
ACGAGGTGCGTTCCCCATGTCGTAGGTACTC
+
94///,//6//,/660999@;;9@@=?CCAA
@HQ5VQ:00475:00984
ACGAGTGCGTTCCCCATGTCGTAGGTACTC
+
4;@;;<=B@@5<<<49BBBBBDBB??@@;<
@HQ5VQ:00475:00988
ACGAGTGCGTTCCCATGCTCGTAGTACGTA
+
11//////4469B@>;A4////////7///
@HQ5VQ:00475:00994
ACGAGTGCGTTCCCCATGTCGTAGGTACTC
+
B::<DCC@A@=A@@6?9<;<==CC@CCAAA
@HQ5VQ:00476:00979
ACGAGTGCGTTCCCATGTCGTAGGTACTC
+
>@@BABC@>9544-9@@81///.,0////
@HQ5VQ:00476:00988
ACGAGTGCGTTCCCCATGTCGTAGGTACTC
+
?@@@@@AA?>;>>>4>9<<CCBBC?BBCCD
@HQ5VQ:00476:00991
ACGAGTGCGTTCCCCATGTCGTAGGTACTC
+
>@B:;<@>?A5999/9>>>@AB@@>AB<<<
@HQ5VQ:00477:00961
ACGAGGTGCGTT
+
-,,22*/449>5
@HQ5VQ:00480:00977
ACGAGTGCGTTCCCCATGTCGTAGGTACTC
+
<<ABABAA;<69BB4BA@<11110,0////
@HQ5VQ:00480:00980
ACGAGTGCGTTCCCCATGTCGTAGGTACTC
+
BBA?99;>@@5999/9@BABA@A>589994
@HQ5VQ:00480:00995
ACGAGTGCGTTCCCCATGTCGTAGGTACTC
+
@@====988>6999/991/6///4446/44
@HQ5VQ:00480:00997
ACGAGTGCGTTCCCCATGTCGTAGGTACTC
+
4;@;;<@@@B>CCC9DBCCBCCCC@CCCCC
@HQ5VQ:00481:00983
ACGAGTGCGTTCCCCATGTCGTAGGTACTC
+
@A??;49@9969=>4>@@@@ACBB=@@;;9
@HQ5VQ:00483:00973
ACGAGTGCGTTCCCCATGTCGTAGGTACTC
+
===?;99@@@=ACC8ADNCCBBBC9;9@>?
@HQ5VQ:00484:00992
ACGAGTGCGTTCCCCATGTCGTAGGTACTC
+
=@@:9<@@@A6999-9BBCCBBAC@BD::;
@HQ5VQ:00486:00957
TAGTATCAGCCTCGCCATGACGAAGGTATTCC
+
@A@@BBBAAA?@@@@;>>>9949248997,/,
@HQ5VQ:00493:00957
ACGAGTGCGTTCCCCATGTCGTAGGTACTC
+
@AA@>>9949899?2?ABBBABCB>;<;>=
@HQ5VQ:00493:00967
ACGAGTGCGTTCCCCATGTCGTAGGTACTC
+
AB>?@BB@CC5999/9?@@AAFCC@C@@@C
@HQ5VQ:00493:00997
ACGAGTGCGCCCCATGTCGTAGGTACTC
+
9;@;99@A9999/9AACGHBBB?;;=CC
@HQ5VQ:00494:00999
ACGAGTGCGTTCCCCATGTCGTAGGTACTC
+
@@@99<A>?@5999/9999BCDCB@BB;;<
@HQ5VQ:00495:00996
ACGAGTGCGTTCCCCATGTCGTAGGTACTC
+
BCBBCDB?@>5999/9@ABCCCDC@BAAAC
@HQ5VQ:00496:00957
ACGCTCGACATGCCCAGGTACAGGAG
+
9;;94>A444?988-4428>4448=>
@HQ5VQ:00497:00995
ACGAGTGCGTTCCCCATGTCGTAGGTACTC
+
BBA?@AACCC>BBB9BBBBCCDBC?BBBBC
@HQ5VQ:00499:00992
ACGAGTGCGTTCCCCATGTCGTAGGTACTC
+
=>>;;<=CDFBCCC9CBBABCCCB?BA;;9
@HQ5VQ:00450:01004
TAGTATCAGCCTCGCCATGACGAAGGTATTCC
+
49>@999999899448889>A<959<9997;;
@HQ5VQ:00450:01014
ACGAGTGCGTTCCCCATGTCGTAGGTACTC
+
=@@;;<BCBB=AAA9ABBBCCBBA?B;<<A
@HQ5VQ:00451:01011
ACGAGTGCGTTCCCCATGTCGTAGGTACTC
+
?@@@@@@@>C5999/9@@ABCBCC=@;<;B
@HQ5VQ:00452:01012
AGCACTGTAGATGTCACTAGTTACTTGT
+
9;;AA;::<;DCCBBAA@9;;=ABB>AA
@HQ5VQ:00455:01003
ACGAGTGCGTTCCCCATGTCGTAGGTACTC
+
>A>;;<CAA?8;;;5<BCCCCCCB>79;;;
@HQ5VQ:00455:01007
ACGAGTGCGTTCCCCATGTCGTAGGTACTC
+
8=>:<=BBDDDEEE9DCBBBCIAA?ABBBC
@HQ5VQ:00455:01046
ACGAGTGCGTTCCCCATGTCGTAGGTACTC
+
A@=BAAAECD@ACC:DB==@>998489998
@HQ5VQ:00456:01049
ACGAGTGCGTTCCCCATGTCGTAGGTACTC
+
BA?::<BCCD@BBB9B@@?BBBA@>:;;@>
@HQ5VQ:00457:01002
ACGAGTGCGTTCCCCATGTCGTAGGTACTC
+
=?A@@@@@>>>?@@6ABCCCA@@?<?;<<B
@HQ5VQ:00459:01004
ACGAGTGCGTTCCCCATGTCGTAGTACTC
+
498>>>>9996999,444/688/..///8
@HQ5VQ:00459:01035
ACGAGTGCGTTCCCCATGTCGTAGGTACTC
+
BB@BBB<<@DDDKC9BBC<<<;;;>;99A>
@HQ5VQ:00460:01048
CGTGTCTCTAGGC
+
@@@@AACCCBB?A
@HQ5VQ:00461:01000
ACGCTCGTACCATGCCAGGTAGACAGAGA
+
111//8/44424;9924/,/0,,,,,,,,
@HQ5VQ:00461:01032
ACGAGTGCGTTCCCCATGTCGTAGGTACTC
+
==@111:8A8,444,49AAACCCC?BAAAB
@HQ5VQ:00461:01040
ATATCGCGGGGGTATGGAAGACTCTATAG
+
BB?@ACCECCC3CCCD;99<CCBC@@@?8
@HQ5VQ:00462:01021
ACGAGGTGCGTTCCCCATGTCGTAGGTACTC
+
41<11,/7666,444,4@A@A<;;B=A<9<9
@HQ5VQ:00463:01014
ACGAGTGCGTTCCCCATGTCGTAGGTACTC
+
BBB9:;CBA?=@@@6A@@@BCC@B?B;<<C
@HQ5VQ:00464:01019
TAGTATCAGCCTCGCCATGACGAAGGTATTCC
+
4==>>@CAAA@BBBB@BBBAA:;6<DB@A?A@
@HQ5VQ:00465:01028
ACGAGTGCGTTCCCCATGTCGTAGGTACTC
+
???@@BB@>?5999/9>>@BHBCC>?:<;C
@HQ5VQ:00466:01013
ACGAGTGCGTTC
+
BCB?AABCCC@C
@HQ5VQ:00468:01007
ACGAGTGCGTTCCCCATGTCGTAGGTACTC
+
>@BBBBBBBB=@AA8ACCBBBCCC?B<<<A
@HQ5VQ:00470:01016
ACGAGTGCGTTCCCCATGTCGTAGGTACTC
+
9;CBB@@>>>6999/9999AAAAA?BA@BB
@HQ5VQ:00470:01023
ACGAGTGCGTTCCCCATGTCGTAGGTACTC
+
>????@AAACACJCDE<>;BDCCCGC<<=B
@HQ5VQ:00470:01033
ACGAGTGCGTTCCCCATGTCGTAGGTACTC
+
>@?;;<A@@A5999/9@?>AABA@=?@A@B
@HQ5VQ:00471:01007
TAGTATAGCCTCGCCATGACGAAGGTATTCCA
+
449>@@;496489929:?:99@:;>:448924
@HQ5VQ:00473:01012
ACGAGTGCGTTCCCCATGTCGTAGGTACTC
+
?@@AB<<;@@699949>@BBBBBB=?AAAB
@HQ5VQ:00474:01003
ACGAGTGCGTTCCCCATGTCGTAGGTACTC
+
>@BBBAA?>>5999/99@9;;;A>489494
@HQ5VQ:00475:01022
ACGAGTGCGTTCCCCATGTCGTAGGTACTC
+
9<C@@ADCBB>BBA9B?=@?C@???BB@AA
@HQ5VQ:00475:01037
ACGAGTGCGTTCCCCATGTCGTAGGTACTC
+
;;A;<=BBCC@CCC8BACBBDCCC?BDCCA
@HQ5VQ:00477:01041
ACGAGTGCGTTCCCCATGTCGTAGGTACTC
+
AA?ABBABADACCD:EBA@ACCCC@;<<A?
@HQ5VQ:00477:01045
ACGAGTGCGTTCCCCATGTCGTAGGTATC
+
BCB?=>>>9929;;2?A=88844848844
@HQ5VQ:00480:01032
ACGAGTGCGTTCCCCATGTCGTAGGTACTC
+
9<B;;<<;<@=BAB9AA@@BBB@A<?;99A
@HQ5VQ:00481:01008
TGATACGTCTCCTTCCTTAGTTACTTCA
+
=9489999999595924:>>>><<;?BB
@HQ5VQ:00481:01015
ACGAGTGCGTTCCCCATGTCGTAGGTACTC
+
BBBBEB?=>@599;/9BABBBBBC8:<BB@
@HQ5VQ:00482:01019
ACGAGTGCGTTCCCCATGTCGTAGGTACTC
+
??>ABBBB@>7;9;49>>@@<<;B>A<===
@HQ5VQ:00482:01022
ACGAGTGCGTTCCCCATGTCGTAGGTACTC
+
@AB99;BBBC@CCC9BBBB@AAAA?@<<<C
@HQ5VQ:00482:01023
TCTACTATGCGCTCCCACATGTCTAAGGTAC
+
/////////44499;@@A99444//,/,///
@HQ5VQ:00482:01028
TCTCTATGCGCTCCACATGTCTAAGGT
+
=@@@BAABCCCCD@CCB?A@@@A>A@>
@HQ5VQ:00482:01029
ACGAGTGCGTTCCACATGTCGTAGGT
+
??B??ACCBB@B?BA@?BBBBB?A<9
@HQ5VQ:00482:01034
TAGTATCAGCCTCCGCCATGACGAAGGTAATTCC
+
9<99>>:418,//,//,/44;;@C=??9929248
@HQ5VQ:00486:01000
ACGAGTGCGTTCCCCCCCCCCCCCCCCCCCCCATGTCGTAGGTACTCATCACCGACTGCCCCCCCC
+
=@?99<>>>@599999999444444444444"49;8=>?=;:;===@???;;79>?A888888888
@HQ5VQ:00486:01006
ACGAGTGCGTTCCCATGCTCGTAGGTACGTC
+
8>999;::1/,//+/7666//111,///444
@HQ5VQ:00487:01027
ACGAGTGCGTTCCCCATGTCGTAGGTACTC
+
@;48==98485444,46//////4908484
@HQ5VQ:00488:01036
ATATCGCGACGGGTATGGAAGACTCTAATAGAGG
+
9394441:>::C;111;;;:11444331.33..,
@HQ5VQ:00489:01002
ACGAGTGCGTTCCCCCCCCCCCCCCCCCATGTCGTAGGTACTC
+
>@B99;??8859999999999444444"4;;>A??>;579BCB
@HQ5VQ:00490:01009
ACGAGTGCGTTCCCCATGTCGTAGGTACTC
+
>@B:;<C@@@5999-9@BCFCCCC=89;CC
@HQ5VQ:00490:01016
ACGAGTGCGTTCCCCATGTCGTAGGTACTC
+
>>A:9<DDCC@CCC:DCBBBBBBA?B;<<C
@HQ5VQ:00490:01045
AGCACTGTAGCTGTCACTAGTTACTTGT
+
?BBBCCCA@ACCCCCC@@AA@=@CB8;;
@HQ5VQ:00491:01024
TGATACGTCTCCTTCCTTAGTTACTTCA
+
9>A;;;AAA>@;><@5959896999699
@HQ5VQ:00492:01026
ATATCGCGAGGGTATGGGAAGACTCTATAG
+
9;BBBBBCCCDAC@@@@<@=@@@=10/,,*
@HQ5VQ:00493:01023
ACGAGTGCGTTCCCCATGTCGTAGGTACTC
+
=@@@BBAAAB7;;;4;ABCDC;:;@@@ABC
@HQ5VQ:00494:01033
ACGAGTGCGTTCCCCATGTCGTAGGGTACTC
+
99@99/<2--*,,,*,,69844437,34444
@HQ5VQ:00496:01024
CGTGTCGTCTAGGCACAGGATTTTGTGTAG
+
891/6///66992446665/111+-,,***
@HQ5VQ:00498:01028
ACGAGTGCGTTCCCCATGTCGTAGGTACTC
+
:<BBBBDCB@=@@>6B@@@BCBBB>@AAAC
@HQ5VQ:00499:01012
ATCAGACACTCGGACACAGC
+
/..//,66////,//4::77
@HQ5VQ:00451:01075
TGATACGTCTCCTTCCTTAGTTACTTCA
+
?BAB9<@CCCC<=@>FHBCBB@CCC@CA
@HQ5VQ:00452:01052
TGATACGTCTCCTTCCTTAGTTACTTCA
+
@;;99<<<BBBDEAD=AC@9859>?<@C
@HQ5VQ:00452:01081
ACGAGTGCGTTCCCCATGTCGTAGGTACTC
+
@@?AAABDBC@CDCDCCC<;<>>><89994
@HQ5VQ:00453:01077
TCTCTATGCGCTCCACATGTCTAAGGTA
+
B?@@DCCBADCBB?BA@ABBB9969598
@HQ5VQ:00462:01078
ACGAGTGCGTTCCCCATGTCGTAGGTACTC
+
CCBCBBBACC?BBB9@=@?BBAA@;:8999
@HQ5VQ:00462:01079
TCTCTATGCGCTCCCACATGTCTGAAGGTAC
+
94444444944444-444/8/,,,,*,*,22
@HQ5VQ:00463:01099
ACGAGTGCGTTCCCCATGTCGTAGGTACTC
+
=@@<<<CCCCACCC:CEBBBC<;;?;99@9
@HQ5VQ:00465:01074
CGTGTCTCTACGGCACAGGATTTTGTGGTAGA
+
/:;;;4111/77,/44465////*///,////
@HQ5VQ:00466:01067
ACGAGTGCGTTCCCCATGTCGTAGGTACTC
+
49@9949;>>;==929?@@?A>431794=9
@HQ5VQ:00468:01064
TACTGAGCTACCACACACAGAAAGGAT
+
@@;99994444899444/6668+/,.4
@HQ5VQ:00470:01052
TACTGAGCTACGACAACACAGAAAGATTGGTGC
+
49444494444444424444444-447991311
@HQ5VQ:00478:01092
ACGAGTGCGTTCCCCATGTCGTAGGTACTC
+
144494>9>@6999,9999BCCBD?AB@@@
@HQ5VQ:00479:01059
TCTACTATGCGCTCCCACATGTCTGAAGGTACT
+
////,,,//,,,,/858:BB@?=4442424444
@HQ5VQ:00479:01078
ACGAGTGCGTTCCCCATGTCGTAGGTACTC
+
ACCCBB@>995999/9?99911/.,.////
@HQ5VQ:00479:01090
ATATCGCGAGGGTATGGAAGACTCTATAG
+
BABBEBBAADD@B@BB8:8<CB@ACB777
@HQ5VQ:00481:01067
ACGAGTGCGTTCCCCATGTCGTAGGTACTC
+
>?A@@ABCCC@BBB8CAAABBBBB>@AFAB
@HQ5VQ:00481:01073
TAGTATCAGCCTCGCCATGACGAAGGTATTCC
+
<ADCBCD::>ABCCC?A=9;?9959<>>??B5
@HQ5VQ:00482:01075
ACGAGTGCGTTCCCCATGTCGTAGGTATC
+
===:;<AAACACCD9CBBCCBA@@=>>>@
@HQ5VQ:00486:01094
ACGAGTGCGTTCCCCATGTCGTAGGTACTC
+
@AABABBCDCACCC:C@A@CBB??>A@@@A
@HQ5VQ:00488:01092
AGCACTGTAGCTGTCACTAGTTACTTGT
+
ABBBCBAAABB@@@A@>>>995<A?>A@
@HQ5VQ:00490:01066
ACGAGTGCGTTCCCCATGTCGTAGGTACTC
+
>>>;;<9@@@5999/99ABBCCCC=@@@@?
@HQ5VQ:00492:01085
ACGAGTGCGTTCCCCATGTCGTAGGTACTC
+
>@@@BA@@@A?CCC:DCCCCC;;8589994
@HQ5VQ:00492:01099
ACGAGTGCGTTCCCCATGTCGTAGGTACTC
+
??@ABCCCCC@BBB:CEBBB;;;@>>>@@>
@HQ5VQ:00495:01063
ACGAGTGCGTTCCCCATGTCGTAGGTACTC
+
>@A@@ACCCB=@@@6?=@@BDBBC@@<@?G
@HQ5VQ:00497:01067
ACGAGTGCGTTCCCCATGTCGTAGGTACTC
+
?BAA?@ADCC@CCC:CAA?BCCEC@E;<;B
@HQ5VQ:00498:01059
ATAGTCTCCTCTATTACTC
+
43444444244/,,****,
@HQ5VQ:00499:01078
ACGAGTGCGTTCCCCATGTCGTAGGTACTC
+
:?;99<<AACCDHD:DBBBBCBBB=<@@@>
@HQ5VQ:00499:01089
ACGAGTGCGTTCCCCATGTCGTAGGTACTC
+
??BBAABCCE?CDD:DCBBCBBBB<<@@@B
@HQ5VQ:00456:01101
ACGAGTGCGTTCCCATGT
+
9>888998495991444,
@HQ5VQ:00456:01136
ACGAGTGCGTTCCCCATGTCGTAA
+
9<CBABBA=97999/9A><<A*))
@HQ5VQ:00458:01101
ACGAGTGCGTTCCCCATGTCGTAGGTACTC
+
89>@@@@@@C@CEC:EEA<;8>>>484494
@HQ5VQ:00458:01118
ACGAGTGCGTTC
+
>@@@@AACCGBC
@HQ5VQ:00465:01133
TGATACGTCTCCTCTTAGCTTACTCA
+
4444444499924/,*****)***//
@HQ5VQ:00465:01145
ACGAGTGCGTTCCCATGTCGTAGGTACTC
+
ABBBB===885991444=@>>9:78AAA;
@HQ5VQ:00466:01116
ACGAGTGCGTTCCCCATGT
+
94444444492444,444/
@HQ5VQ:00469:01109
ACGAGTGCGTTCCCCATGTCGTAGGTACTC
+
?????AABCC@DCC9>=BBCCCBB?BBA@@
@HQ5VQ:00469:01119
TGATACGTCCTCCTTCCTTAGTTACTTCA
+
;;B94489824924242424449:44649
@HQ5VQ:00472:01136
ACGAGTGCGTTCCCCATGTCGTAGGTACTC
+
BCBA?@BBBD?CCC7A<<;@:;;<,01/66
@HQ5VQ:00474:01125
ACGAGTGCGTTCCCCATGTCGTAGGTACTC
+
BBBBBCCCBA=AHH:FAAABA>>>;89999
@HQ5VQ:00475:01120
ACGAGTGCGTTCCCCATGTCGTAGGTACTC
+
>BC<;<BCCCAGHHBECCBC?@@B<@@@BB
@HQ5VQ:00476:01132
ACGAGTGCGTTCCCCATGTCGTAGGTACTC
+
>@CBABB@A?7944/9=>@@BBBB@CAAAB
@HQ5VQ:00479:01119
ACGAGTGCGTTC
+
?@CB9<<A@@59
@HQ5VQ:00479:01147
ACGAGTGCGTTCCCCATGTCGTAGGTACTC
+
9;@999999>5999/99@>@@BBA><=<@@
@HQ5VQ:00481:01115
TACTGAGCTACCACACACAGAAAGATTGG
+
BBB@>9?9844999999///66+/.6,.,
@HQ5VQ:00482:01117
ACGGCGTTCCCCATGTCGTAGGTACTC
+
?@H@B==6944-9==@AABBC?B;<;>
@HQ5VQ:00482:01131
ATATCGCGAGGGTATGGAAGATCTATAGAGG
+
@@CBBBBCCDD>CACB8:8;@CAAABBBBBC
@HQ5VQ:00484:01112
ACGAGTGCGTTCCCATGTCGTAGGTATC
+
@A@@@@@?>>59919@;?;944377444
@HQ5VQ:00485:01137
ACGAGTGCGTTC
+
=@A;;<>>>>69
@HQ5VQ:00486:01104
ACGAGTGCGTTCCCCATGTCGTAGGTACTC
+
AAB:9<BCCCBCEE:DCBBBBBBB@C@@@@
@HQ5VQ:00486:01117
ACGAGTGCGTTCCCCATGTCGTAGGTACTC
+
9<C;;<A@>>5999/9@DCCCCCC@B:;:A
@HQ5VQ:00486:01132
ACGAGTGCGTTCCCCATGTCGTAGGTACTC
+
@AB:9<B@>?5999/9>>@@BBBB?BB@@@
@HQ5VQ:00487:01102
ACGAGTGCGTTCCCATGTCGTAGGTACTC
+
AA@ABBBA@B7;;79@@A@BBCB?BAAAB
@HQ5VQ:00489:01119
ACGAGTGCGTTCCCCATGTCGTAGGTACTC
+
??B:9<CCBB?CCD9BBBBBBCCB@B:<;B
@HQ5VQ:00491:01140
ATCAGACACGGACACAGCAGAACACAC
+
?AA@@@@@B@=@ACCCECCCC@??@BA
@HQ5VQ:00492:01119
ACGAGTGCGTTCCCCATGTCGTAGGTACTC
+
?@:;<BA@@C>BBB9B@@@BBCAA?@A===
@HQ5VQ:00494:01114
ACGAGTGCGTTCCCCATGTCGTAGGTACTC
+
BBB@@ABBAB=A@A6AAC@@BEBB?A;<<@
@HQ5VQ:00495:01132
ACGCTCGACATGCCCAGGTACAGGAG
+
9:@@@BBBBBBCCDACC?BBCCC@CC
@HQ5VQ:00495:01144
ACGAGTGCGTTCCCCATGTCGTAGGTACTC
+
?@BBAB@AAC?BDC8FBCCBBBCA?AC=>>
@HQ5VQ:00496:01105
CGTGTCTCTAGGCACAGGATTTTGTGTAGA
+
<=FCCECDCCC@;;<@@>9999/9@@@999
@HQ5VQ:00497:01115
TACTGAGCTACCACACACAGAA
+
999?@99///7,//444///77
@HQ5VQ:00497:01131
ACGAGTGCGTTCCCCATGTCGTAGGTACTC
+
AB?@@AAB@@5;;9/<BBBCHCBB?BAA@C
@HQ5VQ:00497:01135
ACGAGTGCGTTCCCCATGTCGTAGGTACTC
+
?ABA@ADCAA6994/9==@B@A@C>A<<<B
@HQ5VQ:00499:01141
ACGAGTGCGTTC
+
=@?<;<BAAB=A
@HQ5VQ:00500:00013
ACGAGTGCGTTCCCCATGTCGTAGGTACTC
+
@@BCBBCBAB5;;;49>@A;<<BA@BCCAA
@HQ5VQ:00500:00014
ACGAGTGCGTTCCCCATGTCGTAGGTACTC
+
BBB@@?CACC5999/9>>@CCCCC@B;<;C
@HQ5VQ:00501:00018
ACGAGTGCGTTCCCCATGTCGTAGGTACTC
+
?ABB??@B??5999/9@@@BCCBB?BA@AB
@HQ5VQ:00503:00027
ACGAGGTGCGTTCCCCATGTCGTAGGTACTC
+
41>11,/6677,444,49;@>@?77<79998
@HQ5VQ:00504:00021
AACGAGGTGCGTTCCCCATGTCGTAGGTACTC
+
1,////,44449@CCC9DBBB@B==?>@AA@@
@HQ5VQ:00505:00012
CGAGTGCGTTCCCCATGTCGTAGGTACTC
+
@@ABCA;;=<@>>4>?ABBHCCEB::<AA
@HQ5VQ:00508:00036
ACGAGTGCGTTCCCCATGTCGTAGGTACTC
+
?BB<;<CBCCECCC9CB@@@@;;8;79998
@HQ5VQ:00508:00048
ACGAGTGCGTTCCCCATGTCGTAGGTACTC
+
9;B;:<CBCC5999/9@@>@@>>?479911
@HQ5VQ:00509:00023
ACGAGTGCGTTCCCCATGTCGTAGGTACTC
+
9;B:;<BAAA=A@@6ABBBCBCCC@CBBBC
@HQ5VQ:00510:00014
ACGAGTGCGTTCCCCATGTCGTAGGTACTC
+
@A==?@@@@@5999/999;BB@@@?A<<AC
@HQ5VQ:00511:00010
ACGAGTGCGTTCCCCATGTCGTAGGTACTC
+
BBB99;CB@C5999/9?>@BCCCD@@:<;B
@HQ5VQ:00512:00017
ACGAGTGCGTTCCCCATGTCGTAGGTACTC
+
49@;;;@@A@5<<94<ABBCCCCC@B@AAC
@HQ5VQ:00512:00031
AGCACTGTAGCTCGTCACTAGTTACTTGTG
+
9;<<9ACDBA<;949;;<;=CC8:9B899?
@HQ5VQ:00513:00026
TAGTATCAGCCTCGCCATGACGAAGGTATTCC
+
;;A;99@A998;<<<ACBECBAA?B@CBC?C7
@HQ5VQ:00515:00004
ACGAGTGCGTTCCCCATGTCGTAGGTACTC
+
BAA?@A@CCB>BBB9BAA?B@@@B?BB@@@
@HQ5VQ:00516:00014
ACGAGTGCGTTCCCCATGTCGTAGGTACTC
+
?>BBBBBACC5999/9>@ABBBBB?:;<@9
@HQ5VQ:00516:00037
ACGAGTGCGTTCCCCATGTCGTAGGTACTC
+
>@A::<CBCC5999/9@DCCCCCB?A:;;C
@HQ5VQ:00518:00005
CGTGTCTCTAGGCACAGGATTTTGTGTAG
+
BBABBCBBBBC@==@:<8<ABB:CCA@@9
@HQ5VQ:00519:00015
CGTGTCTCTAGGCACAGGATTTTGTGTAG
+
BBCCBEBC;;<AAAACB@9999/9>@@99
@HQ5VQ:00521:00029
TAGTATCACCAACTCGAAGGTATTCC
+
8@A<;;@88565/////,1:1;;AGE
@HQ5VQ:00526:00012
ACGAGTGCGTTCCCCATGTCGTAGGTACTC
+
9<A;;<CBBC@CCD:CCBBBBBAA?<?@BB
@HQ5VQ:00528:00028
ACGAGTGCGTTCCCCATGTCGTAGGTACTC
+
?A@BBBCCBB9;;;4;ABBCCBBB=?AACB
@HQ5VQ:00530:00015
TGATACGTCTCCCT
+
BBA@99999994-4
@HQ5VQ:00533:00026
TGATACGTCTCCCTTCCTTAGTTACTTGCAGT
+
44484444////+/,/,/76689444244:44
@HQ5VQ:00535:00004
TACTGAGCTACCACACACAGAAAGATTGGTG
+
49444994944294499>9:9C=>9;40,0.
@HQ5VQ:00535:00026
ACGAGTGCGTTCCCCATGTCGTAGGTACTC
+
9<BA@@C@485999-9>>>@BBBB@BA@<<
@HQ5VQ:00536:00040
ACGAGTGCGTTCCCCATGTCGTAGGTACTC
+
=@@:9<AA@@6999/9>@@EHCDB@A@AAA
@HQ5VQ:00537:00025
TCTCTATGCGCTCCCACATGTCTGAAGGTAC
+
944/////////44-4997711///500020
@HQ5VQ:00537:00039
ACGAGTGCGTTCCCCATGTCGTAGGTACTC
+
BBBABBBA;;2444/9@?BCBCCC@@???B
@HQ5VQ:00541:00032
CGTGTCTCTAGGCACCAGGATTTGTGT
+
//////:44442///,//,/665,,//
@HQ5VQ:00542:00005
TACTATGCGTCCCA
+
44889>9///,,*,
@HQ5VQ:00543:00013
ACGAGTGCGTTCCCCATGTCGTAGGTACTC
+
>@BBBBCCBA6;94/9=@@BCCAB??@@@B
@HQ5VQ:00547:00015
ACGAGTGCGTTCCCCATGTCGTAGGTACTC
+
BBC@@ACCCC@CCC:D?A@BBA>>?<@@@@
@HQ5VQ:00501:00069
TACTGAGCTACCACACACAGAA
+
A?;9999////56699988666
@HQ5VQ:00503:00054
ACGAGTGCGTTCCCCATGTCGTAGGTACTC
+
AB9<<BBBBC@BCB:CBBBB?@??<>>>>>
@HQ5VQ:00505:00052
ACGAGTGCGTTCCCCATGTTCGTAGGTACTC
+
9998>>9899ADDC44///,/778699:994
@HQ5VQ:00505:00055
ACGAGTGCGTTCCCCATGTCGTAGGTACTC
+
=@9;<A998C599<49BABBDA@?>?@<<9
@HQ5VQ:00507:00050
ACGAGTGCGTTCCCCATGTCGTAGGTACTC
+
8=9;;<<B@@5;;;4<AABBCCCC=??@@B
@HQ5VQ:00507:00085
TTCTGAACCATCGAATTCCGGATTGTC
+
,*,,,,0708888CB>888?,/,*,,,
@HQ5VQ:00508:00071
ACGAGTGCGTTCCCCATGTCGTAGGTACTC
+
BBB::;CCCC@CCC:CBBBB?BBC@A@A@B
@HQ5VQ:00508:00085
ACGAGTGCGTTCCCCATGTCG
+
=?C@@@@AAB?CBB9C;;:BB
@HQ5VQ:00509:00088
TACTGAGCTACACACACAGAAAGATTGGT
+
ACCCCCCCDA@ACCAAACCCC>BBC@>8;
@HQ5VQ:00513:00088
ACGAGTGCGTTCCCCATGTCGTAGGTACTC
+
;ABCBBBCCC@CCC:C;<<BCCBC@D=<<<
@HQ5VQ:00518:00062
ACGAGTGCGTTCCCCATGTCGTAGGTACTC
+
>=9;<@@ABC@CCC8BBCBCB???6:;<BB
@HQ5VQ:00518:00083
ACGAGTGCGTTCCCCATGTCGTAGGTACTC
+
=??:9<AAAA?CCC5B=CBCCBB@<?@<;<
@HQ5VQ:00519:00071
ACGAGTGCGTTCCCCATGTCG
+
8;;;=ABCCC@CCC9A@AFCC
@HQ5VQ:00520:00060
ACGAGTGCGTTCCCCATGTCGTAGGTACTC
+
?B9<<CCCCC=@??8?==?CBBBB@@??>B
@HQ5VQ:00522:00094
CGTGTCGTCTACG
+
1/1//////499;
@HQ5VQ:00522:00099
AGCACTGTAGCTCGTCACTAGTTACTTGTG
+
;@>D4:44/811//////4=;@==9>5449
@HQ5VQ:00523:00057
ACGAGTGCGTTCCCCATGTCGTAGGTACTC
+
BB9;;BB@=>2449/9@BCCCCCC=?@@@>
@HQ5VQ:00524:00085
TTTCTATGCGCTCCACATGTCTAAGGTA
+
AC;<=BBB@BC@@=@@A@@ACBB@BADC
@HQ5VQ:00526:00051
CGTGTCTCTAGGCACAGGATTTTT
+
@CCCAAACCBB?BDDDA>ADCCBB
@HQ5VQ:00526:00081
ACGAGTGCGTTCCCCATGTCGTAGGTACTC
+
==???@ACCCBCCD:FCBB?BBCC@?9;:C
@HQ5VQ:00527:00083
ACGAGTGCGTTCCCCATGTCGTAGGTACTC
+
@A?@?@CBBC@CEC:G??@BCB>??A;<<A
@HQ5VQ:00527:00098
ACGACGTTGCGT
+
991////,////
@HQ5VQ:00528:00097
ACGAGTGCGTTCCCCATGTCGTAGGTACTC
+
899949444=;=;A6=;49>4443134444
@HQ5VQ:00534:00065
ACGAGTGCGTTCCCCATGTCGTAGGTACTC
+
?AB@?ACCCC=???6A=@ABCB?B>>9;;B
@HQ5VQ:00536:00065
ACGAGTGCGTTCCCCATGTCGTAGGTACTC
+
4/6/1/711/;BB=9BB9/////.,.6//4
@HQ5VQ:00536:00069
ACGAGTGCGTTCCCCATGTCGTAGGTACTC
+
=B??>@@BAA>BBB9CCGCCBB@?;79;99
@HQ5VQ:00538:00079
ACGAGTGCGTTCCCCATGTCGTAGGTACTC
+
BAA:9<CCCC@BBB8DBABCCC?;>@@@@@
@HQ5VQ:00539:00078
ACGAGTGCGTTTCCCCCATGTCGTAGGTACTC
+
?>>>9944444-4444+444/////.,.////
@HQ5VQ:00541:00060
ACGAGTGCGTTC
+
=>9;;;99@@59
@HQ5VQ:00543:00091
ACGAGTGCGTTCCCCATGTCGTAGGTACTC
+
=>:?>@A@BC@CDC9B;;;@@>>?=?<;9>
@HQ5VQ:00544:00070
ACGAGTGCGTTCCCCATGTCGTAGGTACTC
+
9;9>>>9<;@=@@?499449ABBB@CB999
@HQ5VQ:00545:00078
ACGAGTGCGTTCCCCATGTCG
+
BBB?AADCA>=?==6A=@?BC
@HQ5VQ:00546:00067
ACGAGTGCGTTCCCCATGTCGTAGGTACTC
+
BBB@@ABA@C5999/9@ABCCCCC@@BABB
@HQ5VQ:00548:00068
ACGAGTGCGTTCCCCATGTCGTAGGTACTC
+
99948>@@@CBCDH:C@91-**(((((((*
@HQ5VQ:00500:00125
ACGAGTGCGTTCCCATGTCGTAGGTACTC
+
==???@?@@?59909B@@CCCDD@B:;:C
@HQ5VQ:00506:00116
ACGAGTGCGTTCCCATGTCGTAGGTACTCT
+
8@@AAB@@>>24409@>>ACBAA@@@>>99
@HQ5VQ:00508:00130
ACGAGTGCGTTCCCCATGTCGTAGGTACTC
+
99844;>@9;;=CD4<=B;98977=9AB@@
@HQ5VQ:00510:00123
ACGAGGTGCGTTCCCATGTCGTAGGTACTC
+
1////,/988@59914=>88=8:9;79499
@HQ5VQ:00510:00128
TCTCTATGCGCTCCACATGTCTAAGGT
+
@?=AA@;99@@?@@A999>11**)*)*
@HQ5VQ:00510:00133
TAGTATCAGCCTCGCCATGACGAAAGGTATTCC
+
4:8;4?@??><>=88244444444-4244/,/,
@HQ5VQ:00512:00140
ACGAGTGCGTTCCCCATGTCGTAGGTACTC
+
@BC:9<CCBBBDED9AA@@@@873914494
@HQ5VQ:00513:00109
TCTCTATGCGCTCCACATGTCTAAGGTAC
+
>@AAAA@ABC@@@>BAAACDEEC@C=@@>
@HQ5VQ:00517:00113
ACGAGTGCGTTCCCATGTCGTAGGTACTC
+
ABBB?@@@?@59904A@ABGCBB;9@@>@
@HQ5VQ:00517:00116
AGAGTGCGTTCCCCATGTCGTAGGTACTC
+
@?>EC:49>2999/9CCACABB@;?=9//
@HQ5VQ:00519:00135
ACGAGTGCGTTCCCCATGTCGTAGGTACTC
+
111////799599<4<BCBBCBAA=794=8
@HQ5VQ:00519:00149
ACGAGTGCGTTCCCCATGTCGTAGGTACTC
+
8>?@@ABDAA?CBC9C@@@@@@?@>799>>
@HQ5VQ:00527:00125
ACGAGTGCGTTCCCCATGTCGTAGGTACTC
+
@A@?9;9@>>5999,9B@@ACCB?;?;<99
@HQ5VQ:00532:00115
ACGAGTGCGTTCCCCATGTCGTAGGTACTC
+
@@B9:<@>@@5999/9CABCCCCC@B@AAE
@HQ5VQ:00534:00120
ACGAGTGCGTTCCCCATGTCGTAGGTACTC
+
BBB99<CBCC5999/9A@>ABBAB?BFBCB
@HQ5VQ:00541:00100
ACGAGTGCGTTCCCCATGTCGTAGGTACTC
+
=@9;;<;AAC@CCC:AAA@B@@@B=?9998
@HQ5VQ:00542:00113
TAAGTTAATCAAGCCTCGCCATGACGAAGGTATTCC
+
//,//,/,//424988:4;9;>>>@99595949242
@HQ5VQ:00545:00112
AACGAGTGCGTTCCCCATGTCGTAGGTATC
+
,*,,,,///4==;:;6:1/11//4373449
@HQ5VQ:00545:00125
ATATCGCGAGGGTATGGAAGACTCTATAG
+
@>>>>999?>?:@DAA=@=@B@??@?77:
@HQ5VQ:00501:00172
ACGAGTGCGTTCCCCATGTCGTAGGTACTC
+
=@A;;<@BDB9<<<4<AABA@ACC@A;<<B
@HQ5VQ:00512:00172
ACGAGTGCGTTCCCCATGTCGTAGGTACTC
+
9999AA@>AA;?@@4>@@>984731199:4
@HQ5VQ:00512:00186
ACGAGTGCGTTCCCCATGTCGTAGGTACTC
+
>>C??@AAAC@CCC:CCC99;@@><:99>>
@HQ5VQ:00515:00168
AGCACTGTAGCTGTCACTAGTTACTTGT
+
?B@AACCA@CCCDCEC@=@>>599959@
@HQ5VQ:00517:00179
ACGAGTGCGTTCCCCATGTCGTAGGTACTC
+
BBBACBCB::5444/9@@?CDGCD@A;<<B
@HQ5VQ:00520:00153
ACGAGTGCGTTCCCCATGTCGTAGGTACTC
+
ABCBBABCCC=AAA9ABBCCCAA@CAAACH
@HQ5VQ:00520:00191
TACTGACGTCGCTCCAGATGTG
+
/4444/6///,,,2*,///444
@HQ5VQ:00521:00153
ACGAGTGCGTTCCCCATGTCGTAGGTACTC
+
?@BCBBBA?C5999/9A@@ACB@@=:<9BA
@HQ5VQ:00522:00157
ACGAGTGCGTTCCCCATGTCGTAGGTACTC
+
CBBBBB>>;;2444/9BA@BBGCC@A?@@B
@HQ5VQ:00530:00184
ACGAGTGCGTTCCCCATGTCGTAGGTACTC
+
48=894>BBB@CCB9CA>@A@;;;@??@@;
@HQ5VQ:00533:00176
TCTCTATGCGCTCCACATGTCTAAGGTA
+
BBBBBBDDECADC@CAA@A@@9969<99
@HQ5VQ:00535:00151
TACTGAGCTACCACACACATGAAA
+
@@@>>B?9944994//6////22*
@HQ5VQ:00538:00190
ACGAGTGCGTTCCCCATGTCGTAGGTACTC
+
BBCEBBBBCCACDD:C@AACC@@B@BCCB@
@HQ5VQ:00543:00167
TCTCTATGCGCTCCACATGTCTAAGGTA
+
BA@A?==9666//,/88@BAABB>B>A@
@HQ5VQ:00546:00176
ACGAGTGCGTTCCCCCATGTCGTAGGTACTC
+
49>994444924444+494444433114444
@HQ5VQ:00547:00166
ACGAGTGCGTTCCCCATGTCGTAGGTACTC
+
=@@;;<ABAA@CCB7C<<;@@@@?;?>999
@HQ5VQ:00547:00194
ACGAGTGCGTTCCCCATGTCGTAGGTACTC
+
9<CCAAACCC@CCC9CBBABCCBB?A@@99
@HQ5VQ:00548:00165
ACGAGTGCGTTCCCCATGTCGTAGGTACTC
+
=??BBBBBAA;?=?6ABCBBBCCC=>@@B@
@HQ5VQ:00502:00247
ACGAGTGCGTTTCCCCATGTC
+
99@99999444-444,44977
@HQ5VQ:00507:00220
ACGAGTGCGTTCCCCATGTCGTAGGTACTC
+
>>9;;@@?@@5999/9999>?@>>5;<@A@
@HQ5VQ:00511:00221
ACGAGTGCGTTCCCCATGTCGTAGGTACTC
+
BBABBC@9>;5444/9A@@AB@?>479999
@HQ5VQ:00511:00245
ACGAGGTGCGTTCCCCATGTCGTAGGTACTC
+
=?;<<>?@@9959?>2>>999?=;;?BBBA>
@HQ5VQ:00513:00220
TAGTATCAGCCTCGCCATGACGAAGGTATTCC
+
@BB@>@CB;;=;BBBBBCCCC:;8;C;9<?B<
@HQ5VQ:00513:00241
ACGATGCGTTCCCCATGTCGTAGGTACTC
+
=89;@994;29<<4<BB@AABBB?AAAA>
@HQ5VQ:00514:00221
ACGAGTGCGTTCCCCATGTCGTAGGTACTC
+
>99;;@@;;9CFCC:D=<;A<110,0////
@HQ5VQ:00516:00212
TCTCTATGCGCTCCCACATGTCTAAGGTA
+
944494994?9444-444;;B<=9;@;>=
@HQ5VQ:00516:00239
ACGAGTGCCGGTTCCCAGT
+
49==6678,/,/,//+///
@HQ5VQ:00518:00223
TAGTATCAGCCTCCGCCATGA
+
4498>@B999<9924424,,,
@HQ5VQ:00523:00206
TAGTATCAGCCTCGCCATAACGAAGGTATTCC
+
>=?1//////5688=791@-11/,/7///8=8
@HQ5VQ:00528:00229
ACGAGTGCGTTCCCCATGTCGTAGGTACTC
+
49999948992444,4998==997174494
@HQ5VQ:00531:00213
ACGAGTGCGTTCCCCCATG
+
/9@999994424444+449
@HQ5VQ:00531:00226
ACGAGTGCGTTCCCCATGTCGTAGGTACTC
+
BBBB?@@>>>5999/9999?BCBA?A@@;<
@HQ5VQ:00533:00200
ACGAGTGCGTTCCCCATGTCGTAGGTACTC
+
9;B;;9<B<=;<HH9ECBBBB@@@@A<<<A
@HQ5VQ:00538:00221
TCTCTATGCGTCCCACATGTCTAAGGTA
+
,,,,,,6994444-44//<11118658:
@HQ5VQ:00539:00204
ACGAGTGCGTTCCCCATGTCGTAGGTACTC
+
9;BB<<<B>>;>>>4999@ABABB=?<<9>
@HQ5VQ:00539:00220
ACGAGTGCGTTCCCCATGTCGTAGGTACTC
+
=BB<<<B@@A5999,4@@@CDCDC@CBBBC
@HQ5VQ:00539:00226
ATCAGACACGGACACAGCAGAACACACAG
+
88899989996:;AADA?>@@>@A988;0
@HQ5VQ:00540:00244
ACGAGTGCGTTCCCCATGT
+
8>>9999>:;:;::*//*,
@HQ5VQ:00549:00226
ACGAGTGCGTTCCCCATGTCGTAGGTACTC
+
498998444@599;-;BCCCBBBA<@@@>>
@HQ5VQ:00502:00279
TACTGAGCTACACACACAGAAAGATTGGTGC
+
BBBBBC@?ACAA>@99494880433137311
@HQ5VQ:00504:00278
ACGAGTGCGTTCCCCATGTCGTAGGTACTC
+
?=?@;99A@A=ANK:CCC@>>988679999
@HQ5VQ:00509:00282
CGTGTCTTTAGGCACAGGATTTTGTGTAGAGGC
+
>??9949::=>>ABB>><=:::2444894442/
@HQ5VQ:00515:00257
TAGTATCAGCCTCGCCAT
+
9;B99=C1-,*,,,,066
@HQ5VQ:00516:00276
ACGAGTGCGTTCCCCTGTCGTAGGTACTC
+
9;;CCCBBAC5944/9@@@A@@B7:=9CA
@HQ5VQ:00519:00258
AGCACTGTAGCTGTCACTAGTTACTTGT
+
@@BCB:B@AABCDCC?>>A:97;AB?BC
@HQ5VQ:00519:00264
ATCAGACACGGACACAGCAGAACACACAG
+
909;11,22<,1/:/19>>482/1/4...
@HQ5VQ:00519:00297
ACGAGTGCGTTCCCCATGTCGTAGGTACTC
+
8999999@>>;@@?4>>>>999>?479498
@HQ5VQ:00523:00268
ACGAGTGCGTTCCCCATGTCGTAGGTACT
+
9;>@@AA@>>5999/99?>?>?985899B
@HQ5VQ:00524:00270
ACGAGTGCGTTCCCCATGTCGTAGGTACTC
+
9?@AAA@>>>5999,9@>ABCGBB??;;;;
@HQ5VQ:00524:00284
TGTACGTTCTCCTTCCTTAGTTACTTTCAGTGCA
+
=>>=B99699?=A=A695944244//+/7//,,/
@HQ5VQ:00525:00285
ACGAGTGCGTTCCCATGTCGTAGGTACTC
+
BA@@ABA@@>;?@1444444433114444
@HQ5VQ:00527:00263
ACGAGTGCGTTCCCCATGTCGTAGGTACTC
+
=@@BBBCC@@=@@A6ABBCCCBBB<?>>>9
@HQ5VQ:00528:00295
ACGAGTGCGTTCCCCATGTCGTAGGTACTC
+
4;9;;AA<<<CHHC9=<<;;99;>=>>999
@HQ5VQ:00530:00290
ACGAGTGCGTTCCCCATGCTCGTAGGTACTC
+
849444444=>ACB:;;1111118>@;9944
@HQ5VQ:00534:00294
ACGAGTGCGTTCCCCATGTCGTAGGTACTC
+
=@@B;99;9=;=AA9::9CA>100901/1/
@HQ5VQ:00539:00250
ACGAGTGCGTTCCCCATGTCGTAGGTACTC
+
=B=?@@CBAA>AAB4?@@;;;BCC?CCCD@
@HQ5VQ:00545:00255
ACTAGCGCTCCC
+
///////////+
@HQ5VQ:00546:00275
ACGAGTGCGTTCCCCATGTCGTAGGTACTC
+
=@@@;;9F>>5999,9BAABCCBB?BAA@B
@HQ5VQ:00549:00269
ACGAGTGCGTTCCCCATGTCGTAGGTACTC
+
>@BBABBCCC=@@@8@AB?@B@:747>>>>
@HQ5VQ:00502:00310
ACGAGTGCGTTCCCCATGTCGTAGGTACTC
+
BCB@?@A>>>5999/9B@@BDBCB:6;<@@
@HQ5VQ:00503:00310
ACGAGTGCGTTCCCCATGTCGTAGGTACTC
+
@BBBBBA>>>5999/9??>AGBBACA@<<<
@HQ5VQ:00506:00342
ACGAGTGCGTTCCCCATGTCGTAGGTACTC
+
8=;=9;99995999,9>9984437;79844
@HQ5VQ:00515:00348
TCTCTATGCGCCACATGGTACTG
+
AAABAAAABEE?HAB@C>;8361
@HQ5VQ:00518:00334
ACGAGTGCGTTCCCCATGTCGTAGGTACTC
+
99A:9<<<;C@DDC9CEDBA>988<799@9
@HQ5VQ:00519:00306
ACGAGTGCGTTCCCCATGTCGTAGGTACTC
+
ABB@?@BA>>5999/9BBCCCBBA?ABAAB
@HQ5VQ:00519:00311
ACGAGTGCGTTCCCCATGTCGTAGGTACTC
+
?BBBDBCCCB@CBC9CCCCCBBAC9:<@>?
@HQ5VQ:00520:00328
ACGAGTGCGTTCCCCATGTCGTAGGTACTC
+
?@B@?@BCCC>BBB9BCBBACCCCA?@<;;
@HQ5VQ:00523:00346
ACGAGTGCGTTCCCCATGTCGTAGGTACTCC
+
@@AA?@999;24>>,49444///,2,,,,,*
@HQ5VQ:00528:00326
ACGAGTGCGTTCCCCATGTCGTAGGTACTC
+
ABB@@@BCBB7;;;4;A@ABCCCC@:;<AB
@HQ5VQ:00529:00344
ACGAGTGCGTTCCCCATGTCGTAGGTACTC
+
9;A@@>A@999<AA7BBBBBBBAB>?<<<@
@HQ5VQ:00534:00335
ACGAGTGCGTTCCCCATGTCGTAGGTACTC
+
9;C@@ADCCC@BBCANCC;;;@@@689998
@HQ5VQ:00535:00304
ACGAGTGCGTTCCCCATGTCGTAGGTACTC
+
9;@BBCBACC2444/99B>>;<;>=>>994
@HQ5VQ:00537:00334
ACGAGTGCGTTCCCCATGTCGTAGGTACTC
+
@?=@@@@AACBJKK9>?BBECCCC?A@@;9
@HQ5VQ:00539:00300
ACGAGTGCGTTCCCCATGTCGTAGGTACTC
+
9;;CBCCCCCACDD:CAA<<;8@?179444
@HQ5VQ:00541:00322
ACGAGTGCGTTCCCCATGTCGTAGGTACTC
+
89999988442;BC:ECCACAAB@789999
@HQ5VQ:00547:00311
ACGAGTGCGTTCCCCATGTCGTAGGTACTC
+
BBBBBBBB@@;>AA/<<AB@@A??779?@9
@HQ5VQ:00509:00399
ACGAGTGCGTTCCCCATGTCGTAGGTACTC
+
4;;;<@CB@@5999/9@@ABBDBB>@<<9>
@HQ5VQ:00513:00365
ACGAGTGCGTTCCCCATGTCGTAGGTACTC
+
?A@@ACCCCC@CCD:@AAB@@@AA77<>?>
@HQ5VQ:00514:00361
TCTACTATGCGGGCTCCACGAATGTCTAAGGTACTAG
+
4444//6/////+//48944424999882/,//4.,,
@HQ5VQ:00519:00379
ACGAGTGCGTTCCCCATGTCGTAGGTACTC
+
9<A;;<=BAB>A@A/91<111;00,/1494
@HQ5VQ:00522:00370
ACGAGTGCGTTCCCCATGTCGTAGGTACTC
+
AB@BBCBB??2944/9@>@@BBAB?A<==E
@HQ5VQ:00524:00365
ACGAGTGCGTTCCCCATGTCGTAGGTACTC
+
9;BC@@>@>>5999,9=??@;;9;489=94
@HQ5VQ:00528:00370
ACGAGTGCGTTCCCCATGTCGTAGGTACTC
+
>AAB?@@BAA?ADD9CCCBB@;:;=@AAA@
@HQ5VQ:00530:00393
ACGAGTGCGTTCCCCATGTCGTAGGTACTC
+
499;>>>>>@6999-9?@@AAABA<?@@B@
@HQ5VQ:00532:00356
ACGAGTGCGTTCCCCATGTCGTAGGTACTC
+
ABB>>@B@@>;>>>4>999BB3019:1/17
@HQ5VQ:00533:00391
ACGAGTGCGTTCCCCATGTCGTAGGTACTC
+
=@BB?AACCB=@@@6@ACBCCCCC@CA@@@
@HQ5VQ:00535:00361
ACGAGTGCGTTCCCCATGTCGTAGGTACTC
+
BBBBABBA@@5999/9AACCCCCB>:;<;;
@HQ5VQ:00536:00398
ACGAGTGCGTTCCCCATGTCGTAGGACTC
+
A@@@;;<@@@5999/9@@>>A@?B=>@B9
@HQ5VQ:00537:00360
ACGAGTGCGTTCCCCATGTCGTAGGTACTC
+
BBC@;<<AAD@DLK9BABB@@;;8?89<<9
@HQ5VQ:00537:00369
ACGAGTGCGTTCCCCATGTCGTAGGTACTC
+
:;9>>A@A@BBCKK9BBCCCG@?@@A@@@>
@HQ5VQ:00538:00352
ACGAGTGCGTTCCCCATGTCGTAGGTACTC
+
9;@@999>>>;@BC9BBCCCCCCC?AB@@@
@HQ5VQ:00542:00398
TACTGAGCTACACACAACAGAAAGATTGGTGCT
+
BABBBCCDBA>?6;11,11//65.331377663
@HQ5VQ:00545:00362
ACGAGTGCGTTCCCCATGTCGTAGGTACTC
+
A@@;<=AAA@8<<<49B>>>>998589494
@HQ5VQ:00547:00381
ACGAGTGCGTTCCCCATGTCGTAGGTACTC
+
=@>?;;<@@@5999/99@@BAA>>;79999
@HQ5VQ:00548:00385
ACGAGTGCGTTCCCCATGTCGTAGGTACTC
+
?@@CBB@@>@6999/9>@ACBCCC@CC<<9
@HQ5VQ:00549:00358
ACGAGTGCGTTCCCCATGTCGTAGGTACTC
+
:;11/188;;2444,49@;=AAAA?A::9B
@HQ5VQ:00500:00417
ACGAGTGCGTTCCCCATGTCGTAGGTACTCAT
+
8@A<<=@@A@5999,49998444348944:8;
@HQ5VQ:00500:00444
ACGAGTGCGTTC
+
?BB??@BC@A?A
@HQ5VQ:00501:00435
ACGAGTGCGTTCCCCATGTCGTAGGTACTC
+
=@AB@@ACBB>CDC:CCCB@=/00901111
@HQ5VQ:00502:00412
ACGAGTGCGTTCCCCATGTCGTTAGGTACTC
+
;;<CAAABBEACCC:DB11111,09336/44
@HQ5VQ:00504:00432
ACGAGTGCGTTCCCCATGTCGTAGGTACTC
+
>99;;<<CAA=ACC4<9AA@?>>>4784B@
@HQ5VQ:00506:00439
ACGAGTGCGTTCCCCATGTCGTAGGTACTC
+
899;@ACLKDACCD9AABC@@@AB>A@@>@
@HQ5VQ:00508:00418
ACGAGTGCGTTCCCCATGTCGTAGGTACTC
+
;@4;;<9>9;8@9=-999999>88579894
@HQ5VQ:00508:00421
TAGTATCAGCCTCCGCCATGACGAAGGTATTCC
+
99@999C41/5//,/676@@B>9?5969998=8
@HQ5VQ:00511:00413
ACGAGTGCGTTCCCCATGTCGTAAG
+
A<;;CCCAA@6999/991,,,,,*,
@HQ5VQ:00513:00421
ACGAGTGCGTTCCCCATGTCGTAGGTACTC
+
BB???@<<=CAKEC:CBBBBA>::47@>>>
@HQ5VQ:00513:00435
ACGAGTGCGTTCCCCCATGTCGTA
+
A>>>>9994424444+44488//.
@HQ5VQ:00515:00427
ACGAGTGCGTTCCCCATGTCGTAGGTACTC
+
=@??@@<<<B?BBC8AAB;;;>>>;79998
@HQ5VQ:00516:00449
ACGAGTGCGTTCCCCATGTCGTAGGTACTC
+
?@?99<ACCC@EEE:FCBBB@=431899>>
@HQ5VQ:00522:00403
ATATCGCAGAAGGGTATGGA
+
/.44444444244-44492/
@HQ5VQ:00527:00448
ACGAGTGCGTTCCCCATGTCGTAGGTAACTC
+
:;BA@BBBBB>@A@499@>>11/.3./,///
@HQ5VQ:00531:00437
ACGAGTGCGTTCCCCATGTCGTAGGTACTC
+
ABBB@A@CAA>AAA4;<BBBAA@?5799@8
@HQ5VQ:00532:00446
ACGAGTGCGTTCCCCATGTCGTAGGTACTC
+
9<;CCCCCCB@CBC:DCBA@?=?>;79999
@HQ5VQ:00533:00447
TGATAGTCTCCTTCCTTAGT
+
4444894//8,/,/,/,//4
@HQ5VQ:00537:00403
ACGAGTGCGTTCCCCATGTCGTAGGTACTC
+
9849=>=BAC>BEA4?448>8;7776999A
@HQ5VQ:00539:00441
ACGAGTGCGTTCCCCATGTCGTAGGTA
+
=@@BAAABBA=@AA6C>>88---,0,,
@HQ5VQ:00540:00423
ACGAGTGCGTTCCCCATGTCGTAGGTACTC
+
BBB@@AACCCACHH9AACC;<<BB>A<<<>
@HQ5VQ:00542:00431
ATATCGCGAGGGTATGGAAGACTCTATAGAA
+
9:;<;@@@444-4;998989443331.3..,
@HQ5VQ:00549:00413
ACGAGTGCGTTCCCCATGTCGTAGGTACTC
+
BBBB@?;;<CADCC:CDDCBBBBB?B@AAC
@HQ5VQ:00501:00476
CGTGTCTCTAGGCACATGGATTTTGTGTAGAGGC
+
ABBBBCBB@;<59<<122??@AB111:1444/,/
@HQ5VQ:00503:00474
ACGCTCGACATGCCCAGGTACAGGAG
+
BBBABBCCCA@@@@<@B=>>>99599
@HQ5VQ:00504:00476
ACGAGTGCGTTCCCCATGTCGTAGGTACTC
+
8=8?;;<CDD;AAA6@BCBBB@@?8:<<<;
@HQ5VQ:00505:00484
ACGAGTGCGTTCCCCATGTCGTAAGGTACTTC
+
BBC;;99>>>5444,444488=6546.///,/
@HQ5VQ:00509:00451
ACGAGTGCGTTCCCCATGTCGTAGGTACTC
+
9<;B<<<@@B<AAB6C@@991100,01/66
@HQ5VQ:00509:00470
ACGAGTGCGTTCCCCATGTCGTAGGTACTC
+
8>@;;<=DCDABDHBF;<;@@B>?=?<99>
@HQ5VQ:00510:00465
ACGAGTGCGTTCCCCATGTCGTAGGTACTC
+
A;;;AC=<<CAEEE9BACC=<;984844::
@HQ5VQ:00510:00486
ACGAGTGCGTTCCCCATGTCGTAGGTACTC
+
9<B;;<AAACBCKKAD@A@BCB@@?A@@@@
@HQ5VQ:00511:00467
ACGAGTGCGTTCCCCATGTTCGTAGGTACTC
+
>@@@>?99499???2:>99544433769994
@HQ5VQ:00513:00460
ACGAGTGCGTTCCCCATGTCGTAGGTACTC
+
?@=BBB9;;B?AAB9BC@@@@@@@>ABBCC
@HQ5VQ:00514:00459
TGATACGTCTCCTTCCTTAGTTACTTCAGT
+
;<<A@BA<<<B=@=ACE?BBB:<<@@@999
@HQ5VQ:00516:00492
ACGAGTGCGTTCCCCATGTCGTAGGTACTC
+
BC?A??@@AC?BBB4<<A>>>988579999
@HQ5VQ:00517:00456
ACGAGTGCGTTCCCCATGTCGTAGGTACTC
+
=>>>>>?@?>;??@6ACCCCC<<;@AB;;9
@HQ5VQ:00524:00471
ACGAGTGCGTTCCCCATGTCGTAGGTACTC
+
@@CCCCDBA;2994/9>>>>;;;?@@ABBA
@HQ5VQ:00527:00462
TCTCTATGCGCTCCACATGTCTAAGGTA
+
>;<<CBC>@AABA=;99>B999969544
@HQ5VQ:00531:00456
ACGAGTGCGTTCCCCATGTCGTAGGTACTC
+
99>>8>484454;;2A?=@@B;;;<?>9<8
@HQ5VQ:00531:00461
ACGAGTGCGTTCCCCATGTCGTAGGTACT
+
B??@CBCBAA;@>=4>@>>>991;,01--
@HQ5VQ:00533:00480
ACGAGTGCGTTCCCCATGTCGTAGGTACTC
+
<;;<;;BA@A@CHH9CB@@@;<;?@B@;;8
@HQ5VQ:00535:00474
TAGTATCAGCCTCGCCATGACGAAGGTATTCC
+
:;GCAAADCB?A@@@599@99942/,//6,/,
@HQ5VQ:00538:00477
ACGAGTGCGTTCCCCATGTCGTAGGTACTC
+
9989AAA<@<EEFE9BABBBAA@C@CCA@@
@HQ5VQ:00539:00455
ACGAGTGCGTTCCCCATGTCGTAGGTACTC
+
=>>@ABAAA@5999/9@@@ACA@@@BAAB;
@HQ5VQ:00540:00458
ACGAGTGCGTTCCCCATGTCGTAGGTACTC
+
==@@9;<ACCBDJD9AACBA;98>;799A>
@HQ5VQ:00543:00469
CGTGTCTCTAGGCACAATGGG
+
==C@AA@>>>@699//,/,,*
@HQ5VQ:00548:00492
ACGAGTGCGTTCCCCATGTCGTAGGTACTC
+
8=@@AAA;<<>BCB9BCBBBCDCC>?BEBA
@HQ5VQ:00502:00516
ACGAGTGCGTTCCCCATGTCGTAGGTACTCC
+
@A@CCBCBCD@BBB9B9;9BBBAA>ABCCC=
@HQ5VQ:00504:00534
ATATCGCGACGGTATGG
+
@BA944661,,*,,,,*
@HQ5VQ:00506:00523
ACGAGTGCGTTCCCCATGTCGTAGGTATC
+
=@AB;;<@@C5999,9BBABBBCC@BBBD
@HQ5VQ:00507:00510
ACGAGTGCGTTCCCCATGTCGTAGGTACTC
+
8??BBCCB@C2444/9@>>@=<<B@?@@A@
@HQ5VQ:00507:00526
ACGAGTGCGTTCCCCATGTCGTAGGTACTC
+
BCBBABCBBC@CCC:CBBBCBBBA=?@@A>
@HQ5VQ:00514:00510
ACGAGTGCGTTCCCCATGTCGTAGGTACTC
+
>@>C?>@CAA=ACC9BBB@>>>88479999
@HQ5VQ:00515:00535
ACGAGTGCGTTCCCCATGTCGTAGGTACTC
+
449@===BCB@BAA49989944331144/6
@HQ5VQ:00520:00548
ACGAGTGCGTTCCCCATGTCGTAGGTACTC
+
9<A@@@CCBHECIH:CBCBBCBAA@B@AAC
@HQ5VQ:00527:00543
TACTGAGCTACACACACAGAAAGATTGGTGC
+
?9<<BBCBAB@@<9998=444-333131366
@HQ5VQ:00529:00509
ACGAGTGCTTCCCCATGTCGTAGGTACTC
+
=@?@@@>>>4999/9@DBAAABA>;<=AA
@HQ5VQ:00529:00545
TACTGAGCTACCACACACAGAAGATTGGTGCT
+
;9AAA>?4444249///////,..31313111
@HQ5VQ:00532:00500
ACGAGTGCGTTCCCCATGTCGTAGGTACTC
+
4;>@@@@BBC@BBE8AACBBBBBB7:<@C9
@HQ5VQ:00533:00511
CGTGTCTCTGCACAGGATTTTGTGTAG
+
AADCC?99/1//67;:4444,4:4449
@HQ5VQ:00536:00503
ATCAGACACGGACACAGCAGTACACACAGA
+
98?B;;9B@B7<;AA>99999844444444
@HQ5VQ:00536:00540
ACGAGTGCGTTCCCCATGTCGTAGGTACTTC
+
@@@@9111//,/880119?=;4.0,////,/
@HQ5VQ:00536:00541
ACGAGTGCGTTCCCCATGTCGTAGGTACTC
+
@B?B@?@??;5444,4999BCCCC?A<><C
@HQ5VQ:00537:00505
ACGATGCGTTCCCCATGTCG
+
9<C@AABBC@CEB:CDBBBC
@HQ5VQ:00542:00508
ACGAGTGCGTTCCCCATGTCGTAGGTACTC
+
?ABCDBCBB@=@@>4@AAABCAA@?:;<AA
@HQ5VQ:00542:00531
ACGAGTGCGTTCCCCATGTCGTAGGTACTC
+
?@?BBBCDCDDDCC9BB;;<C@@?7;<999
@HQ5VQ:00545:00539
TCTCTATGCGCTCCACATGTC
+
B@BED<:<9999959A@9<9;
@HQ5VQ:00547:00525
ACGAGTGCGTTCCCCATGTCGTAGGTATC
+
@@@BB@AB;;9@A>1@1111//37114,,
@HQ5VQ:00547:00526
TGATACGTCTCCTTCCTTAGTTTACTTCAGT
+
9>99999>><<-1-1,1,//11+44/,/7//
@HQ5VQ:00501:00580
AGCACTGTAGCTGTCACTAGTTACTTGTG
+
BBDBCCECCAAABAA@>9991-111-1//
@HQ5VQ:00503:00595
ACGAGTGCGTTCCATGTCGTAGGTACTC
+
9<BBBBCCCC@C@CC@?>@@??<?@AAC
@HQ5VQ:00506:00560
CGTGTCTCTTACCGGCACGGT
+
444444466777,/,,,//,/
@HQ5VQ:00507:00586
ACGAGTGCGTTCCCCATGTCGTAGGTACTC
+
@@@BB@999@5999/444448443:799D?
@HQ5VQ:00515:00562
ACGAGTGCGTTCCCCATGTCGTAGGTACTC
+
>?CB;<<CCD@DEE:F==<AAB@?=?<<<@
@HQ5VQ:00517:00587
ACGAGTGCGTTCCCCATGTCGTAGGTA
+
9>>99<ABBC@EDE5=<=1-****)**
@HQ5VQ:00517:00598
ACGAGTGCGTTCCCCATGTCGTAGGTACTC
+
99@99844492444,499499?=>=;@@@9
@HQ5VQ:00518:00566
CGTGTCTCTACGGCACAGGTTTGTGTAGA
+
44444444////,,,,,/7885//44944
@HQ5VQ:00521:00554
ACGAGTGCGTTCCCCATGTCGTAGGTACTC
+
;@=99<CCCC@BBB9C@@?C;;<B@B@@@A
@HQ5VQ:00521:00599
ACGAGTGCGTTCCCCATGTCGTAGGTACTC
+
9;ACCCAAAC?BAA7A999@99839689>8
@HQ5VQ:00531:00555
TGATACGTCTCCTCTTAGTTACTCAG
+
944444444442444884/,////66
@HQ5VQ:00532:00570
ACGAGTGCGTTCCCCATGTCGTAGGTACTC
+
>@>@?@AABGBCCC:CCCCBBBCC@B<<<B
@HQ5VQ:00535:00553
CGTGTCTCTAGGCACAGGATTTTGTGTAG
+
BBBB<;<BBAB>;<99954999/9@?>>>
@HQ5VQ:00535:00596
TAGTATCAGCCTCGCCATGACGAAAGGTATTCC
+
449449BACA>>>9959>@>9999-/,//,*,*
@HQ5VQ:00536:00569
ACGAGTGCGTTCCCCATGTCGTAGGTACTC
+
BBB??@BBAB=AAA8AABBBEBBC>A;<<@
@HQ5VQ:00537:00573
ACGAGTGCGTTCCCCATGTCGTAGGTACTC
+
BC>@@BBBBB>BBB9BCC;:;>>>5799>>
@HQ5VQ:00539:00555
ACGAGTGCGTTCCCCATGTCGTAGGTACTC
+
9>?@911111,/88*1199?==77:14444
@HQ5VQ:00542:00580
ACGAGTGCGTTCCCCATGTCGTAGGTACTC
+
===@;;<@@D5999/9@999A?>>=:<<@A
@HQ5VQ:00543:00581
ACGAGTGCGTTCCCCATGTCGTAGGTACTC
+
=@>99<999>5999/9?A991<;;,01166
@HQ5VQ:00548:00578
ACGAGTGCGTTCCCCATGTCGTAGGTACTC
+
?9;;BC;;;A=@@@4?@>>>998?579894
@HQ5VQ:00504:00617
ACGAGTGCGTTCCCCATGTCGTAGGTACTC
+
9@A@@BCCBB=@@@6AABABB<<;=>???9
@HQ5VQ:00509:00609
ACGAGTGCGTTCCCCATGTCGTAGGTACTC
+
?A8;;94>=?=ADDDDCBB@=>00,01/:6
@HQ5VQ:00519:00616
ACGAGTGCGTTC
+
9<C;;<BCCB>@
@HQ5VQ:00523:00622
ATAGCTCGGACAT
+
@88466/1,//,/
@HQ5VQ:00525:00645
ACGAGCGCGTTCCCCATGTCGTAGGTA
+
999A;;;A=;2:;9/9B>>@AA>>6<9
@HQ5VQ:00526:00607
ATCAGACACGGACACAGCAGAACACAC
+
=;<99;9@9>5949494441668<10.
@HQ5VQ:00528:00646
ACGAGGTGCGTTCCCCATGTCG
+
499948>84985994,44////
@HQ5VQ:00531:00602
ACGAGTGCGTTCCCCATGTCGTAGGTACTC
+
//////////,///*44444>999?>::87
@HQ5VQ:00532:00630
ACGAGTGGCGTTCCCCATGTCGTAGGTAACTC
+
?A@@@AD@B??5994/9@A@CDCBCBBC?BB@
@HQ5VQ:00538:00646
ATATTGCGGGGGTATGGAAGACTCTATAG
+
98>@<@>>>>>/?999596<A@BCCBA@;
@HQ5VQ:00543:00623
TGATACGTCTCCTTCCTTAGT
+
BBBB?@99<@@AB@F?@<>98
@HQ5VQ:00544:00612
ACGAGTGCGTTCCCCATGTCGTAGGTACT
+
=@@<<<CB@@5999-999466/..,.///
@HQ5VQ:00545:00634
AATAGTCGTCGT
+
,*,,07,,,,,,
@HQ5VQ:00546:00647
ACGAGTGCGTTCCCCCATGTCGTAGGTACTC
+
89@@@@BAAA?ACCC0>99991110,.////
@HQ5VQ:00548:00602
ATATGTCTCCTC
+
;7444////766
@HQ5VQ:00548:00613
ACGAGTGCGTTCCCATGTCGTAGGTAC
+
=@C;9<CB@>7;;79A@AAA@>:,--*
@HQ5VQ:00549:00627
ACGAGTGGTTCCCCATGTCGTAGGTACC
+
:@@B;99595999/44:?BCCCA29;96
@HQ5VQ:00549:00641
ACGAGTGCGTTTCCCCATGTCGTAGGTACTC
+
899;>>999890999,49>@@A@A?=;<;B@
@HQ5VQ:00515:00665
ACGAGTGCGTTCCCCATGTCGTAGGTACTC
+
BBB???A;;;2444,9@@DCDCCB><>@@@
@HQ5VQ:00517:00651
ACGAGTGCGTTCCCCATGTCGTAGGTACTC
+
AA@@@BA?AA5999,9>@>>89834884=8
@HQ5VQ:00518:00694
ACGAGTGCGTTCCCCATGTCGTAGGTACTC
+
>999994=998=BB2A@@999943134494
@HQ5VQ:00523:00667
TCTCTATGCGCTCCACATGTCTAAGGT
+
>44<FDDDCCCBC@DAA@B>>995489
@HQ5VQ:00524:00661
ACGAGTGCGTTCCCCATGTCGTAGGTACTC
+
49@9998?@@5999,4>>>;<<AC=A<=<B
@HQ5VQ:00527:00680
ACGAGTGCGTTCCCCATGTCGTAGG
+
8/1/1////8,444,44:;4///.,
@HQ5VQ:00528:00678
ACGAGTGCGTTCCCCATGTCGTAGGTACTC
+
9;B@@BAAAFBDFEADAAA@@@A@=@<<<A
@HQ5VQ:00530:00660
ACGAGTGCGTTCCCCATGTCGTAGGTACTC
+
>>=98999>>2999,9@A;<=BBB?A@>>8
@HQ5VQ:00532:00689
AACGAGTGCGTTCCCCATGTCGTAGGTACTC
+
,*,///4;9?A?BCD7DAA@BCCBB=@AA@A
@HQ5VQ:00535:00656
ACGAGTGCGTTCCCCATGTCGTAGGTACCTC
+
BA@A>=>>995999,9949>484A=?@A=@@
@HQ5VQ:00536:00651
ACGAGTGCGTTCCCCATGTCGTAGGTACTC
+
==9:;DCA@@5944/9@B??A998;899@@
@HQ5VQ:00536:00681
TACTGAGCTACACACACAGAAAGATTGGT
+
@:;<BBCCBAAACCBFBCCCC>@>;<@>@
@HQ5VQ:00536:00695
ATCAGACACGGACACAGCAGAACACACA
+
><>@;<;>@=5<;?;94;944248443.
@HQ5VQ:00537:00673
TGATACGTCTCCTTCCTT
+
4999999998451,/,//
@HQ5VQ:00538:00693
ACGAGTGCGTTCCCCATGTCGTAGGTACTC
+
=?B@@ABB@@7999/9>@@DCBBB?@@@BB
@HQ5VQ:00541:00669
ACGAGTGCGTTCCCCATGTCGTAGGTATC
+
4;9@;;994:2949,499::>@@B?ABBB
@HQ5VQ:00543:00677
ACGAGTGCGTTCCCCCCCCCCATGTCGTAGGTACTC
+
49>;;<<BCGFCDDDDDBAA"DBACAC@@?9;9>@>
@HQ5VQ:00544:00663
ACGAGTGCGTTCCCATGTCGTAGGTACTC
+
>@@B?B>999599144:::=8=7;899>?
@HQ5VQ:00547:00658
ACGAGTGCGTTCCCCATGTCGTAGGTACTC
+
=A?A9;<>@@5999,44;91/110,01821
@HQ5VQ:00547:00659
ACGAGTGCGTTCCCATGTCGTAGGTACTC
+
ABBB@@@>>>59919>>>>4843<89494
@HQ5VQ:00547:00667
ACGAGTGCGTTCCCCATGTCGTAGGTACTC
+
BB@BBB>>>>5999-9>@D@BBDC=@@A@@
@HQ5VQ:00500:00728
ACGAGTGCGTTCCCCATGTCGTAGGTACTC
+
9/1//////65=;>6?AA998843134444
@HQ5VQ:00504:00733
ACGAGTGCGTTCCCCATGTCGTAGGTACTC
+
:>>9;<;@>>8@@@,;<AAAC<;<>;<9A?
@HQ5VQ:00504:00745
TCTCTATACGCTCCA
+
///////902,,,*,
@HQ5VQ:00505:00728
ACGAGTGCGTTCCCCATGTCGTAGGTACTC
+
9<CBBBCCCC@CCC9C;<<CCC@B>@9<<;
@HQ5VQ:00508:00715
ACGAGTGCGTTCCCCATGTCGTAGGTACTC
+
BBHAAABB@?5;99/9@ABCCBCC@C;<<A
@HQ5VQ:00510:00711
ATCAGACACGGACACAGCAGAACACACAGAA
+
?:;;A?;;<B>A@B<<;44882444433337
@HQ5VQ:00515:00724
AGCACTGTAGCTGTCACTAGTTACTTGT
+
>@@B<<4=@@<<9BB@=BCA@=ABA>A?
@HQ5VQ:00517:00733
ACGAGTGCGTTCCCCATGTCG
+
>A;<9999895444,44988/
@HQ5VQ:00520:00736
ACGAGTGCGTTCCCATGCTCGTAGGTC
+
??4;9?>>99244-44444444//,/8
@HQ5VQ:00524:00714
TCTCTATGCGCTCCACATGTCTAAGGTAAC
+
AACCCCCCCCCCH?EEBCCA<77+-+--*,
@HQ5VQ:00524:00739
ACGAGTGCGTTCCCCATGTCGTAGGTATC
+
>899;<<BBC>BBB8A@BAAAA@?;899A
@HQ5VQ:00525:00701
ACGAGTGCGTTCCCCATGTCGTAGGTACTC
+
B==@A9<;AB=@@A6AAB@@@@=>;?99<@
@HQ5VQ:00527:00722
AGCACTGTAGCTGTCACTAGTTACTTGTG
+
9BA<<:BB@;;9=>==>>>9969995894
@HQ5VQ:00530:00701
ACGAGTGCGTTCCCATGTCGTGAGGTACTC
+
9/---,,002066+444;;4444/,.////
@HQ5VQ:00531:00717
AGCACTGTAGCTGTCACTAGTTACTTGT
+
BBBBBAAAA@ACC;=<BBAA@?99959>
@HQ5VQ:00532:00746
ACGAGTGCGTTCCCCATGTCGTAGGTACTC
+
:::=99;99@59<<4<@@@@CA@??A<;<;
@HQ5VQ:00534:00740
ACGAGTGCGTTCCCCATGTCGTAGGTACTC
+
9;@;;<BBBC?DCD:CAAACCB@C?9;<@@
@HQ5VQ:00537:00715
TCTCTATGCGCTCCACATGTCTAAGGTA
+
8=@<><AADCCCC=@<<944;4424:44
@HQ5VQ:00538:00721
TCTCTATGCTCTCCACATGTCTAAAGGT
+
4444@@@AC@AAB<>99944;444-424
@HQ5VQ:00538:00742
ACGAGTGCGTTCCCCATGTCGTAGGTACTC
+
??@A99;A@C5;;;4<ABBDCCCC<<@@@@
@HQ5VQ:00539:00701
ACGAGTGCGTTCCCCATGTCGTAGGTACTC
+
?@@ABCA>>C2444/9B>>;1110,11/::
@HQ5VQ:00539:00711
ACGAGTGCGTTCCCCATGTCGTTAGGTA
+
4;9>>>>>?>;@?>4994////,/.,./
@HQ5VQ:00540:00726
ACGAGTGCGTTCCCCATGTCGTAGGTACTC
+
?A@B@?@BBB>BBB8A@ABB;89>489999
@HQ5VQ:00541:00702
ACGAGTGCGTTCCCCATGTCGTAGGTACTC
+
=@A@@@@@C@5999,99999<CCC@CBBBD
@HQ5VQ:00541:00707
ACGAGTGCGTTCCCCATGTCGTAGGTACTC
+
99;9ABBBCB=9=>499999>8=@;<9944
@HQ5VQ:00543:00714
ACGAGTGCGTTCCCCATGTCGTAGGTACTC
+
===?9;9@??2999,4:;@BCC@?;?;<<B
@HQ5VQ:00547:00728
ACGAGTGCGTTCCCCATGTCGTAGGTACTC
+
9<B<<=ECA@8999/9>AACCAA?=;<;<9
@HQ5VQ:00548:00725
ACGAGTGCGTTTCCCCCCCCCCCCCCCCCCCCATGTCGTAGGTACTC
+
9?989@>>444-4999999999999999999"944449843139AAA
@HQ5VQ:00549:00734
TGATACGTCTCCTT
+
89>>>?991-,**)
@HQ5VQ:00549:00745
ACGAGTGCGTTCCCCATGTCGTAGGTACTC
+
994;<AB@@@5444-9DAAGCCCC@>??BB
@HQ5VQ:00500:00789
ACGAGTGCGTTCCCCATGTCGTAGGTACTC
+
4999>>999A@CCC9AB;;;=997@<>>?B
@HQ5VQ:00501:00792
CGTGTCTCTAGGCACAGGATTTTGTGTAGA
+
AC=B;;<BAA@DBA99494449,4;;4444
@HQ5VQ:00507:00756
ACGAGTGCGTTCCCCATGTCGTAGGTACTC
+
?@?BBA@>@C5999,9944>949;>AA<<9
@HQ5VQ:00508:00790
ACGAGTGCGTTCCCCATGTCGTAGGTACTC
+
>?;;11////7;:86=99>=4447:7941/
@HQ5VQ:00511:00789
ACGAGTGCGTTCCCCATGTCGTAGGTACTC
+
49?@;<<CBBCBBA7@@9999>>?489998
@HQ5VQ:00512:00755
TAGTATCGAGCCTC
+
44/,70,,,,20,4
@HQ5VQ:00513:00783
ACGAGTGCGTTCCCCATGTCGTAGGTACTC
+
?AB@;;99492444,4944;BA@?>?9499
@HQ5VQ:00517:00758
ACGAGTGCGTTCCCCATGTCGTAGGTACTC
+
9;A;;<CBAA>BAA6B>99;;@?7:;9444
@HQ5VQ:00519:00760
TGATACGTCTCCCTTCCTTAGTTACTTCAGTG
+
989444444444-424248888994424:999
@HQ5VQ:00521:00792
ACGAGTGCGTTCCCCATGTCGTAGGTACTC
+
>>?AABBAAA>AAA9CBBCEEA@@>@;<<A
@HQ5VQ:00522:00767
ACGAGTGCGTTCCCCATGTCGTAGGTACTC
+
=@?@@@@@@@5999/9@@BCHDGD>;;<@@
@HQ5VQ:00522:00789
ATATCGCGAGGGTATGGAAGACTCTATAG
+
>>>>999>999099442:69BBBBABBBB
@HQ5VQ:00526:00764
TAGTATCAGCCTCGCCATGACGAAGGTATTCC
+
ACDCBBDA;;;<@@ADCCABB;:8<?BCEBDB
@HQ5VQ:00527:00759
ACGAGTGCGTTCCCCCATGTCG
+
BAAAC@@=>>51111*11//:;
@HQ5VQ:00528:00778
ACGAGTGCGTTCCCCATGTCGTAGGTACTC
+
=@>@98<;996:BC:DBCAA@A@?;?@>>>
@HQ5VQ:00533:00781
ACGAGTGCGTTTCCCCATGTCGTAGGTACTC
+
=99;@@?>@@B<CCC4:;994;;99534484
@HQ5VQ:00534:00764
ACGAGTGCGTTCCCCATGTCGTAGGTACTC
+
89>99<999@6999-9?>>>@997;>>>>>
@HQ5VQ:00535:00764
ACGAGTGCGTTCCCCATGTCGTAGGTACTC
+
99;9;<9@@C<BAA6@@>@@@@@>>:;;<;
@HQ5VQ:00536:00788
TACTTGAGCTAC
+
/1//,///499>
@HQ5VQ:00537:00754
ACGAGTGCGTTCCCCATGTCGTAGGTACTC
+
@CAFBCC?@C5999-9>A998==7489=>9
@HQ5VQ:00537:00772
ACGAGTGCGTTCCCCATGTCGTAGGTACTC
+
49A:;;<@?@6999/9@ABBCCCC?B;<;@
@HQ5VQ:00538:00768
ACGAGTGCGTTCCCATGTCTAGGTAC
+
,,-,,6//44244-444444331143
@HQ5VQ:00539:00788
ACGAGTGCGTTCCCCATGTCGTAGGTACTC
+
:@A@@@BB8859>>4B?@@B<9;B>89<A@
@HQ5VQ:00540:00791
TAGTATCAGCCTCGCCCATGACGA
+
44449444;;244/11+//,22,/
@HQ5VQ:00542:00776
TCTCTATGCGCTCCACATGTCTAAGGT
+
BBCECBBCCCCBB=@<<9?<?1-+,*,
@HQ5VQ:00546:00752
ACGAGTGCGTTCCCATGTCGTAGGTACTC
+
?>ABAA@=CC544-9?99;B@@?7;9>>>
@HQ5VQ:00549:00776
ACGAGTGCGTTCCCCATGTCGTATGGTACTC
+
98949999=??CCC:C;<99>>988234///
@HQ5VQ:00501:00815
ACGAGTGCGTTCCCCATGTCGTAGGTACTC
+
@@@ACCCCBA@CCC9:<9A@9993134444
@HQ5VQ:00504:00804
AGCACTGTAGCTGTCACTAGTTACTTGT
+
BCICCABBDB<;<99999999694><99
@HQ5VQ:00506:00804
ACGAGTGCGTTCCCCATGTCGTAGGTACTC
+
?>999<;A:@>CCD:CCCCBB?@@=011><
@HQ5VQ:00508:00825
ACGAGTGCGTTCCCATGTCGTAGGTACTC
+
994A;;9A?@59914448@CBB>:===11
@HQ5VQ:00508:00826
ACGAGTGCGTTCCCCATGTCGTAGGTACTC
+
9;@@@@BBCC?CDD:DCCBBBB9:5:@@>>
@HQ5VQ:00513:00831
ACGAGTGCGTTCCCCATGTCGTAGGTACTTCA
+
>91111////,/885?A=A;;9;37794/,//
@HQ5VQ:00515:00833
CGTGTCTCTAGGCACATG
+
BCBB?91111/:11////
@HQ5VQ:00517:00823
ACGAGTGCGTTCCCCATGTCGTAGGTACTC
+
48?99;<ABB5=<<49@A?CCCAA;;499>
@HQ5VQ:00519:00834
ACGAGTGCGTTCCCCATGTCGTAGGTACTC
+
;B@BBB<<;CCCHD9CCBGDEBBA>>@;;9
@HQ5VQ:00519:00846
ACGAGTGCGTTCCC
+
=@BB><<8-*)(((
@HQ5VQ:00520:00802
ACGAGTGCGTTCCCCATGTCGTAGGTACTC
+
:;;C;=<CBC;@@>/99>>>>?;4,01/1/
@HQ5VQ:00522:00846
AGCACTGTAGCTGTCACTAGTTACTTG
+
B?>>BB?@?CCA99994/,,,*,,,26
@HQ5VQ:00528:00807
ACGAGTGCGTTCCCCATGTCGTAGGTACTC
+
??=>;;9>>@;@>@6?999A@@93134444
@HQ5VQ:00529:00840
ACGAGTGCGTTCCCCATGTCGTAGGTACTC
+
BBCAAABBA?599;/<AAACC@@@=ABBCB
@HQ5VQ:00530:00808
AGCACTGTAGCTGTCACTAGTTACTTGT
+
8=@>=B@9;9?@@<=<BB@;;9<A@=@B
@HQ5VQ:00530:00828
ACGAGTGCGTTCCCCATGTCGTAGGTACTC
+
@;;<@CGBBC9999/99999;@>>;898>>
@HQ5VQ:00531:00823
ACGAGTGCGTTCCCCATGTCGTAGGTACTC
+
9;@@BA?9995999,4;?@CCBCC@CCCCE
@HQ5VQ:00533:00810
ACTATGTCTCGATA
+
9444449:,,***(
@HQ5VQ:00537:00819
ACGAGTGCTCCCATGTCGTAGGTACTC
+
;;;9?>99899049999=@@@;>@@99
@HQ5VQ:00537:00841
ACGAGTGCGTTCCCCATGTCGTAGGTACTC
+
>>BBBBCCBC5999/9>@@BB;;8;89994
@HQ5VQ:00538:00838
ACGAGTGCGTTCCCCATGTCGTAGGTACTC
+
9<C;;9A>>>=@@@7BAAABCCCC@@AAAA
@HQ5VQ:00541:00819
ACGAGTGCGTTCCCCATGTCGTAGGTACTC
+
@@??@;<;B@5999/99>BCCGCC@@AB><
@HQ5VQ:00542:00802
AAGTAAAGGGTTTTGCGG
+
,*/82208886880///5
@HQ5VQ:00544:00828
ACGAGTGCGTTCCCCATGTCGTAGGTACTC
+
==??@@AA@@5999-9@@AAA@AB=>A@@@
@HQ5VQ:00545:00843
ACGAGTGCGTTCCCCATGTCGTAGGACTC
+
AB?@ABBBBC@CCB9BBBDBBBBB=@AC@
@HQ5VQ:00547:00829
CGTGTCTCTCGGCACAGGATTTGTGAGA
+
44499991-,,*,,//9244;-44=998
@HQ5VQ:00548:00800
ACGAGTGCGTTTCCCATGTCGTAGGTACTC
+
@ACC@?ACCCCACCADCCBBCCCC>A@@@@
@HQ5VQ:00500:00869
ACGAGTGCGTTCCCCATGTCGTAGGTACTC
+
=@@A@BAB@@5999/9BACDCCCC@?A@AC
@HQ5VQ:00500:00892
TACTGAGCTACCACACACAGAA
+
@@@@>99////,//4::87778
@HQ5VQ:00510:00875
ACGAGTGCGTTCCCCATGTCGTAGGTACTC
+
?@B@@ACCA?7;;;4<BBCBCCCC>A;<<B
@HQ5VQ:00510:00888
ACGAGTGCGTTCCCATGTCGTAGGTACTC
+
49@A;<<@@@59919999;ACBB?A@@@9
@HQ5VQ:00512:00887
ACGAGTGCGTTCCCCATGTCGTAGGTACTC
+
?>@?;899996999/99;884443779444
@HQ5VQ:00515:00851
TCTCTATGCGCTCCACATGTCTAAGGTA
+
C:>@BCHCCFEBC@C;;9?:;,,*,*,,
@HQ5VQ:00515:00895
TCTCTATGCGCTCCACATGTCTAAGGT
+
@=@AAECCBBB@A@DA==994//,/7/
@HQ5VQ:00516:00856
ATCAGACACGGACACAGCAGAACACACAG
+
;?BBAAB@@=6999:::4444249373..
@HQ5VQ:00517:00887
CGTGTCTCTAGGCACTGGATTTTGT
+
FCBBBECA;;9=91///,//880//
@HQ5VQ:00519:00889
ATCAGACACGGACACAGCAGAACACAC
+
><CB::<CGE>@AAAAFCBBB@CBBB@
@HQ5VQ:00520:00855
ACGAGTGCGTTCCCCATGTCGTAGGTACTC
+
AAA::<BA??5999/9@@ABCCCC??A@?@
@HQ5VQ:00520:00870
ACGAGTGCGTTCCCCCATGTTCGTA
+
999484444924444+44/,*,,,,
@HQ5VQ:00520:00872
ACGAGTGCGTTCCCCATGTCGTAGGT
+
1@@9999?992499,44//////.,.
@HQ5VQ:00520:00881
ACGAGTGGCGCTCCCCATGTCGTAGGTACTC
+
:;A@@@@8;9@@A@@/994;;4444234444
@HQ5VQ:00522:00868
TACTGAGCTACACACACAGAAAGATTGGTG
+
@>@B@@>AA;9;9B<<9B==>7;37;<;<?
@HQ5VQ:00524:00895
ACGAGTGCGTTCCCCATGTCGTAGGTACTC
+
=BB@@ACB@@5999/9@@AACA@@@B;<<B
@HQ5VQ:00526:00850
CGTGTCTCTAGGCACAGGATTTTGTGTAGA
+
;<@AEICCDHC@AAAA;:4999/9994449
@HQ5VQ:00532:00857
ACGAGTGCGTTCCCCATGTCGTAGGTACTC
+
@A?ABCCBBD=A@@8A@@@DDBAB5399>?
@HQ5VQ:00532:00863
ACGAGTGCGTTCCCCATGTCGTAGGTACTC
+
?@BAAACCCC@BCC9BBCDBBA?A?@@@AA
@HQ5VQ:00532:00893
ACGAGTGCGTTCCCCATGTCGTAGGTACTC
+
?>?B><1111-/660//4@@@@BB7;99=9
@HQ5VQ:00532:00898
ACGAGTGCGTTCCCCATGTCGTAGGTACTC
+
?@CB;<>DDC@CDC9BA@@?;110,0//66
@HQ5VQ:00534:00882
TAGTATCAGCCTCGCCATGACGAAAGGTATTCC
+
//619<DDCC@BB9;89>>?>999-42444242
@HQ5VQ:00536:00871
ACGAGTGCGTTCCCCATGTCGTAGGTACTC
+
4;ACAACDBB?CHI9DC<;99>>>5899>>
@HQ5VQ:00537:00891
ACGAGTGCGTTCCCCATGTCGTAGGTACTC
+
9;B@@;<;4;899=1;9>>A@;;<>??>@>
@HQ5VQ:00539:00876
ACGAGTGCGTTCCCCATGTCGTAGGTACTC
+
9;@;99<;;@=ACC:DCCCA@9984899>9
@HQ5VQ:00540:00857
ACGAGTGCGTTCC
+
488,,,,,,2*,,
@HQ5VQ:00541:00877
ACGAGTGCGTTCCCCATGTCGTAGGTACTC
+
91;1//////,4;;,:99484443134/6/
@HQ5VQ:00542:00863
TACTGAGCTACACACACAGAAAGATTGGT
+
?=@BBCB<:1117<@9;;B@B<@@@>?=?
@HQ5VQ:00543:00860
ACGAGTGCGTTCCCCATGTCGTAGGTACTCC
+
9944444441-/880////6/4499344945
@HQ5VQ:00545:00855
AGCACTTGTAGCTGTCACTAGTTTACTT
+
6//1//,/888999A994444//+///,
@HQ5VQ:00504:00933
ACGAGTGCGTTCCCCATGTCGTAGGTACTC
+
BCB???BCCC?BBB9BCCBBB>??:?@9;;
@HQ5VQ:00504:00946
TAGTATCAGCCTCGCCATGACGAAGG
+
@=?A;;::=@?BBCC?A=*****)*)
@HQ5VQ:00505:00920
ACGAGTGCGTTCCCCATGTCGTAGGTACTC
+
==8A=@>>>>5999-9B>967764,0////
@HQ5VQ:00506:00933
ACGAGTGCGTTCCCCATGTCGTAGGTACTC
+
=@@@;;<;9@599<49@BCCCBBC?;<<BB
@HQ5VQ:00507:00906
ACGAGTGCGTTCCCCATGTCGTAGGTACTC
+
A@??@AAAAFBCCJ:BA@@@>>>A589@@>
@HQ5VQ:00508:00939
ACGAGTGCGTTCCCCATGTCGTAGGTACTC
+
>@@BBBB@@;2444/9@BCCCBBEA@@<<<
@HQ5VQ:00512:00909
ACGAGTGCGTTCCCCATGTCG
+
49@;91>;11,///*/:BCBC
@HQ5VQ:00514:00924
ACGAGTGCGTTCCCCATGTCGTAG
+
944499=:;;2444,4444444/.
@HQ5VQ:00515:00935
ACGAGTGCGTTCCCCATGTCGTAGGTACTC
+
BAABBBCCCC;===-99>=@;;;?<;9;<9
@HQ5VQ:00516:00905
ACGAGTGCGTTCCCCATGTCGTAGGTACTC
+
??=?99;;9@;>>>/9<BBBGCCB=;<<A@
@HQ5VQ:00519:00919
ACGAGTGCGTTCCCCATGTCGTAGGTACTC
+
49;;;9AA@@=ABB/;<89=8493779444
@HQ5VQ:00519:00946
TGATACGTCTCCTTCCTTAGTTACTTCAG
+
;<>>99991-,*,*,*,2000*///,/87
@HQ5VQ:00521:00906
AGCACTATAGCTGTCATTAGTT
+
94:>99<99499///,,*,,,*
@HQ5VQ:00521:00946
ACGAGTGCGTTCCCCATGTCGTAGGTACTC
+
8?@B@@@CBB=AA@/99>>>>>>><89999
@HQ5VQ:00523:00903
TGATACGTCTCCCTCTTAGTTACTCGT
+
44///////449-444244424444//
@HQ5VQ:00526:00906
ACGAGTGCGTTCCCCATGTCGTAGGTACTC
+
=@;6/111/87::;5@@@;<;A@>489494
@HQ5VQ:00527:00937
ACGAGTGCGTTCCCCATGTCGTAGGTACTC
+
AAB??@B@A>=@@@6A@@@BBB@A<?@BAA
@HQ5VQ:00531:00947
ACGAGTGCGTTCCCCATGTCGTAGGTACTC
+
;;9;<<=CCCBBCC:CCDBBB<;;=@A@A>
@HQ5VQ:00533:00917
ACGAGTGCGTTCCCCATGTCGTAGGTACTC
+
89@@;;<BBCACKK:DAA@BAAAB?A@@<9
@HQ5VQ:00536:00928
ACGAGTGCGTTCCCCATGTCGTAGGTACTC
+
>>@BABCC@A?ACD9EBDCCC@@@>B@@@A
@HQ5VQ:00538:00924
ACGAGTGCGTTCCCCATGTCGTAGGTACTC
+
499;>>>@@B?ACB9GB@@@;99;574==8
@HQ5VQ:00541:00912
ACGAGTGCGTTCCCCATGTCGTAGGTACTC
+
>98999449=9=AB5::AAA@CCD?@AAA9
@HQ5VQ:00541:00938
CATGTCTCTAGGCACAGGATTTGTGTAG
+
BA7;;?;;9;BBBBA>=849914;:?@B
@HQ5VQ:00545:00912
ACGAGTGCGTTCCCCATGTCGTAGGTACTC
+
BBBCC@??CC@CCC:DBA@?ABCD@CAAAA
@HQ5VQ:00545:00915
ACGAGTGCGTTCCCCATGTCGTAGGTACTC
+
9<CCAAACCCAEDE9CBB>@@A>>;>999>
@HQ5VQ:00546:00921
ACGAGTGCGTTCCCCATGTCGTAGGTACTC
+
>>?9944444899=6==9=A@4937344;4
@HQ5VQ:00548:00906
ACGAGTGCGTTCCCCATGTCGTAGGTACTC
+
9;C:9<ACBB?CFD:DBBA?B@>><>9999
@HQ5VQ:00548:00926
ACGAGTGCGTTCCCCATGTCGTAGGTACTCA
+
9<CB;<<B@@5999/9??>?999858911//
@HQ5VQ:00501:00955
TGATACGTCTCCTTCCTTAGTTAACTTCAG
+
4444949?><=;>FB@C611:,1,/856/:
@HQ5VQ:00501:00998
TGATAGCTCGTCTAGTACTCA
+
<9:B@;4,,,,,,,,,44/,*
@HQ5VQ:00502:00958
ACGAGTGCGTTCCCCATGTCGTAGGTACTC
+
;;99;<499;2444,4;;ABCC@@?A999?
@HQ5VQ:00503:00979
ACGAGTGCGTTCCCCATGTCGTAGGTACTC
+
99BA@AACHB=@@@6A>>>B;9;B7899>8
@HQ5VQ:00503:00990
ACGAGTGCGTTCCCCATGTCGTAGGTAACTC
+
?9:;BAB@@B294;49>@@BBBCC@AB>B;;
@HQ5VQ:00504:00990
ACGAGTGCGTTCCCCATGTCGTAGGTACTC
+
AAABBABCAA=@=>4>>>>>>883134498
@HQ5VQ:00504:00995
ACGAGTGCGTTCCCCATGTCGTAGGTACTC
+
>899>999AA;?@@4@B99999/4,0////
@HQ5VQ:00505:00964
ACGAGTGCGTTCCCCATGTCGTAGGTACTC
+
9;D;9<C@@@5999,9999ACDGC@B;<<B
@HQ5VQ:00505:00979
ACGAGTGCGTTCCCCATGTCGTAGGTACTC
+
@A?AEBCACC5999/9BBCCGCCB;:;<<B
@HQ5VQ:00507:00971
ACGAGTGCGTTCCCCATGTCGTAGGTACTC
+
=8;;B;<<CC@DCC:DCCBB@;;8<>?@@?
@HQ5VQ:00508:00956
ACGAGTGCGTTCCCCATGTCGTAGGTACTC
+
99;C;<9<B@<BDB6@A912=2209=;118
@HQ5VQ:00508:00967
ACGAGTGCGTTCCCCATGTCGTAGGTACTC
+
BBBBBBB@?@;>?@4AABBBBCCC=:<<CA
@HQ5VQ:00508:00973
TAGTATCAGCCTCGCCATGACGAAGGTATTCC
+
A@A@=@CBAA>@CBB?@?@@@A@=@C@9969<
@HQ5VQ:00508:00984
ACGAGTGCGTTCCCCATGTCGTAGGTACTC
+
=@>@@BAAA@;@@@6A@?@AB998589999
@HQ5VQ:00510:00976
ACGAGTGCGTTCCCATGTCGTAGGTATC
+
?@CB;;9>>>59914;;88844313444
@HQ5VQ:00511:00950
ACGAGTGCGTTCCCCATGTCGTAGGTACTC
+
=@BC@@ABA@6999/99AABC@@?>899>?
@HQ5VQ:00514:00978
ACGAGTGCGTTCCCCATGTCGTAGGTACTC
+
BBABBD@@>@5999/9B9999;9>=@AAB@
@HQ5VQ:00515:00982
ACGAGTGCGTTCCCCATGTCGTAGGTACTC
+
>?=99;9>>A6999/9@ACCCBBD@>?A?@
@HQ5VQ:00516:00953
TGATACGTCTCCTTCCTTAGTTACTTCA
+
;;>B<<;B;<<@B?B89699959AA@EB
@HQ5VQ:00516:00991
ACGAGTGCGTTCCCCATGTCGTAGGTACTC
+
??BBB@A@CC?CCB9CB;99>998589994
@HQ5VQ:00518:00997
TCTCTATGCGCTCCCACATGTCTAAGGTAC
+
4444:4494>4444-499;;A94424244:
@HQ5VQ:00522:00959
ACGAGTGCGTTCCCCATGTCGTAGGTACTC
+
9;BC;<<A??5999/9AA>>A@A>=?9999
@HQ5VQ:00522:00976
ACGAGTGCGTTCCCCATGTCGTAGGTACTC
+
=@@@A@>>AA6999,499=>=@BB?BCBBB
@HQ5VQ:00522:00984
TCTCTATGCGCTCCACATGTCTAAGGTACTG
+
,,,,,///88///,/78;4<97756,,,22,
@HQ5VQ:00526:00978
TGATACGTCTCCCTTCCTTAGTTACTTCAGT
+
9999948=9999-4242424==9=A8,////
@HQ5VQ:00527:00995
TGATACGTCTCCTTCCTTAGTTACTTCAG
+
@@BB;<<B@@@696969599?>@>>?B99
@HQ5VQ:00528:00954
ACGAGTGCGTTCCCCATGTCGTAGGTACTC
+
?A@AAA<<<B@CHI:DCBB@@@@A>;<=CB
@HQ5VQ:00528:00971
ACGAGTGCGTTCCCCATGTCGTAGGTACTC
+
//8114>=>C89992999AAAABA48991/
@HQ5VQ:00528:00976
TACTGAGCTACACACAAC
+
;99999948=8<11,,*,
@HQ5VQ:00528:00985
ACGAGTGCGTTCCCCATGTCGTAGGTACTC
+
ABBBABBCAA>BAA9BA@@CBBBC@B;<;@
@HQ5VQ:00530:00967
ACGAGTGCGTTCCCCATGTCGTAGGTACTC
+
=@BB<<<CCC>CBB7=<<;CB<;;>;<<<A
@HQ5VQ:00535:00969
TACTGAGCTACCACACACAGAAA
+
4944444////7//44444444-
@HQ5VQ:00536:00954
ACGAGTGCGTTCCCCATGTCGTAGGTACTC
+
A:>B;<<;@@;>@@6A@>@B@;<;?@A@A>
@HQ5VQ:00539:00958
TCTCTATGCGCTCCACATGTCTAAGCT
+
9444444494AAA?C<<;@?;1-+,,*
@HQ5VQ:00539:00967
ACGAGTGCGTTCCCCATGTCGTAGGTTACTC
+
9;CCB<@=CC>BBB4<<>@==110,0,/81/
@HQ5VQ:00539:00971
ACGAGTGCGTTCCCCATGTCGTAGGTACTC
+
AACBABDB@;2444/9@>@CCCCC?AAAAB
@HQ5VQ:00541:00950
ACGAGTGCGTTCCCCATGTCGTAGGGCTG
+
4<BA@AAGBB=A?>4B9999@@100,,**
@HQ5VQ:00541:00957
ACGAGTGCGTTCCCCATGTCGTAGGTACTC
+
>@B@@ABA@@5999/9@@ABAAA@=??>@>
@HQ5VQ:00542:00979
TCTCTATGCGCTCCACAATGTCTAAAGGT
+
8894944499@>>??==;9449999-/,/
@HQ5VQ:00542:00990
ACGAGTGCGTTCCCCATGTCGTAGGTACTC
+
===>9;=DCC@CBB7CGCCG;;:@>:;;@@
@HQ5VQ:00543:00964
ACGAGTGCGTTCCCCATGTCGTAGGTACTC
+
9<CCBCHB?A=@==6?=@@@AABC@B<==A
@HQ5VQ:00545:00961
ACGAGTGCGTTCCCCATGTCGTAGGTACTC
+
49DA@@CBBA?CCC9CBBBBBBCD@CAA<<
@HQ5VQ:00545:00970
ACGAGTGCGTTCCCCATGTCGTAGGTACTC
+
8>=>>999;@?BCI>DBBBBCA;;98>?A9
@HQ5VQ:00549:00956
CGTGTCTCTAGGCACAGGATTTTGTGTAG
+
;<;<9@DA<<==@@D9969999/9??@@>
@HQ5VQ:00549:00986
TAGTATCAGCCTCGCCATGACGAAAGGTATTCC
+
49999;B<;9@>?99584444444-4244/56,
@HQ5VQ:00500:01002
ACGAGTGCGTTCCCCATGTCGTAGGTACTAC
+
>;;;@AA@@@599<4<A@ADA;;.,011///
@HQ5VQ:00503:01025
ACGAGTGCGTTCCCCATGTCGTAGGTACTC
+
9;B;;;;84C5994,49999988<774444
@HQ5VQ:00504:01020
ACGAGTGCGTTCCCCATGTCGTAGGTACCATC
+
?AB<<<<;9C6;9;-9999;;2<<:<11,//6
@HQ5VQ:00504:01031
ACGAGTGCGTTCCCCATGTCGTAGGTACTC
+
4;>=@=A@BCECCC:D<<<CAA??<>9494
@HQ5VQ:00505:01014
TAGTATCAGCCTCGCCATGACGAAAGTATTCC
+
@@<;<BEA@A>B@@@@BA@>>999-9@@@<?6
@HQ5VQ:00505:01041
TAAGTTAATCAAACGCCATGACGAAGGTATCC
+
,*)**)*)**,,*/44249:449928949942
@HQ5VQ:00508:01009
ACGAGTGCGTTCCCCATGTCGTAGGTACTC
+
ABB@@ACB@C5444/9A@ABCCCC?A?@A@
@HQ5VQ:00509:01000
ACGAGTGCGTTCCCCATGTCGTAGGTACTC
+
???@@@BCBB@BCC:CCBBBCBA>:>@@A@
@HQ5VQ:00509:01024
ACGAGTGCGTTCCCCATGTCGTAGGTACTC
+
4;?@;<;>>C8@@@2?@@@@BBBC?@AAAA
@HQ5VQ:00509:01042
ACGAGTGCGTTCCCCATGTCGTAGGTACTC
+
9;C<;=BDCC@BBA7@999999>?<>9494
@HQ5VQ:00510:01015
ACGAGTGCGTTCCCCATGTCGTAGGTACTC
+
ABB@AACBBC@BBB4;@@AA@BBB@AB::;
@HQ5VQ:00510:01026
ATCAGACACGGACACAGCAGAACACAC
+
1.48/44444244::;;9;9<@CB@;;
@HQ5VQ:00512:01011
TGATACGTCTCCTTCCTTAGTTACTTCAGTT
+
B=@@;;;>B;;7<?C<<:;11-//0*////,
@HQ5VQ:00512:01023
ACGAGTGCGTTCCCCATGTCGTAGGTACTC
+
9:B@@@B@>>5999/9D@BBBBCC@>9<<B
@HQ5VQ:00512:01030
ACGAGTGCGTTCCCCATGTCGTAGGTACTC
+
9;@;;<@A@@=@@@6A@A@CCCCC@B<<<B
@HQ5VQ:00515:01002
AGCACTGTAGCTCGTCACTAGTTACTTGTG
+
?@@@>ABBA@;;94;:8/1///,449894/
@HQ5VQ:00517:01042
TACTAGTCGTCCCTC
+
844444444444-44
@HQ5VQ:00518:01023
ACGAGTGCGTTCCCCATGTCGTAGGTACTC
+
BAA9:<BCCB@BBB9CAA@BCCCC@B;<<C
@HQ5VQ:00520:01000
ACGAGTGCGTTCCCCATGTCGTAGGTACTC
+
===@@B@@@@5999/99>>=:493134494
@HQ5VQ:00520:01028
TCTCTATGCGCTCCACATGTCTAAGGT
+
@;9<BCBBCDCBB?ACB9;;BCA?B?;
@HQ5VQ:00521:01024
ACGAGTGCGTTCCCCATGTCGTAGGTACTC
+
?@B@?@@@@A=A@A9ACB@@@998;89999
@HQ5VQ:00522:01027
ATATCGCGAGGGTATGGAAGACTCTATAG
+
9;;<;@@A944-4@;A@D@BA?:97;:??
@HQ5VQ:00522:01039
TGATACGTCTCCTTCCTTAGTTACTTCA
+
A==:;;@<<=KCDBCAIBA@?<9<9=@A
@HQ5VQ:00522:01042
TGATACGTCTCC
+
999444442**)
@HQ5VQ:00523:01034
ACGAGTGCGTTCCCCATGTCGTAAGGTACTC
+
;9;9>999>>6111*///////423134444
@HQ5VQ:00524:01003
ACGAGTGCGTTCCCCATGTCGTAGGTACTC
+
??>??A@CCC5499/9AA?CCCCC?@@@AC
@HQ5VQ:00525:01048
ACGAGTGCGTTCCCCATGTCGTAGGTATC
+
41/////::;;ACH:C<<<;?>@@<?@=9
@HQ5VQ:00526:01029
ACGAGTGCGTTCCCCATGTCGTAGGTACTC
+
9<A;;<@A@B>AAB8AAAAA@@??<:;<AA
@HQ5VQ:00527:01018
ATAACGCGGGGGTATGGAAGACTCTATAG
+
9::9;@AACDC3CBBB;;9<BA>@99988
@HQ5VQ:00527:01029
ATCAGACACGGACACAGCAGAACACAC
+
AABA??ABBCACC@AACBBBB@BBAAB
@HQ5VQ:00527:01035
ACGAGTGCGTTCCCCATGTCGTAGGTACTC
+
4;AA@>A@@@@CGC:CCCBBCB@>=@BBBB
@HQ5VQ:00528:01023
TAGTATCAGCCTCG
+
4444444622+-,,
@HQ5VQ:00528:01036
TAGTATCATGCCCTCGCCAGTGACGAAGGTATTCC
+
////4449::FC?:;:B:///////654346;971
@HQ5VQ:00529:01021
TAGTATCAGCCTCCGCCATGACGAAGGTATTCC
+
449>A>>9//,//,/87789>@99542444242
@HQ5VQ:00529:01025
TACTGAGCTACACACAACAGAA
+
CBBBCCCBA>>>111/,,,,,,
@HQ5VQ:00529:01039
AGCACTGTAGCTGTCACTAGTTACTTGT
+
@@@@9::=???BAAABCBBBC=@@@599
@HQ5VQ:00530:01019
ACGAGTGCGTTCCCCATGTCGTAGGTACTC
+
?@@?@@AC@@5944/9@@ABAA@B=@@@@@
@HQ5VQ:00530:01029
ACGAGTACGTTCCCCATGTCGTAGGTACTC
+
??CABCCBAA69994;BBCCDCCB>9<<A@
@HQ5VQ:00531:01041
ACGAGTGCGTTCCCCATGTCGTAGGTACTC
+
49;449999??A@@7C99;A;;;C??AABB
@HQ5VQ:00532:01016
ACGAGTGCGTTCCCCATGTCGTAGGTACTC
+
48:;<=BCBB9;;;49AC;;<<<<=@A@B@
@HQ5VQ:00534:01018
ACGAGTGCGTTCCCCATGTCGTAGGTACTC
+
>=8?@>>>?A>ACG7>?>994443134444
@HQ5VQ:00534:01039
ACGAGTGCGTTCCCATGTCGTAGGTATC
+
4944444449299044444444313444
@HQ5VQ:00535:01009
ACGAGTGCGTTCCCCATGTCGTAGGTACTC
+
=@:;;ABBCE@CCB9CCCAA@;;8489994
@HQ5VQ:00536:01029
CGTGTCTCTAGGCACAGGATTTTGTGTAG
+
BBCBBB@BDCC>@@A@@>9999/99>B99
@HQ5VQ:00537:01025
ACGAGTGCGTTCCCCATGTCGTAGGTACTC
+
?@@@@@CBCC@CBC5<<@>>>943139898
@HQ5VQ:00539:01000
ACGAGTGCGTTCCCCATGTCGTAGGTACTC
+
8;9999994;5999,49;989443934444
@HQ5VQ:00539:01039
ACGAGTGCGTTCCCCATGTCGTAGGTACTC
+
=??BBBCCDCACDC:GA@@B@;;;>ABCCC
@HQ5VQ:00539:01040
ACGAGTGCGTTCCCCATGTCGTAGGTACTC
+
9;CBAAABCB=AA@6AAA==@@@@=AABBA
@HQ5VQ:00539:01042
TCTCTATGCGCTCCACATGTCTAAGGTA
+
4444::999948959??@AB;=<@E=@@
@HQ5VQ:00541:01015
ACGAGTGCGTTCCCCATGTCGTAGGTACTC
+
?A?AACCCCC?BBB9AABAAB@@?>@@@BB
@HQ5VQ:00541:01034
ACGAGTGCGTTCCCCATGTCGTAGGTACTC
+
??@??AB@CC5499/9@ABGCCCC@A:;;E
@HQ5VQ:00541:01041
ACGAGTGCGTTCCCCATGTCGTAGGTACTC
+
==B99<CCCC@GGC:CAAABBBAA>B@@@B
@HQ5VQ:00541:01044
ACGAGTGCGTTCCCCATGTCGTAGGTACTC
+
??B@@ABBCC@CED:A@?ABC@?@@BA@A@
@HQ5VQ:00543:01047
ACGAGTGCGTTCCCCATGTCGTAGGTACTC
+
9<D<;<BCBB=A@@6A;;;BCCCC@CAAAC
@HQ5VQ:00544:01002
TACTGAGCTACACACACAGAAAGATTGGTG
+
@;;<<<BB@>9999994>444-43313131
@HQ5VQ:00544:01003
AGCACTGTAGCTGTCACTAGTTACTTGT
+
?AABBCFBBA@@>>9999111,///,/6
@HQ5VQ:00545:01035
ACGAGTGCGTTCCCCATGTCGTAGGTACTC
+
=@>>>>99996999/9B@ABBA;8489998
@HQ5VQ:00545:01038
AGCACTGTAGCTGTCACTAGTTACTTGT
+
@@@@AABF@9999>>>>@A996994244
@HQ5VQ:00546:01007
ACGAGTGCGTTCCCCATGTCGTAGGTACTC
+
9;8@@BBBBGCCEC9DCBA@@>AA589>>9
@HQ5VQ:00546:01025
ACAGTGCGTTCCCCATGTCGTAGGTACTC
+
A@BBB??@C>BBB9ACCCBBBBB@AA@AB
@HQ5VQ:00548:01003
ACGAGTGCGTTCCCCATGTCGTAGGTACTC
+
=>??@ADCCCBCCC7;;A@@@AA?589998
@HQ5VQ:00549:01005
ATATCGCGACGGGTATGGAAGACTCTATAG
+
:;;<9@@A4444-444;?C?CB?>@?>761
@HQ5VQ:00500:01057
CGTGTCTCTAGGCACAGGATTTTGTGTAGA
+
44AAABBBB@A?@@=?;94444,9994444
@HQ5VQ:00507:01080
ACGAGTGCGTTCCCTATGTCGTAGGTACTC
+
BBBAAADBBA;?=6<<ABCDCCDC?@A@?@
@HQ5VQ:00508:01052
ACGAGTGCGTTCCCCATGTCGTAGGTACTC
+
=@@;;<@>?@5999/9?>>ABBBB@C<<<C
@HQ5VQ:00511:01074
ACGAGTGCGTTCCCCATGTCGTAGGTACTC
+
AA>>AC<;9@;???6AAAAAGB@?=@BAAA
@HQ5VQ:00513:01074
ACGAGTGCGTTCCCCATGTCGTAGGTACTC
+
?B?99;<<;=@CCC9CCDCCD@@?<89999
@HQ5VQ:00519:01063
ACGCTCGACCATGCCAGGTAGCAGGAGA
+
8899449=9=>;4424878334495444
@HQ5VQ:00520:01094
GTTCCCATGTCGTAGTACTC
+
78599148899=AAA;9999
@HQ5VQ:00521:01051
AACGAGGTGCGTTCCCCATGTCGTAGGTACTC
+
-*,,,,2;;;?BACHH9A1111///.,./898
@HQ5VQ:00527:01057
ACGAGTGCGTTCCCCATGTCGTAGGTCTC
+
==@@@@@?@@5999-9999@A99847>>>
@HQ5VQ:00527:01060
ACGAGTGCGTTCCCCATGTCGTAGGTACTC
+
99C;;<AA?@6999,49999@@>?=?<999
@HQ5VQ:00528:01053
ATATCGCGAGGGTATGGAAGACTCTATAG
+
9;CEAA@BCED<AACC=@=@A@888>7::
@HQ5VQ:00528:01080
TAATATCAGCCTCCGCCATGACGAAGGTATTCC
+
4424444444234;;=@BAAA@@?595999>B6
@HQ5VQ:00529:01053
ACGCTCGACATGCCCAGGTACAGGAG
+
A9:;BBBBC;<<BE@CC?BAC@A>AB
@HQ5VQ:00530:01068
TGATACGTCTCCTTCCTTAGTTACTTCAGT
+
999984444442424249:;;?;9:24;B9
@HQ5VQ:00530:01071
ACGAGTGCGTTCCCCATGTCGTAGGTACTC
+
@@>=@@@@@A@BBB9BAAADCCCC@AAAA@
@HQ5VQ:00531:01068
ACGAGTGTCCCCATGTCGTAGGTACTC
+
9<C@9>C9444,4;@BB?BHHAA:<;B
@HQ5VQ:00532:01062
ACGAGTGCGTTCCCCATGTCGTAGGTACTC
+
994:4444442499294449444B>?<;;A
@HQ5VQ:00533:01092
ACGAGTGCGTTCCCCATGTCGTAGGTACTC
+
>>?@?ACB@C5499/9?>@BCBDC@C@AAC
@HQ5VQ:00534:01052
ACGAGTGCGTTCCCCATGTCGTAGGTACTC
+
?@B@@@CCBB?BBA7A@@@AA>>?<89;<9
@HQ5VQ:00534:01059
ACGAGTGCGTTCCCCATGTCGTAGGTACTC
+
?@BBBBCA??5444/999<CCBBB@DBBAA
@HQ5VQ:00534:01090
ACGAGTGCGGTTCCCCATGTCGTAGGTACTC
+
A??99<A@@@@5999/9>>>AAAA@=;<;A@
@HQ5VQ:00535:01052
ACGAGTGCGTTCCCATGTCGTAGGTACTC
+
@@B99<@>>>69914@99;A@BC@CCCCC
@HQ5VQ:00536:01065
ACGAGTGCGTTCCCCATGTCGTAGGTACTC
+
:@A;;<<;@A;@@@6A@@@AAA@B@CAAAB
@HQ5VQ:00536:01069
ACGAGTGCGTTCCCCATGTCGTAGGTACTC
+
48444444498=??4?@?>@@@@?<?@ABA
@HQ5VQ:00539:01071
ACGAGTGCGTTCCCCATGTCGTAGGTACTC
+
BBBB?@>?=95999,9@?9;;@@?;>>>@9
@HQ5VQ:00539:01072
ACGAGGTGCGTTCCCCATGTCGTAGGTACTC
+
444442444;;8=?929<111:6643.4494
@HQ5VQ:00540:01057
ACGAGTGCGTTCCCCATGTCGTAGGTACTC
+
9;BBBACB??5999/9ABCCCAAB@BBBCB
@HQ5VQ:00540:01079
ACGAGTGCGTTCCCCATGTCGTAGGTACTC
+
9/111////65999,49>@AA<<;@CCBBB
@HQ5VQ:00541:01056
ACGAGGTGCGTTCCCATGCGTAGGTACTC
+
4444424;;>>59904@111//8,.//94
@HQ5VQ:00541:01074
ACGAGTGCGTTC
+
BBA@?@@@AEBC
@HQ5VQ:00542:01053
ACGAGTGCGTTCCCATGTCGTAGGTACTC
+
9;FBBBC@;;544-9?>>BCBAA=@;<<@
@HQ5VQ:00544:01053
ACGAGTGCGTTCCCCATGTCGTAGTACTC
+
=@?<;<C@CC5999/9BA@DCAA@AB;9;
@HQ5VQ:00545:01072
TACTGAGCTACACACACAGAAAGATTGGT
+
999;ACBCCB94999999@@A<BAB=@7;
@HQ5VQ:00546:01059
ACGAGTGCGTTCCCATGTCGTAGGTACTC
+
4944==989969C:44=:44487734/0,
@HQ5VQ:00547:01066
ACGAGTGCGTTCCCCATGTCGTAGGTACTC
+
9;@;;<>?@@5999,499<@CACD@C??=D
@HQ5VQ:00547:01067
ACGAGTGCGTTCCCATGTCGTAGGTACTC
+
9;A@@99999594-4:4449@9444////
@HQ5VQ:00548:01058
TATAGTCTCCTCTAGTACA
+
A?>>9:4889///,,,,,,
@HQ5VQ:00501:01122
ACGAGTGCGTTCCCCATGTCGTAGGTACTC
+
ABBBBDB;;;2444/9@@?BCDBC@??AAA
@HQ5VQ:00501:01149
ACGAGTGCGTTCCCCATGTCGTAGGTACTC
+
9<A@AAHDCD@CCC:CDBB?B@@?>899@9
@HQ5VQ:00505:01107
ACGAGTGCGTTCCCCATGTCGTAGGTACTC
+
AC@@@?ACCCBFCC:CBBBCBB@>:;@@A@
@HQ5VQ:00505:01127
ACGAGTGCGTTCCCCCATGTCGTAGGTACTC
+
BCB:9<A?@@59999+4=>>A@>><5899>>
@HQ5VQ:00507:01135
ACGAGTGCGTTCCCCATGTCGTAGGTACTC
+
=@B;;<BCAA=@@>4>>A@@BBBB?BBAA9
@HQ5VQ:00510:01100
ATATCGCGAGGGTATGGAAGACTCTATAG
+
BACBEABCCEB?B@==;?=@ACCCBBBB:
@HQ5VQ:00510:01145
ACGAGTGCGTTCCCCATGTCGTAGGTACTC
+
AB@??BBCAA;?==6ABBABCBAA>??@AB
@HQ5VQ:00511:01104
ACGAGGTGCGTTCCCCGATGTCGTAGGGTACTC
+
1//602/111178:81///44444444-34444
@HQ5VQ:00511:01148
ACGAGTGCGTTCCCCATGTCGTAGGTACTC
+
49@;;<AA@D6999/9@AABC;;;?899>>
@HQ5VQ:00513:01140
ACGCTCGACATGCCCAGGTACAGGAGA
+
BBBBBCCCEDAAADBDCCBABAB:<;9
@HQ5VQ:00513:01141
ACGAGTGCGTTCCCCATGTCGTAGGTACTACT
+
=@AAABBCDD@BCC:E???ABAB934:1-**(
@HQ5VQ:00514:01106
ACGAGGTGCGTTCCCCATGTCGTAGGTACTC
+
849492498@@5999,49>=>AB@D?B;9;=
@HQ5VQ:00515:01106
ACGAGTGCGTTC
+
9;A;;;A@@@5<
@HQ5VQ:00515:01115
ACGAGTGCGTTCCCCATGTCGTAGGTACTC
+
AB:;;<<<?C@BCH9AA@@@<111,0111/
@HQ5VQ:00516:01130
CGTGTCTCTACGGCACAGGATTTTGTG
+
99>>9444449=88999/,////*///
@HQ5VQ:00517:01110
TCTCTATGCGCTCCACATGTCTAAGGTAACTG
+
BBBAAACCC@AAB>B<;<B;<1177,//,/,*
@HQ5VQ:00517:01140
ACGAGTGCGTTCCCCATGTCGTAGGTACTC
+
??AA@ACBCC5999/9@@@BBBCC@A:<;C
@HQ5VQ:00518:01109
ACGAGTGCGTTCCCCATGTCGTAGGTACTC
+
BBABABCBCC=AAA9ACCCCCBBA@??@BB
@HQ5VQ:00518:01120
ACGAGTGCGTTCCCCATGTCGTAGGTACTC
+
BCB???BCBB=@@@9ABBBBCCBA>?@;;;
@HQ5VQ:00519:01104
ACGAGTGCGTTCCCCATGTCGTAGGTACTC
+
>@?:9=GCCCCCCC9DDCDCBBBB@A:<;C
@HQ5VQ:00522:01108
TCTCTATGCGCTCCACATGTCTAAGGT
+
BCBCCBBBBDDBB@CCBABBDCC@C@?
@HQ5VQ:00522:01123
ACGAGTGCGTTCCCCATGTCGTAGGTACTC
+
41>221:8<<,999,4@@ACCAA@?AA;<<
@HQ5VQ:00522:01145
ACGAGTGCGTTCCCCATGTCGTAGGTACTC
+
ABC99<B;99;>>>4??>@BB@@?><<<94
@HQ5VQ:00524:01101
ACGAGTGCGTTCCCCATGTCGTAGGTACTC
+
@AA;<=CBAB=AAA8ABC@AABBA<@@AA@
@HQ5VQ:00524:01145
ACGAGTGCGTTCCCCATGTCGTAGGTACTC
+
BBB?@@@C>>5999/9?>>BCDCC@A:><C
@HQ5VQ:00526:01143
TGATAGTCTCCTCCTTAGTTACTTCAGT
+
4;;44::8//,//,/7//4244424449
@HQ5VQ:00526:01149
ATCAGACACGGACACAGCAGAACACAC
+
9;BCCBB@AA@BBABCCCCCB@BCBAB
@HQ5VQ:00528:01100
ACGAGTGCGTTCCCCATGTCGTAGGTACTC
+
>>=9;9<@@@ACCC:C<9-----,*,0,,/
@HQ5VQ:00528:01122
ACGAGTGCGTTCCCCATGTCGTAGGTACTC
+
AB?@@@B@>>5999/9BABDBBCD@>9;;B
@HQ5VQ:00528:01127
ACGAGTGCGTTC
+
ABBBBBB;;;24
@HQ5VQ:00530:01120
ACGAGTGCGTTCCCCATGTCGTAGGTACTC
+
BC>@ABBA@@5999/9>>>AAA@@7;<@CH
@HQ5VQ:00531:01118
ATATCGCGAGGGTATGGAAGACTCTATA
+
?>>@BBCCCCC?CHEB@C@@@?BBBIBC
@HQ5VQ:00533:01143
ACGAGTGCGTTCCCCATGTCGTAGGTTA
+
=@@@@CBBBCAEHD6@<991//1.,.,/
@HQ5VQ:00534:01125
TACTGAGCTACCACACACAGAAAGATTGGTCGCT
+
999>@99444494444444444-4491.,.....
@HQ5VQ:00535:01124
ACGAGTGCGTTCCCCCATGTCGTAGGTACTCATCACCTG
+
=@@@@@@@>>59999,9@@@BH@A@<:99998/./6,/,
@HQ5VQ:00535:01147
ACGAGTGCGTTCCCCCATGTCGTAGGTACTC
+
9;@;;<BCAA=ACHH3B@@?CDCBB=@@@@A
@HQ5VQ:00536:01132
ACGAGTGCGTTCCCCCCCCCCCCCCCATGTCGTA
+
>;<<;<BBA@599999999444444"4444////
@HQ5VQ:00537:01104
ACGAGTGCGTTC
+
BBBABBB;9924
@HQ5VQ:00537:01106
ACGAGTGCGTTCCCCATGTCGTAGGTACTC
+
BBB?9<<@@@>BBB9DBBBBBB@B<?@AAB
@HQ5VQ:00539:01137
ACGAGTGCGTTCCCCATCGTCGTAGGTACTC
+
>?@9994497:;::5////666;43134494
@HQ5VQ:00541:01127
CGTGTCTCTACGGCACAGGATTTTGTGTAGA
+
4444446///6856=@965////*//////6
@HQ5VQ:00543:01144
ACGAGGTGCGTTCCCATGTCGTAGGTATC
+
1///677:444244-499:89843139::
@HQ5VQ:00545:01109
ACGAGTGCGTTCCCCATGTCGTAGGTACTC
+
=@?@@BBBBC?CBB7?9999999>=8;;C;
@HQ5VQ:00548:01144
ACGAGTGCGTTCCCCATGTCGTAGGTACTC
+
ABABBCBBA@5999/9B@D@9998589984
@HQ5VQ:00502:01161
ATCAGACACGGACACAGCAGAACACAC
+
A8<<BAA;9;<?9<:A?BABC@<<;BA
@HQ5VQ:00504:01170
ACGAGTGCGTTCCCCATGTCGTAGGTACTC
+
>@???@@?@@5999/99>>>>997;894BB
@HQ5VQ:00506:01166
ACGAGTGCGTTCCCCATGTCGTAGGTACTC
+
>>>>;<8>992444,4449ABBAB=@<9<@
@HQ5VQ:00508:01180
ACGAGTGCGTTCCCCATGTCGTAGGTACTC
+
BBAABBB>;;2444/994/////.,.///4
@HQ5VQ:00512:01188
ACGAGTGCGTTCCCCCCCCCCATGTCGT
+
9<BA@>99985999999999"49::9:8
@HQ5VQ:00513:01157
TGATACGTCTCCTTCCTTAGTTACTTCA
+
;449@99988=<>;@59589969>@<??
@HQ5VQ:00516:01150
ACGAGTGCGTTCCCCATGTCGATAG
+
=@B@@ACB??5499/9B8--*****
@HQ5VQ:00516:01189
ACGAGTGCGTTCCCCCATGTCGTAGGTACTC
+
?@B??@BB@>;====/?BB@@ACCC?CC<<<
@HQ5VQ:00517:01152
ACGAGTGCGTCCCCATGTCGTAGGTACTC
+
CCCC@=<<11/660689999997::94@>
@HQ5VQ:00517:01175
ACGAGTGCGTTCCCCATGTCGTAGGTACTC
+
@BBBBB;<=CACCC8A@==>332B;=11;@
@HQ5VQ:00520:01155
TGATACGTCTCCTTCCTTAGTTACTTCAG
+
DCC;;<ACC@A>A@A=A<>9959842444
@HQ5VQ:00520:01161
ACGAGTGCGTTCCCATGTCGTAGGTACTC
+
8@48484444244-4444444431349>=
@HQ5VQ:00520:01172
ACGAGTGCGTTCCCCATGTCGTAGGTACTC
+
BCBBBBA>>>5999/9>A@A@A@A>BAA@@
@HQ5VQ:00523:01192
ACGAGTGCGTTCCCATGTCGTAGGTACTC
+
48888998=C29904;99?CCBB@BDCCA
@HQ5VQ:00525:01180
ACGAGTGCGTTCCCCATGTCGTAGGTACTC
+
>@B:;<BAAB=@AA8ACCDCDCBA=:;<@A
@HQ5VQ:00525:01186
TCTCTATGCGCTCCACATGTCTAAGGT
+
A;<<<;BBBAA@@;;=A@BAAGB;<<<
@HQ5VQ:00526:01160
ACGAGTGCGTTCCCCATGTCGTAGGTACTC
+
;A@@@AA?>@>ABB7BCC;;9;98134444
@HQ5VQ:00526:01181
ACGAGTGCGTTCCCCATGTCGTAGGTACTC
+
99@ABBA@@B=?>>/999>?>?>><;9;<C
@HQ5VQ:00527:01164
ACGAGTGCGTTCCCCATGTCGTAGGTACTC
+
9@@ABBABBB@BCC9B:;;B;<;@>A@@@A
@HQ5VQ:00529:01154
CGTGTCTCTAGGCACAGGATTTTGTGTAGA
+
>AC::>AECCECAAAAA?ABEB/9999994
@HQ5VQ:00529:01164
ACGAGTGCGTTCCCCATGTCGTAGGTACTC
+
9;C<;<AB>>5999/9AABCDDBB@@:<<D
@HQ5VQ:00530:01152
ACGAGTGCGTTCCCCATGTCGTAGGTACTC
+
BBBABBCBBB>BBB9ABB>?@B@@;?@@@@
@HQ5VQ:00533:01180
AGCACTGTAGCTGTCACTAGTTACTTGTG
+
49;;;;=A<99@C<94999992448244B
@HQ5VQ:00534:01181
ACGAGTGCGTTCCCCATGTCGTAGGTACTC
+
BBB@@ABCCCACCC9CCBBCCB@@=?A9;<
@HQ5VQ:00535:01156
TGATACGTCTCCCTCTTAGTTACTTCAGT
+
///6444;6-,,*,,,0006,44489994
@HQ5VQ:00535:01191
ACGAGTGCGTTCCCCATGTCGTAGGTACTCATCACCAATTCCGAATTTCC
+
>@B@@ABCCC@GDD:CABABBAAB@B9<<A@AAAA=@;:98+--+--*,*
@HQ5VQ:00536:01173
TCTATGCGCTCCCACATGTCTGAAGTAC
+
1//,,,///444-444994444424444
@HQ5VQ:00537:01187
ATATCGCGTACGGGTATGGAAGACTCTATAGA
+
4898446//////+/66;?CBBAA;7336611
@HQ5VQ:00540:01151
ACGAGTGCGTTCCCCATGTCGTAAGGTACTCG
+
98?:98>>?>5999,4444894/,.6,,,,,,
@HQ5VQ:00545:01179
ACGAGTGCGTCCCATGCTCGTAGGTACGTC
+
@>994///////+/799////1/,/7////
@HQ5VQ:00546:01169
ACGAGTGCGTTCCCCATGTCG
+
???@ABCCCC=A@@6A@=@AA
@HQ5VQ:00547:01160
AGCACTGTAGCTGTCACTAGTTACTTGTG
+
<C@AACBBBA<<9==@999BC8<<C9<<<
@HQ5VQ:00547:01177
ACGAGTGCGTTCCCCATGTCGTAGGTACTC
+
BBB??@BCBC79;;4;BCBBBCBB@A9;;B
@HQ5VQ:00547:01193
ACGAGTGCGTTCCCCATGTCGTAGGTACTC
+
9;A;;<@@@A>BBB9A@@@BB@@??;<<CA
@HQ5VQ:00550:00036
AGCACTGTAGCTCGTCACTAGTTACTTGTG
+
8<;@=ACB>>321/88899444249;::9?
@HQ5VQ:00551:00010
ACGAGTGCGTTCCCCATGTCGTAGGTACTC
+
>?8;;;999@5999,449884443139=:=
@HQ5VQ:00551:00015
AGTATCGAGCCTCCGCCATGACGAAGGTATTCC
+
4//////,,,*,/,//,4444899242444:;2
@HQ5VQ:00552:00033
ACGAGTGCGTTCCCCATGTCGTAGGTACTC
+
BA@BBBCAAC69994;BABBC?A@@A??>B
@HQ5VQ:00553:00023
ACGAGTGCGTTCCCTATGTCGTAGGTACTC
+
B??@BBCCCC@CC@AEABBBBBB@<?;<<@
@HQ5VQ:00553:00037
TACTGAGCTACCACACACAGAAAGATTGGTG
+
BBBCC@@:;11,1=19;999BB998A>A:@;
@HQ5VQ:00554:00032
ACGAGTGCGTTCCCCATGTCGTAGGTACTC
+
BBC?@AAECD@BDD:C@A?>@???>:;<<;
@HQ5VQ:00556:00008
ATCAGACACGGACACAGCAGAACACACAG
+
4;@A;<9;;;5<;94@==?@?@BB7737.
@HQ5VQ:00557:00009
ACGAGTGCGTTCCCCATGTCGTAGGTACTC
+
9;C:9<A@>>5999/999;CCBBB??AAFC
@HQ5VQ:00561:00011
ACGAGTGCGTTCCCCATGTCGTAGGTACTC
+
ABB9:;<CBB=AAA8@AA@B@@?@=?@@@B
@HQ5VQ:00561:00018
ACGAGTGCGTTCCCCATGTCGTAGGTACTC
+
>>>A?999@A>@BC8CA@@@@<98489@>>
@HQ5VQ:00562:00029
ACGAGTGCTTTCCCCATGTCGTAGGTACTC
+
=?C@48998809@@7CCCCCDCC@;==?>@
@HQ5VQ:00564:00020
ACGAGTGCGTTCCCCATGTCGTAGGTACTC
+
BB@BABBA?C2444/9>@@CCCCC?B;<;B
@HQ5VQ:00565:00007
ACGAGTGCGTTCCCCATGTCGTAGGTACTC
+
9<BBBBB@>C5999/9>>@BCCCC=?@BBA
@HQ5VQ:00566:00013
ACGAGTGCGTTCCCCATGTCGTAGGTACTC
+
=;;;;;B?@?5999,4999@BB=@??<<<B
@HQ5VQ:00568:00022
ACGAGTGCGTTCCCCATGTCGTAGGTACTC
+
ABABBABB??2444/9@@ABBCCC@BEDCA
@HQ5VQ:00568:00027
ACGAGTGCGTTCCCCATGTCGTAGGTACTC
+
=?@>>@ACBCABCC:FBBBCC@??<?@@@>
@HQ5VQ:00568:00042
ACGAGTGCGTTCCCCATGTCGTAGGTACTC
+
@CCBCBCCCB=@@@4>@999>983164444
@HQ5VQ:00573:00016
ACGAGTGCGTTCCCCATGTCGTAGGTACTC
+
@@CA@ACBA@5999/9@>>@C@@?9;<<BA
@HQ5VQ:00575:00023
TACTGAGCTACCACACACAGAAA
+
;9999999444944444/////+
@HQ5VQ:00576:00017
ACGAGTGCGTTCCCCATGTCGTAGGTACTC
+
>@ABBBA@>>5999/9>@?@A@@?>A<<<A
@HQ5VQ:00577:00036
ACGAGTGCGTTCCCCATGTCGTAGGTACTC
+
ABB@AA@B@>=@@@6ABCBBBA@@=@@@A@
@HQ5VQ:00577:00039
ACGAGTGCGTTCCCCATGTCGTAAGGTACTC
+
BAB@@?B@>@5;99/9@@>AB<;8;@CCCBC
@HQ5VQ:00577:00045
ACGAGTGCGTTCCCCATGTCGTAGGTACTC
+
=@=:9;A@CC5999/9>>@CCCCC@@?AAC
@HQ5VQ:00578:00049
ACGAGTGCGTTCCCCATGTCGTAGGTACTC
+
@BB@@ACBAB7;;;49@AAAB@@>;89;94
@HQ5VQ:00581:00012
ACGAGTGCGTTCCCCATGTCGTAGGTACTC
+
9<C;;=A@@A5999-9A@BCBBBC@B>@@B
@HQ5VQ:00582:00020
ACGAGTGCGTTCCCCATGTCGTAGGTACTC
+
@@CBBBCB>@;@@=6A;;;DCCBC?A@@AC
@HQ5VQ:00582:00024
ACGAGTGCGTTCCCCATGTCGTAGGTACTC
+
=?BBBBBBAB=AAA8A@@@CBBBB?;<<BB
@HQ5VQ:00582:00035
ATCAGACACGGACACAGCAGAACACAC
+
=;B>9;<CCC?@ACCCDCCBC?AA==?
@HQ5VQ:00584:00040
ACGAGTGCGTTCCCCATGTCGTAGGTACTC
+
??@99<BCBB=AAA8AABBBBBBB@ACAAB
@HQ5VQ:00585:00019
ACGAGTGCGTTCCCCATGTCGTAGGTACTC
+
99AAA<<9@A6999/9999BC<<;?;<;BA
@HQ5VQ:00585:00029
ACGAGTGCGTTCCCCATGTCGTAGGTACTC
+
81;11/66788===6=<<<CCA@@=;<;<@
@HQ5VQ:00586:00045
TGATACGGTCTCCTTCCTTAGTTACTTCAG
+
CBB@AAC?CBCCCDAD?B=>98499A<?AB
@HQ5VQ:00587:00045
ACGAGTGCGTTCCCCATGTCGTAGGTACTC
+
BBB?@ABA>>5499/9@@@CCBBB@A@AAB
@HQ5VQ:00588:00040
ACGAGTGCGTTCCCCATGTCGTAGGTACTC
+
AABCAABAC=2444/9@@ABCBCC@A@AAC
@HQ5VQ:00588:00045
ACGAGTGCGTTCCCCATGTCGTAGGTACTC
+
BB??@ACCCC@CCC9EFEBBBBAA?>>@@@
@HQ5VQ:00589:00024
ACGAGTGCGTTCCCCATGTCGTAGGTACTC
+
ABABBBCBBC=?==6==@=BBBBB?BCBCC
@HQ5VQ:00590:00012
ACGAGTGCGTTCCCCATGTCGTAGGTACTC
+
4;9999;@@BADHD9CDC@AB@@?=;9<@>
@HQ5VQ:00590:00020
ACGAGTGCGTTCCCTATGTCGTAGGTACTC
+
9;B<;9@?99599-49=BAB@=44234444
@HQ5VQ:00590:00034
ACGAGTGCGTTCCCCATGTCGTAGGTACTC
+
==?BBBCCCC=AAA8A<;<DDBBB?@A@@>
@HQ5VQ:00590:00035
ACGAGTGCGTTCCCCATGTCGTAGGTACTC
+
BBAB??@B@@5999/9>>@BCCBC=@@A@B
@HQ5VQ:00591:00032
TACTGAGCTACCACACACAGAAAGATTGGTGC
+
@BBAC>=1111,1;<BDCBBBC;;;?>@=??=
@HQ5VQ:00550:00050
ACGAGTGCGTTCCCGATGATCGTAGTACTC
+
494499984824>-44994///////////
@HQ5VQ:00552:00056
ACGAGTGCGTTCCCCATGTCGTAGGTACTC
+
??AA?>@>>>5999/9@BBBBCCC<7;;@@
@HQ5VQ:00552:00095
GTCTCTATGCGCTCCACATGTCTAAGGTA
+
69=:@BA=<=HDCCBE::;>??>><?<@<
@HQ5VQ:00553:00085
ACGAGTGCGTTCCCCATGTCGTAGGTACTC
+
;B8;121:68:;;;6AC@;1110090111B
@HQ5VQ:00555:00065
ATATCGCGAGGGTATGGAAGACTCTATAG
+
BBBBAAACDCC@BBDB?B?BBBDCDC;5;
@HQ5VQ:00556:00054
ACGAGTGCGTTCCCCCCCCATGTCGTAGGTACTC
+
??A@9;<CBC?BBBBBDB$BBBACBBCD?B@AA@
@HQ5VQ:00557:00095
ACGAGTGCGGTTCCCCATGTCGTAGGTACTC
+
99@994484242444,4;;49:BCC@A@@@>
@HQ5VQ:00560:00055
ACGAGTGCGTTCCCCATGTCGTAGGTACTC
+
@>=??A@?@B5999/9BBACCAA@>@@@B@
@HQ5VQ:00560:00090
ACGAGTGCGTTCCCCATGTCGTAGGTACTC
+
@A89999C848<CB7BB>>>998?579894
@HQ5VQ:00561:00061
ACGAGTGCGTTCCCCCCCCATGTCGTAGGTACTC
+
8>@;;9@@>>59999999$4>@AABB@?<?99<>
@HQ5VQ:00562:00069
ACGAGTGCGTCCCATGCTCGTAGGTACGTC
+
9@944//////8::8A9///11/,//////
@HQ5VQ:00563:00057
ACGAGTGCGTTCCCCATGTCGTAGGTACTC
+
999@>>98492999,444/88/,,*,,,,/
@HQ5VQ:00563:00085
ACGAGTGCGTTCCCCATGTCGTAGGTACTC
+
>@@;;<CDDE@BBC:EBB@@@>>>479??9
@HQ5VQ:00566:00088
ACGAGTGCGTTCCCCATGTCGTAGGTACTC
+
=@@@@ACBCCACCC:C@@@BBCBB@B;<;B
@HQ5VQ:00568:00078
ACGAGTGCGTTCCCCATGTCGTAGGTACTC
+
>?B?9;<CDC@CCDACCB?@@878;=@@AA
@HQ5VQ:00569:00057
ACGAGTGCGTTCCCCATGTCGTAGGTACTC
+
>>?99<<@BB6999,9C@BDCCDC?B;<<B
@HQ5VQ:00570:00087
TGATACGTCTCCTTCCTTAGTTACTTCAG
+
CBBBB@@@B@@=@@B;@<99959@A?ECF
@HQ5VQ:00571:00052
ACGAGTGCGTTCCCCATGTCGTAGGTACTC
+
42B211:;>@,999,4@@9;<BBD?B<=<B
@HQ5VQ:00571:00085
ACGAGTGCGTTC
+
CBBABBA?BC?B
@HQ5VQ:00572:00073
ACGAGTGCGTTCCCCATGTCGTAGGTACTC
+
BB@@@ABAAA=@@@6AABBBBBBC@B;;;C
@HQ5VQ:00572:00076
ACGAGTGCGTTCCCCATGTCGTAGGTACTC
+
?@?@ABCCCC?BBB9B==BBBB@A?ABBBC
@HQ5VQ:00573:00055
ACGAGTGCGTTCCCCATGTCGTAGGTACTC
+
@?=99;B@>@5999/9@>@@@@BC@CBBBC
@HQ5VQ:00573:00068
ACGAGTGCGTTCCCCCCCCCCCATGTCGT
+
@BBB;;9@@@59999999999"4494///
@HQ5VQ:00573:00088
ACGAGGTGCGTTCCCCATGTCGTAGGTACTC
+
8;<11,/78775=9929?@ABBBCDDC<=<B
@HQ5VQ:00575:00052
ACGAGTGCGTTCCCCATGTCGTAGGTACTC
+
BCB@?@AA:>5999/9>@@BCCCE@C;<<@
@HQ5VQ:00577:00050
ACGAGTGCGTTCCCCATGTCGTAGGTACTC
+
9;;:9;9@@@5999,9@ABCCBCC@B<=<B
@HQ5VQ:00577:00059
ACGAGTGCGTTCCCCATGTCGTAGGTACTC
+
>@AC??@A;=2499-9@>>@BAAB@CD@@@
@HQ5VQ:00577:00078
ACGAGTGCGTTCCCCATGTCGTAGGTACTC
+
??7<<<BAAB=@@@4@=>>@>>>?;89;>=
@HQ5VQ:00577:00082
ACGAGTGCGTTCCCCATGTCGTAGGTACTC
+
=@B;;<=DDCABCB8B>>BBDBA>>99<@@
@HQ5VQ:00578:00053
ACGAGTGCGTTCCCCATGTCGTAGGTACTC
+
=@;99<BA@@5999/9@@>ABBBC?B;<<C
@HQ5VQ:00578:00083
ACGAGTGCGTTC
+
>><99<BBB@8;
@HQ5VQ:00578:00095
TACTGAGCTACACACACAGAAAGATTGGT
+
B>@@CCCCCBBB::;?>@99909>?<?@A
@HQ5VQ:00579:00058
ACGAGTGCGTTCCCCATGTCGTAGGTACTC
+
BBA@??BCCC5444-9>>>DDCGC@C@@@C
@HQ5VQ:00579:00063
ACGAGTGCGTTCCCATGTCGTAGGTACTC
+
=?=??@@@@@59909AACEGCCC@ABABC
@HQ5VQ:00579:00077
ACGAGTGCGTTCCCCATGTCGTAGGTACTC
+
B?9<<ACBCC@BBB9CCCCCBAAA589>>>
@HQ5VQ:00583:00068
ACGAGTGCGTTCCCCATGTCGTAGGTACTC
+
?><>9;9@@@5999/9>>@CCCCC>@A;9;
@HQ5VQ:00583:00072
TAGTATCAGCCTC
+
49?A94444429B
@HQ5VQ:00584:00083
ACGAGTGCGTTCCCCATGTCGTAGGTACTC
+
=?>@AACCAB=@@@6AAAABBCDC?@AAFB
@HQ5VQ:00587:00084
ACGAGGTGCGTTCCCCATGTCGTAGGTACTC
+
=8;===@@=>>5999-4@@999949939448
@HQ5VQ:00589:00058
TACTGAGCTACACACACAGAAAGATTGGT
+
BBBADBBAB;;<A@BDCBBBG><<B?A>B
@HQ5VQ:00590:00082
ACGAGTGCGTTCCCCATGTCGTAGGTACTC
+
BC:;:BCCAC69494;ABBECCCC@A@@@C
@HQ5VQ:00591:00055
ACGAGTGCGTTCCCCATGTCGTAGGTACTC
+
BBCBBB?==C5994/9CACCCBBB?@A@AB
@HQ5VQ:00591:00072
ACGAGTGCGTTC
+
BB>@@AACCC=A
@HQ5VQ:00594:00059
ACGAGTGCGTTCCCCATGTCGTAGGTACTC
+
49>@@B@A@@5999/9@@ACEGCBB<<<CB
@HQ5VQ:00594:00062
ACGCTCGACATGCCCAGGTACAGGAG
+
B9:;DA@@CB@@@@9>==?ABBCBCB
@HQ5VQ:00594:00064
CGTGTCGTCTACGGCACATGGATTTGTGTAG
+
4444444444:49@;944//7///+//////
@HQ5VQ:00594:00065
ACGAGTGCGTTCCCCATGTCGTAGGTACTC
+
BBA?A@@>?@5999/9ABCGCGDD=@AAA@
@HQ5VQ:00595:00057
ACGAGTGCGTTCCCCCATGTCGTAGGTACTC
+
??@?;<<C?;24444+494444447734444
@HQ5VQ:00596:00083
ACGAGTGCGTTCCCCATGTCGTAGGTACTC
+
>@A@@@<<9B@CDB:DDCBA1110,0////
@HQ5VQ:00598:00063
TCTCTATGCGCTCCACATGTCTAAGGTA
+
9;;;=>@@GECBC@DCCB>=4948=;>9
@HQ5VQ:00599:00068
TCTCTATGCGCTAAGGTACTG
+
=;<=BDCCCCCBB@C=?@BCA
@HQ5VQ:00599:00099
ACGAGTGCGTTCCCCATGTCGTAGGTACTC
+
CCB??@BB@@=ACC8A@?>>11/.3.//44
@HQ5VQ:00551:00121
TGATACGTCTCCTTCCTTAGTTACTTCA
+
BC@@@>>>>>?=ABIBCFBCCBCBB?BC
@HQ5VQ:00554:00100
ACGAGTGCGTTCCCCATGTCGTAGGTACTC
+
=@:;9>>>>>5999/9994===;?=?ABCB
@HQ5VQ:00554:00103
ACGAGTGCGTCCCATGCTCGTAGAC
+
96/1////499@:;881///620,,
@HQ5VQ:00554:00115
ACGAGTGCGTTCCCCATGTCGTAGGTACTC
+
499944444429;@8CA?AA@<<CI;=<G<
@HQ5VQ:00555:00109
TAGTAATCAGCCTCGCCATGACGAAAGGTATTCC
+
911//,///665888@=@;99C999-99:49242
@HQ5VQ:00558:00111
ACGAGTGCGTTCCCCATGTCGTAGGTACTC
+
8A;<999@@A;@>>-9999@A@>><8944>
@HQ5VQ:00559:00108
ACGAGTGCGTTCCCCATGTCGTAGGTACTC
+
>@@@AAACAB;@>@499>>@@@@@@@CACC
@HQ5VQ:00559:00110
TGATACGTCTCCTTCCTTAGTTACTTCA
+
BBBBBCCBBBCBC?C?C??@@@;<<CDC
@HQ5VQ:00559:00117
ACGAGTGCGTTCCCCATGTCGTAGGTACTC
+
@BB9:<BCCEBCCC9CCECBCB@@>?;<<B
@HQ5VQ:00560:00115
ACGAGTGCGTTCCCCATGTCGTAGGTACTC
+
AAB;<<;;4C8@=929999989>>;>;99A
@HQ5VQ:00561:00127
ACGAGTGCGTTCCCCATGTCGTAGGTACTC
+
ABBBBBBA@@5999/9@>>@@@AB<?@BAA
@HQ5VQ:00562:00101
TACTGAGCTACCACACACAGAAAGAT
+
EBBCA@A444424449=;::::+/,0
@HQ5VQ:00562:00140
ACGAGTGCGTTCCCATGTCGTAGGTACTC
+
>@:<<B@@@@244-9@@ABDCCC?BCCBB
@HQ5VQ:00562:00141
TCTCTATGCGCTCCACATGTCTAAGGT
+
>8494444?ACBC?BEDC>=@:42489
@HQ5VQ:00565:00127
ACGAGGCGTTCCCCATGTCGTAGGTACTC
+
BABBB?:>>5999/9@?@@@;:7>?@ACB
@HQ5VQ:00566:00101
TCTCTATGCGTTCCACATGTCTAAGGTA
+
BCCBCB;;<BB8<;=<<>BCDHCACCCB
@HQ5VQ:00567:00129
ACGAGTGCGTTCCCCATGTCGTAGGTACTC
+
4;;AAAA?>>5999/9998444777644//
@HQ5VQ:00568:00110
ACGAGTGCGTTCCCCATGTCGTAGGTACTC
+
AB9;<BB>>>5999/9A@ABDA@@7:9>99
@HQ5VQ:00569:00105
TCCCCATGTCGTAGGTACTC
+
ABBB:B9<;DCBA=;9?9<<
@HQ5VQ:00570:00102
AGCACTGTAGCTGTCACTAGTTACTTGT
+
BCCCAAABBA;<=BBACAA<;59>A<@@
@HQ5VQ:00571:00124
ACGAGTGCGTTCCCCATGTCGTAGGTACTC
+
//00,////658::1:::CAA@CC>;<944
@HQ5VQ:00576:00106
TCTCTATGCGCTCCACATGTCTAAGGTA
+
BBFDCGBBCGCBB?=111<<=9<79?B@
@HQ5VQ:00576:00114
ACGCTCGACCATGCCCAGGTACAGGA
+
9;A>9>=4424988:6442/,***)*
@HQ5VQ:00576:00121
TCTCTTATGCGCTCCACATGTCTAAGGTA
+
;6-**)***2/449999999944424244
@HQ5VQ:00578:00131
ACGAGTGCGTTCCCCATGTCGTAGGTACTC
+
?@C<;<CCBB@BHH9AACCBAA@B>?;<=A
@HQ5VQ:00585:00116
ACGAGTGCGTTCCCCATGTCGTAGGTACTC
+
?B@B@@>>@@5999,9A@AA=<<B>??A=<
@HQ5VQ:00585:00128
ACGAGTGCGTTCCCCATGTCGTAGGTACTC
+
9;?A999@>@;@BB4<>CCCC@<;@B<;<;
@HQ5VQ:00585:00129
ACGAGTGCGTTCCCCATGTCGTAGGTACTC
+
9<F@@>@@@@>AEE:CCBBBCBBA>ABBBB
@HQ5VQ:00587:00112
TGATACGTCTCCTTCCTTAGTTACTTCAG
+
??@AABBCC@@;@=@;??>986;<;@CDA
@HQ5VQ:00587:00130
ACGAGTGCGTTCCCCATGTCGTAGGTACTC
+
9<ABB@A@>>5999/9AABCCBCB@C;<<C
@HQ5VQ:00588:00100
ACGAGTGCGTTCCCCATGTCGTAGGTACTC
+
AA9;;@BBBB@DDC:CBBBBEA?A?;<<AA
@HQ5VQ:00588:00141
ACGAGTGCGTTCCCCATGTCGTAGGTACTC
+
>@@CBB>>@?5994,496::1119-0/667
@HQ5VQ:00589:00112
ACGAGTGCGTTCCCCATGTCGTAGGTACTC
+
4/.11////659::69=9>98998<?999;
@HQ5VQ:00590:00140
ACGAGTGCGTTCCCCATGTCGTAGGTACTCC
+
==@@@A@?A@5999/9?@>99;4.,0;111,
@HQ5VQ:00591:00131
ACGAGTGCGTTCCCCATGTCGTAGGTACTC
+
=>A?99<A@A=ALK9CBCCBBB@<;>9999
@HQ5VQ:00591:00136
ACGAGTGCGTTCCCCATGTCGTAGGTACTC
+
1/46/494>;<>BB6B999>----+,,,,,
@HQ5VQ:00592:00132
ACGAGTGCGTTCCCCCATGTCGTAGGTACTC
+
>>B999444:24444+4448>;8=<5899A@
@HQ5VQ:00592:00147
ACGAGTGCGTTCCCATGTCGTCAGG
+
@=7?@@>?>>5991444/66///6,
@HQ5VQ:00593:00124
ACGAGTGCGTTCCCCATGTCGTAGGTACTC
+
BABBAABBBB>BAB9B<<<BABCE?B=>>B
@HQ5VQ:00594:00142
ACGAGTGCGTTCCCCATGTCGTAGGTACTC
+
=BBB:9<BCC5999/9DB@><114,01//7
@HQ5VQ:00595:00133
ACGAGTGCGTTCCCCATGTCGTAGGTACTC
+
@@@BBAAAAA@EDK9BABBCCCCC9<=EBC
@HQ5VQ:00596:00132
ACGAGTGCGTTCCCCATGTCGTAGGTACTC
+
BBABAEDCA@2444/9999>>>>?;>944?
@HQ5VQ:00599:00105
ACGAGTGCGTTCCCCATGTCGTAGGTACTC
+
49>;;<BBBHDCED9DAAABDCCC=@A@@@
@HQ5VQ:00552:00183
ATAGCTCCGACATGCAGAAGTAC
+
43444492444444;44424///
@HQ5VQ:00564:00193
ACGAGTGCGTTCCCCATGTCGTAGGTACTC
+
??BB@@@@??5999/9999B@@AB4:9<99
@HQ5VQ:00564:00197
ACGAGTGCGTTCCCCATGTCGTAGGTACTC
+
8>4444444499::,4449>::<>901188
@HQ5VQ:00568:00164
ACGAGTGCGTTCCCCATGTCGTAGGTACTC
+
;@=>@@@?@@6999-9>9998933114444
@HQ5VQ:00569:00186
ACGAGTCGTCCCACTACTGT
+
//44:==11/85,,,,,,//
@HQ5VQ:00574:00174
ACGAGTGCGTTCCCCATGTCGTAGG
+
899448444;:;;>1:4882,,,0)
@HQ5VQ:00576:00177
ACGAGTGCGTTCCCCATGTCGTAGGTACTC
+
>@@@CCB>?>5999,9@@>BBBBB=@@BA@
@HQ5VQ:00577:00153
CGTGTCTCTTACGGCTACATGGATTTTGTGTAGAG
+
444444//,*,,,*,,/////74444,44444444
@HQ5VQ:00577:00189
ACGAGTGCGTTCCCCATGTCGTAGGTACTC
+
9;CBBCCBBB@CID9C:;:?AABA>A<=<C
@HQ5VQ:00578:00194
ACGAGTGCGTTCCCCATGTCGTAGGTACTC
+
>@=?@@AAAB;@@@6A@BBFECNN?AAAAB
@HQ5VQ:00582:00151
TACTGAGCTACACACACAGAAAGATTGGTG
+
894499A@CBAD;;<<9=98;684313777
@HQ5VQ:00584:00185
ACGAGTGCGTTCCCCATGTCGTAGGTACTC
+
=@>@@>@A@A>BAB9C=<<@99984899>?
@HQ5VQ:00586:00175
ACGAGTGCGTTCCCCATGTCGTAGGTACTC
+
898894444999==9A?===94/.,.////
@HQ5VQ:00588:00152
ACGAGTGCGTTCCCCATGTCGTAGGTACTC
+
49;:99;@AA>BAA9B@>==111>A>??AG
@HQ5VQ:00590:00168
ACGAGTGCGTTCCCATGCTCG
+
;;1/////4424;5997/,,,
@HQ5VQ:00592:00177
ACGAGTGCGTTCCCCATGTCGTAGGTACTC
+
8=8;<AA@@A5999/9>>>A;;;?=899;8
@HQ5VQ:00595:00183
ACGAGTGCGTTCCCCATGTCGTAGGTACTC
+
BBBB99<@@>5999/999<ABBA@=:;<@@
@HQ5VQ:00595:00188
ACGAGTGCGTTCCCATGTCGTAGGTACTC
+
9<CBBBCCCC@CC@BDBBA;;;?=89<<9
@HQ5VQ:00596:00183
ACGAGTGCGTTCCCCATGTCGTAGGTACTC
+
ABB99<<CB@=@@@6ABBAAC@=;7<>>>>
@HQ5VQ:00598:00186
ACGAGTGCGTTCCCCATGTCGTAGGTACTC
+
@@CD@@@B;<8;BC7BBBA@@@A?;:<<<9
@HQ5VQ:00598:00188
ACGAGTGCGTTCCCCATGTCGTAGGTACTC
+
9/<11//8=8,444,4>>@CCDCCBCBB<<
@HQ5VQ:00599:00170
ATAGACACTCGGACACAGCAGAACACT
+
1.///44444888::999////,////
@HQ5VQ:00551:00219
TCTCTATGCGCTCCACATGTCTAAGGTAC
+
9<<CIBBBBAA@A=BA@@BA@@9242444
@HQ5VQ:00555:00230
ACGAGTGCGTTCCCCATGTCGTAGGTACTC
+
==9<;A@A>@>@AC9DCBBC<;;A;89999
@HQ5VQ:00556:00214
TCTCTATGCGCTCCACATGTCTAAGGTA
+
?BBBAA@CCDDCCAC::;B@@9969<99
@HQ5VQ:00556:00225
ACGAGTGCGTTCCCCATGTCGTAGGTACTC
+
>==@ABBBCC=?@@9ACCE>>B>>313>>>
@HQ5VQ:00556:00241
ATATCGCGAGGGTATGGAAGACTCATATA
+
DBBA=>>99990994;2924664....,,
@HQ5VQ:00557:00204
ACGAGTGCGTTCCCCATGTCGTAGGTACTC
+
1/////88/1,///*//4488887>A<;;B
@HQ5VQ:00560:00203
ATATCGCGTACGGGTATGGAAGACTCT
+
4794444444444-44442489>41/.
@HQ5VQ:00560:00246
ACGAGTGCGTTCCCCATGTCGTAAGGTACTTC
+
BA@999998=;999,44944489131144486
@HQ5VQ:00564:00212
ACGAGTGCGTTCCCCATGTCGTAGGTACTC
+
94@@AACEA@=AHH:D?A?@B@??<?@@@A
@HQ5VQ:00565:00216
TAGTATCAGCCTCGCCATGACGAAGGTATTCC
+
;<G=<>EDDD@CAEA?@@@@A99542499995
@HQ5VQ:00566:00217
ATATCGCGTACGGTATGGAAGACTCTGATAGA
+
4;;8897/////,///8,/,/4444333....
@HQ5VQ:00567:00222
CGTGTCTCTTACGGCACATGGATTTGTGTAGAGG
+
449999///,///,/994442444-4444449::
@HQ5VQ:00569:00207
ACGAGTGCGTTCCCCATGTCGTAGGTACTC
+
9844449///,,,,*,,,/6//3B>79:@?
@HQ5VQ:00569:00226
ACGAGTGCGTTCCCCATGTCGTAGGTACTC
+
=@?BBB@@@@5999/99A@@AA@><899>9
@HQ5VQ:00569:00228
ATCAGACAGGACACAGCAGAACACAA
+
987;9949=<@>AA8666//,,,,,*
@HQ5VQ:00569:00231
ACGAGTGCGTTCCCCATGTCGTAGGTACTC
+
CC=99<BBAB?CCC9C???BBB>B>:<<BC
@HQ5VQ:00572:00203
AACGAGATGACGTTCCCCATGTCGTAGGTACTC
+
42,0,,,,,,**8088:11//498=7;:6===9
@HQ5VQ:00572:00209
TGATACGTCTCCTTCCTTAGTTACTTCAGTG
+
=;;;>@A99<@695<@BC@AABCCEEC>@?9
@HQ5VQ:00574:00231
ATCAGACACGGACACAGCAGAACACAAA
+
=@ACAAACNE>AABB@<<<11-1:/0.,
@HQ5VQ:00579:00202
ACGAGTGCGTTCCCCATGTGTAGGTACTC
+
?AB@?@B@A@>AAA7FBBCCCCC@BCCCC
@HQ5VQ:00579:00233
ACGAGTGCGTTCCCCATGTCGTAGGTACTC
+
=??@B@>>>>5999/9999BBBBB=@ABFC
@HQ5VQ:00579:00244
ACGAGTGCGTTCCCCATGTCGTAGGTACTC
+
A@@@BB@>?@5999/9@@AAB<;:>;<9@=
@HQ5VQ:00580:00202
ACGAGTGCGTTCCCCATGTCGTAGGTACTCC
+
BBBB??ABBCAHCC9B<<<AA@@B>;<<CB>
@HQ5VQ:00580:00214
ACGAGTGCGTTCCCATGTC
+
@9//8/////,,,*/////
@HQ5VQ:00580:00225
ACGCTCGACATGCCCAGGTACAGGAG
+
>@?AA<;<C><=CE<@A=@>?@@>@1
@HQ5VQ:00581:00201
TCTCTATGCGCTCCCACATGTCTGAAGGTACTG
+
1/////44:44444-444771////,/,/7844
@HQ5VQ:00583:00208
ACGAGTGCGTTCCCCATGTCGTAGGTACTC
+
99ABBABBA@>AAA7BBBBBC<<;<>@>>>
@HQ5VQ:00584:00233
ACGAGTGCGTTCCCCATGTCGTAGGTACTC
+
BBB@@ABBCC5999/9@BACCBBA@BC<<<
@HQ5VQ:00586:00245
ACGAGTGCGTTCCCCATGTCGTAGGTACTC
+
=@AB@@>@>>5999/9>?BCCAA@9;<@@9
@HQ5VQ:00592:00236
ACGAGTGCGTTCCCCATGTCGTAGGTACTC
+
9?9998=88=?BBB9B@A@@ABBA=@BBAB
@HQ5VQ:00596:00203
ATATCGCGAAGGTATGGAAAGACTC
+
;>@A>@@A@;?:9949244-44446
@HQ5VQ:00596:00224
ATATCGCGTACGG
+
9744997,,,,,,
@HQ5VQ:00597:00230
ACGAGTGCGTTCCCCATGTCGTAGGTACTC
+
498:998;442444,499@<<;>B78<;A9
@HQ5VQ:00556:00271
ACGAGTGCGTTCCCCATGTCGTAGGTAACTC
+
C;9<AAAAAA=ACC5B<<9@111.,./,///
@HQ5VQ:00557:00280
TGATACGTCTCCTTCCTTAGTTACTTCA
+
@@BB;;<B<<9@@6969=@>>=@AB>BC
@HQ5VQ:00557:00287
ACGAGTGCGTTCCCCATGTCGTAGGTACTC
+
BBBBBBBBCCACDC9?=?BCCCBB5999>>
@HQ5VQ:00558:00276
ACGAGTGCGTTCCCCATGTCGTAGGTACTC
+
99?@999@999::?,;9=@@ACDC>AA;<9
@HQ5VQ:00559:00275
ACGAGTGCGTTCCCCATGTCGTAGGTACT
+
=>@@A;<=BBCCKK9=<811110.,./02
@HQ5VQ:00561:00256
ACGAGTGCGTTCCCCATGTCGTAGGTACTC
+
?@@@@BCBBB=AAA8AABCCC<<;=@ACCB
@HQ5VQ:00561:00282
TAGTATCAGCCTCCCATGACGAAGGTATTCC
+
>@99<9=99@??@@9>@?9999695444242
@HQ5VQ:00562:00261
ACGAGTGCGTTCCCCATGTCGTAGGTACTC
+
9<;A@@@A?@5999/9?AABBCGF@@AAGB
@HQ5VQ:00562:00295
AGCACTGTAGCTGTCACTAGTTACTT
+
BA?BA=?@A??B<<9@?9111,//,*
@HQ5VQ:00565:00281
ACGAGTGCGTTCCCCATGTCGTAGGTACTC
+
AABCABABCCEDNK9BCCBBBBBA9:<@@@
@HQ5VQ:00565:00299
ACGAGTGCGTTCCCCATGTCGTAAGGTATC
+
B>?==;<<;B@CCC5<998==4.,.44///
@HQ5VQ:00567:00255
ACGAGTGCGTTCCCCATGTCGTAGGTACTC
+
9;B;<<<BDC@CCC9CA@>>998>579999
@HQ5VQ:00570:00255
ACGATGCGTTCCCCATGTCGTAGGTACTC
+
@?BBBBABA;@>=4=@ABCDCCC@@<<<@
@HQ5VQ:00571:00282
ACGAGTGCGTTCCCCATGTCGTAGGTACTC
+
?@?B;<<BDC?BBB7B@@@@@B@?;;<<99
@HQ5VQ:00572:00295
ACGAGTGCGTTCCCCATGTCGTAGGTACTC
+
?>ABBBB>@C5444-9@@@CGCCC@ABBCB
@HQ5VQ:00573:00291
ACGAGTGCGTTCCCCATGTCGTAGGTACTC
+
====99<A@A=ADD9EACCCCCBB@?AA@@
@HQ5VQ:00577:00276
CGTGTCTCTAGGCACAGGATTTTGTGTAGA
+
CDCBBCBCC<;;<>?>924449,4494449
@HQ5VQ:00580:00252
ACGAGTGCGTTCCCCATGTCGTAGGTACTC
+
=BAB;;998>5999,444444443134444
@HQ5VQ:00582:00263
ACGAGTGCGTTCCCCATGTCGTAGGTAC
+
<DCBBBBBAA>ABB4A;11////.,.44
@HQ5VQ:00584:00258
ACGAGTGCGTTCCCCATGTCGTAGGTACTC
+
<<<11//888:A>;,4;@@=>>?<<;9949
@HQ5VQ:00586:00293
ACGAGTGCGTTCCCCATGTCGTAGGTACTC
+
?@B@@ABB@@5999/9@A999947489=>8
@HQ5VQ:00592:00275
ACGAGTGCGTTCCCCATGTCGTAGGACTC
+
@ACCCDB@>?5999/9999@CBBB?BCBA
@HQ5VQ:00593:00283
ACGAGTGCGTTCCCCATGTCGTAGGTACTCA
+
/1//////442444,49984/6:9,11,,,,
@HQ5VQ:00593:00293
ATCAGACCACTCGGACACAGCAGAACAC
+
/..6:66::1///,//444444442444
@HQ5VQ:00598:00251
ACGAGTGCGTCCCCATGTCGTAGGTACTC
+
8??@;99949999,449>>:@?<;89899
@HQ5VQ:00598:00270
TAGTATCAGCCTC
+
A@@;;=BBBB@BC
@HQ5VQ:00598:00296
ACGAGTGCGTTCCCCATGTCGTAGGTACTC
+
==AB::>CCCBCCE9=;<@@9998689994
@HQ5VQ:00599:00274
ACGAGTGCGTTCCCCATGTCGTAGGTACTC
+
9<C<;<CAAA>CBB7CB=9=9998589998
@HQ5VQ:00550:00305
ACGAGTGCGTTCCCCATGTCGTAGGTACTC
+
99A9;<;>=92444,99999/;643.//6/
@HQ5VQ:00557:00311
ACGAGTGCGTTCCCCATGTCGTAGGTAC
+
99>>>9999>;>>?/94?;444..,.//
@HQ5VQ:00557:00346
ACGAGTGCGTTCCCCATGTCGTAGGTACTC
+
8@AB<<=BBGBDCC7==CCCB@@>4899?9
@HQ5VQ:00558:00321
ACGAGTGCGTTCCCCATGTCGTAGGTATC
+
?BB9;<BA?@5999/9@@@@998713444
@HQ5VQ:00560:00329
ACGAGTGCGTTACCCATGCTCGTAGGTACGTAC
+
9;>>=:661/,///+/76944444/,/6/////
@HQ5VQ:00561:00313
ACGAGTGCGTTCCCCATGTCGTAGGTACTC
+
@?=99<A@A@=@@A6ABBBCCCAA>A@AAC
@HQ5VQ:00561:00346
ACGAGTGGCGTTCCCCATGTCGTAGGTACTC
+
CD?@@@@:;<B>BCD5=;@@>=>>><899>9
@HQ5VQ:00562:00322
ACGAGTGCGTTCCCCATGTCGTAGGTACTC
+
9;BC?>;<;B?BFC9BBCCCBBCCABAAA@
@HQ5VQ:00562:00325
TAGTATCAGCCTCGCCATGACGAAGGTATTCC
+
449>999:4469==@@EA<<=AA@E@BDC@B8
@HQ5VQ:00562:00342
ACGAGTGCGTTCCCCATGTCGTAGGTACTC
+
9<B@@ABHDD?BBB9BBBABCBAA@B<<<A
@HQ5VQ:00566:00319
ACGAGTGCGTTCCCCATGTCGTAGGTACTC
+
>@AAAACCBC5999/9>>?>;;;?=B9<<>
@HQ5VQ:00568:00332
ACGAGTGCGTTCCCCATGTCGTAGGTACTC
+
@BCCBCCCCA7;;;4;ABBCCCCC><@@A;
@HQ5VQ:00568:00341
ACGAGTGCGTTCCCCATGTCGTAGGTACTC
+
BBBBABBA??5999/9BBBCBAA@@CAAAA
@HQ5VQ:00569:00313
ACGAGTGCGTTCCCCATGTCGTAGGTACTC
+
9<CCCDCCCC@DDC:A=@=@>>>?7:<@>>
@HQ5VQ:00569:00329
ACGAGTGCGTTCCCCATGTCGTAGGTACTC
+
=@B:;=CAAF@CDC9EAAA@@@@@???>>1
@HQ5VQ:00569:00334
ATATGCTCGCATGTGTAGTGA
+
43444444896,,,,,000,*
@HQ5VQ:00571:00329
TAGTATCAGCCTCGCGATGACGAAGGTATTCC
+
BB99=BDDCCBCCBBBBBBBBBC@CAAAA@C>
@HQ5VQ:00572:00326
ACGAGTGCGTTCCCCATGTCGTAGGTACTC
+
49;;<A<99A>>>>4>>>@A@@??579844
@HQ5VQ:00572:00348
ACGAGTGCGTTCCCCATGTCGTAGGTACTC
+
>>@@BBBCBB?CCC9CCCCB@>>>4799@>
@HQ5VQ:00573:00335
ACGAGTGCGTTCCCCATGTCGTAGGTACTC
+
BB>A?@ABCNACDC9<<BBBBCCCBB@@@;
@HQ5VQ:00574:00321
TAGTATCAGCCTCCGCATGACGAAGGTATTCC
+
////4444442//,////44444242444242
@HQ5VQ:00575:00319
ACGAGTGCGTTCCCCATGTCGTAGGTACTC
+
>@B@AABBBC>BBB9AABBBBCCC?B<=<A
@HQ5VQ:00579:00301
ACGAGTGCGTTCCCCATGTCTAGGTACTC
+
94@994444;999=2:4448=;;;;AA?<
@HQ5VQ:00581:00342
ACGAGTGCGTTCCCCATGTCGTAGGTACTCG
+
;;:;A;;<DCDCDC:C444444471344944
@HQ5VQ:00582:00327
ACGAGTGCGTTCCCCATGTCGTAGGTACTC
+
99@;;<AA@@=ACC:DDCBBCDDC@:;;;9
@HQ5VQ:00583:00317
ACGAGTGCGTTCCCCATGTCGTAGGTACTC
+
9>9999;>@@?CCC9>=ACBA<<<?@BAA>
@HQ5VQ:00583:00318
ACGAGTGCGTTCCCCATGTCGTAGGTATC
+
498999>>>>=@@@6@@>>>999>;>=98
@HQ5VQ:00583:00335
ACGAGTGCGTTCCCCATGTCGTAGGTACTC
+
@>9<<BBBBD=?@@8ACCBBABBB<;@=>=
@HQ5VQ:00586:00314
TGATACGTCTCCCTTCCTTAGTT
+
88<;1//8611/+/,/,/76600
@HQ5VQ:00586:00333
ACGGCGTTCCCCATGTCGTAGGTACTC
+
=976;AA>BBB8B@@AH<;<CA<<<B@
@HQ5VQ:00586:00341
ACGAGTGCGTTCCCCATGTCGTAGGTACTC
+
BB>BBBB@A@599;4<BCCDCCCC@99;@>
@HQ5VQ:00588:00301
ACGAGTGCGTTCCCCATGTCGTAGGTACTC
+
9<?A@@999@<???6A<<<CCA@@@@A@CB
@HQ5VQ:00588:00321
ACGAGTGCGTTCCCCATGTCGTAGGTACTC
+
?@C;:<@@>@5999/9998@=999134444
@HQ5VQ:00593:00327
ACGAGTGCGTTCCCCATGTCGTAGGTACTC
+
BBBBCD?=@@5999/9>@=84443779444
@HQ5VQ:00597:00337
ACGAGTGCGTTCCCCATGTCGTAGGTACTC
+
=?>99<<B@@=ADC:EBBABCCCB@CCAAA
@HQ5VQ:00599:00316
ACGAGTGCGTTCCCCATGTCGTAGGTACTC
+
?AC@ACCBADBHHD:CCCCDA@@C@:;<CC
@HQ5VQ:00550:00355
ACGAGTGCGTTCCCCATGTCGTAGGTACTC
+
8999994@@B@BBB7<<;@@@@B??BBAA@
@HQ5VQ:00554:00393
ACGAGTGCGTTCCCCATGTCGTAGGTACTC
+
BBCBCCECBB;@==4?99999?@?7<<>AA
@HQ5VQ:00557:00379
ACGAGTGCGTTCCCCATGTCGTAGGTACTC
+
AAB99<ABBA>BA@4<9>>>99837684>>
@HQ5VQ:00557:00399
ATAGCTCCGACATGCA
+
4344///,////4444
@HQ5VQ:00559:00393
ACGAGTGCGTTCCCCATGTCGTAGGTACTC
+
?B@@@@@@@A<ABC5==BB@@988;79494
@HQ5VQ:00561:00360
CGTGTCTCTAGGCACATGGATTTT
+
BDCDCDCC;;<<911111,111/*
@HQ5VQ:00563:00354
ACGAGTGCGTTCCCCATGTCGTAGGTACTC
+
9<111//888,;991:AA@AB;98<8999>
@HQ5VQ:00563:00389
ACGAGTGCGTTCCCCATGTCGATAGGTACCATCT
+
:;9@AA9;492499/9@<;;11/.43.//,/444
@HQ5VQ:00564:00388
TGATACGTCTCCTTCCTTAGTTACTTCAG
+
@@?@@@@AABB@BAE@B=>99599969=4
@HQ5VQ:00565:00399
ACGAGTGCGTTCCCCATGTCGTAGGTACTC
+
999ABA@AAC?BBC5;<>>A?883114444
@HQ5VQ:00568:00355
ACGAGGTGCGTTCCCCATGTTCGTAGGT
+
91<11,/8888;A=92:991,1,,,,*,
@HQ5VQ:00571:00368
ACGAGTGCGTTCCCCATGTCGTAGGTACTC
+
9@;;999;4924;;2444884443134499
@HQ5VQ:00571:00371
ACGAGTGCGTTCCCCATGTCGTAGGTACTC
+
9;;@@@<;4;2999,4=>@AAA@@@ABBCC
@HQ5VQ:00571:00398
ACGAGTGCGTTCCCCATGTCGTAGGTACTC
+
@A>BAAAAA@;>@>4B@9;;A;;7=@A999
@HQ5VQ:00573:00375
ACGAGTGCGTTCCCCATGTCGTAGGTACTC
+
@@@@@BCCAA>AHH7<@BA@@988479494
@HQ5VQ:00573:00377
ACGAGTGCGTTCCCCATGTCGTAGGTACTC
+
/99BCCCCB;2444/9>>@@998<4744//
@HQ5VQ:00576:00364
ACGAGTGCGTTCCCCATGTCGTAGGTACTC
+
;:BBBCCB;;2444/9999A;;9B>@@@@@
@HQ5VQ:00576:00399
ACGAGTGCGTTCCCCATGTCGTAGGTACTC
+
9;C@?ACCBA>BBA7BBABBB<;;=@@@@A
@HQ5VQ:00577:00362
ACGAGTGCGTTCCCCATGTCGTAGGTACTC
+
AABB::<CCB;@@@4@99;AA@@?;?AAAA
@HQ5VQ:00580:00369
TGATACGTCTCCTTCCTTAGTTACTTCA
+
CBBB9;;AA>>=@=BACCCCC@CCCBBB
@HQ5VQ:00581:00370
AGCACTGTAGCTGTCACTAGTTACTTGT
+
=@=891/1//8:=8?BCCCCC@CBB>A@
@HQ5VQ:00585:00365
ACGAGTGCGTTCCCCATGTCGTAGGTACTC
+
BBB;<<AA4424::24;4@==>?@<@A;;8
@HQ5VQ:00587:00368
TGATACGTCTCCCTTCTTAGTTACTTCAG
+
99111//8/844-4244944494442444
@HQ5VQ:00588:00365
ACGAGTGCGTTCCCCATGTCGTAGGTACTC
+
?BA:9<CCDD@EEE9DBCBBDBBA<>?;:;
@HQ5VQ:00589:00372
AGCACTGTAGCTGTCACTAGTTACTTGTG
+
BBB@BBDBBBC@;99>>>>99699969A9
@HQ5VQ:00589:00392
ACGAGTGCGTTCCCCATGTCGTAGGTACTC
+
98348C@9995999/99ABCC9:7:@;9;>
@HQ5VQ:00589:00397
ACGAGTGCGTTCCCCATGTCGTAGGTACTC
+
?@CB9:<CCFCCDC:CCB?B;;:>;899>9
@HQ5VQ:00592:00391
ACGAGTGCGTTCCCCATGTCGTAGGTACTC
+
?@C@?@BCCC?BBB8AACBCCBBA?@@ABB
@HQ5VQ:00594:00352
TAGTAATCAGCCTCC
+
4;611,/6022*//,
@HQ5VQ:00594:00387
ACGAGTGCGTTCCCCATGTCGTAGGTACTC
+
9=>@;;99;B>BAC9B<<<DB@@?>>>999
@HQ5VQ:00595:00398
ACGAGTGCGTTCCCCATGTCGTAGGTACTC
+
@AB??@BCCC@BDD:CBBCBB@4318999@
@HQ5VQ:00553:00431
ACGAGTGCGTTCCCCATGTCGTAGGTACTC
+
???ABBB@CC5999/9@@ACCCCD@BBBA@
@HQ5VQ:00556:00408
ATATCGCGAGGGTATGGAAGACTCTATAGA
+
>?AA@@@;<;B<A@?@6954:38361.3..
@HQ5VQ:00556:00419
ACGAGTGCGTTCCCCATGTCGTAGGTACTC
+
ABC@?AACBA=A@@8A@@@CCCCC?A@@;9
@HQ5VQ:00559:00423
ACGAGTGCGTTCCCCATGTCGTAGGTACTC
+
@?@??ACCCC@CCC9A@C;99>>>479494
@HQ5VQ:00559:00449
TCTCTATGCGCTCCACATGTCTAAGGTA
+
?AAAAAACGAA@A8<;=<>>A11,1,1/
@HQ5VQ:00560:00424
ACGAGTGCGTTCCCCATGTCGTAGGTACT
+
BBCC@@A@BA?B@@4@99111/0.,.//7
@HQ5VQ:00561:00431
ACGAGTGCGTTCCCCATGTCGTAGGTACTC
+
BBBCBB:9<C?CCC9BBC@?>988479>A9
@HQ5VQ:00562:00433
ACGAGTGCGTTCCCCATGTCGTAGGTACTC
+
8??@;;=@AC@DKD8AACBB;99><899>>
@HQ5VQ:00563:00436
TCTCTATGCGCTCCCACATGTCTGAAGGTACTG
+
,,,,,/69999444-499999944499999;84
@HQ5VQ:00565:00444
ACGAGTGCGTTCCCCATGTCGTAGGTACTC
+
AABC@AABAB;@@A4?@A;;;AA>;;99>?
@HQ5VQ:00566:00446
TCTACTATGCGCTCCCACATGTCTAAGGG
+
444449444444444-4444:99442//+
@HQ5VQ:00569:00408
ACGAGTGCGTTCCCCATGTCGTAGGTACTC
+
8>?;;<;;BB=@@@499>>@A<;:@;<<AB
@HQ5VQ:00572:00429
ACGAGTGCGTTCCCCATGTCGTAGGTACTC
+
>@C@?ACBBB>BBB9BBBABCCAA?@@@@>
@HQ5VQ:00573:00401
ACGAGTGCGTTCCCCATGTCGTAGGTACTC
+
@>:81111/8777:58=@?B?@@B?:9<99
@HQ5VQ:00574:00409
TACTGAGCTACCACACAC
+
;:<B>@@,***0**,**,
@HQ5VQ:00576:00423
TAGTATCAGCCTCCGCCATGACGAAGGTATTCC
+
4444444///,//5//,4;999=@696;44:B5
@HQ5VQ:00578:00430
ACGAGTGCGTCCCAT
+
48111-,,,,,2*/,
@HQ5VQ:00578:00444
TGATACGTCTCCTTCCTTAGTTACTTCAGTG
+
>9499899111,/,/7878;:449;24444/
@HQ5VQ:00580:00401
ACGAGTGCGTTCCCCATGTCGTAGGTACTC
+
998;;9@@?A=@@>6A@@@BBA@@>899A9
@HQ5VQ:00583:00448
ACGAGTGCGTTCCCCATGTCGTAGGTACTC
+
:>39;>@@@B?CKL9D>EAA@;;8589999
@HQ5VQ:00584:00430
AGCACTGTAGCTGTCACTAGTTACTTGT
+
?B>@ABDBBCCCBBBBDCC:::<CB<AA
@HQ5VQ:00591:00411
ACGAGTGCGTTCCCCATGTCGTAGGTACTC
+
>@ABBBA@AC?AAB9DAABC<;;?=89999
@HQ5VQ:00593:00422
TGATACGTCTCCTTCCTTAGTTTACTTCAG
+
>>?994449//,/77,/,////+4::89=9
@HQ5VQ:00550:00462
ACGAGTGCGTTCCCCATGTCGTAGGTACTC
+
8@?99;=CCB@DCC:FCCCCCCCC@BAAAC
@HQ5VQ:00550:00493
ACGAGTGCGTTCCCCATGTCGTAGGTACTC
+
==?>9;<B@@5<<<4<ABBBCCBB>?9;;B
@HQ5VQ:00554:00457
ACGAGTGCGTTCCCCATGTCGTAGG
+
@BBBBBBA??2994/9BCBB>/**)
@HQ5VQ:00554:00461
ACGAGTGCGTTCCCCATGTCGTAGGTACTC
+
9<CB@@ACBC@CED9CCC?=>>474899BA
@HQ5VQ:00555:00496
ACGAGTGCGTTCCCCATGTCGTAGGTACTC
+
9>999>@?>>;>>>4??>BB99;?48991/
@HQ5VQ:00560:00479
ACGAGTGCGTTCCCCATGTCGTAGGTACTC
+
?A?B@@ACCB8<;;4<BABB@@@B?BBBBC
@HQ5VQ:00563:00462
ACGAGTGCGTTCCCATGTCGTAGGTACTC
+
CCCBFA@>>@5991944/88//.66//19
@HQ5VQ:00563:00479
TACTGAGCCACAGAAAGATTGGTGC
+
=;;<@@BB?CECBBB<;;<>B@BBB
@HQ5VQ:00564:00452
ACGAGTGCGTTC
+
BBC@@ABDCD@C
@HQ5VQ:00565:00462
ACGAGTGCGTTCCCCATGTCGTAGGTACTC
+
>@A?9;<>>A6999,9BBADCBDC?A;<;B
@HQ5VQ:00571:00461
ACGAGTGCGTTCCCATGTCGTAGGTACTC
+
BBBBBBA?@@699149>@BCCCC@?;<;;
@HQ5VQ:00575:00452
ACGAGTGCGTTCCCCCATGTCGTAGGTACTC
+
944444484424444+444//,,,,*,,,,/
@HQ5VQ:00576:00492
ACGAGTGCGTTCCCCATGTCGTAGGTACA
+
8>9;<ABB@@5994/9@@@@AA@88---*
@HQ5VQ:00581:00496
ACGAGTGCGTTCCCCATGTCGTAGGTACTC
+
??<99;<AAA?CCD:DCCBBCCBB?AABA@
@HQ5VQ:00583:00492
ACGAGTGCGTTCCCCATATCGTAGGTACTC
+
898988444;:@BC::;;@@?@BA;7446/
@HQ5VQ:00586:00457
AGCACTGTAGCTGTCACTAGTTACTTGTG
+
ABABA@AAA<<9@@9991<11,/6659:9
@HQ5VQ:00587:00478
ACGCTCGACATGCCCAGGTACAGGAG
+
=9;;@AAABCCCCC?CCDCDDAA@AB
@HQ5VQ:00587:00485
ACGAGTGCGTTCCCCATGTCGTAGGTACTC
+
=BA@@AABBB=@@@4B@@@@AAAA<@<<<;
@HQ5VQ:00588:00496
TCTCTAGCGCTT
+
//////:6///,
@HQ5VQ:00589:00476
ACGAGTGCGTTCCCCATGTCGTAGGTACTC
+
??:<<CCBCB@BBB6?@CBA@@;85899<>
@HQ5VQ:00590:00497
ACGAGTGCGTTCCCCATGTCGTAGGTACTC
+
9;C@@@CC@A>AFC9CBBCCAEBA>@@@CB
@HQ5VQ:00592:00465
TACTGAGCTACACACACAGAAAGATTGGT
+
8>>;<9;B@@@BBA<<<AAA?<A>?<?=?
@HQ5VQ:00594:00492
ACGAGTGCGTTCCCCATGTCGTAGGTACTC
+
=>=@@@@@>>;>>>4@>>991110,01///
@HQ5VQ:00594:00499
ACGAGTGCGTTCCCCATGTCGTAGGTACTC
+
898A@A@@BB?AAA4<<B@@@@@?=;<<@>
@HQ5VQ:00553:00534
ACGAGTGCGTTCCCCATGTCGTAGGTACTC
+
444999BBCDCDHD8AA@@@AAA?=?<;<@
@HQ5VQ:00554:00515
ATCAGACACGGACACAGCAGAACACACA
+
=?:;;@ABAB>BBCA?;<<99599988?
@HQ5VQ:00555:00521
ACGAGTGCGTTCCCCATGTCGTAGGTACTC
+
BB?@?AB@>>5999/9999A@@?A>:<<C@
@HQ5VQ:00555:00534
TCTCTATGCGCTCCACATGTCTAAGGT
+
BBBCAAACCE??@=?@999944/5656
@HQ5VQ:00555:00537
TCTCTATGCGCTCCACATGTCTAAGGT
+
B@AACBBBD:<<C@CCCCDBBAA>B@C
@HQ5VQ:00556:00526
ACGAGTGCGTTCCCCATGTCGTAGGTACTC
+
B9;;<<<A@B@EBC:CCCCC@@@B6:<BBB
@HQ5VQ:00557:00500
ACGAGTGCGTTCCCCACTGTC
+
9999??99/7566:01//664
@HQ5VQ:00558:00540
ACGAGTGCGTTCCCCATGTCG
+
>9<<CCA@CB29444;ABBCC
@HQ5VQ:00560:00529
ACGAGTGCGTTCCCCATGTCGTAGGTACTC
+
89>99944>>5444,4::9911/.,0//77
@HQ5VQ:00560:00542
ACGAGTGCGTTCCCCATGTCGTAGG
+
?BB@@AABCC?BB@/944////..,
@HQ5VQ:00561:00511
TGATACGTCTCCTTCCTTAGTTACTTCAG
+
44494444///,/,/,/566;24442444
@HQ5VQ:00565:00535
AGCACTGTAGCTCGTCACTAGTTACTTGTG
+
444444;96:11/////1999969995444
@HQ5VQ:00566:00505
ACGAGTGCGTTCCCCATGTCGTAGGTACTC
+
@ABBABCDDC@CCC9CCA?@B@??<:;<BA
@HQ5VQ:00570:00537
ACGAGTGCGTTCCCCATGTCGTAAGG
+
9;==8444485444,49944//,*,2
@HQ5VQ:00572:00517
ACGAGTGCGTTCCCCATGTCGTAGGTACTC
+
BBB@@ABCCCAECC9BB@?BC;<;?ACCCC
@HQ5VQ:00572:00525
ACGAGTGCGTTCCCCATGTCGTAGGTACTC
+
9=>>9999892944,994944443134444
@HQ5VQ:00575:00534
ACGAGTGCGTTC
+
BBBB??@CA@=@
@HQ5VQ:00577:00527
CGTGTCTCTAGGCACAGGATTTTGTGTAGAG
+
<DCCB@99<9969999@>9999-94944444
@HQ5VQ:00580:00515
ACGAGTGCGTTCCCCATGTCGTAGGTACTC
+
A@:;;999995444,449==B@?>>?@999
@HQ5VQ:00581:00518
ACGAGTGCGTTCCCCATGTCGTAGGTACTC
+
>@@:;;AB@@=ACC9CCCC;<<BB?BCBCB
@HQ5VQ:00585:00529
ACGAGTGCGTTCCCCATGTCGTAGGTACTC
+
:;BCBAA>=>5999/99;>A@@@B?B<<<A
@HQ5VQ:00593:00516
ACGAGTGCGTTCCCCATGTCG
+
8>>;89@@>>;>@@/<<ABCA
@HQ5VQ:00598:00510
ACGAGTGCGTTCCCCATGTCGTAGGTACTC
+
@@?BBC@=>>5999/9@@@@@=93439444
@HQ5VQ:00598:00520
ACGAGTGCGTTC
+
?ACBBBBCCH@C
@HQ5VQ:00599:00515
ACGAGTGCGTTCCCCATGTCGTAGGTACTC
+
BBCA@B;;995999/9@B<<<BBB7;<998
@HQ5VQ:00553:00576
ACGAGTGCGTTCCCCATGTCGTAGGTACTC
+
9@=9;99@999<AA4EAA@CBB@C>:;<AB
@HQ5VQ:00554:00582
ACGAGTGCGTTCCCCATGTCGTAGGTACTC
+
=@B;;=BAAA5999/9999@AAAB@B<==B
@HQ5VQ:00557:00575
TAGTATCAGCCTCGCCATGACGAAGGTATTCC
+
A@CCA=>?9929999;ABBCCB?;=;99*00)
@HQ5VQ:00558:00597
ATAGCTCGTACTATGTATAT
+
9BA;;6/////////4///*
@HQ5VQ:00559:00552
ACGAGTGCGTTCCCCATGTCGTAGGTACTC
+
??>??@BAA@9<9<4<@@ABBBCC=@@@BC
@HQ5VQ:00559:00559
CGTGTCTCTAGGACACAGGATTTGATGTAGA
+
////44478//,//84442333,3333486.
@HQ5VQ:00562:00567
ACGAGTGCGTTCCCCATGTCGTAGGTACTC
+
A=@>>;<9@B5999/9>999AAB@<;<<@A
@HQ5VQ:00563:00574
TGATACGTCTTCCTTCCTTAGTTTACTTCAGTGC
+
444/1//,**)*),*,2226444-44424:4444
@HQ5VQ:00565:00593
ACGCTCGACATGCCCAGGTACAGGAG
+
44999>>BAAACBB:A?588999<>;
@HQ5VQ:00568:00558
ACGAGTGCGTTCCCCATGTCATAGGTACTC
+
BBD@@AABBB?CCC:DBBBBBBBB>BACCC
@HQ5VQ:00570:00590
ACGAGTGCGTTCCCCATGTCGTAGGTACTC
+
:<@CCB;99?5999,4=>>?998857>>>9
@HQ5VQ:00573:00565
TGATACGTCTCCCTTCCTTATGC
+
;<@>99998844-49:2424886
@HQ5VQ:00575:00569
ACGAGTGCGTTCCCCATGTCGTAGGTACTC
+
?@>A;;=CCCBEDDADCB@@@BAB9:<<<9
@HQ5VQ:00579:00568
TGATACGTCTCCTTCCTTAGTTACTTCA
+
A>=??@BABAA>B=B=A<@@@:<<B@BA
@HQ5VQ:00580:00589
AGCACTGTAGACTGTCACTAGTTACTTGTGTG
+
8>994:4BDB::9;999<9499249:;99///
@HQ5VQ:00583:00576
ACGAGTGCGTTC
+
9;B<;<ABBC@G
@HQ5VQ:00584:00564
ACGAGTGCGTTCCCCATGTCGTAGGTACTC
+
CCB<<<AABCAFDD9HA>>2/--72--,//
@HQ5VQ:00585:00577
ACGAGTGCGTTCCCCATGTCGTAGGTACTC
+
BCB?;<<CBB@BJE:ECA999983139444
@HQ5VQ:00586:00571
ACGAGTCGTTCCCCATGTCGTAGGTACTC
+
CA@AB999@6999/99>9949::979494
@HQ5VQ:00592:00580
ACGAGTGCGTTCCCCATGTCG
+
99@999994:2444,9B9<<=
@HQ5VQ:00594:00576
ACGAGTGCGTTCCCCATGTCGTAGGTACTC
+
===99<A@AB5999-9AABCC@A?;899A>
@HQ5VQ:00596:00557
ACGAGTGCGTTCCCCATGTCGTAGGTACTC
+
88.///668A@DKK:BAAABBA;:68@>>>
@HQ5VQ:00596:00597
TGATACGTCTCCTACCTTAGCTTGAT
+
>>994>@>;78,///,/7666:2///
@HQ5VQ:00599:00594
ACGAGTGCGTTCCCCATGTCGTAGGTAA
+
==7@@@;;;B>@@A/99999///.,./,
@HQ5VQ:00556:00601
ACGAGTGCGTTCCCCATGTCGTAGGTACTC
+
=>@BCCCCFD>B==4;9@@<>;;:,0//;:
@HQ5VQ:00557:00606
ACGAGTGCGTTCCCCATGTCGTAGGTACTC
+
??A:;<<;9C;@>@4A999A;;;<?AAABA
@HQ5VQ:00559:00630
ACGAGTGCGTTCCCCATGTCGTAGGTACTC
+
==BB?@@A?@5999/9B@A;;;A@=899A>
@HQ5VQ:00561:00605
ACGAGTGCGTTCCCCATGTCGTAGGTAC
+
49@A<<<@@@=AA@49111-,,,,*,,/
@HQ5VQ:00561:00647
ACGAGTGCGTTCCCCATGTCG
+
=@::;<A@>C5999-999998
@HQ5VQ:00562:00630
ACGAGTGCGTTCCCCATGTCGTAGGTAACTC
+
=>@BBBBBBB>BBB4<;BAA=;;6,/1,///
@HQ5VQ:00562:00639
ACGAGTGCGTTCCCCATGTCGTAGGTACTC
+
=@?>?@A@@B>BAB9BAA@@@@?@8;<BCB
@HQ5VQ:00563:00607
ACGAGTGCGTTCCCCATGATCGTAGG
+
4/////////7999,//////,,/77
@HQ5VQ:00564:00601
AACGAGGTGCGTTCCCCATGTGTAGGTATC
+
924///,,,,,,*,220:81////.,.444
@HQ5VQ:00564:00611
ACGAGTGCGTTCCCCATGTCGTAGGTACTC
+
B@?@BB??<<;>DK9CCCBB@943134444
@HQ5VQ:00568:00602
ACGAGTGCGTTCCCCATGTCGTAGGTACTC
+
49@B<<<A@@5999/9>@998837478444
@HQ5VQ:00569:00630
ACGAGTGCGTTCCCCATGTCGTAGGTACTC
+
A@BBBABDDD@BCG:D;>;BBCCC@AAAAA
@HQ5VQ:00571:00631
ACGAGTGCGTTCCCCATGTCGTAGGTACTC
+
:8=@@@A@CCFKKK9<9999998><=;9<B
@HQ5VQ:00573:00633
ACGAGTGCGTTCCCCATGTCGTAGGTACTC
+
998>?>99492999,944444433714444
@HQ5VQ:00574:00646
ACGAGTGCGTTCCCCATGTCGTAGGTACTC
+
BBB::<CBB@6999/999;BBCBC>?<;<@
@HQ5VQ:00575:00614
TGATACGTCTCCTCCTTAGTT
+
999?;::1///,//,4244:2
@HQ5VQ:00575:00641
ACGAGTGCGTTCCCCATGTCGTAGGTACTC
+
>@BCB@@?885999/9?A?@@9984899A@
@HQ5VQ:00576:00618
TCTCTATGCGCTCCACATGTCTAAGGTA
+
////6/49@948954446;11//,/,/6
@HQ5VQ:00577:00635
TCTCTATGCGCTCCACATGTCTAAGGTAC
+
@@@@@B@>@A?9969999@>>94242444
@HQ5VQ:00578:00604
ACGAGTGCGTTCCCCATGTCGTAGGACTC
+
@===@>999>;=?A4BAA????9847444
@HQ5VQ:00581:00640
ACGAGTGCGTTCCCCATGTC
+
9994444///,/88*//2//
@HQ5VQ:00581:00641
ACGAGTGCGTTCCCCATGTCGTAGGTACTC
+
?=>AABBAA@2999/9BAACC;<;6:9999
@HQ5VQ:00583:00622
ACGAGTGCGTCCCATGCTCG
+
;;394444449>6:944///
@HQ5VQ:00586:00613
ACGAGTGCGTTCCCCATGTCGTAGGTACTC
+
BBB9:<CBBC>BBB8AABAAB@??<?@>BB
@HQ5VQ:00586:00638
ACGAGTGCGTTCCCCATGTCGTAGGTACTC
+
ABB99<@@@@5999/99B@BC@@?=?@A@@
@HQ5VQ:00588:00632
ACGAGTGCGTTCCCCATGTCGTAGGTACTC
+
@AD??@CCBA79994;@BCBBBB@:7@;99
@HQ5VQ:00596:00624
ACGAGTGCGTTCCCCATGTCGTAGGTACTC
+
49@;;<BBBBBFEE9DCCCCDC@@=?@@@A
@HQ5VQ:00558:00666
TAGTATCAGCCTCGCCATGACGA
+
@@C<;4BC446:;9=@CCCBBCC
@HQ5VQ:00558:00695
ACGAGTGCGTTCCCCATGTCGTAGGTACTC
+
9;C;;<CCCH@EDK8AACDBCCBA=@;<<C
@HQ5VQ:00559:00653
ACGAGTGCGTTCCCCATGTCGTAGGTACTC
+
BB??@@AACA<BAB7A@@@;;9AB@8<<@@
@HQ5VQ:00560:00652
ACGAGTGCGTTCCCCATGTCGTAGGTACTC
+
8=9;;@>>A@6999/99@@AA<<:574>>9
@HQ5VQ:00560:00685
ACGAGTGCGTTCCCCATGTCGTAGGTACTC
+
9999;ACBGBCDHH8AACCCC;;;=899A9
@HQ5VQ:00561:00696
ACGAGTGCGTTCCCCATGTCGTAGGTACTC
+
C<<<<=A@@A?DDC9CBAC99998484444
@HQ5VQ:00562:00654
ACGAGTGCGTTCCCCATGTCGTAGGTATC
+
AACA?@99485999,44444444377944
@HQ5VQ:00563:00696
TGATACGTCTCCCTCCT
+
44884449/-,,*,,*,
@HQ5VQ:00564:00669
ACGAGTGCGTACCCATGCTCGTAGGTACAGTC
+
661//***,,,,2022:4//////,/766666
@HQ5VQ:00565:00671
ACGAGTGCGTTCCCCATGTCGTAGGTACTC
+
?@>@@@@@BC>BBB9BBCAA>>:98:@@>?
@HQ5VQ:00567:00665
ACGAGTGCGTTCCCCATGTCGTAGGTACTC
+
@>:;<B@@BH====4;9>>F999>5889==
@HQ5VQ:00569:00674
TAGTATCAGCCTCGCCATGACGAAGGTACTTAC
+
4444444949@B=AD@<94844424:44//,//
@HQ5VQ:00570:00659
GACGAGTGCGTTCCCATGTCGTAGTACTC
+
294844449>A@DDAB?9//1//,,,,,,
@HQ5VQ:00570:00669
ACGAGTGCGTTCCCCATGTCGTAGGTACTC
+
=?>@>@@A>@5999/9@@@AB@@?8;<ABA
@HQ5VQ:00573:00697
TCTCTATGCGCTCCGACAATGT
+
4444449911111,,,,,*///
@HQ5VQ:00577:00698
ACGAGTGCGTTCCCCATGTCGTAGGTACTC
+
99999>>@=B?BEE:DCBBB<;9D6:<<AA
@HQ5VQ:00580:00688
ACGAGTGCGTTCCCCATGTCGTAGGTACTC
+
9<B@@@C@9>2999/9>@@@@@@>>8<9@@
@HQ5VQ:00582:00691
AGCACTGTAGCTGTCACTAGTTACTTGTGTGC
+
@@CC=<=DCLA@ACBA>999969;CACFEE=3
@HQ5VQ:00586:00664
ACGAGTGCGTTCCCCATGTCGTAGGTACT
+
49@9989===?BB@144498494313444
@HQ5VQ:00586:00687
ACGAGTGCGTTCCCCATGTCGTAGGTACTC
+
?@@B@AACB=5994/9@@@ACBBB@CBBAC
@HQ5VQ:00587:00699
ACGAGTGCGTTCCCCATGTCGTAGGTACTC
+
41111/66//,444,4=>@CCCCB@CCCCC
@HQ5VQ:00588:00683
ACGAGTGCGTTCCCCATGTCGTAGGTACTC
+
9;;;<<ACC@5999/9>?>@@@@A=>>??>
@HQ5VQ:00590:00660
ACGCCGACATGCCCAGGTACAGGAGAC
+
>@BA?BBDGCCDDACGC<;9>>;>999
@HQ5VQ:00590:00680
AGGAGTGCGTTCCCCATGTCGTAGGTACTC
+
>?=@BC@B>>5994/9>>@BBBAB=?<<;@
@HQ5VQ:00591:00680
ACGAGTGCGTTCCCCATGTCGTAGGTACT
+
4999;<AAAA<@@@/99A@?@@>>;8999
@HQ5VQ:00593:00681
TCTCTATGCGCTCCACATGTCTAAGGTACT
+
8444:999<AA>@<@999116//,/,///6
@HQ5VQ:00593:00692
ACGAGTGCGTTCCCCATGTCGTAGGTAGTC
+
9;;@999@9929==299499>987;89444
@HQ5VQ:00597:00652
ATCAGACACGGACACAGCCAGAACACA
+
8?>@;;;@@><A9999442488244//
@HQ5VQ:00597:00653
ACGAGTGCGTTCCCCAATGT
+
49>=99;=>>:<<<+1,/,,
@HQ5VQ:00597:00672
ACGAGTGCGTTCCCCATGTCGTAGGTACTC
+
8@>:;<A@@@5999,499<<<<@N@DCDDB
@HQ5VQ:00597:00695
ACGAGTGCGTTCCCCATGTCGTAGGTACTC
+
81;11//666:@BB9AAA@@BAA?<;99@A
@HQ5VQ:00554:00742
TAATATCAGCCTCGCCATGACGAAG
+
=@>BCDDDCB<>>01,1/////424
@HQ5VQ:00557:00734
ACGAGTGCGTTCCCCATGTCGTAGGTACTC
+
BB;<<BBA?@5944/99@@B999>589994
@HQ5VQ:00560:00737
ATATCGCGAGGGTATGGAAGACTCTATAG
+
@@BAAAA;<<A<ABBC9<9<@@>B@@BBA
@HQ5VQ:00561:00727
ACGAGTGCGTTCCCCATGTCGTAGGTACTC
+
BBCCCCCBBA69994;@CBCBBBB=@@AA@
@HQ5VQ:00563:00709
ACGAGTGCGTTCCCCATGTCGTAGGTACTC
+
==@BBB@>??5999/9@@@ACBBA>@;;<9
@HQ5VQ:00564:00715
TCTCTATGCGCTCCACATGTCTAAGGTACT
+
;;>@A@;<>BB@A>?@A949999542///,
@HQ5VQ:00569:00725
ACGAGTGCGTTCCCCATGTCGTAGGTACTC
+
A@>A>>;49=:@@B9D977:1//96./194
@HQ5VQ:00573:00736
ACGAGTGCGTTCCCCATGTCGTAGGTACTC
+
@A?AABBBAB=A@@6AAABCCBBA8;<<;9
@HQ5VQ:00575:00709
CGTGTCTCTACGGCACATGGAT
+
//8699=;;<CC@;;/,,,*,,
@HQ5VQ:00575:00734
ACGAGTGCGTTCCCCATGTCGTAGGTACTC
+
@@B@9;<BA@>CBB9DDLCCC@@?<:<9@?
@HQ5VQ:00575:00736
ACGAGTGCGTTCCCCATGTCGTAGGTACTC
+
AA??99<BBD@CDC:AAACAA=974:@@B?
@HQ5VQ:00577:00743
ACGAGTGCGTTCCCCATGTCGTAGGTACTC
+
BBBBABCB@>7;;;49@AA;;9>>4899>4
@HQ5VQ:00580:00720
ACGAGTGCGTTCCCCATGTCGTAGGTACTC
+
=?@BBBBBBC@CCA6CBCBBB?=77<999?
@HQ5VQ:00583:00715
ACGCTCGACATGCCCAGGTACAGGAGA
+
999;<AACCCB;;;89?;>?CBB?BDE
@HQ5VQ:00585:00733
ACGAGTGCGTTCCCCATGTCGTAGGTACTC
+
9;A;;;@>@A5999,4?>@@;;9@<?9999
@HQ5VQ:00586:00717
ACGAGTGCGTTCCCCATGTCGTAGGTACTC
+
AAB@ABBC=:5499/9>@@BCCBB?ABBBB
@HQ5VQ:00592:00720
ACGAGTGCGTTCCCCATGTCGTAGGTACTC
+
BB>@@@@@>>=@AA7BCCCCC@??;?@@@>
@HQ5VQ:00592:00726
ACGAGTGCGTTCCCCATGTCGTAGGTACTC
+
BB@@?A@AAA=AA@8ABA@@=;;;,01/::
@HQ5VQ:00594:00727
ATCAGACACGGACACAGCAGAACACAC
+
987>11////566444:9488844//.
@HQ5VQ:00594:00731
ACGAGTGCGTTCCCCATGTCGTAGGTACTC
+
;11/////4@>DDC9CCBAAA@?>6:<@@?
@HQ5VQ:00595:00710
ACGAGTGCGTTCCCCATGTCGTAGGTACTC
+
<;BA@<;;@A5999/99@@@@@98589994
@HQ5VQ:00595:00744
TAGTATCAGCCTCGCCATGACGAAGGTATTCC
+
9:BCCB<@=C?BABA>@@444442/7///,1,
@HQ5VQ:00597:00733
ACGAGTGCGTTCCCCATGTCGTAGGTACTC
+
>?@99444442444,444444447979998
@HQ5VQ:00598:00702
ACGAGTGCGTTCCCCATGTCGTAGGTACTC
+
@@@@@>999989;@8A9411111.3.//,/
@HQ5VQ:00598:00710
ACGAGTGCGTTCCCCATGTCGTAGGTACTC
+
??>99;@BBB@CGC:DCCBBBBBB@>@ACD
@HQ5VQ:00598:00737
ACGAGTGCGTTCCCCATGTCGTAGGTACTC
+
9;BBBBBBBCFBCB8BAA@BCBA?><=;;;
@HQ5VQ:00552:00799
ACGCTCGACATGCCCAGGTACAGGAG
+
9<>@A9<<A@@@AB<AA=98999:<<
@HQ5VQ:00553:00760
ACGAGTGCGTTCCCCATGTCGTAGGTACTC
+
=@BBBCCBB@5944/9?>>@BA@@=@<<<B
@HQ5VQ:00559:00791
ACGAGTGCGTTCCCCATGTCGTAGGTACACTACGTACTCTGAC
+
@@@@BBA>>>5999/9999A@=>B9;;@>>>88433337111.
@HQ5VQ:00563:00755
TGATAGTCTCCCTTCCTTAGTTACTTGACAGT
+
@?>;1/////658898988442//7,//////
@HQ5VQ:00564:00762
ACGAGTGCGTTCCCCATGTCGTAGGTATC
+
==B;;;<B?<:887*,,,,,,/4313444
@HQ5VQ:00564:00784
TAGTATCAGCTCGCCATGACGAAGGTATTCC
+
BBBB:===111===:BBABA99696999AB5
@HQ5VQ:00565:00778
TCTCTAGCGCTCCCACAT
+
94444497////650,//
@HQ5VQ:00566:00768
ACGAGTGCGTTCCCATGCTCGTAGTA
+
@@4944444424;-4/:8,,,0,,,2
@HQ5VQ:00566:00788
TGATACGTCTCCTTCCTTAGT
+
44444448/,,*,*,*,0///
@HQ5VQ:00566:00794
ACGAGTGCGTTCCCCATGTCGTAGGTAACTC
+
4;@:89>>>>5944,499>>1//.3./,/7/
@HQ5VQ:00567:00787
ACGGTGCGTTCCCCATGTCGTAGGTACTC
+
@;97;;@@@<AAA6@>>>>;111,0//20
@HQ5VQ:00568:00797
TCTCTATGCGCTCCACATGTCTAAGGT
+
AAACCCFDFCCBA?AAA@ABB:;8;@A
@HQ5VQ:00569:00793
ACGAGTGCGTTCCCCATGTCGTATGTACA
+
;9>B>>?@@?5999-9>@A?<110.-,,,
@HQ5VQ:00571:00750
TGATACGTCTCCTTCCTTAGTTACTTCAG
+
====999>>99696959=>99588>8444
@HQ5VQ:00571:00771
ACGAGTGCGTTC
+
=A?A?@@BBGCD
@HQ5VQ:00573:00794
TCTCTATGCGCTCCACATGTCTAAGGTA
+
AAAA<<;BBABCB69<<9>@>9969544
@HQ5VQ:00574:00788
[truncated: 499,155 more chars]
