# Supplementary material for: The Sequencing Bead Array (SBA), a Next-Generation Digital Suspension Array
Source: PLoS One. 2013 Oct 7;8(10):e76696. doi: 10.1371/journal.pone.0076696 (PMC3792038; doi:10.1371/journal.pone.0076696)
Supplement: Data S1 — Raw sequencing data files for presented experiments. The compressed file contains a table of content for all files included (0. TOC Supporting Data Files.txt) and raw sequencing data (PGM Torrent Suite run reports, FASTQ files and Sphix generated CSV files) for experiments presented in Figure 2 and Figure 3 (same data set as Figure S1). (ZIP) [file pone.0076696.s001.zip › Supporting Data Files/2. Figure 3 and S1/2.1 Figure 3 and S1 files/2.2 FASTQ/20_OM-2258_TS-342.fastq]

@HQ52Q:00008:00045
CGTGTCTCTAGGCACAGGATTTGTGTAG
+
BDEC@@?C99;@?A>@@<99919>>>BG
@HQ52Q:00009:00039
ATCAGACACGGACACAGCAGAACACAC
+
B7<:C=>999694944449<?58;776
@HQ52Q:00009:00044
CGTGTCTCTAGGCACAGGATTTGTGTAG
+
9>?@@D@AABB@CDC@?<99919@@?BC
@HQ52Q:00009:00047
ATATCGCGAGGGTATGG
+
4>>>99999/1+///.,
@HQ52Q:00010:00041
CGTGTCGCACAGGATTTTGTGTAGAGC
+
B?A@CCCCBBA?<6111-7?==<??@@
@HQ52Q:00011:00013
ACGAGTGCGTTCCCCATGTCGTAGGTACTC
+
??B@?@B>995999/9>>?A;;;A>@;;;?
@HQ52Q:00011:00020
TCTCTATGCGCTCCACATGTCTAAGGT
+
>@AAABBCBCB::9;BAB;=<BC@CCB
@HQ52Q:00011:00024
ACGAGTGCGTTCCCCATGTCGTAGGTACTC
+
=@BBCEB@@B5999/9>>??@A@A:?AA;;
@HQ52Q:00011:00025
CGTGTCTCTAGGCACAGGATTTTGTGTAG
+
CCD><;BB@@@=@CBBDA9988/9@@@AD
@HQ52Q:00011:00026
ATATCGCGAGGGTATGGAAGACTTCTATAG
+
;@BAAB<<<AA199981/76...,..01--
@HQ52Q:00011:00029
CGTGTCTCTAGGCACAGGATTTTGTGTAG
+
@BBBABC@??B?:;9>A>9999/9@@??A
@HQ52Q:00011:00037
CGTGTCTCTAGGCACAGGATTTGTGTAG
+
4;>CBBBA?@C?BCB@@@99919>>>@A
@HQ52Q:00011:00039
CGTGTCTCTAGGCACAGGATTTGTGTAG
+
>>BB@A;<<AA?B=<9BB99919@@?CD
@HQ52Q:00012:00012
CGTGTCTCTAGGCACAGGATTTTGTGTAG
+
:@CDCDCBBBB@BCA9=59999/9A@?AC
@HQ52Q:00012:00024
ACGAGTGCGTTCC
+
//////4:49599
@HQ52Q:00012:00036
CGTGTCTCTAGGCACAGGATTTTGTGTAG
+
ABDCB@?ACDB=?DBBA<9988/9@@DCE
@HQ52Q:00012:00042
AAGAGTGCGTTCCCATGTCGTAGGTACTC
+
8;>@<<9@@B599044437;767619497
@HQ52Q:00013:00024
CGTGTCTCTAGGCACAGGATTTTGTGTAG
+
?>ABC<<<<<HABCCBB<9999/9@@?CD
@HQ52Q:00013:00042
CGTGTCTCTAGGCACAGGATTTTGTGTAG
+
@?A;;<<<CCC@EB<9@<9999/9@@?AA
@HQ52Q:00014:00013
ACGAGTGCGTTCCCCATG
+
ABCEAB?;::5499-999
@HQ52Q:00014:00024
ACGAGTGCGTTCCCCATGTCGTAGGTACTC
+
=@C9:<BCCB>BAA4>8::ABCCC@B<<<<
@HQ52Q:00014:00033
ATGTCTCTAGCACAGATTGATGA
+
,,,,,//:444994444244444
@HQ52Q:00014:00036
ACGAGTGCGTTCCCCATGTCGTAGGTACTC
+
=@B<<?C@AB5999,4????@>;937;99:
@HQ52Q:00014:00047
CGTGTCTCTAGGCACAGGATTTTGTGTAG
+
AABCCC@@ACC@@AA@@A9988/9@@BEC
@HQ52Q:00015:00022
ACGAGTGCGTTCCCCATGTCGTAGGTACTC
+
49999<:BBC@DGF:DBBAB:::C>B<<<A
@HQ52Q:00015:00023
CGTGTCTCTAGGCACAGGATTTTGTGTAG
+
CBCCBBABBBB?ACB9B?9999/9>@B9<
@HQ52Q:00015:00042
CGTGTCTCTAGGCACAGGATTTTGTGTAG
+
@@ABCCDBCCB@BAA=C=9884/9@@>AB
@HQ52Q:00015:00045
TATATGCGCTCCGACATGTCTAAGGT
+
//4444/////,,,,,.6//4>2424
@HQ52Q:00015:00049
CGTGTCTCTAGGCACAGGATTTTGTGTAG
+
ABCCBCBBBBB@BCC;A;4444/9>???A
@HQ52Q:00016:00018
CGTGTCTCTAGGCACAGGATTTTGTGTAG
+
CBGBAA?BBBC=>AC@@B9844/8@ACEE
@HQ52Q:00016:00027
TAGTATCAGCCTCGCCATGACGAAGGTATTCC
+
;@DB@@B99;6;AAAACCBBBA@=@?A@@=@@
@HQ52Q:00016:00040
ACGAGTGCGTTCCCCATGTCGTAGGTACTC
+
=;;<BB@>>>5999-9??@ABBBC;?;<;?
@HQ52Q:00016:00041
ACGAGTGCGTTCCCCATGTCGTAGGTACTC
+
9;@@@@@>@@6999-9@@BBBCCC@A9<<A
@HQ52Q:00017:00012
TACTGAGCTACACACACAGAAAGATTGGT
+
>>@@@CCGCCCB@@A<<<BCB?:;:6:<>
@HQ52Q:00017:00019
CGTGTCTCTAGGCACAGGATTTGTGTAG
+
99949=>>9896344998444-4889::
@HQ52Q:00017:00026
TCTCTATGCGCTCCACATGTCTAAGGT
+
BA@ACC99<CB;;8<AA@<<;BB>BBB
@HQ52Q:00017:00035
CGTGTCATCTAGGCACAGGATTTGTGTAG
+
991@<1/////8<=@?B>59;@199999?
@HQ52Q:00018:00007
TCTCTATGCGCTCCCCCCCC
+
>@AC??@=;<1111111111
@HQ52Q:00018:00011
CGTGTCTCTAGGCACAGGATTTTGTATAGAG
+
1ACBEBBABBC@BDBCC?BCCC:CCCBBBCC
@HQ52Q:00018:00022
CGTGTCTCTAGG
+
44//////4442
@HQ52Q:00018:00023
CGTGTCTCTAGGCACAGGATTTTGTGTAG
+
;@AACCCC;;<@BCAA@<9999/99@CAA
@HQ52Q:00018:00027
ACGAGTGCGTTCCCCATGTCGTAGGTAA
+
;?=99?9=9?2999,94433.,,,0,,*
@HQ52Q:00018:00031
CGTGTCTCTAGGCACAGGATTTTGTGTAG
+
BBCCCBBBBBB:::<BA=9999/9?@@BD
@HQ52Q:00018:00036
CGTGTCTCTAGGCACAGGATTTTGTGTAG
+
<BECCCBBBAA=@ACCC@BBBB9BBBAAB
@HQ52Q:00018:00037
CGTGTCTCTAGGCACAGGATTTTGTGTAG
+
AAB@@ACBB@A=@AABB@9<9949>?<<;
@HQ52Q:00018:00038
ACGAGTGCGTTCCCCATGTCGTTAGGTATC
+
48>89949992444,444333377601437
@HQ52Q:00018:00045
AGCACTGTAGCTGTCACTAGTTACTTGT
+
?B@AABBBBBEA?ABBBBCBD?DCDAAA
@HQ52Q:00019:00026
ACGAGTGCGTTCCCCATGTCGTAGGTACTC
+
9;CBCCDCB@=@??6@9:7?@?<?=>;9;;
@HQ52Q:00019:00043
CGTGTCTCTAGGCACAGGATTTTGTGTAGA
+
BBBCNDCABBD@CCBAA<9999/9998?99
@HQ52Q:00020:00004
TATATGTCTCGCCAT
+
44//////69442/,
@HQ52Q:00020:00007
ACGAGTGCGTTCCCCCCCCCCCCATGTCGTAGGTACTC
+
9>>999999?594444444444"4;86400,222,,/.
@HQ52Q:00020:00016
CGTGTCTCTAGGCACAGGATTTGTGTAG
+
ABCCABBBBBB@ABCCB@;496;@@@CC
@HQ52Q:00020:00020
CGTGTCTCTAGGCACAGGATTTTGTGTAG
+
BCDD@A@B::;@CCBB@<9899/999BDE
@HQ52Q:00020:00024
TACTGAGCTACTCACACAGAAAGATTGGT
+
9;ABBC@@><9448:944444-47>;?=@
@HQ52Q:00020:00027
CGTGTCTCTAGGCACAGGATTTTGTGTAG
+
AABCCCBBBBB@AB?:><9999/9@@?AD
@HQ52Q:00020:00037
ACGAGTGTGTTCCCCATGTCGTAGGTACTC
+
@ABBCCCCCB@BBB9CCCCCBAB@?AB@@@
@HQ52Q:00020:00043
ACGGAGTGCGTTCCCCATGTCGTAGGTACTC
+
;:2*,,,,,887:;;6ABBBCCBAA@BB@@@
@HQ52Q:00020:00049
ACGAGTGCGTTCCCCATGTCGTAGGTACTC
+
>@BB;;<>@@5999/9D@BCCBBB?A@@@@
@HQ52Q:00021:00017
ACGAGTGCGTTCCCATGTCGTAGGTATC
+
4944449;;B599048837777636877
@HQ52Q:00021:00041
CGTGTCTCTAGGCACAGGATTTTGTGTAGAGG
+
@AEDDCCBBBB?ADD?A<9988-4???AAA@=
@HQ52Q:00021:00042
ACGAGTGCGTTCCCATGCTCGTAGGTACGT
+
4999911///,/65668:/.///.,.6664
@HQ52Q:00021:00045
ACGAGTGCGTTCCCCATGTCGTAGGTACTC
+
BBAA@AA@AD8<<<4<@@@A;;;@;=>A;;
@HQ52Q:00022:00005
CGTGTCTCTAGGCACAGGATTTGTGTAG
+
69BBDDCCCCB::=B?@<99909@??AC
@HQ52Q:00022:00019
CGTGTCTCTAGGCACAGGATTTGTGTAG
+
4494449;;@?67:4499499198?>99
@HQ52Q:00022:00020
ACGAGTGCGTTCCCCCCCC
+
8=?>9;9@@@599999999
@HQ52Q:00022:00026
AGCACTGTAGCTGTCACTAGTTAATTGT
+
?AB?><;CCCCBDCCCD?777,/-1:<<
@HQ52Q:00022:00029
TGATACGTCTCCTTCCTTAGTTACTTCA
+
CCBB:;:@ACC@CAH?B?B@>;@BB?BC
@HQ52Q:00022:00036
CGTGTCTCTAGGCACAGGATTTGTGTAG
+
BCCCCCBBBBB@BFB@@<988-9@@?CD
@HQ52Q:00024:00013
CGTGTCTCTAGGCACAGGATTTGTGTAG
+
@@ACCCCBBCB@BCB@B>99909@@?CG
@HQ52Q:00024:00014
CGTGTCTCTAGGCACAGGATTTGTGTAG
+
@@CABBBBCCC@CFC@@;99909@@?AA
@HQ52Q:00024:00020
CGTGTCTCTAGGCACAGGATTTTGTGTAG
+
>BDDBAAB??@@CDGDC@@>==4899@AA
@HQ52Q:00024:00025
CGTGTCTCTAGGCACATGGATTTTGTGTAGAG
+
4=A@@AAA;<<<>C@111:<<;:111884444
@HQ52Q:00024:00026
CGTTTCTCTAGGCACAGGATTTGTGTAGA
+
>::@7<;@@DC=@@A>>:787/887AGCG
@HQ52Q:00024:00037
ACGCTCGACATGCCCAGGTACAGGAG
+
B9:;BA?@@@AABC?CC?BB<;;=?8
@HQ52Q:00024:00040
ATCAGACACGGACACAGCAGAACACAC
+
A;?A??@@AA@CEDCCCCBBA?BC??@
@HQ52Q:00024:00045
CGTGTCTCTAGGCACAGGATTTTGTGTAG
+
@ACA@ACCCCC@BFCBA>9999/9?@ACC
@HQ52Q:00024:00047
ACGAGTGCGTTCCCCATGTCGTAGGTACTC
+
@@AC;;<>>?6999,4;;?000.3,//683
@HQ52Q:00025:00033
CGTGTCTCTAGGCACAGGATTTTGTGTAG
+
CBCBBBBEABC@@A=<=?@ACC9<@BABA
@HQ52Q:00025:00040
CGTGTCTCTAGGCACAGGATTTTGTGTAG
+
<ABCBBBCCBB?A=<;CA9999/89@?99
@HQ52Q:00025:00043
TACTGAGCTACACACACAGAAAGATTGGT
+
BBBBCDECBB::<@@BCBA@B:===:=:=
@HQ52Q:00025:00047
CGTGTCTCTAGGCACAGGATTTTGTGTAG
+
AABCCCBBBBC@BDDCB@9999/9@>?CC
@HQ52Q:00026:00004
TCTCTATGCGCTCCACATGTCTAAGG
+
>>@A;9;99@?>?=@;;9B@@@?596
@HQ52Q:00026:00007
AGCACTGTAGCTGTCACTAGTTACTTGT
+
@A@AAAACCHCBBBCA?:;4429?>59<
@HQ52Q:00026:00021
ACGAGTGCGTTCCCATGTCGTAGGTACTC
+
@B@?AC@89959914=>>BCCBB=?@@@C
@HQ52Q:00026:00023
CGTGTCTCTAGGCACAGGATTTTGTGTAG
+
@ADCAA@BBBB@BBA?><9888-4?@?@@
@HQ52Q:00026:00027
ACGAGTGCGTTCCCCATGTCGTAGGTACTC
+
BBBBBDC=>@5944/9@@?BCCAA>ABBBB
@HQ52Q:00026:00032
CGTGTCTCTAGGCACAGGATTTTGTGTAG
+
AABBBAAABBC>A=:4;:4448-8447:4
@HQ52Q:00026:00034
CGTGTCTCTAGGCACAGGATTTGTGTAG
+
BBCDCCCCCBB>?A111,//1,/;=9BA
@HQ52Q:00026:00035
CGTGTCTCTAGGCACAGGATTTTGTGTAG
+
BBCCBBBBCDC@ADCCBA9999/8>>?BB
@HQ52Q:00026:00049
CGTGTCTCTAGGCACAGGATTTTGTGTAG
+
CBCCDCBBA@@@BDCBAA9999/9@??@A
@HQ52Q:00027:00007
AGCACTATAGCTGTCACTAGTTACTTGT
+
:=9<:;DA@@ACCCCCBAA9749>>59<
@HQ52Q:00027:00014
ACGAGTGCGTTCCCCCCCATTACTC
+
999>>AAAABADCBCHH(<<99?;:
@HQ52Q:00027:00038
ACGAGTGCGTTCCCCATGTCGTAGGTACTC
+
?AB>9;<A@@6999/9?@>@A;77479>><
@HQ52Q:00027:00047
ACGAGTGCGTTCCCCATGTCGTAGGTACTC
+
B99;BCB>>>5999/9D@ABCCCC@@C??@
@HQ52Q:00028:00005
ACGAGTGCGTTCCCCCCATGTCGTAGGTACTC
+
9;B;;<BA@@699999*9@?@BBBBC@C;<;;
@HQ52Q:00028:00017
CGTGTCTCTAGGCACAGGATTTTGTGTAG
+
BBCCC@@ABBB>ADA?@@9999/9@@BEE
@HQ52Q:00028:00029
ATCAGACACGGACACAGTCAGAACACACGAG
+
@;944;4444244944449977:99443444
@HQ52Q:00028:00035
CGTGTCTCTAGGCACAGGGATTTTGTGTAG
+
AAACDCBABCCBBAA@@@:9999/9??>AB
@HQ52Q:00029:00033
ACGAGTGCGTTCCCCATGTCGTAGGTACTC
+
9@=@@ABCBBCAAA8@BBBBAAAC>@9<<B
@HQ52Q:00029:00043
ACGCTCGACATGCCCAGGTACAGGA
+
FA@AJBCCCCFCCC?AA>@@A@@<?
@HQ52Q:00029:00046
CGTGTCTCTAGGCACATGGATTTTGTGTAG
+
;<<ACBBB<<;>9<=111;1111*////44
@HQ52Q:00029:00047
CGTGTCTCTAGGCACAGGATTTTGTGTAGA
+
CCDDCBAABBBAAD?==89999/9>><:94
@HQ52Q:00030:00010
ATCAGACACGGACACAGCAGAACACAC
+
98>>999999<>A99994978433111
@HQ52Q:00030:00014
CGTGTCTCTAGGCACAGGATTTGTGTAG
+
@@AA@AB@AAB@CABABB<=<;<BAABB
@HQ52Q:00030:00034
CGTGTCTCTAGGCACAGGATTTTGTGTAG
+
CCDCBBCB@@B@BCA@A@@@>?6=CB@CC
@HQ52Q:00030:00036
ATATCGCGAGGGTATGGAAGAC
+
GCAA@@>/111-11/.,9?=;7
@HQ52Q:00030:00042
CGTGTCTCTAGGCACAGGATTTTGTGTAG
+
?@DCCCBCCBC@BDA>>;9999/948999
@HQ52Q:00030:00044
AGCACTGTAGCTGTCACTAGTTACTTGT
+
=@@BDBCCCDCCDC::;CB;;;<BB@AA
@HQ52Q:00030:00049
CGTGTCTCTAGGCACAGGATTTTGTGTAGA
+
BAAAECDCBBBACDA@><9999/999@@99
@HQ52Q:00031:00011
CGTGTCTCTAGGCACAGGATTTTGTGTAG
+
4@FD=?<CGHE@B=<9A>9998/9@@>?A
@HQ52Q:00031:00013
ACGAGTGCGTTCCCCATGTCGTAGGTATC
+
@BCF?AB@4459AA4>AA@BBB;:7:BBB
@HQ52Q:00031:00024
CGTGTCTCTAGGCACAGGATTTTGTGTAG
+
CBDACC@AACC?BCECC@@@>>4>998>A
@HQ52Q:00031:00025
CGTGTCTCTAGGCACAGGATTTTGTGTAG
+
A=B=:<BCCCC@ABAA@<9999/9@AAAA
@HQ52Q:00031:00037
CGTGTCTCTAGGCACAGGATTTTGTGTAG
+
@@ACBAB==@FICEEB;:4999/9>>894
@HQ52Q:00032:00004
ACGAGTGCGTTCCCATGTCGTAGGTACTC
+
:<CCCBCBAA=??:@@@AC@@@A=?9;;?
@HQ52Q:00032:00012
ACGAGTGCGTTCCCATGTCGTAGGTACTC
+
>@BAAABCC@5990999?>AAAA=A<;;;
@HQ52Q:00032:00013
CGTGTCTCTAGGCACAGGATTTTGTGTAG
+
9BDBBBB@@@C;;BCBAA9999/9@@>CD
@HQ52Q:00032:00046
TCTCTATGCGCTCCACATGTCTAAGGT
+
B<<>CCBCAABBC@C??AEEEDCAC@;
@HQ52Q:00033:00009
CGTGTCTCTAGGCACAGGATTTTGTGTAG
+
@@AAAA=;9<C@BDCBB=9999/9@@>@A
@HQ52Q:00033:00010
CGTGTCTCTAGGCACAGGATTTTGTGTAG
+
>AA@=A@@BBB@BDDB@B9888/9@@AGG
@HQ52Q:00033:00015
CGTGTCTCTAGGCACAGGATTTTGTGTAG
+
;4:;<;9?A@@=@CEA@>9999/9@?@AA
@HQ52Q:00033:00022
CGTGTCTCTAGGCACAGGATTTTGTGTAG
+
CDCCCCBBCCC@CD<;9<9999/9A@?EC
@HQ52Q:00033:00025
CGTGTCTCTAGGCACAGGATTTTGTGTAG
+
<ACCBA@ACCCACCDCC@@>>>6899?99
@HQ52Q:00033:00032
CGTGTCTCTAGGCACAGGATTTTGTGTAG
+
:;:CCBBBBBB@CF@=?=9999/9@@AE>
@HQ52Q:00033:00034
CGTGGTCTCTAG
+
////,/776844
@HQ52Q:00033:00041
ACGAGTGCGTTCCCCATGTCGTAGGTACTC
+
=@?BBB==>?5999-9>>>?@BBA@?@@@@
@HQ52Q:00033:00048
ACGAGTGCGTTCCCCATGTCGTAGGTACTC
+
?BBABBCCBA2444/9>>>@@>==479998
@HQ52Q:00034:00030
ACGAGTGCGTTCCCCATGTCGTAGGTACTC
+
=B?99<<@@@6999/9@@AAACCCA:9;;;
@HQ52Q:00034:00032
CGTGTCTCTAGGCACAGGATTTTGTGTAG
+
DCBCCAAAABC@CCCBA@9999/99B???
@HQ52Q:00035:00027
ACGAGTGCGTTCCCCATGTCGTAGGTACTC
+
=@=@;;9@AA5999,4;;??;;7??>@;;;
@HQ52Q:00035:00033
ATCAGACACGGACACAGCAGAACACAC
+
?>?A99;BAA=CEECCCCC@@=?B77;
@HQ52Q:00035:00034
CGTGTCTCTAGGCACAGGATTTTGTGTAG
+
BBBAA@@@BBB?BCBBC@CCCC9BB@>>?
@HQ52Q:00035:00035
CGTGTCTCTAGGC
+
BBBDBBBB???@B
@HQ52Q:00035:00037
CGTGTCTCTAGGCACAGGATTTTGTGTAG
+
CCCDBBBBCBB@BEE@A?9998/9?>899
@HQ52Q:00035:00039
ACGAGTGCGTTCCCCATGTCGTAGGTACTC
+
CCBA:;9>>?6999,4@?>?@;;:5:;AA@
@HQ52Q:00036:00006
CGTGTCTCTAGGCACAGGATTTGTGTAG
+
AADAABBBB@B>@<99A699919@@?CD
@HQ52Q:00036:00031
CGTGTCTCTAGGCACAGGATTTTGTGTAG
+
BB:::BBBCBC@CCB@@<8999/9?9899
@HQ52Q:00036:00034
CGTGTCTCTAGGCACAGGATTTTGTGTAG
+
CCCBBBBBBBB@CCDCA@9999/9>>>?A
@HQ52Q:00036:00041
CGTGTCTCTAGGCACAGGATTTTGTGTAGA
+
BCA@@BB<<<BBBDCA::4999/9>>8999
@HQ52Q:00036:00045
ACGAGTGCGTTCCCCATGTCGTAGGTACTC
+
BBBB:;<BBA<C??4>?98;AA@>=:;;A?
@HQ52Q:00036:00046
ACGAGTGCGTTCCCCATGTCGTAGGTACTC
+
>A<111/7:::>>>6>=;88000.3/1//.
@HQ52Q:00037:00014
TAGTATCAGCCTCGCCATGACGAAGGTATTCC
+
449<<ABB@A@@CCCCCA@ACBB>A>9:9;==
@HQ52Q:00037:00015
CGTGTCTCTAGGCAC
+
9=8/1///4442.7/
@HQ52Q:00037:00018
ACGAGTGCGTTCCCATGTCGTAGGTACTC
+
?A9=9;9@AB69918>>BCBCBB49;@;;
@HQ52Q:00037:00046
CGTGTTTCATAGGCACAGGATTTTGTGTAGA
+
946///+/////,/678843??>7BC??AA1
@HQ52Q:00037:00048
CGTGTCTCTAGGCACAGGATTTTGTGTAGAG
+
AAACAAACAAA@CFB9954899/99>89444
@HQ52Q:00038:00009
ACGAGTGCGTTCCCCATGTCGTAGGTACTC
+
9<CBAAAA?@5999/9@BBCBB?C=:;<<@
@HQ52Q:00038:00010
CGTGTCTCTAGGCACAGGATTTGTG
+
ABD::<BCCCC?BBB@AB9990999
@HQ52Q:00038:00012
CGTGTCTCTAGGCACAGGATTTTGTGTA
+
BBCCCCBCBBC@8:<BB?9999/9@@89
@HQ52Q:00038:00018
ACGAGTGCGTTCCCCATGTCGTAGGTATC
+
;<;;<<B@@@5999/9@>>>>>8757?>?
@HQ52Q:00038:00030
ACGAGTGCGTTCCCATGTCGTAGGTACTC
+
???B::;C@@59909??>?<;:@>?@@A@
@HQ52Q:00038:00043
CGTGTCTCTAGGCACAGGATTTTGTGTAG
+
@@BDCCBCCC?=BEC@A>9999/9A@@CA
@HQ52Q:00039:00011
CGTGTCTCTAGGCACAGGATTTTGTGTAG
+
CCCBBCCAAAB@BABA?<9888/9@@BAA
@HQ52Q:00039:00021
CGTGTCTCTAGGCACAGGATTTTGTGTAG
+
@?ABCCCBBBB@CCDBB?9999/9>>>99
@HQ52Q:00039:00022
ACGAGTGCGTTCCCATGTCGTAGGTACTC
+
4;:B;;9@@@59908=>>BBBBC?C@@@A
@HQ52Q:00039:00034
CGTGTCTCTAGGCACAGGATTTTGTGTAG
+
CDCAAABBBBBAABB>BA9998/8>989?
@HQ52Q:00040:00004
ACGAGTGCGTTCCCCATGTCGTAGGTACTC
+
ABCBBBCB@@5999/9@@ABBA??:<999>
@HQ52Q:00040:00010
TCTCTATGCGCTCCCACATGTCTAAGGTA
+
44444444444444-444;:994499244
@HQ52Q:00040:00017
ACGAGTGCGTTCCCCATGTCGTAGGTACTC
+
9=>@@@>@@@5999/9A@BCCBAA?B@@@A
@HQ52Q:00040:00031
TCTCTAGCGCTCCACATGTCTAAGGT
+
BBCCCBBDCBBB@C:;>B@@>><?;9
@HQ52Q:00041:00020
TCTCTATGCGCTCCACATGTCTAAGGT
+
>BABBBEBCCCCD@C?@AABB>@<@59
@HQ52Q:00041:00029
TAGTATCAGCCTCGCCATGACGAAGGTATTCC
+
<DCCDBC?>@@@A@B?BCBCDA?=@=@AB?B?
@HQ52Q:00041:00042
CGTGTCTCTAGGCACAGGATTTTGTGTAG
+
AAFBBBCBBBC=?999><9999/9?>>99
@HQ52Q:00042:00011
ACGAGTGCGTTCCCCATGTCGTAGGTACTC
+
???99<<@@@6999/9?@>@ACBB>::<;A
@HQ52Q:00042:00015
CGTGTCTCTAGGCACAGGATTTGTGTAGAGG
+
A==@@A@@ABBCEAA>@=99909A@@CD=<<
@HQ52Q:00042:00022
CGTGTCTCTAGGCACAGGATTTGTGT
+
CCCDBBBBBBCBCF<94:49914>><
@HQ52Q:00042:00026
CGTGTCTCTAGGCACAGGATTTTGTGTAGAG
+
BDBEAB?B@@@?AC999;9999/999>?444
@HQ52Q:00042:00030
CGTGTCTCTAGGCACATGGATTTTGTGTAGA
+
<=CDCCBBCCC@BCB111=1111+16:/444
@HQ52Q:00042:00035
CGTGTCTCTAGGCACAGGATTTTGTGTAGAGGGC
+
?@CCCCBBB9968@@9959@@@4>>>>?>999-8
@HQ52Q:00043:00012
TGAAGTTGAACGTCCTTCCCTTTCCCCTTTTCTAAGGTTTTAACCTTTTCCAAGGTTGGCCAATTCC
+
/4424/,//,////78777599-444,4CC447/,.,///*.,.,.330377777;0100/104999
@HQ52Q:00043:00018
CGTGTCTCTAGGCACAGGATTTTGTGTAG
+
ACECCBABB??=@FCABA9999/999?CD
@HQ52Q:00043:00019
CGTGTCTCTAGGCACAGGATTTTGTGTAG
+
BDDEC:9;BAA>ACBBB@9999/9@>>??
@HQ52Q:00043:00024
CGTGTCTCTAGGCACAGGATTTTGTGTAAGGC
+
AACCDCBAABB?BCA?@@9999/11111,1,/
@HQ52Q:00043:00027
CGTGTCTCTAGGCACAGGATTTTGTGTAG
+
BBAA@CBBBBCBBBDAA8<<BC7ACBB=<
@HQ52Q:00044:00006
ATCAGACACGGACACAGCAGAACACACAG
+
8>?>=>:<11,11<@@>>>8848A==776
@HQ52Q:00044:00015
ACGAGTGCGTTCCCCATGTCGTAGGTACTC
+
>?@B:;9@@@5999-9>>>BECAA>BBB@@
@HQ52Q:00044:00021
CGTGTCTCTAGGCACAGGATTTTGTGTAGAGG
+
BBECCCB?@@CACF<99=9999/9>>>??>=9
@HQ52Q:00044:00025
CGTGTCTCTAGGCACAGGATTTTGTGTAGA
+
ACCDCBBBCCC@BB<99=8999/99979?4
@HQ52Q:00045:00009
ACGAGTGCGTTCCCCATGTCGTAGGTACTC
+
8444944:AC6999,49:?AB@;8=;;;;:
@HQ52Q:00045:00017
CGTGTCTCTAGGCACAGGATTTGTGTAG
+
AAAEAA@@@BB?BCCBDA98809@B@ED
@HQ52Q:00045:00020
CGTGTCTCTAGGCACAGGATTTTGTGTAG
+
A?ADC::<CCBABAA@@B9998/99@?AF
@HQ52Q:00045:00034
CGTGTCTCTAGGCACAGGATTTTGTGTAG
+
>@@@@A@AACF@CICBB<9999/999?99
@HQ52Q:00045:00036
CGTGTCTCTAGGCACAGGATTTTGTGTAGA
+
DCCBBBCCC;;8;B@@@<8999/9>98949
@HQ52Q:00046:00005
CGTGTCTCTAGGCACAGGATTTTGTGTAGA
+
CBAA@CAABCC@BC<<9288>>4?>98999
@HQ52Q:00046:00011
CGTGTCTCTAGGCACAGGATTTTGTGTAG
+
A=9?@A@AACB?>C331;>>@E6BB=?A9
@HQ52Q:00046:00012
CGTGTCTCTAGGCACAGGATTTTGTGTAG
+
@@=CCC@AABB?BA>?A<9999/9@@8<=
@HQ52Q:00046:00044
CGTGTCTCTAGGCACAGGATTTTGTGTAGA
+
AAADDCCCCCC?AB@>=84899/9>>>?94
@HQ52Q:00047:00010
ACGAGTGCGTTCCCCATGTCGTAGGTACTC
+
=@B@@ACA@A@CCC9BC@@@B??=6799>8
@HQ52Q:00047:00035
CGTGTCTCTAGGCACATGGATTTTGTGTAGAG
+
BBAAABCCABB9;2B111=1111*/8884444
@HQ52Q:00048:00009
CGTGTCTCTAGGCACAGGATTTTGTGTAG
+
B=::<CBCCCC@AB<99<9999/9@@>99
@HQ52Q:00048:00024
TGATACGTCTCCTTCCTTAGTTACTTCAG
+
@BAA;<<CBBB>A?@595999;>BC>@>9
@HQ52Q:00048:00026
ACGAGTGCGTTCCCATGTCG
+
?A@CCCB?>9244-9>?>?@
@HQ52Q:00048:00037
ACGAGTGCGTTCCCCATGTCGTAGGTACTC
+
BB?BAA@@@A=@@@6@ABBBB@==:69998
@HQ52Q:00049:00006
CGTGTCTCTAGGCACAGGATTTTGTGTAGAG
+
CADAGBBBBBB@CC99959999-99974444
@HQ52Q:00049:00009
CGTGTCTCTAGGACACAG
+
<=AA@92---,***,,,.
@HQ52Q:00049:00010
CGTGTCTCTAGGCACAGGATTTTGTGTAG
+
ACECDCCCCCC?BC999<9999/9>9899
@HQ52Q:00049:00016
TCTCTATGCGCTCCACATGTCTAAGGT
+
CCCCCBB?AAA;<:<BBBDCDCC@B>@
@HQ52Q:00049:00033
CGTGTCTCTAGGCACAGGATTTGTGTAG
+
CCAABCCCFCB?AB99484491844394
@HQ52Q:00004:00058
ACGAGTGCGTTCCCCATGTCGTAGGTACTC
+
9;BBBBCBAA5444/9>>>AA;76714497
@HQ52Q:00004:00059
ATATCGCGAGGGTATGGAAGACTCTATA
+
?>?BDCCDCHHBBBBB?C?A:7777=8;
@HQ52Q:00004:00063
CGTGTCTCTAGCACAGGATTTGTGTAG
+
//7/44:/,,,,,//;899;-444344
@HQ52Q:00004:00068
GACGAGTGCGTTC
+
@CBCCCCB@B;59
@HQ52Q:00004:00079
ACGAGTGCGTTCCCCATGTCGTAGGTACTC
+
9<BBBAB@>>5999,84@?>>>774799@>
@HQ52Q:00004:00082
ACGAGTGCCGTTCCCATGTCGTAGGTACTC
+
AAA?BAA><9959914447>?>AB=A<<<;
@HQ52Q:00004:00084
CGTGTCTCTAGGCACAGGATTTGTGTAG
+
@AACCCCCC@@=@ACBCACCC>DEDCGA
@HQ52Q:00004:00092
AGCACTGTAGCTGTCATTAGTTACTTGT
+
;;<@A>A;><CBBBHCCADBB;;;B>>>
@HQ52Q:00004:00095
TACTGAGCTACACACACAGAAAGATTGGTG
+
B:;;CCAA@CBB9999893399;;<=@;?@
@HQ52Q:00005:00056
TCTCTATGCGTCACATGTCT
+
11//////99983334////
@HQ52Q:00005:00068
AAGAGTGCGTTCCCCATGTCGTAGGTACTC
+
C@CDEEA@9A5999/9998>@@>@;?@@AB
@HQ52Q:00005:00076
CGTGTCTCTAGGCACAGGATTTGTGTAG
+
<ABBCCBDBBB=@;99><99919?@?BB
@HQ52Q:00005:00079
TAGTATCAGCCTCGCCATGACGAAGGTATTCC
+
9;>?B@A@?A=AAAB>B;<<?:99:24499:8
@HQ52Q:00005:00081
CGTGTCTCTAGGCACAGGATTTTGTGTAGA
+
BCCDCA@BCCC8;<A9959999/9@@8999
@HQ52Q:00005:00084
CGTGTCTCTAGGCACAGGATTTGTGTAG
+
AAAABCBB@@@=;<9>AA99919?@?99
@HQ52Q:00005:00086
CGTGTCTCTAGGCACAGGATTTGTGTAGA
+
BBFAAABBAAAEDIEA@<99919998999
@HQ52Q:00005:00087
ACGAGTGCGTTCCCATGTCGTAGGTACTC
+
BCBBABC@C@59909998BC977>?98:;
@HQ52Q:00005:00095
CGTGTCTCTAGGCACAGGATTTGTGTAG
+
==@ABBA@@@@>;<99A>99919>@@99
@HQ52Q:00005:00098
CGTGTCTCTAGGCACAGGATTTGTGTAG
+
<<<C@AAC<<<BAB@AA<99919D@@BD
@HQ52Q:00006:00060
ACGAGTGCGTTCCCCATGTCG
+
9<BCBBBC;@2444-9?@?A@
@HQ52Q:00006:00061
CGTGTCTCTAGGCACAGGATTTGTGTAG
+
49EDCCBCCBB=?AA>B@99919?@?AF
@HQ52Q:00006:00068
CGTGTCTCTAGGCACAGGATTTTGTGTAGA
+
99ACAAABCCBC:;<@B69999/9@@>>>9
@HQ52Q:00006:00071
ACGAGTGCGTTCCCCATGTCGTAGGTACTC
+
49A@@@?@AB6999,9???BBB@A:9:<@@
@HQ52Q:00006:00074
ACGAGTGCGTTCCCCATGTCGTAGGTACTC
+
89@@@@@@@@6999/9998?;88<:79887
@HQ52Q:00006:00075
CGTGTCTCTAGGCACAGGATTTTGTGTAG
+
>ABBCBBBBCC@CFDA@<9999/9@@>AA
@HQ52Q:00006:00076
CGTGTCTCTAGGCACAGGATTTGTGTAG
+
:@AAACCCEDFB@AA@@@99919A???>
@HQ52Q:00006:00082
ACGAGTGCGTTCCCCATGTCGTAG
+
AA?99=@@@C6999,4>>>ABBA@
@HQ52Q:00006:00083
CGTGTCTCTAGGCACAGGAT
+
49?>=B=@8=8701,,,*,,
@HQ52Q:00006:00090
CGTGTCTCTAGGCACAGGATTTG
+
AACDCCBCCCC@BB<99<99919
@HQ52Q:00007:00050
CGTGTCTCTAGGCACAGGATTTGTGTAG
+
;CCCCCCBBCCBCAA@A=98809998??
@HQ52Q:00007:00056
CGTGTCTCTAGGCACAGGATTTGTGTAG
+
ABB?@@@@@@@=@CBBB@;;;7;AAACC
@HQ52Q:00007:00079
ACGAGTGCGTTCCCCATGTCGTAGGTACTC
+
CCBBBCCC@@>ACB7B;<;ACCCC@B<<<C
@HQ52Q:00007:00084
CGTGTCTCTAGGCACAGGATTTGTGTAG
+
AAJICCBBBBB@BCB;;944809AB?AB
@HQ52Q:00007:00089
ACGAGTGCGTTCCCCATGTCGTAGGTACTC
+
=@?;;9A@@@6999/9@@@BBA@@;?;;;?
@HQ52Q:00007:00095
AGCACTGTAGCTGTCACTATGTTACTTGT
+
994444449444449677///778/424=
@HQ52Q:00008:00066
ATATCGCGAGGGTATGAA
+
A;;99<<9;/8+///./,
@HQ52Q:00008:00071
CGTGTCTCTAGGCACAGGATTTT
+
?;/111///14<?A@@;59999/
@HQ52Q:00008:00077
CGTGTCTCTAGGCACAGGATTTTGTGTAG
+
<<=EECCCCDB?>=99959999/9@@899
@HQ52Q:00008:00092
ACCGAGTGCGTTCCC
+
9<?BBCCCCA@5444
@HQ52Q:00009:00052
CGTGTCGTCTACGGCATAGG
+
999>>9444444483////,
@HQ52Q:00009:00072
CGTGTCTCTAGGCACAGGATT
+
44444;88///,.,006,///
@HQ52Q:00009:00073
CGTGTCTCTAGGCACAGGATTTTGTGTAG
+
ABBCBA@@;;;<>@<<<:1111+11<01/
@HQ52Q:00009:00077
CGTGTCTCTAGGC
+
9;CDBBBBBBC8;
@HQ52Q:00009:00079
CGTGTCTCTAGGCACAGGATTTTGTGTAG
+
@ABEBBBCAA@BCA>>>;9999/9>>?>>
@HQ52Q:00010:00050
TGATAGTCTCCTTCCTTAGTTACTTCA
+
>>A@>>@<11,1,/,/,,//,///,//
@HQ52Q:00010:00057
CGTGTCTCTAGGCACAGGATTTTGTGTAG
+
9BCCBFDCCBB;;=B@A@9999/9>>>AA
@HQ52Q:00010:00060
CGTGTCTCTAGGCACAGGATTTGTGTAG
+
?ACDECCBACB@B:99@<99919990:;
@HQ52Q:00010:00063
CGTGTCTCTAGGCACAGGATTTGATGGTAGAGG
+
,//4444449;23:444:44804444239:998
@HQ52Q:00010:00066
TCTCTATGCGCTCACATGTCTAAGGT
+
8///9>991<<11/6/44949:9;<8
@HQ52Q:00010:00084
ACGAGTGCGTTCCCCATGTCGTAGGTACTC
+
89>>@@AAAA=AAA6@A>???887379893
@HQ52Q:00010:00098
TAGTATCAGCCTCGCCATGACGAAGGTATTCC
+
;;B<99A?996;AAB@CCEBBA@=B=<92>A,
@HQ52Q:00011:00053
ACGAGTGCGTTCCCCATGTC
+
99@99<<ABD6<<<4;@CCB
@HQ52Q:00011:00056
ACGAGTGCGTTCCCATGTCGTAGGTACTC
+
=@BA9;<?@D59919998ABBBCAB<<;;
@HQ52Q:00011:00077
ATATCGCGAGGGTATGGAAGACTCTATAG
+
CBBBBABBBBDCB@@?<@;>?><==@844
@HQ52Q:00011:00078
CGTGTCTCTAGGCACAGGATTTTGTGTAG
+
CCBECDBCBBB@;;9@@<9999/9D@ACC
@HQ52Q:00011:00081
CGTGTCTCTAGGCACAGGATTTTGTGTAG
+
CCCCDCB9:;C@ABA>>=9999/9@@899
@HQ52Q:00011:00088
AGCACTGTAGCTGTCACTAGTTACTTGT
+
?==AB<9<<<BCCC=:<@@@A>AAB>AA
@HQ52Q:00011:00092
ACGAGTGCGTTCCCCATGTCGTAGGTACTC
+
9<;@@@><==-111+1/8777;97014483
@HQ52Q:00011:00099
TAGTATCAGCCTCGCCATGACGAAGGTATTCC
+
/16:AACC<;9<<<B@DBCCCA@==<494992
@HQ52Q:00012:00060
CGTGTCTCTAGGCACAGGATTTTGTGTAG
+
ABCCCCCBA@@?BGCCBA@@@@8@CCCDD
@HQ52Q:00012:00072
CGTGTCTCTAGGCACAGGATTTGTGTAG
+
99ADBDBB@@=<?A>@@B99918>><B9
@HQ52Q:00012:00073
ACGAGTGCGTTCCCATGTCGTAGGTACTC
+
BA?@@9999959904;@B@@@@@:<9998
@HQ52Q:00012:00081
CGTGTCTCTAGGCACAGGATTTTGTGTA
+
9<@B;<;AABA@BFA@@A9999/9@@89
@HQ52Q:00012:00082
CGTGTCTCTAGGCACAGGATTTTGTGTAG
+
BBECCDCCBBB@@AA@@59999/9@?>?9
@HQ52Q:00012:00083
CGTGTCTCTAGGCACAGGATTTGTGTAG
+
BBCC@A@@@@@=:<9>==99919@@899
@HQ52Q:00012:00084
CGTGTCTCTAGGCACAGGATTTGTGTAGA
+
AACEBBBCCCBC;<999899919@@8994
@HQ52Q:00012:00086
ACGAGTGCGTTCCCATGTCGTAGGTACTC
+
?@BBBA@>9969919488BCBAA=:;;>8
@HQ52Q:00012:00094
ATCAGACACGGACACAGCAGAACACACAG
+
>>?@9944998444444:97;>AA=>B;0
@HQ52Q:00013:00051
ACGAGTGCGTTCCCCATGTCGTAGGTACTC
+
9;BBBBBCAA5999,4=>>BBBCC=>9998
@HQ52Q:00013:00059
TGATACGTCTCCTTCTTAGTTACTTCA
+
@9899999911,1,1/7///,444244
@HQ52Q:00013:00064
CGTGTCTCTAGGCACAGGATTTTGTGTAG
+
ABECABBBBBB=?AA@@<9999/9?@@FA
@HQ52Q:00013:00078
CGTGTCTCTAGGCACAGGATTTTGTGTAG
+
BBECCBBBBBBACCC=9;9999/9@BACD
@HQ52Q:00013:00080
CGTGTCTCTAGGCACAGGATTTGTGAGGC
+
CCDAABBBBBC@@A@?@>99909>?>;@:
@HQ52Q:00013:00084
CGTGTCTCTAGGCACAGGATTTTGTGT
+
BBBCCA?ABA@=@A>@@=9999/9>>?
@HQ52Q:00013:00089
CGTTTCTCTAGGCACAGGATTTGTGTAGA
+
999919ABCEC@CCA@><788/8?>@BA@
@HQ52Q:00013:00090
TGATACGTCTCCTTCCTTAGTTACTTCAG
+
CBBBCCCCAAAAB>A595999599DA?@;
@HQ52Q:00013:00094
CGTGTCTCTAGGCACAGGATTTGTGTAG
+
B?AA@@@B@@@=@A>??<99919>>??A
@HQ52Q:00014:00060
ACGAGTGCGTTCCCCATGTCGTAGGTACTC
+
9<BBAA@@@C6999-9>>>BB@??=?;9;?
@HQ52Q:00014:00067
CGTGTCTCTAGC
+
444444:////,
@HQ52Q:00014:00073
CGTGTCTCTAGGCACAGGATTTTGTGTAG
+
ECDGCCCC;99<899>><9999/9>>>?9
@HQ52Q:00014:00079
CGTGTCTCTAGGCACAGGA
+
AAACCC@BA9948999>98
@HQ52Q:00014:00089
ACGAGTGCGTTCCCCATGTCGTAGGTACTC
+
9<B@<<=<<C699</9@@>=;:::,01/1.
@HQ52Q:00014:00099
CGTGTCTCTAGGCACAGGATTTGTGTAG
+
<<ACECEEGCC@<<9AA599919>>>?9
@HQ52Q:00015:00051
ACGAGTGCGTTCCCCATGTCGTAGGTACTC
+
9@B;<?CA@B5999,999>ACBBA>A;898
@HQ52Q:00015:00052
ACGAGTGCGTTCCCCATGTCGTAGGTACTC
+
@ABBABBC;@2444/9998CBBBC?B<<<<
@HQ52Q:00015:00053
CGTGTCTCTAGGCACAGGATTTTGTGTAG
+
@CGBBBABCCB=@A@=@@9998/9@@@BG
@HQ52Q:00015:00054
ACGAGTGCGTTCCCCATGTCGTAGGTACTC
+
9;A;;<<AAB6=<<,8A@:;;?=?::;;AA
@HQ52Q:00015:00058
TCTCTATGCGCTCCACATGTCTAAGGT
+
<9;ABBCB@>=945999>>A@BB>B@B
@HQ52Q:00015:00068
TGATACGTCTCCTTCCTTAGTTACTTCA
+
==9<=A@CB@><><><>599@;99<699
@HQ52Q:00015:00078
CGTGTCTCTAGGCACAGGATTTTGTGTAGA
+
@@BBCECCBBB@AB99984999/9997944
@HQ52Q:00015:00084
TGATACGTCTCCTTCCTTAGTTACTTCA
+
BBB?>@BBA@@@B=@=@<>>?9=<B?BB
@HQ52Q:00015:00086
ACGAGTGCGTTCCCCATGTCGTAGGTACTC
+
9;BCBBB@@B5999-9>@?BC<::>:;;;;
@HQ52Q:00015:00091
ACGAGTGCGTTCCCCATGTCGTAGGTACTC
+
BBBBBAB?996999,4447BB>;???@@@?
@HQ52Q:00015:00099
TAGTATCAGCCTCGCCATGACGAAAGGTATTCC
+
BCB??@A@996;AAB@BB@AA999-49::=?=;
@HQ52Q:00016:00059
ACGAGTGCGTTCCCCATGTCGTAGGTACTC
+
=@C;;<A@AA6999/9>@ABCCAA?B<<<B
@HQ52Q:00016:00063
CGTGTCTCTACGGCACAG
+
44949447;///,./44/
@HQ52Q:00016:00067
CGTGTCTCTAGGCACAGGA
+
CCCCC@@@BBB?CDB@A<9
@HQ52Q:00016:00073
ACGAGTGCGTTCCCATGTCGTAGGTACTC
+
>@?9;=A@@D69914>>>?B;::;<>>>8
@HQ52Q:00016:00076
CGTGTCTCTAGGCACAGGATTTTGTGTAG
+
>@@C@A@AACC@;=<BB?9999/9@@>99
@HQ52Q:00016:00079
CGTGTCTCTAGGCACAGGATTTTGTGTAG
+
CCECFCBB99<>AB@@B=9999/9A@:11
@HQ52Q:00016:00082
ACGAGTGCGTTCCCCATGTCGT
+
@@>BAA@@>>5999-9?@@AA;
@HQ52Q:00016:00092
CGTGTCTCTAGGCACAGGATTTGTGTAG
+
BAAACCCCBAA@BDBBB<99919?>?B9
@HQ52Q:00016:00097
ACGAGTGCGTTCCCATGTCGTAGGTACTC
+
9;@B<=<@@B599148=:?B00.901113
@HQ52Q:00017:00062
TACTGAGCTACACACACAGAAAGATTGGTGC
+
;111/8848;AC<;<>>>377599?AC@B@<
@HQ52Q:00017:00064
CGTGTCTCTAGGCACAGGATTTGTGTAG
+
;ABBAABC@A@?AA>>@<99918@@?CD
@HQ52Q:00017:00072
CGTGTCTCTAGGCACAGGATTTTGTGTAG
+
BCFCCDCA@@B@CC@?@<9999/9@@?@A
@HQ52Q:00017:00077
TAGTATCAGCCTCGCCATGACGAAGGTATTCC
+
;=DCB?AB9;;<CCCFBBBBGA@>@@CAA>@;
@HQ52Q:00017:00096
CGTGTCTCTAGGCACATGGATTTGTGTAG
+
99;:A9949942344444899;:444449
@HQ52Q:00018:00051
TAGTATCAGCCTCGCCATGACGAAGGTATTC
+
>@;;>;;;=@=@99<?<<;BCA@@=244924
@HQ52Q:00018:00066
CGTGTCTCTAGGCACATGGATTT
+
<@CBBB@@;99=79////,///+
@HQ52Q:00018:00081
CGTGTCTCTAGGCACAGGATTTGTGTAG
+
BBCCBBA>BBB@?AAB@?99909?@?BD
@HQ52Q:00018:00082
CGTGTCTCTAGGCACAGGATTTGTGTAG
+
CABCBCDBAAA@CG;99<99919@@>>9
@HQ52Q:00018:00084
CGTGTCTCTAGGCACAGGATTTGTGTAG
+
<<<CCCBBBCC@BCCCCAA@@>@@=?C;
@HQ52Q:00018:00096
TCTCTATGCGCTCCACATGTCTAAGGT
+
CDCCCBBCCCBBB@BAAABB@985959
@HQ52Q:00018:00098
CGTGTCTCTAGGCACAGGATTTGTGTAG
+
CCDBBBBBBBB@@A@?@;9991999>99
@HQ52Q:00019:00057
CGTGTCTCTAGGCACAGGATTTGTGTAG
+
BBDGBBACCBB@BABA?=111+1<1112
@HQ52Q:00019:00060
CGTGTCTCTAGGCACAGGATTTGTGTAG
+
CBDGCCABA996:BA@@A9998<BA@BE
@HQ52Q:00019:00064
CGTGTCTCTAGGCACAGGATTTGTGTAG
+
CCCDCCBBB@@=?AAEDAAA@<@@?@AA
@HQ52Q:00019:00070
CGTGTCTCTAGGCACAGGATTTGTGTAG
+
CDFC@AACBA@?ACA@B=99<8;B@CBD
@HQ52Q:00019:00072
CGTGTCTCTAGGCACATGG
+
44@>111//;66./////,
@HQ52Q:00019:00078
ACGAGTGCGTTCCCATGTCGTAGGTACTC
+
=@9;9>>>>>69914>>?@@@CB::<<<;
@HQ52Q:00019:00079
AGCACTGTAGCTGTCACTAGTTACTTGT
+
>99944>99444;999949:;2449244
@HQ52Q:00019:00081
TGATACGTCTCCTTCCTTAGTTACTTCA
+
CCBA@??CA=?>A>A>BABBB@AAABCC
@HQ52Q:00019:00083
ACGAGTGCGTTCCCATGTCGTAGGTACTC
+
9<BBBBB@?@59909987?;777?@A@@;
@HQ52Q:00019:00092
ACGAGTGCGTTCCCATGTCGTAGGTACTC
+
=@BCBBAC>:244-9F@BCCCA@:189>>
@HQ52Q:00020:00053
ACGAGTGCGTTCCCCATGTCGTAGGTACTC
+
>@BBDCCCBA6:::/8=?;BBC?A=@;;;?
@HQ52Q:00020:00054
CGTGTCTCTAGGCAACAGGATTTTGTGTAG
+
DCCCDDBBBBB?BC:;;A?9999/9@@BDB
@HQ52Q:00020:00062
ACGAGTGCGTTCCCCATGTCGTAGGTACTC
+
9;CAAABB@?5499/9@FBCCA@?>A:;;B
@HQ52Q:00020:00070
TGATACGTCTCCTTCCTTAGTTACTTCA
+
AABBABDBB=9;=245;>BBC@CECBCC
@HQ52Q:00020:00075
TACTGAGCTACGACA
+
///////9;44444/
@HQ52Q:00020:00077
CGTGTCTCTAGGCACATGGATTTTGTG
+
=<<=BBBICCB<0-----8---,*,00
@HQ52Q:00020:00083
CGTGTCTCTAGGCACAGGATTTTGTGTAGA
+
ABBCBCCCAAA?@DB@@>9999/9>>>999
@HQ52Q:00020:00085
ACGAGTGCGTTCCCCATGTCGTAGGTACTC
+
ABBCBBACCB5999,8@@?AB791<79998
@HQ52Q:00020:00086
CGTGTCTCTAGGACAC
+
////44488//,//4.
@HQ52Q:00020:00098
ACGAGTGCGTTCCCCATGTCGTAGGTACTC
+
>@C@@ACA>?5999/9890:>00/:/1//3
@HQ52Q:00021:00052
CGTGTCTCTACGGTCACTGATTTGTGTAG
+
9?<;9@@;1111,..,,/////+/////4
@HQ52Q:00021:00061
ACGAGTGCGTTCCCCATGTCGTAGGTACTC
+
BBB@@@CCBB=CC@6@@BABBCCB=?;<;?
@HQ52Q:00021:00068
CGTGTCTCTAAGCACAGGATTTGTGTAG
+
AAFDCCBCDB?BCCB@@>99919@B?99
@HQ52Q:00021:00072
CGTGTCTCTAGGCACAGGATTTGTGTAG
+
AAACDCBBBBB>;=<AAA999199?>AA
@HQ52Q:00021:00078
TGATACGTCTCCTTCCTTAGTTACTTCAG
+
D<<<C@AACCC@C@C@C=?8859?>;>@9
@HQ52Q:00021:00082
TGATACGTCTCCTTCCTTAGTTACTTCA
+
C@???@ABBCCBDAC?B@CCB>@@B<@9
@HQ52Q:00021:00096
CGTGTCTCTAGGCACAGGATTTGTGTAG
+
AABB@@@;<;;::CB@@<99919>>?BC
@HQ52Q:00021:00097
ACGAGTGCGTTCCCATGTCGTAGGTAACTC
+
@99;<<@@>>6991444397;7>3142//.
@HQ52Q:00021:00098
ACGAGTGCGTTCCCATGTCGTAGGTACTC
+
4999>9449929B>ABCBCCC?<379893
@HQ52Q:00021:00099
ACGAGTGCGTTCCCCATGTCGTAGGTACTC
+
@@BA@AACCD@CCC:CBB?@BBCC@A@A@B
@HQ52Q:00022:00058
ACGAGTGCGTTC
+
84444444442/
@HQ52Q:00022:00072
ACGAGTGCGTTCCCCATGTCGTAGGTACTC
+
AACCB?@=?@5999,9>>>BC@@?:?>998
@HQ52Q:00022:00074
TGTCTCTAGGCACAGGATTTTGTGTAGA
+
@BDDCCCDC>@@:87=7888.8@@?A<;
@HQ52Q:00022:00093
ATCAGACACGGACACAGCAGAACACACA
+
BCCC<;9>;@5<4@9>99933;887713
@HQ52Q:00023:00052
ACGAGTGCGTTCCCCATGTCGTAGGTACTC
+
9>BCCCCAAA@CCF9B9:8CCC??<?;<;@
@HQ52Q:00023:00067
CGTGTCTCTAGGCACAGGATTTGTGTAGA
+
4@>?@AABBBC?AB999<99919997944
@HQ52Q:00023:00070
CGTGTCTCTAGGCACAGGATTTTGTGTAG
+
AACCDBAAAAB@BCC:>>9844/9@@?AC
@HQ52Q:00023:00073
CGTGTCTCTAGGCACCAGGATT
+
444444444442.//,//,///
@HQ52Q:00023:00077
TCTCTATGCGCTCCACATGTCTAAGGT
+
DEGBABBCDCBBB?BABADDDDB?A?B
@HQ52Q:00023:00082
ACGAGTGCGTTCCCCATGTCGTAGGTACTC
+
=@?;9<B?@B6999-9@@>ABA@@:9:9@?
@HQ52Q:00023:00086
ACGCTCGACATGCCCAGGTACAGGAG
+
C;:;AB<99@>>>?6??>8?=?;20.
@HQ52Q:00023:00098
CGTGTCTCTAGGCACAGGATTTGTGTAGA
+
AABBB@;;;;;>@GDA@598918=@>?99
@HQ52Q:00023:00099
CGTGTCTCTAGGCACAGGATTTTG
+
CCABBB?B@9428999/5//11+1
@HQ52Q:00024:00051
CGTGTCTCTAGGCACAGGATTTTGTGTAG
+
CCABBCHBB@?=@EBB@@9988/8>??@B
@HQ52Q:00024:00063
ACGAGTGCGTTC
+
BBA??ABAA@=@
@HQ52Q:00024:00068
CGTGTCTCTAGGCACAGGATTTTGTGTAGA
+
@AACBBBBBB@?BB;99;9999/9990111
@HQ52Q:00024:00074
ACGAGTGCGTTCCCCATGTCGTAGGTACTC
+
=??9:<<BAB6999/9@@AAA@A?36:;@A
@HQ52Q:00024:00076
CGTGTCTCTAGGCACAGGATTTGTGTAG
+
@@@C@ABBBGDADDCBB?99919>>@A9
@HQ52Q:00024:00083
ACGAGTGCGTTCCCCATGTCGTAGGTACTC
+
4;?9999=>95999,4>>>>?;77=79998
@HQ52Q:00024:00086
CGTGTCTCTAGGCACAGGATTTTGTGTAG
+
BCCCD@?ADED@CCB?@;9999/999011
@HQ52Q:00024:00087
ACGAGTGCGTTCCCCATGTCGTAGGTACTC
+
BBBB@A@>AA6999,9888>>>>?479>>>
@HQ52Q:00025:00058
ACGAGTGCGTTCCCCATGTCGTAGGTACTC
+
BB?@ACA@@B=A@@6@;;:CBBBE@C<?<<
@HQ52Q:00025:00059
CGTGTCTCTAGGCACAGGATTTGTGTAG
+
??ACCCCBCBB?BDGBBA9990999?CC
@HQ52Q:00025:00064
ACGAGTGCGTTCCCCATGTCGTAGGTACTC
+
899999994>59<<49AB@AA??=;:99;;
@HQ52Q:00025:00089
CGTGTCTCTAGGCACATGGATTTGTGTAGA
+
99999>@B;<<?@A11//7///+///6444
@HQ52Q:00025:00090
CGTGTCTCTAGGCACAGGATTTTGTGTAGA
+
BBBCCBBBCCC@CDCBA59999/9@@@=<9
@HQ52Q:00026:00056
CGTGTCTCTAGGCACAGGATTTTGTGTAG
+
AABBBBCBBDC@CCCA@>9999/9??>AA
@HQ52Q:00026:00068
ACGCTCGACATGCCCAGGTTACAGGAGG
+
BBAA<<<<<A?A>B;>>4711//7,..,
@HQ52Q:00026:00076
TGATACGTCTCCTTCCTTAGTTACTTCA
+
BBBCDCB@?@DAH@B@A?A;;7<@@@BB
@HQ52Q:00026:00084
ACGAGTGCGTTCCCCATGTCGTAGGTACTC
+
BBBABAB?995444,9>>>>?7;85;;;A<
@HQ52Q:00026:00085
CGTGTCTCTAGGCACAGGATTTTGTGTAG
+
<<<AAA@AABB@BCB>><9999/9D@@EA
@HQ52Q:00026:00094
CGTGTCTCTAGGCACAGGATTTGTGTAG
+
?@AAAABCCBB?BCCB@;99809?@??9
@HQ52Q:00027:00061
CGTGTCTCTAGGCACAGGATTTTGTGTAG
+
BABC<<:BBCC@BCDBA@9999/9@@?CB
@HQ52Q:00027:00071
CGTGTCTCTAGGCACAGGATTTTGTGTAGA
+
AB@<;<AA;;<@BGAA87/111+1110///
@HQ52Q:00027:00072
CGTGTCTCTAGGCACAGGATTTTGTGTAGA
+
AAACCBB;;;@=@CB@@<9999/9AB?BCA
@HQ52Q:00027:00084
TCTCTATGCGCTCCACATGTCTAAGGT
+
>BAAAACCCB@?A>@@@ACCCCC?B@B
@HQ52Q:00027:00093
AGCACTGTAGCTGTCACTAGTTACTTGT
+
;@@ABBC?@ABBBCDCBBC?=;===;=@
@HQ52Q:00027:00099
CGTGTCTCTAGGCACATGGATTTGTGTAGA
+
CBBCCCBC@@@<>A9999E99914:94444
@HQ52Q:00028:00053
CGTGTCTCTAGGCACAGGATTTTGTGTAG
+
CBCBB??AABC@BECBA@9999/9>??AC
@HQ52Q:00028:00057
ACGAGTGCGTTCCCCATGTCGTAG
+
?@@ACCBA>92444/9??>?;;7>
@HQ52Q:00028:00072
CGTGTCTCTAGGCACATGGATTTTGTGTAGA
+
<=DDECBBGBC9311111:1111*///6444
@HQ52Q:00028:00075
ACGAGTGCGTTCCCCATGTCGTAGGTACTC
+
BBBBCCB?@@5999,4=>>BCAAB@;<<@F
@HQ52Q:00028:00082
CGTGTCTCTAGGCACAGGATTTTGTGTAGA
+
<BCDDA@@ECB@:;99969999/9>>>>AA
@HQ52Q:00028:00096
ACGAGTGCGTTCCCATGTCGTAGGTACTC
+
BAAACCC@CA244-9>>?CCBBD??@A@;
@HQ52Q:00029:00050
CGATGTCTCGCTAGGCGAGCATGGATTTTGTGTAGGA
+
/////60,******0((/11::;;;>;;52....,*,
@HQ52Q:00029:00051
CGTGTCTCTAGGCACAGGATTTTGTGTAG
+
?4:>ABBBCCC@BGDCB=9999/9?>:11
@HQ52Q:00029:00059
CGTGTCTCTAGGCACAGGATTTTGTGTAG
+
@AACFDBBBAA>@A?=B@@@@@6=@@@A?
@HQ52Q:00029:00060
CGTGTCTCTAGGCACAGGATTTTGTGTAG
+
A@CB@@@;;<E@C==<C?9999/8>>?CB
@HQ52Q:00029:00061
CGTGTCTCTAGGCACAGGATTTTGTGTAG
+
BBCCCCBA?BB@BCC;B>9998/9A@@?A
@HQ52Q:00029:00082
CGTGTCTCTAGGCACAGGATTTTGTGTAG
+
GBAAAAABCCC?BCA>>@9999/9997??
@HQ52Q:00029:00084
ACGAGTGCGTTCCCCATGTCGTAGGTACTC
+
BBBAAB@;995999,4;;9BA;99579493
@HQ52Q:00029:00088
CGTGTCTCTAGGCACAGGATTTTGTGTAGAG
+
99BBDCBAACC@CCB@;84489,8887::44
@HQ52Q:00029:00096
ACGAGTGCGTTCCCCATGTCGTAGGTACTC
+
?A?ABB?:>@5444-9?@?BBBBD=??@@?
@HQ52Q:00029:00097
CGTGTCTCTAGGCACAGGATTTTGTGTAGA
+
AACECBB<<;B@ABCB@<9999/9997449
@HQ52Q:00029:00099
CGTGTCTCTAGGCACAGGATTTGTGTAGA
+
AAABBCDDA?@@CFCC@A99919>>8999
@HQ52Q:00030:00057
CGTGTCTCTAGGCACAGGATTTTGTGTAG
+
B@DACDCBCB?=>BCCCA9998/8>?>BA
@HQ52Q:00030:00060
ACGAGTGCGTTCCCCATGTCGTAGGTACTC
+
BBBBBAA=A@5:444;@@ACBAAA;:?@@@
@HQ52Q:00030:00067
CGTGTCTCTAGGCACAGGATTTTGTGTAG
+
@@BBB@@@CBB>ACB@@=9999/9@@@AE
@HQ52Q:00030:00072
CGTGTCTCTAGGCACAGGATTTTGTGTAGA
+
ACCDBB?ABBC@CEC@A>9999/9?@?>>?
@HQ52Q:00030:00085
CGTGTCTCTAGGCACAGGATTTGTGTAG
+
AABJCCBBCCE@AB@?>;9991999CD<
@HQ52Q:00030:00089
TACTGAGCTACACACACAGAAAGATTGGTGCT
+
B?A?BBCCCBCCBABBB@???07116636600
@HQ52Q:00031:00066
CGTGTCTCTAGGCACAGGA
+
BB?AACCCECC@CDDCHA@
@HQ52Q:00031:00067
CGTGTCTCTAGGCACAGGATTTTGTGTAG
+
BACD@@@CAAA@CB?=>69999/9@@@CE
@HQ52Q:00031:00073
CGTGTCTCTAGGCACAGGATTTTGTGTAG
+
9<<CC@@ABBB@;=9>994899/9>9744
@HQ52Q:00031:00075
CGTGTCTCTAGGCACAGGATTTTGTGTAG
+
BBCCAA@BCCB@ACA@@<9999/9>>>99
@HQ52Q:00031:00077
CGTGTCTCTAGGCACAGGATTTTGTGTAGA
+
CCDDBB?ABBBABD;99;9999/99@?@99
@HQ52Q:00031:00078
ACGAGTGCGTTCCCCATGTCGTAGGTACTC
+
=>=;;<>@A@6999/9?>>?>8774794=7
@HQ52Q:00031:00092
ACGAGTGCGTTCCCCATGTCGTAGGTACTC
+
?@@BCCC@@@5444/9A@?@@@AA:79998
@HQ52Q:00031:00095
ACGAGTGCGTTCCCCATGTCGTAGGTACTC
+
BBABBCCCHC=ACC4<9???8887479993
@HQ52Q:00032:00060
CGTGTCTCTAGGCACAGGATTTTGTGTAGAGG
+
CCDDABBBBBA?;<99989999/989744449
@HQ52Q:00032:00068
CGTGTCTCTAGGCACAGGATTTTGTGTAGA
+
CBBCC;9<BBBBBA>9/,///1+1110///
@HQ52Q:00032:00069
ACGAGTGCGTTCCCCATGTCGTAGGTACTC
+
>>:;<@@@>A=@BB4?99;;8>=>379893
@HQ52Q:00032:00071
CGTGTCTCTAGGCACATGGATTTTGTGTAG
+
CCCBBBBBBBC<@<1111;111211<A>99
@HQ52Q:00032:00078
TCTCTATGCGCTCCACATGTCTAAGG
+
AA@==CDCECDB@8/11////44244
@HQ52Q:00032:00081
CGTGTCTCTAGGCACAGGATTTGTGTAGA
+
CCDCCAAABBB@>ACAAA998-9@@@EC<
@HQ52Q:00032:00084
CGTGTCTCTACGCTACAGGATTTGTGTAGGAG
+
444:99972,,-,,,//:7==@-//////,/7
@HQ52Q:00032:00088
CGTGTCTCTAGGCACAGGATTTTGTGTAG
+
AAGDCCACCCCBAB@=?@9998/9?@?D?
@HQ52Q:00032:00093
CGTGTCTCTACGCACAGGATTTGATGTAGTAG
+
//////4,,,,,,094424;;-4949.6///-
@HQ52Q:00033:00050
CGTGTCTTTAGGCACAGGATTTTGTGTAGAG
+
@@A@@;;;8;B<;:;@><=>>>5???CK><;
@HQ52Q:00033:00070
ACGAGTGCGTTCCCCATGTCGTAGGTACTC
+
AB>?;;<@AD5999/9>>>>??=<:?>AA@
@HQ52Q:00033:00072
CGTGTCTCTAGGCACAGGATTTTGTGTAG
+
BBCBCCBB???@?AC;>;1111+118677
@HQ52Q:00034:00058
ACGAGTGCGTTCCCCATGTCGTAGGTACTC
+
BB=B??;;9@5999/9@@BC;;;B479;98
@HQ52Q:00034:00073
CGTATCTCTAGGCACAGGATTTTGTGTAG
+
CB:<<C@A@BB>@C@>>;9999/998>?9
@HQ52Q:00034:00074
CGTGTCTCTAGGCACATGGATTTTGTGTAGAG
+
AA?AABBCBBB5811111=1111*/666:94/
@HQ52Q:00034:00075
TGATACGTCTCCTTCCTTAGTTACTTCA
+
;>=9111==@A?B?C?A7;9959@?<99
@HQ52Q:00034:00076
CGTGTCTCTAGGCACAGGATTTTGTGTAG
+
<<<BABB<<<C>CBB@?<9999/9484/1
@HQ52Q:00034:00077
CGTGTCTCTAGGCACAGGATTTTGTGTAGA
+
BBDEBBCECAA=@CB@@=9999/9>???99
@HQ52Q:00034:00079
ACGAGTGCGTTCCCCATGTCGTAGGTACTC
+
CBBBBBBBBB>BBB9A@@?88871018443
@HQ52Q:00035:00058
CGTGTCTCTAGGCACAGGATTTTGTGTAG
+
11=>BBDC?;<ACCBBA59999/9@>>?>
@HQ52Q:00035:00064
TACTGAGCTACACACACATGGAAAGAT
+
9>>@@@=@AA@;4911/6/.,..+.55
@HQ52Q:00035:00076
ATCAGACACGGACACAGCAGAACACACA
+
?>@@BCBBCC<>>DCB<;;:858>776<
@HQ52Q:00035:00078
CGTGTCTCTAGGCACAGGATTTTGTGTAGAGG
+
AADCFBABCCE@CIEA@:8999/999894442
@HQ52Q:00035:00080
CGTGTCTCTAGGCACAGGATTTTGTGTAGA
+
AAACECBBBBC@>AA@>@9999/9991111
@HQ52Q:00035:00081
ACGAGTGCGTTCCCCATGTCGTAGGTACTC
+
BBCCCCCA@@5999/9>@>AA???5:;A>@
@HQ52Q:00036:00069
CGTGTCTCTAGGCACAGGATTTGTGTAG
+
<<ADCCCBDBC?BCCBCA99909@@@FE
@HQ52Q:00036:00081
ACGAGTGCGTTCCCCATGTCGTAGGTACTC
+
9;BB@A@@?@2444/998>?8769:79893
@HQ52Q:00036:00095
CGTGTCTCTAGGCACATGGATTTTGT
+
BCCCCCBCB@A=><=1--+----*,,
@HQ52Q:00036:00098
ACGAGTGCGTTCCCCATGTCGTAGGTACTC
+
BA9;;AB@AD5999/9>?883331014443
@HQ52Q:00037:00051
CGTGTCTCTAGGC
+
BBCCCCCBCCC@C
@HQ52Q:00037:00055
CGTGTCTCTAGGCACAGGATTTGTGTAGA
+
@?ACCC@A?885899@?:99914>><999
@HQ52Q:00037:00060
CGTGTCTCTAGGCACAGGATTTTGTGTAG
+
CCDCCB??BBB@BDB@><9999/9>>>>@
@HQ52Q:00037:00062
ACGAGTGCGTTCCCCATGTCGTAGGTACTC
+
:@>?9;<@?D<CCA6@AB???@@>379@@@
@HQ52Q:00037:00063
CGTGTCTCTAGGCACAGGATTTTGTGTAGA
+
CCBCBCBBBBC@CCB:B<9999/9>>>FCA
@HQ52Q:00037:00066
ACGAGTGCGTTCCCCATGTCGTAGGTAC
+
B@@@;<<@BB>BCC9@>8>:00..,./,
@HQ52Q:00037:00089
CGTGTCTCTAGGCACATGGATTTTGTGT
+
AA:<;@BA@ABBBB=111;111/*/22,
@HQ52Q:00037:00098
CGTGTCTCTAGGCACAGGATTTTGTGTAG
+
BBCCD::<BAC@BBA@@;9999/99>>?9
@HQ52Q:00038:00050
TACTGAGCTCACACACAG
+
89999>91////////,,
@HQ52Q:00038:00051
CGTGTCTCTAGGCACAGGATGAGGC
+
CCDCCCBCCBB@CE@@@>@@>=>;>
@HQ52Q:00038:00052
CGTGTCTCTAGGCACAGGATTTGTGTAAGGC
+
BBBDCBCBBBB@BC@;@59980-==-*)*)*
@HQ52Q:00038:00058
ACGAGTGCGTTCCCCATGTCGTAGGTACTC
+
BC@@?ABBAA?AHN:CCBA@>>8737>>>>
@HQ52Q:00038:00069
CGTGTCTCTAGGCACAGGATTTTGTGTAG
+
AAAABBBB@@@>8999424448/9<;911
@HQ52Q:00038:00086
ATCAGACACGGACACAGCAGAACAC
+
@BC@;<9C99244449444331371
@HQ52Q:00038:00093
CGTGTCTCTAGGC
+
BBEDCCBBBA@=>
@HQ52Q:00039:00054
ACGAGTGCGTTCCCCATGTCGTAGGTACTC
+
BBB?@AA@@B=A@A6@@>>??>==479443
@HQ52Q:00039:00073
ATGACACAGCAGAACACACAGAC
+
AB;<;@CCCCCEB?==9998334
@HQ52Q:00039:00078
ATATCGCGAGGGTATGGAAGACTCTATAGA
+
>>AABAB=@@@?ACCC@C?BBBBB??7788
@HQ52Q:00039:00092
CGTGTCTCTAGGCACAGGATTTTGTGTAG
+
CAAABCCCBAB?BBCAA=9844/8@@?BB
@HQ52Q:00040:00067
CGTGTCTCTAGGCACAGGATTTTGTGTAGA
+
CBCBCBBB@?@@CCCBC=9999/999>?99
@HQ52Q:00040:00076
CGTGTCTCTAGGCACAGGATTTTGTGTAG
+
CECCBBBBBBB??BB9969999/9>>>>>
@HQ52Q:00040:00080
CGTGTCTCTAGGCACAGGATTTTGTGTAGAG
+
>@BD<<<CDCC@@B@9969999/99911111
@HQ52Q:00040:00092
CGTGTCTCTAGGCACAGGATTTTGTGTAGAGG
+
BBCCHDBC@?A@AEAA;:4489-988794442
@HQ52Q:00040:00096
CGTGTCTCTAGGCACAGGATTTTGTGT
+
AAACCCCDBBA>:<11/7666601//3
@HQ52Q:00040:00097
ACGAGTGCGTTCCCCATGTCGTAGGTACTC
+
>A@BAAA@AD5999/8>@813=:7,011/.
@HQ52Q:00041:00061
CGTGTCTCTAGGCACAGGATTTTGTGTAGA
+
AADCCB@BBBB>?BC>A?9998/9@@?BA?
@HQ52Q:00041:00066
ACGAGTGCGTTCCCCATGTCGTAGGTACTC
+
@@9;<AA@AD59<9/9?>>?B??<:7991.
@HQ52Q:00041:00075
ACGAGTGCGTTCCCCCATGTCGTAGGTACTC
+
?A?B:;<?@D69999+9>?>ABBA@5:;;A@
@HQ52Q:00041:00078
CGTGTCTCTAGGCACAGGATTTTGTGTAAAGGC
+
:<=DCDCBBBC@CCB>><9999/99>>@B:?59
@HQ52Q:00041:00080
ACGAGTGCGTTCCCCATGTCGTAGGTACTC
+
AA@?>@=>>>6999-9>>>><766378893
@HQ52Q:00041:00096
ACGAGTGCGTTCCCCATGTCGTAGGTACTC
+
@@B@@A@>AB5999,494337>;;9799=;
@HQ52Q:00042:00060
CGTGTCTCTAGGCACATGGATTTGTGTAGA
+
AA==>ECCC<<9;@<111:<;:86666944
@HQ52Q:00042:00077
CGTGTCTCTAGGCACAGGATTTTGTGTAGA
+
BACCCDBBBABA9:;>><9999/9?@?A99
@HQ52Q:00042:00079
CGTGTCTCTAGGCACATGGATTT
+
@>?>?>@=:@@481////,////
@HQ52Q:00042:00081
TACTGAGCTACACACACAGAAAGATTGGTGCTGC
+
99;;@AABDCADDCBAAA;776611017760-..
@HQ52Q:00042:00082
ACGAGTGCGTTCCCCATGTCGTAGGTACTC
+
=@@B@@@AA@=@@@6@@@?@?>>>3799>7
@HQ52Q:00042:00085
ACGAGTGCGTTCCCCATGTCGTAGGTACTCA
+
>@BB?AABAB5994/9>>?CAAAB59;AA@>
@HQ52Q:00043:00055
ACGAGTGCGTTCCCCATGTCGTAGGTACTC
+
BBBBCC@@AA=AAB6>99888>?>:79993
@HQ52Q:00043:00062
ACGAGTGCGTTCCCCATGTCGTAGGTACTC
+
<BBB@A@>@@6999/9998?>761378443
@HQ52Q:00043:00063
TAGTATCAGCCTC
+
@<CCCCC@@ABB@
@HQ52Q:00043:00082
ACGAGTGCGTTCCCCATGTCGTAGGTACTC
+
8@@A;<<AAB6999/9>@?>?>==479983
@HQ52Q:00044:00059
ACGAGTGCGTTCCCCATGTCGTAGGTACTC
+
ABCB@AADCCBDDD9A@@><8877479893
@HQ52Q:00044:00071
CGTGTCTCTAGGCACAGGATTTTGTGTAG
+
CCCCAAABBBB@BCC@A<9844-8>@??@
@HQ52Q:00044:00072
CGTGTCTCTAGGCACAGGATTTTGTGTAGAG
+
DCDDBCBBBBC@BA?>?;9999/9>>>9944
@HQ52Q:00044:00077
ACGAGTGCGTTCCCCATGTCGTAGGTACTC
+
CCABCDA=@A5999/9>@?@B@??<:9993
@HQ52Q:00044:00081
ACGAGTGCGTTCCCCATGTCGTAGGTACTC
+
?B;<<CB@@@5999/9A@ABCBBB?BBBBB
@HQ52Q:00044:00087
CGTGTCTCTAGGCACAGGATTTTGTGTAGA
+
BBCCCCCBBBBDCDFBA@9999/9>>>??4
@HQ52Q:00044:00093
TCTGATAGCTCCTCTATGTCT
+
444444:9722*,,,,,////
@HQ52Q:00045:00084
CGTGTCTCTAGGCACAGGATTTTGTGTAGAG
+
AADECFBBBBD@CF;99>9999/9@@?9944
@HQ52Q:00046:00087
CGTGTCTCTAGGCACAGGATTTTGTGTAG
+
@BEBCCCBABB?BCCCFAGCDC8>@>>??
@HQ52Q:00047:00062
CGTGTCTCTAGGCACAGGA
+
@A:<<AAD@A@A<<<@;:<
@HQ52Q:00047:00068
CGTGTCTCTAGGCACAGGATTTTGTGTAGA
+
CACCDDCCCCC?AA@?>@9999/9@98999
@HQ52Q:00047:00069
ACGAGTGCGTTCCCCATGTCGTAGGTACTC
+
BBBBBB?;995999/9?>?BBBBC>:;;A?
@HQ52Q:00047:00075
ACGAGTGCGTTCCCCATGTCGTAGGTACTCA
+
BBB?@ABBBB?DDD:BBC@@@@@>4799933
@HQ52Q:00047:00089
CGTGTCTCTAGGCACAGGATTTTGTGTAG
+
CCCCCBB>>>BABCB=>;9998/8>>?99
@HQ52Q:00048:00078
CGTGTCTCTAGGCACAGGATTTTGTGTAGAGG
+
BBBDBCDBBDBD<=<99;9999/9>><94442
@HQ52Q:00048:00081
ACGAGTGCGTTCCCCATGTCGTAGGTACTC
+
BBBCBBA=@@5999/9>@>A?><=4799>8
@HQ52Q:00048:00085
CGTGTCTCTAGGCACAGGATTTTGTGTAGAG
+
BBCDDCCBBBC@CCA@>@9999/9998??44
@HQ52Q:00048:00090
AGCACTGTAGCTGTCACTAGTTACTTGT
+
CCB?FACAAACCBBBB@@@AA=AA@<A>
@HQ52Q:00049:00058
CGTGTCTCTAGGCACAGGATTTTGTGTAG
+
CCDCCCCCCCB=>CCCB;9988-4=>?BB
@HQ52Q:00049:00059
AGCACTGTAGCTGTCACTAGTTACTTGT
+
?A;<<@@@BBBBCBAA@999>;>>B@99
@HQ52Q:00049:00085
ACGAGTGCGTTCCCCATGTCGTAGGTACTCC
+
AA@DBBCA@@5999/9>>>>?>??<:;9>?6
@HQ52Q:00049:00086
ACGAGTGCGTTCCCCATGTCGTAGGTACTC
+
?ABC>=@@>?<?>?4999???@@@5:99@>
@HQ52Q:00049:00090
CGTGTCTCTAGGCACAGGATTTTGTGTAG
+
@AAFDCCCABA?BJBAA@9999/9A@?99
@HQ52Q:00049:00097
CGTGTCTCTAGGCACAGGATTTTGTGTAGAGG
+
BBDDBCBB?=?@BGGBB<9999/99>>?9442
@HQ52Q:00004:00105
CGTGTCTCTAGGCACAGGATTTGTGTAG
+
99<CBBBBC@>=@CBAAB<<;7;@>>BA
@HQ52Q:00004:00113
ACGAGTGCGTTCCCATGTCGTAGGTATC
+
99@@@BBB99599149:>>996;>>9:3
@HQ52Q:00004:00118
CGTGTCTCTAGGCACAGGTTTTGTGTAG
+
ABABAAADBBCDCC<995999/9>@C9<
@HQ52Q:00005:00110
CGTGTCTCTAGGCACAGGATTTGTGTAGA
+
AAACCDBBBB@=@C@>>@99909@@?DCB
@HQ52Q:00005:00124
ACGAGTGCGTTCCCCATGTCGTAGGTACTC
+
4;@B@AAA@@6999/9@@?A@@?@=?>9;<
@HQ52Q:00006:00101
CGTGTCTCTAGGCACAGGATTTTGTGTAG
+
4=AB@B@<<CC@B=<;A>9999/9>>>AB
@HQ52Q:00006:00103
ACGAGTGCGTTCCCCATGTCGTAGGTACTC
+
>@B@@??@996999/9>>???@????@@B@
@HQ52Q:00006:00111
CGTGTCTCTAGGCACAGGATTTGTGTAG
+
@ABCCCC;?<C=@ACA@<99909>@?AA
@HQ52Q:00007:00100
TCTCTATGCGCTCCACATGTTTAAGGTACT
+
444494;<CCCBC:;94444;-9542444:
@HQ52Q:00007:00103
ATCAGACACGGACACAGCAGAACAC
+
;;BB<<<AAA=AACCCAAACB?BB?
@HQ52Q:00007:00126
ACGAGTGCGTTCCCATGTCGTAGGTACTC
+
BBBABC@;44244-9998>CCAA>A;;;@
@HQ52Q:00007:00132
ACGAGTGCGTTCCCCATGTCGTAGGTACTC
+
;;BBBFCCA;6::44;>@BCB>;>:;122>
@HQ52Q:00007:00135
CGTGTCTCTAGG
+
BBCCCD;;;BB@
@HQ52Q:00008:00104
ATCAGACACGGACATAGCAGAACACA
+
9:C@;<<@@@:<>CB@>>?=>;<=60
@HQ52Q:00008:00113
TAGTATCAGCCTCGCCATGACGAAGGTATTCC
+
444AA@B=;<6;AAB>A@A@9942424==88<
@HQ52Q:00008:00119
CCGTGTCTCTAGGCACATGGATTT
+
1,///4444444234444/,///+
@HQ52Q:00009:00107
ACGAGTGCGTTCCCCATGTCGTAGGTACTC
+
?ACBBBCCCD@CCC5;;@@@>881014443
@HQ52Q:00010:00100
CGTGTCTCTAGGCACAGGATTTTGTGTAG
+
AAAECCBCBBB@EECB@;9988/899899
@HQ52Q:00010:00109
CGTGTCTCTAGGCACAGGATTTTGTGTAG
+
CDDCCC@?@BC8:<9>><9999/9A@??9
@HQ52Q:00010:00120
TACTGAGCTACACACACAGAAAGATTGGT
+
B9<<<<CAAAACBBB<<=@CC?AAA@C@C
@HQ52Q:00010:00121
ATCAGACACGGACACAGCAGAACACACAG
+
B>@?99;>996999<<9;;3858876111
@HQ52Q:00011:00101
CGTGTCTCTAGGCACAGGATTTTGTGTAGA
+
CAGECCCEAAAB@AA@>699>>/91<:111
@HQ52Q:00011:00103
CGTGTCTCTAGGCACAGGATTTTGTGTAG
+
BBCDCCDBCA@=@CA9@B9999/9@@???
@HQ52Q:00011:00111
CGTGTCTCTAGGCACAGGATTTTGTGTAGA
+
ABGHCBAABBB?;CB9959999/9@@?@@9
@HQ52Q:00011:00141
CGTGTCTCTAGGCACAGG
+
?AADDAA@CCB@>AB>>?
@HQ52Q:00012:00106
ACGAGTGCGTTCCCCATGTCGTAGGTACTC
+
@B@@<<<>>B6999/9>A?????=:79998
@HQ52Q:00012:00107
AGCACTGTAGCTGTCACTAGTTACTTGT
+
@@A@?@BB@AACCDB@>>;11,1?>:9<
@HQ52Q:00012:00109
ACGAGTGCGTTCCCCATGTCGTAGGTACTC
+
;<CBBBDAAEBBDDAC<<;@@@??;?@@A?
@HQ52Q:00012:00114
CGTGTCTCTAGGCACAGGATTTGTGTAGA
+
C??ABC@@@@B?BAA>A999914C?;;<1
@HQ52Q:00012:00130
ACGAGTGCGTTCCCCATGTCGTAGGTACTC
+
?AA>9<<AA@<CAA6@;<:@AA8937;99?
@HQ52Q:00013:00101
CGTGTCTCTAGGCACAGGATTTTGTGTAGA
+
BBBC@A@C<<;@BCBAA=9999/9:;0111
@HQ52Q:00013:00108
CGTGTCTCTAGGCACAGGATTTTGTGTAGAGG
+
CCCCAA@DCCC>@DB@A59999/9>>>>?>=;
@HQ52Q:00013:00112
CGTGTCTCTAGGCACAGGATTTTGTGTAGAG
+
>@BAAACCCCC@ABAAA<<<BB6@@@;@111
@HQ52Q:00013:00124
CGTGTCTCTACGGCACAGGATTTTGT
+
444;==>;999999:94/,////*//
@HQ52Q:00013:00134
ACGAGTGCGTTCCCATGTCGTAGGTACTTCT
+
@>B@@?>=BB59<19>>????@>;=;11-0.
@HQ52Q:00014:00113
TCTCTATGCGCTCCACATGTCTAAGGT
+
BCCCBBBBCCCCC@CAAABCCBB?B?B
@HQ52Q:00014:00128
ACGAGTGCGTTCCCCATGTCGTAGGTACTC
+
=>=@?AAC@@5999,9??@DDCCE=A<<<A
@HQ52Q:00015:00104
CGTGTCTCTAGGCACATGGATTTTGTGTAGAAG
+
99GCBBBBBBBB>A@99959994,4:9994424
@HQ52Q:00015:00107
GACGAGTGCGTTCCCCATGTCGTAGGTACTC
+
<=9<<A@ACCGADCE:C;;:78800,01/1.
@HQ52Q:00016:00104
ACGAGTGCGTTCCCCATGTCGTAGGTACTC
+
BBCCCCD@ACACDD5;;90:00..,.///3
@HQ52Q:00016:00114
ATCAGACACGGACACAGCAGAACACAC
+
BBDBCDC<===AAA<;=<<DCDCC::;
@HQ52Q:00016:00148
ACGAGTGCGTTCCCCATGTCGTAGGTACTC
+
DCB@@AD@ADCDEEBC<<;;CB>@>@;;;;
@HQ52Q:00017:00102
CGTGTCTCTAGGCACAGGATTTTATGTAG
+
A=?CBBBGCCC@@A<99=9999/9@?899
@HQ52Q:00017:00106
TACTGAGCTACACACACA
+
B@AACCEECB@AA>9949
@HQ52Q:00017:00136
ACGAGGTGCGTTCCCCATGTCGTAGGTACTC
+
1,2,-*/6666,444,4@BABDGBB>@;;<@
@HQ52Q:00018:00105
ATCAGACACGGACACAGCAGAACACAC
+
B>@??>@AACADAAABBCCAA>@@<<=
@HQ52Q:00018:00106
CGTGTCTCTAGGCACAGGATTTTGTGTAGA
+
<<<GCDGCCCCABC??@69999/9@@>AF9
@HQ52Q:00018:00118
ACGAGTGCGTTCCCCATGTCGTAGGTACTC
+
BBBA?@BC@@=ABC7BCC@????<:<>998
@HQ52Q:00018:00127
CGTGTCTCTAGGCACAGGATTTTGTGTAGAG
+
BBBCCCBA@@@@CDBB@<9999/8>>>>999
@HQ52Q:00018:00143
CGTGTCTCTAGGCACAGGATTTTGTGTAG
+
CCCCCBBBBBB@BA@=?<9888/9>>?AB
@HQ52Q:00019:00100
CGTGTCTCTAGGCACAGGATTTTGTGTAGAGG
+
BGABADBCBBB??A@@99999=/91<01///,
@HQ52Q:00019:00103
CGTGTCTCTAGGCACAGGATTTTGTGTAGA
+
BBBBED<<<CCBBDC<969999/9@>8999
@HQ52Q:00019:00105
CGTGTCTCTAGGCACAGGATTTTGTGTAG
+
ABBECCCCBA@=@AB>><9999/9>???9
@HQ52Q:00019:00124
ACGAGTGCGTTCCCCATGTCGTAGGTACTC
+
BB?AABCBCC@DCC9B@?@B?777:79993
@HQ52Q:00020:00113
AGCACTGTAGCTGTCACTAGTTACTTGT
+
==9=A@=@BABCEAAAECCCC>AAB>BD
@HQ52Q:00020:00117
ACGAGTGCGTTCCCCATGTCGTAGGTACTC
+
@@@@@ABBCC@DNH9B;9881100901/64
@HQ52Q:00020:00119
ACGAGTGCGTTCCCCATGTCGTAGGTACTC
+
?@BCCCCBBB@ECC:B;;;A;;7C:?==87
@HQ52Q:00021:00105
CGTGTCTCTAGGCACAGGATTTTGTGTAGA
+
BBADBBBBCCC@?A>9969999/9991111
@HQ52Q:00021:00106
ACGAGTGCGTTCCCCATGTCGTAGGTACTC
+
BBBB:;<CBA>BDD:CA@??0000,01/:4
@HQ52Q:00021:00108
ACGAGTGCGTTCCCCATGTCG
+
=@@AAACA>>5999/99;;CC
@HQ52Q:00021:00140
AGCACTGTAGCTGTCACTAGTTACTTGT
+
BBBCBBBCCBBBCCCBBBCBB@CCC:;<
@HQ52Q:00021:00143
ACGAGTGCGTTCCCCATGTCGTAGGTACTC
+
4;;;;@>>>B6999/9998?AACC@C@@@C
@HQ52Q:00022:00106
CGTGTCTCTAGGCACAGGATTTTGTGTAG
+
CDDCBBBBBBB@BCCCDF<<;;4;@@?BB
@HQ52Q:00022:00107
CGTGTCTCTAGGCACAGGATTTTGTGTAGAG
+
CBCC@?@BAA@@BFAA@=9999/9>>>999/
@HQ52Q:00022:00111
ACGAGTGCGTTCCCCATGTCGTAGGTACTC
+
>@@@@BBBAB;@=@4>>>88887747981.
@HQ52Q:00023:00110
ACGAGTGCGTTCCCCATGTCGTAGGTACTC
+
BBBB:;<BAB=AAA8BBA@B;;:?@?@@@?
@HQ52Q:00023:00123
CGTGTCTCTAGGCACAGGATTTTGTGTAGA
+
BBCCCCBBBCBACCDBB@BBBB8?A?;:11
@HQ52Q:00023:00130
ACGAGTGCGTTCCCCATGTCGTAGGTACTC
+
@A@BBBCCDD?A??6@898?>877378483
@HQ52Q:00024:00104
ATCAGACACGGACACAGCAGAACACAC
+
8?:;;@ADFEDBBBBBBCCCA>?@;?=
@HQ52Q:00024:00105
AGCACTGTAGCTGTCACTAGTTACTTGT
+
CDECCBBCECBB@ADBBBA;<;;@B@;;
@HQ52Q:00024:00107
CGTGTCTCTAGGCACAAGATTTTGTGTAG
+
=>FCCD?AF@@?BCCBB@9999/9A@?>>
@HQ52Q:00024:00116
ATATCGCGAGGGTATGGAAGACTTCTGATA
+
A;;;==>CABB><;;@=><@<733....**
@HQ52Q:00024:00140
ACGAGTGCGTTCCCCATGTCGTAGGTACTC
+
BBBBBBBBBB>AAA9A?@@BCCBADB;<<C
@HQ52Q:00025:00100
CGTGTCTCTAGGCACAGGATTTTGTGTAGA
+
BBADDCCCDBBEDIA>=84999/9847:94
@HQ52Q:00025:00106
ACGAGTGCGTTCCCCATGTCGTAGGTACTC
+
:<CBBFDDCC=@@@8@BC@@@CCC;::;@A
@HQ52Q:00025:00141
ACGAGTGCGTTCCCCATGTCGTAGGTACTC
+
><<<BCAACK@CBD59<A??B??=;79493
@HQ52Q:00026:00105
CGTGTCTCTAGGCACAGGATTTTGTGTAG
+
CCECEBBDAA@?BC<;9A9999/9@@>99
@HQ52Q:00026:00112
CGTGTCTCTAGGCACAGGATTTTGTGTAGGA
+
4444494B>:=??=:9;:4499/84434424
@HQ52Q:00027:00111
ACGCTCGACATGCCCAGGTACAGGAG
+
BABAC@AAACCBCD>@B?B@A;9588
@HQ52Q:00027:00117
CGTGTCTCTAGGCACAGGATTTTGTGTAG
+
BBBCBCBBC;:7;AAD;:4899/9=??B4
@HQ52Q:00027:00118
CGTGTCTCTAGGCACAGGATTTTGTGTAGA
+
ABBCABECBBB@@A@?A<9999/9>>>999
@HQ52Q:00028:00105
ATATCGCGAGGGTATGGAAGCACTCTATAGAG
+
/01//6//444-4997=B>999;77660++++
@HQ52Q:00028:00136
ACGAGTGCGTTCCCCCATGTCGTAGGTACTC
+
>@BBCCBBBB59994,9>>>????=479998
@HQ52Q:00029:00105
ACGAGTGCGTTCCCCATGTCGTAGGTACTC
+
BC;<<DCBAA=@@@6@AA?@@??=:=>>?>
@HQ52Q:00029:00109
CGTGTCTCTAGGCACAGGATTTTGTGTAGAGG
+
<BBBBBCB;;<??;<11,/6:;+11<019944
@HQ52Q:00029:00117
ACGAGTGCGTTCCCCATGTCGTAGGTACTC
+
BB@ABBCB>;2444/9>@?B;;;A:=>>>>
@HQ52Q:00030:00101
ACGAGTGCGTTCCCATGTCGTAGGTACTC
+
>=9<;@B@>>59909>>>BBBCC;?@@@?
@HQ52Q:00030:00115
CGTGTCTCTAGGCACAGGATTTTGTGTAG
+
AAEHDFCBBBA=>AA?@=9999/99@@FD
@HQ52Q:00032:00100
ACGAGTGCGTTCCCCATGTCGTAGGTACTC
+
??:;;@999@6999/9>>>;;8>=479993
@HQ52Q:00032:00109
ACGAGTGCGTTCCCCATGTCGTAGGTACTC
+
@ABBCCBBAB7;;;4;BC@@@GCC>::9>>
@HQ52Q:00032:00141
CGTGTCTCTAGGCACAGGATTTTGTGTAGA
+
@ABCCCCCCBB>;=<99:8999/9?>1111
@HQ52Q:00033:00118
CGTGTCTCTAGGCACAGGATTTTGTGTAG
+
BACBBBCCCCC@AB@?>59999/9>9899
@HQ52Q:00033:00141
ATCAGACACGGACACAGCAGAACACACA
+
8?@@;<<@@@:<;@AB@BABA>;8777:
@HQ52Q:00034:00100
ACGAGTGCGTTCCCCATGTCGTAGGTACTC
+
@CCB<=>CBB6<99/9>>?CCCCC@CB;;;
@HQ52Q:00034:00148
CGTGTCTCTAGGCACATGGATTTTGTGTAGA
+
BACBCDBBBBB>@:;111-1111*//76444
@HQ52Q:00035:00120
CGTGTCTCTAGGCACAGGATTTTGTGTAG
+
BBDBBBBBBBB?ACBA@<8999/999899
@HQ52Q:00035:00132
CGTGTCTCTAGGCACAGGATTTTGTGTAGGGC
+
>?ACBBDCCCB@BEBBC@CCCC9>=:9444-9
@HQ52Q:00036:00119
ACGAGTGCGTTCCCCATGTCGTAGGTACTC
+
?@C@?AA?@B5999/9@?8;<BB@<?AA>>
@HQ52Q:00036:00130
ACGAGTGCGTTCCCCATGTCG
+
BBAB@@@=>@5999/9AF?;;
@HQ52Q:00036:00149
CGTGTCTCTAGGCACAGGATTTTGTGTA
+
BBGCECBBBBB@CC;;9<9999/9<88-
@HQ52Q:00037:00105
CGTGTCTCTAGGCACAGGTTTTGTGTAGA
+
<<ADCCCBBCDAAAA?>6999/9>98894
@HQ52Q:00037:00119
CGTGTCTCTAGGCACAGG
+
A?AAA@C>211-111142
@HQ52Q:00038:00114
TACTGAGCTACACCAAGAAAATTGGTGTGCG
+
@?;;=DBBB;<<9;><=>>A6@@B@A@A?>9
@HQ52Q:00038:00121
CGTGTCTCTAGGCACAGGATTTTGTGTAG
+
BDCCB?>?BBBABBB?C=9984/8>>>>>
@HQ52Q:00038:00141
CGTGTCTCTAGGCACAGGATTTTGTGTAGA
+
CDCBBBBBBBB=?ADBC@B@@@499>>??9
@HQ52Q:00039:00112
ACGAGTGCGTTCCCCATGTCGTAGGTACTC
+
BBBBCCBB@=;=??4@@A888877479>>7
@HQ52Q:00039:00139
ACGAGTGCGTTCCCCATGTCGTAGGTACTC
+
AAB??AB@@B6999/9@@@A@>><479993
@HQ52Q:00039:00143
CGTGTCTCTAGGCACAGGATTTTGTGTAGAG
+
CCDBBBBBA@@<89999544>>/99>01//,
@HQ52Q:00040:00122
CGTGTCTCTAGGCACAGGATTTTGTGTAGA
+
<<BCCCBBBCCC@B?9954999/9990:11
@HQ52Q:00041:00105
TGATACGTCTCCTTCCTTAGTTACTTC
+
BBBBCCCCBCC?C@B?A=@995911,/
@HQ52Q:00041:00118
CGTGTCTCTAGGCACAGGATTTTGTGTAGA
+
CBCBCCBCCBB?ACD@@=9999/9@@8999
@HQ52Q:00041:00128
ACGAGTGCGTTCC
+
@B=A?A@C@@599
@HQ52Q:00042:00139
CGTGTCTCTAGGCACAGGATTTTGTGTAG
+
BAACBB?B@@?>AC<99<9999/9@@??9
@HQ52Q:00042:00147
TAGTATCAGCCTCCCCATGACGAAGGTATTCC
+
9;B<99@@9929@@@4CCBAA@?=@@<<9=B=
@HQ52Q:00042:00149
ACGAGTGCGTTCCCCATGTCGTAGGTACTC
+
>@?BBCA@>D6999/9>>>ABABB::;;@?
@HQ52Q:00043:00102
CGTGTCTCTAGGCACAGGATTTTGTGTAG
+
CCCCBBBBICB?>A@=?<9999/99@B?9
@HQ52Q:00043:00122
CGTGTCTCTAGGCACAGGATTTTGTGTAGA
+
=CDEHCBC<;<>ACAA@>9999/9@@=111
@HQ52Q:00043:00130
ACGAGTGCGTTCCCCATGTCGTAGGTACTC
+
@B?>>A<;<A<AAA6@ABABBCAA5:;?@>
@HQ52Q:00045:00112
CGTGTCTCTAGGCACAGGATTTTGTGTAG
+
BABCBDBCCBB?BD<;9<9999/99@899
@HQ52Q:00046:00143
CGTGTCTCTAGGCACAGGATTTTGTGTAGA
+
;<BAABBBBBC@ABACA<8999/9>>>??9
@HQ52Q:00047:00122
CGTGTCTCTAGGCACAGGATTTTGTGTAGGGC
+
CCDCBBBBCCC@BCCCCACCHD4899899919
@HQ52Q:00047:00140
ACGAGTGCGTTCCCCATGTCGTAGGTACTC
+
ABBBBDB?A@5;9;/9@A@BAA?=:;=;;8
@HQ52Q:00048:00131
CGTGTCTCTAGGCACAGGATTTTGTGTAGAG
+
CCDBBCDDBCB@AB99954999/9998944/
@HQ52Q:00048:00134
ACGAGTGCGTTCCCCATGTCGTAGGTACTC
+
CBBBABDCA;2444/9@@BBCBCB:689>8
@HQ52Q:00049:00116
CGTGTCTCTAGGCACAGGATTTTGTGTAGA
+
BBBCBBACCBB@@DABC=9999/9998994
@HQ52Q:00049:00135
ACGAGTGCGTTCCCCATGTCGTAGGTACTC
+
===@@AB@B@5999/9@@?ABBB@5:;;;;
@HQ52Q:00004:00160
CGTGTCTCTAGGCACAGGATTTTGTGTAGA
+
CDBGCCCCCCC@ADA>>59999/9998994
@HQ52Q:00005:00154
ACGCTCGACATGCCCAGGTACAGGAGA
+
:89<@@A@AB@@@A7>?5779>>4737
@HQ52Q:00006:00194
CGTGTCTCTAGGCACAGGATTTGTGTAG
+
6@BBABAA@@A9;>A>?<49919@@>AB
@HQ52Q:00006:00198
CGTGTCTCTAGGCACAGGATTTTGTGTAG
+
@BBBBCC@@;;68@@9954449/98>761
@HQ52Q:00007:00185
ACGAGTGCGTTCCCCATGTCGTAGGTACTC
+
9<<CCCBBAA5999/99>?@????:79443
@HQ52Q:00008:00188
CGTGTCTCTAGGCACAGGATTTTGTGTAG
+
AACEBBBCCBB@BCCB@<9444-8>>>>9
@HQ52Q:00009:00191
ACGAGTGCGTTCCCCATGTCGTAGGTACTC
+
9;@AACCDCC@BDD:C:;8BCC@?:;;;;;
@HQ52Q:00010:00154
CGTGTCTCTAGGCACAGGATTTTGTGTAG
+
=A:>;A@C;<<?BDAA=:999<49AB?99
@HQ52Q:00010:00175
TGATACGTCTCCTTCCTTA
+
@@@CCA==<DB=@=A?A51
@HQ52Q:00011:00153
CGTGTCTCTAGGCACAGGATTTTGTGTAG
+
9?AABB@>>9958?>9969998,888344
@HQ52Q:00011:00156
CGTGTCTCTAGGCACAGGATTTGTGTAG
+
=AACCDCCCBB?BCCBB@<<;7;>>CB<
@HQ52Q:00011:00184
ACGAGTGCGTTCCCCATGTCGTAGGTACTC
+
BB?A9;=BCEDDED:C=<:C?>==479483
@HQ52Q:00013:00158
ACGCTCGACATGCCCA
+
BB?@@CCCCBABBD>B
@HQ52Q:00015:00160
ACGAGTGCGTTCCCCATGTCGTAGGTACTC
+
=@@<;=DBAD5999/9998ABB??<?<<<B
@HQ52Q:00015:00162
CGTGTCTCTAGGCACAGGATTTTGTTTAG
+
CCCCBA@@@AA@BACCB?;944-4:>9>@
@HQ52Q:00015:00181
CGTGCTCTAGGCACAGGATTTTGTGTAGA
+
99BDDCCBBB?BCCAA<>?>>4>>>8999
@HQ52Q:00016:00156
CGTGTCTCTAGGCACAGGATTTTGTGTAG
+
CCDCBBBBBBB?BCC@;:4444/9???BD
@HQ52Q:00016:00159
ACGAGTGCGTTCCCCATGTCGTTAGGTACG
+
9>>=9<<BBDDEEE:@91001-007*,,,.
@HQ52Q:00017:00156
TCTCTATGCGCTCCACATGTCTAAGG
+
?9;<;9;>BB@@A544-,,,,*0000
@HQ52Q:00018:00183
ACGAGTGCGTTCCCCATGTCGTAGGTACTC
+
AAA??AACBB=A@@6@;;;CCCBC=?<?<B
@HQ52Q:00018:00186
ACGAGTGCGTTCCCCATGTCGTAGGTACTC
+
BBBAABA=::2444/9??ACCDCC@C;<<B
@HQ52Q:00021:00160
ACGAGTGCGTTCCCCATGTCGTAGGTACTC
+
49>999@?BBADBC9BBCBCCDAB@A<<=C
@HQ52Q:00021:00176
CGTGTCTCTAGGCACAGGATTTGTGTAG
+
ABCCCBBCCBB>@AB;A=844-9@989?
@HQ52Q:00022:00169
ACGAGTGCGTTCCCCATGTCGTAGGTACTC
+
BCCEBABCBB7;;:4;@BACCCBC?B:;;A
@HQ52Q:00023:00158
CGTGTCTCTAGGCACAGGATTTTGTGTAG
+
CCCCAAB@BBB@AAA9><9999/8@@?AB
@HQ52Q:00023:00181
CGTGTCTCTAGGCACAGGATTTTGTGTAG
+
CCDCCBBBB??=>AA@CA@@@@8@AA??@
@HQ52Q:00023:00196
CGTGTCTCTAGGCACAGGATTTTGTGTAG
+
<<=ECCCDCBB?AB?=><9999/9>??A9
@HQ52Q:00024:00191
CGTGTCTCTAGGCACAGGATTTGTGTAG
+
ADCAABBBAAB>AGA?>>98809@>>9<
@HQ52Q:00025:00176
CGTGTCTCTAGGCACAGGATTTTGTGTAG
+
@BE@AACBBBB@BCD?@;9988-4???9;
@HQ52Q:00025:00192
CGTGTCTCTAGGCACAGGATTTTGTGTAG
+
CCDCA@@@ABB@B?@9?A9844/9@@?DB
@HQ52Q:00025:00195
ACGAGTGCGTTCCCCATGTCGTAG
+
-/6//4999=<?@;,4//,,0,,,
@HQ52Q:00026:00168
CGTGTCTCTAGGCACAGGATTTTGTGTAG
+
BCBD@@?AABB@BCC??99848/9@@ADC
@HQ52Q:00026:00169
ACGAGTGCGTTCCCCATGTCGTAGGTACTC
+
=??@;<=CCC@CED:DFA>?B@;;:7;;9>
@HQ52Q:00026:00172
CGTGTCTCTAGGCACAGGATTTTGTGTAG
+
<BAAACCBCDBDACBBC@CCCC8AB@>BB
@HQ52Q:00027:00156
ACGAGTGCGTTCCCCATGTCGTAGGTACTC
+
??B9:<ECCDCCCC:CA@?@B;9?:?>9;;
@HQ52Q:00028:00152
CGTGTCTCTAGGCACATGGATTTGTGTAG
+
>;9<BA?=@@?481:111;111,/:1/44
@HQ52Q:00030:00184
CGTGTCTCTAGGCACAGGATTTTGTGTAG
+
CCDDAAABBBB?BDB::99448/9@@?CB
@HQ52Q:00031:00162
ACGAGTGCGTTCCCCATGTCGTAGGTACTC
+
BBB::<AB@@<@??4>;;:BCC@A=A<<<C
@HQ52Q:00032:00192
ATCAGACAGGACACAGCAGAACACACAG
+
?>>@@BBCE==@CA@>@>9948A00/:0
@HQ52Q:00033:00167
CGTGTCTCTAGGCACAGGATTTTGTGTAGA
+
BCCCCCBB;;<@??>>>59999/9@?>999
@HQ52Q:00033:00185
TACTGAGCTACACACACAGAAAGATTGGT
+
@ACADECCCB?AADB=@=773/7>>3757
@HQ52Q:00034:00190
CGTGTCTCTAGGCACAGGATTTTGTGTAGA
+
<;=DCBBBAA@89::@87///1*/88.///
@HQ52Q:00034:00192
CGTGTCTCTAGGCACAGGATTTTGTGTAGA
+
CECA@ABBBCC@@ABAA<>>>A6@@@?>99
@HQ52Q:00034:00199
CGTGTCTCTAGGCACAGGATTTTGTGTAG
+
ACCDCBB?BBB?AA@?B>9894-4@?ABE
@HQ52Q:00038:00152
ACGAGTGCGTTCCCCATGTCGTAGGTACTC
+
?@CCCCCA?@5444/99@??@@@@;:;;A>
@HQ52Q:00039:00173
ACGAGTGCGTTCCCCATGTCGTAGGTACTC
+
;<;>@@<=<BDDDBA<;97399;9<>B997
@HQ52Q:00039:00185
ACGAGTGCGTTCCCCATGTCGTAGGTACTC
+
AA>;;=CCEE@EDE:CAA><?>>>:79998
@HQ52Q:00040:00195
TCTCTATGCGCTCCACATGTCTAAGGT
+
@=><CBAACBBBCCC@A@DDB>><@=;
@HQ52Q:00041:00154
ACGAGTGCGTTCCCCATGTCGTAGGTACTC
+
BBBBCCCB?;2444/9@?@CCCBB=6:998
@HQ52Q:00042:00152
ACGAGTGCGTTCCCCATGTCGTAGGTACTC
+
?BABBCCA?@2444/9@@BC@@@@:?>>>>
@HQ52Q:00043:00190
TACTGAGCTACACACA
+
4444449@9444;-,,
@HQ52Q:00044:00166
CGTGTCTCTAGGC
+
<<>GCCACABB@C
@HQ52Q:00044:00167
ACGAGTGCGTTCCCCATGTCGTAGGTACTC
+
=>>999<<;BAFFE:C@A>?8877:<>A@?
@HQ52Q:00044:00198
ACGAGTGCGTTCCCCATGTCGTAGGTACTC
+
ABBB@?@?>?5999/9A@@CCCCC@@BBBB
@HQ52Q:00045:00186
CGTGTCTCTAGGCACAGGATTTTGTGTAGA
+
CEBCCBBCCCC@CCA?>59999/9@@@AA9
@HQ52Q:00046:00150
CGTGTCTCTACGGCACATGG
+
>@=<=991<111,./4///7
@HQ52Q:00046:00158
CGTGTCTCTAGGCACAGGATTTTGTGTAGA
+
BBBCBBBBBBB?AB@AA<9999/9998@?9
@HQ52Q:00046:00171
ACGAGTGCGTTCCCCATGTCGTAGGTACTC
+
?BA?>AB>@@6999/9@@>:;;?=<>A@>>
@HQ52Q:00047:00157
ACGAGTGCGTTCCCCATGTCGTAGGTACTC
+
8>:;<A@@AA5999/9@@88:@;6:?@@?>
@HQ52Q:00047:00161
TGTGTCTCTAGGCACAGGATTTTGTGTAG
+
BABCCDBBBCC?BCB@@?9998/999899
@HQ52Q:00004:00203
CGTGTCTCTAGGCACAGGATTTTGTGTAG
+
BDDCAACCCCC@BC@@@<9999/9??>?9
@HQ52Q:00004:00205
CGTGTCTCTAGGCACAGGATTTTGTGTAGAG
+
=ABC=<<BAAA>;<99494999/988.////
@HQ52Q:00007:00241
ACGAGTGCGTTCCCCATGTCGTAGGTACTC
+
?BABBAB?995999/9?AADCA@?>B;<<B
@HQ52Q:00008:00212
ACGAGTGCGTTCCCCATGTCGTAGGTACTC
+
9;A;999>9969A?4>@A@AA@??=??@@@
@HQ52Q:00011:00230
ACGAGTGCGTTCCCCATGTCGTAGGTACTC
+
BBBB@@@AA@5;9;/9A@AACAA?;?;;<@
@HQ52Q:00012:00201
CGTGTCTCTAGGCACAGGATTTTGTGTAG
+
AAADBBBBBCB@ABCBA?9998/9>?>@B
@HQ52Q:00012:00230
ACGAGTGCGTTCCCCATGTCGTAGGTACTC
+
BDBBABCDCC=???6=;?;@@???:?9;;?
@HQ52Q:00014:00231
ACGAGTGCGTTCCCCATGTCGTAGGTACTC
+
BB?@@B@;992444/9@B?BD@??;?@BBB
@HQ52Q:00015:00221
ACGAGTGCGTTCCCCATGTCGTAGGTACTC
+
BBBBCDBA442449/9>@?BCDFB?B;<;B
@HQ52Q:00015:00245
ATCAGACACGGACACAGCAGAACACAC
+
C?@?BEC@AA?BDCCA@@C@@=@B???
@HQ52Q:00016:00233
ACGAGTGCGTTCCCCATGTCGTAGGTACTC
+
AABBBACBCC@CBC9BA?><B:9:;?>>@@
@HQ52Q:00017:00227
ACGAGTGCGTTCCCCATGTCGTAGGTACTC
+
BBBBAB?A>92444/9>>?DCBBB?:9;;@
@HQ52Q:00018:00201
ACGAGTGCGTTCCCCATGTCGTAGGTACTC
+
BCB::;BC>A5999/9>>?BCCBC=?@BBA
@HQ52Q:00018:00225
ACGAGTGCGTTCCCCATGTCGTAGGTACTC
+
AABBCBBB>?2444/9>>?CBAAA?A@@@C
@HQ52Q:00018:00230
CGTGTCTCTAGGCACAGGATTTTGTGTAG
+
119:;B@@@99639:9924449/9/;.//
@HQ52Q:00018:00235
ACGAGTGCGTTCCCCATGTCGTAGGTACTC
+
CCBBBBCBB@6::4-8==?BB@??;?@@AB
@HQ52Q:00019:00249
TGATACGTCTCCTTCCTTAGTTACTTCA
+
BBBB9;:CCBCBB@B@C@B996;@=;@C
@HQ52Q:00020:00229
CGTGTCTCTAGGCACAGGATTTTGTGTAG
+
BCCBBB??BBC@AGB?@>9999/9@@?BF
@HQ52Q:00020:00235
CGTGTCTCTAGGCACAGGATTTTGTGTAG
+
CCCCCBBBBCB@AC@;?59988/9@@?<<
@HQ52Q:00023:00223
ACGAGTGCGTTCCCCATGTCTAGGTACTC
+
ABB??AC@A@5999/9>>?BCAA?A@@B?
@HQ52Q:00023:00230
ACGAGTGCGTTCCCCATGTCGTAGGTACTC
+
AFBBBCBA>?5999/9@ACCDCCB;:9;:B
@HQ52Q:00024:00247
TAGTATCAGCCTCGCCATGATCGAAGGTATTCC
+
44499@994424;;;5=<<;44=6567///,/5
@HQ52Q:00025:00201
ACGAGTGCGTTCCCATGTCGTAGGTACTC
+
=849@99999599148=<@CBBB?BBAA?
@HQ52Q:00025:00245
ACGAGTGCGTTCCCCATGTCGTAGGTTACATC
+
EBCBBBA>?@5444/9>>?>@--,+,+-,***
@HQ52Q:00026:00243
ACGAGTGCGTTCCCCATGTCGTAGGTACTC
+
>@B??@A@==5999/9>>?BCA@@:?;9;@
@HQ52Q:00027:00200
TAGTATCAGCCTCGCCATGACGAAGGTATTCC
+
9<BBC?A??@=@B;<<<B>@@;459;>?>;>;
@HQ52Q:00028:00210
CGTGTCTCTAGGCACAGGATTTTGTGTAG
+
=CDEDBCAAAB@BCDAA<9444/8@@DDB
@HQ52Q:00028:00239
ACGCTCGACATGCCCAGGTACAGGAG
+
?@@BBEAACBBCCC>CC@@?<99488
@HQ52Q:00029:00234
CGTGTCTCTAGGCACAGGATTTTGTGTAG
+
BCD@@@BBBBB@BC?99:8448/9??@EC
@HQ52Q:00031:00215
TGATACGTCTCCCTTCCTTAGTTACTTCAG
+
444444444444-42424999;>=:92494
@HQ52Q:00032:00213
CGTGTCTCTAGGCACGGATTTTGT
+
<@@@A@@AB888899489999,44
@HQ52Q:00033:00202
CGTGTCTCTAGGCACAGGATTTTGTGTAG
+
CEBBBBBBBBB?ABB:><9844/8>@?BB
@HQ52Q:00033:00205
CGTGTCTCTAGGCACAGGATTTTGTGTAG
+
CCBBBCBBBBB@AD@99;9888/9>@?@A
@HQ52Q:00033:00231
TAGTATCAGCCTCGCCATGG
+
////49994/,1///56442
@HQ52Q:00033:00248
CGTGTCTCTAGGCACAGGATTTGTGTAG
+
BBBBBBB@@AA@BCC@;:444-9@@?@A
@HQ52Q:00037:00200
CGTGTCTCTAGGCACAGGATTTTGTGTAGA
+
::CECBC@944774444244;;24443444
@HQ52Q:00038:00243
CGTGTCTCTAGGCACAGGATTTTGATGTAG
+
A@ACCCB???B@BE8822,,,,*---2222
@HQ52Q:00039:00247
CGTGTCTCTAGGCACAGGATTTTGTGTAG
+
CCDCCBBBBB?ABCCBB=9444,4>=>@A
@HQ52Q:00040:00232
CGTATCTCTAGGCACAGGATTTTGTGTAG
+
CBDAAAA@BBB@BBB;C<8444/9@@?BD
@HQ52Q:00041:00209
ACGAGTGCGTTCCCCATGTCGTAGGTACTC
+
?@BAABDCBA6:::4;>?;;@?<<:799A@
@HQ52Q:00041:00231
ACGAGTGCGTTCCCCATGTCGTAGGTACTC
+
BBBBBCDB=92444/9>@?@@BBB<<BBBA
@HQ52Q:00041:00233
CGTGTCTCTAGGCACCAGGATTTTGTGTAGAG
+
GBBD<<=CBCCA;>=@@;24448/94874444
@HQ52Q:00044:00245
ACGAGTGCGTTCCCCATGTCGTAGGTACTC
+
BBB?BDC;442444/9@@>ADBAA=??@BB
@HQ52Q:00046:00219
TAGTATCAGCCTCGCCATGACGAAGGTATTCC
+
;<BABBB;;<=@BBC@C>?9999648844888
@HQ52Q:00046:00248
CGTGTCTCTAGGC
+
BBDDBB?ABDB?:
@HQ52Q:00047:00209
ACGAGTGCGTTCCCCATGTCGTAGGTACTC
+
BBBABBB@>?5999/999:ABBBB=?@AAB
@HQ52Q:00047:00236
CGTGTCTCTAGGCACAGGATTTGTGTAG
+
?@ACCCCCCCC@;=<@@;9991989749
@HQ52Q:00048:00203
CGTGTCTCTAGGCACAGGATTTTGTGTAGA
+
CFECBBBBCAB?AEB;C<9884/8@@8999
@HQ52Q:00048:00211
CGTGTCTCTAGGCACAGGATTTTGTGTAG
+
BCCDCCBBB997:F@@@59999/999??A
@HQ52Q:00048:00212
AGCACTGTAGCTGTCACTAGTTACTTGT
+
BB?:>=CC?AACCCBBBAA>><@AB?BC
@HQ52Q:00005:00279
CGTGTCTCTAGGCACAGGATTTTGTGTA
+
CDDBCBAA@@A;>?@9424444,876,,
@HQ52Q:00009:00287
ACGAGTGCGTTCCCCATGTCGTAGGTACTC
+
?B@@@AABCGDEDD9CDB>>>887364483
@HQ52Q:00010:00257
ATCAGACACGGACACAGCAGAACACACA
+
9:<;AA@<<<?BBCCAA?@AA@@@??<?
@HQ52Q:00010:00258
ACGAGTGCGTTCCCATGTCGTAGGTACTC
+
BBBCCBBC99244-9>?@@???>:=>@@?
@HQ52Q:00010:00269
CGTGTCTCTAGGCACAGGATTTTGTGTAG
+
AAFECECCCCC?BC999<9999/999>>9
@HQ52Q:00010:00294
CGTGTCTCTAGGCACAGGATTTTGTGTAG
+
CABCB;9;>>>;899>@;9999/99??>>
@HQ52Q:00011:00268
ACGAGTGCGTTCCCCATGTCGTAGGTACTCAT
+
@A@AABCCCC?CHDDABA;;;>??4:98870*
@HQ52Q:00011:00279
CGTGTCTCTAGGCACAGGATTTTGTGTAG
+
CCDBCDDBA?@=?A>??<9999/9;;911
@HQ52Q:00012:00296
CGTGTCTCTAGGCACATGGATTTGTGTAGA
+
BBADCCABBBA<><<111;11/+///6944
@HQ52Q:00013:00254
ACGAGTGCGTTCCCCATGTCGTAGGTACTC
+
BB???ABB@@=@@@6@@B@CBBAB=8=@@@
@HQ52Q:00013:00280
ACGAGTGCGTTCCCCATGTCGTAGGTACTC
+
BB:<<BBBBC@CCC7B@@778877479483
@HQ52Q:00014:00256
ACGAGTGCGTTCCCCATGTCGTAGGTACTC
+
81;11/7:::;CDC9BBB@??>>=:<>>>8
@HQ52Q:00014:00261
ACGAGTGCGTTCCCCATGTCGTAGGTACTC
+
BBBA@@AB?@5499/9@>@BBAA?=A@;<;
@HQ52Q:00014:00270
ATATCGCGAGGGTATGGAAGACTCTATAG
+
B@BBBAB?A@A:AA;0.1;?;00/::48;
@HQ52Q:00014:00284
ATAAGACACGGACACAGCAGAACACAC
+
8.1,1//6;C?A?BCCCCBA;;BBC@@
@HQ52Q:00015:00259
ACGAGTGCGTTCCCCATGTCGTAGGTACTC
+
==@?>@@C>>;???4@BBCCDCCC>=@@@@
@HQ52Q:00016:00265
CGTGTCTCTAGGCACAGGTTTTGTGTAGA
+
CCFCCBBBBBA?ACB@@5999/9@@89<9
@HQ52Q:00016:00272
CGTGTCTCTAGGCACAGGATTTTGTGTAGGC
+
CCCCBBB@@@B@BDBBA<9988-8>>>?@=?
@HQ52Q:00016:00284
ACGAGTGCGTTCCCCATGTCGTAGGTACTC
+
>>99;<9@@@<CBC7BBA@@@>><:79998
@HQ52Q:00018:00260
AGCACTGTAGCTGTCACTAGTTACTTGT
+
@A@@AACBAAACCCBBBAA996;AA;@A
@HQ52Q:00020:00269
CGTGTCTCTAGGCACAGGA
+
C<<=CDBBBBBBCCCCC?<
@HQ52Q:00022:00279
AGCACTGTAGCTGTCACTAGTTACTTGTG
+
>;99444994;>@@@991111,//874:/
@HQ52Q:00023:00251
CATGTCTCTAGGCACAGGATTTTGTGTAG
+
988<7899?9959>>9424449,449444
@HQ52Q:00023:00260
ATATCGCGAGGGTATGAAGACGTTCTATAG
+
A???9<<??;>,1//./78..//,/43331
@HQ52Q:00023:00292
CGTGTCTCTAGGCACAGGATTTTGTGTAG
+
B??ACCCCBCB@AEA:@<9998/9?@?@>
@HQ52Q:00024:00284
CGTGTCTCTAGGCACAGGATTTTGTGTAG
+
BBBDDDCBBBBAAC@9>@9988/9@@@BE
@HQ52Q:00025:00279
ACGAGTGCGTTCCCCATGTCGTAGGTACTC
+
>@@@ABCAAB>BAB7A;;;;;???5:98>8
@HQ52Q:00026:00254
ACGAGTGCGTTCCCCATGTCGTAGGTACTC
+
>@CB?AABBC>BAB9A@@@BCBCC?A;;;?
@HQ52Q:00026:00297
ACGAGTGCGTTCCCCATGTCGTAGGTACTC
+
BA?B=999?A6999,9>>>>?>=<479>A@
@HQ52Q:00027:00259
TGATAGTCTCCTTCTTAGGTTACTTC
+
9444:44467,1,1/,//,/7::924
@HQ52Q:00027:00263
CGTGTCTCTAGGCACAGGATTTTGTGTAG
+
<ABBCCBCBAB?ACCBB@9884-8>>>B<
@HQ52Q:00028:00287
CGTGTCTCTAGGCACAGGATTTTGTGTAGA
+
BBGCDCBBBEB@CC99959999/9>>8999
@HQ52Q:00028:00298
CGTGTCTCTAGGCACAGGATTTTGTGTAGAG
+
BAA@@;;;AAA>BAA@=;=@B@4911---,*
@HQ52Q:00029:00262
CGTGTCTCTAGGCACAGGATTTGTGTAG
+
CCDCCBBBBBBACD?99898809A@@CG
@HQ52Q:00030:00289
ACGAGGTGCGTTCCCCATGTCGTAGGTTAT
+
9948@;>>;9;ABCD49948...33,.,/.
@HQ52Q:00031:00259
CGTGTCTCTAGGCACAGGATTTTGTGTAG
+
CCCDBBAABBB@;7;/1-1111+188469
@HQ52Q:00031:00270
ACGAGTGCGTTCCCCATGTCGTAGGTACTC
+
BBBBBAA?995499/9>>?CFCCC>?;;;?
@HQ52Q:00031:00282
ACGAGTGCGTTCCCATGTCGTAGGTACTC
+
>@@@CBB>>>59908=??BCAAC:?>998
@HQ52Q:00031:00286
CGTGTCTCTAGGCACAGGATTTTGTGTAG
+
BBBBBCBBB?A>>??==;9999/9???@@
@HQ52Q:00032:00268
TGATACGTCTCCTTCCTTAGTTACTTCA
+
BBBB9;;CBBD@B@B@B?BBB>:::@EC
@HQ52Q:00033:00296
ACGCTCGACATGCCCAGGTACAGGAG
+
????@BBBCBAABC>CC@B?A@B>@:
@HQ52Q:00034:00272
CGTGTCTCTAGGCACAGGATTTGTGTAG
+
CCCDCCBBBBB@ABA;@=99809???>A
@HQ52Q:00034:00297
AACGGAAGGTTGGCCGGTTTCCCCCCCAATTGGTTCCGGTTAAGGGGTTAACTTCCAATTCCAACCCCGG
+
/,/42424248989892991444444&4:;2427777;<@>?@C@@6<8=2442757@?89871333,39
@HQ52Q:00034:00298
CGTGTCTCTAGGCACAGGATTTTGTGTAG
+
CCCBBBBBABA?AD@;;:9889/9@@@<=
@HQ52Q:00035:00275
AGCACTGTAGCTGTCACTAGTTACTTGT
+
9@9;:;BBACC@@@@>>>>99599@59<
@HQ52Q:00036:00292
CGTGTCTCTAGGCACAGGATTTTGTGTAG
+
ACCDCCBBBBB@BCD??<9844/9>>>AC
@HQ52Q:00037:00261
ATCAGACACGGACACAGCAGAACACAA
+
CABBDCCBBC?CFCCBDBA>>:7368?
@HQ52Q:00037:00268
CGTGTCTCTAGGCACAGGATTTGTGTAG
+
CCCBBBBB@AA@BDC?><984-99@?BA
@HQ52Q:00037:00273
CGTGTCTCTAGGCACAGGATTTTGTGTAG
+
AAACCCCBBB?>9;<A@?>>>>/99>>>>
@HQ52Q:00038:00252
CGTGTCTCTAGGCACAGGATTTTGTATAG
+
CCDDBBBBBBB@BCCCD<<<CD:BBCC;;
@HQ52Q:00038:00262
ACGAGTGCGTTCCCCATGTCGTAGGTACTC
+
?ABE:;<CC@7;;9/9@@>ACECC@B;<<B
@HQ52Q:00038:00271
TCTCTATGCGCTCCACA
+
CEECBBBABBBCC@BBB
@HQ52Q:00038:00286
CGTGTCTCTAGGCACAGGATTTTGTGTAG
+
AFCCCCAAABAABBD@@=9444/9@@?>A
@HQ52Q:00038:00287
CGTGTCTCTAGGCACAGGATTTTGTGTAGA
+
CCCBBBBBBBB@?A<99<9999/9@>>999
@HQ52Q:00039:00258
TACTGAGCTACCACACACAGAAAGATTGGT
+
<;@@??>994424944488333,135,.,.
@HQ52Q:00039:00273
ATATCGCGAGGGTATGGAAGACTC
+
CAAAACCDABB=ABBB@B@B962*
@HQ52Q:00039:00290
ATCAGACACGGACACAGCAGAACACAC
+
EBBB??@BCB>ABBBABBBAA?BC@?B
@HQ52Q:00040:00261
ACGAGTGCGTTCCCCATGTCGTAGGTACTC
+
AAB::<CCCB=@@@6@?B@CC>=??B:;;B
@HQ52Q:00040:00280
ACGAGTGCGTCCCGATGTCGTAGGTATC
+
9;;@@11111/7+//8444883101843
@HQ52Q:00041:00256
TGATACGTCTCCTTCCTTAGTTACTTCA
+
BDBB9;<ACBD@C>B>B?BBCA<<;?BC
@HQ52Q:00042:00263
TACTGAGCTACACACACAGAAAGATTGGT
+
BBCBAACCCCCDDBC@;;333,77747;?
@HQ52Q:00043:00275
CGTGTCTCTAGGCACAGGATTTTGTGTAG
+
BBCCCBAAABB@BCD??<9884-4>>@CD
@HQ52Q:00043:00296
TCTTTATGCGCTCCACATGTCTAAGGT
+
@CCB>BBCEABBB?B::<DDCBB>B?;
@HQ52Q:00045:00276
ACGAGTGCGTTCCCCATGTCGTAGGTACTC
+
49@;;<BBCC@CCC:D9;:BAA?B@?@ACB
@HQ52Q:00045:00291
CGTGTCTCTAGGCACAGGATTTGTGTAG
+
BAGDCCBBCBB@BCC@;:444-9@@?>A
@HQ52Q:00047:00264
ACGAGTGCGTTCCCCATGTCGTAGGTACTC
+
BB?::<BCAC@DCC9CBBABB@8?;?@@BC
@HQ52Q:00049:00289
CGTGTCTCTAGGCACAGGATTTGTGTAG
+
ACCDAAABBBA>ACD@;:444-9@>>BE
@HQ52Q:00049:00299
ATCAGACACGGACACAGCAGAACACAC
+
B8;:@B;<<>=ACBCBC;;;B=887=6
@HQ52Q:00009:00349
CGTGTCTCTAGGCACAGGATTTGTGTAG
+
BDCCCCBCDGC?AB>996999199>794
@HQ52Q:00011:00339
CGTGTCTCTAGGCACAGGATTTTGTGTAGAG
+
CCCCBCBE@?@?@A>@@<9999/99901///
@HQ52Q:00014:00313
ACGAGTGCGTTCCCCATGTCGTAGGTACTC
+
?@@A@A@@>A5999/9@?>>??>>;79;A@
@HQ52Q:00019:00322
CGTGTCTCTAGGCACAGGATTTTGTGTAGA
+
CDECA;9;;<;<AA9<9<=>>>4?;10111
@HQ52Q:00021:00300
CGTGTCTCTAGGCACAGGATTTTGTGTAGA
+
@AACEBBDBCB?BBAA@<?>>>4>>>:@11
@HQ52Q:00021:00305
CGTGTCTCTAGGCACAGGATTTTGTGTAG
+
AAACBBBBBDC@AEB@==1111+111./7
@HQ52Q:00022:00325
CGTGTCTCTAGGCACAGGATTTTGTGTAG
+
BAGCCCC???B@BCB?@<9998/8???@?
@HQ52Q:00022:00345
CGTGTCTCTAGGCACAGGATTTTGTGTAG
+
CFEAAABBBBB?>BCB@=9984/9@@>@A
@HQ52Q:00024:00349
ACGAGTGCGTTCCCCATGTCGTAGGTACTC
+
AEB99<A?@@6999/9>@ACCCAA=ABBBB
@HQ52Q:00026:00327
ATATCGCGAGGGTATGGAAGACTCTATA
+
A@BBBBCCCCC@CB@@<=<@B??@CC;9
@HQ52Q:00028:00332
CGTGTCTCTAGGCACAGGATTTTGTGTAGAG
+
BADBBCBBB>=77999924499/99@?9944
@HQ52Q:00030:00335
CGTGTCTCTAGGCACAAGGATTTTGTG
+
BBCCDEBBBB@<;7--+-*,---*-70
@HQ52Q:00032:00322
ACGAGTGCGTTCCCCATGTCGTAGGTACTC
+
9;<<<BBCCCACAA7@9:9>A???;=9998
@HQ52Q:00032:00349
CGTGTCTCTAGGCACAGGATTTTGTGTAG
+
ABCCFCEABBB@AAECB<8888/9@>>?>
@HQ52Q:00033:00306
ACGAGTGCGTTCCCCATGTCGTAGGTACTC
+
AB?>>@A@@@<@?@6@AA@AA???=?AA@?
@HQ52Q:00033:00323
TCTCTATGCGCTCCACATGTCTAAGGT
+
CDCCBBBBDCB@@=?EBAGGEDB=?=@
@HQ52Q:00034:00307
TACTGAGCTACACACACAGAAAGATTGGT
+
AABBB@AABAAB<;<BBCBBB<????B@E
@HQ52Q:00035:00303
CGTGTCTCTAGGCACAGGATTTTGTGTAG
+
<CCEBBCCBBB@BBC>;:4448/9>@@?C
@HQ52Q:00038:00301
ATCAGACACGGACTACAGCAGAACACAC
+
=@>?=;;;/1,//////68877;87361
@HQ52Q:00038:00320
ACGAGTGCGTTCCCCATGTCGTAGGTACTC
+
9;B<<=@ECC?EBB9BBBBCCCAA=A<<<@
@HQ52Q:00039:00333
CGTGTCTCTAGGCACAGGATTTTGTGTAG
+
=AACDCCDBCC?@=?9959999/9A@>>?
@HQ52Q:00039:00338
CGTGTCTCTAGGCACAGGATTTTGTGTAG
+
AADCECBBAAB@CCB@B=9999/9@@?@C
@HQ52Q:00040:00307
ACGAGTGCGTTCCCCATGTCGTAGGTACTC
+
9<B<;<BB@@5999/9@BCCBBCC@C<<<E
@HQ52Q:00041:00348
CGTGTCTCTAAGCACAGGATTTTGTGTAG
+
CCCCCA97//,11AB@@<9999/9B@?BC
@HQ52Q:00042:00307
CGTGTCTCTAGGCACAGGATTTGTGTAG
+
BACBBCBBCCC?BAA??<98809@@>@A
@HQ52Q:00042:00320
ACGAGTGCGTTCCCCATGTCGTAGGTACTC
+
?@B;9;;99B6999/99;;CCNBA>ACCCC
@HQ52Q:00043:00301
CGTGTCTCTAGGCACAGGATTTTGTGTAG
+
CCBDAAA>>BB@BAA9;:4488/9>??BE
@HQ52Q:00043:00318
CGTGTCTCTAGGCACAGGATTTGTGTAG
+
BBEBCFBAAAB@BGB?A<899-9C>>AB
@HQ52Q:00044:00305
CGTGTCTCTAGGCACAGGATTTGTGTAGAGG
+
BBBBBBBBBBBABCA?>=884-9>>?@BA@=
@HQ52Q:00045:00309
CGTGTCTCTAGGCACAGGATTTTGTGTAG
+
;CABACCB;;;=>@@9959999/999011
@HQ52Q:00047:00325
ACGAGTGCGTTCCCCATGTCGTAGGTACTC
+
?ABBBBA@@D5;;;4;ACCBDB:947>>>?
@HQ52Q:00048:00301
ACGAGTGCGTTCCCCCCATGTCGTAGGTACTC
+
BBBBECC@99244499*9>A@DCBBB@C<<<C
@HQ52Q:00048:00321
TCTCTATGCGCTCCACATGTCTAAGGT
+
<BBBCBBBEBBB@@B99<=ECBBAC@<
@HQ52Q:00048:00322
CGTGTCTCTAGGCACAGGATTTGTGTAG
+
CDCDBB=BBBC<>AC>;:444-9?@?AB
@HQ52Q:00048:00342
CGTGTCTCTAGGCACAGGATTTTTTTTTGTGTAGAG
+
BCCBAAAAAAA@BCC?;;:::=<><<<"1//488/9
@HQ52Q:00048:00343
ACGAGTGCGTTCCCCATGTCGTAGGTACTC
+
BBBB?@A@A@5;99/9>@?BCBBB?CBBBD
@HQ52Q:00006:00379
AGCACTGTAGCTGTCACTAGTTACTTGTGT
+
8@>ABB@=<<AB@9<99999954999?444
@HQ52Q:00008:00381
ACGAGTGCGTTCCCCATGTCGTAGGTACTC
+
ABC@AACCBCBDCC9BBD=;;;00,011:4
@HQ52Q:00009:00353
ACGAGTGGCGTTC
+
AABBBAA>@BD59
@HQ52Q:00009:00395
CGTTTCTCTAGGCACAGGC
+
@9441<ABCCCACCCBB?B
@HQ52Q:00010:00352
CGTGTCTCTAGGCACAGGTTTGTGTAGA
+
99A=<<CCBCDA???99644-48;9994
@HQ52Q:00012:00352
CGTGTCTCTAGGCACAGGATTTTGTGTAGAAGG
+
===DAAACCCA?;<=9499>>>/911011/,//
@HQ52Q:00012:00353
TCTCTATGCGCTCCACATGTCTAAGGTAC
+
B===CDDCCAABE@@;<=F91/:,/,//.
@HQ52Q:00012:00374
CGTGTCTCTAGGCACATGGATTTTGTGTAGA
+
ABDECAAACDB<?A<111,11//*///6::4
@HQ52Q:00014:00398
CGTGTCTCTAGGCACAGGATTTTGTGTAG
+
BBBCCCBCBBB>AG99984899,888344
@HQ52Q:00017:00367
CGTGTCTCTAGGC
+
BB@:<<<BBCCDC
@HQ52Q:00018:00351
TACTGAGCTACCACACACAGAAAGATTGGTG
+
<<CCC@9::11,1<<:=A>777,11689>?A
@HQ52Q:00021:00397
CGTGTCTCTAGGCACAGGATTTTGTGTAGA
+
DCECCDAAB?B<@?<<@111@@9?BB>>A@
@HQ52Q:00022:00351
AACGAGTGCGTTCCCCATGTCGTAGGTACTC
+
B@BB?@@BC;;8;@@4AAA@A;8;=379993
@HQ52Q:00023:00353
ACGAGTGCGTTCCCCATGTCGTAGGTACTC
+
CCCCCC==>@5994/99@993331314443
@HQ52Q:00024:00363
ACGAGTGCGTTCCCCATGTCGTAGGTACTC
+
CCF@@ADCDH@CCC9@@@?B11..3.///.
@HQ52Q:00024:00371
CGTGTCTCTAGGCACAGGATTTTGTGTAGA
+
C@AAEB@@AB@<>B99424499,4443444
@HQ52Q:00024:00381
CGTGTCTCTAGGCACAGGATTTTGTGTAG
+
ABCCBBACBBB@CF<99>9999/9>@>>>
@HQ52Q:00024:00385
ACGAGTGCGTTCCCCATGTCGTAGGTACTC
+
9;:;<<G@AA?CCC:CCBA@@<;<379998
@HQ52Q:00026:00377
CGTGTCTCTAGGCACAGGATTTTGTGTAGA
+
BBCBBBBBBBB?BCCBA>9999/99>?>>9
@HQ52Q:00026:00383
ACGAGTGCGTTCCCCATGTCGTAGGTACTC
+
BB?A:;<AAD8<<<49@@>;;877:799>>
@HQ52Q:00027:00377
CGTGTCTCTAGGCACAGGATTTGATGTAGT
+
4444444484423:94459??1911/,,,,
@HQ52Q:00032:00376
CGTGTCTCTAGGCACAGGATTTTGTGTAG
+
DCCCCCBBBBB@ABB@@<9998-8@@>?;
@HQ52Q:00032:00399
AGCACTGTAGCTGTCACTAGTTACTTGTG
+
9@>94;@BBBA@@=@;99@@A<ADA=>>@
@HQ52Q:00034:00395
ACGCTCGACATGCCCAGGTACAGGAG
+
>@>@>>99998?>>8?A?>>?9958>
@HQ52Q:00036:00365
CGTGTCTCTAGGCACAGGATT
+
CCCCBB@B??A@BCBBA=999
@HQ52Q:00036:00367
CGTGTCTCTAGGCACAGGATTTTGTGTAG
+
CBDCCEB==8>;>999:94448-9>434:
@HQ52Q:00037:00351
TAGTATCAGCCTCGCCATGATCGAATGGTATT
+
//8/4994442444:8>;11///8,//,///,
@HQ52Q:00037:00353
ACGAGTGCGTTCCCCATGTCGTAGGTACTC
+
9=?@;<=<<B@EBB4<;;8?A???;7;;AB
@HQ52Q:00037:00366
ACGAGTGCGTTCCCCATGTCGTAGGTACTC
+
?@BB::<CCC@CCC:CBBBBCB??;:;<<B
@HQ52Q:00038:00355
ACGAGTGCGTTCCCCATGTCGTAGGTACT
+
==>499<<@C@GFB491100..73,.444
@HQ52Q:00038:00382
CGTGTCTCTAGGCACAGGATTTTGTGTAG
+
B?AACCBBBA@?@CDCC@;;94,4;=ABC
@HQ52Q:00040:00366
TGATACGTCTCCTTCCTTAGTTACTTCA
+
@@BA<;<@@?B69696959>>;96656/
@HQ52Q:00040:00372
ACGAGTGCGTTCCCCATGTCGTAGGTACTC
+
AC?@@BCC@B6:99/9>>?@CA@@<@;;;@
@HQ52Q:00040:00381
CGTGTCTCTAGGCACAGGATTTTGTGTAG
+
BBCCBB?BBBB@?CCBB>9844-4>>>AB
@HQ52Q:00041:00369
CGTGTCTCTAGGCACAGGATTTTGTGTAG
+
BCDDAA?BBBC@ADD9@<9998/9>@?BB
@HQ52Q:00041:00376
ACGAGTGCGTTCCCCATGTCGTAGGTACTC
+
@@BBCAAACCACDC:CAA@CAAAC7:;BB@
@HQ52Q:00045:00350
CGTGTCTCTAGGCACCAGGATTTTGTGTA
+
CBCBBBCCCBC@BCCBB?<8844/8@@?B
@HQ52Q:00045:00360
CGTGTCTCTAGGCACAGGATTTTGTGTAG
+
CDBBBCAAABCAABC@@=9844/9@@?DE
@HQ52Q:00046:00361
ACGAGTGCGTTCCCCATGTCGTAGGTACTC
+
ABCC9:<A@@6999/9>@888877;798?>
@HQ52Q:00046:00376
CGTGTCTCTAGGCACAGGATTTTGTGTAGA
+
@::122>>AACABDB@@>9999/99@AB?9
@HQ52Q:00046:00393
CGTGTCTCTAGGCACAGGATTTTGTGTAG
+
BBBBBCBBBBB?ABBB@<9999/8?>>>>
@HQ52Q:00047:00382
CGTGTCTCTAGGCACAGGATTTTGTGTAG
+
AADCCDBBBBB@>BB;B69999/9>>>99
@HQ52Q:00047:00389
ACGAGTGCGTTCCCCATGTCGTAGGTACTC
+
@ABBBDDBBB;===6=@@@BBCBB>B@@@@
@HQ52Q:00048:00384
CGTGTCTCTAGGCACAGGATTTTGTGTAG
+
CCCBBCB???BACDD==;9844-8>>>>A
@HQ52Q:00048:00386
ACGAGTGCGTTCCCCATGTCGTAGGTACTC
+
9<?@@ABAAA>BBB9BCCBAABBB??9;;C
@HQ52Q:00004:00419
ACGAGTGCGTTCCCCATGTCGTAGGTACTC
+
A@AAAA@@@@6999,4887<7311;791;.
@HQ52Q:00005:00413
ACGAGTGCGTTCCCCATGTCGTAGGTACTC
+
B?BACCECA?5999/9?@BCDBBA=::;BA
@HQ52Q:00006:00408
CGTGTCTCTAGGCACAGGATTTTGTGTAGA
+
AA<=<DCCCCCDCAA>?<4899/9997444
@HQ52Q:00006:00425
ACGAGTGCGTTCCCCATGTCGTAGGTACTC
+
@@;;=DCBBC====6@@>>?>877:799><
@HQ52Q:00006:00435
ACGAGTGCGTTCCCCATGTCGTAGGTACTC
+
BB=99;@@@B?CCD:CCCCCA;8;3689>>
@HQ52Q:00009:00413
CGTGTCTCTAGGCACAGGATTTGTGTAG
+
CCCCCCBBBBC>?A??>;49914=87:@
@HQ52Q:00009:00439
CGTGTCTCTAGGCACAGGATTTTGTGTAGA
+
=@ABBCBCBBB@CAA<<:<9BF79<9>999
@HQ52Q:00010:00400
ACGAGTGCGTTCCCCATGTCGTAGGTACTC
+
BBBCCCA9=92444-9>>>>?;;85:;AAA
@HQ52Q:00010:00419
CGTGTCTCTAGGCACAGGATTTTGTGTAGA
+
@AACGDB;<=CACC<9494448,8447999
@HQ52Q:00010:00422
CGTGTCTCTAGGCACAGGATTTTGTGTAG
+
AAACHDCC<<<@@@99969999/9>@>99
@HQ52Q:00011:00443
TCTCTATGCGCTCCACATGTCTAAGGTA
+
4444=C@BCBBBB@CCBCB@;442959@
@HQ52Q:00012:00443
ACGAGTGCGTTCCCCATGTCGTAGGTACTC
+
BB=@@A@>>?=ABB7AC<;;A>775799@8
@HQ52Q:00013:00402
CGTGTCTTAGGCACAGGATTTTGTGTAGA
+
CCCDBBA:;;>AA?;:6;@>@7A??>D99
@HQ52Q:00013:00432
CGTGTCTCTAGGCACAGGATTT
+
CCECCCBBBBB@BDA>>59999
@HQ52Q:00013:00442
ATCAGACACGGACACAGCAGAACACAC
+
9;AC;;<CCE;==CAABA@@@>@;77>
@HQ52Q:00014:00439
ACGAGTGCGTTCCCCATGTCGTAGGTACTC
+
BB@BAACCBB?BCC4<<@?=;<<<,01110
@HQ52Q:00014:00445
ACGAGTGCGTTCCCCATGTCGTAGGTACTC
+
=@?<;<CBB@<@@@4>?@887316014487
@HQ52Q:00016:00400
ACGAGTGCGTTCCCCATGTCGTAGGTACTC
+
=@A@;<9>>B6999/999>>>331014483
@HQ52Q:00016:00409
CGTGTCTCTAGGCACAGGATTTTGTGTAGA
+
@@AACCAAA;:68AD9;<<BB@4<;>>@@9
@HQ52Q:00016:00441
TGATACGTCTCCTCC
+
44:?849?<--+,,*
@HQ52Q:00017:00408
ACGAGTGCGTTCCCCATGTCGTAGGTACTC
+
>B9<<BBAAA5;;:/;AA@@@@@@?BBBC@
@HQ52Q:00017:00449
ACGAGTGCGTTCCCCATGTCGTAGGTACTC
+
9<BC<<@AADDEED9CDCC@?>>=4799@?
@HQ52Q:00019:00432
CGTGTCTCTAGGCACATGGATTTGTGTAGA
+
9;EKCCCCFDC?;1////5///+////444
@HQ52Q:00020:00445
TGATACGTCTCCTTCCTTTAGTTTACTTTCAG
+
9A>@;999-**)*)*)**)*,//+4444-4;;
@HQ52Q:00021:00428
ACGAGTGCGTTCCCCATGTCGTAGGTACTC
+
=B?BACDCCD@CCC6A89788@>?:79997
@HQ52Q:00022:00411
CGTGTCTCTAGGCACAGGATTTTGTGTAGAG
+
AAACGCDBBBBABA@AA69999/9>>><:66
@HQ52Q:00023:00430
ATATCGCGAGGGTATGGAAGACTCTATAG
+
A@CCDCCA@?D?BB?><@>BBAAB::4:4
@HQ52Q:00024:00431
CGTGTCTCTAGGCACAGGATTTTGTGTAGAG
+
CBECCBB?AAC@CCBBB59999/9A@>9999
@HQ52Q:00026:00439
CGTGTCTCTAGGCACAGGATTTTGGTAGAGG
+
AAACDECBCBB@AEBA994999/9@>?>=92
@HQ52Q:00028:00441
ACGAGTGCGTTCCCCATGTCGTAGGTACTC
+
AA?A9<<BCCBDDH9><A>;00..,.///.
@HQ52Q:00029:00418
ACGAGTGCGTTCCCCATGTCGTAGGTACTCATCA
+
A?BC@;<<A@<@AA6@@@??88760644433113
@HQ52Q:00030:00429
CGTGTCTCTAGGCACAGGATTTTGTGTAAGGC
+
@AAAACEGCCC@BDCBDA9999/1<<:;,1-/
@HQ52Q:00031:00408
ACGAGTGCGTTCCCCATGTCGTAGGTACTC
+
BC9<;C<<=CCCDH9<<BAA;;:C=?@CA?
@HQ52Q:00032:00416
CGTGTCTCTAGGCACAGGATTTGTGTAGAG
+
9;=AAABBCCC?>:9942444-48974444
@HQ52Q:00032:00420
ACGAGTGCGTTC
+
BBB??ABA>A59
@HQ52Q:00032:00443
ACGAGTGCGTTCCCCATGTCGTAGGTACTC
+
BBBCBBAC>=5999/9?>>?@<:<5::@C<
@HQ52Q:00033:00421
CGTGTCTCTAGGCACAGGATTTTGTGTAG
+
CDCCBCCBCBA>ABA@@@9999/9@@?F9
@HQ52Q:00035:00405
CGTGTCTCTAGCACAGGATTTGATGTAGTAGG
+
44/6///,,,/.8:442449699443994444
@HQ52Q:00036:00402
TACTGAGCTACCACACACAGAAAGATTGGTG
+
;9<DCAA1111,1:144443;>:7>>2626>
@HQ52Q:00036:00418
CGTGTCTCTAGGCACAGGATTTTGTGTAG
+
BCCCEB?BCCC@BCAABBDACC8ABB?;;
@HQ52Q:00036:00420
ACGAGTGCGTTCCCCATGTCGTAGGTACTC
+
9;C@AADCCC@BDD8B=AABB:9:>@;;<A
@HQ52Q:00036:00436
CGTGTCTCTAGGCACAGGATTTTGTGTAG
+
BBCCBBBBBCB@BA=9@<9999/9@@?CG
@HQ52Q:00039:00443
CGTGTCTCTAGGCACAGGATTTTGTGTAG
+
CBDDCCBBABB@ABCBCA9999/8>>>AA
@HQ52Q:00040:00430
ATCAGACACGGACACAGCAGAACACAC
+
A@CBBBBAAA=?ACA@@AA;:6;B<<?
@HQ52Q:00040:00441
CGTGTCTCTAGGCACAGGATTTTGTGTAG
+
C@AACCCCCCC@CCB9@@9998/9D@?GF
@HQ52Q:00041:00410
ACGAGTGCGTTCCCCATGTCGTAGGTACTC
+
:<CBBBBBBB5;;;499;;ABBCC=?ACCB
@HQ52Q:00042:00412
ACGCTCGTACCATGCCAGGTAGACAGAGAC
+
4;9449444424:9913313430,,,,,,,
@HQ52Q:00042:00413
ACGAGTGCGTTCCCCATGTCGTAGGTACTC
+
9;CB;<@DCCBCFE:C;;8BB96:;?@@@A
@HQ52Q:00043:00412
ACGAGTGCGTTCCCCATGTCGTAGGTACTC
+
9<CCCCDCBB=?=@6@A@ACBBAB?BBBBB
@HQ52Q:00043:00440
ACGAGTGCGTCCCGATGATCTAGTATC
+
49444//////8588844////..//.
@HQ52Q:00046:00400
CGTGTCTCTAGGCACAGGATTTTGTGTAG
+
CBCBCCBBB??<?AB9@=>>>>/;;@>@@
@HQ52Q:00047:00436
ACGAGTGCGTTCCCCATGTCGTAGGTACTC
+
BCBBBBA@AADCCC:F;<;BDEBCAC<==B
@HQ52Q:00047:00442
CGTGTCTCTAGGCACAGGATTTTGTGTAG
+
AAACBBABABB@C:<9B@9999/9A@?AD
@HQ52Q:00048:00417
ACGAGTGCGTTCCCCATGTCGTAGGTACTC
+
?@CBCDBABB==9=6==??@@A?@5:99@>
@HQ52Q:00049:00410
CGTGTCTCTAGGCACAGGATTTTGTGTAG
+
CCAAABBBCBB?ACC?><9844-8>>>@@
@HQ52Q:00004:00474
CGTGTCTCTAGGCACAGGATTTTGTGTAG
+
9@DDAABCBBB@CGB@BB9999/99>?@A
@HQ52Q:00005:00481
ACGAGTGCGTTCCCCATGTCGTAGGTACTC
+
BB?>=@999@9@@B4<;B>>>>8747>?@;
@HQ52Q:00008:00486
CGTGTCTCTAGGCACAGGATTTTGTGTAGA
+
CDCCCB>;;11-.:9;;94448,8;:9999
@HQ52Q:00009:00480
CGTGTCTCTAGGCACAGGATTTTGTGTAG
+
BBC:<<B;;;A8;<>>><9999/9@@>99
@HQ52Q:00010:00486
TACTGAGCTACACACACAGAAAGATTGGTG
+
?9999@A?@B@CAC@>>@888076736:?B
@HQ52Q:00010:00487
ACGAGTGCGTTCCCCATGTCGTAGGTACTC
+
9<CB@A@@@@5999/9>>>>@:96=?@@BA
@HQ52Q:00011:00469
ACGCTCGACATGCCCAGGTACAGGAG
+
B?>@CCAAACBAAB=BB>@>A99588
@HQ52Q:00012:00453
CGTGTCTCTAGGCACAGGATTTTGTGTAG
+
BCDBBCCBBCC@CCC@@=9888/9@@@EC
@HQ52Q:00012:00487
CGTGTCTCTAGGCACAGGATTTGTGTAGA
+
BCFCBBCCCCC@BCB?@<99909998994
@HQ52Q:00013:00485
CGTGTCTCTAGGCACAGGATTTTGTGTGGA
+
AAAGCCBCBBB@@@@9969999/9>>7>41
@HQ52Q:00013:00493
CGTGTCTCTAGGCACAGGATTTTGTGTAG
+
==BCCEBBCBA<@@@99599>>/99@AA@
@HQ52Q:00014:00474
ACGAGTGCGTTCCCCATGTCGTAGGTACTC
+
>999@@@@AA6999/99@?A@@@?ABBBCA
@HQ52Q:00014:00477
CGTGTCTCTAGGCACAGGATTTTGTGTAG
+
ABGCDCCC@A@@BC99959999/9@@899
@HQ52Q:00014:00485
ACGAGTGCGTTCCCCATGTCGTAGGTACTC
+
=@@BBABA@A5999/<@@@CC@AA?:<<FB
@HQ52Q:00014:00486
CGTGTCTCTAGGCACAGGATTTGATGTAGTA
+
444444449442388//,///+////.6444
@HQ52Q:00015:00492
CGTGTCTCTAGGCACAGGATTTGTGTAGA
+
BDDAABBBBBB?BIECBA<<<199@>>>9
@HQ52Q:00017:00476
CGTGTCTCTAGGCACAGGATTTTGTGTAG
+
BBBCCCBEDCC@CCCCB>9988-4>@??@
@HQ52Q:00017:00483
CGTGTCTCTAGGCACAGGATTTTGTGTAG
+
B:>=EDCCBBB@BFB9?<9888/99@?BC
@HQ52Q:00017:00493
CGTGTCTCTAGGCACAGGATTTT
+
9944448>=8=96,-,,*,,,,*
@HQ52Q:00017:00498
ACGAGTGCGTTCCCCCCCCCCCCCATGTCGTAGGTACTCATCACCGACCTGCCCC
+
=@=@;;<@=B?CDCGDCCCCCCC"BCCCA976?019>@AA@?11,00/,......
@HQ52Q:00018:00454
CGTGTCTCTAGGCACAGGATTTTGTGTAG
+
CCDCACBBBBB@BEB@B;9998/9>@?AA
@HQ52Q:00018:00483
CGTGTCTCTAGGCACAGGATTTTGTGTAG
+
ABEBBBCBB@?=?BB9959@@@4?>>???
@HQ52Q:00018:00492
CGTGTCTCTAGGCACAGGATTTTGTGTAGAG
+
AACCCCAAACB?BBA?><>>?>4111111//
@HQ52Q:00018:00494
ACGAGTGCGTTCCCCATGTCGTAGGTACTC
+
9=9=9;9@AA6999/9>>>AB@8737999?
@HQ52Q:00019:00464
ACGAGTGCGTTCCCCATGTCGTAGGTACTC
+
BBBBABBCA?2:44/8>@?CBAAA;?@@@>
@HQ52Q:00019:00484
ACGAGTGCGTTCCCCATGTCGTAGGTACTC
+
BBABABBBBC@CCC9CBBBBB@994:>>@@
@HQ52Q:00019:00499
ACGAGTGCGTTCCCCATGTCGTAGGTACTC
+
4;;@@@>AA@;B??6@@@BCC@@?;?@@BB
@HQ52Q:00020:00495
ACGAGTGCGTTCCCCATGTCGTAGGTACTC
+
9<A;;<ACCC?FDC:CCC@@A>:?=?@@BB
@HQ52Q:00021:00464
ACGAGTGCGTTCCCCATGTCGTAGGTACTC
+
=@@@ACB@@@5999/9?@ABBCCC?@;<;;
@HQ52Q:00022:00482
ACGAGTGCGTTCCCCATGTCGTAGGTACTC
+
4;>>>BB@@@;@@@4>@A@@@@@C>ABBCB
@HQ52Q:00024:00496
ACGAGTGCGTTCCCCATGTCGTAGGTACTC
+
BBCBCCCB?A>ACC9AACCCCCCB>A@@@@
@HQ52Q:00025:00483
ACGAGTGCGTTCCCCATGTCGTAGGTACTC
+
?B?BBCB>@@5999/9>@BCCDFD8:;A@@
@HQ52Q:00026:00459
ACGAGTGCGTTC
+
BB?@ADCCBB6:
@HQ52Q:00027:00465
ACGAGTGCGTTCCCCATGTCGTAGGTACTC
+
9<A;;<A@@CADDE9BDCBC@??@379?@?
@HQ52Q:00027:00498
CGTGTCTCTAGGCACAGGATTTTGTGTAG
+
CCCBCCBBBBB=@ACCA=9999/9?@?>>
@HQ52Q:00028:00472
ACGAGTGCGTTCCCCATGTCGTAGGTACTCATCGAAC
+
>@C99<CBCB>BBB9BBB?D@@?B=?@@@;=:0,+)*
@HQ52Q:00028:00491
ACGAGTGCGTTCCCCATGTCGTAGGTACTC
+
BBBB?AABBA>BBB9BBCBBAA??:9;<BB
@HQ52Q:00029:00471
CGTGTCTCTAGGCACAGGATTTTGTGTGGC
+
AAGDCBBABBB@CCCBA>9999/9997<<>
@HQ52Q:00030:00451
CGTGTCTCTAGGCACAGGATTTTGTGTAG
+
CDCDCCBB?AAACCA?998888/9>>>AB
@HQ52Q:00030:00465
CGTGTCTCTAGGCACAGGATTTTGTGTAG
+
CCECC???CCB@BCFBB>9884-8@??9;
@HQ52Q:00031:00456
CGTGTCTCTAGGCACAGGATTTTGTGTAGA
+
BC:<<CCBBBB?:999924=>>6@B@@E<<
@HQ52Q:00031:00495
CGTGTCTCTAGGCACAGGATTTTGTGTAG
+
=BDDCDBCB996:AB;<<=CCC9AAB@AA
@HQ52Q:00034:00464
AGCACTGTAGCTGGTCACTAGTTACTTGT
+
1111///1?@@9;59@@9999959?><99
@HQ52Q:00035:00466
CGTGTCTCTAGGCACAGGATTTTGTGTAG
+
@CAAAFE@@AB@AGABA@9984-8@@?CC
@HQ52Q:00037:00476
ACGAGTGCGTTCCCCATGTCGTAGGTACTC
+
ABBC??ACHH?EBB9@;;9ACCAB?B;;;?
@HQ52Q:00038:00460
CGTGTCTCTAGGCACAGGATTTTGTGTAGA
+
CCGBBDBCBBB@BBCBB?9984-8998994
@HQ52Q:00039:00471
TCTCTATGCGCTCCACATGTCTAAGGT
+
11//7:=ACCCBC?D<<<BAACCAC=@
@HQ52Q:00039:00487
CGTGTCTCTAGGCACAGGATTTTGTGTAG
+
CCCDBCBBAA@>?BDCC><;98-4>?;;;
@HQ52Q:00040:00460
TATAGCTCCGCATAC
+
44444/77,///;//
@HQ52Q:00040:00476
ATCAGACACGGACACAGCAGAACACAC
+
:3991?<1//566=9449>;;>B@???
@HQ52Q:00040:00477
TACTGAGCTACACACACAGAAAGATTGGT
+
ABC@AACCBCCDB@A@@@:::5:??=A@B
@HQ52Q:00041:00464
ACGAGTGCGTTCCCCATGTCGTAGGTACTC
+
>@@@@BA@>?5999/9>>>A;;:@5:;<<C
@HQ52Q:00041:00465
CGTGTCTCTAGGC
+
@@CBBAAAEBC@C
@HQ52Q:00041:00466
ACGAGTGCGTTCCCCATGTCGTAGGTACTC
+
?@HBBBCCCC@CCE:C?@>BBBBC?B@@@@
@HQ52Q:00041:00472
TGATACGTCTCCTTCCTTAGTTACTTCA
+
,,,,99;;B<<59<@51,111-1:;:>C
@HQ52Q:00041:00492
CGTGTCTCTAGGCACTGGATTTTGTGTAG
+
CCDCBBBBBBB@AEC?A<9998-8>?@B=
@HQ52Q:00042:00467
CGTGTCTCTAGGCACAGGATTTTGTGTAG
+
CDBBBBBBBBB?BCC@;:4444/9@@?BE
@HQ52Q:00042:00491
AACGAAGGTCGTTCCCCATGTTCGT
+
4244424244442444,4///,./.
@HQ52Q:00042:00493
ACGAGTGCGTTCCCCATGTCGTAGGTACTC
+
??B;:<BCCD@CCC9CBB@BBB9:5:;;;?
@HQ52Q:00044:00466
ACGAGTGCGTTCCCCATGTCGTAGGTACTC
+
BB9<<B@@@@2449/9>>?CCBAC>B<<<A
@HQ52Q:00044:00489
ACGAGTGCGTTCCCCATGTCGTAGGTACTC
+
ABCBABCCCB=@@@8@;:8CCCCC?B;<<A
@HQ52Q:00046:00459
CGTGTCTCTAGGCACAGGATTTTGTGTAG
+
CBDCCC9;:BB?AABBCABBBB9BCCACC
@HQ52Q:00046:00499
CGTGTCTCTAGGCACAGGATTTTGTGTAG
+
BCDFC>>BBBB>>A@9=;9999/9@@?BD
@HQ52Q:00047:00464
CGTGTCTCTAGGCACAGGATTTTGTGTAG
+
;BFDCB@@@996:B@@@<9999/9@@?FE
@HQ52Q:00047:00469
CGTGTCACTAGGCACAGGATTTTGTGTAG
+
999??A@<;9@@99944:4444,499996
@HQ52Q:00047:00489
CGTGTCTCTAGGCACAGGATTTTGTGTAG
+
<FEDCCBBBBB@BCDCB@;9994;ABCCE
@HQ52Q:00048:00451
ACGAGTGCGTTCCCCATGTCGTAGGTACTC
+
BBBBBCCAA?5999/999;BBBBCAB<;<B
@HQ52Q:00049:00453
CGTGTCTCTAGG
+
@=AE:;9CA@@@
@HQ52Q:00049:00468
CGTGTCTCTAGGCACAGGATTTTGTGTAGA
+
=BECBCBBBBB?ADDBB?BCCC:CC@>999
@HQ52Q:00004:00535
ACGAGTGCGTTCCCATGTCGTAGGTACTC
+
68>;99@@995990489>@@<<C?CCAA?
@HQ52Q:00006:00505
ACGAGTGCGTTCCCCATGTCGTAGGTAACTC
+
8@@999>>9929@@4>A98;=::::01,//.
@HQ52Q:00006:00540
ACGAGTCCCCATGTCGTAGGTACTC
+
===899488/99ACECA@A<99;;?
@HQ52Q:00008:00506
ACGAGTGCGTTCCCCATGTCGTAGGTACTC
+
=?@??ACA@D5999/9>@ABBBBB=:;;C;
@HQ52Q:00009:00500
CGTGTCTCTAGGCACAGGATTTTGTGTAGAGG
+
BDDCCBBB;;9;8999924>>>4@99894442
@HQ52Q:00009:00518
CGTGTCTCTAGGCACAGGATTTTATGTAG
+
@@ACCCCCBDB>@C?9959999/98<79?
@HQ52Q:00009:00520
ACGAGTGCGTTCCCCATGTCGTAGGTACTC
+
?@CA?ACB>?5999/9@@?A;;:::799@;
@HQ52Q:00009:00522
ACGCTCGACATGCCCAGGTACAGGAG
+
?9<;ADDCDBBCDD=BB???ABA8;8
@HQ52Q:00010:00503
CGTGTCTCTAGGCACAGGATTTTGGTGAAG
+
=@CBCCCCBAB@BC111-1111+1-1//,/
@HQ52Q:00010:00535
CGTGTCTCTAGGCACAAGG
+
@@CEGCCC;<49.-,,**)
@HQ52Q:00010:00541
ACGAGTGCGTTCCCCATGTCGTAGGTACTC
+
=@BB?AACCC>BBB9BBBBCC@??=:99?8
@HQ52Q:00011:00519
ACGAGTGCGTTC
+
49;;<<<BBB=A
@HQ52Q:00011:00524
CGTGTCTCTAGGCACAGGATTTTGTGTAG
+
AAABBBBCBBB@BBB9959999/999899
@HQ52Q:00013:00515
ACGAGTGCGTTCCCCATGTCGTAGGTACTC
+
BB@99<B9996999,9@@88:;8>=?;;<:
@HQ52Q:00013:00520
ACGAGTGCGTTCCCCATGTCGTAGGTACTC
+
9;B;;<CCBB?CCC9BBCBC@@?>479998
@HQ52Q:00013:00544
ACGCTCGACATGCCCAGGTACAGGAG
+
BBBBA@??993333,39711444233
@HQ52Q:00014:00522
ACGAGTGCGTTCCCCATGTCGTAGGTACTC
+
@ABCCCBC992444-9>?@BCCDC@<9<:A
@HQ52Q:00014:00524
CGTGTCTCTAGGCACAGGATTTTGTGTAG
+
CDGECBABBBB@CCC>B?9998/8998@>
@HQ52Q:00014:00526
ACGAGTGCGTTCCCCATGTCGTAGGTACTC
+
AB>@;<<@AC6999/9998>888?;?ABAB
@HQ52Q:00014:00527
CGTGTCTCTAGGCACAGGATTTTGTGTAG
+
@@ABBBBCCCCCBD<99>9999/9?@>>B
@HQ52Q:00015:00529
AGCACTGTAGCTGTCACTAGTTACTTGT
+
99>;49=A<<>CBAAACDECB?BCC@CC
@HQ52Q:00016:00509
CGTGTCTCTAGGCACAGGATTTTGTGTAG
+
AAACDBBBCCC@<><AB<9999/99@>@9
@HQ52Q:00017:00520
TCTCTATGCGCTCCACATGTCTAAGGT
+
4444@A>>A==9469A?>><<<@=@@G
@HQ52Q:00017:00525
TACTGAGCTACACACACAGAAAGATTGGTG
+
B:<<BBHICCCAAABAA;77>:99<;6657
@HQ52Q:00018:00522
CGTGTCTCTAGGCACAGGATTTTGTGTAG
+
CCAA@CB@@?B@CFCBB@9998/9@?@BD
@HQ52Q:00018:00523
CGTGTCTCTAGGCACAGGATTTTGTGTAG
+
BBBDDBBBBBB@CCB?@<9988/8>>>?>
@HQ52Q:00018:00526
CGTGTCTCTAGGCACAGGATTTTGTGTAGA
+
BBBBAAACCCC<<>D>><9999/9>>?CB?
@HQ52Q:00018:00531
CGTGTCTCTAGGCACAGGATTTGTGTAG
+
@ABBCCCBDCC?>:99C=99919@?>?>
@HQ52Q:00018:00534
CGTGTCTCTAGGCACAGGATTTTGTGTAG
+
//<CHKCBBBC?AEA?@<9999/9998BB
@HQ52Q:00018:00538
ACGAGTGCGTTCCCCATGTCGTAGGTACTC
+
=@B@;<=BCCDDDC:CCCBBB;763999AB
@HQ52Q:00019:00548
CGTGTTTCTAGGCACAGGATTTTGTGTAGAG
+
9>AABB>BC@@=@?>>=47888.88889944
@HQ52Q:00019:00549
CGTGTCTCTAGACACAGGATTTTGTGTAG
+
99CCCCCBBB99<BA>?57777.7???>?
@HQ52Q:00020:00506
CGTGTCTCTAGGCACAGGATTTTGTGTAG
+
CDC:<;EBBBB@BA@>>>9999/9@@@@F
@HQ52Q:00020:00529
ACGAGTGCGTTCCCCATGTCGTAGGTACTC
+
BB9<<AC@AA6999/99@>?88763:9:F?
@HQ52Q:00020:00532
AGCACTGTAGCTGTCACTAGTTACTTGT
+
>>=9<<4;99CAAAA>99999699@<?>
@HQ52Q:00021:00528
CGTGTCTCTAGGCACAGGATTTTGTGTAGA
+
BBCCCCB@<<<>DB999;9999/9@@>@@9
@HQ52Q:00022:00525
CGTGTCTTAGGCACAGGATTTTTGTGTA
+
<?AC<<<;<1:;:00097;;;4*..../
@HQ52Q:00022:00529
ACGAGTGCGTTCCCCATGTCGTAGGTACTC
+
BBB?:;>CCKIBCC9DBB;777774799@@
@HQ52Q:00022:00532
CGTGTCTCTAGGCACATGGATTTGTGTAGT
+
99444988=>><9<<111,1<;5/-,,7//
@HQ52Q:00022:00533
ACGAGTGCGTTCCCCATGTCGTAGGTACTC
+
BB?AABB@@D5;;;4<BCCCCBBB=<@@@@
@HQ52Q:00023:00508
CGTGTCTCTAGGCACAGGATTTTGTGTAG
+
EDHCCBBB??@@;=<B:94449/9>@>?9
@HQ52Q:00023:00536
TCTCTATGCGCTCCACATGTCTAAA
+
AAAECBA@@AA9969999?99,**)
@HQ52Q:00025:00516
CGTGTCTCTAGGCACAGGATTTGTGTAG
+
BDECBBAB=@@=:<9@@<99918>@>@?
@HQ52Q:00025:00536
CGTGTCTCTAGGCACAGGATTTGTGTAGA
+
99999;;;;CE@BBBA:849914997944
@HQ52Q:00026:00535
CGTGTCTCTAGGCACAGGATTTTGTGTAG
+
BBBA@ACBCB??BED?@<9884-4>??@@
@HQ52Q:00026:00536
TCTCTATGCGCTCCACATGTCTAAGGTA
+
AAEDDCBAABCCDBDA?@AA@9958;99
@HQ52Q:00027:00525
ACGAGTGCGTTCCCCATGTCGTAGGTACTC
+
==9<<A@@@@2444/9>>?BCCLD>>9<;C
@HQ52Q:00027:00527
CGTGTCTCTAGGCACAGGATTTTGTGTAGA
+
AAACCCCCCCCACBA=><9999/99@@999
@HQ52Q:00028:00516
ACGAGTGCGTTCCCCATGTCGTAGGTACTC
+
AAAAABBBDB5;;;4<ABBCBBCC@@BBBB
@HQ52Q:00028:00525
CGTGTCTCTAGGCACAGGATTTGTGTAG
+
BBBCCCCBBBC?BDB@;944914897;;
@HQ52Q:00028:00531
ACGAGTGCGTTCCCCATGTCGTAGGTACTC
+
BBBBBBC?@@5999/9998>AA@C=?ABA@
@HQ52Q:00028:00538
TACTGAGCTACACACACATGAAAGATTGGTG
+
C<9999449A@B;B99444337,31101016
@HQ52Q:00029:00532
CGTGTCTCTAGGCACAGGATTTTGTGTAG
+
99<CGCCCCCB?BEBAA>9999/9@@@99
@HQ52Q:00029:00541
TCTCTATGCGCTCCACATGTCTAAGGTAC
+
CDCCCEA@ACCCC?B;=@IECCB995999
@HQ52Q:00029:00542
CGTGTCTCTAGGCACAGGATTTTGTGTAG
+
CCFCECB:<<C@BDA@@<9999/9>?>@@
@HQ52Q:00029:00545
TACTGAGCTACACACACAGAAAGATTGGT
+
?@BBCDDCBDDDCBBBA;;;@<>>@<@?A
@HQ52Q:00030:00516
CGTGTCTCTAGGCACAGGATTTTGTGTAG
+
;@AAHCCB@:96:B?==?9999/9@@>A9
@HQ52Q:00030:00545
CGTGTCTCTAGGCACAGGATTTGTGTAGAGGCA
+
;;<@@CCDDCCF?ABC=:49918>>>@<;4:80
@HQ52Q:00031:00518
ACGAGTGCGTTCCCCATGTCGTAGGTACTC
+
CBBBAABC;;2444/9>>>B<87;379443
@HQ52Q:00031:00522
CGTGTCTCTAGACAC
+
4444444/8///.20
@HQ52Q:00031:00546
ACGAGTGCGTTCCCCATGTCGTAGGTACTC
+
?BA?:;<CBB=AAA8@BCB@BCAC8:<BBA
@HQ52Q:00032:00535
CGTGTCTCTAGGCACAGGATTTGTGTAG
+
@9;=DCCCCCC@BCCCCBCCB>?ABBCC
@HQ52Q:00032:00536
CGTGTCTCTAGGCACAGGATTTTGTGTAG
+
9;:AAACCBBC=9<<A;94899/9>@?AB
@HQ52Q:00032:00539
ACGAGTGCGTTCCCATGTCGTAGGTACTC
+
=;;;@@A@??59914;@<<>>8836989:
@HQ52Q:00032:00542
CGTGTCTCTAGGCACAGGATTTGTGTAG
+
CB?AACBBBCC@CAA=B?988-9@@?CE
@HQ52Q:00033:00504
CGTGTCTCTAGGCACAGGATTTTGTGTAG
+
@@AAACBCCBB>@B>>9:4489-89879=
@HQ52Q:00033:00515
ACGAGTGCGTTCCCCATGTCGTAGGTACTC
+
CCBBBBB@A@<???6@ABADBBBB7:;;;8
@HQ52Q:00033:00534
AGCACTGTAGCTGTCACTAGTTACTTGT
+
===@AA@BCCBBBBCA;:;@@=ABC@CA
@HQ52Q:00033:00537
AGCACTGTAGCTGTCACTAGTTAATTGT
+
@@A;;<?BCCDCCDCBDCBBB@C@D>@@
@HQ52Q:00033:00539
CGTGTCTCTAGGCACAGGATTTTGTGTAG
+
999?@@98989=??D@;:4444,48879=
@HQ52Q:00034:00535
CGTGTCTCAGGCACAGGATTTTGTGTAGA
+
BBECCA@ABB>BCAA@>:877-7>>=@B>
@HQ52Q:00034:00549
CGTGTCTCTAGGCACAGGATTTTGTGTAG
+
CCICDCBBBBB@DEBB@<9999/9A@@AA
@HQ52Q:00035:00532
CGTGTCTCTAGGCACAGGATTTTGTGTAGA
+
BACCCAAACDDACDB@@<8999/99>8994
@HQ52Q:00035:00537
ACGAGTGCGTTCCCCATGTCGTAGGTACTC
+
?@CCCCCCCC=?==6@@@@CCCCC>?:;;;
@HQ52Q:00035:00543
CGTGTCTCTAGGCACAGGATTTGTGTAGA
+
>>999944;=9<>A4442444-4::9:44
@HQ52Q:00036:00501
CGTGTCTCTAGGCACAGGATTTGTGTAG
+
BDCCFBBBBBB>@ECBA>984-9@@?CE
@HQ52Q:00036:00524
CGTGTCTCTAGGCACAGGATTTTGTGTAG
+
CCDCBB??ABB@BCA?@@9884/9@@?>3
@HQ52Q:00036:00527
CGTGTCTCTAGGCACAGGAATTTTGTGTAG
+
99CB@?>@>898;@@@?282489/9983::
@HQ52Q:00036:00533
CGTGTCTCTAGGCACAGGATTTTGTGTAGAG
+
<==CCBBBCCB?ABA?@<9999/9>>>>999
@HQ52Q:00036:00546
CGTGTCTCTAGGCACAGGATTTTGTGTAGA
+
=;:<CA>>>99539///5668;+1//.//4
@HQ52Q:00037:00505
CGTGTCTCTAGGCACATGGATTTTGT
+
AADDBAAAAAA?67/-,,2,,,,*,,
@HQ52Q:00037:00509
ACGAGTGCGTTCCCCATGTCGTAGGTACTC
+
BBBAABCCGD@CCC:CBBAA;;<?<?A@A@
@HQ52Q:00037:00533
CGTGTCTCTAGGCACAGGATTTTGTGTAG
+
ACCCBAA@@@A@<ACCD?9884-8>>?@A
@HQ52Q:00038:00538
CGTGTCTCTAGGCACAGGATTTTGTGTAG
+
==ABDDCBBBBABCA==B9444/9@@?AG
@HQ52Q:00038:00539
CGTGTCTCTAGGCACAGGATTTTGTGTAG
+
@AAABBBB?BB>@@@9959@@@7BA??@?
@HQ52Q:00039:00503
ATATCGCGAGGGTTATGGAAGACTCTA
+
47444;9?>??1959:91854..,,,,
@HQ52Q:00039:00535
CGTGTCTCTAGGCACAGGATTTTGTGTAG
+
BBA=<=BDBBBC<B<<B<9999/9990<1
@HQ52Q:00039:00539
ACGAGTGCGTTCCCCATGTCGTAGGTACTC
+
;A?2211:::?DEE:CAA@E<<;E@BBB<<
@HQ52Q:00040:00539
CGTGTCTCTAGGCACAGGA
+
=CAAACCBBBB?ABB=><9
@HQ52Q:00041:00526
CGTGTCTCTAGGCACAGGATTTTGTGTAG
+
CBCB;;;<<CC@DCCB@<9888/9@?ACC
@HQ52Q:00041:00533
CGTGTCTCTAGGCACAGGATTTTGTGTAG
+
CDCCCCBBBAA>?CEBB=9844,4??>BB
@HQ52Q:00041:00539
CGTGTCTCTAGGCACAGGATTTTGTGTAG
+
ACCCCAAABBA?ABCBB?<;;844??ABB
@HQ52Q:00041:00547
TCTCTATGCGCTCCCACATGTCTGAAGGTACT
+
,,,,00/4/////8566=444444486,//8.
@HQ52Q:00042:00517
CGTGTCTCTAGGCACAGGATTTTGTGTAG
+
BDCDCBB???B@CECA@<9988/8@@>@;
@HQ52Q:00042:00518
ACGAGTGCGTTCCCCATGTCGTAGGTACTC
+
BBBB@A@CAB5999,4;:9;<;;9294=>7
@HQ52Q:00042:00536
CGTGTCTCTAGGCACAGGATTTTGTGTAG
+
6>?9<;AA?AB?ADCA;:4999/999>>>
@HQ52Q:00042:00538
TAGTATCAGCCTCGCCATGACGAAGGTATTCC
+
;AAAACCC@@A@CBB@BCCCEA@=@=>>@=@@
@HQ52Q:00042:00541
CGTGTCTCTAGGCACAGGATTTTGTGTAGA
+
@@A@;<;;;9A>AA@>;:4899/99934;;
@HQ52Q:00043:00525
CGTGTCTCTAGGCACAGGATTTTTTTT
+
>=ABC?>@BBB?BFC@B@998888899
@HQ52Q:00043:00532
CGTGTCTCTAGGCACAGGATTTTGTGTAG
+
BCCCB>>>AAA@BDC==;9988-8???BB
@HQ52Q:00043:00533
CGTGTCTCTAGGCACAGGATTTTGTGTAG
+
;<CDCCC@@??=@FDCE@BBCC8BBCCEE
@HQ52Q:00043:00534
CGTGTCTCTAGGCACAGGATTTTTTTT
+
@@ACCBBBBBB@BD::><988899999
@HQ52Q:00043:00535
ACGAGTGCGTTCCCCATGTCGTAGGTACTC
+
ABCA?ACCCB=C@=6@=?<CCCCC>A<<<B
@HQ52Q:00043:00538
CGTGTCTCTAGGCACAGGATTTTGTGTAG
+
BBCCAAAA@BB?AA?9?<8844/9@??BE
@HQ52Q:00043:00542
CGTGTCTCTAGGCACAGGAATTTGTGTAG
+
CCCCAAA@?@CBCFCCC@CACN?BB@@BB
@HQ52Q:00043:00544
ACGAGTGCGTTCCCCATGTCGTAGGTACTC
+
AAB@@ACCBB=@@@8@???BCCC@>:9::@
@HQ52Q:00044:00534
ACGCTCGACATGCCCAGGTACAGGAG
+
=9;;;<A@@@B:;:6;D<>@@99588
@HQ52Q:00044:00544
TCTTATGCGCTCCACATGTCTAAGGT
+
CCC=??BBDDBB@BBBBCBBBB?B?B
@HQ52Q:00044:00549
ACGAGTGCGTTCCCCATGTCGTAGGTACTC
+
==@AACCCBD=@??6=A@ACBBCC>?BBBC
@HQ52Q:00045:00508
ACGAGTGCGTTCCCCATGTCGTAGGTACTC
+
BBBA@ADCCCCA@@6@@@@CCCCC?A:<<@
@HQ52Q:00045:00516
ACGAGTGCGTTCCCCATGTCGTAGGTACTC
+
??BB?@ABCB>BBB7B@@@BBBAA>B;<;B
@HQ52Q:00045:00539
CGTGTCTCTAGGCACAGGATTTTGTGTAG
+
AFDDBBBBBBB>ABDCA>=>=>8>CCBBB
@HQ52Q:00045:00540
CGTGTCTCTAGGCACAGGATTTTGTGTAG
+
CBBBCBBBBBB@BBBCC@@=>@6@A@?@B
@HQ52Q:00045:00543
CGTGTCTCTAGGCACAGGATTTTGTGTAG
+
AAAEDCCBAAB@BC@:??9888/9@@CBA
@HQ52Q:00046:00505
TCTCTATGCGCTCCACATGTCTAAGGT
+
BCCCCBAABCDCC@CCBCAA@CD?B?B
@HQ52Q:00046:00512
CGTGTCTCTAGGC
+
BCDDCCBAAAB@A
@HQ52Q:00046:00524
ACGAGTGCGTTCCCCATGTCGTAGGTACTC
+
=BBB??ACA?;@??4>;;;CCEDC@C@AA@
@HQ52Q:00046:00534
ACGAGTGCGTTCCCCATGTCGTAGGTACTC
+
>>999999945:::2A;:;??@@B7;<CC>
@HQ52Q:00046:00539
CGTGTCTCTAGGCACAGGATTTTGTGTAG
+
4BECCCCCB?B@CDA@CA9999/9998FF
@HQ52Q:00046:00541
CGTGTCTCTAGGCACAGGATTTTGTGTAG
+
@BCAABCAA@C?BBB@B=9888/99@FBC
@HQ52Q:00046:00544
CGTGTCTCTAGGCACATGGATTTG
+
99::9=AABBC58-----*-,,*,
@HQ52Q:00047:00503
TACTGAGCTACACACACAGAAAGATTGGT
+
?>AAAACCBBAAA@@C>>777,7???BBD
@HQ52Q:00047:00528
CGTGTTTCTAGGCACAGGATTTTGTGTAG
+
ACEDCD@CCBB@CA@;776333.8???BC
@HQ52Q:00047:00549
CGTGTCTCTAGGCACAGGATTTTGTGTAGA
+
ABDC?@@<<;@>B>=9::4899/9>><??9
@HQ52Q:00048:00503
TATATCAGCCTCGCCATGATCGAAGGTATTCC
+
4444444442344494484944/,,0,,,*,*
@HQ52Q:00048:00544
CGTGTCTCTAGGCACAGGATTTTGTGTAG
+
99<9<@@99;;68AC>=;=@AA8BACDD>
@HQ52Q:00048:00549
ACGAGTGCGTTCCCCATGTCGTAGGTACTC
+
BBB@?ABCCC@CCC9CB<<1>./.,.///.
@HQ52Q:00049:00537
CGTGTCTCTAGGCACAGGATTTTGTGTAG
+
BCCCCCBBBBA>@DCBBA9<;;49@@?CB
@HQ52Q:00049:00547
TGATACGTCTCCTTCCTTAGTTACTTCA
+
BCBABBBC@99595959<>BD@<<<598
@HQ52Q:00004:00561
CGTGTCTCTAGGCACAGGATTTTGTGTAG
+
449===BCCBB>;<994:4899-94:999
@HQ52Q:00004:00598
CGTGTCTCTAGGCACAAGGATTTTGTG
+
AAGFCAAA<<;??A11,/,////*/66
@HQ52Q:00006:00554
CGTGTCTCTAGGCACAG
+
44;9944////,.7:4/
@HQ52Q:00006:00563
CGTGTCTCTAGGCACAGGATTTTGTGTAGAG
+
CCCDAACCCBB?@A>@A>9999/99?89494
@HQ52Q:00007:00568
ACGAGTGCGTTCCCCATGATCGTAGGTACTC
+
>=>>>@@>>>6999,1A1//86/43734444
@HQ52Q:00007:00594
CGTGTCTCTAGGCACAGGATTTGTGTAGA
+
;:4:;B<;;@A589994244404447:44
@HQ52Q:00008:00563
ATCAGACACGGACACAGCAGAACACACAA
+
;;@@AA@A??=BBB<<9@?00,0:00.0*
@HQ52Q:00008:00565
ACGAGTGCGTTCCCCATGTCGTAGGTACTC
+
=@@BBCCAB@5999/9?@ACCCBA?B:;:;
@HQ52Q:00008:00577
CGTGTCTCTAGGCACAGGATTTTGTGTAG
+
BCECCCBCCA@@AB999;9999/98>744
@HQ52Q:00010:00595
CGTGTCTCTAGGCACAGGATTTTGTGTAG
+
?@ADCBBBBCC@BFAA><9988/9??>@9
@HQ52Q:00011:00573
ACGAGTGCGTTCCCATGTCGTAGGTACTC
+
?BBC@@?@995991448777331:798=3
@HQ52Q:00012:00560
ATCAGACACGGACACAACAGAACACACAG
+
B;=<CLECEB8<:;9A<A@@;:8:/..2,
@HQ52Q:00012:00592
CGTGTCTCTAGGCACAGGATTTTGTGTAG
+
9999949BBBC@<>9?9<9999/999899
@HQ52Q:00013:00563
CGTGTCTCTAGGCACAGGATTTTGTGTAG
+
=ABCCBABBBB@BC@9959998/8>=>??
@HQ52Q:00013:00565
CGTGTCTCTAGGCACAGGATTTTGTGTAG
+
BBDCCCAAABB?AB999<9999/9A@BEB
@HQ52Q:00016:00578
CGTGTCTCTAGGCACAGGATTTTGTGTAG
+
==@AA;;<BBBABBA@@;9999/9?>899
@HQ52Q:00016:00586
ACGAGTGCGTTCCCCATGTCGTAGGTACTC
+
ABBBCCCCC@5999/9A@DCC;;7479993
@HQ52Q:00017:00565
TCTCTATGCGCTCCACATGTCTAAGGT
+
=>ACAABECBBBB?BBBBBBB@@=@>@
@HQ52Q:00018:00577
CGTGTCTCTAGGCACAGGATTTTGTGTAG
+
<<DDDCB@CCC@ABCA@<9999/8@@?@B
@HQ52Q:00019:00553
CGTGTCTCTAGGCACAGGATTTGTGTAG
+
CCDCBB===BBABACB;:444-9>??AB
@HQ52Q:00020:00551
CGTGTCTCTAGGCACAGGATTTTGTGTAG
+
BCFCCAABA@?@BDDAA<9998/9@@?DD
@HQ52Q:00020:00571
ACGAGTGCGTTCCCCATGTCGTAGGTACTC
+
?ACBCCCCB@6:::4;@ABCCBBB?A;<<B
@HQ52Q:00021:00597
CGTGTCTCTAGGCACAGGATTTTGTGTAGA
+
CCDCBAACCCC@@A<9489999/9998??4
@HQ52Q:00022:00550
CGTGTCTCTAGGCACAGGATTTTGTGTAG
+
@@AC@@@CCCCACFC@@<9999/9A989>
@HQ52Q:00022:00557
CGTGTCTCTAGGCACAGGATTTTGTGTAGA
+
AB<<=CAAACDDCBAAC>AA@@6=>>>999
@HQ52Q:00023:00552
TAGTATCAGCCTCGCCATGACGAAGGTATTCC
+
;;BB;<=A;969AA@=A@A@A9969;994:;2
@HQ52Q:00023:00559
ACGAGTGCGTTCCCCATGTCGTAGGTACTC
+
@@BBBBECAA?AIIBBBEC>=:9:,0111.
@HQ52Q:00023:00561
CGTGTCTCTAGGCACAGGATTTGTGTAG
+
@>@AABBBCCC?@FGAB@99919@@?AE
@HQ52Q:00023:00568
ACGAGTGCGTTCCCCATGTCGTAGGTACTC
+
ABCA9;@CHHAECB7BCCCBBBBA=??@@>
@HQ52Q:00025:00579
CGTTGTCTCTAGGCACAGGATTTTGTGTAG
+
>448<BBABCCC@BC@9>;9999/9>>>99
@HQ52Q:00027:00550
ACGAGTGCGTTCCCCATGTCGTAGGTACTC
+
@@@BBBBCCI@CCC7@998?887>;=>997
@HQ52Q:00028:00574
ACGAGTGCGTTCCCCATGTCGTAGGTACTC
+
BC9<<BB@>>5999/9@@?????=:79;A?
@HQ52Q:00028:00577
TAGTATCAGCCTCGCCATGACGAAGGTATTCC
+
449==@CCDC@CCCC=@@99444242444882
@HQ52Q:00028:00593
ATATCGCGAGGGTATGGAA
+
>?A?9999449694/.,,0
@HQ52Q:00030:00563
ACGAGTGCGTTCCCCATGTCGTAGGTACTC
+
ABAB??@?>?5999/9@@ABKBBB?BBBBB
@HQ52Q:00030:00565
TGATACGTCTCCTTCCTTAGTTACTTCA
+
BBBBAABCBBC=@C?>A?BCC?@AA@CB
@HQ52Q:00030:00568
AGCACTGTAGCTGTCACTAGTTACTTGT
+
BECBEECCCCCCCBCEBAA998;BB=@A
@HQ52Q:00030:00573
CGTGTCTCTAGGCACAGGATTTTGTGTAGA
+
CCEB?A=1111;4999994444,4443444
@HQ52Q:00031:00550
CGTGTCTCTAGGCACAGGATTTTGTGTAG
+
BADCDBBCCCB@BEC>?<8444/9@@?BD
@HQ52Q:00031:00568
ACGAGTGCGTTCCCCATGTCGTAGGTACTC
+
9;CCAAABB@5999/9>>>>;8:@=:;;;;
@HQ52Q:00032:00568
ACGAGTGCGTTCCCCATGTCGTAGGTACTC
+
>@BB@@@@@B5999/9A@?B;;;?:?>@?A
@HQ52Q:00032:00574
ACGAGTGCGTTCCCCATGTCGTAGGTACTC
+
BBBBBABECC@CCC:CBBAB>;;9:??@@@
@HQ52Q:00033:00580
CGTGTCTCTAGGCACAGGATTTTGTGTAGA
+
@=AABBABCCCACFA=><9999/9@>??99
@HQ52Q:00033:00583
ACGAGTGCGTTCCCCATGTCGTAGGTACTC
+
BBBBBECCAB=@??4>9;;BCCCC=@FBBC
@HQ52Q:00034:00574
ACGAGTTGCGTTCCCCATGTCGTAGGTACTC
+
@@=9=@=;;9A@BBG9BBBBAA???<799AB
@HQ52Q:00034:00589
CGTGTCTCTAGGCACAGGATTTTGTGTAG
+
BCCBCBBA>ABABBCCC@<<98-8>=911
@HQ52Q:00034:00592
CGTGTCTCTAGGCACAGGATTTTGTGTAG
+
BBDDAAABCCB?CD@=?<9999/9@@>>A
@HQ52Q:00034:00596
CGTGTCTCTAGGCACAGGATTTTGTGTAG
+
ECCBBBBBCCB@CCDDD?9999/9@@@FB
@HQ52Q:00035:00553
ACGAGTGCGTTCCCCATGTCGTAGGTACTC
+
9<C@?AADCC?CCB7A;;:@@BAA@C<<<C
@HQ52Q:00035:00575
AGCACTGTAGCTGTCACTAGTTACTTGT
+
@BBB:;;CFCCCBCBCCCB998;CC;@A
@HQ52Q:00035:00589
CGTGTCTCTAGGCACAGGATTTTGTGTAG
+
CC@@AAAAAAB?BCCBA=9999/8@@89<
@HQ52Q:00036:00565
CGTGTCTCTACGGCACAGGATTTTGTGTAGA
+
=BCCC@>1221199>:>;:4444,4883=@=
@HQ52Q:00036:00570
CGTGTCTCTAGGCACAGGATT
+
=?AC@@@A=@@=?::;;2444
@HQ52Q:00036:00583
CGTGTCTCTAGGCACAGGATTTTGTGTAGAG
+
CCFCCCC<<<C@CE<94:4444,49979999
@HQ52Q:00038:00563
ACGAGTGCGTTCCCCATGTCGTAGGTACTC
+
???A>@@>995;?@4@CBBBBBAA;<@@@B
@HQ52Q:00038:00599
CGTGTCTCTAGGCACAGGATTTTGTGTAG
+
ECCBBCBBBBB@BC@?@=9988/8>>>@@
@HQ52Q:00039:00550
ACGAGTGCGTTCCCCATGTCGTAGGTACTC
+
?A>;;<ACCE?CDD:CCCBB@??CA?@@@?
@HQ52Q:00039:00565
ATATCGCGAGGGTATGGAAGACTCTATA
+
?BBBBBABA====48:7;8;;;:BAA?<
@HQ52Q:00039:00569
CGTGTCTCTAGGCACAGGATTTTGTGTAG
+
CCCCCCBBBBB@ACB;B<9998/8@@??@
@HQ52Q:00039:00585
ACGAGTGCGTTCCCCATGTCGTAGGTACTC
+
=@CB?AABB@5:;:/9>@>CBDCD>@:;;C
@HQ52Q:00040:00581
CGTGTCTCTAGGCACCAGAATTTGTGTAG
+
444444988442.//,///,//+,,/.//
@HQ52Q:00041:00578
ACGAGTGCGTTCCCCATGAGTACT
+
CCBBBBB=992444/1<1---,,.
@HQ52Q:00041:00586
CGTGTCTCTAGGCACAGGATTTTGTGTAG
+
CBAAABBBAAB@BDCBA>>@=96=@:9@@
@HQ52Q:00042:00557
TGATACGTCTCCGTTCCTTA
+
;;;AA949/1/,//,/,/,,
@HQ52Q:00042:00579
CGTGTCTCTAGGCACAGGATTTTGTGTAG
+
C@AACCBBBBB@@AABA>@@>>6@>>?@?
@HQ52Q:00042:00587
CGTGTCTCTAGGCACAGGATTTTGTGTAG
+
CDBCBBBBBBA@BCC@@;9984-4>>>BC
@HQ52Q:00042:00588
CGTGTCTCTAGGCACAGGATTTTGTGTAG
+
9@BBDCBDBBC@BEDBB>9999/9@98=E
@HQ52Q:00042:00591
CGTGTCTCTAGGCACAGGATTTTGTGTAG
+
BBCCAAAAABB@BCB@@=@AAA7=@=<@?
@HQ52Q:00043:00583
CGTGTCTCTAGGCACAGGATTTTGTGTAG
+
CBBDDBABCBB@BAA9D?9884/9?@?CD
@HQ52Q:00043:00590
CGTGTCTCTAGGCACAGGATTTTGTGTAG
+
ACDCCAAAAAA=?BCBAB9844,4>>>@C
@HQ52Q:00044:00560
TAGTATCAGCCTCGCCATGACGAAGGTATTCC
+
BA@@@9999929<;@@ECCCBBB@C@:<<=@@
@HQ52Q:00044:00565
ACGAGTGCGTTCCCCATGTCGTAGGTACTC
+
>@BBBBBA@?5999/9>@ADCCCC>>9<;B
@HQ52Q:00045:00572
ACGAGTGCGTTCCCCATGTCGTAGGTACTC
+
BBBCABBB;;2444/9@?@CCCCC><9;<@
@HQ52Q:00045:00577
ACGAGTGCGTTCCCCATGTCGTAGGTACTC
+
11::=@@BC@5::4/9>>?BB@??:?;<<A
@HQ52Q:00046:00557
TAGTATCAGCCTCGCCATGATCGAAGGTATTCC
+
499;9BBA;;69>>><>9994499:;8844248
@HQ52Q:00046:00559
CGTGTCTCTAGGCACAGGATTTTGTGTAG
+
AACCBBABBBB@CCCBB>9998/8@@?@B
@HQ52Q:00046:00564
CGTGTCTCTAGGCACAGGATTTTGTGTAG
+
BCDCCBBBBAB@DCDAA<9998-4>@?BB
@HQ52Q:00046:00577
CGTGTCTCTAGGCACAGGATTTTGTGTAG
+
@BBCCEBBBCB@CCAA@A9999/8>>>BB
@HQ52Q:00046:00581
ATATCGCGAGGTATGGAA
+
=7==99?B9/,///,*,*
@HQ52Q:00047:00557
TACTGAGCTACGACACAGATTGA
+
84444:999;44441/<://,//
@HQ52Q:00047:00578
ATCAGACACGGACACAGCAGAACACAC
+
9;BBAAADEC?ADCC?>@B@?<@C::;
@HQ52Q:00047:00584
ACGAGTGCGTTCCCCATGTCGTAGGTACTC
+
?@BCCCCCCB=??@8@=@;>@@?@=@@@@@
@HQ52Q:00047:00592
CGTGTTTCTAGGCACAAGATTTTGTGTAGAGG
+
BBGCCC>CCCC@A@?><77888.8>889998<
@HQ52Q:00048:00550
ACGAGTGCGTTCCCCATGTCGTAGGTACTC
+
AAB@@ACCAA5444/9>>?CCBBB>@9<<C
@HQ52Q:00048:00576
CGTGTCTCTAGGCACAGGATTTTGTGTAG
+
BACDCCBBBBB@BEA9959>>=4=>>>@?
@HQ52Q:00048:00579
AAGAGTGCGTTCCCCATGTCGTAGGTACTC
+
B?BD<;=CDCCCHH9@A@AA8::7479>@?
@HQ52Q:00048:00581
CGTGTCTCTAGGCACAGGTTTTGTGTAG
+
=CDCHCBBBCB?ACCBB?BGG:D==BCH
@HQ52Q:00004:00620
CGTGTCTCTAGGCACAGGATTT
+
CCCDEBBA;;;>AA>>><9999
@HQ52Q:00004:00638
CGTGTCTCTAGGCACAGGATTTTGTGTAGA
+
BFEEC<;989423944484444,488.///
@HQ52Q:00005:00635
CGTGTCTCTAGGCACAGGATTTTGTGTAGAG
+
BBCCBB9<<;9?8999424444,44434444
@HQ52Q:00008:00629
CGTGTCTCTAGGACAC
+
AADA@@>1111,/,,(
@HQ52Q:00011:00618
ACGAGTGCGTTCCCCATGTCGTAGGTACTC
+
=@CC<A?CCC=AAA4<9B?>8877479>>>
@HQ52Q:00012:00600
CGTGTTTCTAGGCACAGGATTTTTGTAGAGGC
+
49?@@@:<;@BFCB@??<88888,887777;7
@HQ52Q:00012:00618
CGTGTCTCTAGGCACAGGATTTTGTGTAG
+
@@;><CDCAAC@BBBAA@@@@@6@>>>>9
@HQ52Q:00014:00631
CGTGTCTCTAGGCACAGGATTTTGTGTAG
+
BBCBBBCCBCB>@A<99<9999/9>@?99
@HQ52Q:00016:00622
ATCAGACACGGACACAGCAGAACACAC
+
=@@@?BBAAAADFCCBCAA??5::>>@
@HQ52Q:00020:00603
TCTCTATGCGCTCCACATGTCTAAGGT
+
BBDCA@<:<@BBA@BC<<=AACC@C@C
@HQ52Q:00020:00636
TGATACGTCTCCTTCCTTAGTTACTTCA
+
ABDB;<=CCCCAC@C@@;>9959@@>@@
@HQ52Q:00021:00602
CGTGTTCTCGTAGCGACATGGATTTGTGTAG
+
@?A94599444433./////,//858///99
@HQ52Q:00021:00646
CGTGTCTCTAGGC
+
@;:<BB;<=<B>?
@HQ52Q:00023:00608
CGTGTCTCTAGGCACAGGATTTTGTGTAGA
+
<<<CCCBAAAB@CCBAA>9999/9>?>>99
@HQ52Q:00024:00612
ACGAGTGCGTTCCCCATGTCGTAGGTACTC
+
BC?@@BBCCD?BBB9BBCCCCCEE88;@@?
@HQ52Q:00024:00629
CGTGTCTCTAGGACACAGGA
+
AA<<<<;A1111/.20,,*,
@HQ52Q:00025:00602
CGTGTCTCTAGGCACAGGATTTGTGTAG
+
ABABAA@CBBB?BDD@@;99919?>>AA
@HQ52Q:00028:00611
TACTGAGCTACACACACAG
+
9<BBCCCCCCCCGBBCCAB
@HQ52Q:00029:00603
CGTGTCTCTAGGCACAGGATTTTGTGTAG
+
C@@B@A@BB@@>A=<<@?9999/9A@@ED
@HQ52Q:00029:00627
CGTGTCTCTAGGCACAGGATTTTGTGTAGA
+
CDDCCC?A<<;???99959999/9997499
@HQ52Q:00031:00607
CGTGTCTCTAGGC
+
CCCCBBBBBBB?B
@HQ52Q:00033:00600
CGTGTCTCTCACAGGATTTTGTGTAGA
+
1111CCCCCCCCCC?AAAA7AB??AA@
@HQ52Q:00034:00614
CGTGTCTCTAGGCACAGGATTTTGTGTAGAG
+
CCADAAAACBB>AAA99548@@4A>989444
@HQ52Q:00035:00620
CGTGTCTCTAGGCACATGGATTTGTGTAG
+
A@CC99;@=>=;7994449944-49:;:9
@HQ52Q:00038:00600
CGTGTCTCTAGGCACAGGATTTTGTGTAG
+
ABADBCBBCCCACIEBB?BAAA4?A@89<
@HQ52Q:00040:00633
CGTGTCTCTAGGCACAGGATTTTGTGTAG
+
CBCCDBABBBB@BBCDC@@@@@8@BCCCC
@HQ52Q:00040:00646
ACGAGTGCGTTCCCCATGTCGTAGGTACTC
+
=?>@@@@@@@5444/9>>>BBCCC;?@A@A
@HQ52Q:00041:00638
CGTGTCTCTAGGCACAGGATTTTGTGTAG
+
CDEBCCBBBBB@BBCBC>@@==6=@@>BB
@HQ52Q:00042:00605
CGTGTCTCTAGGCACAGGATTTTGTGTAG
+
ABCAABBABAB@BCC>B=9998-4@?>??
@HQ52Q:00042:00623
ACGAGTGCGTTCCCCATGTCGTAGGTACTC
+
@@B@@ADAAB=A@A6@@??BB?;?4:;A@B
@HQ52Q:00042:00629
TCTCTATGCGCTCCACATGTCTAAGGT
+
@AACCCB@BBBBC@BAAACCBA@=@=>
@HQ52Q:00043:00627
CGTGTCTCTAGGCACAGGATTTTGTGTAG
+
CBCCC@??BBB@CDCBB?@@@@48>><??
@HQ52Q:00044:00601
TAGTATCAGCCTCGCCATGACGAAGGTATTCC
+
ABCCCCCCA@@@CBB@BBBBB@@;>5;<<?B@
@HQ52Q:00045:00606
CGTGTCTCTAGGCACAGGATTTTGTGTAG
+
BBCDCBBBBBBABECBA<9888-8>>>BC
@HQ52Q:00045:00640
ACGAGTGCGTTCCCCATGTCGTAGGTACTC
+
ABB?@ACBB@7;99/9=@@BBBBC?@@@@B
@HQ52Q:00047:00621
ACGAGTGCGTTCCCCATGTCGTAGGTACTC
+
AAACBAAA@B>?@D6>>=333331014443
@HQ52Q:00049:00616
ACGAGTGCGTTCCCCATGTCGTAGGTACTC
+
?BCBAAACBB7<;;4;9;:BCCBC@B<<<A
@HQ52Q:00049:00642
ACGAGTGCGTTCCCCATGTCGTAGGTACTC
+
=@?CCBBA@?5999/9@?@CC@@?6:9>A?
@HQ52Q:00008:00685
CGTGTCTCTAGGCACAGGATTTGTGTAG
+
@@AECCBBBBB?AGA@>B9998<@BBB=
@HQ52Q:00010:00691
CGTGTCTCTAGGCACAGGATTTTGTGTAG
+
CECCBBBBBBB?ABD>;:9444-8>>>@A
@HQ52Q:00012:00691
CGTGTCTCTAGGCACAGGATTTGTGTAG
+
@9>>>ECCCBCABA?>><99919A@?BD
@HQ52Q:00014:00682
TGATACGTCTCCTTCCTTAGTTACTTCAGT
+
CCBA9<<CCEDAC@CBB@BBC?BFDCEB@@
@HQ52Q:00014:00698
CGTGTCTCTAGGCACAGGATTTTGTGTAG
+
CCCDBBBBD?@=@CBBB?9;;848???99
@HQ52Q:00016:00664
CGTGTCTCTAGGCACAGGATTTGTGTAG
+
>AAA@AB@@@@=?<99@=99918@?>@A
@HQ52Q:00016:00681
TAGTATCAGCCTCGCCATGACGAAGGTATTCC
+
48;99AAB9;9<CCCBCBCDCAA>@ACBB?B@
@HQ52Q:00021:00655
CGTGTCTCTAGGCACAGGATTTTGTGTAG
+
=BBCCCBB<<<C@AA@@;9999/9???A9
@HQ52Q:00021:00674
CATGTCTCTAGGCACAGGATTTGTGTAG
+
CBBBBB@@ADCAEAB>B?99909BB@;B
@HQ52Q:00021:00688
TATACGTCTCCTTCCTTAGTTAT
+
A>=;;:99442424BC21/7,,,
@HQ52Q:00021:00690
ACGAGTGCGTTCCCCATGTCGTAGGTACTC
+
>@@BBBBCD@5944/99?>?BAA@>ABBBB
@HQ52Q:00023:00688
CGTGTCTCTAGGCACAGGATTTGTGTAG
+
CCCBDDBABBE@@AA@@<99919>>>?<
@HQ52Q:00024:00684
CGTGTCGTCTAGGCACAGGATTTGTGTGA
+
44949944=44/7/////,///+/44433
@HQ52Q:00025:00692
CGTGTCTCTAGGCACAGGATTTGTGTAG
+
A<9<B@;99==69;@:;24491848<:9
@HQ52Q:00026:00661
CGTGTCTCTAGGCACAGGATTTTGTGTAG
+
ABBCDCBBBBB>@ACB;:4444/8@@BBB
@HQ52Q:00026:00687
CGTGTCTCTAGGCACAGGATTTTGTGTAG
+
BCDCBBBBBBB?ACCBB?;99944==>AB
@HQ52Q:00028:00694
CGTGTCTCTAGGCACATGGATTTGTGTAGA
+
AABAABC=9;><;::9:::444-4498944
@HQ52Q:00028:00699
ACGAGTGCGTTCCCCATGTCGTAGGTACTC
+
BBB?@AACBB8<;;498;:CCBCC:?@;;;
@HQ52Q:00029:00680
CGTGTCTCTAGGCACAGGATTTTGTGTAG
+
ACABADHBBAA=;@99959>>>/99>??9
@HQ52Q:00030:00677
CGTGTCTCTAGGCACAGGATTTTGTGTAG
+
CDCDAAACCCB@CCB9@<9988/8?>>@A
@HQ52Q:00035:00660
CGTGTCTCTAGGCACAGGATTTTGTGTAG
+
ABBDAAADCCC@BCCB@=9999/9???>9
@HQ52Q:00036:00674
CGTGTCTCTAGGCACAGGATTTTGTGTAG
+
@@ADBBB@AABA?@CBAB9988-8>>>@A
@HQ52Q:00037:00671
CGTGTCTCTAGGCACAGGATTTTGTGTAGAG
+
@ABBBCCC<;;>ABA@A<9999/9>><?999
@HQ52Q:00039:00664
ACGAGTGCGTTCCCCATGTCGT
+
8=?@@@@?996999/4940;44
@HQ52Q:00044:00662
CGTGTCTCTAGGTACAGAT
+
==?A@@>=>11,1/...1/
@HQ52Q:00044:00690
TAGTATCAGCCTCGCCATGACGAAGGTATTCC
+
9AC;:>BA@?@@>>@=@@?99995954::9:9
@HQ52Q:00045:00692
CGTGTCTCTAGGCACAGGATTTTGTGTAGA
+
BBACBCBCBBBACDCAA@9999/9>>>@99
@HQ52Q:00047:00664
CGTGTCTCTAGGCACAGGATTTTGTGTAG
+
ECCCDBABBCC@CCBA@<9999/9>>?CG
@HQ52Q:00011:00714
CGTGTCTCTAGGCACAGGATTTGTGTAG
+
BBAAACDCCCC@BBAA@<?>>:?>>899
@HQ52Q:00015:00715
ACGAGTGCGTTCCCCATGTCGTAGGTACTC
+
9<C@@ACAB@799;4;@BACCCCB>69;;;
@HQ52Q:00019:00700
CGTGTCTCTAGGCACAGGATTTGTGTAG
+
CDHBBCBBD?@=>AA9BB984-9@@@AD
@HQ52Q:00023:00712
CGTGTCTCTAAGCACAGGATTTGTGTAGA
+
AAECCCCCA@=@A@>?><99918?>>?99
@HQ52Q:00024:00724
TCTCTATGCGCTCCACATGTCTAAGGTA
+
B?AABBBCBBBBC@C<<<BC@895969@
@HQ52Q:00026:00717
CGTGTCTCTAGGCACAGGATTTTGTGTAG
+
>?CBBBAAABC@;><AA>9999/9>>>>9
@HQ52Q:00026:00731
AGCACTGTAACTGTCACTAGTTACTTGT
+
111//,=-1,//889=@AEAA?AA@<>9
@HQ52Q:00029:00726
CGTGTCTCTAGGCACAGGATTTTGTGTAG
+
CBB::<<=CDC@@A<<9<@@@A6@>@>@>
@HQ52Q:00030:00729
CGTGTCTCTAGGCACAGGATTTGTGTAG
+
AEEEDDBBBBA>>B@?@<99909AB?A@
@HQ52Q:00032:00722
CGTGTCTCTAGGCACAGGATTTTGTGTAGA
+
CDBDCCBC;;;>@A999<9999/9>=7949
@HQ52Q:00032:00725
CGTGTCTCTAGGCACAGGATTTTGTGTAGA
+
9<DC@@AAA@@B;>9A;94489-98847/1
@HQ52Q:00033:00719
ACGAGTGCGTTCCCCATGTCGTAGGTACTC
+
AABBEDDBBB=@==6@BCCCC;::?BB@BA
@HQ52Q:00034:00704
CGTGTCTCTAGGCACAGGATTTTGTGTAG
+
=CEEBAAA@@@@A=<9D<9999/99@C@>
@HQ52Q:00034:00718
CGTGTCTCTAGGCACAGGATTTTGTGTAGA
+
<<;<B@@ACBCCBD=99<9999/9>>>>99
@HQ52Q:00034:00733
ACGAGTGCGTTCCCCATGTCGTAGGTACTC
+
AB@BADCA@@2444/9>>@BAAAB<?@CBA
@HQ52Q:00037:00708
CGTGTCTCTAGGCACAGGATTTTGTGTAG
+
AADDC>@<BBC@;=<@A<9999/9?>899
@HQ52Q:00037:00742
ATCAGACACGGACACAGCAGAACACAC
+
>@CCAAAABA@CDGC@=<CCA>CC::;
@HQ52Q:00039:00716
ACGAGTGCGTTCCCCATGTCGTAGGTACTC
+
9<GDDDBBA@5999/9>???@BBC@C;;;@
@HQ52Q:00039:00741
ACGAGTGCGTTCCCCATGTCGTAGGTACTC
+
AABBBB@@>B5999/9>>?BCC@?;?@@@?
@HQ52Q:00040:00728
CGTGTCTCTAGGCACAGGATTTTGTGTAG
+
AACECBBBBBA?AB?9@59999/9>>>BE
@HQ52Q:00041:00731
ACGAGTGCGTTCCCCATGTCGTAGGTACTC
+
4;@B@AABCC@DDD9><AA?8887:799>>
@HQ52Q:00042:00737
CGTGTCACAAGATTTTGTGTAGAGGC
+
CBDCCC@?>?=????5?@???<783:
@HQ52Q:00043:00739
CGTGTCTCTAGGCACATGGATTTGTGTAGAGG
+
9<<<<<BCCDC>A@2211;?<=;:871:4449
@HQ52Q:00046:00721
CGTGTCTCTAGGCACAGGATTTTGTGTAG
+
CCDCBBBBBBB@ACD;@=9444/9@@CDD
@HQ52Q:00048:00738
CGTGTCTCTAGGCACAGGATTTTGTGTAG
+
CCDDCDBCBCBACBA?@?9999/9??>=9
@HQ52Q:00049:00725
ACGAGTGCGTTCCCCATGTCGTAGGTACTC
+
=@ABCCB??@2444/9>>>CCCDC;=?@@@
@HQ52Q:00049:00742
TCTCTATGCGCTCCACATGTCTAAGGT
+
CCCCCBBBCBA>?5999999=>>;>;>
@HQ52Q:00020:00753
TACTGAGCTACACACACAGAAAGATTGGT
+
9;CCCBDDBBBCCB>=>>8886:BB@B>B
@HQ52Q:00022:00752
CGTGTCTCTAGGCACAGGATTTGTGTAG
+
BBDCCBBBBBB@AAC=A948809A@@CH
@HQ52Q:00022:00753
TAGTATCAGCCTCGCCATGACGAAGGTATTCC
+
9;@@B>@@998;BABBCBB@??A<><@9<:<@
@HQ52Q:00024:00766
CGTGTCTCTAGGCACAGGATTTTGTGTAG
+
@9<==CDGDED=?>>>>69999/9>>>>A
@HQ52Q:00027:00776
ACGAGTGCGTTCCCCATGTCGTAGGTACTC
+
@ACCBCEB@;2444/9?@ABB@??:<99;8
@HQ52Q:00032:00773
AGCACTGTAGCTGTCACTAGTTACTTGTG
+
BABCDAAAEFCCBC;;9?@99899AA994
@HQ52Q:00033:00779
CGTGTCTCTAGCACAGGATTTGATGTAGTA
+
444:4444;4438///,/665600,,,///
@HQ52Q:00034:00787
ACGAGTGCGTTCCCCATGTCGTAGGTACTC
+
9;BAAAEBB@5444/9>??>>@>>1031=;
@HQ52Q:00036:00767
CGTGTCTCTAGGCACAGGATTTTGTGTAGA
+
CCCCCCBBCCB??A<<;<=AAA8AA??999
@HQ52Q:00037:00796
TCTCTATGCGCTCCACATGTCTAAGGT
+
8999<;;ABBA@@=9>=>9<<@A<B=@
@HQ52Q:00038:00753
ACGAGTGCGTTCCCCATGTCGTAGGTACTC
+
BBBBBCCCCD=@@?/99>>?888<374493
@HQ52Q:00039:00759
ACGAGTGCGTTCCCCATGTCGTAGGTACTC
+
BBBAACBB@?5999/9?ABCCCCC;=@BBC
@HQ52Q:00040:00778
ACGAGTGCGTTCCCCATGTCGTAGGTACTC
+
ACBBBCBAAA5999/9AAABBCCC:;<BBA
@HQ52Q:00042:00751
ACGAGTGCGCCATGTCGTAGGTACTC
+
9<BBCECCBB@BBBBBBB@<<:?@A>
@HQ52Q:00045:00756
CGTGTCTCTAGGCACAGGATTTTGTGTAG
+
CCDDBBBBABB@CEA?@?9884-4>@?@A
@HQ52Q:00046:00763
ACGAGTGCGTTCCCCATGTCGTAGGTACTC
+
AECEABBCAA=@@@6@CCBBA@@=369998
@HQ52Q:00046:00773
CGTGTCTCTAGGCACAGGATTTTGTGTAG
+
BBCCCCCB9;:=@<99D69999/999<?A
@HQ52Q:00048:00776
ATCAGACACGGACACAGCAGAACACAC
+
>@CC9:<CFG@EDDBABBBDC?BB???
@HQ52Q:00049:00751
TAGTATCAGCCTCGCCATGACGAAGGTATTCC
+
AABBB<<<AB<AAB@@BA9<<9969=;44?@5
@HQ52Q:00049:00756
ACGAGTGCGTTCCCCATGTCGTAGGTACTC
+
=@BAAABB@B5999/9@@>?B??;379843
@HQ52Q:00049:00767
ACGAGTGCGTTCCCCATGTCGTAGGTACTC
+
=B@;;9@@@A>DEE:ECCBB@???5:9>>>
@HQ52Q:00049:00774
ATATCGCGAGGGTATGGAAGACTCTATAG
+
CABBBBCBBCECB@A>;<;>;0,,**+++
@HQ52Q:00039:00818
CGTGTCTCTAGGC
+
99949=@@BCB?@
@HQ52Q:00044:00802
TCTCTATGCGCTCCACATGTCTAAGGT
+
@AACCCBBBBA?CACCBBCCC@=;@=@
@HQ52Q:00045:00813
ACGAGTGCGTTCCCCATGTCGTAGGTACTC
+
BBBB??ACBB6999/9?>?CCCCC@B;<<B
@HQ52Q:00046:00828
CGTGTCTCTAGGCACAGGATTTTGTGTAG
+
;AADBCCCCGC@@A>>>;9999/9??89<
@HQ52Q:00046:00840
CGTGTCTCTAGGCACAGGATTTTGTGTAG
+
FCCBCBCC??@@CECBA@9999/9?@899
@HQ52Q:00047:00820
CGTGTCTCTAGGCACAGGATTTTGTGTAG
+
CDCC:::CBBB@@A<99<9999/9?>>A?
@HQ52Q:00047:00831
ACGAGTGCGTTCCCCATGTCGTAGGTACTC
+
:<CCCCCA;;5444/9>>>AA@@@:;8;;?
@HQ52Q:00048:00838
ACGAGTGCGTTCCCATGTCGTAGGTACTC
+
==AB@@@@?@244-944<???:75::;;7
@HQ52Q:00049:00818
CGTGTCTCTAAGCACAGGATTTTGTGTAG
+
ABCDA;;7//,11ADBB@<<99/9@@ACD
@HQ52Q:00049:00829
ACGAGTGCGTTCCCCATGTCGTAGGTACTC
+
B??@CCA;@@5994/9@@@AB@@?=?@BCC
@HQ52Q:00050:00032
CGTGTCTCTAGGCACATGGATTTTGTGTAGAG
+
CBBDCCB9;<B@@BB111=1111+1/869444
@HQ52Q:00050:00037
ACGAGTGCGTTCCCCATGTCGTAGGTACTC
+
BBB?@A?=9=;=>?4>>@>>>8774799><
@HQ52Q:00050:00046
ACGAGTGCGTTCCCCATGTCGTAGGTACTC
+
BCBBCCCB@A5999/9?@88888<479983
@HQ52Q:00051:00009
ACGAGTGCGTTCCCCATGTCGTAGGTATC
+
9;@A@>>>996999,44837;;;9;?@;7
@HQ52Q:00051:00034
CGTGTCTCTAGGACACAGGATTT
+
@@B<<<;>>;;,/.0.,.55455
@HQ52Q:00052:00025
CGTGTCTCTAGGCACAGGATTTTGTGTAGA
+
AADCCCB?@@D@CCCBA>9999/9@@@F99
@HQ52Q:00052:00030
CGTGTCTCTAGGC
+
BAADDCBBCCB?@
@HQ52Q:00052:00038
CGTGTCTCTAGGCACAGGATTTTGTGTAG
+
@AAA@A;;;99=>?9;/568880///./,
@HQ52Q:00053:00010
ATCAGACACGGACACAGCAGAACACAC
+
><A@94;A@@=AEBBBCCC;;8:C?=?
@HQ52Q:00053:00013
CGTGTCTACTAGGCACAGGATTTTGTGTAG
+
9499@A99911<-1166994444,499999
@HQ52Q:00053:00014
TCTCTATGCGCTCCACATGTTC
+
8444>88:666//,//,///78
@HQ52Q:00053:00029
CGTGTCTCTAGGC
+
CDCCBB@ABAB@B
@HQ52Q:00053:00039
CGTGTCTCTAGGCACAGGATTTTGTGTAGAG
+
@@CCBBBC@AAABD@@924444,48834499
@HQ52Q:00053:00043
TCTCTATGCGCTCCACATGTCTAAGGTACTG
+
@AABBBBDCCBBD@CAAAA??86787///..
@HQ52Q:00054:00007
ACGAGTGCGTTCCCATGTCGTAGGTACTC
+
49>A@A@@@@59908>>>A@@?8;=?993
@HQ52Q:00054:00012
CGTGTCTCTAGGCACAGGATTTTGTGTAG
+
999A@BBCBBBA<<<@;24444-1-,,,,
@HQ52Q:00054:00018
ACGAGTGCGTTCCCCATGTCGTAGGTACTC
+
9<BCBBC@?@2444/9998AB<;;>A;;<;
@HQ52Q:00054:00030
CGTGTCTCTAGGCACAGGATTTTGTGTAGA
+
@ACECCCABCCACD<99;9999/9998944
@HQ52Q:00054:00031
ACGAGTGCGTTCCCCATGTCGTAGGTACTC
+
BB@BCCCA>;2444/8>@?>>877:=?>?>
@HQ52Q:00055:00019
CGTGTCTCTAGCACAGGATTTGTGTAGAGG
+
==?B;99><110@?>@?9998;AABBA87+
@HQ52Q:00055:00046
CGTGTCTCTAGGCACAGGATTTTGTGTAGAGG
+
CCDFBBABCCC@CCA>>59999/9@>894442
@HQ52Q:00056:00004
ATATCGCGAGGGTATGGAAGACTCTAATAGAG
+
@?@A>@@99991999849<>><=111449777
@HQ52Q:00056:00022
ATATCGCGAGGGTATGGAAGACTTCTATAG
+
9;BBAACBAAB>A@91,1::00.,...000
@HQ52Q:00056:00030
TAGTATCAGCCTCGCCATGACGAAGGTATTCC
+
9;ACCBCB9:<<CCCDCBBBBCE@B?=:;9;?
@HQ52Q:00057:00011
CGTGTCTCTAGGCACAGGATTTTGTGTAG
+
BBCDBBBDDCB?<><99=9999/9?B@CE
@HQ52Q:00057:00021
CGTGTCTCTAGGCACAGGATTTGTGTAG
+
@ABDABABB??>>??@B>99909@@>AA
@HQ52Q:00058:00013
ATATCGCGAGGGTATGGAAGACTCTATAG
+
@BBB99;;<<D@B@@@?A=BA:::774;4
@HQ52Q:00058:00025
ATATCGCGAGGGTATGGAAGACTCTATAGA
+
C>?BB=@@99<8<CBCED?BB???=7////
@HQ52Q:00058:00028
CGTGTCTCTAGGC
+
CDCCAABBCCC@@
@HQ52Q:00058:00036
CGTGTCTCTAGGCACAGGATTTTGTGTAGAG
+
CHCBBBBB@@@=>@99;==>@@/911----,
@HQ52Q:00058:00040
CGTGTCTCTAGGCACAGGA
+
BBAC;;132=?:099>6,/
@HQ52Q:00058:00043
CGTGTCTCTAGGCACAGGATTTTGTGTAGA
+
DCECCCB?A@A88999424444,9443444
@HQ52Q:00059:00004
ACGAGTGCGTTCCCCATGTCGTAGGTACTC
+
?ABB=A@>996999,8898BC;::=:;;<;
@HQ52Q:00059:00011
CGTGTCTCTAGGCACAGGATTTTGTGTAG
+
ABBB;<;@;99;>@?94244;;2=88744
@HQ52Q:00059:00013
CGTGTCTCTAGGCACAGGATTTTGTGTAGA
+
DFGGAAB@@@B>BC999;9999/9@><?99
@HQ52Q:00059:00014
CGTGTCTCTAGGCACAGGATTTTGTGTAG
+
BB::<BBBCCC?ABCA@<9999/9>@>??
@HQ52Q:00059:00021
CGTGTCTCTAGGCACAGGATTTTGTGTAG
+
AACDCCBBBBB@BEA9B@9998/9@@?DK
@HQ52Q:00059:00025
ACGAGTGCGTTCCCATGTCGTAGGTACTC
+
=??B?A@@@@59909@@?ABBA@=?;;<B
@HQ52Q:00059:00032
ACGAGTGCGTTCCCCATGTCGTAGGTACTC
+
BCABBB@>>D5999/9@?>>7716:7981.
@HQ52Q:00060:00009
CGTGTCTCTAGGCACATGGATTTTGTGTA
+
>ABBCCCCDA@;>A111/,////*/,,,/
@HQ52Q:00060:00022
TAGTATCAGCTCGCCATGACGAAGGTATTC
+
8949<<1111////,499944/,/,///,/
@HQ52Q:00060:00027
TGATACGTCTCCTTCCTTAGTTACTTCAG
+
DBBBA@AAAAC@C@F@C?BBB?BCB@DB9
@HQ52Q:00060:00043
CGTGTCTCTAGGCACAGGATTTTGTGTAGA
+
CBADDDB@ACC?:=<@@<9999/9998994
@HQ52Q:00061:00009
ACGAGTGCGTTCCCCATGTCGTAGGTACTC
+
CCBBBBCB;;2444/9?@?@A::6;798=;
@HQ52Q:00061:00022
ATATCGCGAGGGTATGGAAGACTCTAT
+
;?<<<<@BAAB>B<;;>B?@;::1164
@HQ52Q:00062:00008
TGATACGTCTCCTTCCTTAGTTACTTCA
+
BHBABBDD??A?B>B@B59<@9<<A@AA
@HQ52Q:00062:00015
CGTGTCTCTAGGCACAGGATTTTGTGTAG
+
CCCCBDBB@?@@;>=A@??@AA49;9899
@HQ52Q:00062:00019
ACGAGTGCGTTCCCCATGTCGTAGGTACTC
+
ABBCCA@>AA5999,9>?>BCAAA::;<A?
@HQ52Q:00062:00020
CGTGTCTCTAGGCACAGGATTTGTGTAG
+
AABCA==@@9;8:CC@9944804@?>AA
@HQ52Q:00062:00023
ACGAGTGCGTTCCCCATGTCGTAGGTACTC
+
9<BCBBBA?;2999/9>>>BBDAA=@;;<@
@HQ52Q:00062:00025
ACGAGTGCGTTCCCCATGTCGTAGG
+
8?>9999==>5999,448?<00,,+
@HQ52Q:00062:00036
CGTGTCTCTAGGCACAGGATTTTGTGTAGA
+
BBBBBCCCCCC@BDCBA?9999/9@@>999
@HQ52Q:00063:00022
TACTGTGCTACACAC
+
949>@BAA@CC@@@;
@HQ52Q:00063:00023
ACGAGTGCGTTCCCCATGTCGTAGTACTC
+
4;A@<<9@A@5999,99988833679:BB
@HQ52Q:00063:00026
ACGAGTGCGTTCCCATGTCGTAGGTACTC
+
9<;BHBCCA=;@@<@ABA@@<87068::7
@HQ52Q:00063:00028
CGTGTCTCTAGGCACAGGATTTGTGTAG
+
C:<<BBBCCDDD@AC>::4991999799
@HQ52Q:00063:00029
ATATCGCGAGGGTATGGAAGACTTCTATAG
+
CABB@@@<<<C@CC@>;<:;:0/,...000
@HQ52Q:00063:00047
CGTGTCTCTAGGCACATGGATTTTGTG
+
;=DEDCCCAA@<><<111:1///*//8
@HQ52Q:00064:00005
CGTGTCTCTAGGCACAGGATTTTGTGTAGA
+
CCCABBBCCCC@CBA@@<9999/9>>899>
@HQ52Q:00064:00008
CGTGTCTCTAGGCACAGGATTTTGTGTAGA
+
;<;AABBEBDBA@B99424448,4899444
@HQ52Q:00064:00014
ACGAGTGCGTTCCCCATGTCGTAGGTACTC
+
=@B@@ACA@@6999/99@>>???>:79993
@HQ52Q:00065:00012
CGTGTCTCTAGGCACAGGTTTTGTGTAGAG
+
@@ABCABB<<9>B99995899/9>>34444
@HQ52Q:00065:00018
ACGAGTGCGTTCCCCATGTCGTAGGTACTC
+
?A@CCC@@@@5999,8=>>ACCBD?:<<;A
@HQ52Q:00065:00047
TGATACGTCTCCTTCCTTAGTTACTTCAGTG
+
CCCBBBBCCCC@C?B@A?A@>=@A><??99/
@HQ52Q:00067:00011
CGTGTCTCTAGGCACAGGATTTTGTGTAGAG
+
DCCCCCCC<<<@BB999;9999/99934444
@HQ52Q:00067:00012
CGTGTCTCTAGGCACAGGATTTTGTGTAG
+
BBBCCB==88958A99424444-911.//
@HQ52Q:00067:00016
CGTGTCTCTAGGCACAGGATTTTGTGTAG
+
BBBAAABBCBB?BA@>@<9999/9@@>>9
@HQ52Q:00067:00026
ACGAGTGCGTTCCCCATGTCGTAGGTACTC
+
@@@B;<<@@D5999/9@@@CCCBB;?;;;@
@HQ52Q:00067:00039
AGCACTGTAGCTGTCACTAGTTACTTGT
+
@@@<:<BBAAABBBCB9999959>A@99
@HQ52Q:00068:00027
ACGAGTGCGTTCCCCATGT
+
9<C<<=BA@D6999/99@>
@HQ52Q:00068:00040
CGTGTCTCTAGGCACAGGATTTTGTGTAGAGG
+
AAAEBBBBA@=;89999;9999/9>>7444/,
@HQ52Q:00069:00006
CGTGTCTCTAGGCACAGGATTTTGTGTAG
+
=AABBCCBBBC>AB@@@<9999/9>B?CA
@HQ52Q:00069:00024
TGATACGTCTCCTTCCTTAGTTACTTCA
+
@<;9AA<<>CEBCBB?B>BAB@BBBBC<
@HQ52Q:00069:00025
ACGAGTGCGTTCCCCATGTCGTAGGTACTC
+
9;9BB?>9996999-9>>?ABCCD?A<;<C
@HQ52Q:00069:00027
ACGATGCGTTCCCCATGTCGTAGGTACTC
+
?AB??@@CC5944/9999BC;8:5799;A
@HQ52Q:00069:00046
ACGAGTGCGTTCCCCATGTCGTAGGTACTC
+
BB@;;<AAADBDKD9BBB@@?877379483
@HQ52Q:00070:00010
TGATACGTCTCCTTCCTTAGTTACTTCAG
+
9<BCCB<=<CDBC@C>B<<<;-1/878/4
@HQ52Q:00070:00011
CGTGTCTCTAGGCACAGGATTTTGTGTAGAAGG
+
9;ACECCCABA@BB@AA899@A49110111,/,
@HQ52Q:00070:00023
CGTGTCTCTAGGCACAGGATTTTGTGTAG
+
4>?>@@>>@@@>@B>>9:4999/9@@?>A
@HQ52Q:00070:00030
CGTGTCTCTAGGCACAGGATTTGTGTAG
+
@ADDBB=BCCD?ACB@@?99919>>>@@
@HQ52Q:00071:00046
ACGAGTGCGTTCCCCATGTCGTAGGTACTC
+
@@8@;;<@@A=ADD9GGBA?8877378443
@HQ52Q:00072:00007
ACGAGTGCGTTCCCCATGTCGTAGGTACTC
+
BCBBCBB?>=5999-9>>>?@;8<>79;A;
@HQ52Q:00072:00014
ACGAGTGCGTTCCCCATGTCGTAGGTACTC
+
>@@DCCCCC@;??=8@>>B>>;;:,/1110
@HQ52Q:00072:00020
ACGAGTGCGTTCCCCATGTCGTAGGTACTC
+
9;BA@ABBAA6999/9>>>AA?>=:7999>
@HQ52Q:00072:00033
ACGAGTGCGTTCCCCATGTCGTAGGTACTC
+
BBBA::<?@A6999,488>><786479993
@HQ52Q:00073:00007
CGTGTCTCTAGGCACAGGATTTTGTGTAG
+
@@ACCCCCBBB@;<9>?<9999/9>><?@
@HQ52Q:00073:00017
ACGAGTGCGTTCCCCATGTCGTAGGTACTC
+
ABA@BB@@?A6999/99?>>7>><;79898
@HQ52Q:00074:00030
ACGAGTGTCGTTCCCCATGTCGTAGGTACT
+
?=6/111///8,///*48433>>;<,0111
@HQ52Q:00075:00007
CGTGTCTCTAGGCACAGGAT
+
99<DBBBCCCC@CC??><99
@HQ52Q:00075:00026
ACGAGTGCGTTCCCCATGTCGTAGGTACTC
+
8;?>99994;8>=@6@@@?CF;::?:;;<B
@HQ52Q:00075:00048
TCTCTATGCGCTCCACATGTTCTAAGGT
+
@<<<HA@AAAA9;54444442496565/
@HQ52Q:00076:00004
ACGAGTGCGTTCCCCATGTCGTAGGTACTC
+
9<BBCCB>>>6999,44437933171449;
@HQ52Q:00076:00009
ACGAGTGCGTTCCCCATGTCGTAGGTACTC
+
>@@<;<B>>>6999-9998>;;::901/17
@HQ52Q:00077:00004
TACTGAGCTACACACACAGAAAAGATT
+
CCCBCCCC;9999944493333,1773
@HQ52Q:00077:00013
CGTGTCTCTACG
+
4?4449://///
@HQ52Q:00077:00016
CGTGTCTCTAGGCACAGGATTTTGTGTAGA
+
@ACCAAAB<<;ABD<=42449949//.///
@HQ52Q:00077:00026
ACGAGTGCGTTCCCCATGTCGTAGGTACTC
+
9<CBAADCCC?CBC9A;<;AAA>@>:;;<B
@HQ52Q:00077:00033
CGTGTCTCTAGGCACAGGATTTGTGTAG
+
@@DE@AACDDB@CFB@@<9991999<99
@HQ52Q:00078:00008
ACGAGTGCGTTCCCCATGTCGTAGGTACTCA
+
9;ABBAA@@D5999/99><>7331014/8..
@HQ52Q:00078:00012
CGTGTCTCTAGGCACAGGATTTGATGTAGA
+
;??9994>994239444;9@;;99993??=
@HQ52Q:00078:00020
TAGTATCAGCCTCGCCATGACGAAGGTATTCC
+
9=ECCDCB;;;;BAA8==<<;44249444242
@HQ52Q:00078:00033
CGTGTCTCGTAGGCACAT
+
AAA??<=111166680,,
@HQ52Q:00079:00012
ACGAGTGCGTTCCCCATGTCGTAGGTACTC
+
?@@B;;<@@B>AAD4<9AAA?>==4799>>
@HQ52Q:00079:00022
CGTGTCTCTAGGCACAGGATTTGTGTAGA
+
AAACDECCCDA>AD@=>@99919@?>BCC
@HQ52Q:00079:00024
CGTGTCTCTAGGCACAGGATTTTGTGTAG
+
CBBBABACBBB?ACA@@=9999/9>?8<=
@HQ52Q:00079:00025
CGTGTCTCTACGGCACAGGATT
+
4@A??@<111//54994/,///
@HQ52Q:00079:00029
ACGAGTGCGTTCCCCATGTCGTAGGTACTC
+
?@CBABBBB@7;;;4;ABBC@@>=06999@
@HQ52Q:00079:00036
TCTCTATGCGCTCCACTATGTCTAAGG
+
98449@@@ACDCDBA<9444944.,*)
@HQ52Q:00079:00039
TCTCTATGCGCTCCACATGTCTAAGGTA
+
?@AAAACCC@@?D?A;<<CF99924544
@HQ52Q:00080:00007
ATCAGAACACGGACACAGCAGAACACACA
+
40;<11,/88:2;4449888975:B==70
@HQ52Q:00080:00012
CGTGTCTCTAGGACACAGGA
+
99@>@@@>=<<-11,***)*
@HQ52Q:00080:00013
CGTGTCTCTAGGCACAGGATTTTGTGTAGAAGG
+
44;=BA>B;995794=9:4444,4//,,,,*,*
@HQ52Q:00080:00025
ACGAGTGCGTTCCCCATGTCGTAGGTACTC
+
ACBA;<=CCB>BBB8B;;:BBB@@:=99;?
@HQ52Q:00080:00029
CGTGTCTCTAGGCACAGGATTTTGTGTAG
+
CECCBB9<<CC?BC@?>=8999/9987?9
@HQ52Q:00080:00033
CGTGTCTCTAGGCACAGGATTTGTGTAGA
+
BCEBCBBBBBC@CEA@>A9991999>>>9
@HQ52Q:00080:00041
CGTGTCTCTAGGCACAGGATTTGTGTAGA
+
@@ADCCBCBBB?BC==>599919>>8944
@HQ52Q:00080:00043
CGTGTCTCTAGGCACAGGATTTTGTGTAGAG
+
CAFCCCCCCCI@@AAA924899/11101///
@HQ52Q:00081:00011
AGCACTGTAACTGTCACTAC
+
9<BA@?A<<7;@BB>611*)
@HQ52Q:00081:00025
CGTGTCTCTAGGCACAGGATTTTGTGTAG
+
ACBFBBAAABB?AE@=>@9998/9@@BDD
@HQ52Q:00081:00031
AGCACTGTAGCTGTCACTAGTTACTTGT
+
@AA@AA@CAAAB@AABB@@8859>B<?9
@HQ52Q:00081:00032
CGTGTCTCTAGGCACATGGATTTTGTGTAGA
+
@;:>CBAABBB;>;1111:1111*//66:44
@HQ52Q:00081:00035
ACGAGTGCGTTCCCATGTCGTAGGTACTC
+
??9;;BBBAB6::-9@@>>8731368443
@HQ52Q:00083:00008
ACGAGTGCGTTCCCCATGTCGTAGGTACTC
+
4<9;AA?>996999,944.42,,,2,,,0.
@HQ52Q:00083:00028
TACTGAGCTACACACACAGAAAGATTGGT
+
=@@@ACCCCDCCA@A@@@ABB>????B?B
@HQ52Q:00084:00008
ATCAGACACGGACACAGCAGAACACAC
+
:<>>22/78;24444444433133111
@HQ52Q:00084:00027
CGTGTCTCTAGGCACAGGATTTTGTGTAG
+
AAAB@?9<<CC>AEA>A>9999/9>??B>
@HQ52Q:00084:00033
CGTGTCTCTAGGC
+
CBBCDB@AABB@C
@HQ52Q:00085:00007
TGATACGTCTCCTTCCTTAGTTACTTCAGT
+
@AAC;<<BBCDACDNCC9;<@24499=444
@HQ52Q:00085:00022
ACGAGTGCGTTCCCCATGTCGTAGGTACTC
+
?@BBBBB@>?5999/9>>>BC???6:9@@?
@HQ52Q:00086:00014
CGTGTCTCTAGGCACAGGATTTTGTGTAG
+
CCDCBDBEBAB>ACCBA>>>>>/89>899
@HQ52Q:00086:00021
CGTGTCTCTAGGCACAGGATTTGTGTAG
+
BBBCCCBCCCC?EDB@A=99909>?>B9
@HQ52Q:00086:00026
CGTGTCTCTAGGCACAGGATTTTGTGTAG
+
B<<>BA@@@>><>999959999/9=>>:@
@HQ52Q:00086:00049
ACGAGTGCGTTCCCCATGTCGTAGGTACTC
+
>@BAAACCBB8<<9/9?>>>>>==479483
@HQ52Q:00087:00009
ACGAGTGCGTTCCCCATGTCGTAGGTACTC
+
9;A@@AB@AB5999/99@.0....3.//63
@HQ52Q:00087:00027
CGTGTCTCTAGGCACAGGATTTTGTGTAG
+
@A@CCCBBFA@@BGBBBA9999/9>>?A9
@HQ52Q:00087:00028
CGTGTCTCTAGGCACAGGATTTTGTGTAG
+
BAABBC@@@@@>A=<9BA9999/9@B@@9
@HQ52Q:00087:00047
CGTGTCTCTAGGCACAGGATTTTATGTAGAGG
+
CCCCCCBBAAA=@AD>984449/444744442
@HQ52Q:00087:00048
TAGTATCAGCCTCGCCATGACGAAGGTATTCC
+
99=BB;BB9;:;AA@>A??>99424244/56,
@HQ52Q:00088:00022
ACGAGTGCGTTCCCATGTCGTAGGTACTC
+
?BBC;99@99699144;933737379497
@HQ52Q:00088:00024
ACGCTCGACTGCCCAGGTACAAGGAG
+
@@>>=?999@>>?699966//,.,..
@HQ52Q:00088:00026
CGTGTCTCTAGGCACAGGATTTTGTGTAG
+
@?@CB;;;>>><899@:84444,4?A3::
@HQ52Q:00088:00030
ACGAGTGCGTTCCCCATGTCGTAGGTACTC
+
?BA?9;9@@@6999,9@@?B<;<A:<;;;@
@HQ52Q:00088:00046
ACGAGTGCGTTCCCCATGTCGTAGGTACTC
+
;<BBABCAA;;??>4>9;1;==00,.///6
@HQ52Q:00089:00024
TACTGAGCTACACACACAGAAAGATTGGTG
+
B?AAABBB<<;<;@@?>@;?;:8??>B@BB
@HQ52Q:00089:00034
TAGTATCAGCCTCGCCATGACGAAGGTATTCC
+
B@@<99444424444249<<>@<:<,//,*,*
@HQ52Q:00090:00005
ACGAGTGCGTTCCCCATGTCGTAGGTACTC
+
9;CAAAB@@B6999,8>@???8714798>7
@HQ52Q:00090:00018
ACGAGTGCGTTCCCCATGTCGTAGGTACTC
+
ABBCBBA>@@6999,9=@BBC@??:<>998
@HQ52Q:00090:00022
TCTCTATGCGCTCCACATGTCTAAGGTA
+
C@AABBBCEBBBB?B;99F999924244
@HQ52Q:00090:00024
CGTGTCTCTAGGCACAGGATTTTGTGTAG
+
CDDDCEBB<<<?BC99494499-9>><?9
@HQ52Q:00090:00036
ACGAGTGCGTTCCCCATGTCGTAGGTACTC
+
BBB@:;=CBB=AAA6@@98;888>379893
@HQ52Q:00090:00041
CGTGTCTCGTACGAGATGGTTTGTGAGA
+
//44444,,,,,,,,,44244-444/8/
@HQ52Q:00090:00046
CGTGTCTCTAGGCACATGGATTTTG
+
:=ECCCBBCCC?A;:11-8----*,
@HQ52Q:00092:00007
ACGAGTGCGTTCCCATGTCGTAGGTACTC
+
4;9;BBBAB@599194>>>@???>=>>>8
@HQ52Q:00092:00012
ACGAGTGCGTTCCCCATGTCTA
+
9<B@@AGAAA5111*1-****,
@HQ52Q:00092:00026
CGTGTCTCTAGGCACAGGATTTTGTGTAG
+
@CB<<=BBBBB@CDBBA>=>>@4>>>>?9
@HQ52Q:00092:00031
CGTGTCTCTAGGCACAGGATTTTGTGTAG
+
49?C>>@@999<>99<=?9@@B8BAABED
@HQ52Q:00092:00032
CGTGTCTCTAGGCACAGGATTTGTGTAG
+
CCCCCEABDBB=@AB?@?99909?@?CE
@HQ52Q:00092:00041
CGTGTCTCTAGGCACAGGATTTGTGTAG
+
BBDH@A@CCCC@CFCA@<99918>=794
@HQ52Q:00092:00048
CGTGTCTCTAGGCACAGGATTTTGTGTAGA
+
CBCCCB??BCC@ACA=><9999/9>>??>9
@HQ52Q:00093:00005
CGTGTCTCTAGGCACAGGATTTGTGTAGA
+
;<<CBBBB<<;>;<9942444-4443444
@HQ52Q:00093:00010
CGTGTCTCTAGGACACA
+
999<A?>:/1,*,,***
@HQ52Q:00093:00015
CGTGTCTCTAGGCACAGGATTTGTGTAGAG
+
BBADCBBCCCC@CE><9=999199439999
@HQ52Q:00093:00021
CGTGTCTCTAGGCACAGGA
+
AACDDDCCCCA?899>924
@HQ52Q:00093:00023
CGTGTCTCTAGGCACAGGATTTTGTGTAG
+
?@AD@AACAF@@CB@?@<9999/9A@?FA
@HQ52Q:00093:00036
ACGAGTGCGTTCCCATGTCGTAGGTACTC
+
8>@@;<<BAB59;79>>?CBBA@:?=998
@HQ52Q:00094:00015
ACGAGTGCGTTCCCATGTCGTAGGTACTC
+
;;@AAA@@A@69914447>:719=79;;?
@HQ52Q:00094:00024
CGTGTCTCTAGGCACAGGATTTTGTGTAG
+
BBACCCBDAA@@BB999?9999/9@@>>9
@HQ52Q:00095:00007
CGTGTCTCTAGGCACAGGATTTTGTGTAGAG
+
@AAA@ABD@@@>794=924444,47868/1/
@HQ52Q:00095:00018
ACGAGTGCGTTCCCCATGTCGTAGGTATC
+
9;>>@@D@@@<@@@/99988776136897
@HQ52Q:00095:00029
ACGAGTGCGTTCCCCATGTCGTAGGTACTC
+
9;F<;<@D>>6999,9998?A@>@:=;;<>
@HQ52Q:00095:00039
ACGAGTGCGTTCCCCATGTCGTAGGTACTC
+
AB>@@@@>@B5999,9>??=:777,0111.
@HQ52Q:00096:00016
ATATCGCGAGGGTATGGAAGACTCTA
+
9:BABBDD//@?//,0),*/,.55.1
@HQ52Q:00096:00029
ACGAGTGCGATCCCATG
+
?ABCBAA8999991999
@HQ52Q:00096:00035
CGTGTCTCTAGGCACATGGATTTTGTG
+
>999@99999@571;111;11//*/88
@HQ52Q:00097:00011
CGTGTCTCTAGGCACAGGATTTTGTGTAGA
+
;9<A@>?>99473444494444,4997444
@HQ52Q:00097:00035
ACGAGTGCGTTCCCCATGTCGTAGGTACTC
+
@@CBCAA<995999-99988::>A=?;:;@
@HQ52Q:00098:00009
ACGAGTGCGTTCCCCATGTCGTAGGTACTC
+
>????AB@BB6999,94><?;966:???@?
@HQ52Q:00098:00021
ACGAGTGCGTTCCCCATGTCGTAGGTACTC
+
9==>9;9@AB6999/9>@@B@@?@;??;98
@HQ52Q:00098:00037
ACGAGTGCGTTCCCATGTCGTAGGTACTC
+
CBCCC@>>==244-4447@99:E@B@A@?
@HQ52Q:00099:00009
ACGAGTGCGTTCCCATGTCGTAGGTACTC
+
499;CABA;<89@:>98......33///7
@HQ52Q:00099:00015
CGTGTCTCTAGGCACAGGATTTGTGTAGA
+
9;;GBC;==<;?@B994244814=87444
@HQ52Q:00099:00025
TAGTATCAGCCTC
+
<<CCB;>B;929@
@HQ52Q:00050:00054
TCTCTATGCGCTCCACATGTCTAAGGTA
+
@AAACCCBBBBBBAABBBCEDCB?C?BB
@HQ52Q:00050:00055
ACGAGTGCGTTCCCCATGTCGTAGGTACTC
+
BCBB?@ACCB5;44/9998?;8763789;3
@HQ52Q:00050:00057
ATATCGCGAGGGTATGGAAGACTCTATAGA
+
?@CCCCBB<<;19@>A?B@BBBBE??<;44
@HQ52Q:00050:00071
TCTCTATGCGCTCCACATGTCTAAGGTAC
+
CBBBDBBCBBCBB?@;;9?A<11-1,//.
@HQ52Q:00050:00082
ACGAGTGCGTTCCCCATGTCGTAGGTACTC
+
?B?99<@>>>6999,4>9877<<<5:;B@@
@HQ52Q:00050:00085
ACGAGTGCGTTCCCCATGTCGTAGGTACTC
+
?@BB@BA>@@5999/9>B?>???@679;98
@HQ52Q:00050:00089
CGTGTCTCTAGGCACAGGATTTTGTGTAG
+
;<<99@@<<<BB;=2<67//11+1//.//
@HQ52Q:00050:00095
CGTGTCTCTAGGCACAGGTTTTGTGTA
+
>A@@?999>>>;<9;442444,4//./
@HQ52Q:00051:00064
ACGAGTGCGTTCCCCATGTCGTAGGTACTAC
+
BBBABBBA>?5999/9>>??B>=;90111/.
@HQ52Q:00051:00069
CGTGTCTCTAGGCACAGGATTTTGTGTAGA
+
ECBBBBBBBBB@;:<9><?>>>4>>>>@@9
@HQ52Q:00051:00074
CGTGTCTCTAGGCACAGGATTTTGTGTAGA
+
;<<CCCCGCBB??C?9><9999/9>>8999
@HQ52Q:00051:00077
CGTGTCTCTAGGCACAGGATTTGTGTAG
+
CC:=<A@BBCD@CBEBDA984-9@@?BC
@HQ52Q:00051:00078
CGTGTCTCTAGGCACAGGATTTGTGTAGA
+
99ABCCDCCCC@@A@>9:49919>?>@C@
@HQ52Q:00051:00079
CGTGTCTCTAGGCACAGGATTTTGTGTAGA
+
CECCCEBBA@@>ABC@@=9999/9>@;111
@HQ52Q:00052:00057
CGTGTCTCTAGGCACAGGATTTTGTGTAG
+
:;:BCCCCCCC@CBBA@A9844-8?>@BE
@HQ52Q:00053:00053
ACGAGTGCGTTCCCCATGTCGTAGGTACTC
+
?@BBAAAECC@BDD:B?@>BBBBB;?@@@?
@HQ52Q:00053:00054
TGATACGTCTCCTTCCTTAGTTA
+
>94444448//,/,/,/,/4489
@HQ52Q:00053:00059
CGTGTCTCTAGGCACAGGATTTTGTGTAGA
+
CCDDAA=BCCD@ABA@::4999/9>>>@99
@HQ52Q:00053:00060
ACGAGTGCGTTCCCCATGTCGTAGGTACTC
+
@BACAAAB@@5999/9998>77;6;794><
@HQ52Q:00053:00068
ACGAGTGCGTTCCCCATGTCGTAGGTACTC
+
@@@AACBBBC@CCB:@CB?;?367379998
@HQ52Q:00053:00073
CGTGTCTCTAGGCACAGGA
+
BBBCCCAABDB@BC;99@9
@HQ52Q:00054:00051
ACGAGTGCGTTCCCCATGTCGTAGGTACTC
+
BEB@@ABAAB=@@@6@@CBCBBA?=9:;@@
@HQ52Q:00054:00056
ACGAGTGCGTTCCCCA
+
@@CA@AA@@D8999/9
@HQ52Q:00054:00067
CGTGTCTCTAGGCACAGGATTTGTGAGAGG
+
4>4444/,,,,*,/4998444-4////..6
@HQ52Q:00054:00082
CGTGTCTCTAGGCACAGGATTTTGTGTAGAG
+
ABCCAA@BBBC@CCCBB<9999/9@@?A999
@HQ52Q:00055:00061
TCTCTATGCGTTCCACATG
+
A==@@;;9BAB?B9;;849
@HQ52Q:00055:00062
CGTGTCTCTAGGCACAGGATTTGTGTAG
+
@@?CC@@ABBB?BCA@@<99918?>>99
@HQ52Q:00055:00071
TAGTATCAGCCTCGCCATGACGAAAGGTATTCC
+
;;<<AAEA@A@AA>?54999?994-4244/,/,
@HQ52Q:00055:00072
AGCACTGTAGCTGTCACTAGTTACTTGT
+
9;@A=;=<CBCBB??;11111,9499A;
@HQ52Q:00055:00087
AGCACTGTAGCTGTCACTAGTTACTTGTGT
+
?CA?=<9CDAAACDBB;9999599959944
@HQ52Q:00056:00054
ACGAGTGCGTTCCCCATGTCGTAGGTACTC
+
B?ABCCCAC;2444/9>>>@;88@679@A;
@HQ52Q:00056:00069
CGTGTCTCTAGGCACAGGATTTTGTGTAG
+
9<<BBBCCCDD@BCDBC@9884-4>>>@A
@HQ52Q:00056:00092
CGTGTCTCTAGGC
+
ACCCCCBBC;96:
@HQ52Q:00057:00053
ACGCTCGACATGCCCAGGTACAGGAG
+
CBBBCCCCBCCCCD?CC:;:CAA<@8
@HQ52Q:00057:00067
CGTGTCTCTAGGCACAGGGA
+
>AADCCCC;;<@AAB911-1
@HQ52Q:00057:00081
CGTGTCTCTAGGCACAGGATTTTGTGTAGA
+
ACEEDCCB@;;78@?>>?9999/9>?8999
@HQ52Q:00057:00082
ATATCGCGAGGGTATGGAAGACTCTATAG
+
BAAABCCCBBB>BBA?@B@BA??B??9>7
@HQ52Q:00057:00087
GACGAGGGTGCGTTCCCCATGTCGTAGGT
+
649@99911:;11,/880689..64..,.
@HQ52Q:00058:00052
TGATACGTCTCCTTCCTTAGTTATCTTCAGTG
+
9@@AAD@>?@A695959299;244442/////
@HQ52Q:00058:00070
CGTGTCTCTAGGCACAGGATTTTGTGTAG
+
CBCCDA??BBB?BCBBB@CCCB8BB?<?@
@HQ52Q:00058:00080
AGCACTGTAGTGTCACTAGTTACTTGTGT
+
?@CCD@BBCBA==9999833144424484
@HQ52Q:00059:00052
CGTGTCTCTAGGCACAGGATTTGTGTAGA
+
AABCBBABCCC?BA@=@<99909A@@AD<
@HQ52Q:00059:00054
ACGAGTGCGTTCCCCATGTCG
+
AABB@AACCB=??=6@@@;@?
@HQ52Q:00059:00060
ACGAGTGCGTTCCCCATGTCGTAGGTACTC
+
9<CCCCCCBA>AAA9@BBA?>B?88?@@@@
@HQ52Q:00059:00064
CGTGTCTCTAGGCACAGGATTTTGTGTAGA
+
@AAECCCCCBB>AB>>=88999/9??8999
@HQ52Q:00059:00069
ATCAGACACGGACACAGCAGAACACACAGA
+
>899?@>>@A699@994887777>771...
@HQ52Q:00059:00070
ATATCGCGAGGGTATGGAAGAACTTCTAAT
+
>>?99411///+///.,424311444..,-
@HQ52Q:00059:00082
CGTGTCTCTAGGCACAGGATTTTGTGTAGA
+
CCCCCCBA@;;48@@9954=>?/99>8999
@HQ52Q:00059:00085
ACGAGTGCGTTCCCCATGTCGTAGGTACTC
+
?BBBBB@>>>5111+1110;6;<?:?@@@@
@HQ52Q:00059:00096
ACGAGTGCGTTCCCCATGTCGTAGGTACTC
+
89>@@@C??D6999,498<<B<?7579497
@HQ52Q:00060:00069
ACGAGTGCGTTC
+
AABBBCCA?@59
@HQ52Q:00060:00076
ACGAGTGCGTTCCCCATGTCGTAGGTACTC
+
?AC?>AC@@A@CCC:CBBB@:786379998
@HQ52Q:00060:00077
CGTGTCTCTAGGCACAGGATTTTGTGTAGAGG
+
BBBBBA@AA9958999424444,9=8744442
@HQ52Q:00060:00079
ATATCGCGAGGGTATGGAAGACTCTATAGAG
+
B?ABBBBCCCCACBBAACACCAA@==::440
@HQ52Q:00060:00084
ACGAGTGCGTTCCCCATGTCGTAGGTACTC
+
???CBBBBB@5944/9>>?CC@@?>::;@?
@HQ52Q:00060:00087
ACGAGTGCGTTCCCCATGTCGTAGGTACTC
+
?ABC@AACAB=@@@6>>>?<78773799?>
@HQ52Q:00060:00088
CGTGTCTCTAGGCACAGGATTTTGTGTAG
+
CCCCDCBEBEC@BGB>>;4999/9@?>99
@HQ52Q:00060:00093
ACGAGTGCGTTCCCACTGAGTCGTAGGTACTC
+
9999999999544-/88/////7/33114347
@HQ52Q:00061:00053
ACGAGTGCGTTCCCCATGTCGTAGGTACTC
+
9<BBAAACBB=C@@6@>>;>A???=:9;@A
@HQ52Q:00061:00057
CGTGTCTCTAGGCACAGGATTTGTGTAG
+
AAADBBABBBB@DBC?A?99909@??AA
@HQ52Q:00061:00059
CGTGTCTTTAGGCACAGGATTTTGTGTAG
+
444499AA6665//..4,.37723333//
@HQ52Q:00061:00060
CGTGTCTCTAGGCACAGGATTTGTGTAGA
+
CDDCCBBADBDA@CB@B>99909@@?DG<
@HQ52Q:00061:00070
ACGAGTGCGTTCCCCATGTCGTAGGTACTC
+
9=99;<<@@B?CCC9CAA@CCC??;?<;;B
@HQ52Q:00061:00072
CGTGTCTCTAGGCACAGGATTTTGTGTAG
+
CBBCBBBBBBCAABA9@;9999/9>>?F9
@HQ52Q:00061:00080
ACGAGTGCGTTCCCCATGTCG
+
BCBBBBCBCA6:::4;AABCC
@HQ52Q:00062:00071
ACGAGTGCGGTTCCCCATGTCGTAGGTACTC
+
>@@@@A<<=@C>AAA4;998?>871014443
@HQ52Q:00063:00050
CGTGTCTCTAGGCACAGGATTTTGTGTAG
+
CAAACCCCB??=@CCBB?9998-8>>;11
@HQ52Q:00063:00055
ACGAGTGCGTTCCCCATGTCGTAGGTACTC
+
AA?AACB?995999/9@>>?ABBA=?@@@@
@HQ52Q:00063:00062
CGTGTCTCTAGGCACAGGATTTTGTGTAGA
+
B?AACCAAA9:87A@A:94448/9=>7444
@HQ52Q:00063:00080
CGTGTCTCTAGGCACAGGATTTTGTGTAGA
+
BBDBCCCB;;;>>@99959999/9?98999
@HQ52Q:00063:00092
CGTGTCTCTAGGCACAGGATTTTGTGTAG
+
;;:CBBA;;<<=@AB@@=8999/9@@?@9
@HQ52Q:00064:00058
ACGAGTGCGTTCCCCATGTCGTAG
+
8>>=999>>@5999,4410:--,2
@HQ52Q:00064:00060
TCTCTATGCGCTCCAC
+
BBAA@BBBCCC?A>@A
@HQ52Q:00064:00061
CGTGTCTCTAGGCACAGGATTTTGTGTAGA
+
?CFCCAABBBB@BFC>><9999/9@?;<<1
@HQ52Q:00064:00078
CGTGTCTCTAGGCACAGGATTTTGTGTAG
+
ACDDEEBBA@@?A?AAA>>@>@4=>>9:;
@HQ52Q:00064:00086
ACGAGTGTGTTCCCCATGTCGTAGGTACTC
+
9;ABBBBCBCDCCB8<@C@BAA?;88:;CB
@HQ52Q:00064:00089
TGATACGTCTCCTTCCTTAGTTACTTCAGTT
+
ACCBBB@@@@A=@@B@@;>88544/,////,
@HQ52Q:00065:00052
CGTGTCTCTAGGCACAGGATTTTGTGTAG
+
CCCCCCBBBBB@CA@?@<9999/9?@<@1
@HQ52Q:00065:00055
ATCAGACACGGACACAGCAGAACACACAGA
+
9?@?999>99694B>9@@??@<??777:00
@HQ52Q:00065:00062
ACGAGTGCGTTCCCCATGTCGTAGGTACTC
+
EBBBCCC@=92444/999;CCDBB@C<<;C
@HQ52Q:00065:00066
TGATACGTCTCCTTCCTTAGTTACTTCAG
+
BCBBBCCCCBC?B?B@D@BAA?BCB@A?@
@HQ52Q:00066:00052
CGTGTCTCTAGGCACAGGATTTTGTGTAG
+
@@@AAACCBBB@CFCBB?9999/9@@?99
@HQ52Q:00066:00059
CGTGTCTCTAGGCACAGGATTTTGTGTAGA
+
ABCCCCCCBAB?CFCBA>9999/9>>>999
@HQ52Q:00066:00066
CGTGTCTCTAGGCACAGGATTTTGTGTAG
+
CCCBBACBBBB@>A949<9999/99@?99
@HQ52Q:00066:00093
CGTGTCTCTAGGCACAGGATTTTGTGTAGAG
+
BBCBBBBBBCC@AC999;4999/99989944
@HQ52Q:00067:00053
CGTGTCTCTAGGCACAGGATTTTGTGTAG
+
B?AACCBBBBA?ABB:;:9888/9>>???
@HQ52Q:00067:00058
ATATCGCGAGGGTATGGAAGATCTATAGAGG
+
48>>>>@999A?AACB=@=@@A@BAD?;774
@HQ52Q:00067:00070
ACGAGTGCGTTCCCCATGTCGTAGGTACTC
+
==?A@AAA@@699</9?@@@@?==<799@>
@HQ52Q:00067:00086
TCTCTATGCGCTCCACATGTCTAAGGT
+
@AACFBBBC;;<CCB;<<CBB?>5969
@HQ52Q:00068:00064
CGTGTCTCTAGGCACAGGATTTTGTGTAGA
+
CDCCBBBBBBB@BD?=><9998/8>>>999
@HQ52Q:00069:00076
CGTGTCTCTAGGCACAGGATTTGTGTAGA
+
<<<BBBCDBDBBAA@@9944914C?>@;;
@HQ52Q:00069:00083
ACGAGTGCGTTCCCCATGTCGTGAGTACTC
+
9<DBBAECBB>BCB7AB@;9:;;00/1./.
@HQ52Q:00070:00064
ACGAGTGCGTTC
+
@ABCCCAABC@E
@HQ52Q:00071:00058
CGTGTCTCTAGGCACAGGATTTTGTGTAG
+
BBCCCCBBA@A@CDB@A?9998/9@@@AE
@HQ52Q:00071:00066
TACTGAGCTACACACACAGAAAGATTGGT
+
BCBAAADBDBAAACCE<<:DGAAAA?C@C
@HQ52Q:00071:00089
CGTGTCTCTAGGCACAGGATTTTGTGTAG
+
BCCC@@?BBBB@@DA>>B9999/9@F899
@HQ52Q:00072:00050
CGTGTCTCTAGGCACAGGATTTTGTGTAG
+
ACCBAA=@@8868A?>@=9999/9@@?AC
@HQ52Q:00072:00068
CGTATCTCTAGGCACAGGATTTTGTGTAG
+
AAE@AACBBBBDCCB=?<9998/9@@?BA
@HQ52Q:00072:00073
ACGAGTGCGTTCCCCATGTCGTAGGTACTC
+
9;AAAABA@@6999/9@?>@@877;791;.
@HQ52Q:00074:00056
ACGAGTGCGTTCCCCATGTCGTAGGTACTC
+
ABBBBBB>@@5999/9998BCB@A=?@@@B
@HQ52Q:00074:00072
CGTGTCTCTAGGCACAGGATTTGTGTAG
+
B?ADCCCCAAADA<<9?99991999>99
@HQ52Q:00074:00075
CGTGTCTCTAGGCACAGGATTTTGTGTAGAGGC
+
BBC::;>>>99589994244992>89.////,/
@HQ52Q:00074:00076
ACGAGTGCGTTCCCCATGTCGTAGGTACTC
+
A>AB@@>>>?6999,4>>>?@A@??B<<<?
@HQ52Q:00074:00095
CGTGTCTCTAGGCACAGGATTTTGGTG
+
449?@BB<;<@B;?=<77////*/,/6
@HQ52Q:00075:00078
CGTGTCTCTAGGCACAGGATTTTGTGTAGA
+
@AACCCCCBDB@CCABA>9999/9>@?B99
@HQ52Q:00076:00063
ACGAGTGCGTTCCCCATGTCGTAGGTACTC
+
=@@B;;<BCD=@A@8@AA@?>>7737?998
@HQ52Q:00076:00068
CGTGTCTCTAGGCACAGGA
+
CCCABABC<<<=@DA@>?9
@HQ52Q:00076:00071
ACGAGTGCGTTCCCCATGTCGTAGGTACTC
+
@@CCCB@?445999/9998BCB??:799>?
@HQ52Q:00077:00051
ATCAGACACGGACACAGCAGGAC
+
BB999@AAA@?CBCCCCBBC@CC
@HQ52Q:00077:00053
ACGAGTGCGTTCCCCATGTCGTAGGTACTC
+
=>>AA@@?@@5999/9>@?A;;;>479AA?
@HQ52Q:00077:00059
TAGTATCAGCCTCGCCATGACGAAGGTATTCC
+
44=9A@@@9929>>B@CAAACCC@A=AC@<>;
@HQ52Q:00077:00060
CGTGTCTCTAGGCACAGGATTTTGTGTAG
+
AEDCCBCBBBB??AB9959999/9>@><<
@HQ52Q:00078:00054
CGTGTCTCTAGGCACAGGATTTTGTGTAG
+
CGECCBABBBB@CDB=><9999/9?@>??
@HQ52Q:00078:00060
CGTGACTCTAGCACAGATTGAGAT
+
,,(((*,,7797:;444424437.
@HQ52Q:00078:00067
ACGAGTGCGTTCCCCATGTCGTAGGTACTC
+
ABBBBB??==5999/9>>????>@;A<<<C
@HQ52Q:00078:00077
ACGAGTGCGTTCCCCATGTCGT
+
;8@AA<><BB@BCB8A@@?B?>
@HQ52Q:00078:00089
ACGAGTGCGTTCCCCATGTCGTAGGTACTC
+
9;@@@@ABCC@EDE9ACBAAA?:7479998
@HQ52Q:00079:00060
ACGAGTGCGTTCCCCATGTCGTAGGTACTC
+
???A?A@B@A5;;;4;@@@BC;::=9:;@C
@HQ52Q:00079:00061
CGTGTCTCTAGGCACAGGATTTGTGTAGA
+
444:::;99844344442444-4443444
@HQ52Q:00079:00071
ACGAGTGCGTTCCCCATGTCGTAGGTACTC
+
?@9;;A@@AB8<<<5<BCBBBCCC;?@;;8
@HQ52Q:00080:00058
ACGAGTGCGTTCCCCATGTCGTAGGTACTC
+
BBAA@AB?@@5999,9@@?CCCCC@B@A@C
@HQ52Q:00080:00063
TAATATCAGCCTCGCCATGACGAAGGTATTCC
+
//779?EAAABDC=@;>999>99695844992
@HQ52Q:00080:00066
CGTGTCTCTAGGCACAGGATTTGTGTAGA
+
BCCAABBCCDB?BDC>>;49919?@CAA9
@HQ52Q:00080:00086
CGTGTCTCTAGGCACAGGATTTTGTGTAG
+
@@CDCCDBBBB?BCA>=;9999/9>@:<<
@HQ52Q:00081:00066
TGATGTTACTTCCAGTGC
+
444484247978894444
@HQ52Q:00081:00067
TCTCTATGCGCTCCACATGTCTAAGGT
+
CCCDCB??ABDCD@C@@DAC@CC5959
@HQ52Q:00082:00073
TGATACGTCTCCTTCCTTAGTTACTTCA
+
B??@@AAGCCC@C@B896;@@=ABA?A@
@HQ52Q:00082:00090
CGTGTCTCTAGGCACAGGATTTTGTGTAGA
+
@@@AAABD@@@>BA999:9999/9>98999
@HQ52Q:00083:00058
CGTGTCTCTAGGCACAGGATTTTGATGTAG
+
AACDCBABB?B@BB>>J?=;::+111<;;1
@HQ52Q:00083:00059
ACGAGTGCGTTCCCCATGTCGTAGGTACTC
+
?@@BBB@>@?2499/9>>?CBBBC?<9<;@
@HQ52Q:00083:00062
CGTGTCTCTAGGC
+
@A?AECGCBBB?@
@HQ52Q:00083:00064
ATCAGACACGGACACAGCAGAACACAC
+
9:B@>@@@;;7<CABBCBBAC>??<AA
@HQ52Q:00083:00071
CGTGTCTCTAGGCACAGGATTTTGTGTAGA
+
<@BBD911111,0DD9424444,9497444
@HQ52Q:00084:00060
CGTGTCTCTAGGC
+
ACDEB?>>BBBAC
@HQ52Q:00084:00064
CGTGTCTCTAGGCACAGGATTTTGTGTAG
+
BBCDCC?@@DG@CAC=B?9998/9@@?AD
@HQ52Q:00084:00069
CGTGTCTCTAGGCACATGGA
+
499>>>49488,.,,,,,2,
@HQ52Q:00085:00050
ACGAGTGCGTTCCCCATGTCGTAGGTACTC
+
?BBA@@@@995999,8C@B@@BBB59;;;?
@HQ52Q:00085:00061
CGTGTCTCTAGGCACAGGATTTTGTGTAG
+
BCDBBBBBBBB@BA?@A?9988/8>>>AB
@HQ52Q:00085:00063
CGTGTCTCTAGGCACAGGATTTTGTGTAGA
+
99BCCAAACCC@CAA>B@9999/9@@?@F9
@HQ52Q:00085:00070
ACGAGTGCGTTCCCCATGTCGTAGGTACTC
+
==?;9<A@@D5999/9AFABBCEE>A@@@A
@HQ52Q:00085:00079
ACGAGTGCGTTCCCCATGTCGTAGGTACTC
+
AA@??A@=>D5999,9@@?BBA@??A:<<?
@HQ52Q:00085:00086
ATCAGACACGGACACAGCAGAACACAC
+
?>BA9:<<<<?BGCCCCCCBB?BB??@
@HQ52Q:00085:00087
ACGAGTGCGTTCCCCATGTCG
+
?ACBCCCC?@5999/9>@ABC
@HQ52Q:00086:00058
ACGAGTGCGTTCCCCATGTCGTAGGTACTC
+
8@?B@@?@B@5999-9@@?BDB??4699>>
@HQ52Q:00086:00062
CGTGTCTCTAGGCACAGGATTTTGTGTAGA
+
BCDCCCBCCBC?BCCBB?9999/9A@8999
@HQ52Q:00086:00090
CGTGTCTCTAGGCACATGGATTTTTGTGTAG
+
@@?BA@@@@@><811111:11///*///644
@HQ52Q:00087:00052
TAGTATCAGCCTCTGACGAAGGTATTCC
+
BBDCBBCB9;;<CCCCBCDBDBA@A=@5
@HQ52Q:00087:00054
TCTCTATGTCCACATGTCTAAGGTACTG
+
===A@ACBAB;;;;3776142489>87;
@HQ52Q:00087:00080
CGTGTCTCTAGGCACAGGATTTGTTGTAGT
+
>>99499>?BBABCAA>;9>>:9959011/
@HQ52Q:00088:00066
ACGGTGTGCGTTCCCCATGTCGTAGGTACTC
+
;:0)*****02*,/,*48:99>>87479998
@HQ52Q:00089:00056
CGTGTCTCTAGGCGACAGGATTTTGTGTA
+
AABBBCC@::65011<1424444,444//
@HQ52Q:00089:00058
CGTGTTTCTAGGCACAGGATTTTGTGTAGAGGC
+
444:9?9984949@??=:1888.8888994424
@HQ52Q:00089:00062
CGTGTCTCTAGGCACAGGATTTTGTGTAG
+
BBDC@@9<<CB@BBA>9:4499/9849:9
@HQ52Q:00089:00064
ACGAGTGCGTTCCCCATGTCGTAGGTACTC
+
?BBA@A@@@@5999,4>>>>::616:9>>>
@HQ52Q:00090:00058
GGTGTCTCTAGG
+
B9:?EECCB??=
@HQ52Q:00090:00093
CGTGTCTCTAGGCACAGGATTTTGTGTAG
+
CBBDDCBBB@@=?@99958999/99>>?9
@HQ52Q:00091:00060
CGTGTCTCTAGGCACAGGATTTTGTGTAGA
+
@B??@ABB@@@AABA@B>9999/99>>999
@HQ52Q:00091:00065
CGTGTCTCTAGGCACAGGATTTGTGTAG
+
@@::;ABAABB?BFB@A@99919A@>?9
@HQ52Q:00091:00084
ACGAGTGCGTTCCCCATGTCGTAGGTACTC
+
BBBBCBCCBA6:44/8=?@CEBAA;?@@@A
@HQ52Q:00093:00063
ACGAGTGCGTTCCCCATGTCGTAGGTACTC
+
?BB@@ACA>?5994/9>@?>>887:=999?
@HQ52Q:00093:00076
CGTGTCTCTAGGCACAGGATTTTGTGTAG
+
CCDDECB@ABC@CDCBA>9999/89>:@1
@HQ52Q:00093:00081
CGTGTCTCTAGGCACAGGATTTGTGTAG
+
999AAB?@@@@=?<<9;:49918>9344
@HQ52Q:00094:00051
CGTGTCTCTAGGCACAGGATTTGTGTAG
+
BBFCCBB?BBBACA@>?=99919@@?@?
@HQ52Q:00094:00062
ACGAGTGCGTTCCCCATGTCGTAGGTACTC
+
?>AB>=@>>>6999/999>?>>87479883
@HQ52Q:00094:00071
CGTGTCTCTAGGCACAGGATTTTGTGTAG
+
DBEBBCBB?@A?AFB;<89@@@/;998B9
@HQ52Q:00094:00082
CGTGTCTCTAGGCACAGGATTTGTGTAG
+
ACDC@A@BDBB@@A@>><99919D@?>9
@HQ52Q:00096:00060
ACGAGTGCGTTCCCCATGTCGTAGGTACTC
+
BBABBA@>AB5999/99>?BD<;:>=9998
@HQ52Q:00096:00095
CGTGTCTCTAGGCACAGGATTTT
+
AADDB==@849;:<11/,//880
@HQ52Q:00098:00064
ACGAGTGCGTTCCCCATGTCGTAGGTACTC
+
9=99<<@>>A6999-9?>ABCBCB:=9998
@HQ52Q:00098:00077
ACGAGTGCGTTCCCCATGTCGTAGGTACTC
+
?ABCCECCA;2444/9>@ABA>773799>?
@HQ52Q:00099:00053
ACGAGTGCGTTCCCATGTCGTAGGTACTC
+
>@C>9;9BAA699148;?>@A>=37999>
@HQ52Q:00099:00056
CGTGTCTCTAGGTACAGGATTTTGTGTAG
+
ACA@;;;@@@@>BBAA?<7999/94>>99
@HQ52Q:00099:00089
CGTGTCTCTAGGCACAGGATTTTGTG
+
ACEA@@BCC>=7>?99954899/999
@HQ52Q:00053:00136
AGCACTGTAGCTGTCACTAGTTACTTGT
+
@BBBFBHBABC:<<DCCCCA@=?AB?A?
@HQ52Q:00054:00104
CGTGTCTCTAGGCACATGGATTTTGT
+
/<>AACBBC@@;811111,11//*,,
@HQ52Q:00054:00105
ATATCGCGAGGGTATGGAAGCACTTCAT
+
B@BBBBBDAADACBA>A??7--,,*,,*
@HQ52Q:00054:00112
ACGAGTGCGTTCCCCATGTCGTAGGTACTC
+
@@@BBA@@>=5999/9@@BCDDDB?::;@?
@HQ52Q:00055:00131
TCTCTATGCGCTCCACATGTCTAAGGT
+
CCBB?@ABAAB@@>A@@@CB9995959
@HQ52Q:00055:00137
CGTGTCTCTAGGCACAGGATTTGTGTAG
+
CCCBABBBBB@?BCC@@?988-9@@?BC
@HQ52Q:00057:00115
ATCAGACACGGACACAGCAGAACACAC
+
B?AA9:<CCE;<BCA@@BBAA=@?>=?
@HQ52Q:00058:00113
ACGAGTGCGTTCCCCATGTCGTAGGTACTC
+
>@AAABB?@@5999/9@@@ABAA?9<?@@@
@HQ52Q:00058:00142
ACGAGTGCGTTCCCCATGTCGTAGGTACTC
+
BB@AAABA@@59994<@ABBCA@?8?@@@@
@HQ52Q:00061:00105
CGTGTCTCTAGGCACAGGATTTTGTGTAG
+
CBCDBBBBBBB?ACB@B<9999/9@@>>A
@HQ52Q:00061:00137
ACGAGTGCGTTCCCCATGTCGTAGGTACTC
+
?A@CCCBA@A5444/99@???;;85798>7
@HQ52Q:00062:00142
CGTGTCTCTAGGCACAGGATTTTGTGTAG
+
BBDDBBCB??B@CCC@B69999/9>>>AC
@HQ52Q:00063:00105
ACGCTCGACATGCCCAGGTACAGGA
+
=;;;CBABBCCCAD8?>58744423
@HQ52Q:00063:00107
CGTGTCTCTAGGCACAGGATTTTGTGTAG
+
CCCDBBBBBBA?AFB?B=9998/8>?>>9
@HQ52Q:00064:00149
CGTGTCTCTAGGCACAGGATTTTGTGTAG
+
CCEBCBBBBBB>;:99>;9999/9@@AEB
@HQ52Q:00066:00114
CGTGTCTCTAGGCACAGGATTTGTGTAG
+
@99999>?>?A=@AA>B?99919>>899
@HQ52Q:00068:00117
CGTGTCTCTAGGC
+
AABCBAA>111:1
@HQ52Q:00070:00130
ACGAGTGCGTTCCCCATGTCGTAGGTACTC
+
BBCBAB??=95999,9>@>>?;;7479997
@HQ52Q:00071:00105
CGTGTCTCTAGGCACAGGATTTTGTGTAG
+
CBBDBCBBB?><<=?=@?9999/9@@?99
@HQ52Q:00072:00141
CGTGTCTCTAGGCACAGGATTTTGTGTAG
+
BCCCCCBBBAA@BCDDB?9984,49>>@?
@HQ52Q:00073:00102
ACGAGTGCGTTCCCCCCCCCATGTCGTAGGTACTC
+
9?AA999@99644999999"44:773317064843
@HQ52Q:00075:00148
TCTCTATGCGCTCCACATGTCTAAGGTACT
+
>@ACCCCCCBD@A?A;;<CCCBB?88878-
@HQ52Q:00076:00113
CGTGTCTCTAGGCACAGGATTTGTGTAGAG
+
CCDCCBBCCCCACCD=?<99919>>>??99
@HQ52Q:00077:00103
ACGAGTGCGTTCCCCATGTCGTAGGTACTC
+
BB@ABBBACBCHNK9AAB11000/,.///3
@HQ52Q:00077:00134
CGTGTCTCTAGGCACAGGATTTTGTGTAGA
+
BAA=<=CBBAA68999494448-94>>999
@HQ52Q:00078:00108
ATATCGCGAGGGTATGGAAGACTTCTATAG
+
CBCBCCC=<<A<A>?>;>;48863611--+
@HQ52Q:00078:00122
AGCACTGTAGCTGTCACTATGTTACTTGTGT
+
444444444:9444999444442///,///8
@HQ52Q:00079:00118
TAGTATCAGCCTCGCCATGACGAAGGTATTCC
+
BCA@ABC;;<>@A@B>BA>A?AA5959>?=@?
@HQ52Q:00079:00120
ACGAGTGCGTTCCCCATGTCGTAGGTACTC
+
BBB?@?A@@A>DBB7AA??888773798>9
@HQ52Q:00080:00123
CGTGTCTCTAGGCACAGGATTTTGTGTAG
+
ACEDCCB??@BABCCCC@@@@@4=>>>AB
@HQ52Q:00080:00137
CGTGTCTCTAGGCACAGGATTTTGTGTA
+
BCCCCB==@CC@BBB;959999/9@@?B
@HQ52Q:00081:00115
ACGAGTGCGTTCCCCATGTCGTAGGTACTC
+
?BAC::<CCC?CCC:CCCA@A@@=3799>?
@HQ52Q:00084:00133
CGTGTCTCTAGGCACAGGATTTTGTGTAG
+
B?AABB@@@;:6:CB@@=@@@@8@BB?CC
@HQ52Q:00084:00137
ACGAGTGCGTTCCCCATGTCGTAGGTACTC
+
9;@A@>AB996999/9AB>>>8774799>>
@HQ52Q:00085:00114
CGTGTCTCTAGGCACAGGATTTTGTGTAG
+
EBBCECBBBBBABDCBB?AA@>68=>>99
@HQ52Q:00085:00132
CGTGTCTCTAGGCACAGGATTTTGTGTAG
+
BECABBBC@?@@BDCCB?>@>>4=>@?@?
@HQ52Q:00085:00148
CGTGTCTCTAGGCACAGGATTTTGTGTAG
+
BHCCCCBB;;;131=;B<9999/9>B?99
@HQ52Q:00086:00102
CGTGTCTCTAGGCACAGGATTTTGTGTAG
+
CBCD@@?CC;:8;A?@A>9999/9@@>>>
@HQ52Q:00086:00117
CGTGTCTCTAGGCACAGGATTTTGTGTAGA
+
CDDCDCBBBBA@CCB>><9999/9A@?A??
@HQ52Q:00086:00122
CGTGTCTCTAGGCACAGGATTTTGTGTAGA
+
BBBCAABCBA@@@?99969>A@4>991111
@HQ52Q:00086:00149
ACGAGTGCGTTCCCCATGTCGTAGGTACTC
+
4;?@@@ACCC@DCD:DBBABCBBB???@@A
@HQ52Q:00088:00104
CGTGTCTCTAGGCACAGGATTTTGTGTAGA
+
AABCCCCFAAC?ABA??<9999/9A@?@99
@HQ52Q:00089:00121
CGTGTCTCTAGGCACAGGATTTTGTGTAG
+
@ACA@CCC=<=BBCC91-1111+111.//
@HQ52Q:00089:00122
ACGAGTGCGTTCCCCATGTCGTAGGTACTC
+
@BBB;;<CAB>BCC6A@@>:0000,////.
@HQ52Q:00090:00109
ACGAGTGCGTTCCCCATGTCGTAGGTACTC
+
BBBBCC:9;B=@>@6@AABCBBAA@?@AAA
@HQ52Q:00090:00139
ACGAGTGCGTTCCCCATGTCGTAGGTACTC
+
ABDA:;<CCC@CCC:DFCAAA::::?>>>>
@HQ52Q:00090:00145
CGTGTCTCTAGGCACATGGATTTTGTGTAGA
+
?@ACBBBCCB@<>;<111:111/*//8/444
@HQ52Q:00093:00129
ACGAGTGCGTTCCCCATGTCGTAGGTACTC
+
>@@A;9999@>A@A7B<<<DC;;:;:;9>>
@HQ52Q:00094:00122
CGTGTCTCTGGGCACAGGATTTTGTGTAGAG
+
CCCDBBBCBCC>AG?>>59999/9@>>>844
@HQ52Q:00095:00104
CGTGTCTCTAGGCACAGGATTTTGTGTAG
+
?@ABBCBCBBA@CBCB@>9844/9@@?CD
@HQ52Q:00097:00116
ACGAGTGCGTTCCCCATGTCGTAGGTACT
+
:<ICCCDC>;2444/9?@ADDAAA59;9?
@HQ52Q:00097:00148
ACGAGTGCGTTCCCCATGTCGTAGGTACTC
+
=@?@@BCA@B5999/99@?B?<;::=>>>?
@HQ52Q:00097:00149
CGTGTCTCGCACAGGATTTTGTGTAGA
+
BEC::<BBBBC@?>=8888/8>>8999
@HQ52Q:00098:00123
CGTGTCTCTAGGCACAGGATTTTGTGTAG
+
ACDBBDBBB@A=@CB;B?9998/9@@>AA
@HQ52Q:00099:00119
ACGAGTGCGTTCCCCATGTCGTAGGTACTC
+
BBB9:<B>>?5999/9>>???8874798>7
@HQ52Q:00099:00121
CGTGTCTCTAGGCACAGGATTTTGTGTAGA
+
CDCCDDBBCCB@CBB?@69999/9>??>99
@HQ52Q:00099:00142
ACGAGTGCGTTCCCCATGTCGTAGGTACTC
+
??=BCC>>>@6999-8@@?@A@BC:??@@A
@HQ52Q:00051:00170
ACGAGTGCGTTCCCCATGTCGTAGGTACTC
+
=@@A;<=AAB@CCC9AAA@????<:79998
@HQ52Q:00052:00159
CGTGTCTCTAGGCACAGGATTTTGTGTAG
+
1@DDCC@@?@?=;AA==;9999/9@?CFA
@HQ52Q:00052:00171
CGTGTCTCTAGGCACAGGATTTGTGTAGA
+
AACCDCAADCB?AB>=><99919?>8999
@HQ52Q:00052:00175
CGTGTCTCTAGGCACAGGATTTTGTGTAG
+
BBGDDC9;;BB@BCB?@<9999/9@@?><
@HQ52Q:00052:00198
ACGAGTGCGTTCCCCATGTCGTAGGTACTC
+
=?@??AAB@@5;99/9?@AACECB?B<<<B
@HQ52Q:00053:00170
ACGAGTGCGTTCCCCATGTCGTAGGTACTC
+
9;ABBBBBA@<@@>4>>988887=479997
@HQ52Q:00054:00155
ACGAGTGCGTTCCCCATGTCGTAGGTACTC
+
?B@@@BCCCC>BBB9@A@77:?=>;<>998
@HQ52Q:00055:00178
CGTGTCTCTAGGC
+
CAAAECBCCCC@C
@HQ52Q:00055:00180
ACGAGTGCGTTCCCCATGTCGTAGGTACTC
+
=@@@@AB?@B5999,8>@??B??<=79998
@HQ52Q:00055:00188
TACTGAGCTACGACAACAGA
+
9444499:;44/6//,,,02
@HQ52Q:00058:00150
CGTGTCTCTAGGCACAGGATTTTGTGTAG
+
CDCDBBBBCCB@BBB@@?9884/9@@?>A
@HQ52Q:00060:00177
CGTGTCTCTAGGCACAGGATTTGTGTAG
+
BBCCDCBD@A@?AD;:>599909>>>99
@HQ52Q:00061:00179
CGTGTCTCTAGGCACAGGATTTGTGTAG
+
CCBCBBBB@@@?BC@?A>9991999>99
@HQ52Q:00061:00189
TAGTATCAGCCTCGCCATGACGAAGGTATTCC
+
9@@@AABBBB?BCCC@BCCDDA@>A@CCE@B?
@HQ52Q:00061:00193
ACGAGTGCGTCCCATGCTCGTAGGTACGTC
+
499991//////+//::9344431348833
@HQ52Q:00063:00173
ACGAGTGCGTTCCCATGTCGTAGGTACTC
+
9<BCA>>>99699144837;;7636=843
@HQ52Q:00066:00164
CGTGTCTCTAGGCACAGGATTTTGTGTAGA
+
CBCCCA=B;9;7;B@@?94999/9>><@99
@HQ52Q:00066:00179
CGTGTCTCTAGGCACAGGATTTTGTGTAG
+
AADCCCCBD;<;;FDA;:4499-888944
@HQ52Q:00067:00163
CGTGTCTCTAGGCACAGGATTTTGTGTAG
+
BBDDCCCCBCB@AA=9@?9999/9A@?FG
@HQ52Q:00067:00164
CGTGTCTCTAGGCACAGGATTTTGTGTAG
+
;<;DDCACB;:6:?>@<-1111+11<--,
@HQ52Q:00067:00193
CGTGTCTCTAGGCACAGGATTTTGTGTAGAG
+
BAB:<;CCCBB>@B99969999/99989999
@HQ52Q:00068:00158
CGTGTCTCTAGGCACAGGATTTTGTGTAGAG
+
CBCCBBB:<<BAABA@@59999/9A@89999
@HQ52Q:00068:00169
CGTGTCTCTAGGCACAGGATTTTGTGTAG
+
CBB@@ABEB@@=@A>@@<9999/999111
@HQ52Q:00068:00186
CGTGTCTCTAGGCACAGGATTTTGTGTAG
+
CCDCBBBBBBA?BFCB@<9998/8@@>99
@HQ52Q:00068:00192
CGTGTCTCTAGGCACAGGATTTGTGTAGA
+
ABCCHCBAB?BAAC@=>>99909A@?A<9
@HQ52Q:00068:00194
AGCACTGTAGCTGTCACTAGTTACTTGT
+
9994444499><;;ABCECB=9449244
@HQ52Q:00070:00177
CGTGTCTCTAGGCACAGGATTTGTGTAG
+
BBBDECBBBBA@BC@:><984-9>@??A
@HQ52Q:00073:00155
CGTGTCTCTAGGCACAGGATTTTGTGTAGA
+
AACA@AC;<<EACECA@<9999/9>>1111
@HQ52Q:00074:00180
TACTGAGCTACACACACAGAAAGATTGGT
+
B???CCGCCBCCCBA@?>888/7774746
@HQ52Q:00077:00179
ACGAGTGCGTTCCCCATGTCGTAGGTACTC
+
@@9<<BBBBB2444/9>>@AAAA@;:;;;A
@HQ52Q:00078:00152
CGTGTCTCTAGGCACAGGATTTTGTGTAG
+
ECDDBAABCCC@ADB>@<9889/9@@?11
@HQ52Q:00079:00151
ACGAGTGCGTTCCCCATGTCGTAGGTACTC
+
BBB@>@BB<<;=ED8AAA:88887479997
@HQ52Q:00082:00160
CGTGTCTCTAGGCACAGGATTTTGTGTAGA
+
AAACCCB@CCC@AEC?@<9998/8990<<1
@HQ52Q:00083:00154
TAGTATCAGCCTCGCCATGACGAAGGTATTCC
+
9<C<><I<<=BA?9959<<1111,/,//,*,*
@HQ52Q:00083:00157
TCACTATGCGCTCCACATGTCTAAGGT
+
=:CBBCCCBBBBBBBBBCB@;442959
@HQ52Q:00083:00190
CGTGTCTCTAGGCACAGGAATTTGTGTAG
+
CCCCBBBBBBB?CECBB@B=>?<?CB@BB
@HQ52Q:00087:00182
AGCACTGTAGCTGTCACCTAGTTACGTTGTGTG
+
948444449@@B===996:A887:11/788/,/
@HQ52Q:00089:00173
ACGAGTGCGTTCCCCATGTCGTAGGTACTC
+
AAABBB@=>@5999/9??>>?>>=:799>?
@HQ52Q:00092:00166
CGTGTCTCTAGGCACAGGATTTTGTGTAG
+
BAADBDBDBCCBACB@B>9999/9?@?@<
@HQ52Q:00093:00172
TGATACGTCTCCTTCCTTAGTTACTTCAG
+
BBBBAA@@@BC@D@C??<@;9599><?>9
@HQ52Q:00093:00191
ACGAGTGCGTTCCCCATGTCGTAGGTACTC
+
AB@ABBAAADACCD9BBA>>8887479993
@HQ52Q:00095:00166
CGTGTCTCTAGGCACAGGA
+
?CFCCCBBBAB>>CC;<<<
@HQ52Q:00095:00192
ACGAGTGCGTTCCCCATGTCGTAGGTACTC
+
BB9<;BA@AC@BBD5<=CBBAC??:?>998
@HQ52Q:00097:00153
CGTGTCTCTAGGCACAGGATTTTGTGTAGA
+
CCCDCB??>>@>ACCBB?>A@>4>?@:111
@HQ52Q:00097:00159
TACTGAGCTACACACACAGAAA
+
CGCCC@AACC>?>999110-,*
@HQ52Q:00050:00213
ATATCGCAAGGGTATGGAAGACTCTATAG
+
?>=@@D;;7<B=BABB?DACGCCCDCB98
@HQ52Q:00050:00222
ACGAGTGCGTTCCCCAT
+
?BBBCCCC@B5994/9>
@HQ52Q:00050:00248
CGTGTCTCTAGGCAACAGGATTTTGTGAGA
+
1994998=94443924467666:+1///64
@HQ52Q:00051:00225
ACGAGTGCGTTCCCCATGTCGTAGGTACTC
+
?BB@@AACBB=ABB6@@@@BBBA@::;<;B
@HQ52Q:00052:00239
CGTGTCTCTAGGCACAGGATTTTGTGTAG
+
ACCBB@BBBBB@ABCAA<8444,4???9;
@HQ52Q:00052:00241
ACGAGTGCGTTCCCCATGTCGTAGGTACTC
+
?@BBBBCBA;2444/9??@CCCCC>@9::A
@HQ52Q:00053:00245
ACGAGTGCGTTCCCCATGTCGTAGGTACTC
+
9<CBBBCCBB=A@?6@=@>BCCBC>::<<A
@HQ52Q:00054:00218
ACGAGTGCGTTCCCCATGTCGTAGGTACTC
+
BBBA?@@C>?5444/9>>?DCBBB;<:;<B
@HQ52Q:00055:00204
CGTGTCTCTAGGCACAGGATTTTGTGTAG
+
BCCBBB@BBAB@BC@9><9998/9@@?AA
@HQ52Q:00056:00218
ACGAGTGCGTTCCCCATGTCGTAGGTACTC
+
?@BCBBA;;;2444/9>>>BEECC?>9<<B
@HQ52Q:00057:00231
CGTGTCTCTAGCACAGGATTTGATGTAG
+
4444444/8//.894424>>5844434@
@HQ52Q:00058:00245
CGTGTCTCTAGGCACATGGATTTGTGTAAGGGC
+
>>BA;99999923/////,/1/+//769244-4
@HQ52Q:00059:00244
ACGAGTGCGTTCCCCATGTCGTAGGTACTC
+
AAB??AB>@B5999/9@@@GCBBC?@?@@@
@HQ52Q:00061:00200
CGTGTCTCTAGGCACAGGATTTTGTGTAG
+
AHBBBCBBBABD?CAAB?BBCC8>@?>99
@HQ52Q:00066:00222
CGTGTCTCTAGCACAGGATTTGATGAGTA
+
4444444/8//.26//,///+////6433
@HQ52Q:00067:00223
CGTGTCTCTAGGCACAGGATTTGTGTAG
+
BCEDBB??ABBAABB;;<944-9@@?@B
@HQ52Q:00069:00243
CGTGTGCACAGGATTTTGTGTAGAGGC
+
?>CCDDDCB=988488/8888?=7757
@HQ52Q:00070:00208
CGTGTCTCTAGGCACAGGATTTTGTGTAG
+
BBCDAA?BBCC@@EB>DA9444-8@@??A
@HQ52Q:00071:00224
ACGAGTGCGTTCCCCATGTCGTAGGTACTC
+
AABBBABC::2444/9>@ACCCBB>?:<<B
@HQ52Q:00072:00203
ACGAGTGCGTTCCCCATGTCGTAGGTACTC
+
BBB@@AACAB=@@A8@ABCE:::@369998
@HQ52Q:00076:00217
CGTGTCTCTAGGCACAGGATTTTGTGTAAGGC
+
CCCBBBBBBBB@BB?9959998/1<<01-1-/
@HQ52Q:00077:00212
CGTGTCTCTAGGCACAGGATTTGTGTAG
+
CCDBBCBBBBA@BCB@?<988-9@@?CD
@HQ52Q:00086:00245
ACGAGTGCGTTCCCCATGTCGTAGGTACTC
+
?9;;BBBAAB;===/99?>>>>??:?@AAA
@HQ52Q:00091:00237
CGTGTCTCTAGGCACAGGATTTTGTGTAGAG
+
BAAACCCCCED?;<9>@;9999/9>>89944
@HQ52Q:00095:00218
CGTGTCTCTAGGCACAGGATTTTGTGTAG
+
ABEA@A?BBBB?:<9>>59999/999>?9
@HQ52Q:00096:00208
CGTGTTAGGCACAGGATTTTGTGTAGAGGC
+
AABAA>A@=@CBBB@BCBA7A>00000/,/
@HQ52Q:00097:00209
TGATACGTCTCCTTCCTT
+
?CADBCBG<<?-1,/,/,
@HQ52Q:00097:00217
ACGAGTGCGTTCCCCATGTCGTAGGTACTC
+
BB???ABA@@599<4<ABCCCDCA=<@BBA
@HQ52Q:00099:00219
TGATACGTCTCCTTCCTTAGTTACTTCAG
+
BAAABBBCBEC?B>@89;>88599969>9
@HQ52Q:00099:00247
CGTGTCTCTAGGCACAGGATTTTGTGTAGAG
+
BBACCCBBCCC?:;99484899/99>79444
@HQ52Q:00051:00257
CGTGTCTCTAGGCACAGGATTTTGTGTAG
+
BCBCFCBCBBB@BEBBB<9984,4?A?BC
@HQ52Q:00051:00286
ACGAGTGCGTTCCCCATGTCGTAGGTACTC
+
BBBBAAABCC@CCC:BBBABBA??==@@@@
@HQ52Q:00052:00260
TCTCTATGCGCTCCACATGTCTAAGGT
+
@AACCCBBBBAAA@CCCBBDCBB898;
@HQ52Q:00052:00263
CGTGTCTCTAGGCACAGGATTTTGTGTAG
+
@AACDCBBBBB@BCBCC?BAAA9ABBBCC
@HQ52Q:00053:00252
ACGAGTGCGTTCCCCATGTCGTAGGTACTC
+
=9:;CCA@AECCDC:C?@>>@<8?;?@@@>
@HQ52Q:00053:00259
TACTGAGCTACACACACAGAAAGATTGGT
+
BABBBCCDDBCCBBCBAA:::5:?@>B@C
@HQ52Q:00053:00292
CGTGTCTCTAAGCACAGGATTTTGTGTAG
+
CCBAABBBBB@BBC@9=59999/8>>>>>
@HQ52Q:00054:00261
CGTGTCTCTAGGCACAGGATTTTGTGTAGA
+
==<DCB@A@BBB@DDBA?;<99/9>>>@99
@HQ52Q:00055:00273
TGATACGTCTCCTTCCTTAGTTACTTCA
+
BCBB9:;CCFC?B@B>=<@>><ACB@CC
@HQ52Q:00056:00280
ACGAGTGCGTTCCCCATGTCGTAGGTACTC
+
>@B;;<BBAB=AAA8@CCCCBCAA?A;<<B
@HQ52Q:00057:00271
ATCAGACACGGACACAGCAGAACACAC
+
>7:;>@>99;=@@AA<<9=;9777668
@HQ52Q:00057:00280
ACGAGTGCGTTCCCCATGTCGTAGGTACTC
+
BBABBBCADB=?==6@>@>BBBA@=9:;;;
@HQ52Q:00057:00291
ACGAGTGCGTTCCCCATGTCGTAGGTACTC
+
BBBA@@ACDB=C@C8@BBABBA@>>>?BBB
@HQ52Q:00058:00257
ACGAGTGCGTTCCCCATGTCGTAGGTACTC
+
?@BABCCDCC@BCD9B:;9;@A6:5:@@@B
@HQ52Q:00062:00296
CGTGTCACTAGGCACAGGATTTTGTGTAG
+
BBBCCCCBCCC@D?D?BA9999/9@@@CF
@HQ52Q:00063:00251
ACGAGTGCGTTCCCCATGTCGTAGGTACTC
+
4;@@ACDDDC>A??499><88;>?:=9998
@HQ52Q:00063:00288
CGTGTCTCTAGGCACAGGATTTTGTGTAG
+
CCCBBABACBABADCBB>@@=96==@@BB
@HQ52Q:00063:00294
CGTGTCTCTAGGCACAGGATTTTGTGTAG
+
CCDCCBBBA@@?BCCBB>AACC9BB@???
@HQ52Q:00064:00265
CGTGTCTCTAGGCACAGGATTTTGTGTAG
+
CFDCB@@BBBB?ACCBA?<<;;-4??<??
@HQ52Q:00065:00269
ACGAGTGCGTTCCCCATGTCGT
+
?B@AABCCCC=AA?6=@>;<??
@HQ52Q:00065:00276
CGTGTCTCTAGGCACAGGATTTTGTGTAGA
+
BBBDCB??CCBAAB?9><9999/8@>>@@9
@HQ52Q:00066:00260
CGTGTCTCTAGGCACAGGATTTTGTGTAG
+
CACABBBBBBA?CCCAA>AA=A7=@><99
@HQ52Q:00066:00277
TGATACGTCTCCTTCCTTAGTTACTTCA
+
BEBB@@AABBBBCAC?B?B@?>ACCADD
@HQ52Q:00067:00254
ACGAGTGCGTTCCCCATGTCGTAGGTACTC
+
=?B?9;<@>><@>>4@;;:BC@??=:;;@B
@HQ52Q:00067:00275
CGTGTCTCTAGGCACAGGATTTTGTGTAG
+
BCCCCCBBBBB@BDEB=>;944-4>><99
@HQ52Q:00070:00250
ACGAGTGCGTTCCCCATGTCGTAGGTACTC
+
EBABBB==>@5999/9@@@ECCCC>>?@@@
@HQ52Q:00070:00260
ACGAGTGCGTTCCCCATGTCGTAGGTACTC
+
>@@AABCCBB6:::49AABBCCAB<<@BBB
@HQ52Q:00070:00267
CGTGTCTCTAGGCACAGGATTTTGTGTAG
+
CCCBCBBB???@BDDBC<9844-4>>>BC
@HQ52Q:00073:00257
CGTGTCTCTAGGCACAGGATTTTGTGTAG
+
<<<<@@@@>9;53?;@;84899/1/=6/1
@HQ52Q:00074:00263
ACGAGTGCGTTCCCCATGTCGTAGGTACTC
+
BBA@@AACAB5999/9@@@ABCCC=8;;BB
@HQ52Q:00074:00282
CGTGTCTCTAGGCACAGGATTTTGTGTAG
+
@@ACCCBCCCB@?CDAD<9998/9A@89<
@HQ52Q:00075:00277
ACGAGTGCGTTCCCCATGTCGTAGGTACTC
+
@@=@@@AAAG?CCB5<<CAAAAA@379998
@HQ52Q:00075:00288
CGTGTCTCTAGGCACAGGATTTTGTGTAGA
+
CCCCCCCCA<<8;99@A64;@@/911--,,
@HQ52Q:00075:00298
CGTGTCTCTAGGCACAGGATTTTGTGTAG
+
BCCCCBABBBB@@BAAA<>?@?4999899
@HQ52Q:00076:00289
CGTGTCTCTAGGCACAGGATTTTGTGTAGA
+
DAEDDDCBBBC@BBA@A?AA@A7899>999
@HQ52Q:00077:00275
CGTGTCTCTAGGCACAGGATTTTGTGTAGA
+
JCCCBBAAACC@NHEBB>@>>>4>>>>>>9
@HQ52Q:00077:00284
ACGAGTGCGTTCCCCATGTCGTAGGTACTC
+
9<;<=CDCCD@CCB6@@>>?>877378893
@HQ52Q:00077:00293
ACGAGTGCGTTCCCCATGTCGTAGGT
+
=@@@@BCA@@5999/9???B;88637
@HQ52Q:00079:00259
CGTGTCTCTAGGCACAGGATTTTGTGTAGA
+
>999994>>@C@BCDDC=AA@@4>??@A<9
@HQ52Q:00080:00259
ACGAGTGCGTTCCCCATGTCGTAGGTACTC
+
/11//788;;5999/99?>A>877479443
@HQ52Q:00080:00280
CGTGTCTCTAGGCACAGGATTTTGTGTAGA
+
CECCCCCBBBB@@@?99548>>/9997994
@HQ52Q:00081:00271
ACGAGTGCGTTCCCCATGTCGTAGGTACTC
+
>@?@>AAC>>5999/9>@@CBCCE@B@@@B
@HQ52Q:00082:00277
CGTGTCTCTAGGCACAGGATTTTGTGTAG
+
AAACCCCB??AAGC@@><9999/9>>>>?
@HQ52Q:00083:00251
TCTCTATGCGCTCCACATGTCTAAAGTA
+
CCDCC@AABCCBC?A99<FFA9990489
@HQ52Q:00084:00284
CGTGTCTCTAGGCACAGGATTTTGTGTAGA
+
AACBDEBCCCC@CFBBB>BBAA7@AA>@@9
@HQ52Q:00085:00269
CGTGTCTCTAGGCACAGGATTTTGTGTAGA
+
CBBCCCBBCBB@BDCBA<>?>>/99>>999
@HQ52Q:00086:00251
ACGAGTGCGTTCCCCATGTCGTAGGTACTC
+
AB?AABBC@@5;99/9>@ABCCBB>>9;;B
@HQ52Q:00086:00286
ACGAGTGCGTTCCCCATGTCGTAGGTACTC
+
BBCB@?AB;95;BB6@CCCCBBB?99:;98
@HQ52Q:00087:00250
ACGAGTGCGTTCCCCATGTCGTAGGTACTC
+
AAACBABBB@5444/9>>>@@???=<@@@?
@HQ52Q:00087:00297
CGTGTCTCTAGGCACAGGATTTTGTGTAGA
+
CBCCBBBC;;<@@ABCA=9999/99@???9
@HQ52Q:00088:00251
CGTGTCTCTAGGCACAGGATTTTGTGTAG
+
CCEECA@@@@@@@AAB@=9999/99@?A?
@HQ52Q:00089:00284
ATATCGCGAGGGTATGGAAGACTCTATAG
+
AABBCCCEFBD@C?A@?B?BCBA?:74;4
@HQ52Q:00091:00252
CGTGTCTCTAGGCACAGGATTTTGTGTAG
+
>>C:<<CCCCCCCFA@><9999/9@@?A>
@HQ52Q:00096:00297
CGTGTCTCTAGGCACAGG
+
?>?@>A@@@@@<>99948
@HQ52Q:00097:00298
ACGAGTGCGTTCCCCATGTCGTAGGTACTC
+
?B?BCCBA@A599;4<BBBBBB??::;;@B
@HQ52Q:00099:00256
CGTGTCTCTAAGCACATGGATTTTGTGTAGAG
+
BB;9999448843/////7////*////4444
@HQ52Q:00099:00262
CGTGTCTCTAGGCACAGGATTTTGTGTAG
+
CDEDCCBBBBC@CCB4429999/9@@?@@
@HQ52Q:00099:00275
ACGAGTGCGTTCCCCATGTCGTAGGTACTC
+
=@@@@AA@@CADDD:CBBA>A@<=379>>>
@HQ52Q:00050:00314
ACGAGTGCGTTCCCCATGTCGTAGGTACTC
+
?@DA@ACCCB9<;;5;=AABBBBCDB@AAB
@HQ52Q:00050:00320
CGTGTCTCTAGGC
+
BCCCC:9<<CC?C
@HQ52Q:00052:00312
ACGAGTGCGTTCCCCATGTCGTAGGTACTC
+
BBBBB@BBBA8:::4;>=BC@@@C@B@AAC
@HQ52Q:00052:00319
ACGAGTGCGTTCCCCATGTCG
+
=@@B9;<BAB?BBB4<<BABB
@HQ52Q:00052:00324
CGTGTCTCTAGGCACAGGATTTTGTGTAG
+
DBBACCAABAB?BED;D@9998/9@@@AA
@HQ52Q:00052:00336
CGTGTCTCTAGGCACAAGATTTTGTGTAG
+
CABBBCBBBBA942,,+--7770888==C
@HQ52Q:00052:00344
CGAGTGCGTTCCCCATGTCGTAGGTACTC
+
CCBBBC@;;2444/9@@ADBBBCAA9::?
@HQ52Q:00053:00317
CGTGTCTCTAGGCACAGGATTTTGTGTAG
+
CCBGBCBCCBB@BCCA;:9444/8@@?AC
@HQ52Q:00053:00329
CGTGTCTCTAGGCACAGGATTTTGTGTAG
+
BBCCCDBBBCC?AEE@@;@@==6=AAA@A
@HQ52Q:00054:00303
ACGAGTGCGTTCCCCATGTCGTAGGTACTC
+
>@C@@ACBCC?BBB9@@??@@@AC@:<<@@
@HQ52Q:00054:00337
TCTCTATGCGCTCCACATGTCTAAGGT
+
BBFCBB?@ABCBC@BBCCDCB?B<==?
@HQ52Q:00054:00346
CGTGTCTCTAGGCACAGGATTTTGTGTAG
+
CDCDCBBCCCC@CC@=>?9999/9@@>AA
@HQ52Q:00055:00345
CGTGTCTCTAGCACCAGGATTTGTGTAG
+
1/////6////.4424;244;:444344
@HQ52Q:00057:00315
CGTGTCTCTAGGCACAGGATTTTGTGTAG
+
@BBDBCBBBBB@BBCBB?@@>=6=@@9=?
@HQ52Q:00058:00322
CGTGTCTCTAGGCACAGGATTTTGTGTAG
+
EBCCCBABCA?=@CE>@<9888/8>>>@B
@HQ52Q:00058:00333
CGTGTTCTAGCTAGAGACATTGGTTTGTAG
+
CCBCB>999444444444447877727799
@HQ52Q:00058:00340
TCTCTATGCGCTCCACATGTCTAAGGT
+
BBBBBBBBCCCCC@CBBBBB?@?<@=@
@HQ52Q:00060:00302
ACGAGTGCGTTCCCCATGTCGTAGGTACTC
+
AABB949>9969??4?AA@@ECBC?BA@@C
@HQ52Q:00060:00340
CGTGTCTCTAGGCACAGGATTTTGTGTAGAGG
+
4@DDBEC<<<C@;<=EA699BB8BBACA?111
@HQ52Q:00062:00310
CGTGTCTCTAGGCACAGGATTTTGTGTAG
+
BBDBBBBBBBB@BAA@B>A=@B8?BBA@C
@HQ52Q:00062:00339
CGTGTCTCTAGGCACAGGATTTTGTGTAG
+
@AABBCBCCDB?BC@>><9999/9>?>>>
@HQ52Q:00064:00309
TAGTATCAGCCTCGCCATGACGAAGGTATTCC
+
A@CDCCCB9:=<CCEABCCCE::8;?@99:;;
@HQ52Q:00065:00343
ACGAGTGCGTTCCCCATGTCGTAGGTACTC
+
4999>?@>@?<@AA7A@A?@@?@@3798>3
@HQ52Q:00066:00325
CGTGTCTCTAGGCACAGGATTTTGTGTAGA
+
BBFAAACCBAA?A<99@;9999/999?999
@HQ52Q:00066:00326
CGTGTCTCTAGGCACAGGATTTTGTGTAG
+
BCDCCBBBBBC?CCDCB?9998/9@@>@9
@HQ52Q:00068:00310
ACGAGTGCGTTCCCCATGTCGTAGGTACTC
+
9<CCBBBCIC@CCC9CCBBBB??<379@98
@HQ52Q:00070:00332
ACGAGTGCGTTCCCCATGTCGTAGGTACTC
+
BBB?@ACCCDACDD:B=?>BBAA@>>9:;B
@HQ52Q:00071:00343
ACGAGTGCGTTCCCCATGTCG
+
BBBAAABBCC@CCC:CB9::C
@HQ52Q:00072:00334
TCTCTATGCGCTCCACATGTCTAAGGTA
+
CBCBBBCA@@BCCA?:<<B@@9959548
@HQ52Q:00073:00345
TACTGAGCTACACACACAGAAA
+
BBBCBB<<9999/1////...+
@HQ52Q:00075:00302
CGTGTCTCTAGGCACATGGATTTTGTGTAGA
+
AAABCBBBBBB<>@?111:1111*////444
@HQ52Q:00075:00323
TAGTATCAGCCTCGCCATGACGAAGGTATTC
+
BBA@ABEC@===>>@691;:611,/,//0*/
@HQ52Q:00075:00345
CGTGTCTCTAGGCACAGGATTTGATG
+
99944:4449@23::=65///+////
@HQ52Q:00077:00309
CGTGTCTCTAGGCACAGGATTTTGTGTAG
+
EDCABBBBAAA@BCBCECCCCC9;<A;<1
@HQ52Q:00077:00335
CGTGTCTCTAGGCACAGGATTTTGTGTAG
+
CCCCCCBBBAB@>AC@@<9999/8@>@AB
@HQ52Q:00078:00301
CGTGTCTCTAGGCACAGGATTTGTGTAG
+
AAFBBBBBBBB@BCB:AA99909D@@ED
@HQ52Q:00078:00336
CGTGTTCTAGGCACAGGATTTTGTGTAGAG
+
BCDCC@B99;>9988858888.8>>>>998
@HQ52Q:00080:00345
CGTGTCTCTAGGCACAGGATTTTGTGTAG
+
CBBCACBBB?@=@CBBB?BBBB8=>?799
@HQ52Q:00081:00311
CGTGTCTCTAGGCACAGGATTTTGTGTAG
+
CCDCCCBA?>@>ABBA@@999;49>@?99
@HQ52Q:00084:00345
ACGCTCGACATGCCCAGGTACAGGAG
+
B>?@B@B?@@?888/8><>>?99688
@HQ52Q:00085:00326
ACGAGTGCGTTCCCCATGTCGTAGGTACTC
+
A@;=99999:9:::,449888>774794>7
@HQ52Q:00086:00303
ACGAGTGCGTTCCCCATGTCGTAGGTACTC
+
?BB9:<ABAD=@@A8BACBBCB@C?@A@@C
@HQ52Q:00086:00314
CGTGTCTCTAGGCACAGGATTTGTGTAG
+
CCCDCCB=88;133@=<;111-///47/
@HQ52Q:00086:00329
CGTGTCTCTAGGCACAGGATTTTGTGTAG
+
EDBCBBBBBBB>>BFBB@9844,4C>>@@
@HQ52Q:00087:00320
CGTGTCTCTAGGCACAGGATTTTGTGTAG
+
AADCCC@BAA@@BCBB@<9999/9???>>
@HQ52Q:00087:00337
TACTGAGCTACCACACACAGAAAGGATTGGT
+
9;=<9D@984424444466...+.,.4,.,1
@HQ52Q:00088:00300
ACGAGTGCGTTCCCATGCTCGTAGGTACGTC
+
@??@A111//,//+//44/./6/.,.//644
@HQ52Q:00088:00315
ACGAGTGCGTTCCCCATGTCGTAGGTACTC
+
BBCBAB@>>>6999/9@A::;A:73:>>>>
@HQ52Q:00089:00334
CGTGTCTCTAGGCACAGGATTTGTGTAGAG
+
9<AA@ABBA>@;8999=;499141/.////
@HQ52Q:00091:00314
ACGAGTGCGTTGCCCATGTCGTAGGT
+
BBBBBBBBCH@BBD>BBBCCCCBC?B
@HQ52Q:00091:00332
ACGAGTGCGTTCCCCATGTCGTAGGTACTC
+
9=CC<<>B@@6999/9A@?B?8:7=799>7
@HQ52Q:00091:00345
ACGAGTGCGTTCCCCATGTCGTAGGTACTC
+
CBBAABCCCB=A==6@999BCCBC?@?@@@
@HQ52Q:00092:00304
ACGAGTGCGTTCCCCATGTCGTAGGTACTC
+
?BBBBBBCCB=CCC8@CBBBCAA@>??@A>
@HQ52Q:00092:00349
CGTGTCTCTAGGCACAGGATTTTGTGT
+
9;ACCCDD<=;@BC12/7///1+1//.
@HQ52Q:00093:00349
CGTGTCTCTAGGCACAGGATTTTGTGTAGA
+
BBCCBCBAACC@CCDA@<9999/9998>?9
@HQ52Q:00097:00301
CGTGTCTCTAGGCACAGGATTTTGTGTAG
+
BBCCBEBBBBB@BCDA;:4444-4@@?BC
@HQ52Q:00097:00321
ATATCGCGAGGTATGGAAGACT
+
B>;;99><11,///.,/7/779
@HQ52Q:00097:00330
ACGAGTGCGTTCCCCATGTCGTAGGTACTC
+
??@??ACB@@5999/9>>>>>>==:799@>
@HQ52Q:00097:00349
CGTGTTTCTAGGCACAGGATTTTGTGTAGA
+
ACCDDIACBA@=@@>>>;>>>>.8888A>9
@HQ52Q:00099:00318
CGTGTCTCTAGGCACAGGATTTTGTGTAGAG
+
AAAJCDB?BBC@CCBA@<9999/9@@@9999
@HQ52Q:00050:00374
CGTGTCTCTAGGCACAGGATTTTGTGTAG
+
BAGCC@@ACCC@CC?=>69999/9@>?>9
@HQ52Q:00051:00357
CGTGTCTCTAGGCACAGGATTTTGTGTAG
+
BCCCCBBBCBC@BCB>B?9984/9@@?BC
@HQ52Q:00052:00355
CGTGTCTCTAGGCACAGGATTTTGTGTAGAGGC
+
CCDBD@??A>@A?DD@C;9844/8>>>@A<<:<
@HQ52Q:00052:00377
CGTGTCTCTAGGCACAGGATTTTGTGTAG
+
BBBCC@AACCC@BEBBA=9999/9@?>>>
@HQ52Q:00052:00398
ACGAGTGCGTTCCCCATGTCGTAGGTACTC
+
@BBBAAADGB=BBB4<9@?B;<:6:<>=>7
@HQ52Q:00056:00388
CGTGTCTCTAGGCACAGGATTTGTGTAG
+
@ABBBBHGBBB@BB@@?5999184??9@
@HQ52Q:00058:00381
AGCACTGTAGCTGTCACTAGTTACTTGT
+
@BCC:9<A@?>>999>99988549C=99
@HQ52Q:00059:00373
ACGAGTGCGTTCCCCATGTCGTAGGTACTC
+
ABBB;;<BAA6999/9>>??>887479997
@HQ52Q:00060:00393
CGTGTCTCTAGGCACAGGATTTTGTGTAGA
+
BBCCDEDBBBC@BDC@@59999/9>989?=
@HQ52Q:00061:00381
CGTGTCTCTAGGCACAGGATTTTGTGTAGA
+
@ACCBAAA@@><@A99424448-9>>>:?1
@HQ52Q:00062:00356
ACGAGTGCGTTCCCCATGTCGTAGGTACTC
+
9<CCCCBBAB5999/9????A??6;?>>@7
@HQ52Q:00063:00352
TAGTATCAGCCTCGCCATGACGAAGGTATTCCA
+
@AA@;4999429>>B51111///,/:86678,/
@HQ52Q:00063:00366
CGTGTCTCTAGGCACAGGATTTTGTGTAG
+
CBCCBBBBBBB@CGBA@?9988-8@>>@A
@HQ52Q:00063:00380
CGTGTCTCTAGGCACAGGATTTTGTGTAG
+
CBCDCCC;<<B>?@C@>;=>?@4>>?>A?
@HQ52Q:00067:00386
CGTGTCTCTAGGCACAGGATTTTCGTGTAG
+
CBEEBCBBBBB@CDCB@<9999/99>>>AC
@HQ52Q:00068:00364
CGTGTCTCTAGGCACAGGATTTTGTGTA
+
CCCCBB=A999<8999424449-94434
@HQ52Q:00069:00368
ACGAGTGCGTTCCCCATGTCGTAGGTACTC
+
BBB?9;=BBECCEC:CCC@@@@@?479997
@HQ52Q:00069:00390
ACGAGTGCGTTCCCCATGTCGTAGGTACTC
+
9<CCCCCDBAAACC9BCC88:AA?4:;A@B
@HQ52Q:00070:00368
CGTGTCTCTAGGCACAGGATTTTGTGTAGA
+
BBAAAAACBCBA@AAA@@AAAA7@@@@AB<
@HQ52Q:00072:00392
CGTGTCTCTAGGCAACAGGATTTTGTGTAGA
+
49949A:@@91-./,///7////*/6646//
@HQ52Q:00076:00359
TACTGAGCTACCACACACAGAA
+
<@CCEDBCA<9699444/,,,,
@HQ52Q:00078:00373
CGTGTCTCTAGGC
+
BBCABDBDAA@?A
@HQ52Q:00078:00395
CGTGTCTCTAGGCACATGGATTTTGTGTA
+
===DAAA;;;><?A1111,1///*////4
@HQ52Q:00081:00371
CGTGTCTCTAGGC
+
A=BBCCCCBBB@B
@HQ52Q:00081:00386
TCTCTATGCGCTCCACATGTCTAAGGT
+
CDCCCCCCCCCCF@B;;;CA>@?<><9
@HQ52Q:00082:00389
CGTGTCTCTAGGCACAGGATTTTGTGTAG
+
=>CCBA>AABB@>A@@>A9998/9???AC
@HQ52Q:00086:00385
ACGAGTGCGTTCCCCATGTCGTAGGTACT
+
<;9B@9:9AB<?CC5<9939>361714//
@HQ52Q:00087:00355
TACTGAGCTACACACACAG
+
BAAAACACBC?:=;@B@@;
@HQ52Q:00087:00356
ACGAGTGCGTTCCCCATGTCGTAGGTACTC
+
B>>?@=>>@@5999/9@@CFCBAA;?>@@>
@HQ52Q:00088:00396
CGTGTCTCTAGGCACAGGATTTTGTGTAGAG
+
CDCDCBBBBBA@::999<9999/99>89944
@HQ52Q:00090:00364
ACGAGTGCGTTCCCCATGTCGTAGGTACTC
+
9<B@@@BA>>;@>A6@DCBDA??=4799>>
@HQ52Q:00090:00387
ATCAGACACGGACACAGCAGAACACAC
+
?@BC;<<BCC>AADCCDBBCC@CC998
@HQ52Q:00091:00377
TGATACGTCTCCTTCCTTAGTTACTTCAGT
+
CB?@@AAB@A@5969>@=ABB>CDB@B@=@
@HQ52Q:00092:00368
ACGAGTGCGTTCCCCATGTCGTAGGTACTAC
+
9489==BCCC@FFC7<;B@@?88/,/1/1//
@HQ52Q:00093:00353
ACGAGTGCGTTCCCCATGTCGTAGGTACTC
+
?@CABFC??@5999/9998BD@@??ABBBA
@HQ52Q:00093:00357
CGTGTCTCTAGGCACAGGATTTTGTTGTAGA
+
CCDDB@@>AAC@BEC=>>9999/89598999
@HQ52Q:00094:00399
ACGAGTGCGTTCCCCATGTCGTAGGTACTC
+
A?=?C<99995111+11/.6999<?<>==;
@HQ52Q:00095:00360
ACGAGTGCGTTCCCCATGTCGTAGGTACTC
+
>@;;<BA@@@>BB@6@>988<>;66689>7
@HQ52Q:00096:00359
CGTGTCTCTAGGCACAGGATTTTGTGTAGA
+
BCBBDCCC@@@@<=<B@<9999/9A@BF9<
@HQ52Q:00097:00365
TGATACGTCTCCGTTCCTTA
+
9=944;44111,//,/,/,/
@HQ52Q:00097:00380
ACGAGTGCGTTCCCCATGTCGTAGGTACTC
+
?ACBBBCC@;2444/9@9::BB@A<?@@@8
@HQ52Q:00097:00398
CGTGTCTCTAGGCACAGGATTTTGTGTAGAG
+
CCCBCCBB99;@?A999;9999/9>>89444
@HQ52Q:00050:00409
ACGAGTGCGTTCCCCATGTCGTAGGTACTC
+
?BBBABBB>?5999/9>>?ABB@@<@;;<?
@HQ52Q:00050:00423
CGTGTCTCTAGGCACAGGATTTTGTGTAG
+
BAABCB9<<CB@CCDCC@BBBB8BB@>??
@HQ52Q:00050:00424
AGCACTGTAGCTTCGCATAATTACT
+
849444968:11,/,,///,/,4//
@HQ52Q:00050:00435
CGTGTCTCTAGGCACAGGATTTTGTGTAG
+
>@@99<999>>>ABAA@=99<94;AAADC
@HQ52Q:00050:00437
TGATACGTCTCTCT
+
>9111////44444
@HQ52Q:00052:00427
CGTGTCTCTAGGCACAGGATTTTGTGTAG
+
@@B:<<<CCCC?ACEBAB8444-8@>>@B
@HQ52Q:00053:00429
TGATACGTCTCCTTCCTTAGTTACTTCA
+
BEB@@AACCCC@BACBE>@??<@AB=A@
@HQ52Q:00055:00419
CGTGTCTCTAGGCACAGGATTTTGTGTAG
+
BBBECCBBB996:CA9<:<A@@7@>>;11
@HQ52Q:00057:00427
TAGTATCAGCCTCGCCATGACGAAGGTATTCC
+
9;?@A?><<C?BCCH;;<>>?4424:444882
@HQ52Q:00058:00447
CGTGTCTCTAGGCACAGGATTTTGTGTAG
+
?>?@99999A@<?AA@@?=@BA7@@B011
@HQ52Q:00060:00435
CGTGTCTCTAGGCACAGGATTTGTGTAG
+
===B;<;BBCC@BEAA@@BBB=BCBABC
@HQ52Q:00060:00441
CGTGTCTCTAGGCACAGGATTTGTGTAG
+
BBDD@@??CCC@BC?9><99909@@BAB
@HQ52Q:00061:00412
ACGAGTGCGTTCCCCATGTCG
+
BBABBBAC?@5999,9>>>>?
@HQ52Q:00063:00400
ACGAGTGCGTTCCCATGTCGTAG
+
?@:;;B@>?D59919>>>>A???
@HQ52Q:00064:00403
CGTGTCTCTAGGCACAGGATTTTGTGTAG
+
@AACCBBBBCC@CAA@9:4999/9@??99
@HQ52Q:00064:00429
CGTGTCTCTAGGCGACATGGATTTGTGAGTTAGGGTC
+
>>9994/-,,,*,,/44442444-4444442444-48
@HQ52Q:00064:00442
CGTGTCTCTAGGCACAGGATTTTGTGTAG
+
DCCEABBBBBC@CAA4969999/9A@?99
@HQ52Q:00067:00419
CGTGTCTCTAGGCACAGGATTTGTGTAG
+
=@GBCC?B@AB=>ACBAB944-9@@?CC
@HQ52Q:00067:00440
ACGAGTGCGTTCCCCATGTCGTAGGTACTC
+
@@?ACCB@@@6999/9A@?B@@?A=?@@@?
@HQ52Q:00067:00446
ACGAGTGCGTTCCCCATGTCGTAGGTACTC
+
??BAABDB;;2444/9@@CBABCC@C@@@A
@HQ52Q:00068:00421
ACGAGTGCGTTCCCCATGTC
+
BBAAAB@=>B6999/9A@BC
@HQ52Q:00068:00448
ACGAGTGCGTTCCCCCATGTCGTAGGTACTC
+
9;?A;99?@@59999+49:>>?><=479983
@HQ52Q:00070:00409
CGTGTCTCTAGGCACAGGATTTTGTGTAG
+
BBECDDBCBBB?B;;9A<9999/9??>AA
@HQ52Q:00070:00417
ACGAGTGCGTTCCCCATGTCG
+
?@CCABBA;@5999/9AABCD
@HQ52Q:00071:00422
ACGAGTGCGTTCCCCATGTCGTAGGTACTC
+
@A>@?@AA@A=@BB4;;A?A@@@A;:<;B@
@HQ52Q:00074:00425
ACGAGTGCGTTCCCCATGTCGTAGGTACTC
+
BCBABABAAA>AAB9BBCBBBBBB@ABBCB
@HQ52Q:00074:00429
CGTGTCTCTAGGCACAGGATTTTGTGTAG
+
CEBBBABBBAA@@BCCAA9984/8>>>@@
@HQ52Q:00074:00446
ACGAGTGCGTTCCCCATGTCGTAGGTACTC
+
=@>@;;<99@;AAA8ACCCCBBBD@CAA@B
@HQ52Q:00076:00420
CGTGTCTCTAGGCACAGGATTTTGTGTAG
+
BCDCCBCCCCC@CCBBB?9888/9??>AA
@HQ52Q:00077:00410
CGTGTCTCTAGGCACAGGATTTTGTGTAG
+
CDDCBCBBCCC@@A@9959999/9@@??A
@HQ52Q:00077:00433
ACGAGTGCGTTCCCCATGTCGTAGGTACTC
+
BB?@AABBBD@CCC:C@@@C@??@479997
@HQ52Q:00078:00408
CGTGTCTCTAGGCACAGGATTTGTGTAG
+
ACCDBBBBBBA?BC999=99919>@?@<
@HQ52Q:00079:00427
TACTGAGCTACACACACAGAAAGATTGGT
+
BABBCCJCBBADBBBBBBBBB<>>>>@>?
@HQ52Q:00079:00429
AGCACTGTAGCTGTCACTAGTTACTTGT
+
BBBECBCBBBBBBBCDBC;9;7;B?=>>
@HQ52Q:00080:00447
CGTGTCTCTAGGCACAGGATTTGTGTAGAG
+
9994444/6//,.7441;;;;:1//.////
@HQ52Q:00083:00428
CGTGCTCTAGCACAGATTTGATG
+
4444444=9976//////+/644
@HQ52Q:00085:00405
ACGAGTGCGTTCCCCATGTCGTAGGTACTC
+
BBBBBCBABC=A?A8>>?>BC?BB:8?@B@
@HQ52Q:00085:00413
CGTGTCTCTAGGCACAGGATTTTGTGTAGA
+
AACCCDCCBBB@BBCBAA9984-8;<:;11
@HQ52Q:00087:00441
ACGAGTGCGTTCCCCATGTCGTAGGTACTC
+
=@A;;=CDFD@BDD:CBBAA@777:799>8
@HQ52Q:00087:00445
AGCACTGTAGCTGTCACTAGTTACTTGT
+
BBBBA@@@C@A@A@CA<;<<;79@@@99
@HQ52Q:00088:00400
ACGAGTGCGTTCCCCATGTCGTAGGTACTC
+
?@@ACBBA@=2444/9ABCBB@@?@??@@?
@HQ52Q:00089:00430
TGATACGTCTCCTTCCTTAGTTACTTCAGT
+
>998>9941,7+-*,*,*,06794/,////
@HQ52Q:00090:00443
CGTGTCTCTAGGCACAGGATTTTGGT
+
CDDAABCDBBB@>A11/,////*,*,
@HQ52Q:00092:00408
TCTCTATGCGTCCACATGTCTAAGGTAC
+
9<<BBA81111::9:BBCCB;8585887
@HQ52Q:00092:00421
ACGAGTGCTCCCCATGTCGTAGGTACC
+
BB?99;@>8999/9?>>BA<9:<8995
@HQ52Q:00092:00436
ACGCTCGACATGCCCAGGTACAGGAG
+
<=ACCC;;9>>88808?=?<<11-00
@HQ52Q:00093:00422
CGTGTCTCTAGGCACAGGATTTTGTGTAGAGGG
+
CCDBAB@A@AA=?A99999>>>4?>@899999-
@HQ52Q:00095:00409
ACGAGTGCGTTCCCCATGTCGTAGGTACTC
+
DCBCCCA@AC@DDB:CBC@??>87479483
@HQ52Q:00095:00413
CGTGTCTCTAGGCACAGGATTTTGTGTAG
+
AJBBBB?B@@?<>@999<9999/9@@;11
@HQ52Q:00095:00438
CGTGTCTCTAGGCAGATTGTTGTGAG
+
CBBABCBBCBB671><8+-,*,,,,6
@HQ52Q:00097:00426
CGTGTCTCTAGGCACAGGATTTTGTGTAG
+
DBBCDBBBBB@@BCC:@<9988/9>>>DD
@HQ52Q:00098:00421
CGTGTCTCTAGGCACAGGATTTTGTGTAG
+
@BCFHBAB;;<@CCAAA<9999/99>:11
@HQ52Q:00098:00427
CGTGTCTCTAGGCACAGGATTTTGTGTAGA
+
BAAABB@@A@@;>@@?>;4999/99>>?99
@HQ52Q:00098:00429
CGTGTCTCTAGGCACAGGATTT
+
9;994;=444423444/,/788
@HQ52Q:00050:00457
CGTGTCTCTAGGCACAGGATTTTGTGTAGAGGT
+
CBDCCABBABB@CCFAA;8988/9>>?B<00)*
@HQ52Q:00050:00465
CGTGTCTCAAGGCACAGGATTTTGTGTAG
+
BBBCBA==?;=;>?8875:?@A7BFBACA
@HQ52Q:00050:00474
ATATCGCGAGGGTATGGAAGACTCTATA
+
A@BBBBBCBBB=@@@A=A>BAAAAF@=>
@HQ52Q:00051:00490
CGTGTCTCTAGGCACAGGATTTTGTGTAGAG
+
9@BAAAABBCC@@A@@@>AAAA7@>>>>999
@HQ52Q:00052:00450
ACGAGTGCGTTCCCCATGTCGTAGGTACTC
+
?@CCCCCA==;???4@;;;CECCC>A<<;?
@HQ52Q:00053:00486
ACGAGTGCGTTCCCCATGTCGTAGGTACTC
+
8>11////8856885===@@@BA@:?;;;8
@HQ52Q:00055:00474
ACGAGTGCGTTCCCCATGTCGTAGGTACTC
+
=>AA;;<BBB@CCC:DDB?B;;;;:7999?
@HQ52Q:00055:00475
CGTGTCTCTAGGCACAGGATTTTGTGTAG
+
AABC@AAAACC@BCCIDB<;;8/8>>ACC
@HQ52Q:00056:00451
CGTGTCTCTAGGCACAGGATTTTGTGTAGA
+
;9;BB;;<AA>>:;<>984489/999>?99
@HQ52Q:00056:00481
ACGAGTGCGTTCCCCATGTCGTAGGTAC
+
;<A@@A@>>?5999/9>9889000,01/
@HQ52Q:00057:00454
CGTGTCTCTAGGCACAGGATTTTGTGTAG
+
ABBCCB@ABCC@ABBA@A9998/9@@899
@HQ52Q:00057:00461
CGTGTCTCTAGGCACAGGATTTTGTGTAG
+
=AC<>=BDBBB@@A@@><?>>>4=>>>@9
@HQ52Q:00057:00476
ACGAGTGCGTTCCCCATGTCGTAGGTACTC
+
=@BAABBC?@5444/9>>@@BB@@=?:<<C
@HQ52Q:00057:00478
TGATACGTCTCTCCTAG
+
94484444;994424//
@HQ52Q:00059:00451
ACGAGTGCGTTCCCCATGTCGTAGGTACTC
+
9<B@AACCBBBDBB8BCCCE:78?4798>>
@HQ52Q:00059:00474
AGCACTGTAGCTGTCACTAGTTACTTGTGTCTA
+
99@@AACBAAACBACA9999>;@@=;>?<1///
@HQ52Q:00060:00489
TCTCTATGCGCTCCACATGTCTAAGGT
+
DCCCCBB:;:CCCBCCCDDCC?>;@==
@HQ52Q:00060:00494
CGTGTCTCTAGGCACAGGATTTTGTGTAG
+
A@?C@@9;<CA?BA<<<@AABC8@A;7;?
@HQ52Q:00061:00468
ACGAGTGCGTTCCCCATGTCGTAGGTACTC
+
=@DCAA@?B@5499-8988???;?:?9;;A
@HQ52Q:00061:00471
AGAGTGCGTTCCCCATGTCGTAGGTACTC
+
?=?A@@B?@@CKKCD<<;A9;;75///64
@HQ52Q:00062:00463
ACGAGTGCGTTCCCCATGTCGTAGGTACTC
+
CBBCCE@==;2499/9AA@BBA??:??@@?
@HQ52Q:00062:00468
CGTGTCTCTAGGCACAGGATTTTGTGTAG
+
CBABDCBCAABADFBBD@CBBB8@@=<99
@HQ52Q:00063:00488
CGTGCTCTAGGCACAGGATTTTGTGTAG
+
<CFCB<;;CC@?A@<<:<BEE:BBA:;<
@HQ52Q:00064:00458
CGTGTCTCTAGGCACAGGATTTTGTGTAG
+
CECCCCBBBBBACDEAB<9844/9@@?AA
@HQ52Q:00065:00487
TGATACGTCTCCTTCCTTA
+
44=;;49:@11,/,/,/,/
@HQ52Q:00066:00452
CGTGTCTCTAGGCACAGGATTTTGTGTAG
+
BAABAAB@==B<>A=9;:4444,4;;9DC
@HQ52Q:00066:00470
CGTGTCTCTAGGCACAGGATTTTGTGTAG
+
AABBBCBBBAB>AA@@B@999</9@@>@9
@HQ52Q:00066:00483
CGTGTCTCTAGGCACAGGATTTGTGTAGAG
+
BBACCDCCA?@@AA??A>9991999>>?>=
@HQ52Q:00067:00469
CGTGTCTCTAGGCACAGGA
+
@ADCCCCCCCB@CAB>@29
@HQ52Q:00068:00488
ACGAGTGCGTTCCCCATGTCGTAGGTACTC
+
=@@==?999>;???6@=BB=;=::,01;;:
@HQ52Q:00069:00471
CGTGTCTCTAGCACAGGATTTGATGTAGTAG
+
44/6///,,,/.84442449586664:111;
@HQ52Q:00069:00475
CGTGTCTCTAGGCACAGGATTTTGTGTAG
+
A=BBAAABACC@CCBA@?9999/9@@?CD
@HQ52Q:00070:00456
ACGAGTGCGTTCCCCATGTCGTAGGTACTC
+
9<AAACB@==2444/9>>?CDBCA=?@;<;
@HQ52Q:00071:00488
TAGTATCAGCCTCGCCATGACGAAATGGTATTCC
+
BBA::=CC@A@@CBB?BA;??99909@2449282
@HQ52Q:00072:00494
CGTGTCTCTAGGCACAGGATTTGTGTAGA
+
44?:99>@:;@-0/,087///,///48:B
@HQ52Q:00074:00471
ACGAGTGCGTTCCCCATGTCGTAGGTACTC
+
=@>A@AA@@B=@@@6>>@?@;877<79:@?
@HQ52Q:00074:00486
CGTGTCTCTAGGCACAGGATTTTGTGTAGA
+
AAEBBBCC@@@CCCB@B?9988/9998>>9
@HQ52Q:00075:00455
ACGAGTGCGTTC
+
AABCBBB??@59
@HQ52Q:00075:00495
TGATACCTTCCTTAGTTACTTCAGTGC
+
CCCBBB@C@CACBDAA699?;>>9443
@HQ52Q:00076:00467
TACTGAGCTACACACACAG
+
>>94444444444444443
@HQ52Q:00077:00480
CGTGTCTCTAGGCACAGGATTTTGTGTAG
+
CCCCCBBBBBA>;<999;9999/9>>>@9
@HQ52Q:00079:00472
ACGAGTGCGTTCCCCATGTCGTAGGTACTC
+
@A@@@@@AAA@EDC7BAA@@?>?=:=>998
@HQ52Q:00079:00486
ACGAGGTGCGTTCCCATGTCGTAGGTCTC
+
BBB9::;BC?@59914=>>B@;::@BBCC
@HQ52Q:00080:00480
CGTGTCTCTAGCACAGGATTTTGTGTAG
+
AACAAABBBBC@AA>>;9999/9>@?>?
@HQ52Q:00081:00474
CGTGTCTCTAGGCACAGGATTTTGTGTAG
+
?>9<<AADBDDBDDEC?;8999/9@@?FC
@HQ52Q:00081:00499
ACGAGTGCGTTCCCCATGTCGTAGGTACCCATAG
+
BDBBBACCA;2444/9>><<@887:799918??<
@HQ52Q:00082:00452
CGTGTCTCTAGGCACAGGATTTTGTGTAG
+
AACCCCCB;;;>>?>>>;>>>?4>@@<<1
@HQ52Q:00082:00476
ACGAGTGCGTTCCCCATGTCGTAGGTACTC
+
@ABBBBBCCD=AAA8@ABBB>@??:;8;;>
@HQ52Q:00083:00453
CGTGTCTCTAGGCACAGGATTTTGTGTAGA
+
ACCCBB@@@BB?BBD@@59999/9@@?A99
@HQ52Q:00084:00495
CGTGTCTCTAGGCACAGGATTTTGTGTAG
+
CCCBBCBBBBA?ACCCBA<988-4?@?@@
@HQ52Q:00085:00455
AGCACTGTAGCTGTCACTAGTTACTTGTG
+
@@>94444/>;//1//4::44549><?:;
@HQ52Q:00086:00498
ACGAGTGCGTTCCCCATGTCGTAGGTACTC
+
@@BBBBBCCC@CCD9BAB@BBB7626=>>>
@HQ52Q:00087:00452
CGTGTCTCTAGGCACAGGATTTTGTGTAGAG
+
CCECBBAB;9;=899>989=>>4?>;0111/
@HQ52Q:00088:00464
ACGAGTGCGTTCCCCATGTCGTAGGTACTC
+
9<BAAAECC@5444/9??>>???>:?>@@?
@HQ52Q:00088:00498
ACGAGTGCGTTCCCCATGTCGTAGGTACTC
+
99>><<>=<DBDKB:C<=;BA;::>@@A@?
@HQ52Q:00089:00479
TCTCTATGCGCTCCACATGTCTAAGGT
+
@AABCCCCDCCDC@DA@@B@:445969
@HQ52Q:00089:00497
CGTGTCTCTAGGCACAGGATTTTGTGTAG
+
BBDBCBABBBB@CEB=><9999/999899
@HQ52Q:00095:00483
ACGAGTGCGTTCCCCATGTCGTAGGTACTC
+
=@@@A@@>9969BE4?AA?????=4:;9A>
@HQ52Q:00096:00485
ACGAGTGCGTTCCCCATGTCGTAGGTACTC
+
?ABDDDCCCB=@@?8@@A@A@?=<3794:3
@HQ52Q:00099:00491
CGTGTCTCTAGGCACAGGATTTTGTGTAGA
+
AA?AACCCCCB@BIDA@=@A@@4>?>899@
@HQ52Q:00050:00510
ACGAGTGCGTTCCCCATGTCGTAGGTACTC
+
=B?>?ACBBB=A@@6@@?>BBBBB;?:<;?
@HQ52Q:00050:00525
TCTCTATGCGCTCCGACATGTTCTAAGGTAC
+
44444888===99244444448999899444
@HQ52Q:00050:00532
CGTGTCTCTAGGCACAGGATTTTGTGTAG
+
>?ACCDBCBBB@BCCAA<9884-4?=<@C
@HQ52Q:00050:00542
CGTGTCTCTAGGCACAGGATTTTGTGTAG
+
=CCCCCBBBBB?@DCAA59999/9?>>>@
@HQ52Q:00050:00544
CGTGTCTCTAGGCACAGGATTTTGTGTAGA
+
?ABBCCCCCCB>BBAAA<<<BB6@@>:<11
@HQ52Q:00050:00548
ACGAGTGCGTTCCCCATGTCGTAGGTACTC
+
BCBBCDB?992444/9A@?B@??=479993
@HQ52Q:00051:00503
CGTGTCTCTAGGCACAGGATTTTGTGTAAAGGC
+
4@DAACBBCCCABCBBKBBAB@48998991969
@HQ52Q:00051:00527
CGTGTCTCTAGGCACAGGATTTTGTGTAGAGGC
+
A<;=CA9999968999969>=9,8443444424
@HQ52Q:00052:00537
CGTGTCTCTAGGCACAGGATTTTGTGTAG
+
BDCCCCBAAAB@A?@=><9999/9>@@99
@HQ52Q:00053:00505
ACGAGTGCGTTCCCCATGTCGTAGGTACTC
+
@@@AA;99@@5999/9998@@@CD@?@@@?
@HQ52Q:00053:00506
ACGAGTGCGTTCCCCATGTCGTAGGTACTC
+
8>@AABAABD6<99/999;BBA@A7:;A@>
@HQ52Q:00053:00549
ACGAGTGCGTTCCCCATGTCGTAGGTACTC
+
111//677995111+1110=;081014443
@HQ52Q:00054:00515
ACGAGTGCGTTCCCCATGTCGTAGGTACTC
+
BBDCECCBBB@DDD:B?@?A>;8?379998
@HQ52Q:00054:00516
ACGAGTGCGTTCCCCATGTCGTAGGTACTC
+
44944498995111*/1/074.3.4.///.
@HQ52Q:00054:00522
ACGAGTGCGTTCCCCATGTCGTAGGTACTC
+
AFC;==11/877770644397>>=479997
@HQ52Q:00055:00534
ACGAGTGCGTTCCCCATGTCGTAGGTAT
+
BCCCCCCBCE@CDDCD<<0;;;00,//.
@HQ52Q:00056:00524
ACGAGTGCGTTCCCCATGTCGTAGGTACTC
+
BCBABCB;992444/9>>@CCCDA26:;;?
@HQ52Q:00057:00540
CGTGTCTCTAGGCACAGGATTTTGTGTAG
+
@BCGBAA@BCC?CC;99<9999/999@E9
@HQ52Q:00058:00527
CGTGTCTCTAGGCACATGGATTTGTGTAG
+
/49;>=999?@<89:999@9990444444
@HQ52Q:00058:00529
ACGAGTGCGTTCCCCATGTCGTAGGTACTC
+
89A;<<CABB8<99/9998?@@7:36844<
@HQ52Q:00059:00530
TCTCTATGCGCTCCACATGTCTAAGGT
+
BBBDCBB?BBBCCACBBCCB?>=;@=>
@HQ52Q:00060:00521
ACGAGTGCGTTCCCCATGTCGTAGGTACTC
+
BCABBCCB@@6444/9>>>AB;::<=>993
@HQ52Q:00061:00507
CGTGTCTCTAGGCACAGGATTTTGTGTAG
+
BBCCDBBBBBB@CDA=>>9999/999???
@HQ52Q:00062:00506
ACGAGTGCGTTCCCCATGTCGTAGGTACTC
+
449>ABBBCB;==94>898>>887:=9993
@HQ52Q:00062:00521
ACGAGTGCGTTCCCCATGTCGTAGGTACTC
+
?ABDBBB@@?5999/9A@@AA;:74:99;8
@HQ52Q:00062:00533
ATCAGACACGACACAGCAA
+
A:;9?>11////88////,
@HQ52Q:00063:00511
ACGAGTGCGTTCCCCATGTCGTAGGTACTC
+
9;A@;;<AA@>BBA9BBBACDAAA=?:;;?
@HQ52Q:00063:00515
CGTGTCTCTAGGCACAAGATTTTGTGTAG
+
BCCDCECCBBB?BCCB<@9999/999AE9
@HQ52Q:00063:00518
CGTGTCTCTAGGCACAGGATTTTGTGTAG
+
BBECBC@=BBC@AAA@A=9999/9??899
@HQ52Q:00063:00523
CGTGTCTCTAGGCACAGGATTTGTGTAGA
+
///////,///,./44;2444-4493444
@HQ52Q:00063:00541
CGTGTCTCTAGGCACAGGATTTTGTGTAG
+
BCCDBBEB?@?6:<99>=9999/9@@BDD
@HQ52Q:00064:00504
ACGAGTGCGTTCCCCCCATGTCGTAGGTACTC
+
9<BBAB@>>>599999)4=8806477,01110
@HQ52Q:00064:00532
CGTGTCTCTAGGCACAGGATTTGTGTAG
+
19<;<@?@=996344498444-444344
@HQ52Q:00066:00524
CGTGTCTCTAGGCACAGGATTTTGTGTAG
+
=CCCAA@C???<?C999<AA??4>99899
@HQ52Q:00066:00546
CGTGTCTCTAGGCACAGGATTTTGTGTAGA
+
>ACA@AB<<<@?AC;9484444,4843444
@HQ52Q:00067:00549
ACGAGTGCGTTCCCCATGTCGTAGGTACTC
+
BBBCCA@@995999/9@@>B;30;,0111:
@HQ52Q:00068:00507
ACGAGTGCGTTCCCCATGTCGTAGGTACTC
+
BBBB@?@@A@;@>@6@@ABBAAAA=ABBBB
@HQ52Q:00068:00531
ACGAGTGCGTTCCCCATGTCGTAGGTACTC
+
9<CCCBB@992444/9>>?DCCBC??@@@@
@HQ52Q:00069:00510
CGTGTCTCTAGGCACAGGATTTTGTGTAGA
+
CBC::<BCCCC@CE?=;@9999/9>>@B99
@HQ52Q:00069:00524
CGTGTCTCTAGGCACAGGATTTTGTGTAGA
+
@@?BBDCCCBD@CC<99<9999/99@?E?9
@HQ52Q:00070:00502
TCTCTATGCGCTCCACATGTCTAAGGTA
+
@AABCCBBB??AD@CCCCCCCBA>A<99
@HQ52Q:00070:00516
CGTGTCTCTAGGCACAGGATTTTGTGTAG
+
BAACCDBB?BA@BABA@@9984/9@@?AD
@HQ52Q:00070:00527
ACGAGTGCGTTCCCCATGTCGTAGGTACTC
+
BCBBBBCCB@6:44-99;:BCCAB>A;;;@
@HQ52Q:00070:00532
ATATCGCAAGGGTATG
+
989444442//+////
@HQ52Q:00071:00511
ACGAGTGCGTTCCCCATGTCGTAGGTACTC
+
?ABBBBCBA;2444/9>>@CBAAA8:;<<B
@HQ52Q:00071:00537
ACGAGTGCGTTCCCCATGTCGTAGGTACTC
+
ABBC:;<CCC@CCB9CAA@@BB8:6:9:9>
@HQ52Q:00073:00500
TAGTATCAGCCTCGCCATGACGAAGGTATTCC
+
89ABG@BA;;8;CBB@BADDBAA>B>@@@?B?
@HQ52Q:00074:00507
CGTGTCTCTAGGCACAGGATTTTGTGTAG
+
EBBABCBBAA@@BBB@><9999/999>??
@HQ52Q:00075:00521
ATCAGACACGGACACAGCAGAACACACA
+
BBBBBBBCCE===ECBBCC@@=@B????
@HQ52Q:00076:00510
CGTGTCTCTAGGCACAGGA
+
CBCEECBBABB=@A>>?<9
@HQ52Q:00076:00521
CGTGTCTCTAGGCACAGGATTTTGTGTAGA
+
CCBCBBBC@@A?BCB@@>9999/9A@899?
@HQ52Q:00076:00523
ACGAGTGCGTTCCCCATGTCGTAGGTACTC
+
=@@;;<A@@D<DDC4<;@;;8876374493
@HQ52Q:00076:00532
CGTGTCTCTAGGCACAGGATTTTGTGTAG
+
CCDDAA?BBBB@BCC>B@9988/9@@?AA
@HQ52Q:00077:00502
CGTGTCTCTAGGCACAGGATTTTGTGTAG
+
AAAECEBCDCB@CFDCDBCCBB6=@><99
@HQ52Q:00079:00509
ACGAGTGCGTTCCCCATGTCGTAGGTACTC
+
AABAABBBCC@CCC:BBBBA??>=:799??
@HQ52Q:00079:00533
AGCACTGTAGCTGTCACTAGTTACTTGT
+
BBCBDBBBAAACCCDCCCC@@=A@A<@@
@HQ52Q:00079:00540
TCTCTATGCGCTCCACATGTCTAAGGT
+
@AACBBABBBBBB?B;<<DDCCC@A=;
@HQ52Q:00080:00511
CGTGTCTCTAGGCACAGGATTTTGTGTAGA
+
EDECCCBAAAB@@A@>>59999/9>>>994
@HQ52Q:00080:00522
CGTGTCTCTAGGCACAGGATTTTGTGTAG
+
CDDDBBBBDCB?BCF@@<9999/9A@@BE
@HQ52Q:00080:00528
CGTGTCTCTAGGCACAGGATTTGTGTAG
+
BCDCC:;;DDB@CE<<9<>>?:>99899
@HQ52Q:00080:00540
AGCACAGTAGCTGTCACTAGTTACTTGT
+
AB;=:CCAACCCBC==<AA@@=<<<ACA
@HQ52Q:00081:00500
CGTGTCTCTAGGCACAGGATTTTGTGTAG
+
BBC@@?B;<<HDDDC@?@9999/999>@?
@HQ52Q:00081:00533
ACGAGTGCGTTCCCCATGTCGTAGGTACTC
+
CCBBBCCCBBBDDD:ABA@?>>><3794>9
@HQ52Q:00083:00532
CGTGTCTCTAGGCACAGGATTTGTGTAGAG
+
BBABBBBCCDC@BG<99=999199989999
@HQ52Q:00084:00539
ACGAGTGCGTTCCCCATGTCGTAGGTACTC
+
>@BBCDCB995999/9@ABCCCED?B:<<A
@HQ52Q:00089:00508
CGTGTCTCTAGGCACAGGATTTTGTGTAG
+
CCCCCCCCCDC@CICEB?;999/9@>>>@
@HQ52Q:00090:00511
CGTGTCTCTAGGCACAGGATTTGATGTAGTA
+
99444447///,./4442499-4444.////
@HQ52Q:00091:00516
ACGAGTGCGTTCCCCATGTCGTAGGTACTC
+
49@@<=?GCC@CBB4<;@?<>@==:=>>>8
@HQ52Q:00092:00547
CGTGTCTCTAGGCACAGGATTTTGTGTAG
+
CCEBABBBBBCCBEDBB==@@@6>?@899
@HQ52Q:00094:00521
CGTGTCTCTAGGCTCAGGATTTTTGTAGAGGC
+
B;;<A@@BCCDCCCBAB??@@@@0>>>900,0
@HQ52Q:00095:00517
CGTGTCTCTAGGCACAGGATTTTGTGTAG
+
BCDHDCBB@FA>@AE@@59999/9@><?@
@HQ52Q:00095:00529
TCTCTATGCGCTCCACATGTCTAAGGT
+
CCDCC;<;@9999599>>99999;=;=
@HQ52Q:00095:00534
CGTGTCTCGTAGGCAACAGGATTTGTGTAGAG
+
499??944444313:::4424995==@;A:44
@HQ52Q:00096:00500
ACGAGTGCGTTCCCCATGTCGTAGGTACTC
+
@@CCCCCA@@5999/9>>>??7313784:3
@HQ52Q:00096:00519
ATCAGACACGGACACAGCAGAACACACAG
+
98>>>989AA694@;44;;33133171..
@HQ52Q:00096:00548
TCTCTATGCGCTCCACATGTCTAAGGTAC
+
CBHBCBBBBBB@B>A;99A?=//,/,///
@HQ52Q:00098:00518
CGTGTCTCTAGGCACAGGATTTTGTGTAGA
+
ICDBC@?@;;;48@>>9244>?4AA?:<11
@HQ52Q:00099:00514
CGTGTCTCTAGGCACAGGATTTTGTGTAG
+
CCCCDDBBCBBAABCB@@9988/9@@?FC
@HQ52Q:00050:00558
CGTGTCTCTAGGCACAGGATTTTGTGTAG
+
@==AACCCCCC@BCC<<;=CCC9DBB@AA
@HQ52Q:00051:00580
CGTGTCTCTAGGC
+
CEEBCBCCCBB?B
@HQ52Q:00052:00569
TAGTATCAGCCTCCCCATGACGAAGGTATTCC
+
9;@@?;::11,/;;;0=@@@AAA>CB<91-1,
@HQ52Q:00052:00598
ACGAGTGCGTTCCCCATGTCGTAGGTACTC
+
;A:;<@@@@@;???4@>A@A???=:79943
@HQ52Q:00053:00587
CGTGTCTCTAGGCACAGGATTTTGTGTAGAG
+
BBBD<<<A<<;@?ACBB@BCGGA@@>89944
@HQ52Q:00053:00593
TCTCTATGCGCTCCACATGTCTAAGGT
+
CCCCBBBBCBCCC?BCBDCCFDB?B?:
@HQ52Q:00054:00553
CGTGTCTCTAGCA
+
,,**,,,,44434
@HQ52Q:00054:00569
CGTGTCTCTAGGCACAGGATTTTGTGTAG
+
>@ACCCDBBBDB@ABCAB9999/9@@@F?
@HQ52Q:00055:00551
CGTGTCTCTAGGCACAGGATTTTGTGTAG
+
=BCCCBBBAAA=?BDCB<9444,4>>>??
@HQ52Q:00055:00554
TAGTATCAGCCTCGCCATGACGAAGGTATTCC
+
<A<;<@B<;<?BA@A=@C9999969<999<@5
@HQ52Q:00055:00597
TCTCTATGCGCTCCACATGTCTAAGGT
+
=ACCCBCCCCBBC@A@@A:49>>5959
@HQ52Q:00056:00556
CGTGTCTCTAGGCACAGGATTTTGTGTAG
+
9CCCCCCBBBB?BDBBC@BABA7999?99
@HQ52Q:00056:00585
ACGAGTGCGTTCCCCATGTCGTAGGTACTC
+
ABBB@AABBC@CDB8C@@>BCBCC>?AB@@
@HQ52Q:00056:00594
ACGAGTGCGTTCCCCATGTCGTAGGTTACTC
+
9;<<<ACBCC@DCC9@@;:11009,0,///.
@HQ52Q:00057:00570
CGTGTCTCTAGGCACAGGATTTTGTGTAG
+
CDEDBBAABBB@BCA@@>>>>>4>>>>?9
@HQ52Q:00057:00577
ACGAGTGCGTTCCCCATGTCGTAGGTACTC
+
=@AB@AAAA@;???4@@>?C?;<:3798;3
@HQ52Q:00058:00562
TCTCTATGCGCTCCACATGTCTAAGGT
+
C;=<CBBBCEAAA@CBCCED?4959;>
@HQ52Q:00058:00593
CGTGTCTCTAGGCACAGGATTTTGTGTAGA
+
ACCCBC<<<BC@AC<9984999/9@9899>
@HQ52Q:00058:00596
ATCAGACACGGACACAGCAGAACACAC
+
:<@B;;<CCC@AADCBCBCBA?@B;==
@HQ52Q:00059:00567
CGTGTCTCTAGGCACAGGATTTTGTGTAG
+
CBCBCBBB@@@>@??4969999/9@@;11
@HQ52Q:00059:00572
CGTGTCTCTAGGCACAGGATTTTGTGTAG
+
BBCCCBB?BBB@CDB?@>9998/9@@?CA
@HQ52Q:00059:00589
CGTGTCTCTAGGCACAGGATTTTGTGTAGA
+
CCDCBB9;<@@=@EBB;:4899-949<999
@HQ52Q:00060:00579
CGTGTCTCTAGGCACAGGATTTTGTGTAG
+
?>;=>CCCBBB?@A@@@59999/99>01/
@HQ52Q:00061:00566
CGTGTCTCTAGGCACAGGATTTTGTGTAGCTA
+
9AA@AHDBBBB>ABABC?AAFC8888--,***
@HQ52Q:00061:00570
CGTGTCTCTAGGCACAGGATTTTGTGTAG
+
CEECCAAB@@@@BCCBC?BBBA8BB@>@9
@HQ52Q:00063:00553
CGTGTCTCTAGGCACAGGATTTTGTGTAG
+
1???<<9AB@@A@AF@@?9999/999899
@HQ52Q:00063:00555
ATATCGCGAGGGTATGGAAGACTCTATAGA
+
B?AACGCCCCC9;;@?;>=A???@?<68//
@HQ52Q:00063:00563
CGTGTCTCTAGGCACAGGATTTTGTGTAG
+
CCCDCCABBCA?@D?=@=>>>>4=>?>99
@HQ52Q:00063:00571
ACGAGTGCGTTCCCCATGTCGTAGGTACTC
+
?@CA:;>DCC@CIH:C;<;CA>>>479993
@HQ52Q:00064:00553
CGTGTCTCTAGGCACAGGATTTTGTGTAGAGGCAT
+
BBECBBBCCBB@CBA=?<9999/9?@>9999599/
@HQ52Q:00065:00583
CGTGTCTCTAGGCACAGGATTTTGTGTAG
+
BCBBBCBAAABABCBA@@9998/8@>>>>
@HQ52Q:00065:00599
CGTGTCTCTAGGCACATGGATTTTGT
+
99@::499448734:8667////*//
@HQ52Q:00066:00552
CGTGTCTCTAGGCACAGGATTTTGTGTAGA
+
;<;BAA@C@@@=?A?@B?9999/9D@@DHB
@HQ52Q:00066:00557
ACGAGTGCGTTCCCCATGTCGTAGGTACTC
+
>@B;;<BABB=A@>4>89:@CA@@@:;;;?
@HQ52Q:00066:00559
ACGAGTGCGTTCCCCATGTCGTAGGTACTC
+
=>B@?AABAB=AAA8@@B@BBC@A>@@A@C
@HQ52Q:00066:00567
ACGCTCGACATGCCCAGGTACAGGAG
+
9<AABBEBB;?777/8>=<:<11-00
@HQ52Q:00066:00580
CGTGTCTCTAGGCACAGGATTTTGTTTAGA
+
AEBCFCAABBB@AEAA@@>>==4>>@9@>9
@HQ52Q:00066:00595
CGTGTCTCTAGGCACAGGATTTTGTGTAG
+
CCCBCBBB>>=@BBDHB>9444-489?BC
@HQ52Q:00067:00560
CGAGTGCGTTCCCCATGTCGTAG
+
BB@@ABDCD?BAA9=9;;CDAAB
@HQ52Q:00067:00570
CGTGTCTCTAGGCACAGGATTTTGTGTAG
+
CBCCC@@@CCB@?AA@>>9999/9>>?B@
@HQ52Q:00067:00577
CGTGTCTCTAGGCACAGGA
+
CCEBBBBBBBB@BFDAA=@
@HQ52Q:00067:00583
ACGAGTGCGTTCCCCATGTCGTAGGTACTC
+
9<CBCCCCBBADDD:A?@>CAA;C5:;;<A
@HQ52Q:00068:00551
CGTGTCTCTAGGCACAGGATTTTGTGTAG
+
AB=<>CBBB@@=@CCBB@9998-8@?>@@
@HQ52Q:00068:00553
CGTGTCTCTAGGCACAGGATTTGTGTAG
+
BBCBBBC@@@@;>9999599919@@?99
@HQ52Q:00068:00554
CGTGTCTCTAGGCACAGGATTTTGTGTAG
+
DCCCCCBBBBB@BC:49>9999/99>899
@HQ52Q:00068:00591
ACGAGTGCGTTCCCCATGTCGTAGGTACTC
+
9=8=@@@@CC@CCC:C;;:A@?=?;=@@A@
@HQ52Q:00068:00598
ACGAGTGCGTTCCCCATGTCGTAGGTACTC
+
91;11/8777,444,488<<7771714443
@HQ52Q:00069:00551
ACGAGTGCGTTCCCCATGTCGTAGGTACTC
+
BBBCBAAA>>=@AA7BBBBCBBAA>A@@@@
@HQ52Q:00070:00561
ACGAGTGCGTTCCCCATGTCGTAGGTACTC
+
?B?@@ACCCD@DCC:CBBBB?>8;<?:;;B
@HQ52Q:00070:00562
CGTGTCTCTAGGCACAGGATTTTGTGTAG
+
BCCAABBA==B=>@@9969999/9>>?>>
@HQ52Q:00071:00575
ACGCTCGACATGCCCAGGTACAGGAG
+
C;<<CBBBCBCCCC=BB=??CAB>B@
@HQ52Q:00071:00579
ACGAGTGCGTTCCCCATGTCGTAGGTACTC
+
EEBBCCBAA;5:::/9@@:;;??=:;;9A>
@HQ52Q:00072:00570
AGCACTGTAGCTGTCACTAGTTACTTGT
+
AAC?AA><<<111::=4:9<;79BA?9<
@HQ52Q:00072:00577
ATATCGCGAGGGTATGGAAGACTCTATAG
+
9:9CDDDCBBD>BDC>;=:;=00/00443
@HQ52Q:00073:00556
ATATCGCGAGGGTATGGAAGACTCTAT
+
BB?AA@@C;;;7;@>??B@BBBBBBB<
@HQ52Q:00073:00561
ACGAGTGCGTTCCCCATGTCGTAGGTACTC
+
=@BB@@AA@@;@@@6@ABBAAACC?B<<<A
@HQ52Q:00073:00571
ACGAGTGCGTTCCCCATGTCGTAGGTACTC
+
ABB99<CCBB@CEG:CBBACBCBC?:<<@A
@HQ52Q:00074:00557
CGTGTCTCTAGGCACAGGATTTTGTGTAG
+
BBCCBCBBBBB?ABC@B<9;84-4>>>@B
@HQ52Q:00074:00565
ACGAGTGCGTTCCCCATGTCGTAGGTACTC
+
BBBAABCB>;2444/9>@BCECCC?C@A@B
@HQ52Q:00076:00582
CGTGTCTCTAGGC
+
CCCECCBBBBB@@
@HQ52Q:00077:00567
CGTGTCTCTAGGCACAGGATTTTGTGTAG
+
;;BDECBB??B@CDB?@<9998/9@>>9<
@HQ52Q:00077:00590
CGTGTCTCTAGGCACAGGATTTTGTGTAG
+
ABBCCCCCCCC@BCBB@>9998/9@@?@<
@HQ52Q:00078:00564
ACGAGTGCGTTCCCCATGTCGTAGGTACTC
+
AACA9;<A@A6999/<@@@GGBBB56;>@8
@HQ52Q:00078:00574
CGTGTCTCTAGGCACAGGATTTTGTGTAG
+
@@AAAECCCCC@>AA@B@9999/9@@??A
@HQ52Q:00078:00599
CGTGTCTCTAGGCACAGGATTTTGTGTAG
+
CHDDAB@@@BB@ACAAA<9999/9@BBDE
@HQ52Q:00079:00566
ATATCGCGAGGTATGGAAGCACTCTAGT
+
4899991111,/8869::6>431.3...
@HQ52Q:00079:00569
TAGTATCAGCCTCGCCATGATCGAAGGTATTC
+
44444@BA9<8<<99B?111///,220,,/,/
@HQ52Q:00080:00563
CGTGTCTCTAGGCACCAGGATTTGTGTAG
+
////44;444423492442444-///.//
@HQ52Q:00080:00566
CGTGTCTCTAGGCACAGGATTTTGTGTAG
+
CAABC@@@@AC@IFCBA>9999/8988??
@HQ52Q:00080:00568
ACGAGTGCGTTCCCCATGTCGTAGGTACTC
+
9;B@@ABB@B8<<;4<ACBCCB??:?>@@@
@HQ52Q:00081:00567
CGTGTCTCTAGGCACAGGATTTTGTGTAG
+
BA:><AAEDCD@CIBA@A9988/99B?CG
@HQ52Q:00081:00583
ACGAGTGCGTTC
+
B=??:;<ABB8<
@HQ52Q:00081:00587
CGTGTCTCTAGGCACAGGATTTTGTGTAG
+
@;:<BA;<<CC>ABB@@>9999/9>@?DB
@HQ52Q:00082:00557
CGTGTCTCTAGGCACAGGATTTGTGTAG
+
AAECECCCBCC@?CCBA>99909?@?CA
@HQ52Q:00082:00580
CGTGTCTCTAGGCACAGGATTTGTGTAAG
+
=@A@AA@AA;:6:C@@?;111-1A:01,/
@HQ52Q:00082:00585
ACGAGTGCGTTCCCCATGTCGTAGGTACTC
+
>@A@@@B@>>5999/9@ABCABAC=?@@@A
@HQ52Q:00083:00561
TAGTATCAGCCTCGCCATGACGAAGGTATTCC
+
ACA=;=<@@@ABBBB?BA@@@91,1:;11,/5
@HQ52Q:00084:00578
TCTCTATGCGCTCCACATGTCTAAGGTA
+
////888@@=99:89971///68568>@
@HQ52Q:00084:00584
CGTGTCTCTAGGCACAGGATTTGATGTAGA
+
<>ADE@AAA9968A111:111-1//86:B?
@HQ52Q:00085:00571
CGTGTCTCTAGGC
+
><GEBBBB==<@C
@HQ52Q:00086:00552
CGTGTCTCTAGGCACAGGATTTTGTGTAG
+
AAADCCBCBBE@CBA9969999/9>@B@F
@HQ52Q:00086:00566
ACGAGTGCGTTCCCCATGTCGTAGGTACTC
+
BCCABBAC==5999-9>?@ABLCC?BBBBG
@HQ52Q:00086:00569
ACGAGTGCGTTCCCCATGTCGTAGGTACTC
+
???@;;<@AB6999/9@@>@;;77;:;<<D
@HQ52Q:00086:00572
TGATACGTCTCCTTCCTTAGTTACTTCA
+
9998A@B>?995959=@;>@;8444866
@HQ52Q:00086:00582
ACGAGTGCGTTCCCCATGTCGTAGGTACTC
+
?@>BCCBA@B5999/9>9997776264497
@HQ52Q:00087:00570
CGTGTCTCTAGGCACAGGATTTTTTTTTTTGTGTAGAGG
+
BBEBBAB?@@B?ACCAA<99999999999"844666/11
@HQ52Q:00087:00589
CGTGTCTCTAGGCACAGGATTTGTGTAG
+
;<AA@>@BA<<8;D>>=898914>99@C
@HQ52Q:00088:00571
CGTGTCTCTAGGCACAGGATTTGTGTAG
+
BCC@@@B?B@@@@CEBA=988-9>>ADC
@HQ52Q:00088:00579
CGTGTCTCTAGGCACAGGATTTGTGTAG
+
BBECDDBBBBB>>BB?A=984-9>>>AD
@HQ52Q:00089:00557
CGTGTCTCTAGGCACAGGATTTTGTGTAG
+
499949@D@;<98A@11,1<<;0;;;77:
@HQ52Q:00089:00579
CGTGTCTCTAGGCACAGGATTTTGTGTAG
+
CCBBBBBBBBB@BFC?=;====4;;A?BB
@HQ52Q:00089:00592
CGTGTCTCTAGGCACAGATTTGTGTAG
+
CCECDCBBBCC@CD:::44409@@CBD
@HQ52Q:00090:00571
ACGAGTGCGTTCCCCATGTCGTAGGTACTC
+
AABA?AAABB5999/9@98:BB::5:AA@@
@HQ52Q:00090:00573
ACGAGTGCGTTCCCCATGTCGTAGGTACTC
+
9;BBBBBB@B5999/9ABCEBAAC>?@BB@
@HQ52Q:00090:00582
CGTGTCTCTAGGCACAGGATTTTGTGTAG
+
BBBCEDCCC<<8;AA@@99999/9>99;?
@HQ52Q:00091:00561
CGTGTCTCTAGGCACAGGATTTTGTGTAG
+
B;<=GCCCCBB@BDC@@A9884/999899
@HQ52Q:00091:00575
CGTGTCTCTAGGCACAGGATTTGTGTAG
+
CCECBBBBBCCABCA@D>99909>@>@A
@HQ52Q:00092:00561
ACGAGTGCGTTCCCCATGTCGTAGGTACTC
+
ABB@@ACCC@7;99/99;:DBBBC?C<<<B
@HQ52Q:00092:00593
ATATCGCGAGGGTATGGAAGACTTCTATAG
+
@FB>;<<<1/856//.3676..101..---
@HQ52Q:00093:00566
CGTGTCTCTAGGCACAGGATTTTGTGTAG
+
ACBBBCGCBA@<79=9959>>>4@@>@@@
@HQ52Q:00093:00598
ACGCTCGTACCATGCCAGGTAGACAGAG
+
?B99181//17883313.,.,,,,,,,0
@HQ52Q:00094:00554
ACGAGTACGTTCCCCATGTCGTAGGTACTC
+
??BB@A@@@@5999/9>>>BEGCE?ABDCF
@HQ52Q:00094:00567
ACGAGTGCGTTCCCCATGTCGTAGGTACTC
+
>>BABBBA@B5999/9@@?BAA@A:9;<BA
@HQ52Q:00095:00563
CGTGTCTCTAGGCACAGGATTTTGTGTAG
+
@ADDCCABCCC@@AACB<9999/9@@AA<
@HQ52Q:00095:00580
ACGAGTGCGTTCCCCATGTCGTAGGTACTC
+
AABB>=@@>>5999/9@@@BBBAB>A:<;A
@HQ52Q:00097:00564
ACGAGTGCGTTCCCCCCCCATGTCGTAGGTACTC
+
>@CA@@BC<<<<DDIDKK%A><<CCCAB??@@@@
@HQ52Q:00097:00580
ACGAGTGCGTTCCCCATGTCGTAGGTACTC
+
BCB@?@A>>><>>>4@@ABBCBAA?<@@@A
@HQ52Q:00098:00593
ACGAGTGCGTTCCCCATGTCGTAGGTACTC
+
9;@@@@ABAC@DDD9CB@@?AA7747989<
@HQ52Q:00099:00572
CGTGTCTCTAGGCACAGGATTTTGTGTAG
+
CEECCBBB?BB@BD?=>=9844/8C@ACC
@HQ52Q:00099:00573
CGTGTCTCTAGGCACAGGATTTTGTGTAG
+
CDDABCBB?@A@@AA@A>9999/9@@?@A
@HQ52Q:00050:00620
CGTGTCTCTAGGCACAGGATTTTGTGTAG
+
BBAAACCBBBB=>?F9969999/999744
@HQ52Q:00051:00617
ATCAGACACGGACACAGCAGAACACACA
+
BB??99;@@@>BDCCDHBCCC?BDBA@@
@HQ52Q:00052:00646
TCTCTATGCGCTCCACATGTCTAAGGTA
+
C@@@CCCBCBBBC?DCBA;<<9499244
@HQ52Q:00054:00623
CGTGTCTCTAGGCACAGGATTTTGTGTAGA
+
CCFBECCCBBC?BF99984899/9>90///
@HQ52Q:00055:00612
CGTGTCTCTAGGCACAGGATTTTGTGTAG
+
CCDBBBBABAC@AB@@@<9999/9>>>>>
@HQ52Q:00055:00635
ACGAGTGCGTTCCCCATGTCGTAGGTACTC
+
BBBBBBC@;;2444/9@@>A???@49;@BA
@HQ52Q:00056:00626
ACGAGTGCGTTCCCCATGTCGTAGGTACTC
+
ABBBAAB?945999/9?AACCA@@;:;<BB
@HQ52Q:00057:00620
ACGAGTGCGTTCCCCATGTCGTAGGTACTC
+
BAA@@@AAAA?ANEACE<;;?>==6799?>
@HQ52Q:00057:00630
TCTCTATGCGCTCCACATGTCTAAGGT
+
BBCDCCBBCBCED?B??@DD@885959
@HQ52Q:00057:00639
CGTGTCTCTAGGCACAGGATTTTGTGTAGA
+
BBBBBBFA<<<DCBB9954899/998461/
@HQ52Q:00058:00607
CGTGTCTCTAGGCACAGGATTTTGTGTAG
+
CABCBBBBCCBABDBBA<9999/9>>>?9
@HQ52Q:00058:00623
AGCACTGTAGCTGTCACTATGTTACTTGTGT
+
@ABA;=9@AAC<<=D<111///,/7;:49//
@HQ52Q:00060:00621
CGTGTCTCTAGGCACAGGATTTTGTGTAG
+
>CCCCCBCB996:B@@@59999/999>99
@HQ52Q:00061:00603
CGTGTCTCTAGGCACAGGATTTTGTGTAGAGG
+
BBBCCBBC<<<AAB?>?<9999/9>>894448
@HQ52Q:00061:00604
ATCAGACACGGACACAGCAGAACACAC
+
>>=>?BBDDC@CDHCAAACDC@CC?@?
@HQ52Q:00061:00608
CGTGTCTCTAGGCACAGGATTTTGTGTAG
+
AAACBBBBBBB@BCA@@69999/9?@@FF
@HQ52Q:00061:00630
ACGAGTGCGTTCCCCATGTCGTAGGTACTC
+
CB?9<<==<HCFEE9BA9888871014443
@HQ52Q:00062:00643
ACGAGTGCGTTCCCCATGTCGTAGGTACTC
+
BB???ACCCC@BBB8BA@B@ABB?<<:;<B
@HQ52Q:00066:00600
CGTGTCTCTAGGCACAGGATTTTGTGTAG
+
BBBCABBBBBBACC@=><9998/999>@A
@HQ52Q:00066:00601
CGTGTCTCTAGGCACAGGATTTTGTGTAG
+
?A@99<C<;;B?AEC@><9999/9?9899
@HQ52Q:00066:00637
ACGAGTGCATTCCCCATGTCGTAGGTACTC
+
BBBB@@A@AA>BCC7A;;;@@A>>:79497
@HQ52Q:00069:00633
CGTGTCTCTAGGCACAGGATTTTGTGTAG
+
@CCCCCBBBBB@BCDBA?;;;919AA;?A
@HQ52Q:00070:00640
AGCACTGTAGCTGTC
+
1118/1////44499
@HQ52Q:00071:00601
ACGAGTGCGTTCCCCATGTCGTAAGGTACTC
+
94444444992111*///.44.31.33///.
@HQ52Q:00071:00609
CGTGTCTCTAGGCACAGGATTTTGTGTAG
+
9?AAAA@ABBB<>C@9959@@@7BB@>11
@HQ52Q:00071:00628
CGTGTCTCTAGGC
+
CCDDBA?B;;9<8
@HQ52Q:00071:00640
CGTGTCTCTAGGCACAGGATTTTGTGTAG
+
;<=HHHCBBBB@@A@B@94999/9=8344
@HQ52Q:00072:00620
ACGAGTGCGTTCCCCATGTCGTAGGTACTC
+
4:>>@AC@@B5999/9998?>>87479487
@HQ52Q:00072:00624
CGTGTCTCTAGGCACAGGATTTTGTGTAGA
+
CDCCCDEBBBB?BEEG@@4899/9843944
@HQ52Q:00072:00641
ACGAGTGCGTTCCCCATGTCGTAGGTACTC
+
?BBB::<BA@;@??4>998@>>>=379893
@HQ52Q:00073:00604
AGCACTGTAGCTGTCACTAGTTACTTGT
+
BCBCEAAACDCD@AAB;:?;;59BB8<=
@HQ52Q:00073:00636
ACGAGTGCGTTCCCCATGTCGTAGGTACTC
+
?A@B@=@@>@<?>>4>998AA@>@5:;@BD
@HQ52Q:00076:00635
TCTATATGCGCTCCACATGTCATAAGGT
+
1/////444444;:994/8;1//856,/
@HQ52Q:00076:00636
ACGAGTGCGTTCCCCATGTCGTAGGTACTC
+
848=>=>>995999,4443996455.//84
@HQ52Q:00077:00611
ACGAGTGCGTTCCCCATGTCGTAGGTACTC
+
AB@ABB<<=D@CBC7A;;:@@?>=:7999<
@HQ52Q:00077:00612
ACGAGTGCGTTCCCCATGTCGTAGGTACTC
+
BBBB?@ACBB>BBA7@@@@BBCBC@CCBBB
@HQ52Q:00077:00614
CGTGTCTCTAGGCACAGGATTTT
+
44?>>>>>444234///,////*
@HQ52Q:00077:00615
CGTGTCTCTAGGCACAGGATTTGTGTAG
+
CEBDBBBBBCB?BBA9AB99909>>?EG
@HQ52Q:00081:00614
ACGAGTGCGTTCCCCATGTCGTAGGTACTC
+
BCB@>@>@996999,449<<;;88=:;;A?
@HQ52Q:00081:00638
ACGAGTGCGTTCCCCATGTCGTAGGTACTC
+
BBBB@?@A>>5999/9@AABCBAB=A<<<B
@HQ52Q:00081:00640
CGTGTCTCTAGGCACAGGATTTTGTGTAG
+
@@BAAAACCCC@CED>?:2111+111011
@HQ52Q:00081:00649
CGTGTCTCTAGGCACAGGATTTTGTGTAG
+
CCCBBBBCCCCB@AAB@<9999/9@>8<<
@HQ52Q:00082:00618
CGTGTCTCTAGGCACAGGATTTTGTGTAG
+
AACDCDCB??@@BEBB@<9888/8@@?AB
@HQ52Q:00082:00621
TACTGAGCTACCACACACAGAA
+
89944:@44442444/6//..,
@HQ52Q:00083:00620
CGTGTCTCTAGCACCAGGATTTGTGTAG
+
//////8////./424;2444-///.//
@HQ52Q:00083:00644
ACGAGTGCGTTCCCCATGTCGTAGGTACTC
+
?@CBCCB>@A5999/9998@A@A@6:;>>>
@HQ52Q:00085:00607
TACTGAGCTACACACACAGAAAGATTGGT
+
A;<=CCBDCCCCDCB@?>888/7>??B?B
@HQ52Q:00085:00639
CGTGTCTCTAGGCACAGGATTTGTGAGA
+
@@ACB??ABAA@C<99B?99918>>;=>
@HQ52Q:00085:00648
ACGAGTGCGTTCCCCATGTCGTAGGTACTC
+
9<A@@AABBKFDDB8AAB@@??<<;799>A
@HQ52Q:00087:00608
CGTGTCTCTAGGCACAGGATTTGTGTAG
+
CBCCAAAAB@C@CD@=>>999099>>??
@HQ52Q:00088:00601
CGTGTCTCTAGGCACAGGATTTGTGTACGG
+
BBGCCCBABCC@@AA@A=111,-888--,*
@HQ52Q:00088:00618
CGTGTCTCTAGGCACAGGATTTGTGTAG
+
BBEEAA@BDCC@CC;99<99909@@?CD
@HQ52Q:00088:00640
CGTGTCTCTAGGCACAGGATTTTGTGTAGA
+
@ACCCCCAAA@@BC99484449,9999;94
@HQ52Q:00088:00645
ATATCGCGAGGGTATGGAAGACTCTATA
+
BBBBBCCAAAC>A?@@=@@C;::><0//
@HQ52Q:00088:00649
AGCACTGTAGCTGTCAACTT
+
94444449444977//,//,
@HQ52Q:00089:00606
ACGAGTGCGTTCCCCATGTCGTAGGTACTC
+
@@BABBCBBA>BBB9@CB@::;>>:=@AAA
@HQ52Q:00089:00641
CGTGTCTCTAGGCACAGGATTTTGTGTAG
+
BBCAAACCCDBBDCCB@@9999/9@>>@?
@HQ52Q:00090:00614
CGTGTCTCTAGGCACAGGATTTGTGTAG
+
BAACCCBBBCE@BGB@@;99919@@?BE
@HQ52Q:00090:00627
ACGAGTGCGTTCCCCATGTCGTAGGTACTC
+
>>BA@ABA4459?>4?AABBBB@@::;<;?
@HQ52Q:00091:00602
ACGAGTGCGTTCCCCATGTCGTAGGTACTC
+
AABC??@A>A5999/9@@AABBCC???@@@
@HQ52Q:00091:00613
CGTGTCTCTAGGCACAGGATTTTGTGTAGAGGC
+
@AACBCBBBBB?BCA99;9889/9@@?BD=<<<
@HQ52Q:00091:00626
ACGAGTGCGTTCCCCATGTCGTAGGTACTC
+
9;BA999=>?2944,44433776688?>>>
@HQ52Q:00092:00600
ACGAGTGCGTTCCCCATGTCGTAGGTACTC
+
BB?F@AB@>?5999-9@@?BDCFB=?:<;;
@HQ52Q:00092:00633
CGTGTCTCTAGGCACAGGATTTTGTGTAG
+
BEECBBBABBBA>A@@@>9844/99>>@B
@HQ52Q:00093:00633
CGTGTCTCTAGGCACAGGATTTGTGTAG
+
ADCCAABBBBB=>CD@B<984-9@@?AD
@HQ52Q:00093:00648
ACGAGTGCGTTCCCCATGTCGTAGGTACTC
+
?@BB99999>6999,499>ABCCC?ABBBA
@HQ52Q:00094:00636
ACGAGTGCGTTCCCCATGTCGTAGGTACTC
+
BBBBCDB;992444-9?@?CBBBC@BBBBB
@HQ52Q:00095:00604
CGTGTCTCTAGGCACAGGATTTGTGTAG
+
BBBC@A?CBAB?ADCBC@<<979@@ABB
@HQ52Q:00095:00631
ACGAGTGCGTTCCCCATGTCGTAGGTACTC
+
@ACBEEB;445999,9>>?BBBBB;?@@A?
@HQ52Q:00095:00639
ACGAGTGCGTTCCCATGTCGTAAGGTACTC
+
A@CAB99999599-944.....,,22,,,.
@HQ52Q:00095:00643
ACGAGTGCGTTCCCCATGTCGTAGGTACTC
+
4;?@@@A@@@6999/9??AE@@@C?B:<;@
@HQ52Q:00096:00620
ACGAGTGCGTTCCCCATGTCGTAGGTACTC
+
CCBAABEBAB5999/9@@@BB;;::?@AAB
@HQ52Q:00096:00626
ACGAGTGCGTTCCCCATGTCGTAGGTACTC
+
BBBBAAA@?A5999/9@@??AA??:?;;;A
@HQ52Q:00096:00630
ACGAGTGCGTTCCCCATGTCGTAGGTACTC
+
??A@>AB>>>5999/9>BBCCCBB:?:<<C
@HQ52Q:00097:00618
ACGAGTGCGTTCCCCATGTCGTAGGTACTC
+
>@BCBBBCD@7<9949>>??@?A@;<@@@@
@HQ52Q:00097:00621
ACGAGTGCGTTCCCCATGTCGTAGGTACTC
+
9<CAAAC@CB5999,9998BCBAA?BCBBB
@HQ52Q:00097:00631
CGTGTCTCTAGGCACAGGATTTGTGTAG
+
BBDBBBBCCCC?BCCBBA9980999?BD
@HQ52Q:00097:00648
CGTGTCTCTAGGCACAGGATTTGTGTAG
+
BAADC:9<BBB@BC<99?99914>>>9<
@HQ52Q:00098:00613
TCTCTATGCGCTCCAC
+
////6/19@>@<=;<C
@HQ52Q:00098:00623
TAGTATCAGCCTCGCCATGACGAAGGTATTCC
+
9<B@?>@>@@=@BBC@CCBAAAA=@@@AA@@?
@HQ52Q:00098:00629
TCTCTATGGCGCTCCACATGTCTAAGGT
+
CCDC@@@A;99944244449=9988888
@HQ52Q:00098:00643
ACGAGTGCGTTCCCCATGTCGTAGGTACTC
+
BB@?9;;>>B6999/9>@>ACC??;?;;;B
@HQ52Q:00052:00698
TACTGAGCTACACACACAGAAAGATTGGTGCT
+
BBBBBDCCBBAAB@@@>;87>:;6;:>57902
@HQ52Q:00056:00696
CGTGTCTCTAGGC
+
;<ADCCCCCCCDD
@HQ52Q:00057:00661
CGTGTCTCTAGGCACAGGATTTTGTGTAG
+
CCCABBABBCC?BCCBB?9999/9@@?AA
@HQ52Q:00057:00685
ATCAGACACGGACACAGCAGAACACACA
+
BB@@@@@C@A=CFA=<=CCBB?BA@>>>
@HQ52Q:00060:00670
TCTCTATGCGCTCCACATGTCTAAGGT
+
BBBBCCBBEBAAA<?@99944999:8=
@HQ52Q:00060:00691
CGTGTCTCTAGGCACAGGATTTTGTGTAG
+
;<AA@DBAAAE@BBDB@A9999/9@989A
@HQ52Q:00061:00652
CGTGTCTCTAGGCACAGGATTTTGTGTAGA
+
CCCDBCBCAAA@CCCBB@9999/9>@??A@
@HQ52Q:00062:00657
AGCACTGTAGCTGTCACTAGTTACTTGT
+
BBB@A@@99<<<4>@A9<9====@C?AB
@HQ52Q:00066:00659
CGTGTCTCTAGGCACAGGATTTTGTGTAGA
+
BB<==CBCCBB@ACBAA=@@AA4?@?8999
@HQ52Q:00068:00672
CGTGTCTCTAGGCACATGGATTTTGT
+
BBADACCCCCC>?<1111-1111*1/
@HQ52Q:00070:00656
ACGAGTGCGTTCCCCATGTCGTAGGTACTC
+
;@999@>>=?5999,4><;:00.4,//;=?
@HQ52Q:00072:00665
CGTGTCTCTAGGCACAGGATTTTGTGTAGA
+
BACEC?==@1111@AA;84489/9>=7449
@HQ52Q:00072:00684
ACGAGTGCGTTCCCCATGTCGTAGGTACTC
+
@@@AAECGCC@EDD9@ABAAAAB@6:9943
@HQ52Q:00073:00669
AGCACTGTAGCTTTCATTAGTTACTTGT
+
BBBBCBCBBCBBB?BCC@B??;@A?5::
@HQ52Q:00074:00672
ACGAGTGCGTTCCCCATGTCGTAGGTACTC
+
??BBBBA@@B5;9;/9>>?C@@?A:?;;;@
@HQ52Q:00076:00670
TGATACGTCTCCTTCCTTAGTTACTTCA
+
BCB@:<<CBAACB=>=@=>@B@CCC@EB
@HQ52Q:00076:00676
CGTGTCTCTAGGCACAGGATTTTGTGTAG
+
=?A=<<DLCCC@BCCBB?9999/9@@?CB
@HQ52Q:00077:00656
ACGAGTGCGTTCCCATGTCGTAGGTACTC
+
?@@@BB@>>?699144439;;;947;;;7
@HQ52Q:00077:00657
ACGAGTGCGTTCCCCATGTCGTAGGTACTG
+
>@BB?AA@@D6<<<4<AABBDAAA@@AADD
@HQ52Q:00077:00675
CGTGTCTCTAGGCACAGGATTTGTGTAGAGG
+
CCCDBCCBD?>=@B>>><99918>=<9444:
@HQ52Q:00078:00673
CGTGTCTCTAGGCACAGGATTTTGTGTAG
+
BBGCDCCCC@@=@CA@;:4999/9>?799
@HQ52Q:00079:00666
ACGAGTGCGTTCCCCATGTCGTAGGTACTC
+
BBBBAABAAA2444/9>>?CCCBC=?<<<B
@HQ52Q:00081:00653
ACGAGTGCGTTCCCATGTCGTAGGTACTC
+
?==@;;9>AA6991488>AA;@A4799><
@HQ52Q:00081:00659
CGTGTCTCTAGGCACAGGATTTGTGTAG
+
>>99998==?>AACBB;:499148?<@9
@HQ52Q:00082:00652
CGTGTCTCTAGGCACAGGATTTTGTGTAGA
+
CBCBBAAACBB?;<<B@<>@@@4>?@8999
@HQ52Q:00082:00679
ACGAGTGCGTTCCCCATGTCGTAGGTACTC
+
9;@@@A@>>@5999/9998@;88==79;AA
@HQ52Q:00082:00699
CGTGTCTCTAGGCACAGGATTTTGTGTAG
+
CBCBBBBBBCC@CC=99B9999/9>>?CA
@HQ52Q:00083:00659
CGTGTCTCTAGGCACAGGATTTTGTGTAG
+
CBCCECAAABBBABB?@?9999/9A@@BD
@HQ52Q:00083:00695
ACGAGTGCGTTCCCCATGTCGTAGGTACTC
+
BBABBBB>@A5999/99>>>@:81:794>7
@HQ52Q:00084:00660
CGTGTCTCTAGGCACAGGATTTTGTGTAG
+
AAADCECBBBBD@:;9@>9999/9@?>>9
@HQ52Q:00087:00657
CGTGTCTCTAGGCACAGGATTTTGTGTAGA
+
BBAA@@?ADBB?BBBBA>?>>>4=>>?@A9
@HQ52Q:00089:00667
CGTGTCTCTAGGCACAGGATTTTGTGTAG
+
CCCDCBBBBBBABCD@;:9444/9@@BIB
@HQ52Q:00089:00679
CGTGTCTCTAGGCACAGGATTTTGTGTAG
+
BGCDCAABDBBABBBBB?99<;/9@@BBB
@HQ52Q:00090:00656
ACGAGTGCGTTCCCCATGTCGTAGGTACTC
+
??B@@AAC@B5999/9@?@ABA@C>A;;;@
@HQ52Q:00090:00684
CGTGTCTCTAGGCACAGGATTTTGTGTAG
+
@ACCCDBB@@@@BEBBD69999/9@@ACG
@HQ52Q:00090:00692
ACGCTCGACATGCCCAGGTACAGGAG
+
B@@@DDABBBA?>?=B?@CCC;;8<C
@HQ52Q:00090:00694
CGTGTCTCTAGGCACAGGATTTTGTGTAG
+
/4:4@BCBBBB?BA<<<ABACB9@@AB<9
@HQ52Q:00090:00695
ACGAGTGCGTTCCCCATGTCGTAGGTACTC
+
BBABCDB=?;2444/9>>>@A@;<:9111;
@HQ52Q:00091:00658
CGTGTCTCTAGGCACAGGATTTGTGTAG
+
BBCCCCA=>@@>AB@@@<99918>>>@A
@HQ52Q:00091:00669
CGTGTCTCTAGGCACAGGATTTTGTGTAG
+
CCDCCCBBBBB@CBBA@<9988/9>?>@@
@HQ52Q:00091:00698
CGTGACTCTAGGCACAGGATTTTGTGTAG
+
;AABBBBBBCC@BDBBB?@@@@6@AA?AA
@HQ52Q:00092:00662
TCTCTATGCGCTCCACATGTTC
+
444444=>>4994244,,,,*,
@HQ52Q:00092:00665
ACGAGTGCGTTCCCATGTCGTAGGTACTC
+
=@BCCBA>@A594-9>>>?@???<?@ABC
@HQ52Q:00092:00677
AGCACTGTAGCTGTCACTAGTTACTTGT
+
CBAABBB@AACCCCB@9498859AA<?C
@HQ52Q:00092:00698
CGTGTTCTAGCAGAGATTTGATTGT
+
9BA9959?>;;/...,,,*//.,..
@HQ52Q:00094:00651
ACGAGTGCGTTCCCCATGTCGTAGGTACTC
+
=?B@:;<CDF@CGG:CBBCCBBAA>A<<;A
@HQ52Q:00094:00676
CGTGTCTCTAGGCACAGGATTTTGTGTAG
+
ABCCCCCCBBA?ABB?BA9844/9@@CCC
@HQ52Q:00095:00679
ACGAGTGCGTTCCCATGTCGTAGGTACTC
+
BBCH::=CHD@HFAB@=8BCCCC>BBB;;
@HQ52Q:00096:00667
CGTGTCTCTAGGCACAGGATTTTGTGTAG
+
CCCBABBBBBB@ACD;A@9998/9>>?E9
@HQ52Q:00096:00669
TCTCTATGCGCTCCACATGTCTAAGGT
+
?@A?@ACCCECDD>AADBBAB996;?;
@HQ52Q:00096:00683
CGTGTCTCTAGGCACAGGATTTGTGTAG
+
@ABBBHBBBBCBCC;;9?<9919@@?BB
@HQ52Q:00096:00692
ACGAGTGCGTTCCCCATGTCGTAGGTACTC
+
BBB?@ABA@A5999/999:AB@??=@;;<B
@HQ52Q:00097:00680
CGTGTCTCTAGGCACAGGATTTGTGTAG
+
?@ACCCBBBCB@BCD;@=944-9>@?DD
@HQ52Q:00098:00664
ATATCGCGAGGGTATGGAA
+
BC>??CCCA@@<@@>;:;:
@HQ52Q:00098:00672
ACGAGTGCGTTCCCCATGTCGTAGGTACTC
+
899;99@@995999,4;;>>AA??:?;99A
@HQ52Q:00098:00697
TACTGAGCTACACACACAGAAAAATTGGTGC
+
==@;<>BCBB<<<C;98>88888,84;7:CB
@HQ52Q:00099:00669
TCTCTATGCGCTCGACATGTCTAA
+
99999:B?1111////,////222
@HQ52Q:00099:00680
CGTGTCTCTAGGCACAGGATTTTGTGTAG
+
AACCCCCBBBA@BDC>;:4444/9@@CAC
@HQ52Q:00099:00690
ACGAGTGCGTTCCCCATGTCGTAGGTACTC
+
BBA??@A@@@=AAA6@ABAABCAA>?@@AB
@HQ52Q:00053:00707
CGTGTCTCTAGGCACAGGATTTTTGTAGA
+
CCCDCCCBBCCA?DAB@@99999,9@@?9
@HQ52Q:00053:00733
AGCACTGTAGCTGTCACTAGTTACTTGT
+
@@@CDBBBCCACCCCC@@@<<999AA99
@HQ52Q:00054:00704
CGTGTCTCTAGGCACAGGATTTTGTGTAG
+
AAABDCCCCBB@CCCBB<9999/8>@?BC
@HQ52Q:00054:00706
ACGAGTGCGTTCCCCATGTCGTAGGTACTC
+
A@:<;9BF996999/9?>??@?A>=79997
@HQ52Q:00055:00725
CGTGTCTCTAGGCACAGGATTTTGTGTAGA
+
BBBB<<<CABA8;9999;=>>>/99?:11/
@HQ52Q:00060:00700
ACGAGTGCGTTCCCCATGTCGTAGGTACTC
+
>;;999444:9@DD:BBB@@@AB@;?@@@?
@HQ52Q:00061:00713
ACGAGTGCGTTCCCCATGTCGTAGGTACTC
+
===@;<=CDHDDDD8AAC?:88>=479998
@HQ52Q:00062:00708
CGTGTCTCTAGGCACAGGATTTTGTGTAG
+
CCDC>B>@@@B@CDC?@>9999/9?>>@?
@HQ52Q:00063:00709
CGTGTCTCTAGGCACAGGATTTTGTGTAGA
+
CCBDDBBBCCB?AC@=>69999/9991111
@HQ52Q:00064:00741
CGTGTCTCTAGGCACAGGATTTTGTGTAG
+
CBDAAAB@@AD?BDB@?<9999/9>>?@9
@HQ52Q:00065:00740
CGTGTCTCTAGGCACATGGATTTTG
+
9D<9999998423>>1--+,22202
@HQ52Q:00066:00705
CGTGTCTCTAGGCACAGGATTTTGTGTAGA
+
CCBDBBBBBBB>ABCB@?9888/9@>>??9
@HQ52Q:00067:00702
ACGAGTGCGTTCCCCATGTCGTAGGTACTC
+
>AB=@A@>>A6999,4>>>BB>;=,01/1:
@HQ52Q:00068:00737
CGTGTCTCTAGGCACAGGATTTTGTGTA
+
CEDCCBABAAB?BCBB@?9998/8>>?@
@HQ52Q:00069:00712
ACGAGTGCGTTCCCCATGTCGTAGGTACTC
+
9;A;99@>>?;?@@4@;;8??88747949>
@HQ52Q:00069:00735
CGTGTCTCTAGGCACAGGATTTTGTGTAG
+
CCCCDC:<<CC@A=<9><9999/99>?99
@HQ52Q:00070:00732
CGTGTCTCTAGGCACAGGATTTTGTGTAG
+
BCDCCBBBBBB>?AB;B@9984/9@@?CC
@HQ52Q:00071:00732
CGTGTCTCTAGGCACAGGATTTTGTGTAGA
+
@AADCDCCBBB@BAB@@;9999/9>>>?99
@HQ52Q:00073:00746
ACGAGTGCGTTCCCCATGTCGTAGGTACTC
+
49@@<<=CCDDGGE9CB@378887479998
@HQ52Q:00074:00707
CGTGTCTCTAGGCACAGGATTTTGTGTAG
+
@4<<==CBCCD@BCDBA?9999/9@?>CB
@HQ52Q:00074:00727
CGTGTCTCTAGGCACAGGATTTTGTGTAG
+
ABCCCA?@BBB@BBBDCA@@@@4=>=799
@HQ52Q:00074:00743
CGTGTCTCTAGGCACAGGATTTTGTGTAG
+
CCCCBBBBBBB@BDEAD<9998/99@>BC
@HQ52Q:00076:00738
ATATCGCGGGGGTATGGAAGACTCTATAG
+
BBBBBBBBBBB2@>>@@C@DCABAAA@B:
@HQ52Q:00077:00710
ATATCGCGAGGGTATGGAAGACTCTATA
+
BBABCCCA@AB==;>@5;7;AA@BBC<;
@HQ52Q:00079:00708
ACGAGTGCGTTCCCCATGTCGTAGGTACTC
+
>@C?@ACCCD@CEE:CA;9000;;9:21;?
@HQ52Q:00079:00732
CGTGTCTCTAGGACACATGGATTTTGTGTAGA
+
<<<ABCA>@11-1/46.49?=99927333871
@HQ52Q:00081:00743
ACGCTCGACATGCCCAGGTACAGGAG
+
@@@AAADDCDCAAA6;;>;7<A@;>8
@HQ52Q:00084:00707
ACGCTCGACATGCCCAGGTACAGGAG
+
A>@@C@B@BB<;>G@DC=@?CCEADB
@HQ52Q:00085:00720
CGTGTCTCTAGGCACAGGATTTTGTGTAG
+
CCDJDBABBBB@BBC:;<<CCC9B@?<??
@HQ52Q:00085:00724
ACGAGTGCGTTCCCCATGTCGTAGGTACTC
+
>>@C:;=BBD8<<<4<@@?AAA@A=?@@BA
@HQ52Q:00087:00700
CGTGTCTCTAGGCACAGGATTTTGTGTAG
+
CCCCCBBBBBB@ABAAA@9989-4>?7<;
@HQ52Q:00088:00730
CGTGTCTCTAGGCACAGGATTTTGTGTAG
+
AABDC<;<=A@<?<99994444,4::744
@HQ52Q:00089:00732
ACGAGTGCGTCCCATGCATCGTAGTACGTC
+
8>89494444:D?@88///////.398733
@HQ52Q:00089:00734
ACGAGTGCGTTCCCCATGTCGTAGGTACTC
+
?@C;9;A@@@>CDC9B@@@CC@@?::;;@@
@HQ52Q:00089:00735
ACGAGTGCGTTCCCCATGTCGTAGGTACTC
+
BBABAA@?>=5999/9998?@@@?=?AAA?
@HQ52Q:00090:00733
CGTGTCTCTAGGCACAGGTTTTTGTGTAG
+
CBCADA@CCCBACA@>B59999-9?@BAB
@HQ52Q:00091:00707
CGTGTCTCTAGGCACAGGATTTTGTGTAG
+
CCCDCBBDCBA;:<@B@<9999/9?@@?A
@HQ52Q:00091:00730
CGTGTCTCTAGGCACAGGTTTTGTGTAGAAGGC
+
>>A<<<AB<;9?;==<<ABCC9;178///,,00
@HQ52Q:00091:00744
ACGAGTGCGTTCCCCATGTCGTAGGTACTC
+
>@C?9;<@B@6999/9A>>?AA@@;?@@@A
@HQ52Q:00091:00749
CGTGTCTCTAGGTACAGATTTGGTTGTAG
+
@@@BBCBCBB@211000///+/5668>??
@HQ52Q:00092:00704
CGTGTCTCTAGGCACAGGATTTTGTGTAG
+
BBCCBBBBBBB@BBB:@?9844/9??>BD
@HQ52Q:00092:00743
CGTGTCTCTAGGCACAGGATTTTGTGTAGA
+
:;:CCBBBBBB?BDB@@<9999/9@>>?44
@HQ52Q:00094:00737
ATCAGACACGGACACAGCAGAACACAC
+
@3444444442444///,,,,*,,,,.
@HQ52Q:00095:00730
CGTGTCTCTAGGCACAGGATTTTGTGTAG
+
?DDGCCBBDBB>@AABC@CCCC:CBB>B9
@HQ52Q:00095:00745
CGTGTCTCTAGGCACAGGATTTTGTGTAG
+
CCCDCCBBBBB@CDA=>?9999/9>?>99
@HQ52Q:00096:00702
CGTGTCTCTAGGCACAGGATTTTGTGTA
+
BCCCABAB?BC@CBBBB;32>>58000*
@HQ52Q:00098:00717
CGTGTCTCTAGGCACAGGATTTTGTGTAG
+
BDBBBCCCECC@CAA@?B9444/9@@?CC
@HQ52Q:00098:00720
ACGAGTGCGTTCCCCATGTCGTAGGTACTC
+
BBCBCDBA@B5999/9998@AABB?B<<<B
@HQ52Q:00098:00743
ACGAGTGCGTTCCCCATGTCGTAGGTACTC
+
9<CCBBB>@@5999/9@@@BDDDC@B<<<;
@HQ52Q:00050:00765
TACTGAGCTACACACACAGAAAAGATTGGTG
+
A@AABBAB9;999999443333,11101016
@HQ52Q:00051:00775
ACGAAGTGCGTTCCCCATGTCGTAGGTACTC
+
?BCCACAA>@@5999/9D@BBCBBA=ABBBB
@HQ52Q:00052:00786
CGTGTCTCTAGGCACAGGATTTTGTGTAG
+
CCBCBB9<<<AACDDCA?9999/9@@?9<
@HQ52Q:00054:00783
CGTGTCTCTAGGCACAGGATTTTGTGTAGA
+
BABDDDCCCBB@@A<99<9999/99@8999
@HQ52Q:00055:00776
CGTGTCTCTAGGCACAGGATTTTGTGTAG
+
ABACCCCCAAA@CDC@A@?>>>/99??99
@HQ52Q:00056:00769
CGTGTCTCTAGGCACAGGATTTTGTGTAGA
+
CCDCFBAB@@>;899992449=-948.///
@HQ52Q:00056:00771
CGTGTCTCTAGGCACAGGATTTTGTGTAG
+
<<<DCB@@999589994249996@>@??9
@HQ52Q:00057:00797
ACGAGTGCGTTCCCCATGTCGTAGGTACTC
+
BBBBBABBBD899;4<>ABCC?@?5:<@BB
@HQ52Q:00058:00758
ACGTGCGTTCCCCATGTCGTAGGTACTC
+
BBBBBBCC=@@?6=;;<;110:,01/84
@HQ52Q:00058:00768
CGTGTCTCTAGGCACAGGATTTTGTGTAG
+
CCCCCBBCBBB@AB@9954999/9@@CAC
@HQ52Q:00062:00782
TAGTATCAGCCTCGCCATGACGAAGGTATTCC
+
9;BAA@B=9;:;AAB@CBBBB::69<>@A@B@
@HQ52Q:00065:00769
TCTCTATGCGCTCCACATGTCTAAGGT
+
/888BBBBCCCAA?ABB???@==5959
@HQ52Q:00066:00785
ACGAGTGCGTTCCCCATGTCGTAGGTACTC
+
BBBA@AAACC?BCB499>>??886374483
@HQ52Q:00067:00779
CGTGTCTCTAGGCACAGGATTTTGTGTAG
+
BBCCAABBBBB@CDDB;:4448/9@@BEE
@HQ52Q:00069:00778
CGTGTCTCTAGGCACAGGATTTTGTGTAG
+
BDDDEB?BB;:67@@?><9999/9@@?EC
@HQ52Q:00071:00757
ACGAGTGCGTTCCCCATGTCGTAGGTACTC
+
>@C@@ABBAA>BAB9BBBBBCBB?5:;@@A
@HQ52Q:00071:00770
CGTGTCTCTAGGCACAGGATTTGATGTAG
+
9;<A;94AA;;87@@11,1<>81//6686
@HQ52Q:00072:00767
CGTGTCTCTAGGCACAGGATTTTGTGTAG
+
CHDAAA@?@BB8;<C@@<9999/9@@>?>
@HQ52Q:00072:00780
CGTGTCTTTAGGCACAGGATTTTGTGTAGA
+
BBBCEB=A=BB=>@?8848999/88736//
@HQ52Q:00073:00775
CGTGTCTCTAGGCACAGGATTTTGTGTAG
+
CCDDAAABBBA@CCC;@?9984/9@@@@?
@HQ52Q:00076:00775
ATCAGACACGGACACAGCAGAACACACAG
+
@?AA@@AABC;<=BAAA@@@?>10/0.,*
@HQ52Q:00077:00781
ACGAGTGCGTTCCCCATGTCGTAGGTACTC
+
>>?A<<=CCD@EDD:DBBBBAA@?<@9;;>
@HQ52Q:00078:00753
CGTGTCTCTAGGCACAGGATTTTGTGTAGA
+
CCCCDCCBAA@A@A>?>;9999/9998944
@HQ52Q:00078:00792
ATCAGACACGGACACAGTCAGAACACACA
+
@89;>@>>9954?>999448799@94444
@HQ52Q:00082:00767
ACGAGTGCGTTCCCCATGTCGTAGGTACTC
+
=>:<<A@@@@2444/9?@?BBAA?579998
@HQ52Q:00083:00787
CGTGTCTCTAGGCACAGGATTTTGTGTAG
+
9??>>981///,./49984444,484349
@HQ52Q:00084:00790
ACGAGTGCGTTCCCCATGTCGTAGGTACTC
+
BBBBAAABBB@BCC:CBBBECCBB?A<<<B
@HQ52Q:00085:00759
CGTGTCTCTAGGCACAGGATTTTGTGTAG
+
BCCCCBBCCCB@BCCBB?9998/8@@?AB
@HQ52Q:00086:00775
ACGAGTGCGTTCCCCATGTCGTAGGTACTC
+
BBBBCCCBBB=?@@49;@?BB@??>:<=AB
@HQ52Q:00086:00784
ACGAGTGCGTTCCCCATGTCGTAGGTACTC
+
ABBBCCBC=92444/999;@CDCCAC<<<A
@HQ52Q:00087:00762
TCTCTATGCGCTCCACATGTCTAAGGT
+
1/6>>894444;;>@<<=@CC995854
@HQ52Q:00088:00785
TAGTATCAGCCTCGCCATGACGAAGGTATTCC
+
@AA@;><<11,1<<<7;9999992424449:9
@HQ52Q:00089:00754
TGATACGTCTCCTTCCTTAGTTACTTCA
+
BB=?=@;;<CGABAB8;899><999699
@HQ52Q:00090:00772
CGTGTCTCTAGGCACAGGATTTTGTGTAG
+
BBCEBBBBBEC@ACB=?<9999/9@@?AA
@HQ52Q:00090:00780
CGTGTCTCTAGGCACAGGATTTTGTGTAG
+
BBB:<;CCCCC=@AB@BB9999/9@@?BE
@HQ52Q:00090:00788
ACGAGTGCGTTCCCCATGTCGTAGGTACT
+
CDBB@AA@@@5999/99B@@B@><:7949
@HQ52Q:00093:00754
AGCACTGTAGCTGTCACTAGTTACTTGT
+
DCBBCAAAAAACCCCA;:;;859AB>BC
@HQ52Q:00093:00783
CGTGTCTCTAGGCACAGGATTTTGTGTAG
+
>;=<GCCAAAC?BCCBD@AAAA8BAF?CB
@HQ52Q:00093:00794
CGTGTCTCTAGGCACAGGATTTGTGTAG
+
::CDDCBABBB?BAA>>;9991;ABCEG
@HQ52Q:00094:00789
CGTGTCTCTAGGCACAGGATTTGTGTAG
+
AB@B;<;A@>>;>999@699914>8349
@HQ52Q:00095:00766
CGTGTCTCTAGG
+
??ACCCCCDBA?
@HQ52Q:00096:00772
ACGAGTGCGTCCCCATGTCGTAGGTACTC
+
=B?B=::>/////*/797?997B?AABBA
@HQ52Q:00096:00799
CGTGTCTCTAGGCACAGGATTTTGTGTAG
+
CBCD::9BBBC@CDCCA?9999/9>>>?9
@HQ52Q:00097:00759
TGATACGTCTCCTTCCTTAGTTACTTCA
+
BBBB:<<BECB?B>A>@@CBB@@@@@CC
@HQ52Q:00097:00761
ACGAGTGCGTTCCCCATGTCGTAGGTACTC
+
9<CCCCCCCC=CC?8@@@>@@@@C>A<=<C
@HQ52Q:00097:00783
CGTGTCTCTAGGCACAGGATTTTGTGTAG
+
BBBCBABBBCC@CDC@@<9999/8=989>
@HQ52Q:00097:00797
CGTGTCTCTAGGCACAGGATTTTGTGTAG
+
@ABCCBCA@@B?@AAB@84899/998344
@HQ52Q:00051:00808
ATATCGCGAGGGTATGGAAGACTCTAATAGA
+
BABBBABA@@@<=@@A>A>@>>:://,----
@HQ52Q:00054:00822
CGTGTCTCTAGGCACAGGATTTTGTGTAG
+
4BDDBBCBC;:68?@9959>>>4>@@>11
@HQ52Q:00060:00832
CGTGTCTCTAGGCACAGGATTTGTGTAGA
+
CCEDBBBBBBC?ABA9??98809>??BC<
@HQ52Q:00062:00815
CGTGTCTCTAGGCACAGGATTTTGTGTAG
+
BBBCDCBBCCC@AE=;<@@@@@6>@>>99
@HQ52Q:00063:00803
ACGAGTGCGTTCCCCATGTCGTAGGTACTC
+
=@AB@AACCCBDKD9=?B??>>>=:799>>
@HQ52Q:00063:00808
CGTGTCTCTAGGCACAGGATTTTGTGTAG
+
?;:AAA@;<<;=@D99954899/9>>>99
@HQ52Q:00064:00812
CGTGTCTCTAGGCACAGGATTTTGTGTAG
+
=<DDCCCCCBB>AC?>?>9999/9AB?@?
@HQ52Q:00064:00819
TCTCTATGCGCTCCACATGTCTAAGGT
+
@@@CCBBBCBA@B?BBBBB@@91-1:1
@HQ52Q:00065:00808
ACGAGTGCGTTCCCCATGTCGTAGGTACTC
+
BBBBDBBC>>5999/9>>>>>@8737;;<B
@HQ52Q:00066:00842
ACGAGTGCGTTCCCCATGTCGTAGGTACTC
+
4;A;;9<AAB@CCE9CBB>>?;??:799>8
@HQ52Q:00072:00833
CGTGTCTCTAGGCACAGGATTTTGTGTAG
+
BBBBAA@CCBB@CCB@B<9999/9>B?FA
@HQ52Q:00072:00837
CGTGTCTCTAGGCACAGGATTTTGTGTAG
+
BCCCCBBBBBB?ABCB@:4444/8@@?AA
@HQ52Q:00074:00812
AGCACTGTAGCTGGT
+
/////////////,/
@HQ52Q:00078:00811
CGTGTCTCTAGGCACAGGATTTTGTGTAG
+
;<>CCCCCCFC?BBAA@A999</9ABA??
@HQ52Q:00081:00836
ACGAGTGCGTTCCCCATGTCGTAGGTACTC
+
9;CB:;=AAEADDD9BBC?;?:37:<>>@?
@HQ52Q:00083:00805
ACGAGTGCGTTCCCCATGTCGTAGGTACTC
+
BB@A?BCCDC>AAA9BA@@AA@??=?@@@@
@HQ52Q:00084:00807
ATATCGCGAGGGTATGGAAGACTCTATA
+
BBBBBBCBBBH@B@@?695;????A@;:
@HQ52Q:00084:00841
TGATACGTCTCCTTCCTTAGTTACTTCA
+
ABBB@@@BBCG@C@C@CACB?>BA?=@C
@HQ52Q:00085:00849
TATGAGCTACACACACAGAAAGATTGGT
+
=:944444999?@@A<;;BB:???:601
@HQ52Q:00086:00831
CATGTCTCTAGGCACAGGATTTTGTGTAG
+
99;BACCCBBB@DCBAB<9994-9?B>>>
@HQ52Q:00086:00835
ATATCGCGAGGGTATGGAAGACTCTATAG
+
87=>>@>999919?BC?B?DCCCC??<>8
@HQ52Q:00087:00810
CGTGTCTCTAGGCACAGGATTTTGTGTAGA
+
;<<DA<<<CDGABDA9954889,8>>>@94
@HQ52Q:00087:00815
CGTGTCTCTAGGCACAGGATTTTGTGTAGA
+
@@ACFCCBCBC???A?@69999/99@>>99
@HQ52Q:00088:00830
TCTCTATGCGCTCACATGTCTAAGGT
+
CCCCDB>;;498444499=?BB>B?B
@HQ52Q:00092:00847
TAGTATTAGCCTCGCCATGACGAAGGTATTCC
+
>>>>992489:@B@A=@@@9899696991::,
@HQ52Q:00093:00827
CGTGTCTCTAGGCACAGGATTTTGTGTAG
+
BBCCBBABABC@BCCCB@9988/8>>>AB
@HQ52Q:00094:00803
CGTGTCTCTAGGCACAGGATTTTGTGTAG
+
BBABACCCBBB@BBA@@A9999/9@>>99
@HQ52Q:00094:00807
CGTGTCTCTAGGCACAGGATTTTGTGTAG
+
A=BBBBBDBEBCBCB@><9999/999899
@HQ52Q:00097:00830
CGTGTCTCTAGGCACAGGATTTTGTGTAG
+
CB?AAA@ABCC@CC<99<9999/9>>>A9
@HQ52Q:00099:00825
TCTCTATGCGCTCCACATGTCTAAGGT
+
==;=<CCBBCB9:9<B@ACC@@@?A59
@HQ52Q:00099:00827
CGTGTCTCTAGGCACAGGATTTTGTGTAGAGGCACATCGA
+
CDCCBBBCCCC;<=A>B;9999-9=834444944444///
@HQ52Q:00099:00834
CGTGTCTCTAGGCACAGGATTTTGTGTAG
+
D::>CCCAAAGCDEDA@<9999/9@@?CC
@HQ52Q:00055:00853
CGTGTCTCTAGGCCAGATTGGTTGTAGAG
+
AACECCBC=:8,.,-802*/,/,/66999
@HQ52Q:00065:00850
CGTGTCTCTAGGCACGGAATTTGTGTAGA
+
BBBCCB;==CBBCECDACACC>CCCBBA<
@HQ52Q:00068:00853
CGTGTCGTCTAGGCACATGGT
+
A?99999>8///,//:44/,/
@HQ52Q:00068:00867
CGTGTCTCTAGGCACAGGATTTTGTGTAG
+
BCCCDBB?@AB@B:=;B?98;;/8@@ABB
@HQ52Q:00068:00873
ACGAGTGCGTTCCCCATGTCGTAGGTACTC
+
;<@;<<CBAB?CA?4>9;;;;B??::99@8
@HQ52Q:00068:00883
ACGAGTGCGTTCCCCATGTCGTAGGTACTC
+
BBBAAADBB@7;;;4<@@@CDCBB?B<<<A
@HQ52Q:00070:00851
CGTGTCTCTAGGCACAGGATTTTGTGTAG
+
@<<<CD@AACC@ABA@B?9998/9@?>@B
@HQ52Q:00071:00893
CGTGTCTTAGGCACAGGATTTTGTGTAGAG
+
CCDDCCC=91,1=001,0>A>5C;88??48
@HQ52Q:00072:00861
ACGCTCGACATGCCCAGGTACAG
+
>@@@@<;<12/;99+07;71/66
@HQ52Q:00072:00872
ACGAGTGCGTTCCCCATGTCGTAGGTACTC
+
89>>>>>949;??>/99@>>8887479443
@HQ52Q:00072:00896
CGTGTCTCTAGGCACAGGATTTTGTGTAG
+
@CCCCBBBBBC@BCD?A<====4=>?>>?
@HQ52Q:00074:00891
CGTGTCTCTAGGCACAGGATTTTGTGTAG
+
AAADDBBBDCB=;;<9?<>>?>4;11111
@HQ52Q:00075:00882
ACGAGTGCGTTCCCCATGTCGTAGGTACTC
+
=@@@@@AAAA5999/99@?>>881374443
@HQ52Q:00077:00878
CGTGTCTCTAGGCACAGGATTTTGTGTAGAG
+
>9?B@@@BB@?<>@?9969@A@499989999
@HQ52Q:00077:00899
CGTGTCTCTAGGCACAGGATTTTGTGTAG
+
CCDDBBB?@@C?BEC@B@9988/9@@?@A
@HQ52Q:00078:00858
CGTGTCTCTAGGCACAGGATTTTGTGTAG
+
ABBCCA?ACCB@CEECDADCEE9@?@<@@
@HQ52Q:00078:00878
ATCAGACACGGACACAGCAGAACACAC
+
><@=9;<<;<@CBCCC<<<BB?BCBBC
@HQ52Q:00079:00874
TCTCTATGCGCTCCACATGTTCTAAGGT
+
A@CAAFCBBBB=<69@<111,///,/,4
@HQ52Q:00079:00899
CGTGTCGTCTAGGCACATGGATTTGTGTAG
+
94<;<111::==?@A9:4489?A794;;44
@HQ52Q:00080:00860
CGTGTCTCTAGGCACAGGATTTTGTGTAGA
+
AADCCDCBBBC@CBB9969999/9998999
@HQ52Q:00081:00888
ACGAGTGCGTTCCCCATGTCGTAGGTACTC
+
@BBD??ACB@5494/9>A@BBBA@;=>998
@HQ52Q:00083:00850
ATATCGCGAGGGTATGGAAGACTTCT
+
4<894444=>@:>888149:00,***
@HQ52Q:00083:00882
ACGAGTGCGTTCCCCATGTCGTAGGTACTC
+
CBBAAABBCCCCCC9CBBBBAA@;379998
@HQ52Q:00084:00881
TACTGAGCTACACACACAGAAAGATTGGTGCT
+
@BC<>@CCCBAA<99>44339,1188888944
@HQ52Q:00086:00863
CGTGTCTCTAGGCACATGGATTTGTGTAGAG
+
44@ABA@?@99581;111;11/+/86/4444
@HQ52Q:00086:00871
ACGAGTGCGTTCCCCATGTCGTAGGTACTC
+
BCA@?A@@>B6999/9@9888831014443
@HQ52Q:00086:00884
CGTGTCTCTAGGCACAGGATTTTGTGTAG
+
>BBBBCCBBAA=>@DB;:4444-4@@?BB
@HQ52Q:00087:00872
TAGTATCAGCCTCGCCATGACGAAGGTATTCC
+
8;;@A?BA@A?@;;<@CCCAAAB@B=:99<?6
@HQ52Q:00088:00877
CGTGTCTCTAGGCACAGGATTTTGTGTAG
+
9;CA@<;;<9958999959>CB4;;><9?
@HQ52Q:00089:00868
ACGAGTGCGTTCCCCCATGTCGTAGGTACTC
+
?>?99;9@9969999+499>;:8@C@C<<<D
@HQ52Q:00091:00867
TCTCTATGCGCTCCACATGGTTCTAAG
+
44449=>===>9=8944442494//,/
@HQ52Q:00094:00853
ACGAGTGCGTTCCCCATGTCGTAGGTACCTC
+
BBBBBBB>>?5999/9A??;00..,0/6,/.
@HQ52Q:00095:00870
ACGAGTGCGTTCCCCATGTCGTAGGTACTC
+
ABBCBBCCDH@DDD9?@@@@>>>><799@8
@HQ52Q:00095:00875
CGTGTCTCTAGGCACAGGATTTTGTGTAGA
+
BCCCCCCBCCCB@ABA@<>>?>6>?@@999
@HQ52Q:00096:00871
ACGAGTGCGTTCCCCATGTCGTAGGTACTC
+
@>9<<DA@@C8<9<49>@@CBBBB=::;@>
@HQ52Q:00096:00881
CGTGTCTCTAGGCACAGGA
+
CCDCCAAABBCABI@=>A9
@HQ52Q:00079:00912
CGTGTCTCTAGGCACAGGATTTGTGTAG
+
CDBCAA:<=DC@CDA>?@99919?@@ED
@HQ52Q:00081:00904
ATCAGACACGGACACAGCAGAACAC
+
9:CC99;@@@=@BBCBBBCCC@BD@
@HQ52Q:00083:00902
CGTGTCTCTAGGCACAGGATTTTGTGTAG
+
CCCCBBBBBBD@?AA@?<9999/9>>>?9
@HQ52Q:00092:00933
ACGAGTGCGTTCCCCATGTCGTAGGTACTC
+
BBBBBBC@;>2444/9>>>?AAAC>A<<<@
@HQ52Q:00094:00937
CGTGTCTCTAGGCACAGGATTTTGTGTAG
+
BCCA@ADC@A@@;=<9/7/111+11101/
@HQ52Q:00095:00922
AGCACTGTAGCTGTCACTATGTTACTTGTG
+
4444444466<11/////////,///,44;
@HQ52Q:00097:00940
CGTGTCTCTAGGCACATGGATTTTGTGTAG
+
999A@@@B<;9<8111/1;::6606///44
@HQ52Q:00100:00027
ACGAGTGCGTTCCCCATGTCGTAGGTACTC
+
AABBABBCCE@CCC9ECB@AC?8;3699;8
@HQ52Q:00100:00036
AGCACTGTAGCTGTCACTAGTTACTTGT
+
BBDBAABDCCBBBAA@@?@@B=;<<8<<
@HQ52Q:00101:00004
CGTGTCTCTAGGGATTTTGTGTAGAGGGC
+
@AAAAACCCB@@98888.8===?=433+0
@HQ52Q:00101:00005
ACGAGTGCGTTCCCCATGTCGTAGGTACTC
+
=@?@;99B??6999-9>>?AB@@@;799>8
@HQ52Q:00101:00006
CGTGTCTCTAGGCACAGGATTTGTGTAGA
+
;=CCCFCDCCB?BFB@@=99909AB?E<<
@HQ52Q:00101:00010
ACGAGTGCGTTCCCCATGTCGTAGGTACTC
+
=>@ABCCCA?2999/9>>>?A766379447
@HQ52Q:00101:00018
CGTGTCTCTAGGCACAGGATTTTGTGTAGAGG
+
BA?@=99;;@A>?A994644;;29983444/,
@HQ52Q:00101:00039
CGTGTCTCTAGGCACAGGATTTTGTGTAG
+
@;<<@A>@@@DABCB@A>9999/9@@??A
@HQ52Q:00101:00040
CGTGTCTCTAGGCACAGGATTTTGTGTAG
+
AAFCBB?BBBA>BDEAC=9999/99@CAC
@HQ52Q:00102:00004
ACGCTCGACATGCCCAGGTAGACAA
+
>;9<@AA@@BAA@GBB888*(((((
@HQ52Q:00102:00016
CGTGTCTCTAGGCACAGGATTTTGTGTAGA
+
BCCDCBB>BBBBBB;;9@9999/9?????9
@HQ52Q:00102:00025
CGTGTCTCTAGGCACAGGATTTTGTGTAG
+
CCCCCCB?>@@=@A@B@59999/99>>>9
@HQ52Q:00103:00012
ACGAGTGCGTTCCCCATGTCGTAGGTAACTC
+
AABDDCCCCC>A??6=>@??00/.4./,/84
@HQ52Q:00103:00014
ACGAGTGCGTTCCCCATGTCGTAGGTACTC
+
>@@A?ABB@?5999/99@<=?30/:021>?
@HQ52Q:00103:00018
CGTGTCTCTAGGCACAGGATTTGTGTAG
+
AACDCC?BBCC@BCA9@<999099??@9
@HQ52Q:00104:00033
CGTGTCTCTAGGCACAGATTTTGTGTAG
+
B?AADDBCBCC@B:;9@9998/9@@BCD
@HQ52Q:00105:00027
CGTGTCTCTAGGCACATGGATTTT
+
//11::;B9<993//1//5////*
@HQ52Q:00106:00022
ACGAGTGCGTTCCCCATGTCGTAGGTACTC
+
BBBBBBBBBB=@@@6@@AAAA>87379998
@HQ52Q:00106:00030
TCTCTATGTCGCTCCACATGTCTAAGGT
+
@@@@>111//88771<;A@<<<1-+,2,
@HQ52Q:00106:00038
CGTGTCTCTAGGGCAACAGGATTTGTGTAG
+
449444444466+,,*,,0*,,,*,/4344
@HQ52Q:00107:00010
ACGAGTGCGTTCCCCATGTCGTAGGTACTC
+
@@@B<<444;2444,48833331101444;
@HQ52Q:00107:00014
ACGAGTGCGTTCCCCATGTCGTAGGTACTC
+
89>?99989=8?FC9A?4833711014/8.
@HQ52Q:00107:00022
ACGAGTGCGTTCCCCATGTCGTAGGTACTC
+
;;;@@ABDCDAENH9@@A>>8877478443
@HQ52Q:00107:00034
ATCAGACACGGACACAGCAGAACACAC
+
9:@@BCCDCC?ABBDBCDBBB@BA>BB
@HQ52Q:00107:00035
ACGAGTGCGTTCCCCATTGTCGTGATGTACTC
+
ABDB?AAA@A5999/9951---,,,,,,,08;
@HQ52Q:00107:00043
CGTGTCTCTAGGCACAGGATTTTGTGTAG
+
FDCCDBBBBBB@BBCBB?9984-4=>?AD
@HQ52Q:00107:00044
ACGAGTGCGTTCCCCATGTCGTAGGTACTC
+
=??@9<9@@@5999/9>>?BCCAC?C;<<C
@HQ52Q:00108:00008
CGTGTCTCTAGGCACAGGATTTGTGTAG
+
:<<BBBBBCCC@:;999599919>>?AA
@HQ52Q:00108:00010
CGTGTCTCTAGGCACAGGATTTTGTGTAG
+
CDCCCCCCBCB@BC@=><9999/9@@BCG
@HQ52Q:00108:00020
ACGAGTGCGTTCCCCATGTCGTAGGTACTC
+
BBBBEDFBB@7:::/9?@>?>>>=479@@8
@HQ52Q:00108:00044
TGATACGTCTCCTTCCTTAGTTACTTCA
+
=AB?AB@?ABC@C@D@C@CCH?AAA?@@
@HQ52Q:00108:00047
CGTGTCTCTAGGCACCAGGATTTGTG
+
994:94448442368,//,///+/66
@HQ52Q:00109:00023
CGTGTCTCTAGGCACAGGATTTTGTGTAG
+
CCDCDCCC;9<ACCA<;64>@@/99>>??
@HQ52Q:00109:00035
CGTGTCTCTAGGCACAGGATTTTGTGTAG
+
CDDDCB??ABG@C:;9@?9998/99@BKE
@HQ52Q:00110:00009
CGTGTCTCTAGGCACAGGATTTGTGTAGA
+
@@ACCC@ABAADCIBAA<99919>@?A>9
@HQ52Q:00110:00019
ACGAGTGCGTTCCCCATGTCGTAGGTACTC
+
>A?B9;<BAA6999/98D888711014443
@HQ52Q:00110:00039
TGATACGTCTCCTTCCTTAGTTACTTCA
+
BCBB::;?@AA=A=@=@?>>>;;<9=@@
@HQ52Q:00111:00014
ACGAGTGCGTTCCCCATGTCGTAGGTACTC
+
@@=@>A<<9@2999,98>@@@;::5::BBC
@HQ52Q:00111:00022
CGTGTCTCTAGGCACAGGATTTTGTGTAG
+
CCCBBBCCAAAB@A@A@>9999/9@?>??
@HQ52Q:00112:00015
ACGAGTGCGTTCCCCATGTCGTAGGTACTC
+
?ACDCCCCBB=@@@6@@ACBBCAA=?ABBB
@HQ52Q:00113:00009
CGTGTCTCTAGGCACAGGATTTTGTGTAGA
+
BCBDBBBABBBABA@=@?9988/9@>??99
@HQ52Q:00113:00019
ACGAGTGCGTTCCCCATGTCGTAGGTACTC
+
=B=@@BBAAAADHH:CB@::100.,.//67
@HQ52Q:00113:00020
CGTGTCTCTAGGCACAGGATTTTGTGTAG
+
CCCCCC??BEC=<A@@@69999/9?@??9
@HQ52Q:00113:00024
CGTGTCTCTAGGCACAGGATTTTGTGTAGA
+
<=<BBBABAAA>>B>9424444-9444///
@HQ52Q:00114:00015
CGTGTCTCTAGGCACAGGATTTTGTGTAG
+
AACCCECCAFA@BDB@@<8999/99@@B=
@HQ52Q:00115:00023
CGTGTCTCTAGGCACAGGATTTTGTGTAGAGG
+
CDCCCBBBBBC=@ACBA<9999/999899449
@HQ52Q:00115:00028
CGTGTCTCTAGGCAGGATTTGTGTAGA
+
BEEDCA?BA<;7;BB<@A?:?999>>9
@HQ52Q:00115:00034
CGTGTCTCTAGGCACAGGATTTTGTGTAGA
+
ECCCCBAAABC@BAB?@@9984-8C@DBB>
@HQ52Q:00116:00020
CGTGTCTCTAGGCACATGGATTTGTGT
+
<<BDCCBCBBB>>;111151//+/00,
@HQ52Q:00116:00031
ACGAGTGCGTTCCCCATGTCGTAGGTACTC
+
?AAEBCCABB6999/9@@?>:871668487
@HQ52Q:00116:00032
ATATCACTGCCATG
+
/,,,,,,/442///
@HQ52Q:00117:00004
CGTGTCTCTAGGCACAGGATTTTGTGTAA
+
AA@BBB<;<AA?@B991:1111+1//.,2
@HQ52Q:00117:00016
ACGAGTGCGTTCCCCATGTCGTAGGTAACTC
+
9>9;<9@AA@<??>/99988<000,01,/84
@HQ52Q:00117:00019
CGTGTCTCTAGGCACAGGATTTGTGTAG
+
:;:DCDDCBBBBBC@>>>99909A@BE<
@HQ52Q:00117:00022
CGTGTCTCTAGGCACAGGATTTTGTGTAG
+
BCEBCCBBBCB?ACD?@<9999/9@@?AB
@HQ52Q:00117:00023
CGTGTCTCTAGGCA
+
949@9911///,.4
@HQ52Q:00117:00033
CGTGTCTCTAGGCACAGGATTTTGTGTAG
+
BB?A=ABB<<<BBCBB@<9999/9??>99
@HQ52Q:00118:00018
ACGAGTGCGTTCCCATGTCGTAGGTACTC
+
?A@CCCB>@A599098>>?B9:6=A99<?
@HQ52Q:00120:00025
CGTGTCTCTAGGCACAGGATTTTGTGTAG
+
CBCBCBBBBCB??AA=><9999/8>>>AA
@HQ52Q:00120:00043
CGTGTCTCTAGGCACAGGATTTGTGTAG
+
ABCCBCBCBCB?BAA=A@99909@@?BB
@HQ52Q:00121:00007
ACGAGTGCGTTCC
+
??BBBAA@>?699
@HQ52Q:00121:00025
CGTGTCTCTAGGCACAGGATTTTGTGTAGA
+
AAACCCCBBBA=;111/,////*/6;9::4
@HQ52Q:00121:00030
ACGAGTGCGTTCCCCATGTCGTAGGTACTC
+
89>9994=@B5999/8>888@@@99??@;;
@HQ52Q:00121:00038
ACGAGTGCGTTCCCCATGTCGTAGGTACTC
+
49AA;<<ACC6999-8@@ABDCBB:?@@@?
@HQ52Q:00121:00039
ACGAGTGCGTTCCCCATGTCGTAGGTACTC
+
9;A;;<=DCDDEEE9CBCACCCBA?B<<<A
@HQ52Q:00122:00019
AGCACTGTAGCTGTCACTAGTTACTTGT
+
B>ABD@AACCECBCCBB@@<;8<BB8==
@HQ52Q:00122:00021
CGTGTCTCTAGGCACAGGATTTTGTGTAGA
+
AACCBCABAA@@;<99959999/9443;44
@HQ52Q:00122:00027
ACGAGTGCGTTCCCCATGTCGTAGGTACTC
+
9<B;;<BA@A6999/9>@>@@@@@4799>8
@HQ52Q:00122:00035
CGTGTCTCTAGGCACATGGATTTTGTGTAGA
+
C;:=C<;9B>>681111171///*/668444
@HQ52Q:00123:00022
ATATCGCGAGGGTATGGAAGACTCTATAGA
+
@@@CCCE=<<B>BAAB=@=@A@>@774903
@HQ52Q:00123:00039
ACGAGTGCGTTCCCCATGTCGTAGGTACTC
+
=@@@@ACB@@5999/9@@ABBBCC?B;<;C
@HQ52Q:00124:00010
CGTGTCTCTAGGGACAGGATTTGTGTAGA
+
<<BCCCBBCCCC<@@CC479919@@?@99
@HQ52Q:00124:00020
GTGATACGTCGTCCTTCCTTAAGTTTACTTCAGTGGC
+
2449>>;11///658787:1969;;:9:424444424
@HQ52Q:00124:00026
ACGAGTGCGTTCCCCATGTCGTAGGTACTC
+
???B;;9@>>6999,44979<;;9:798>8
@HQ52Q:00124:00030
CGTGTCTCTAGGCACAGGATTTTGTGTAG
+
AABICBBBDCC@AB<94:4999/98>7??
@HQ52Q:00124:00031
ACGAGTGCGTTCCCCATGTCGTAGGTACTC
+
;;@AABAA==><DD7DBC11000/,.//67
@HQ52Q:00124:00034
TCTCTATGCGCTCCACATGTCTAAGGT
+
@@CBA@@BCAA@@=@<;<CCBBB?A>9
@HQ52Q:00124:00040
TCTCTATGCGCTCCAC
+
9:?=AABAABA<9549
@HQ52Q:00125:00014
ACGAGTGCGTTCCCCATGTCGTTAGGTACTC
+
?BBBBBA@@B=AAA9AB=??00,0:901/>7
@HQ52Q:00125:00030
AGCACTGTAGCTGTCACTAGTTACTTGT
+
BBB9<9/78-,,,22;?ABBB?BCC?BB
@HQ52Q:00126:00031
ACGAGTGCGTTCCCCATGTCGTAGGTACTC
+
@@ABCBCCCC>ABA6@@?>>8800,0111.
@HQ52Q:00126:00034
TCTCTATGCGCTCCACAT
+
BBCCCBBBBBBCD?@949
@HQ52Q:00127:00014
CGTGTCTCTAGGCACAGGATTTTGTGTAG
+
CCCCCDBBB@@=@DBABA9999/9@??BD
@HQ52Q:00127:00020
TACTAGCTACACACACAGAAAGATTGGT
+
=8=111:999B;9999?88807>>=B@B
@HQ52Q:00127:00030
CGTGTCTCTAGGCACAGGATTTTGTGTAG
+
@ADCCBBB@@@?AB@@>=9999/9?>?EF
@HQ52Q:00128:00016
ACGAGTGCGTTCCCCATGTCGTAGGTACTC
+
>>=@@BAA@@5999/99@??@;:7>ABBCC
@HQ52Q:00128:00017
CGTGTCTCTAGGCACAGGATTTTGTGTAAGAGG
+
CCCFAAABBBA@?AA@>=9999/9??;@-111,
@HQ52Q:00128:00035
ATATCGCGAGGGTATGGAAGACTTCTAGTAGAG
+
BBBCBBBGHCC>DCBB?>=<;00,,,,,-----
@HQ52Q:00128:00037
ATATCGCGAGGGTATGGAAGACT
+
>>;<<ABCD>@:></-*,22,,*
@HQ52Q:00129:00028
ACGAGTGCGTTCCCCATGTCGTAGGTACTC
+
9;AA9999448=992>89>>>877479483
@HQ52Q:00130:00021
CGTGTCTCTAGGCACAGGATTTTGTGTAG
+
@ABBBCCCCCC@CCBA@@9884/9???CD
@HQ52Q:00130:00046
CGTGTCTCTAGGCACAGGATTTTGTGTAG
+
AEECDCBAACB@B:;4@;9988/9@@ADD
@HQ52Q:00131:00014
ACGAGTGCGTTCCCCATGTCGTAGGTACTC
+
9;>@@@AAAGDDKD9ABB::;???>:<;<@
@HQ52Q:00132:00016
CGTGTCTCTAGGCACAGGATTTTGTGTAG
+
CCECCBBB<;<><999484448-9883:;
@HQ52Q:00132:00030
ACGAGTGCGTTCCCCATGTCGTAGGTACTC
+
@A@BBBBAAA6999/99>887>>72:44;7
@HQ52Q:00132:00033
CGTGTCTCTAGGCACAGGATTTTGTGTAG
+
BCDBBB@BBCC?CEC9999888/9@??AC
@HQ52Q:00132:00049
ACGAGTGCGTTCCCCATGTCGTAGGTACTC
+
ABBB?AACCC@CCC9BAA@BBABF?D<<<@
@HQ52Q:00134:00013
GCGAGTGCGTTCCCCATGTCGTAGGTACTC
+
@CCDBBB?=9;===/99>>@=?A?=@????
@HQ52Q:00134:00026
ACGAGTGCGTTCCCCATGTCGTAGGTACTC
+
CCAA??ABBC?CCC:CCCCAA?>=:799??
@HQ52Q:00136:00032
CGTGTCTCTAGGCACAGGATTTTGTGTAG
+
AAACCCCCCCC@CDA>><9999/99@894
@HQ52Q:00136:00048
ACGAGTGCGTTCCCCATGTCGTAGGTACTC
+
?ACA@AA@=>5999/9998ABBAA=A;99>
@HQ52Q:00137:00013
ACGAGTGCGTTCCCCATGTCGTAGGTACTC
+
8>@;;<9?>A5999,4>>>DC???479993
@HQ52Q:00137:00014
TACTGAGCTACACACACAGAAAGATTGGT
+
BBDCCCDCDHCBDBAAABACC>@@?@EAC
@HQ52Q:00137:00016
ACGAGTGCGTTCCCCATGTCGTAGGTACTC
+
BCBABBA@>D6999/9>>>B@A@@=A;<;?
@HQ52Q:00137:00047
ACGAGTGCGTTCCCCATGTCGTAGGTACTC
+
49A@<9;CAB?DBB7@<<;BB>>?:;1118
@HQ52Q:00138:00035
ACGCTCGACATGCCCAGGTACAGGAG
+
B9;:CECBBBBBCD>CB?<8<99;>8
@HQ52Q:00140:00015
TACTGAGCTACACACACAGAAAGATTGGT
+
B@AAAAAB>=9949444879968:?>A@B
@HQ52Q:00140:00024
CGTGTCTCTAGGCACAATGGATTTT
+
B;:=AAAA@A>=;A--+,,*,,,,*
@HQ52Q:00140:00028
ACGAGTGCGTTCCCCATGTCGTAGGTACTC
+
;99<<CCBBB6:44/9998=;:::,0111.
@HQ52Q:00140:00039
ATCAGACACGGACACAGCAGTGCCCAT
+
>;@=;;9<<<=AACECAA@BB677.77
@HQ52Q:00141:00012
CGTGTCTCTAGGCACAGGATTTGTGTAG
+
@CDGBCBDDBC?AA?9969>>:>@@899
@HQ52Q:00141:00030
ACGAGTGCGTTCCCCATGTCGTAGGTACTC
+
9<CBBBDCA>;?==6@@B@BBBCC?B:;;?
@HQ52Q:00141:00038
CGTGTCTCTAGGCACAGGA
+
BCBCCCB@AA@@BFCB@=9
@HQ52Q:00141:00039
TAGTATCAGCCTCGCCATGACGAAGGTATTCCA
+
489999@?>>;>@9969<>>111,/5682*/,/
@HQ52Q:00141:00041
CGTGTCTCTAGGC
+
>@@A@A<91A>-.
@HQ52Q:00141:00046
CGTGTCTCTAGGCACAGGATTTTGTGTAG
+
@AAADCCCCCD@B<<9@<9999/9?>?DH
@HQ52Q:00142:00013
CGTGTCTCTAGGCACAGGATTTGTGTAG
+
BAECCBABCCCCCCBA@@99909>>?99
@HQ52Q:00142:00022
TCTCTATGCGCTCCACATGTCTAAGGTACT
+
44444444<1111-//8;:C<<9;=;8==9
@HQ52Q:00142:00023
CGTGTCTCTAGGCACAGGATTTTGTGTAG
+
BACBBBBB;;;>AB;;<=9999/;AAABC
@HQ52Q:00142:00024
CGTGTCTCTAGGCACCAG
+
4444448844423//,//
@HQ52Q:00142:00031
CGTGTCTCTAGGCACAGGATTTGTGTAGA
+
@@BCBAB@;;9<89994999994443;44
@HQ52Q:00143:00004
ACGAGTGCGTTCCCATGTCGTTAGGTACTC
+
ABBCCBB>>9244099A7333111614443
@HQ52Q:00145:00023
CGTGTCTCTAGGCACAGGATTTTGTGTAGAG
+
AD<>=BBB@@A=;<9@989999/9>>?9991
@HQ52Q:00145:00046
ATATCGCGAGGGTATGGAAGACTCTATA
+
CBA@>@999991991.,/78......03
@HQ52Q:00146:00015
ACGAGTGCGTTCCCATGTCGTAGGTACTCA
+
=@@@;<9>>@59904487<7366;;=/1..
@HQ52Q:00146:00028
CGTGTCTCTAGGCACAGGATTTTGTGTAG
+
494449@@9;9<0111/,////*///344
@HQ52Q:00146:00032
ACGAGTGCGTTCCCATGCTCGTAGGTACGTC
+
9<@A@>>>99544-44444344/.447//.6
@HQ52Q:00146:00037
ACGAGTGCGTTCCCCATGTCGTAGGTACTC
+
>?9<<EBB@?2444/9>?@CCCBC?A9;;B
@HQ52Q:00147:00024
CGTGTCTCTAGGCACAGGATTTTGTGTAG
+
ACCCBA@BBBB@BBB?;:8444/9>>?AA
@HQ52Q:00147:00025
ACGAGTGCGTTCCCCATGTCGTAGGTACTC
+
===??AABBC?CCC8@>A>>88874798>B
@HQ52Q:00147:00028
CGTGTCTCTAGGCACAGGAGTGTAGAG
+
<<<CBAAB;;<<8949989;497;444
@HQ52Q:00148:00049
ACGAGTGCGTTCCCCATGTCGTAGGTACTC
+
89@99<<AAA@GGG:C;<9AA>;=:=122=
@HQ52Q:00149:00025
CGTGTCTCTAGGCACAGGATTTTGTGTAG
+
AABBBCCCBAA@BB99959999/9@@?CA
@HQ52Q:00149:00026
CGTGTCTCTAGGCACAGGATTTGTGTAG
+
BBEBDCBB??A@CD;99<99919A@BCH
@HQ52Q:00100:00051
CGTGTCTCTAGGCACAGGATTTTGTGTAGA
+
===A=DCCCBC@BF@9959999/9@?>9;4
@HQ52Q:00100:00074
TCTCTATGCGCTCCACATGTCTAAGGTA
+
9=>DDGCCCCBBB@C@AAABC<;9;<>>
@HQ52Q:00101:00083
CGTGTCTCTAGGCACAGGATTTTGTGTAGA
+
BBACCAABECC?@B?A@94899-9487944
@HQ52Q:00102:00053
ACGAGTGCGTTCCCATGTCGTAGGTACTC
+
?AABBAA??@244-9>>?GCCCL??;<<B
@HQ52Q:00103:00072
ACGAGTGCGTTCCCCATGTCGTAGGTACTC
+
BBCBBB:;>CACFE9A@A888877364443
@HQ52Q:00103:00093
CGTGTCTCTAGGCACAGGATTTTGTGTAGAG
+
CCEDCBBCA@ACCCB@@59999/9A@?F994
@HQ52Q:00104:00056
CGTGTCTCTAGGCACAGGATTTTGTGTAG
+
CCCCCCBCCCC@CBBAC@9999/9?@899
@HQ52Q:00104:00068
ACGAGTGCGTTCCCCATGTGTACTC
+
BBBBBECCBB7;;;49@@<??<999
@HQ52Q:00104:00070
TAGTATCAGCCTCGCCATGACGAAGATAT
+
48?>BABAAAACB@@8==99999244443
@HQ52Q:00104:00083
CGTGTCTCTAGGCACAGGATTTTGTGTAGAGGCCAA
+
ABBDBDBC::<BCDBA@?9999/9>@?><<<,-*,*
@HQ52Q:00105:00076
ACGAGTGCGTTCCCCATGTCGTAGGTACTC
+
44>894=9>?5999,49?888876379@;.
@HQ52Q:00105:00089
CGTGTCTCTAGGCACAGGATTTTGTGTAGA
+
@AACCCHHCBB=?A999=9999/9==3444
@HQ52Q:00106:00061
CGTGTCTCTAGGCACAGGATTTTGTGTAGAAG
+
AABBBBCCCCB@CC<9959999/9::;8//,/
@HQ52Q:00106:00099
CGTGTCTCTAGGCACAGGATTTTGTGTAGA
+
BDEBBBBBBBBC;=<@@;9999/9@@8999
@HQ52Q:00107:00058
ACGAGTGCGTTCCCCATGTCGTAGGTATC
+
=@>@99<99B;>?>4>>988886166977
@HQ52Q:00108:00094
ACGAGTGCGTTCCCCATGTCGTAGGTACTC
+
9;BAAAACBB5111+1110;..31014497
@HQ52Q:00108:00097
ACGAGTGCGTTCCCCATGTCGTAGGTACTC
+
;;C@@@AC@@=ABB4>99888317664447
@HQ52Q:00109:00095
CGTGTCTCTAGGCACAGGATTTTGTGTAG
+
BBDCCCBBAA@?AB999?9999/9>>?99
@HQ52Q:00111:00052
TCTCTATGCGCTCCACATGTCTAAGGT
+
>AACCCCBCBCCD@B?@@B?>9959<?
@HQ52Q:00111:00071
ACGAGTGCGTTCCCCATGTCGTAGGTACTC
+
==?BBB@?@?2444/9F@?A@;;9:799A@
@HQ52Q:00111:00084
CGTGTCTCTAGG
+
??ADKEGCAA@>
@HQ52Q:00111:00089
CGTGTCTCTAGGCACAGGATTTTGT
+
CCCCD?@@>995811<6,////*1,
@HQ52Q:00112:00055
AGCACTGTAGCTGTCACTAGTTACTTGT
+
@A>>9999;?AA@BBA9999959BB69<
@HQ52Q:00112:00088
CGTGTCTCTAGGCACAGGATTTTGTGTAGA
+
<<AKKCCC<<<@@A<94:4899/9;;<111
@HQ52Q:00113:00051
CGTGTCTCTAGGCACAGGATTTTGTGTAG
+
<=CDCCCC@@@@;<9A?89999/948799
@HQ52Q:00114:00075
TGATACGTCTCCTTCCTTAGTTACTTCAGTGC
+
CCC?9<><=CH@B?C=@=@<829;::;1116/
@HQ52Q:00115:00077
ACGAGTGCGTTCCCATGTCGTAGGTACTC
+
BBBBCCB;?@544-9?@>9...4,01/;;
@HQ52Q:00116:00070
CGTGTCTCTAGGCACAGGATTTGTGTAG
+
BBBBBCBBBBB@BDA9>?984-9@@?AA
@HQ52Q:00116:00076
ACGAGTGCGTTCCCCATGTCGTAGGTACTC
+
>9:;@B?>?A5999/9@@@@A@A>;799>>
@HQ52Q:00116:00079
CGTGTCTCTAGGCACAGGATTTTGTGTAGAG
+
CCCCECBB99;>??>>>58999/9>@>9999
@HQ52Q:00117:00081
CGTGTCTCTAGGCACAGGATTTTGTGTAGA
+
CCCBBBBBBBB@CBB=>59999/9998994
@HQ52Q:00117:00098
CGTGTCTCTAGGCACAGGATTTTGTGTAGA
+
CCDBAABCAAF@BCB@@;9999/9A@@?99
@HQ52Q:00119:00058
TAGTATCAGCCCCCTCGCCCCCCCCCC
+
444444499BBA;28444444444444
@HQ52Q:00119:00089
ACGAGTGCGTTCCCCATGTCGTAGGTACTC
+
B=@B@@?>?A6999/9???CCBBB=::;@A
@HQ52Q:00120:00055
ACGAGTGCGTTCCCCATGTCGTAGGTACTC
+
=?=;;=CAAA6999,8?>??>>66479483
@HQ52Q:00120:00076
AGCACTGTAGCTGTCATAGTTACTTGT
+
BBBB=:<BBBCCAA@/1/665989944
@HQ52Q:00120:00082
CGTGTCTCTAGGCACAGGATTTTGTGTAGAG
+
BBBBBBBC@@@?8999484444,44;3444/
@HQ52Q:00121:00064
CGTGTCTCTAGGCACAGGATTTTGTGTAG
+
==?@@AA@;<<ABC@@@<>>?>4>>B899
@HQ52Q:00122:00051
ACGAGTGCGTTCCCATGTCGTAGGTACTC
+
8>?;9;?>BB69918???BCBA@=799>8
@HQ52Q:00125:00067
TCTCTATGCGCTCCACATGTCTAAGGT
+
@AADCCBCDCC@?=@@@?B99995954
@HQ52Q:00125:00082
TACTGAGCTACACACACAGAAAGATTGGT
+
@;<<AAEEHCBB<;9>99337/1660101
@HQ52Q:00125:00083
CGTGTCTCTAGGCACAGGATTTTGTGTAGAG
+
CBDDABBBCBA>?A99494899-98/.////
@HQ52Q:00125:00086
CGTGTCTCTAGGCAAAGGATTTTGTGTAGAG
+
AAADCABBBCC@BCC:@<9999/9>?A999@
@HQ52Q:00127:00050
TGATACGTCTCCTTCCTTAGTTATCTTCAG
+
49>=>=999<?:<,1,/,***0,,,,*,00
@HQ52Q:00127:00052
ACGATGCGTTCCCATGTCGTAGGTACTC
+
49A@CA?@@594-9999ADDBD?B<<<@
@HQ52Q:00127:00055
TGATACGTCTCCTTCCTTAGTTACTTCA
+
ABBBBA;9<9959>A>@>B99699959>
@HQ52Q:00127:00078
CGTGTCTCTAGGCACAGGATTTTGTGTAG
+
CDBCCDABBBE@BDBBA>9999/9@@C@A
@HQ52Q:00127:00096
ACGAGTGCGTTCCCCATGTCGTAGGTACTC
+
948444CBDF@CCH:DC;:;CC@A@?991:
@HQ52Q:00128:00052
TGATAAGTCTCCTTCCTTAGTTACTTCA
+
BA@@B>ABB9;;;@C@C@CCC@AA@@CB
@HQ52Q:00128:00084
CGTGTCTCTAGGCACAGGATTTTGTGTAG
+
@@?B@AAA@BB?;<<@@<9999/99>>99
@HQ52Q:00130:00054
ACGAGTGCGTTCCCCATGTCGTAGGTACTC
+
8>>?99999@5999,4;;?;<<AC=?@A@?
@HQ52Q:00130:00081
ACGAGTGCGTTCCCCATGTCGTAGGTACTC
+
=@BBBAB>>?5999/9>@>?????:?>>>?
@HQ52Q:00131:00085
CGTGTCTCTAGGCACAGGATTTTGTGTAGA
+
BBCCCDBCBBBABDD@?<9999/9=83444
@HQ52Q:00132:00054
ACGAGTGCGTTCCCCATGTCGTAGGTACTC
+
;;CBBA@>>?6999,444833931314447
@HQ52Q:00133:00077
ACGAGTGCGTTCCCCATGTCGTAGGTACTC
+
?@?BBCBA@@5444/9>@>>@??=:79998
@HQ52Q:00134:00055
ACGAGTGCGTTCCCCATGTCGTAGGTACTC
+
49@99<A>BD6999,8>>?B@??A>7;;98
@HQ52Q:00135:00078
TAGTATCAGCCTCGCCATGACGAAGGTATTCC
+
A@CCB?B>99;;AAA>B@@@=44242444:;2
@HQ52Q:00137:00050
ATATCGCGAGGT
+
<111////4/,/
@HQ52Q:00137:00066
CGTGTCTCTAGGCACAGGATTTTGTGTAG
+
DDEBBBBBBBB>?CBA@<9999/8>?ABC
@HQ52Q:00137:00068
CATGTCTCTAGGCACAGGATTTGTGTAG
+
BB>@?BBBBBF@EB@>>?9991499::?
@HQ52Q:00138:00074
CGTGTCTCTAGGCACAGGATT
+
<>CCCCCGCAA<894492444
@HQ52Q:00138:00076
TGATACGTCTCCTTCCTTAGTTACTTCA
+
BCBB??@BBCC@C>@=@@B@A=AAC?BA
@HQ52Q:00140:00055
TCTCTATGCGCTCCACATGT
+
==?BCA??CCCCEAC@@@CD
@HQ52Q:00140:00059
CGTGTCTCTAGGCACAGGATTTTGTGTAG
+
ACFDCBAABBBAABB@B<9988/9@@?99
@HQ52Q:00140:00062
ACGAGTGCGTTCCCATGTCGTAGGTACTC
+
999<<AAA@A7;;79@@?;;87=378483
@HQ52Q:00140:00085
CGTGTCTCTAGGCACAGGATTTTGTGTAGAG
+
AABBBCCC<<<@BBBB?24899/9>>>9999
@HQ52Q:00141:00054
TAGTATCAGCCTCGCCATGATCGAAGGTATTCC
+
44444BA@992444924999444;:856//,/,
@HQ52Q:00141:00088
CGTGTCTCTAGGCACAGGATTTTGTGTAG
+
AABAA@=@999;899A@<>@>?4>@9899
@HQ52Q:00142:00083
TAGTATCAGCCTCGCCATGACGAAGGTATTCC
+
4;@AE@BA;;9<BCDCBBDDE:;6<?>?>=>5
@HQ52Q:00143:00056
CGTGTCTCTAGGCACAGGATTTGTGTAG
+
>:AB;;;AA@@=?A>>A?99919@989?
@HQ52Q:00144:00062
ACGAGTGCGTTCCCATGTCGTAGGTACTC
+
BBB::>A@@D59909@@?A<<<A>?@::8
@HQ52Q:00144:00068
CGTGTCTCTAGGCACAGGATTTGTGTAG
+
=<BDECCCCBB@AD:49@99909>>>99
@HQ52Q:00144:00080
CGTGTCTCTAGGCACAGGATTTTGTGTAGA
+
@AACCCDCAAE@BCB@B@9999/9@>>>99
@HQ52Q:00144:00090
CGTGTCTCTAGGCACAGGATTTTGTGTAGAG
+
BBBBDDCCBBB?@BC@994489/98934444
@HQ52Q:00145:00054
TAGTATCTGCTAGCATGATGAGTA
+
//////////////4449>@9444
@HQ52Q:00145:00065
CGTGTCTCTAGGCACAGGATTTTGTGTAG
+
BBBD@@@BBCC@CCC@B?9988/9998FA
@HQ52Q:00145:00074
CGTGTCTCTAGGCACAGGATTTTGTGTTGAG
+
BBCCC;9<@@@>AB@@924489/9>>77311
@HQ52Q:00146:00055
TACTGAGCTACACACACAGAAAGATTGGT
+
ACECCDAAABA?@=;;;;FCCABBC@C8;
@HQ52Q:00147:00056
CGTGTCTCTAGGCACAGGATTTTGTGTAG
+
A>A@@@@?@>>;>999@<9999/9?>>BG
@HQ52Q:00147:00064
ACGCTCGACATGCCCAGGTACAGGAG
+
?9:;@?AAA@??AA<AA===999688
@HQ52Q:00147:00065
CGTGTCTCTAGGACGACAT
+
?@@C@;;1---+,,,,,*,
@HQ52Q:00148:00056
TACTGAGCTACAC
+
44444444444//
@HQ52Q:00148:00057
CGTGTCTCTAGGGACAGGATTTGTGTAG
+
99EBAA@BB@>>9888=:79914>?9AD
@HQ52Q:00148:00058
CGTGTCTCTAGGCACAGGATTTTGTGTAG
+
?99<CB@>@;;7;A@@@>9999/9@@?@>
@HQ52Q:00148:00091
TCTCTATGCGCTCCACATGTTCTA
+
89:9<9@>AA@9969994//,,**
@HQ52Q:00149:00064
ACGAGTGCGTTC
+
=@@BBBCCBB@B
@HQ52Q:00100:00131
TCTCTATGCGCTCCACATGTCTAAGGT
+
A;<<CBBBBCBCC@C;;<@@B995858
@HQ52Q:00101:00139
ACGAGTGCGTTCCCCATGTCGTAGGTACTC
+
41=1111:=:;CDD9>AA@AAA8:37999?
@HQ52Q:00102:00102
CGTGTCTCTAGGCGAACATGGATT
+
@ABAAACB><=8-,-*,,,/7///
@HQ52Q:00102:00113
CGTGTCTCTAGGCACAGGATTTTGTGTAG
+
CCCBBBBABBBAABA;969>>>4>>>>99
@HQ52Q:00103:00145
ACGAGTGCGTTCCCCATGTCGTAGGTACTC
+
??@@>@B>@@5999/9?@?@@BBA5:;@@?
@HQ52Q:00104:00141
ACGAGTGCGTTCCCCATGTCGTAGGTACTC
+
AA>@@ACAAB>AAA6@>>>????=;79997
@HQ52Q:00105:00139
CGTGTCTCTAGGCACAGGATTTTGTGTAG
+
9@@9999999>489949544::244434:
@HQ52Q:00105:00144
CGTGTCTCTAGGCACAGGATTTGTGTAG
+
?AADCCB@@AB@BCB:@=99809@@>??
@HQ52Q:00105:00147
TAGTATCAGCCTCGCCATGACGAAGGTATTCC
+
49=ACA@@;<699997=<AAAAC@CC<==AB8
@HQ52Q:00105:00148
ATATCGCGAGGGTATGGAAGACTCTATA
+
B>BBDCC::1>6;;10,1,105:7?A==
@HQ52Q:00106:00130
CGTGTCTCTAGGCACAGGATTTGTGTAGA
+
EBCCFBABCCCDCFA@><99909998999
@HQ52Q:00108:00105
ACGAGTGCGTTCCCCATGTCG
+
BBBBABDB;;2444/99@>?>
@HQ52Q:00108:00122
CGTGTCTCTAGGCACAGGATTTTGTGTAGA
+
CCCCBCABBBD@BDCB;:4999/9<<;111
@HQ52Q:00109:00125
ATATCGCGAGGGTATGGAAGACTCTATAG
+
CC@AAGCCCBC>DCCC8;8<A:77>>444
@HQ52Q:00109:00138
CGTGTCTCTAGGCACAGGATTTTGTGTAG
+
ABCCDCBBBBB@BC;4959999/9>>>>>
@HQ52Q:00109:00140
CGTGTCTCTAGGCACAGGATTTGTGTAG
+
44;444@>9995799948448044968/
@HQ52Q:00109:00142
ACGAGTGCGTCCCATGCTCGTAGGTACGTC
+
B@==>9999444-4;866.///.,.88433
@HQ52Q:00111:00132
CGTGTCTCTAGGCACAGGATTTTGTGTAG
+
BCCCCBBBBB?@=121<;1111+1?B:<1
@HQ52Q:00112:00117
CGTGTCTCTAGGCACAGGATTTTGTGTAGA
+
BBBCAAABBCC@BC@>994999/9@?>>??
@HQ52Q:00113:00117
ACGAGTGCGTTCCCCATGTCGTAGGTACTC
+
AAAB@AA@@?<@@A7AAAAAA@A@=:;;;8
@HQ52Q:00114:00140
CGTGTCTCTAGGC
+
ABCBAABGC@?=@
@HQ52Q:00115:00139
CGTGTCTCTAGGCACAGGATTTTGTGTAGA
+
CCCBBEBBBAB>ACB=><9998/8>>?999
@HQ52Q:00115:00142
CGTGTCTCTAGGCACAGGATTTTGTGTAG
+
9;CCCCCCCCB@BCCBA?;9;849@@?BC
@HQ52Q:00117:00144
CGTGTCTCTAGGCACAGGATTTGTGTAG
+
?AACBBBCCCBABC=9=<88809A@BA?
@HQ52Q:00119:00137
CGTGTCTCTAGGCACAGGATTTTGTGTAG
+
CHDDBCBBBAB>AC;4969999/9??899
@HQ52Q:00120:00100
CGTGTCTCTAGGCACAGGTTTTGTGTAGA
+
ACCDCCCBCBA?BCCBB===@6>>>;:1/
@HQ52Q:00120:00110
CGTGTCTCTAGGCACAGGATTTTGTGTAGA
+
CABBAAAABBC@<D=A=:489</9@??>?9
@HQ52Q:00120:00117
TGATACGTCTCCTTCCTTAGTTACTTCAGT
+
BABBCCCCCBB@CACA@>?;96<CC@CBCB
@HQ52Q:00121:00101
TGATACGTCTCCTTCCTTAGTTACTTCA
+
CCBABBBCBBA@A@B@B@@998<A@@CC
@HQ52Q:00123:00120
ACGAGTGCGTTCCCCATGTCGTAGGTACTC
+
AAABBACBCC@BHH9?<<:B>>773799>8
@HQ52Q:00124:00108
TAGTATCAGCCTCGCCATGACGAAGGTATTCC
+
=<CCCBBAABCBCCC@CCCCDCC?B>:=<BC=
@HQ52Q:00124:00118
CGTGTCTCTAGGCACAGGATTTTGTGTAGA
+
A@ACCB=B@@@=??@9959999/9@@8999
@HQ52Q:00125:00141
ACGAGTGCGTTCCCCATGTCGTAGGTACTC
+
?A?C?@ACBD6999/9@@@BBAAA=?@@@@
@HQ52Q:00127:00116
CGTGTCTCTAGGCACAGGATTTTGTGTAG
+
DCDBBDABBBB?AC999<9999/9>?>?>
@HQ52Q:00131:00102
ACGAGTGCGTTCCCCATGTCGTAGGTACTC
+
BBA?@ACCBB=@@@8@=@?>8877479893
@HQ52Q:00133:00131
TAGTATCAGCCTCGCCATGACGAAGGTATTCC
+
A@A@ACB@;;:;AAA?CBABC;;7<<>>><?5
@HQ52Q:00133:00136
CGTGTCTCTAGGCACAGGATTTTGTGTAGAG
+
AACCCCCCBBB@?A@@@89<BB6@@@>9991
@HQ52Q:00133:00140
ACGAGTGCGTTCCCCATGTCGTAGGTACTC
+
@A@@;<=<4;899=,44>888877:79483
@HQ52Q:00137:00107
CGTGTCTCTAGGCACAGGATTTTGTGTAGA
+
BBCECCCBBAB@ABA9>;9999/99B???9
@HQ52Q:00137:00127
CGTGTCTCTAGGCACAGGATTTTGTGTAG
+
AAADDDECCBB@BCB@AB9999/9??>>?
@HQ52Q:00138:00124
ACGAGTGCGTTCCCCATGTCGTAGGTACTC
+
CC?A@CB=@A5999/9?ABDBBBB;<@@@?
@HQ52Q:00138:00141
ACGCTCGACATGCCCAGGTTACA
+
@AC@A@F@@83..62..,.4.,/
@HQ52Q:00139:00142
ACGAGTGCGTTCCCCATGTCGTAGATC
+
BB@AABB@=>5999/9>>>??870.**
@HQ52Q:00140:00117
CGTGTCTCTAGGCACAGGATTTTGTGTAG
+
ABHHEC@BBBB@BBB?AA9988/9?@C@>
@HQ52Q:00140:00122
CGTGTCTCTAGGCACAGGATTTTGTGTAGAG
+
<EBBBCC?@@@<>@99424999,94934444
@HQ52Q:00140:00128
ACGCTCGACATGCCCAGGTACAGGAG
+
>9<<CCAAACA@@A688<87448877
@HQ52Q:00141:00109
CGTGTCTCTAGGCACAGGATTTGTGTAG
+
BCDBCBBB@A@@CDD?@<99919@@;@@
@HQ52Q:00141:00111
CGTGTCTCTAGGCACAGGATTTTGTGTAGA
+
CCCCCCCCBBB=@AA9954999/9997494
@HQ52Q:00141:00121
CGTGTCTCTAGGCACAGGATTTGTGTAG
+
CCJDCCBB???@BCC::998809@@?CD
@HQ52Q:00141:00141
CGTGTCTCTAGGCACAGGATTTTGTGTAG
+
BCDDBBBBBCC@@BA@@<9988/9@@<A<
@HQ52Q:00141:00144
TACTGAGCTACGAC
+
/////444444499
@HQ52Q:00143:00112
ACGAGTGCGTTCCCCATGTCGTAGGTACTC
+
AABABBBA>?5944/9>@?@???;379893
@HQ52Q:00143:00123
CGTGTCTCTAGGCACAGGATTTTGTGTAAGGC
+
ACCCCC?AABC@BCB9959999/999>@5954
@HQ52Q:00144:00129
AGCACTGTAGCTGTCACTAGTTACTTGT
+
BCDABBCBCCCCCDCC9:;;;7<BB@CC
@HQ52Q:00144:00140
CGTGTCTCTAGGCACAGGATTTGTGTAG
+
CCDCBAABBBB??A@=B@99809@@?DG
@HQ52Q:00145:00148
ACGAGTGCGTTCCCCATGTCGTAGGTACTC
+
@A@A@ACBCC@CDDACBB?>@A??:?@@@?
@HQ52Q:00146:00109
CGTGTCTCTAGGCACAGGATTTTGTGTAGA
+
DCCCAAACBBB@CDCA@<9999/9?@8999
@HQ52Q:00146:00133
TCTCTATGCGCTCCACATGTCTAAGGTA
+
CCCCEBAAAAAAC>A;<<C@@>>69699
@HQ52Q:00146:00146
CGTGTCTCTAGGCACAGGATTTTGTGTAG
+
CCDDCCBBAAB@CDCB@@9988/9>@?9<
@HQ52Q:00147:00134
ACGAGTGCGTTCCCCATGTCGTAGGTACTC
+
>@?@@?>@@@5999/9A@>@;<:==>@998
@HQ52Q:00101:00152
CGTGTCTCTAGGCACAGGATTTTGTGTAG
+
CDCBCBBCCBBB@BA:A>9999/8?>>@>
@HQ52Q:00101:00193
ACGAGTGCGTTCCCCATGTCGTAGGTACTC
+
BBBBCCCB=:2444-;@CBCCB??499???
@HQ52Q:00102:00194
ACGAGTGCGTTCCCCATGTCGTAGGTATC
+
9<C@@@ACACACHH:CB@?>>;87:=@7<
@HQ52Q:00103:00190
CGTGTCTCTAGGCACAGGATTTGTGTAG
+
AADC@@?CCCC@CEB@@@99919998?9
@HQ52Q:00105:00151
TAGTAACAGCCTCGCCATGACGAAGGTATTCC
+
>?@9924;999>B996;??==99596999696
@HQ52Q:00106:00166
AGCACTGTAGCTGTCACTAGTTACTTGT
+
BCBBEAACDDBABCBB::<BB?BCI@BB
@HQ52Q:00106:00177
CGTGTCTCTAGGCACAGGATTTTGTGTAG
+
ABCEDCCCCA@=@BA@@>9999/9@@?AA
@HQ52Q:00106:00180
CGTGTCTCTAGGC
+
=<CBBB<<;A?<0
@HQ52Q:00107:00178
ACGAGTGCGTTCCCCATGTCGTAGGTACTC
+
=@=>?ABAAB<@??6@@@@CC@??:999>8
@HQ52Q:00108:00197
TGATACGTCTCCTTCCTTAGTTACTTCAGTGC
+
9:<@AA>><CFBC@C=@;>99599997/////
@HQ52Q:00109:00175
CGTGCACAGGATTTTGTGTAGAGGC
+
BBCC@BECB=:777.6=??B@@@>A
@HQ52Q:00109:00196
ATCAGACACGGACACAGGTCAGAACACA
+
8799>@449;>::>/11,/764988444
@HQ52Q:00111:00185
TAGTATCAGCCTCCCCATGACGAAGGTATTCC
+
@AC<11=<11,1111*/49994954?984:;2
@HQ52Q:00113:00175
CGTGTCTCTAGGCACAGGATTTTGTGTAGA
+
@AACCC;<<CC@BEBBA<9999/9@@?@99
@HQ52Q:00114:00192
CGTGTCTCTAGGCACAGGATTTTGTGTAGA
+
ACBCBB;<<<<>BBB<424449/998>?99
@HQ52Q:00115:00158
CGTGTCTCTAGGCACAGGGTTTGTGTAGA
+
BAABCCBDBBB@CBA@AB1991999?9<9
@HQ52Q:00116:00151
ACGAGTGCGTTCCCCATG
+
?B@BBBA@>B5999/9AB
@HQ52Q:00116:00161
CGTGTCTCTAGGCACAGGATTTTGTGTGAG
+
ACFECBBBBBB@?BB9><9999/99><0/.
@HQ52Q:00116:00186
AAGCACTGTAGCTGTCACTAGTTACTTGT
+
,*,,,,87;<=EAAAC@99=99599959B
@HQ52Q:00117:00173
ACGAGTGCGTTCCCCATGTCGTAGGTACTC
+
>@CB@AABCB5999/9>>?CCCCC=?@B@@
@HQ52Q:00118:00173
CGTGTCTCTAGGCACAGGATTTTGTGTAG
+
BEDBDCCBEBB@CCD@A=9999/9@@>99
@HQ52Q:00118:00177
CGTGTCTCTAGGCACAGGATTTTGTGTAGA
+
CBCACCCCCBB@AFC@@=>>?>/9991111
@HQ52Q:00119:00169
CGTGTCTCTAGGCACAGGATTTTGTGTAG
+
EBDCBBBBAAAABC@;A?9999/9@@?A?
@HQ52Q:00120:00189
ATCAGACACGGACACAGCAGAACACACA
+
;;CC;;;A9969999><8;.0,0;/0./
@HQ52Q:00124:00173
ACGAGTGCGTTCCCCATGTCGTAGGTACTC
+
CBBB>999>>5944,44;99B977??@@BA
@HQ52Q:00124:00178
CGTGTCTCTAGGCACAGGATTTTGTGTAG
+
C?AABCBCCCC@CFDBD>9998-4>>>??
@HQ52Q:00125:00151
CGTGTCTCTAGGCACAGGATTTTGTGTAG
+
BCCDCCABBAB@DCDCC@BBBB8BA>7?4
@HQ52Q:00125:00180
ACGAGTGCGTTCCCCATGTCGTAGGTACTC
+
BBA?@ACCBBCA@@8@=??ABCBA=?:;;?
@HQ52Q:00128:00160
ACGAGTGCGTTCCCCATGTCGTAGGTACTC
+
>@BBBCCBAA744:4;A@BBA::::79998
@HQ52Q:00128:00170
CGTGTCTCTAGGCACAGGATTTTGTGTAG
+
BACCCCCCCCE@BCA@>B9999/9@@?99
@HQ52Q:00129:00170
TGATACGTCTCCTTCCTTAGTTACTTCA
+
A::999944;;9:242424442444244
@HQ52Q:00131:00197
CGTGTCTCTAGGCACAGGATTTTGTGTAG
+
BBBBCBBBB@@=>CB9@<9999/8>>>A9
@HQ52Q:00133:00162
ACGAGTGCGTTCCCCATGTCGTAGGTACTC
+
?ABAABCBCCCEDC8@;;8??@7747@?@>
@HQ52Q:00133:00191
ATATCGCGAGGGTATGGAAGACTCTAATA
+
>?9444444::5944314943333..,--
@HQ52Q:00134:00189
ACGAGTGCGTTCCCCATGTCGTAGGTACTC
+
=>@BB@@>@@6999/9>>?CBBBC>A;;;@
@HQ52Q:00134:00194
CGTGTCTCTAGGCACAGGATTTTGTGTAG
+
CCCCCCBABBB>>@@9969999/9@@?9<
@HQ52Q:00135:00154
ACGCTCGTACCATGCCAGGTA
+
@@@@=>111;,-,.0,.,*,,
@HQ52Q:00137:00161
ACGAGTGCGTTCCCCATGTCGTAGGTACTC
+
BB@B??A@@D6999/9@?BCCAAA=?@@A>
@HQ52Q:00137:00194
TAGTATCAGCCTCGCCATGACGAAGGTATTCC
+
;AA@?>>>9929>;:,1//6//4242444882
@HQ52Q:00138:00178
ACGAGTGCGTTCCCCATGTCGTAGGTACTC
+
?===9;9>@B6999/9@A??@B>=:79998
@HQ52Q:00139:00192
CGTGTCTCTAGGCACAGGATTTTGTGTAG
+
CCCDBCBBBBB@BCB?A=@AAA7@A?;:1
@HQ52Q:00140:00193
ATATCGCGAGGGTATGGAAGCACTTCTAGTA
+
@?@@A@?:99@=ABB?<=@94431011....
@HQ52Q:00141:00178
CGTGTCTCTAGGCACAGGATTTTGTGTAGA
+
CDA@@CBD<<=B@ACA92449=4>997994
@HQ52Q:00142:00168
CGTGTCTCTAGGACACAATGGATT
+
/11//66844/,//,,,*,,*,02
@HQ52Q:00143:00193
CGTGTCTCTAGGCACAGGATTTTGTGTAG
+
BBDB@BBBBAA?CDB>B?9999/8>@??9
@HQ52Q:00144:00191
TCTCTATGCGCTCCACATGTCTAAGGTAC
+
>444=@@>?>B996111//1/448898=3
@HQ52Q:00144:00192
CGTGTCTCTAGGCACAGGATTTTGTGTAGAGGCAT
+
;>AAABCCCBB?<C;9959999/9>>?9999699,
@HQ52Q:00146:00155
CGTGTCTCTAGGCACAGGATTTGTGTAGA
+
<==DACCDBBBDCDA@><99919?>>@99
@HQ52Q:00146:00188
CGTGTCTCTAGGCACATGGATTTTGTGTAGA
+
BBBCB@@@AA@<?<1111;?>@@9><<1999
@HQ52Q:00146:00190
ACGAGTGCGTTCCCCATGTCGTAGGTACTC
+
AAAC?@@>@@5999-9998BCCBB?B@AA@
@HQ52Q:00149:00186
ACGAGTGCGTTCCCCATGTCGTAGGTACTC
+
?@CB?AAECC=BAA7@@@@AA???:?@>>>
@HQ52Q:00101:00249
CGTGTCTCTAGGCACAGGATTTTGTGTAG
+
CCBC@AACCCCACC@=>>9998/9A@??A
@HQ52Q:00102:00245
ATCAGACACGGACACAGCAGAACACAC
+
?@BBBBCDCD@ABCCCCCCAA>;;=1:
@HQ52Q:00103:00240
CGTGTCTCTAGGCACAGGATTTTGTGTAG
+
CCCCCDCCCCA?ABA@@<9999/9@@899
@HQ52Q:00103:00244
CGTGTCTCTAGGCACAGGATTTTATGTAG
+
AACA@AAC<<<@CFBAA69999/9>?899
@HQ52Q:00105:00216
CGTGTCTCTAGGCACAGGATTTTGTGTAG
+
EDDCDCCC;9<@CA>>@>9999/9>>>>9
@HQ52Q:00105:00247
ATCAGACACGGACACAGTCAGAACACACG
+
;7;98=849;@@:::48949399@;=434
@HQ52Q:00106:00207
CGTGTCTCTAGGCACAGGATTTTGTGTAG
+
BCBCBBBBBBB@BAA=>;9998-4==899
@HQ52Q:00107:00235
CGTGTCTCTAGGCACAGGATTTTGTGTAG
+
@CBAAABCDCB@CCCCBB9444/999A??
@HQ52Q:00107:00246
CGTGTCTCTAGGCACTGGATTTGTGTAG
+
AACDEBBABDB@BEC:C=988-9@@?BB
@HQ52Q:00109:00203
ACGCTCGACATGCCCAG
+
AABBCCCCCBCAAA<@>
@HQ52Q:00109:00209
ACGAGTGCGTTCCCATGTCGTAGGTACTC
+
@@BBBBCBBC@BB?BCBAAAB@?:?;;;;
@HQ52Q:00110:00235
ACGAGTGCGTTCCCCATGTCGTAGGTACTC
+
;;A@@ABCCC?CBB4;;AAA?8774799@8
@HQ52Q:00110:00239
ACGAGTGCGTTCCCCATGTCGTAGGTACTC
+
9;B;;<ACABABBB9A@@;;@<<<:79998
@HQ52Q:00113:00220
CGTGTCTCTAGGCACATGGATTT
+
;<;DCC<<;@><0---,,2,,,,
@HQ52Q:00116:00214
CGTGTCTCTAGGCACAGGATTTTGTGTAG
+
AEBCDCBBCB@@BDD?@<9998/8>>>BB
@HQ52Q:00119:00214
CGTGTCTCTAGGCAAGGATTTTGTGTAGA
+
BBAD@A@CCCC>CDCB;8999/9BA?9<;
@HQ52Q:00119:00240
CGTGTCTCTAGGCACAGGATTTTGTGTAG
+
CCECCCBBBCC@CAA>@A9999/9@@@BA
@HQ52Q:00120:00238
CGTGTCTCTAGGCACATGGATT
+
CCCCCCC<;<;<81111-+-,2
@HQ52Q:00121:00212
TAGTATCAGCCTCGCCATGACGAAGGTATTCC
+
AAA@?>>;9<=@BCDBBCBB@442959999>9
@HQ52Q:00123:00241
CGTGTCTCTAGGCAA
+
911/1/8688>93,*
@HQ52Q:00123:00243
ACGAGTGCGTTCCCCATGTCGTAGGTACTC
+
9;:89?99995999-4//..6997:7?943
@HQ52Q:00124:00204
TGATACGTCTCCTTCCTTAGTTACTTCAGTGC
+
BCCBBBDCCDC?CAC@C@B??=@A@<?>899>
@HQ52Q:00125:00200
CGTGTCTCTAGGCACAGGATTTTGTGTAG
+
CCAA@DBBA@@>A;99@>9999/9>?>>>
@HQ52Q:00125:00217
CGTGTCTCTAGGC
+
CCDCBBBBBAADB
@HQ52Q:00126:00205
CGTGTCTCTAGGCAACAGGATT
+
999494;>94/,./,///5///
@HQ52Q:00127:00248
TCTCTATGCGCTCCACTATGTCTAAGGTA
+
1///68<ABB><>;11////9447>@>;>
@HQ52Q:00128:00248
CGTGTCTCTAGGCACAGGATTTTGTGTAG
+
AACCCCBBBBBCDE@@?A9999/9?@@EA
@HQ52Q:00131:00221
ACGAGTGCGTTCCCCATGTCGTAGGTACTC
+
BBBBAB@>@@5999,49>7<?;;95:9:97
@HQ52Q:00131:00224
CGTGTCTCTAGGCACAGGATTTTGTGTAG
+
CCCCBBB???B@BDA@@=>>>=4=>989?
@HQ52Q:00133:00227
CGTGTCTCTAGGCACAGGATTTTGTGTAG
+
@BCAAACBCBB@CCB?@?9998-899899
@HQ52Q:00134:00201
ATCAGACACGGACACAGCAGAACACAC
+
BBBB::<CCC?CFCA@@@@@?=@C???
@HQ52Q:00134:00221
CGTGTCTCTAGGCACAGGATTTTGTGTAG
+
CBEBBAAAAAB@<ABCC@@@>?6=;;999
@HQ52Q:00137:00203
ACGAGTGCGTTCCCCATGTCGTAGGTACTC
+
BBCBCCBABB====6@@B@BCBBB26:@@A
@HQ52Q:00137:00247
ACGAGTGCGTTCCCCATGTCGTAGGTACTC
+
41//1/8:;;;CDD9A?<;??88:57>>?>
@HQ52Q:00138:00203
CGTGTCTCTAGGCACATGGATTTTGTGT
+
BBBCBBCD=<;?><111171///*/670
@HQ52Q:00138:00211
CGTGTCTCTAGGCTACAGGATTTTTGTG
+
BANDDBBB>>>:10-882*/////*/87
@HQ52Q:00139:00212
ACGAGTGCGTTCCCCATGTCG
+
@@B@@ACAAA=@>>4@@@?BB
@HQ52Q:00140:00221
CGTGTCTCTAGGCACAGGATTTTGTGTAG
+
@@BBCCCCCBC@@AABC?ABB@6>>>>>?
@HQ52Q:00140:00223
CGTGTCTCTAGGCACAGGATTTTGTGTAG
+
BBFDCBBBBBBABDB?@;>===48>=>@@
@HQ52Q:00141:00217
ACGAGTGCGTTCCCCATGTCGTAGGTACTC
+
CCBBBBBBBB=AAA6@AA@AA???=:;;AA
@HQ52Q:00141:00224
CGTGTCTCTAGGCACAGGATTTTGTGTAG
+
DDDABBBBAFA@AB?>?>9999/9@9899
@HQ52Q:00142:00235
ACGAGTGCGTTCCCCATGTCGTAGGTACTC
+
@>>?=A=>995999,4;??@A;::;<>>@?
@HQ52Q:00144:00238
CGTGTCTCTAGGCACAGGATTTTGTGTAG
+
<>BCBBBCCCC@CCC?@59999/9@@?BB
@HQ52Q:00145:00225
ACGAGTGCGTTCCCCATGTCGTAGGTACTC
+
BBB@@AAACLDDED9BBA;;000/,////.
@HQ52Q:00145:00238
ACGAAGTGCGTTCCCATGTCGTAGGTACTC
+
BACB@AA?>>>59919@@ACA???4799><
@HQ52Q:00146:00229
CGTGTCTCTAGGCACATGGATTTGTGTAGA
+
B<=>FECCCCDB;>;999<99904;;4444
@HQ52Q:00147:00213
ACGAGTGCGTTCCCCATGTCGTAGGTACTC
+
A;99AA>=<C@EED9CBCBD@@@B>:;<B>
@HQ52Q:00149:00220
ATCAGACACGGACACAGCAGAACACACAGA
+
9899>?@@@=;C=B@@@?938<>>771...
@HQ52Q:00149:00249
CGTGTCTCTAGGCACAGGATTTTGTGTAGA
+
CCCCCDC;<<D@CCA?>;9999/9>@8999
@HQ52Q:00101:00293
CGTGTCTCTAGGCACAGGATTTGTGTAGAG
+
>==A@A@BA@@@AB>?><99919>>>9994
@HQ52Q:00102:00258
ACGAGTGCGTTCCCCATGTCGTAGGTACTC
+
ABCCBAB?>?2444/9=@ABBCCC?A<;;@
@HQ52Q:00102:00265
ACGAGTGCGTTCCCCATGTCGTAGGTACTC
+
AA?BCCBBAB599;/;>AAAA?<?:<9998
@HQ52Q:00104:00253
ACGAGTGCGTTCCCCATGTCGTAGGTACTC
+
?@@DCCDCCA8:::5;@CCCBAA@5:9998
@HQ52Q:00104:00266
CGTGTCTCTAGGCACAGGATTTTGTGTAG
+
BBDBBAAABBBA@A;99?9999/9@B?@>
@HQ52Q:00105:00280
CGTGTCTCTAGGCACAGGATTTTGTGTAG
+
C:::CCCC<<<@CC@@@>9999/9>@?FF
@HQ52Q:00105:00290
ACGAGTGCGTTCCCCATGTCGTAGGTACTC
+
BBB??AA@@B:<<<4<@@AC@@?B>9:;@A
@HQ52Q:00105:00297
ATATCGCGAGGGTATGGAAGACTCTATAGA
+
48@@@ACAAANACBBB=@=>@?==610400
@HQ52Q:00108:00289
ACGAGTGCGTTCCCCATGTCGTAGGTACTC
+
;<CB@AAA@B<@>>4>9988@A@C@B<;<A
@HQ52Q:00109:00281
TACTGAGCTACACACACAGAAAGATTGGTG
+
B9<<EFC<<<<<=><<9A9??8=;<3631=
@HQ52Q:00109:00282
CGTGTCTCTAGGCACAGGATTTTGTGTAG
+
CBECCCCBCBB@@CBA@<9999/9998EF
@HQ52Q:00110:00260
CGTGTCTCTAGGCACAGGATTTTGTGTAG
+
?@ACCBBCCCC@CCCB?:9999/9>@@??
@HQ52Q:00114:00251
CGTGTCTCTAGGCACAGGATTTTGTATAG
+
CCCC@??BAF@ACFAAA@BAAB8@>BA@<
@HQ52Q:00116:00254
ACGAGTGCGTTCCCCATGTCGTAGGTACTC
+
ABCBBBAC995999/9@@ABBA@@::99@?
@HQ52Q:00118:00266
CGTGTCTCTAGGCACAGGATTTTGTGTAG
+
BCCCBBABAAA@AE@9>;9988/9???AB
@HQ52Q:00120:00279
CGTGTCTCTAGGCACAGGATTTTGTGTAG
+
BBEBECBB?>@CCDB=><9999/99>899
@HQ52Q:00122:00263
ACGAGTGCGTTCCCCATGTCGTAGGTACTC
+
;;@@ACECCD@CCB9BA>>>?877378487
@HQ52Q:00122:00264
CGTGTCTCTAGGCACAGGATTTTGTGTAG
+
BAAACBBCB?B>AA>?B@9999/9A@@EB
@HQ52Q:00122:00268
ACGAGTGCGTTCCCCATGTCGTAGGTACTC
+
??@AAAABCC>BBE9BBB???::7:=>>>>
@HQ52Q:00123:00263
ACGAGTGCGTTCCCATGTCGTAGGTACTTC
+
=9999444;;2991444333343336/1,.
@HQ52Q:00123:00289
TAGTATCAGCCTCGCCATGACGAAGGTATACC
+
@@B@ABDCCG@BB@A?ACBBC<;79<>?4442
@HQ52Q:00123:00298
CGTGTCTCTAGGCACAGGATTTTGTGTAG
+
CCDAAA==?BBA>AA@>=9999/9@@@B9
@HQ52Q:00124:00270
TGATACGTCTCCTTCCTTAGTTGATCTTGA
+
9999AB994442424898688,/////,//
@HQ52Q:00125:00268
ACGAGTGCGTTCCCCATGTCGTAGGTACTC
+
@ACCCCDCBA<AA?9ABCAACA<?:?@@;;
@HQ52Q:00125:00284
CGTGTCTCTAGGCACAGATTTGATGTAGA
+
444444468//,.28//18857;864644
@HQ52Q:00126:00273
CGTGTCTCTAGGCACAGGATTTTGTGTAGA
+
CCDBBCBBBBB@CFC@@<9999/9@@?@99
@HQ52Q:00127:00257
CGTGTCTCTAGGC
+
CBDDCBB?BBB@@
@HQ52Q:00127:00292
ACGAGTGCGTTCCCCATGTCGTAGGTACTC
+
@@AB;;<AAA>BBB7B@A@AAA@@<?>;98
@HQ52Q:00128:00295
ACGAGTGCGTTCCCCATGTCGTAGGTACTC
+
?@BBBBCCGC@ECB9B>@<@@>?<:79997
@HQ52Q:00129:00293
CGTGTCTCTAGGCA
+
CBCCECBB@@@@CE
@HQ52Q:00130:00264
CGTGTCTCTAGGCACAGGATTTTGTGTAGA
+
AACGCBBDBCC@BC>=<?BBCE9<<@?999
@HQ52Q:00130:00272
ACGAGTGCGTTCCCCATGTCGTAGGTACTC
+
A?@ABCCCDB;===4@@@;BB@@?=A@@@?
@HQ52Q:00130:00286
ACGAGTGCGTTCCCCATGTCGTAGGTACTC
+
9999<ABBAB5994/9>>??@;;;<799>7
@HQ52Q:00131:00256
ACGAGTGCGTTCCCCATGTCGTAGGTACTC
+
BBBABBDCCCADCC9B??<;@@6637>>>>
@HQ52Q:00131:00266
CGTGTCTCTAGGCACAGGATTTTGTGTAG
+
DC:<<CCCECC?BCCBB@9998/9??>FA
@HQ52Q:00131:00291
ACGAGTGCGTTCCCCATGTCGTAGGTACTC
+
=@BB@@@@@@5999/9A@ABBBA?888@?@
@HQ52Q:00133:00276
ACGAGGTGCGTTC
+
49>11,1///8,/
@HQ52Q:00134:00274
CGTGTCTCTAGGCACAGGATTTTGTGTAGAG
+
BACA@ABB;<;>?AA@=:99=>41117/1/6
@HQ52Q:00138:00255
CGTGTCTCTAGGCACAGGATTTTGTGTAGAGAGGCTGA
+
ACDDDCBBAAB<@@@?><>>@@6@@?>F99991,/.,,
@HQ52Q:00139:00290
CGTGTCTCTAGGCACAGGATTTTGTGTAG
+
AAB<99?>999<7;/88,////+1//.//
@HQ52Q:00140:00250
ACGAGTGCGTTCCCCATGTCGTAGGTACTC
+
4;A;;<>AAB>BAB4<9@>>8871014443
@HQ52Q:00140:00294
CGTGTCTCTAGGCACAGG
+
BEGAAB@@@@A<?999>;
@HQ52Q:00143:00285
CGTGTCTCTAGGCACAGGATTTTGTGTAG
+
CCDCDBBCBBB@ACAB@?9999/9>>?99
@HQ52Q:00144:00278
TACTGAGCTACACACACAGAAAGATTGGTG
+
BB<;?GDECCCCA?AAACCCCABBB?B?B@
@HQ52Q:00145:00278
CGTGTCTCTAGGCACAGGA
+
CDDCED9;;CC@@AACAA9
@HQ52Q:00146:00278
CGTGTCTCTAGGCACAGGATTTTGTGTAG
+
=BCBBBDCCCC@CFCCB:<9>>4>@@?99
@HQ52Q:00148:00264
CGTGTCTCTAGGCACAGGATTTTGTGTAG
+
??ACEECCBBB@BDB@@>9999/9>????
@HQ52Q:00149:00256
ACGAGTGCGTTCCCCATGTCGTAGGTACTC
+
9<B@@ABBBCAEDD9AAB:88>77479998
@HQ52Q:00149:00298
CGTGTCTCTAGGCACAGGATTTTGTGTAG
+
BBCBCBBB;;<@B;99959999/9AABCB
@HQ52Q:00100:00313
AGCACTGTAGATGTCACTAGTTACTTGT
+
ABABB?ADEEB?BCCD@?@@@=@AD<@?
@HQ52Q:00100:00319
CGTGTCTCTAGGCACAAGATTTTGTGTAG
+
;<CCAAAAA@C@CDCC=@9>>@4@@@ACA
@HQ52Q:00100:00340
ACGAGTGCGTTCCCCATGTCGTAGGTACTC
+
?BB??AAA@@6999/9>@@CCB@?49;@@?
@HQ52Q:00101:00317
ACGAGTGCGTTCCCCATGTCGTAGGTACTC
+
BBBB@@ACCD@CFC9@@@@@878>37999>
@HQ52Q:00101:00338
CGTGTCTCTAGGCACAGGATTTTGTGTAGA
+
BBCCCCCCBBC@BCA?@>9999/9998@99
@HQ52Q:00103:00335
ACGAGTGCGTTCCCCATGTCGTAGGTACAC
+
9<CBBBECBB@ECD9BA?;@7787379>?8
@HQ52Q:00103:00344
ACGAGTGCGTTCCCCATGTCGTAGGTACTC
+
9;:;;ACCBB7;;;4<A@ABDEBC@B<<<A
@HQ52Q:00104:00311
CGTGTCTTAGGCACAGGATTTTGTGTAG
+
ABCCAB@<996;A?><:7888.8?@@EC
@HQ52Q:00104:00314
CTCTAGGCACAGGATTTTATGTAGAGGC
+
::=DCB@CBA>>;8888.8>?>>>??;=
@HQ52Q:00105:00317
TAGTATCAGCCTCC
+
4446;66,-,*,,2
@HQ52Q:00106:00327
CGTGTCTCTAGGCACAGGATTTTGTGTAG
+
CCEBCCBB@?@@BDBBB@BBBC8BC@;<:
@HQ52Q:00107:00337
CGTGTCTCTAGGCACAGGATTTGTGTAG
+
BDDCBA@BBBB:8:A?B=99909ABC>B
@HQ52Q:00112:00341
ACGAGTGCGTTCCCCATGTCG
+
BBCBEDCBAA6:::4<BACNC
@HQ52Q:00112:00347
ACGAGTGCGTTCCCCATGTCGTAGGTACTC
+
A@@BB;<9@@6999/9>>>ABBAA;?@AA8
@HQ52Q:00115:00305
CGTGTCTCTAGGCACAGGATTTTGTGTAG
+
CCBAAAAABAB@CCCBA@9999/9@@>>9
@HQ52Q:00116:00303
CGTGTCTCTAGGCACAGGATTTTGTGTAG
+
CCDDBBBBAAA@BCBAA<>>>=48>>>@?
@HQ52Q:00116:00328
CGTGTCTCTAGGCACAGGATTTTGTGT
+
999994449;A<<A=?77///1+----
@HQ52Q:00117:00336
CGTGTCTCTAGGCACAGGATTTTGTGTAG
+
CBDCCBBBBBB@AFC?@=@@>@6>@??BB
@HQ52Q:00118:00310
CGTGTCTCTAGGCACAGGATTTTGTGTAG
+
DDCCBBBBBBB@DFB@@?9999/9@@899
@HQ52Q:00118:00340
AGCACTGTAGCTGGTCAC
+
494444444444424444
@HQ52Q:00119:00331
TACTGAGCTACACACACAGAAAGATTGGT
+
BB@??BCCBD?AA?=9>@888/7==:?<@
@HQ52Q:00123:00301
CGTGTCTCAAGGCACAGGATTTGTGTAGAGG
+
BAADCDBCC?B?BC?>==888/8877:4442
@HQ52Q:00123:00338
CGTGTCTCTAGGCACAGGA
+
CCC:<<B;;;BABBCBA:<
@HQ52Q:00126:00305
AGCACTGTAGCTGTCACTAGTTACTTGT
+
ABBBAA?BDCCCCHD@@@A<;8<DA?BB
@HQ52Q:00127:00349
TCTCTATGCGCTCCACATGTCTAAGGT
+
ABBAA@BBDCBBCAC??ACD9885969
@HQ52Q:00129:00325
CGTGTCTCTAGGCACAGGATTTTGTGTAG
+
CDDDCB?BBBB@BCDB@:9444-4>??@C
@HQ52Q:00130:00348
ACGAGTGCGTTCCCCATGTCGTAGGTACTC
+
BEBB@@ABA@5;9;/9>AAAAA>>379>>?
@HQ52Q:00131:00346
CGTGTCTCTAGGCACAGGATTTTGTGTAGA
+
CCCBBDCBBA?<:9999284>>4?@>8949
@HQ52Q:00132:00303
CGTGTCCTAGGACAGGATTTTGTGTAG
+
AB?AADACCC@CC??:<@==6@@@?BD
@HQ52Q:00132:00336
ACGAGTGCGTTCCCCATGTCGTAGGTACTC
+
???A;;9@996999/9998BB887:799@7
@HQ52Q:00133:00326
ACGAGTGCGTTCCCCATGTCGTAGGTACTC
+
>B?BBBBA995499/9>>>AA?==;:9;AB
@HQ52Q:00135:00320
CGTGTCTCTAGGCACAGGATTTTGTGTAG
+
AACCCCCBAAC=@ABBB>9999/9>>?EA
@HQ52Q:00135:00323
ACGAGTGCGTTCCCCATGTCGTAGGTACTC
+
8:;;<BCCCN?BCC:CBBABCB8:47999@
@HQ52Q:00136:00324
ACGAGTGCGTTCCCCATGTCGTAGGTACTC
+
BB>@@BA@@C?BBC7BBB@??@@>:79998
@HQ52Q:00137:00320
ATCAGACACGGACACAGCAGAACACAC
+
9;@@<<<CCFBCDCCCCBBBC@A@AAB
@HQ52Q:00137:00333
CGTGTCTCTAGGCACATGGATTTTGTGTA
+
BA;<9>999;9=><1111,////*///8;
@HQ52Q:00138:00324
ACGAGTGCGTTCCCCATGTCGTAGGTACTC
+
BBA>:;=CCCBDDK9CC@?>>800,0;11.
@HQ52Q:00139:00331
CGTGTCTCTAGGCACAGGATTTTGTGTAGA
+
CCDDA@@BBBB=AB99959999/9>98994
@HQ52Q:00140:00305
CGTGTCTCTAGGCACAGGATTTTGTGTAGA
+
C;=<CDCCCA@=@AC>@<>A@@4>>@<@<1
@HQ52Q:00140:00310
CGTGTCTCTAGGCACATGGATTTTGTGTAGA
+
BBBBCCCCCCCBA>@111:1111*1>;/444
@HQ52Q:00140:00331
CGTGTCTCTAGGACACATGGATTTTGTGTAGAGGGC
+
=@AAA@>;111,/....4429;;A6>;7133111,1
@HQ52Q:00141:00310
ACGAGTGCGTTCCCCATGTCGTAGGTACTC
+
AB>?@BBBBB5;9;/9@A@BBBA@:?;;;>
@HQ52Q:00141:00317
CGTGTCTCTAGGCACAGGATTTTGTGTAGA
+
<<<CDCBBNBB>?CAAA=@@AA7?>>8999
@HQ52Q:00141:00349
ACGCTCGACAGCCCAGGTACAAGAGAC
+
9A@@;;<BA@@AC>CD=@:9:,//...
@HQ52Q:00142:00344
TACTGAGCTACACACACAGAAAGA
+
>@AAACICCC@=1111//...+.1
@HQ52Q:00143:00333
ACGAGTGCGTTCCCCATGTCG
+
BBBABAA=@@5999/9998AB
@HQ52Q:00143:00341
ACGAGTGCGTTCCCCATGTCGTAGGTAACTC
+
49@;<;;CHH@DCC:A@>>>:010,//,/8.
@HQ52Q:00147:00305
CGTGTCTCTAGGCACAGGATTTTGTGTAG
+
CBCDCBBBCBB@CDCBBABB@C44898??
@HQ52Q:00147:00348
CGTGTCTCTAGGCACAGGATTTTGTGTAG
+
BBABAB@AFCC@CDAA=:8999/9>??A9
@HQ52Q:00100:00355
TACTGAGCTACACACACATGAAAG
+
B;<<A@;B;9994944448333,1
@HQ52Q:00100:00361
CGTGTCTCTAGGCACAGGATTTTGTGTAG
+
BBCCBBBBCCC@@AAB@=9988/8@>>><
@HQ52Q:00100:00394
ACGAGTGCGTTCCCCATGTCGTAGGTACTC
+
9;@AAACCBBACBB9BA@@CCA@A=@;<;@
@HQ52Q:00102:00365
CGTGTCTCTAGGCACAGGATTTTGTGTAG
+
BBCBBCDBBCB@CDBA>94999/9A@>>>
@HQ52Q:00102:00389
ACGAGTACGTTCCCCATGTCGTAGGTACTC
+
9<BDDCCCBB>AAA1:;B;:;@?>4:9<@>
@HQ52Q:00103:00359
CGTGTCTCTAGGCACAGGATTTTGTGTAG
+
BBCCBBAB??A@AB@9><9999/9@@?CC
@HQ52Q:00108:00378
CGTGTCTCTAGGCACAGGATTTTGTGTAG
+
@BDDB>>>CCC@ACC:=<=DDD:DC@>??
@HQ52Q:00108:00393
TGATACGTCTCCTTCCTTAGTTACTTCAG
+
CCBBBB<<<ADCECC@D=@AB=AAB@;11
@HQ52Q:00109:00350
CGTGTCTCTAGGCACAGGATTTTGTGTAGA
+
CCDB@A@BAAA@CC>>>;8999/9843444
@HQ52Q:00110:00360
CGTGTCTCTAGGCACAGGATTTTGTGTAG
+
CBCDBBBBBBC?BCBB@59999/9A>>>>
@HQ52Q:00111:00397
CGTGTCTCTAGGCACAGGATTTTGTGTAG
+
C@AAHCCBCCC?BCB9@@9998/9@@???
@HQ52Q:00114:00373
ACGAGTGCGTTCCCCATGTCGTAGGTACTC
+
BGBBBECCCC@BDD9CCCBAB:::579998
@HQ52Q:00114:00398
ATCAGACACGGACACAGCAGAACACAC
+
;A@B;<;<<<8<>BC@BAD@@=@C???
@HQ52Q:00116:00364
CGTGTCTCTAGGCACATGGATTTGTGTAGAG
+
@?:<<1111149?:11//5///+///69444
@HQ52Q:00117:00389
ATCAGACACGGACACAGCAGAACACACA
+
>@@BBBBA@@79999848844447//.,
@HQ52Q:00119:00358
AGCACTGTAGCTGTCACTAGTTACTTGT
+
44444@>9944999:<<999>699959=
@HQ52Q:00119:00371
CGTGTCTCTAGGCACAGGATTTTGTGTAG
+
CC:><ACCFCC@BCA@><9888/8@@BAB
@HQ52Q:00123:00378
CGTGTCTCTAGGC
+
ACCCDDBDBCC=@
@HQ52Q:00125:00383
TCTCTATGCGCTCCACATGTCTAAGGTAC
+
11////449944A=@<<9>;<11-/,///
@HQ52Q:00126:00374
TGATAACGTCTCCTTCCTTAGTTACTTCAGT
+
9998>5;;CADB8<69<>59;B=AAB??499
@HQ52Q:00126:00395
TAGTATCAGCCTCGCCATGACGAAGGTATTCC
+
@@A@A@AA@@=@A@@>ACBBC=;69?899<>5
@HQ52Q:00127:00380
CGTGTCTCTAGGCACAGGATTTTGTGTAG
+
ABACDA@ACBB?BFCBB?9999/8@@???
@HQ52Q:00129:00351
CGTGTCTCTAGGCACAGGATTTTGTGTAGA
+
@A@CAAACCCC@CDA>><9999/9>@?>?9
@HQ52Q:00129:00388
CGTGTCTCTAGGCACAGGATTTTGTGTAGA
+
CACDCCBBBBC?AC949<9999/99?>?99
@HQ52Q:00131:00370
CGTGTCTCTAGGCACAGGATTTTGTGTAG
+
BCCCCCC:;;B@BCCBA<9998/9@>?AA
@HQ52Q:00131:00378
CGTGTCTCTAGGCACATGGATTTGT
+
4:944=999?@581//,,*,,,*,,
@HQ52Q:00131:00389
TCTCTATGCGCTCCACATGTCTAAGGT
+
BAAACCBCDCDAA?=ABCAA@BB9959
@HQ52Q:00132:00378
CGTGTCTCTAGGCACAGGATTTTGTGTAG
+
CCEDDDBAA@@@@BA9969>>>4>>@;11
@HQ52Q:00132:00390
CGTGTCTCTAGGCACAGGATTTTGTGTAGAG
+
44949=9999;68??9969999/9>?C9999
@HQ52Q:00135:00393
CGTGTCTCTAGGCACAGGATTTTGTGTA
+
@BCCCDCBBABBBCBAAA999;-8@@>A
@HQ52Q:00136:00350
CGTGTCTCTAGGCACAGGATTTTGTGTAG
+
DCCDBCBBC;:48??9959>@@7BBB@A9
@HQ52Q:00138:00366
ACGAGTGCGTTCCCCATGTCGTAGGTACTC
+
BBB?@ACCCA8:::4;==>BDAAA>A@@@?
@HQ52Q:00139:00361
CGTGTCTCTAGGCACAGGATTTTGTGTAG
+
CCCCDCCCDBB@BDCCC@BBB@6=>>>99
@HQ52Q:00139:00378
ACGAGTGCGTTCCCCATGTCGTAGGTACTC
+
;<CC<<=BBB=AAA8@BBABCA>B=:@@BA
@HQ52Q:00140:00366
TACTGAGCTACACACACAGAAAGATTTG
+
CCDCCCCDA?;99>994:333,1111,1
@HQ52Q:00142:00386
ACGAGTGCGTTCCCCATGTCGTAGGTAACTC
+
@@A@@>>>>?5999,4443744433.1,/84
@HQ52Q:00143:00366
CGTGTCTCTAGGCACATGGATTTTGTGTAG
+
DBDBB:9<@CC481;111:1111*/788:9
@HQ52Q:00143:00372
ACGAGTGCGTTCCCCATGTCGTAGGTACTC
+
BBBCCCAAAKACCC9A?>>>8861014443
@HQ52Q:00143:00376
CGTGTCTCTAGGCACAGGATTTTGTGTAG
+
BBDBCBBB@AA@BCDBB>@@@@6=@;6:6
@HQ52Q:00144:00387
ATATCGCGAGGGTATGGAAGACTCTATAGAG
+
@@BBCCH=<=C>A?BB=>;>8776@?;;;44
@HQ52Q:00145:00388
CGTGTCTCTAGGCACAGGATTTTGTGTAGA
+
BCBCCDBBBDC?AB@>?>9999/9@@?A><
@HQ52Q:00146:00386
ACGAGTGCGTTCCCCATGTCGTAGGTACTC
+
9;C;;<CBAB=AAA6@@B?<>88737>998
@HQ52Q:00149:00374
CGTGTCTCTAGGCACAGGATTTTGTGTAGA
+
@@CCDCAAAA@@@C@@><9999/99@;@@1
@HQ52Q:00101:00414
CGTGTCTCTAGGCACAGGATTTTGTGTAG
+
BBGBBABCCCC?BD@=>;8999/9@@>??
@HQ52Q:00101:00442
TACTGAGCTACACACACAGAAAGATTGGT
+
??AABCHCCAAAC@@89988807774631
@HQ52Q:00103:00431
TGATACGTCTCCTCCTAG
+
>ABCCA@@;--*,,*,**
@HQ52Q:00104:00405
TAGTATCAGCCTCGCCATGACGAAGGTTATTCC
+
<BCAABB@;;7<BBBBHCB@A:929;>594248
@HQ52Q:00105:00422
ATCAGACACGGACACAGCAGAACACACAGA
+
=;@B;;;<><8=<BA@>@?885887717./
@HQ52Q:00108:00442
CGTGTCTCTAGGCACAGGATTTGTGTAG
+
CDCCCC?@ABB?@B@?>699919??>>9
@HQ52Q:00109:00426
AGCACTGTAGCTGTCTCTAGTTACTTGGTGC
+
CCC:B>BCCCBBBCDDEBBBB?BAB=A8:;>
@HQ52Q:00111:00424
TCTCTATGCGCTCGACATGTTCTA
+
,,,,86=>>>>11///,///,//,
@HQ52Q:00112:00431
ATATCGCGAGGGTATGGAAGACTCTATA
+
?>ABBCC::<C>C@@@@C8;;AAA@A?@
@HQ52Q:00117:00406
CGTGTCTCTAGGCACAGGATTTTGTGTAGA
+
CBBBCBB>@@@>>A@9424499/9;;:111
@HQ52Q:00117:00424
CGTGTCTCTAGGCACAGGTTTTGTAGA
+
=AACCCCCBBB@@A1//8777*,,**,
@HQ52Q:00117:00442
TAGTATCAGCCTCGCCATGACGAAGGTATTCC
+
@BC@?AC@@@=@BAB?B=:4999695844242
@HQ52Q:00119:00403
CGTGTCTCTAGGCACAGGATTTTGTGTAGA
+
?;::CA>=?>=;;A44484444,4/84///
@HQ52Q:00119:00434
TAGTATCAGCCTCGCCATGACGAAGGTATTCC
+
@===??@@9929>>>89>9999454244/78,
@HQ52Q:00120:00443
CGTGTCTCTAGGCACATGGATTTGTGTAG
+
9;9B<<;CBAB=>@<111=111,/::64:
@HQ52Q:00123:00433
ACGAGTGCGTTCCCCATGTCGTAGGTACTC
+
=@@@AAAB@;6;;;1;@A@CDAA?===998
@HQ52Q:00123:00443
CGTGTCTCTAGGCACAGGATTTTGTGTAGA
+
CBEBCC>>;;958A9948999>4>>>8944
@HQ52Q:00124:00406
ACGAGTGCGTTCCCCATGTCG
+
BBBBCCBBBE@CCC9CAA@EC
@HQ52Q:00124:00418
CGTGTCTCTAGGCACAGGATTTTGTGTAG
+
CBCAAABDCDC@CCCCB>@==@6@???99
@HQ52Q:00126:00426
ACGAGTGCGTTCCCCATGTCGTAGGTACTC
+
BBBA@@ACBA=BBB7BBBAABBAA?B@@AC
@HQ52Q:00127:00406
CGTGTCTCTAGGCACAGGATTTTGTGTAGA
+
CCECCCBBBBC@ABA>><9999/9>>>?>9
@HQ52Q:00132:00418
CGTGTCTCTAGGCACAGGATTTTGTGTAG
+
@@ACBBACBCC@CEB=@<9999/8>@?99
@HQ52Q:00133:00411
CGTGTCTCTAGGCACAGGATTTTGTGTAG
+
BBBBBB@CCBC@ABB?@A9998-8>>>CC
@HQ52Q:00133:00421
TCTCTATGCGCTCCACATGTCTAAGGT
+
98994444::99=<=9994446656,/
@HQ52Q:00135:00415
ACGAGTGCGTTCCCCATGTCGTAGGTACTC
+
?ACCBBBB;;2444/99@A@8871064443
@HQ52Q:00136:00421
ACGAGTGCGTTCCCCATGTCGTAGGTACTC
+
BBCCCCCBAA?AAB7C??>>@A?A>?@@@?
@HQ52Q:00138:00432
CGTGTCTCTAGGCACAGGATTTTGTGTAGAGG
+
>CAA@@@A999<899<989BBB5;9>>99444
@HQ52Q:00138:00434
CGTGTCTCTAGGCACAGGATTTTGTGTAG
+
BBBFCC@@A@@=@CA@@<9999/99@B99
@HQ52Q:00139:00418
CGTGTCTCTAGGCGACAGGATTTTGTTGTAGGA
+
4967////1:;,..///424;;;191,/866,/
@HQ52Q:00140:00414
CGTGTCTCTAGGCACAGGATTTTGTGTAG
+
CCCCDDEBBBB@BCBA@@9999/9@@899
@HQ52Q:00143:00400
TACTGAGCTACACACACGATGAA
+
>4444444844499////////,
@HQ52Q:00143:00421
CGTGTCTCTAGGCACAGGATTTTGTGTAG
+
ADDDCABABBB@@A?9@<9998/8@@>AA
@HQ52Q:00146:00442
CGTGTCTCTAGGCACAGGATTTTGTGTAG
+
AAACCCECCCCA@ABAA=?@AA7>>?>99
@HQ52Q:00146:00445
CGTGTCTCTAAGCACAGGATTTTGTGTAGA
+
BBCBBCBB?>;?>999>;>@@@49;9>@@9
@HQ52Q:00100:00485
ATATCGCGAGGGTATGGAAGACTCTATAGA
+
CABBBBBBBBB>B@@@8;8<BA@B@@76//
@HQ52Q:00101:00450
ACGAGTGCGTTCCCCATGTCGTAGGTACTC
+
A?=@=<<<11,1::0:;@@BAA@A<?;;;A
@HQ52Q:00101:00459
ACGAGTGCGTTCCCCATGTCGTAGGTACTC
+
?@?@@BA@?B699<49??@@A;::=?;;<A
@HQ52Q:00102:00454
CGTGTCTCTAGGCACAGGATTTTGTGTAG
+
CDCCCCBBBBC@A:;9C?9999/9>>@?A
@HQ52Q:00102:00461
ATATCGCGAGGATATGGAAGACTCTA
+
AC?@@BCD?@@CB:<<@B>BBCAA@B
@HQ52Q:00104:00450
TAGTATCAGCCTCCGCCATGACGAAGGTATTCC
+
484444944424499929//;;11-/,///78,
@HQ52Q:00105:00466
ACGAGTGCGTTCCCCATGTCGTAGGTACTC
+
BBBAABCBA==?==6@=AAAAAAB=@A;;8
@HQ52Q:00106:00460
CGTGTCTCTAGGCACAGGATTTTGTGTAG
+
BBCCCBBABB@@BDC?@<9998-4>>>@@
@HQ52Q:00106:00484
CGTGTCTCTAGGCACAGGATTTTGTGTAG
+
BBCCCECCCCC=@A@=>=9999/9ABBB9
@HQ52Q:00107:00461
CGTGTCTCTAGGCACTGGATTTGTGTAG
+
CCDCBAABCBB@BC/11:11/+/6649/
@HQ52Q:00108:00467
TCTCTATGCGCTCCACATGTCTAAGAT
+
BBCCCCCCBAABC@CBBBCC@@@=@87
@HQ52Q:00111:00452
CGTGTCTCTAGGCACAGGATTTTGTGTAG
+
BFEEBCCCCBB?BB;9994899/9@9011
@HQ52Q:00113:00466
CGTGTCTCTAGGCACAGGATTTTGTGTAG
+
BCCD@A@@@@A>@CCBB@BCBB9@@@?99
@HQ52Q:00113:00485
CGTGTCTCTAGGCACAGGATTTTGTGTAG
+
BAAACBB9<;;@B<<9@?9999/9@@?CC
@HQ52Q:00116:00465
ACGAGTGCGTTCCCCATGTCGTAGGTACTC
+
BBACCCCCCC@CCC9CIC?A@;77379>?>
@HQ52Q:00117:00473
CGTGTCTCTAGGCACAGGATTTTGTGTAG
+
@BBCCCHCBAB>;:@9959999/9@??@B
@HQ52Q:00117:00486
ACGAGTGCGTTCCCCATGTCGTAGGTACT
+
?B?B?@@A>?5999/99@??@877:794=
@HQ52Q:00118:00490
ACGAGTGCGTTCCCCATGTCGTAGGTACTC
+
9;@@@@@AAB;??@4@@A@BB@@?::;;A>
@HQ52Q:00120:00460
CGTGTCTCTAGGCACAGGATTTTGTGTAG
+
CDCDBAABBBB=?DDCB?9844-4>>>BB
@HQ52Q:00122:00479
TGATACGTCTCCTTCCTTA
+
44444444/,,*,22*,*,
@HQ52Q:00123:00489
TGATACGTCTCCTTCCTTAGTTACTTCAG
+
99;B@@@B@AABFBCDB@BCC@==<?C@@
@HQ52Q:00123:00499
ATCAGACACGGACACAGCAGAACACAC
+
88>>@@B<;<@<<<A<<;DAA>??===
@HQ52Q:00125:00455
CGTGTCTCTAGGCACAGGATTTTGTGTAGA
+
AABHCBBAACC@BCC?@>9999/9?@?>A9
@HQ52Q:00125:00492
ACGAGTGCGTTCCCCATGTCGTAGGTACTC
+
BBBEBBBBAB>AAA6@@AAA=:::901/1.
@HQ52Q:00126:00481
CGTGTCTCTAGGCACAGGATTTTGTGTAG
+
CCDCBBBBCDB?BFECC?<<99/9>>>BB
@HQ52Q:00127:00486
ACGAGTGCGTTCCCCATGTCGTAGGTACTC
+
BCBBBB?;995999/9@@?>;87><799><
@HQ52Q:00127:00499
CGTGTCTCTAGGCACAGGATTTTGTGTAG
+
CBDDBB?B?BA@CDB@><9999/8@@>??
@HQ52Q:00128:00494
CGTGTCTCTAGGCA
+
C@AACDECDBB@BA
@HQ52Q:00129:00459
TACTGAGCTACACACACAGAAAGATTGGTGC
+
@@@@ABCC@AAC@=9999833,166367663
@HQ52Q:00130:00495
CGTGTCTCTAGGCACAGGATTTTGTGTAG
+
==CCBCB:;;C@CBBA@<9999/9@@?AB
@HQ52Q:00131:00491
CGTGTCTCTAGGCACAGGATTTTGTGTAG
+
BBDDCCBBBCB=@AB9@<9998/9@@@EC
@HQ52Q:00132:00470
ACGAGTGCGTTCCCCATGTCGTAGGTACTC
+
9<F;;<<@@B6999/9?>?>>886:<>893
@HQ52Q:00133:00464
CGTGTCTCTAGGCACAGGATTTTGTGTAG
+
BBEBBB???BB@BCB9><9999/9A@@ED
@HQ52Q:00133:00497
ATATCGCGAGGGTATGGAAGACTCTATAGA
+
=@;;<<<<ABHACCCC?B>A?@B@77/6--
@HQ52Q:00134:00498
CGTGTCTCTAGGCACAGGATTTTGTGTAGA
+
BDDCDCBBBBB@ABA@A>9999/9?@>999
@HQ52Q:00135:00452
CGTGTCTCTAGGCACAGGATTTTGTGTAG
+
44444448=?=ABF@>998999/9?>>?;
@HQ52Q:00136:00457
ACGAGTGCGTTCCCCATGTCGTAGGTACTC
+
>@A@@ACCCFADDD9BBCCCB:::>?@AAA
@HQ52Q:00137:00466
CGTGTCTCTAGGCACAGGATTTTGTGTAGA
+
CDDBBBCCCCC@CFB@@<9999/9>>?EF9
@HQ52Q:00139:00458
ACGAGTGCGTTCCCCATGTCGTAGGTACTC
+
BBB@@ABB>?5;99/9@@ACBCCD>?@@AD
@HQ52Q:00139:00490
CGTGTCTCTAGGCACAGGATTTTGTGTAGA
+
CEECECCBCCC@BFA@@<9999/9>@?F?>
@HQ52Q:00139:00494
CGTGTCTCTAGGCACAGGATTTTGTGTAG
+
ECCCCBBBDCC?B;<9@<9999/9>@???
@HQ52Q:00140:00478
CGTGTCTCTAGGCACAGGA
+
CCE:::BCB@@=@BCA@<9
@HQ52Q:00140:00488
TACTGAGCTACACACACAGAAAGATTGGTG
+
AACCBBAC@@9<<99948333,11101016
@HQ52Q:00142:00472
CGTGTCTCTAGGCACAGGATTTTGTGTAG
+
CDDDABBBBBC@AC@:@>9998/9>@?F@
@HQ52Q:00143:00462
CGTGTCTCTAGGCACAGGATTTTGTGTAG
+
44::9ABBDBC@AA@;;79BBB8BBA;<<
@HQ52Q:00145:00455
CGTGTCTCTAGGCACAGGATTTTGTGTAGA
+
CDAAAB9<<<=ACDCC;:4489/9@@??99
@HQ52Q:00146:00452
ACGAGTGCGTTCCCCATGTCGTAGGTACTC
+
;<<<<CDCCE?CAB9BA@@BC@??;?@@@@
@HQ52Q:00146:00465
ATATCGCGAGGGTATGGAAGACTCTATAGAGG
+
98;;1//////+//47;=<=;68711-----2
@HQ52Q:00146:00481
ACGAGTGCGTTCCCCATGTCGTAGGTACTC
+
CBBCBBAAAB7;;:4;@@AAAABB=?@A@B
@HQ52Q:00148:00488
TACTGAGCTACACACACAGAAAGAATGGT
+
BBBECDCCBC?AAA<<<CBBB@CBABCAA
@HQ52Q:00101:00517
CGTGTCTCTAGGCACAGGATTTTGTGTAG
+
CDGCCBA@ABA@BCC@@=;;8849AA?BB
@HQ52Q:00101:00539
ACGAGTGCGTTCCCCATGTCGTAGGTACTC
+
AA9<<CCCCC=A??6=@@@AA;;;894943
@HQ52Q:00102:00505
ACGAGTGCGTTCCCCATGTCGTAGGTACT
+
BB@@@<==BBBAAA6>210;;07101444
@HQ52Q:00102:00543
CGTGTCTCTAGGCACAGGATTTTGTGTAG
+
BCEBBCCBCCB@CGCCBA9988-8@@>@A
@HQ52Q:00103:00515
ACGAGTGCGTTCCCCATGTCGTAGGTACTC
+
?ABBBBCBBD@CCC:CBBCBA@@?5:;AA?
@HQ52Q:00104:00527
CGTGTCTCTAGGCACAGGATTTTGTGTAG
+
BBBBAABCBAA@CCCB@<9998/9?@?CA
@HQ52Q:00104:00537
ATGAGTGCGTTCCCCATGTCGTAGGTACTC
+
9;CCAAACCC@CDC9A?A@ABA@B?@A@@@
@HQ52Q:00105:00501
ATATCGCGGGTAGGTAGAA
+
/.4449777+///,////,
@HQ52Q:00107:00514
CGTGTCTCTAGGCACATGGATTTGTGTAGA
+
?>111<8211/668////7///+/6//444
@HQ52Q:00107:00526
TAGTATCAGCCTCGCCATGACGAAGGTATTCC
+
A@A@ABC@@A>BC@A>ACBBEA@=@?@AA>B?
@HQ52Q:00108:00500
ACGAGTGCGTTCCCCATGTCGTAGGTACTC
+
BBBCCCCDBB?BBB9CDBBADBAB?BBBBC
@HQ52Q:00109:00514
CGTGTCTCTAGGCACAGGATTTTGTGTAGA
+
BAGCBBB;=<C@DCBA;84899/9@@>>>9
@HQ52Q:00109:00525
CGTGTCTCTAGGCACAGGATTTTGTGTAG
+
BDDECDBC@@@@BDB>?<9999/9@@?BC
@HQ52Q:00110:00535
CGTGTCTCTAGGCACAGGATTTTGTGTAG
+
@AACDCBCCBB>ABB?@<9999/9@>8<>
@HQ52Q:00113:00523
ACGAGTGCGTTC
+
AA=B?@ADCI@D
@HQ52Q:00113:00526
ACGCTCGTACCATGCCAGGTAGCAGAGAC
+
==99/8///17887713313..////.,0
@HQ52Q:00113:00538
CGTGTCTCTAGGCACAGGATTTTGTATAG
+
<<;BBBCCCCC@CDCBA>9999-8>=@BA
@HQ52Q:00114:00533
ACGAGTGCGTTCCCCATGTCGTAGGTACTC
+
BBBBDCBABB>AAB7BBBCCBBBC@CA@?A
@HQ52Q:00115:00531
CGTGTCTCTAGGCACAGGATTTTGTGTAG
+
CCDCBBBB>>?ACCC@@@@@@@6@B@ABA
@HQ52Q:00115:00536
CGTGTCTCTAGGCACAGGATTTTGTGTAG
+
C@AABBBB@@A@?BCAA@9844-8C@BCC
@HQ52Q:00115:00548
CGTGTCTCTAGGCACAGGATTTGTGTAG
+
AAACDCCCBBB?BCB@@=89919@@?CC
@HQ52Q:00116:00547
ATATCGCGAGGGTATGGAAGACTCTATA
+
B?AABCCCBBB@BBAA?B?BBBCCBCC=
@HQ52Q:00117:00502
ACGAGTGCGTTCCCCATGTCGTAGGTACTC
+
CB@A@DCBAB=???8@BBABBA>>==@@BC
@HQ52Q:00117:00532
CGTGTCTCTAGGCACAGGATTTTGTGTAG
+
<<BBCCCCB?B@CB99958999/9@?>@9
@HQ52Q:00117:00534
TGATACGTCTCCTTCCTTAGTTATCTTCAG
+
;;ACBA?>>996924:A;:=70,,,,*,22
@HQ52Q:00118:00512
TGATACGTCTCCTTCCTTAGTTACTTCA
+
BCBB@@@C?@@AD@B@B@BAA@AA?@BB
@HQ52Q:00118:00518
ATATCGCGAGGGTATGGA
+
B;;;<;9ABAC<@99859
@HQ52Q:00120:00505
CGTGTCTCTAGGCACAGGATTTTGTGTAG
+
/:CABCC9<<C>??@9954>>>4999?@?
@HQ52Q:00120:00507
CGTGTCTCTAGGCACAGGATTATTGTGTAGG
+
9<F@@BAA@9987::787881116697//17
@HQ52Q:00121:00526
CGTGTCTCTAGGCACAGGATTTTGTGTAG
+
CCECCBBBBBB@BCCBB<9844,4@BCEC
@HQ52Q:00121:00541
CGTGTCTCTAGGCACAGGATTTTGTTT
+
@9949B994>86.//1/808880068+
@HQ52Q:00122:00519
CGTGTCTCTAGGCACAGGATTTTGTGTAG
+
CAAACBBB<;<@CEBCC>9999/99??>>
@HQ52Q:00122:00525
TGATACGTCTCCTTCCTTAGTTACTTCAGTG
+
CCB?>@ABBCCFH@F@A=AA@;?CD@?<111
@HQ52Q:00124:00513
ACGAGTGCGTTCCCCCATGTCGTAGGTACTC
+
AAABCCBCC@24444,9@@?CCCCC>@AA@>
@HQ52Q:00126:00502
TGATACGTCTCCTTCCTTAGTTACTTCA
+
>>>@;<<ACCD@G@C?B@BBB=?AB?B@
@HQ52Q:00126:00517
CGTGTCTCTAGGCACAGGATTTTGTGTAGG
+
<BDBBD44444234678,///1+-,22,,*
@HQ52Q:00126:00539
CGTGTCTCTAGGCACAGGATTTTGTGTAG
+
AACCBBABAA@?AB999<9999/9?>??9
@HQ52Q:00128:00530
CGTGTCTCTAGGCACAGGATTTTGTGTAGA
+
AAAEC@@ABBB@CEECC>9999/9@@89<<
@HQ52Q:00128:00549
CGTGTCTCTAGGCACAGGATTTTGTGTAG
+
BDECBBBBC@C@BEBA@>9999/9>>>??
@HQ52Q:00129:00500
ACGAGTGCGTTCCCCATGTCGTAGGTACTC
+
9;@@ABCBAC?AAA8ACBCCC<::??@@A@
@HQ52Q:00129:00502
ATATCGCGGGGGTATGGAAGACTCTATAG
+
BAAAABBAAAA2BBCCDC@CBBACCBBC;
@HQ52Q:00129:00517
CGTGTCTCTAGGCACAGGATTTTTGTAGA
+
ACDDBBBBBAA>@CCCC@9<984+4=?A9
@HQ52Q:00130:00512
CGTGTCTCTAGGCACAGGATTTTGTGTAG
+
ABB<=?CDCEC@EDD@@>9999/9>>>CE
@HQ52Q:00134:00510
ACGAGTGCGTTCCCCATGTCGTA
+
?@B?@@@=9969?>,4/,,,,,,
@HQ52Q:00135:00506
CGTGTCTCTAGGCACAGGATTTTGTGTAG
+
BBCCBBBBBBBACEC9@<9988/8?@>@B
@HQ52Q:00137:00536
CGTGTCTCTAGGCACAGGATTTTGTGTAG
+
AA<<<CCCCGC@@AA>=84999/9>>899
@HQ52Q:00139:00500
CGTGTCTCTAGGCACAGGATTTTGTGTAG
+
CCFC@@@@BBB@@AAB@=9988/8998>>
@HQ52Q:00141:00536
CGTGTCTCTAGGCACAGGATTTTGTGTAG
+
ABBCBB@@AA@>AC?>><9999/99>>?B
@HQ52Q:00142:00505
ACGAGTGCGTTCCCCATGTCGTAGGTACTC
+
>@C@=@@A@@=@CE7CCC??><11014443
@HQ52Q:00142:00517
CGTGTCTCTAGGCACAGGATTTGTGTAGA
+
BCECACCCCCCABBA@@>99919@BCEDC
@HQ52Q:00142:00522
CGTGTCTCTAGGCACAGGATTTTGTGTAGA
+
=CCCCCBBBBB?CCCDD=9999/999?@F9
@HQ52Q:00142:00526
CGTGTCTCTAGGCACAGGATTTGTGTAG
+
BAAABCBBC@@=@BA?@?99909A@@9<
@HQ52Q:00144:00505
ACGAGTGCGTTCCCCCATGTCGTAGGTTACTC
+
@>9;<<9>9=<BBBB1AAB;;;@>?5:598;9
@HQ52Q:00144:00523
CGTGTCTCTAGGCACAGGATTTGTGTAGAG
+
BBCFBB@ABBC@?CC@@=998-9@@?BDAA
@HQ52Q:00144:00525
ACGAGTGCGTTCCCCATGTCGTAGGTACCTC
+
CCBAAAC@;;2444/9>@BCC>==,.11,,,
@HQ52Q:00144:00534
ACGAGTGCGTTCCCCATGTCGTAGGTACTCATCAGCA
+
>@@BBBBCB@5999/9@@8888360149433613131
@HQ52Q:00145:00517
ACGAGTGCGTTCCCCATGTCGTAGGTACTC
+
BBBAABDBBB@CCC:@@9;;CCCB>ABAA@
@HQ52Q:00145:00526
ATATCGCGAGGGTATGGAAGACTTCTA
+
B@@>@<<><1>;><==.1-/6..,.1.
@HQ52Q:00149:00508
CGTGTCTCTAGGCACAGGATTTTGTGTAG
+
CCCCBCCBBBB@BC@9>@9984/89>???
@HQ52Q:00149:00515
CGTGTCTCTAGGCACAGGATTTTGTGTAAGGAG
+
9=ABAABA@CA67:9965////*/7/./,/,/6
@HQ52Q:00100:00582
ACGAGTGCGTTCCCCATGTCGTAGGTACTC
+
@@@@;;<<<B>DDD7AAB:10::<,011<:
@HQ52Q:00101:00580
ACGAGTGCGTTCCCCATGTCGTAGGTACTC
+
9<D;;=CDCCBBCC9B??>BCCBC=?@@@A
@HQ52Q:00101:00587
CGTGTCTCTAGGCACAGGATTTGTAGA
+
CABAAA?=B;:6:B?>>?9990999>9
@HQ52Q:00101:00599
ACGAGTGCGTTCCCCATGTCGTAGGTACTC
+
BBB@?A@@@@5999/9@@@CCCAA?B@@@A
@HQ52Q:00102:00550
CGTGTCTCTAGGCACAGGTTTTGTGTAGA
+
9;:ECCGBCBB@BFCCC@CCD:CBCBBBB
@HQ52Q:00102:00552
ACGAGTGCGTTCCCCATGTCGTAGGTACTC
+
9<C@@ACCCCADDD9GBCCCCC??;?<<;B
@HQ52Q:00102:00579
CGTGTCTCTAGGCACAGGATTTTGTGTAG
+
BBCDFDBBBBB@CED>@<9884/9@@??A
@HQ52Q:00102:00585
CGTGTCTCTAGGCACAGGATTTTGTGTAG
+
CDDD@ACB@@@@@A@?>?9999/9D@??9
@HQ52Q:00103:00573
CGTGTCTCTAGGCACAGGATTT
+
<<AA@BA;9;A>?AADDA9999
@HQ52Q:00103:00579
TACTGAGCTACACACACATGAAAGATTGGTG
+
=@==<C??@@;::>>>>9937?63162106;
@HQ52Q:00103:00585
TCTCTATGCGTCCACATGTCTAAGGTA
+
>?AACCBCBCCC@CABCAAACC@C?CC
@HQ52Q:00103:00599
CGTGTCTCTAGGCACAGGATTTTGTGTAG
+
BCDCCB?AABB=?AB@@?9988/9@989<
@HQ52Q:00104:00585
ACGAGTGCGTTCCCCATGTCGTAGGTACTC
+
BCBBCCD?==5999/4;?9BA>995:;983
@HQ52Q:00104:00591
CGTGTCTCTAGGCACAGGATTTTGTGTAG
+
AACCCCCCBBBACB@@@<9999/9@@ACC
@HQ52Q:00105:00565
ACGAGTGCGTTCCCCATGTCGTAGGTACTC
+
ABBBBBBCBB=@@=8@BCBBBBCC?@@A@B
@HQ52Q:00106:00567
ACGAGTGCGTTCCCCATGTCGTAGGTACTC
+
=BABBBBCBB=@==4>>?AA??==479993
@HQ52Q:00107:00591
CGTGTCTCTAGGC
+
BBDDCCBBBBC@>
@HQ52Q:00107:00592
CGTGTCTCTAGGCACAGGATTTTGTGTAGA
+
CDEDCA@@CCC@CDCC@=9999/9@@???9
@HQ52Q:00107:00598
CGTGTCTCTAGGCACAGGATTTTGTGTAG
+
ACDGCB??BBB@BCC:@?9998/9@@?ED
@HQ52Q:00108:00593
ACGAGTGCGTTCCCCCCCCCATGTCGTAGTACACTAC
+
=@@B>@ACCB@BCCBBBBB"B@B>>?10.,,,,,,,,
@HQ52Q:00109:00568
TAGTATCAGCCTCGCCATGAT
+
94494@<94D594442/,,,,
@HQ52Q:00109:00590
ACGAGTGCGTTCCCCATGTCGTAGGTACTC
+
9;FBAAA@@@6999-9>@?ABBBC@?;<<B
@HQ52Q:00110:00553
CGTGTCTCTAGGCACAGGATTTTGTGTAGA
+
9;<BAB>@@@@=>?>>@<8999/9@@<<<B
@HQ52Q:00111:00576
CGTGTCTCTAGGCACATGGATTTTGTGTAG
+
9?99998484;23/////,////*/67699
@HQ52Q:00112:00551
ACGAGTGCGTTCCCCATGTCGTAGGTACTC
+
;<BB@ACCCE@BCC/99>888871014443
@HQ52Q:00112:00581
ACGAGTGCGTTCCCCATGTCGTAGGTACTC
+
BBB?BBCBBB====6@@BBBCCC@;<9;:>
@HQ52Q:00115:00551
CGTGTTTCTAGGCACAGGATTTTGTGTAGA
+
CBCDCD>EBCB?BBC@><7377.8>>>DBD
@HQ52Q:00116:00551
TAGTATCAGCCTC
+
>8@;;;B<<<?AB
@HQ52Q:00116:00574
CGTGCTCTAGGCACAGGATTTGTGTAG
+
>BBCCCBBBB@@AACC@BBB>AA>;>=
@HQ52Q:00116:00578
CGTGTCTCTAGGCACAGGATTTTGTGTAGA
+
CCDCCCCBAAA?BCAA@<9999/9<10111
@HQ52Q:00117:00567
ACGAGTGCGTTCCCCATGTCGTAGGTACTC
+
BBBBCDCC@@=ABB9B@@<B@?>?379AAB
@HQ52Q:00118:00569
ACGAGTGCGTTCCCCATGTCGTAGGTACTC
+
9<CB@AABCB5;99/99;;CC@??<?@A<<
@HQ52Q:00118:00580
CGTGTCTCTAGGCACAGGATTTTGTGTAG
+
BBDCECBB@@@@AA@=@<9988/9@@?AC
@HQ52Q:00118:00587
ACGAGTGCGTTCCCCATGTCG
+
==9<<@>>@B>BCC7@@???>
@HQ52Q:00120:00555
CGTGTCTCTAGGCACAGGATTTTGTGTAG
+
CCECBCBBCBBA>BCCC>BA@@7=BBBC;
@HQ52Q:00120:00558
TGATACGTCTCCTTCCTTAGTTACTTCAG
+
9999<ABCCCDACBC?A;999;>><:<<1
@HQ52Q:00123:00560
CGTGTCTCTAGGCACAGGATTTTGTGTAG
+
BBFCCCBBBBB@?AAAA>>@>@48>?799
@HQ52Q:00123:00561
ACGAGTGCGTTCCCCATGTCGTAGGTACTC
+
ABBBBBBAA@<A??4@;;;CCCCC=?@@BA
@HQ52Q:00123:00572
TACTGAGCTACACACACATGAAAGATTGGTG
+
>944>444;994/////66...+.6601011
@HQ52Q:00124:00574
CGTGTCTCTAGGCACAGGATTTTGTGTAG
+
CCCCCDBBBCB@@BBA?<9999/9?@>99
@HQ52Q:00125:00582
CGTGTCTCTAGGCACAGGATTTTGTGTAG
+
AAACBCBBBEB>@BBB@=9988-4==899
@HQ52Q:00127:00551
ACGAGTGCGTTCCCCATGTCGTAGGTACTC
+
>>B99<=GCB@DDC9BBBAA@?A@6:;;BB
@HQ52Q:00127:00563
CGTGTCTCTAGGCACAGGATTTGTGTAG
+
BBCDCDCBCCB@?BB?@<99909>@>?9
@HQ52Q:00129:00553
CGTGTCTCTAGGCACAGGATTTTGTGTAG
+
@@@@@@=;;;><?@994244;;,844344
@HQ52Q:00131:00591
ATATCGCGAGGGTATGGAAGACTCTATAGAAG
+
@@@@@>>999?:>9985954?>=?97.8+*)*
@HQ52Q:00132:00597
CGTGTCTCTAGGCACAGGATTTTGTGTAG
+
BDBBBBBABBB@BDA@@<844919ABCDE
@HQ52Q:00133:00590
ACGAGTGCGTTCCCCATGTCGTAGGTACTC
+
?BBBAAAB>>5999/9@AAB@??A;79998
@HQ52Q:00134:00564
TCTCTATGCGCTCCACATGTCTAAGGTA
+
CGECCC?@ACCBC?B;99?A>9954244
@HQ52Q:00134:00580
ACGAGTGCGTTCCCCATGTCGTAGGTACAC
+
?ACC::<CCCADDC:C@@??CAAB>BBCC@
@HQ52Q:00134:00591
CGTGTCTCTAGGCACAGGATTTTGTGTAG
+
BBCFBCA??ABBADB;?=8888/9???BC
@HQ52Q:00135:00595
CGTGTCTCTAGGCACAGGATTTTGTGTAG
+
@AABCCBBBBA@C:;;B?9999/9>@>@A
@HQ52Q:00136:00574
ACGAGTGCGTTCCCCATGTCGTAGGTACTC
+
?BBA?@@A@@5999/<@@@CCA@?;:;9@?
@HQ52Q:00137:00561
CGTGTCTCTAGGCACAGGATTTGTGTAGA
+
CBCDC@@@BBB?DB@@A699919998499
@HQ52Q:00137:00584
CGTGTCTCTAGGCACAGGATTTTGTGTAG
+
BBCA:<9BBCCC@AADB>ABCC8BA??>9
@HQ52Q:00137:00590
CGTGTCTCTAGGCACAGGATTTTGTGTAG
+
AADDECBBAFE@CCBBA;8999/9@?>@@
@HQ52Q:00140:00563
CGTGTCTCTAGGCACAGGATTTGTGTAG
+
9;<CCCCCDCC@BC>>9944914>99:4
@HQ52Q:00141:00565
TGATACGTCTCCTTCCTTAGTTACTTCA
+
AAA@89;<<<<ADDH@C@AA@=@C@?BC
@HQ52Q:00141:00575
TGATACGTCTCCTTCCTTAGTTACTTCA
+
==CC@@AAA@B?C?CACCGCC@;<<?B@
@HQ52Q:00142:00558
TCTCTATGCGCTCCACATGTCTAAG
+
C<<>D@<<ECFBC@1111//,,,*,
@HQ52Q:00142:00561
CGTGTCTCTAGGCACAGGATTTTGTGTAG
+
A<94;B944=823:99984489/948794
@HQ52Q:00142:00564
ACGCTCGACATGCCCAGGTACAGGAG
+
B?@ACBBBBCBAABCCC@CBB@@=??
@HQ52Q:00143:00583
TGATACGTCTCCTTCCTTAGTTACTTCA
+
CCCB?A@:;<C=@=@59599959?@>>>
@HQ52Q:00143:00595
ACGAGTGCGTTCCCCATGTCGTAGGTACTC
+
===>9;<BBB=AAA6@AA@AA@??;?>>>>
@HQ52Q:00145:00594
CGTGTCTCTAGGCACAGGATTTTGTGTAG
+
BBCDCD??@BB>ADCBB=B@AA4>>>011
@HQ52Q:00146:00566
TGATACGTCTCCTTCCTTAGTTACTTCA
+
CCBA9<;<<;B@C>A>A@CCD?AAA@CD
@HQ52Q:00147:00552
CGTGTCTCTAGGCACAGGATTTTGTGTAGA
+
CCCDCBBBAAB??B==>>9999/99>>@94
@HQ52Q:00147:00558
TAGTATCAGCCTCGCCATGACGAAAGTATTCC
+
BBCCDCC?9<8;A@@=@?@9999914899242
@HQ52Q:00148:00551
CGTGTCTCTAGGCACAGGATTTTGTGTAG
+
@@ADCCCCBBB@BCC@@<9998/9@989B
@HQ52Q:00100:00613
ACGAGTGCGTTCCCCATGTCGTAGGTACTC
+
@B@@@CB@>?5999/9@AADCCCC>?AA?@
@HQ52Q:00100:00627
CGTGTCTCTAGGCACAGGATTTGTGTAG
+
AABCBBBC@@?@BFB@@<998099>?CD
@HQ52Q:00100:00649
CGTGTCTCTAGGCACAGGATTTTGTGTAG
+
BCCCBDCCBBB@AAA@B?9998/8@@BCD
@HQ52Q:00101:00610
CGTGTCTCTAGGCACAGGATTTTGTGTAG
+
=CCCDCCA?@A@BFCBB<9998/9@BACC
@HQ52Q:00101:00633
CGTGTCTCTAGGCACAGGATTTTGTGTAG
+
CCBCEBBBBBC@CCB>><9999/9@@?BB
@HQ52Q:00101:00642
TAGTATCAGCCTCGCCATGACGAAGGTATTCC
+
AAAB?@@A;;6;CBBBCBABCDB@BAC<;<<@
@HQ52Q:00102:00619
ACGAGTGCGTTCCCCATGTCGTAGGTACTC
+
BBBB??@@@A>BCC9BCCA@ABC@@C@?9:
@HQ52Q:00103:00639
TCTCTATGCGCTCCACATGTCTAAGGTA
+
;9499;994A@99649@@ABCB?<=794
@HQ52Q:00104:00606
CGTGTCTCTAGGCACAGGATTTTGTGTAGA
+
BBBBCFBCEBB?BB?>9:4999/9443494
@HQ52Q:00104:00609
TACACACAGAAAGATTGGTGCTGCG
+
BBCCC?:=99909??=A@C???::/
@HQ52Q:00105:00619
CGTGTCTCTAGGCACAGGATTTTGTGTAGA
+
@ABDFCBCH@@?@FB>999999/998?@44
@HQ52Q:00105:00647
ACGAGTGCGTTCCCCATGTCGTAGGTAC
+
BBBBBCA9@@5999/9?@?A???;,,--
@HQ52Q:00107:00615
CGTGTCTCTAGGCACAGGATTTTGTGTAGA
+
<><BCCB@=<BABDA@=99999/9?>>>AA
@HQ52Q:00108:00601
ACGAGTGCGTTCCCCATGTCGTAGGTACTC
+
;BC@BBA>@@5999/99988;87;;79493
@HQ52Q:00108:00612
CGTGTCTCTAGGCACAGGATTTTGTGTAGAGG
+
CCECCDBBBBC@CCBBB?9988-89@?@BBB>
@HQ52Q:00108:00620
TAGTATCAGCCTCGCCATGACGA
+
;;ABCBCB9::;@@@?CCDCCCB
@HQ52Q:00108:00621
CGTGTCTCTAGGCACAGGATTTTGTGTAG
+
CCCBBBBB@BB@CEA?><9988/8@@?CC
@HQ52Q:00108:00638
ACGAGTGCGTTCCCCATGTCGTAGGTACTC
+
CB?AAA@>@@5999/9A@ABEB@?@DAAAC
@HQ52Q:00109:00646
ACGAGTGCGTTCCCCATGTCGTAGGTACTC
+
?@CB??AA@@5999/9@ACCBBCC=<@@@B
@HQ52Q:00110:00609
ACGAGTGCGTTCCCCATGTCGTAGGTACTC
+
>?ABBABCCCACCC9BABAA?>9==?AFBC
@HQ52Q:00110:00644
CGTGTCTCTAGGCACAGGATTTGTGTAG
+
BBBDBBBBBBB@@B@9=;9880999?@A
@HQ52Q:00111:00618
ACGAGTGCGTTCCCCATGTCGTAGGTACTC
+
?@CB9;<B>>6999/<ABACCCBB;<?BBA
@HQ52Q:00112:00620
ACGAGTGCGTTCCCCATGTCGTAGGTACTC
+
B9:;@@>@@A5999/9D@AAB@@?7:;@@;
@HQ52Q:00113:00605
CGTGTCTCTAGGCACAGGATTTTGTGTAG
+
CCCCCBBBCCB@BCC@A=@A>>-49>>?@
@HQ52Q:00113:00609
ACGAGTGCGTTCCCCATGTCGTAGGTACTCCTG
+
BB==9;<;<B>DBB9BCC@@@???369>>><>>
@HQ52Q:00113:00626
TCTCTATGCGCTCCACATGTCTAAGGTA
+
:>CDCCCCA<<<B@>9;4?999424944
@HQ52Q:00113:00637
CGTGTCTCTAGGCACAGGA
+
BBCCCCBCCBC@CF<99;9
@HQ52Q:00114:00601
CGTGTCTCTAGGCACAGGATTTTGTGTAG
+
CCEBBBBCC@@=@FC@@@9999/9@@>@A
@HQ52Q:00114:00638
ACGAGTGCGTTCCCCATGTCGTAGGTACTC
+
>@BB9;<@AA6999/444337?>@>ABBA?
@HQ52Q:00114:00648
CGTGTCTCTAGGCACAGGATTTTGTGTAG
+
BBBBBBBCBABABAA@B@9999/9A@@9<
@HQ52Q:00115:00624
CGTGTCTCTACGTCTACATGAATTTGTGTAG
+
44444486,,,,,,,,////4244-444444
@HQ52Q:00115:00636
ACGAGTGCGTTCCCCATGTCGTAGGTACTC
+
AABBBBCB@;2444/9>@@DCCCB?BBBAA
@HQ52Q:00118:00608
ACGAGTGCGTTCCCCATGTCGTAGGTACTC
+
BEA99<BBBCADDB:CBB88;???;:;;BA
@HQ52Q:00119:00600
AGCACTGTAGCTGTCACTAGTTACTTGT
+
BBBA<;=CBBBCCCCBBCB996;AA=AA
@HQ52Q:00119:00604
CGTGTCTCTAGGCACAGGATTTTGTGTAG
+
BBBCBCBBBCFACC:;;<9999/8>>>@@
@HQ52Q:00119:00630
CGTGTCTCTAGGCACAGGATTTTGTGTAG
+
AADCCCCCB??=@EGBB?99;8/9@>>>A
@HQ52Q:00120:00606
CGTGTCTCTAGGCACAGGATTTTGTGTAG
+
??ACCBBBBBB@AAC=@?9984-8C@ACC
@HQ52Q:00121:00606
CGTGTCTCTAGGCACAGGATTTTGTGTAG
+
C@D@CCCCAAA?ACCCG@BBBB6=>>799
@HQ52Q:00121:00638
CGTGTCTCTAGGCACATGGATTTTGTGTAGA
+
?>;<=BAAB@@;>11111>1111+11/6:99
@HQ52Q:00121:00646
CGTGTCTCTAGGCACAGGATTTTGTGTAG
+
AABBABBB??A@CC@@@>?>>>4>?>>>>
@HQ52Q:00123:00625
CGTGTCTCTAGGCACAGGATTTGTGTAGA
+
@AACCCDCDBB?@A@@B<99919>@>BCB
@HQ52Q:00124:00611
CGTGTCTCTAGGCACAGGATTTTGTGTAG
+
CCCCCBBBBBB?CCA?@;9999/9947::
@HQ52Q:00125:00610
ACGAGTGCGTTCCCCATGTCGTAGGTACTC
+
?ABB;;=@@A>DCG9HBCABB;77;=?>>?
@HQ52Q:00125:00614
CGTGTCTCTAGGCACAGGATTTTGTGTAG
+
44:;>>@@@<968BA>>=@@@@6@AA?AA
@HQ52Q:00125:00615
CGTGTCTCTAGGC
+
CCCDCBBB@A@@B
@HQ52Q:00125:00645
CGTGTCTCTAGGCACAGGATTTTGTGTAGAG
+
;;>CBBCDA@A>;<<A@;9999/99>9<111
@HQ52Q:00126:00614
AACGAGGTGCGTTCCCCATGTCGTAGGTACTC
+
4244442444942444,444333331014;;3
@HQ52Q:00126:00625
CGTGTCTCTAGGCACAGGATTTTGTGTAGA
+
CCEBCCBBCCC>@BBCC>AAAA4>>>8999
@HQ52Q:00127:00607
AGCACTGTAGCTCGTCACTAGTTACTTGTG
+
99<@??@BB?;;44449999=@599@749B
@HQ52Q:00128:00624
TACTGAGCTACACACACATGAAAGATTGGTGCT
+
A;<<<@==>BA?999944433?79;;2626603
@HQ52Q:00129:00605
CGTGTCTCTAGGCACAGGATTTGTGTAGAGGCT
+
4;<==BAAC==;;CB>><9991999>99/;:,,
@HQ52Q:00129:00616
CGTGTCTCTAGGCACAGGATTTTGTGTAG
+
BBCCCDBBCCBABCCBB>9998/8@@>?9
@HQ52Q:00130:00622
ACGAGTGCGTTCCCCATGTCGTAGGTACTC
+
?@CD@AACCEBDEL:F<<;@BB>@<A<;;B
@HQ52Q:00131:00615
CGTGTCTCTAGGCACAGGATTTTGTGTAG
+
?AACCCCDGBB:::B@@?9998/9>>>?A
@HQ52Q:00131:00621
CGTGTCTCTAGGCACAGGATT
+
CCDCCCB@?@C?BF@@@<999
@HQ52Q:00133:00618
TCTCTATGCGCTCCACATGTCTAAGGTAC
+
@ACBA@?@ABCDDBFAAACCCCB>@<998
@HQ52Q:00133:00622
CGTGTCTCTAGGCACAGGATTTTGTGTAGGGCATACCGA
+
<==CCCCCCCB>@A<<<@CABB49988444-44///5//
@HQ52Q:00134:00618
ACGAGTGCGTTCCCCATGTCGTAGGTACTC
+
BBBBBB@?995999/9@@?BAAAA>?@AA?
@HQ52Q:00134:00623
ACGAGTGCGTTCCCCATGTCGTAGGTACTC
+
BBBABBBBA@5999/9>@ACCCCC::<@@@
@HQ52Q:00134:00642
ACGAGTGCGTTCCCCATGTCGTAGGTACTC
+
BBBB?@ACCC?CED:DC?>?B89:@?@@AB
@HQ52Q:00135:00625
ACGAGTGCGTTCCCCATGTCGTAGGTACTC
+
BCBB::<CCCDDDE:CBBABBDA?;?@@;;
@HQ52Q:00135:00632
CGTGTCTCTAGGC
+
BBABCCBAAAA@B
@HQ52Q:00136:00625
CGTGTCTCTAGGCACAGGATTTGTGTAG
+
9BFCCCCBB??<??===<99919?@?AA
@HQ52Q:00137:00631
ACGAGTGCGTTCCCCATGTCGTAGGTACTC
+
=@@@<<<AAA>AA@4>>=373331014443
@HQ52Q:00137:00639
CGTGTCTCTAGGCACAGGATTTTGTGTAG
+
CCCCCC@AABB?BCCBCA9998/9@@?AA
@HQ52Q:00139:00627
CGTGTCTCTAGGCACAGGATTTTGTGTAG
+
CCDCDCBB>>@=@ABBB:9999/9>@>99
@HQ52Q:00139:00633
AGCACTGTAGCTGTCACTAGTTACTTGT
+
BB@@AAAH@AAB@AA@@AB<;8<CC@CC
@HQ52Q:00139:00635
CGTGTCTCTAGGCACAGGATTTTGTGTAG
+
CCDDBBAAACBABAA=?<9888/99?>FA
@HQ52Q:00139:00636
CGTGTCTCTAGGCACAGGATTTTGTGTAG
+
B@A@ECIBBBB?BCA=>A9984/8???A?
@HQ52Q:00139:00643
CGTGTCTCTAGGCACAGGATTTTGTGTAG
+
CCDDBAA??BB@BDC@@=@>>=6=8@B@@
@HQ52Q:00140:00625
ACGAGTGCGTTCCCCATGTCGTAGGTACTC
+
BBB??@CCCC@BBB9ABBBB9:7=:7999>
@HQ52Q:00140:00636
CGTGTCTCTAGGCACAGGA
+
BCDCBBAABBB@CEBA?=9
@HQ52Q:00141:00605
ACGAGTGCGTTCCCCATGTCGTAGGTACTC
+
9;;C@@@BB@5999/9>>>BBBBC=>>>98
@HQ52Q:00141:00623
ACGAGTGGCGTTCCCCAT
+
84>77;<-///,,,,*,/
@HQ52Q:00141:00639
ACGAGTGCGTTCCCATGTCGTAGGTACTC
+
ABBBBB@>9959909>?>AD>=>:=1110
@HQ52Q:00142:00631
ACGAGTGCGTTCCCCCCCCATGTCGTAGGTACTC
+
89@@@ACCCDCFDEDDFC%CBBBCCCBB>BA@@?
@HQ52Q:00142:00641
TCTCTATGCGCTCCACATTTCTAAGGTACTG
+
A@AADDBBBBBBB@B??ADBA@@;>589>>>
@HQ52Q:00143:00625
CGTGTCTCTAGGCACAGGATTTTGTGTAG
+
BEDCCBBB??@@BCBCECCCCC8A@??B?
@HQ52Q:00143:00647
CGTGTCTCTAGGCACAGGATTTTGTGTAG
+
??ABAAACCCD@BCCBB<9999/999?@F
@HQ52Q:00144:00633
ACGAGTGCGTTCCCCATGTCGTAGGTACTC
+
@?AAECCCBB=?==6=AA@BB:::::;;A?
@HQ52Q:00144:00635
ACGAGTGCGTTCCCCATGTCGTAGGTACTC
+
44@@BBCCCB8:::-8>>;>B@??:?@@@@
@HQ52Q:00144:00641
ACGAGTGCGTTCCCCATGTCGTAGGTACTC
+
ABC;;<>BBDADKDAB@B?BAAA>=<?@BA
@HQ52Q:00144:00642
ACGAGTGCGTTCCCCATGTCGTAGGTACTC
+
=@BA;<>BBA>BAA7;;;??@C87378=>>
@HQ52Q:00145:00618
ACGAGTGCGTTCCCCATGTCGTAGGTACTC
+
B?B??ABA@@6999/9?@@CBBAA=?@@@B
@HQ52Q:00145:00622
TACTGAGCTACACACACAGAAAAGATTGG
+
??ACBAAADCCABB=9?98888.716363
@HQ52Q:00145:00649
CGTGTCTCTAGGCACAGGATTTTGTGTAGA
+
CBDDBAAACBB?7:<;969CCB9CBBACB@
@HQ52Q:00146:00612
ACGAGTGCGTTCCCCATGTCGTAGGTACTC
+
99@9<<AAACDEED:CBBABAA@@;?999?
@HQ52Q:00146:00648
ATCAGACACGGACACAGCAGAACACAC
+
48A@;9;AAA=AACBCCCC@@=@C??A
@HQ52Q:00100:00663
ACGAGTGCGTTCCCCATGTCGTAGGTACTC
+
BBBBCCCBAB=C@@6@@@>BCC@A88:;;@
@HQ52Q:00100:00676
CGTGTCTCTAGGCACAGGAT
+
BABBCCBBBBA??D;9><99
@HQ52Q:00101:00652
CGTGCTCTAGCACAGATTTGATGT
+
////444=94387/////+///..
@HQ52Q:00101:00659
ACGAGTGCGTTCCCCATGTCGTAGGTACTC
+
BBB?@ABCCC?CCC9BBBABC>;?:;99;;
@HQ52Q:00102:00656
ACGAGTGCGTTCCCATGTCGTAGGTACTC
+
===@@@?>>?59909=>77;331:<>987
@HQ52Q:00103:00659
TCTCTATGCGCTCCACATGTCTAAGGT
+
AAAAACB?BCB===@;;;AECCB?B?A
@HQ52Q:00103:00695
CGTGTCTCTAGGCACAGGATTTTGTGTAG
+
CCCAAABBBCC@@A<99?9999/9@@@?9
@HQ52Q:00106:00655
CGTGTCTCTAGGCACAGGATTTTGTGTAG
+
AAAECCBBCBB?ACB@CB9999/9A@?BD
@HQ52Q:00106:00687
CGTGTCTCTAGGCACAGGATTTTGTGTAG
+
BCDBA@BBBBB@CCDBA>998849@A?BC
@HQ52Q:00108:00656
TCTCTATGCGCTCCACATGTCTAAGGTA
+
///////4;444454;;AB<99824249
@HQ52Q:00108:00658
CGTGTCTCTAGGCACAGGATTTTGTGTAG
+
@AGBCBCCAAA=?CA?><>?>>4>?@?@B
@HQ52Q:00108:00659
CGTGTCTCTAGGCACAGGATTTTGTGTAG
+
<<=IHCBBCCC@A?A?@69999/9>9899
@HQ52Q:00108:00661
ACGAGTGCGTTCCCCATGTCGTAGGTACTC
+
?==B@@A@AC?DDF9CBDCC;:8>479@@?
@HQ52Q:00108:00662
CGTGTCTCTAGGCACAGGATTTTGTGTAG
+
BBGBACBBCBB@BDD??<9844/8@>ACC
@HQ52Q:00108:00676
AGCACTGTAGCTGTCACTAGTTACTTGT
+
@CBB;:;DHGCBCCCB===;;59@B=AA
@HQ52Q:00108:00690
ACGCTCGACATGCCCAGGTACAGGAG
+
>;<<AAAAACCECE@GA?;:<AA@B;
@HQ52Q:00110:00675
CGTGTCTCTAGGCACAGGATTTTGTGTAG
+
BBBCCDBBBBB=@A@;B<9888/9@@@EH
@HQ52Q:00110:00690
ACGAGTGCGTTCCCCATGTCGTAGGTACTC
+
>@BBBBB@==5999/9998BCCBC8:<@@A
@HQ52Q:00111:00652
CGTGTCTCTAGGCACAGGATTTTGTTTAGA
+
@AACCCBBBCC@BCDB@?9999/9?@9999
@HQ52Q:00111:00668
CGTGTCTCTAGGCACAGGATTTTGTGTAG
+
BBCCCCBF@@A>??999;9999/9>>7:;
@HQ52Q:00111:00687
TGATACGTCTCCGTTCCTTAGTTACTTCAG
+
4=494;44///,//,/77,.1=94442///
@HQ52Q:00113:00671
CGTGTCTCTAGGCACAGGATTTGTGTAG
+
BACDDEBBBA@>?CB@@@99909@@?AD
@HQ52Q:00114:00655
GACGAGTGCGTTCCCCATGTCGTAGGTACTC
+
=??B99<EA@@=ADD8AADBBBA??;799@8
@HQ52Q:00115:00666
ACGAGTGCGTTCCCCATGTCGTAGGTACTC
+
BBBB:;9>@@5999-9>>?A;88<:799;:
@HQ52Q:00115:00667
CGTGTCTCTAGGCACAGGATTTTGTGTAG
+
CCDCBBDCCCCACBBAB?9999/9>@>AD
@HQ52Q:00117:00689
CGTGTCTCTAGGCACAGGA
+
ABBCDCBBBBB@BDCBA@9
@HQ52Q:00118:00654
ACGAGTGCGTTCCCCATGTCGTAGGTACTC
+
9;C@@AAA@B59994<>@@CCCCC=9=@@@
@HQ52Q:00119:00688
CGTGTCTCTAGGCACAGGATTTTGTGTAGA
+
;<=BBCCAAAABBC<<9644;;-8499944
@HQ52Q:00121:00682
ACGAGTGCGTTCCCCATGTCGTAGGTACTC
+
@=?@>@@AA@<BAB6@BCAABAAB>?@@>8
@HQ52Q:00122:00669
CGTGTCTCTAGGCACAGGATTTTGTGTAG
+
CB@@@AAAAAA@CCC@A>A@CC6@@@899
@HQ52Q:00122:00687
CGTGTCTCTAGGCACAGGATTTTGTGTAG
+
<<<A@BBD<<<@A@9;9<>@@A7AB@>??
@HQ52Q:00122:00689
ACGAGTGCGTTCCCCATGTCGTAGGTACTC
+
AA@?9;<A@@<?>>4>>981:::9,0//1.
@HQ52Q:00122:00697
ACGAGTGCGTTCCCCATGTCGTAGGTACTC
+
?BAB::<CBB?CCB8@@B>;>B:94:;;;@
@HQ52Q:00124:00666
CGTGTTTCTAGGCACAGGATTTTGTGTAGAG
+
@AADBCACCBC<=887858999/8>>89944
@HQ52Q:00124:00671
TGATACGTCTCCTTCCTTAGTTACTTCA
+
BCCCAAABBENCC@C>@8;<@5999699
@HQ52Q:00125:00657
CGTGTCTCTAGGCACAAGGATTTTGTGTAG
+
CCDCCBBBBBB@<8;8,1-1111+1>?>BD
@HQ52Q:00127:00686
CGTGTCTCTAGGCACATTGATTTGTAGTA
+
BBDBDDAAAACB;1111-1/68588,///
@HQ52Q:00128:00680
CGTGTCTCTAGGCACAGGATTTTTTTTGTGTAGA
+
BAABBA@;<;A>?A@>=;99999999$4:87999
@HQ52Q:00128:00690
TGATACGTCTCCTTCCTTAGTTACTTCA
+
CDDB9;;DDCC@C@D?B?BBC?BBB>A@
@HQ52Q:00128:00697
CGTGTCTCTAGGCACAGGATTTTGATGTAGA
+
<<>ECDDCDEG@CE211;1111+1//64881
@HQ52Q:00130:00671
CGTGTCTCTAGGCACAGGATTTTGTGTA
+
CCDCCBB@;;;?@@>?924449/999<9
@HQ52Q:00130:00673
CGTGTCTCTAGGCACAGGATTTTGTGTAGA
+
CCCEBBBB;;<ABB@@@59999/9>>8999
@HQ52Q:00130:00686
CGTGTCTCTAAGCACAGGATTTTGTGTAG
+
BBBBCBBC;;8;BA?@@:<<BB7AA@899
@HQ52Q:00130:00693
ACGAGTGCGTTCCCCATGTCGTAGGTACTC
+
9<CBAAACCC@BCC:CAB?;;<773799??
@HQ52Q:00131:00693
CGTGTCTCTAGGCACAGGATTTTGTGTAGA
+
CCCCCCCBBBC@;<>AA>@CHC8@>@8999
@HQ52Q:00133:00652
CGTGTCTCTAGGCACAGGATTTTGTGTAG
+
CDCBCE@@ACC@CBB<<<=BCC:CCBA@@
@HQ52Q:00133:00673
CGTGTCTCTAGGCACAGGATTTTGTGTAG
+
CECCCCCB@;;8899<;@>ABB/99>899
@HQ52Q:00133:00684
CGTGTCTCTAGGCACATGGATTTGTGT
+
///69:=B=BB<81111-8---+,22,
@HQ52Q:00134:00659
CGTGTCTCTAGGCACAGGATTTTGTGTAGA
+
<<<BBAAACCDACGGAA=@>?>49998999
@HQ52Q:00134:00660
ACGAGTGCGTTCCCCATGTCGTAGGTACTC
+
ABAA:;<B@D5;;;49@BBAB@@?26:;;?
@HQ52Q:00134:00681
CGTGTCTCTAGGCACAGGATTTTGTGTAG
+
CCCCCCB@@@C@CCCCC>BBDC8B@>>@9
@HQ52Q:00135:00664
ACGAGTGCGTTCCCCATGTCGTAGGTACTC
+
9<@A;;=<<DAHDB7BBBBB?;;7;=>998
@HQ52Q:00136:00655
ACGAGTGCGTTCCCCATGTCGTAGGTACTC
+
AB?@ABBCDB6:::4;=?;CBBA@;?;;;?
@HQ52Q:00136:00659
CGTGTCTCTAGGCACAGGATTTTGTGTAG
+
BBBBAABBBBB@BDDABA9998-8@@?CB
@HQ52Q:00136:00676
ATATCGCGAGGGTATGGAAGACTCTATAG
+
?@ABADCECCC>A;;84<5;?@ABBA<;8
@HQ52Q:00136:00689
TAGTATCAGCCTCGCCATGATCG
+
44999?A@9969999211-,0,,
@HQ52Q:00139:00658
ACGAGTGCGTTCCCCATGTCGTAGGTACTC
+
BBCC::<BBB>BAA7B<<:CCCCC>:;<;?
@HQ52Q:00140:00657
CGTGTCTCTAGGCACAGGATTTTGTGTAG
+
BBBBBBBBBBBBDEB?@<9998/9@@>?A
@HQ52Q:00141:00663
TCTCTATGCGCTCCACATGTCTAAGGT
+
CBBBCBBBBACBAEB;<;@B@>@>A=>
@HQ52Q:00141:00664
TCTCTATGCGCTCCACATGTCTAAG
+
99?@CCGCDDA@A?>911-,,**)*
@HQ52Q:00141:00694
CGTGTCTCTAGGCACAGGATTTTGTGTAG
+
BAACABB@A@C@BCFCC>AAA@7>@>>@?
@HQ52Q:00141:00695
CGTGTCTCTAGGCACAGGATTTTGTGTAG
+
CDEDCCCABBBC@AB>><9999/99@>>9
@HQ52Q:00142:00675
CGTGTCTCTAGGCACATGGATTTTGTGT
+
99=;9@ABBBB?811111,1/8808:8/
@HQ52Q:00143:00652
CGTGTCTCTAGGCACAGGATTTGTGTAGAGG
+
<<<>BBCC@<<@BD<<4:44404487:4449
@HQ52Q:00143:00676
CGTGTCTCTAGGCACAGGATTTTGTGTAG
+
AABEBEDCCBB@BBA@@A9999/9@@899
@HQ52Q:00143:00678
AGCACTGTAGCTGTCACTAGTTACTTGT
+
;A@@?A@BBBBCCCCB=9@48599@<AB
@HQ52Q:00143:00684
CGTGTCTCTAGGCACAGGATTTTGTGTAG
+
BCCDBBBBBBB>@A@=?<9999/9@@?@A
@HQ52Q:00144:00668
TCTCTATGCGCTCCACATGTCTAAGGT
+
A<;<CCCCCDC@A@@AAB;;<@A<@>9
@HQ52Q:00144:00678
ACGAGTGCGTTCCCCATGTCGTAGGTACTC
+
CBB?@@CCBB@CDC9BCB>@@A@?:?@@@>
@HQ52Q:00145:00654
ACGAGTGCGTTCCCCATGTCGTAGGTACTC
+
ACCAAADCCD@CCC:CAAABBB;8:?@@@@
@HQ52Q:00145:00677
ACGAGTGCGTTCCCCATGTCGTAGGTACTC
+
?B?AACCCCC?CBB7B9::BB88:6799>8
@HQ52Q:00146:00650
ACGAGTGCGTTCCCCATGTCGTAGGTACTC
+
9<CAAABBBC>AAA/99??>8731014443
@HQ52Q:00146:00653
CGTGTCTCTAGGCACAGGATTTTGTGTAGA
+
BCCCCCBBBAB@BCCDCCCCBB4;998999
@HQ52Q:00146:00654
ACGAGTGCGTTCCCCATGTCGTAGGTACTC
+
;;B@AAABAB6999/99@???887:=>>>?
@HQ52Q:00147:00668
CGTGTCTCTAGGCACAGGATTTTGTGTAG
+
AAADCAABDCC?>?@AB;<<CB8BB>;<1
@HQ52Q:00148:00688
ACGGTGCGTTCCCCATGTCGTAGGTACTC
+
@AB?BCBJC@BBB4;<9@@@887479444
@HQ52Q:00149:00650
CGTGTCTCTAGGCACAGGATTTTGTGTAG
+
>?@AAAB<=<E@CCA>>59999/9?@?AC
@HQ52Q:00149:00653
CGTGTCTCTAGGCACAGGATTTTGTGTAG
+
@CCCCCBBBBCACB<99@9999/9@@89<
@HQ52Q:00149:00658
CGTGTCTCTAGGCACAGGATTTTGTGTAG
+
CCAA@C?@@BB?ACB@@<9998/9@@?BC
@HQ52Q:00100:00713
CGTGTCTCTAGGCACAGGATTTTGTGTAAGGC
+
BBABACDCCBC@CD<;994999/999895424
@HQ52Q:00100:00739
CGTGTCTCTAGGCACAGGATTTTGTGTAG
+
CCAA@CBB@>@?@BA@@89<AA4?@@899
@HQ52Q:00101:00701
ACGAGTGCGTTCCCCATGTCGTAGGTACTC
+
BB?@;;<AAD@CCC7AAA::;887479993
@HQ52Q:00101:00705
TGATACGTCTCCTTCCTTAGTTACTTCA
+
BAAA?AACCBB@B>A=A==;;59>?599
@HQ52Q:00101:00725
ACGAGTGCGTTCCCCATGTCGTAGGTACTC
+
??B??AABAB=AAA8@BBACA?>?>A<<<;
@HQ52Q:00102:00739
TCTCTATGCGCTCCACATGTCTAAGGT
+
=@@@@@@ACCCBB=112/78744242/
@HQ52Q:00103:00742
CGTGTCTCTAGGCACAGGATTTTGTGTAG
+
==BCCGBCCCC@>BCBD<9999/9@@?AA
@HQ52Q:00105:00719
AGCACTGTAGCTGTCACTAGTTACTTGT
+
BBBBBBBBAAACCCECA@AA@=ADC?BB
@HQ52Q:00105:00726
ACGAGTGCGTTCCCCATGTCGTAGGTACTC
+
BBBCBBCB@;2444/9>>?CC@??:?@@@?
@HQ52Q:00105:00744
CGTGTCTCTAGGCACAGGATTTTGTGTAGA
+
;<=CCECCCBA?@AA@B?9999/9@@?@99
@HQ52Q:00106:00748
CGTGTCTCTAGGCACAGGATTTTGTGTAG
+
99<<CBBCCBB>AA>?B;9999/9@@?BB
@HQ52Q:00106:00749
ACGCTCGACATGCCCAGGTACAGGAG
+
B999@ACBCCBBBC?CC?AABBB?B@
@HQ52Q:00107:00704
CGTGTCTCTAGGCACAGGATTTTGTGTAG
+
CCDCBCBBC@?;?@@4969>>>4>>>?99
@HQ52Q:00107:00737
ACGAGTGCGTTCCCCATGTCGTAGGTACTC
+
?A?>;<=CCC@EDD8A<<;CCBAB>:;<<@
@HQ52Q:00107:00745
CGTGTCTCTAGGCACAGGATTTTGTGTAGA
+
:;:CJCCCCBB>?@999<9999/9;;11//
@HQ52Q:00108:00740
CGTGTCTCTAGGCACAGGATTTTGTGTAG
+
CCDBBBDBDBB@BDDCC?BACC9BB@<?9
@HQ52Q:00109:00717
CGTGTCTCTAGGCGACATGGATTTGTGT
+
<:?AA@@97//,../,,,/,///+//66
@HQ52Q:00109:00726
CGTGTCTCTAGGCACAGGATTTTGTGTAG
+
CDHCCAAABAB=@DBABB9998/9>>>AC
@HQ52Q:00110:00718
CGTGTCTCTAGGCACAGGATTTTGTGTAG
+
CCCDCBACBBC=?DC@><9999/8>>>@B
@HQ52Q:00111:00706
ACGAGTGCGTTCCCCATGTCGTAGGTACTC
+
??>A?B@>@@5999-9@@?B@@@?=@>>@>
@HQ52Q:00111:00717
ACGCTCGACATGCCCAGGTACAGGAG
+
C9;;ACCCCCCCCC=BBABAC@@7;;
@HQ52Q:00112:00707
CGTGTCTCTAGGCACAGGATTTTGTGTAG
+
CBAAACBCBBB@CCD?B=9998/8@@?BA
@HQ52Q:00112:00718
CGTGTCGTCTAGGCACATGGATTTTG
+
444494444444544////,/666*/
@HQ52Q:00113:00742
CGTGTCTCTAGGCACAGGGTTTTGTGTAGA
+
BBDDCCBBBBB?BCB@AA0999/9@C@AB@
@HQ52Q:00113:00748
CGTGTCTCTAGGCACAGGATTTTGTGTAG
+
4=@BCBCCCBB@?ABAA>ACCC:CCD;11
@HQ52Q:00114:00738
CGTGTCTCTAGGCACAGGATTTTGTGTAG
+
BCADCCBCBBB@CCB@B@9999/9D@@?C
@HQ52Q:00116:00710
CGTGTCTCTAGGCACAGGATTTTGTGTAG
+
BBCDBBBCBBB@BBA?@?9884/9@@?@C
@HQ52Q:00116:00744
ACGAGTGCGTTCCCCATGTCGTAGGTACTC
+
889;BCA@CA>DDH:C;<;@@@??<?BBBC
@HQ52Q:00116:00747
TCTCTATGCGCTCCACATGTCTAAGGT
+
ACDCCCBBCCCBC?BBBDCEDBB>==@
@HQ52Q:00116:00749
CGTGTCTCTAGGCACAGGATTTTGTGTAG
+
@AAC;<;@@@@>@AB@>=@>>>4>@@@BD
@HQ52Q:00117:00715
AGTATCAGCCTCGCCACTGGATCGAAGGTATTCG
+
,,,/////487844244448444442/5668,//
@HQ52Q:00118:00737
ACGCTCGACATGCCCAGGTACAGGAG
+
B?>?BCA@@@@@@@<@C@BAB@@=@:
@HQ52Q:00119:00723
ATCAGACACGGACACAGCAGAACACAC
+
BCCCCCBBBC?ABAB@@<<;D@CCBBB
@HQ52Q:00119:00740
ACGAGTGCGTTCCCCATGTCGTAGGTACTC
+
9=>@@@@A@@=A>>4?>>>@@?@?:=;9;?
@HQ52Q:00120:00713
CGTGTCTCTAGGCACAGGATTTTGTGTAG
+
CCDDCAAAABB?ADD??<9998/89@>?B
@HQ52Q:00120:00735
CGTGTCTCTAGGCACAGGATTTTGTGTAG
+
BCDCC@9;<BC@CCCBBA9998/9@98<B
@HQ52Q:00121:00703
ACGAGTGCGTTCCCCATGTCGTAGGTACTC
+
???AACCABB5999/9>@BCCA@A=89;;B
@HQ52Q:00121:00740
CGTGTCTCTAGGCACAGGATTTTGTGTAG
+
CBCDCBABCCB?ACBA@<9999/9>>>@@
@HQ52Q:00123:00707
ACGAGTGCGTTCCCCATGTCGTAGGTACTC
+
?ABBBBCBAB8<<<4<BCCCCBBC@@?@?A
@HQ52Q:00123:00732
CTTGTCTCTAGGCACAGGATTTGTTGTAGA
+
@?@@@>?@A@A>@@?791344-33133///
@HQ52Q:00124:00713
ACGAGTGCGTTCCCCATGTCGTAGGTACTC
+
;;@@@@@@@C@BB@444437;;??@?@997
@HQ52Q:00124:00727
ACGCTCGACATGCCCAGGTACAGGAG
+
9994???9994333,399<??=@<@?
@HQ52Q:00125:00741
CGTGTCTCTAGGCACAGGATTTTGTGTAG
+
CDEDBA??B?>;?B@9969>>>/99>:11
@HQ52Q:00126:00719
CGTGTCTCTAGGCACAGGATTTTGTGTAG
+
AACCCCCBA@@>BB?=>@9999/9A@?99
@HQ52Q:00126:00732
ACGAGTGCGTTCCCCATGTCGTAGGTACTC
+
==9;;AAAAC?CCC:CCCBBB@?986=9;8
@HQ52Q:00126:00738
CGTGTCTCTAGGCACAGGATTTTGTGTAG
+
BBCBCCBCBB@=>@99924899/9>>744
@HQ52Q:00126:00747
CGTGTCTCTAGGCACAGGATTTTGTGTAG
+
44;@CBBBB>>7<:>11,1<<<5>>>88<
@HQ52Q:00127:00705
TGATACGTCTCTC
+
9444444444444
@HQ52Q:00127:00714
ACGAGTGCGTTCCCCATGTCGTAGGTACTC
+
A;;;;@@@9969FA4@ABACDCCC@:;;>>
@HQ52Q:00127:00737
ACGAGTGCGTTCCCCATGTCGTAGGTACTC
+
AB?@@CCCDB5444/9>ABCCCCC@?@@@@
@HQ52Q:00128:00704
ACGAGTGCGTTCCCCATGTCGTAGGTACTC
+
BBBAABBCCE?BEB9BBBAABB@?47:@@A
@HQ52Q:00128:00733
ACGAGTGCGTTCCCCATGTCGTAGGTACTC
+
>@@<<=CBAD6999/9998ABBBB>@>>98
@HQ52Q:00129:00702
CGTGTCTCTAGGCACAGGATTTTGTGTAG
+
EBDBBB@@@@?@BBEAAA9844/9?@?99
@HQ52Q:00129:00731
ACGAGTGCGTTCCCCATGTCGTAGGTACTC
+
?@;;;A@C>=5999/99?>>7779;?@@@;
@HQ52Q:00129:00748
ACGAGTGCGTTCCCCATGTCGTAGGTACTC
+
BCBBBC@@@C>BBB9B@BB@A@?<379998
@HQ52Q:00131:00714
CGTGTCTCTAGGCACAGGATTTTGTGTAGA
+
CCCCCCBCCCB@BCEBB?9844/9A@AFA>
@HQ52Q:00132:00716
ACGAGTGCGTTC
+
4;@A@>@BAA>A
@HQ52Q:00133:00743
ACGAGTGCGTTCCCCATGTCGTAGGTACTC
+
@FACCCCCAD6999/9@@BC@@@B??;<<@
@HQ52Q:00134:00716
ACGAGTGCGTTCCCCATGTCGTAGGTACTC
+
=@@B;;<@BB5999/9?>>ABB@?;?BBBB
@HQ52Q:00136:00749
CGTGTCTCTAGGCACAGGATTTTGTGTAG
+
;<<DAAACEDD<<?CC@<9999/9>>?>9
@HQ52Q:00137:00708
ACGAGTGCGTTCCCCATGTCGTAGGTACTC
+
9<;A@@@BBB>BBB9BCBBBBBB?5799>7
@HQ52Q:00137:00739
CGTGTCTCTAGGCACAGGATTTTGTGTAG
+
CDCBBBBAB@C@BECAB<9998/99@?A>
@HQ52Q:00138:00736
CGTGTCTCTAGGCACAGGATTTTGTGTAG
+
CCDDCBBCCCCDABBCC?99<<4;@@DB9
@HQ52Q:00140:00734
ACGAGTGCGTTCCCCATGTCGTAGGTACTC
+
?BAAAABC945499/9@>>><33101486.
@HQ52Q:00141:00702
CGTGTCTCTAACAGGATTTTGTGTAGA
+
BAACDCBBBB@@??<8999/9CB@AB@
@HQ52Q:00141:00728
AGCACTGTAGCTGTCACTATGTTACTTG
+
>@944=AAABA@@>9991////,//7,4
@HQ52Q:00142:00706
TCTCTATGCGCTCCACATGTCTAAGGT
+
CAAADBCBBBCBC?@<;<BBB;;89;9
@HQ52Q:00143:00743
ACGCTCGACATGCCCAGGTACAGGAG
+
A=?@DBBBBBBBBB?AA>;?@?@=@@
@HQ52Q:00144:00701
CGTGTCTCTAGGCACAGGATTTTGTGTAG
+
CCCCBBBBBBC9;<B@@<9999/9>>899
@HQ52Q:00144:00707
ACGAGTGCGTTC
+
>@@@@@ABCECD
@HQ52Q:00144:00713
CGTGTCTCTAGGCACAGGATTTTGTGTAGA
+
BBCBCCBCBDB@CECBA@9999/9@?>?99
@HQ52Q:00145:00712
ACGAGTGCGTTCCCCATGTCGTAGGTACTC
+
49>999;?BC@EKKBA@>888871014443
@HQ52Q:00146:00712
ACGAGTGCGTTCCCCATGTCGTAGGTACTC
+
?ABB@?@CCBABDD9A9;8CC@??::;9;8
@HQ52Q:00147:00701
TAGTATCAGCCTCGCCATGACGAAGGTATTCC
+
<<CCD?BA@@?@BBC@DBAAA:959;99<@A>
@HQ52Q:00147:00722
CGTGTCTCTAGGCACAGGATTTTGTGTAG
+
BCCDBBBBBBB@B@CCB@9984,4@??9;
@HQ52Q:00147:00730
ATATCGCGAGGGTATGGAAGACTCTATAG
+
989>@AACAAC?B9;:7;59@@:::C@@8
@HQ52Q:00147:00737
CGTGTCTCTAGGCACAGGATTTTGTGTAGAGGG
+
BDDDCDBB>9428?999?9999/9998?11//+
@HQ52Q:00149:00732
ACGAGTGCGTTCCCCATGTCGTAGGTACTC
+
9;@@@BBBBB;?==8@@BABBCCA;=@BBB
@HQ52Q:00102:00760
CGTGTCTCTAGGCACAGGATTTGTGTAG
+
AABEBDBBBCC@CCCCCA<<;79?@?AB
@HQ52Q:00105:00764
CGTGTCTCTAGGCACAGGATTTTGTGTAG
+
BBEECCBBBCC@@AA?=99999/9??>@9
@HQ52Q:00105:00771
ACGAGTGCGTTCCCCATGTCGTAGGTACTC
+
=@BB;;=CCB=AAA9ABDCCB???5799>8
@HQ52Q:00106:00777
CGTGTCTCTAGGCACAGGATTTGTGTAGAG
+
9994499>>99589499948804887:444
@HQ52Q:00107:00778
CGTGTCTCTAGGCACAGGATTTTGTGTAG
+
@AAC?@>B<;<BADACB>ABBB7AA>899
@HQ52Q:00108:00750
ACGAGTGCGTTCCCCATGTCGTAGGTATC
+
9/////////1:BB8A99:7337?9=ABB
@HQ52Q:00109:00767
CGTGTCTCTAGGCACAGGATTTTGTGTAG
+
CCEAABCCCDC?ABBBCB9999/9@@?AB
@HQ52Q:00110:00776
CGTGTCTCTAGGCACAGGATTTTGTGTAG
+
CBDECEAA>AB@BCB?@;>>==6=AA<B?
@HQ52Q:00110:00781
CGTGTCTCTAGGCACAGGATTTTGTG
+
BCDCCCCD=<<A@A99424499/9>8
@HQ52Q:00111:00772
TCTCTATGCGCTCCACATGTCTAAGGT
+
9;<A@CCCCCABF?BB?BDC@442959
@HQ52Q:00112:00778
TAGTATCAGCCTCGCCATGACGAAAGTATTCC
+
BBBBA<;<@ACA<<<ACCCCC===:@@AA@B@
@HQ52Q:00113:00787
CGTGTCTCTAGGCACAGGATTTTGTGTAG
+
=AABCCDCBBB?@AA@>;>>>?/99@899
@HQ52Q:00115:00766
CGTGTCTCTAGGCACATGGATT
+
A@=;;999@9968?;11-*-,,
@HQ52Q:00115:00776
TAGTATCAGCCTCGCCATGACGAAGGTATTCC
+
;;CAA@DB;<;<CCCBCBBBB=@=>;>9<6<>
@HQ52Q:00115:00777
CGTGTCTCTAGGCACAAGATTTTGTGTAG
+
==CCCCCDCCC@BBAA<@9999/9@@>?=
@HQ52Q:00115:00785
CGTGTCTCTAGGCACAGGATTTTGTGTAG
+
CCABAEBBB;:8:B>?>@9999/9@>>>A
@HQ52Q:00116:00767
ACGAGTGCGTTCCCCATGTCGTAGGTACTC
+
:<BBCCB>@@5999,9>>>>><><:=@>>>
@HQ52Q:00116:00794
CGTGTCTCTAGGCACAGGATTTGTGTAG
+
BCCDCDBBBCB?ABA@@=99919@@>AB
@HQ52Q:00116:00796
CGTGTCTCTAGGCACAGGATTTTGTGTAGA
+
@@@CB;;=AAA@DDCB@;9999/9@@8999
@HQ52Q:00117:00763
ACGAGTGCGTTCCCCATGTCGTAGGTACTC
+
BBACCBBA>95444/999:@AA@@;@@@;<
@HQ52Q:00117:00787
CGTGTCTCTAGGCACAGGATTTTGTGTAGAGG
+
@ADDBCBCA?@@CCDDCA<;98-8>>9<111,
@HQ52Q:00118:00772
ACGAGTGCGTTCCCCATGTCGTAGGTACTC
+
AAAABBCAA@5999/9998BC?@>9:1110
@HQ52Q:00118:00783
CGTGTCTCTAGGCACAGGATTTTGTGTAG
+
;<ACCCBBBBBAAAAABB99;;/8@>>AB
@HQ52Q:00118:00790
CGTGTCTCTAGGCACATG
+
94949>=949823<11-,
@HQ52Q:00119:00766
CGTGTCTCTAGGCACAGGATTTTGTGTAG
+
CBDGCCBBBBB<@A@>><9999/9@@?FF
@HQ52Q:00119:00769
TGATAGTCTCCTTCCTTAGTTACTTACAGTAC
+
44444;:6//,/,/,/,/69896656////6/
@HQ52Q:00119:00798
ACGAGTGCGTTCCCCATGTCGTAGGTACTC
+
9<B@;<=@@@=DDCAFAA@A@@><:=99<;
@HQ52Q:00120:00762
ACGAGTGCGTTCCCCATGTCGTAGGTACTC
+
ADA??ACBA;2444/9998>@<8:;?A@BA
@HQ52Q:00121:00764
AGCACTGTAGCTGTCACTAGTTACTTGT
+
BBCAA@ABAAABBBA@>=>;;79@@=>@
@HQ52Q:00122:00759
CGTGTCTCTAGGCACAGGATTTTGTGTAGA
+
CBCCDBBBB?B@CDC=><9999/9>>>A99
@HQ52Q:00122:00761
CGTGTCTCTAGGCACAGGATTTTGTGTAG
+
AACCCDBB@>@=>@@9969>>>/99@?@9
@HQ52Q:00122:00771
CGTGCTCTAGCACAGATTGATGTAGTAGG
+
,,,,/4;A443//////,///../44442
@HQ52Q:00123:00782
TGATACGTCTCCTTCCTTAGTTATCTTCA
+
CA@@BA999996929242/667////566
@HQ52Q:00124:00755
CGTGTCTCTAGGCACAGGATTTTGTGTAG
+
<BCGCCCBBBB@CGB?@<9999/999899
@HQ52Q:00124:00786
CGTGTCTCTAGGCACAGGATTTTGTGTAG
+
<<;BBBBC<<<?CD?>><9999/9@@>>>
@HQ52Q:00125:00753
CGTGTCTCTAGGCACAGGAATTTGTGTAG
+
AACA@@BBBCCABCCAA<@69908>AACD
@HQ52Q:00126:00768
CGTGTCTCTAGGCACAGGATTTTGTGTAGA
+
@@?9999@@@B;<<FAA59999/9893999
@HQ52Q:00128:00759
ACGAGTGCGTTCCCCATGTCGTAGGTACTC
+
?@BCCBBC>?5999/9@@ABCBBB>:;;;;
@HQ52Q:00128:00770
ACGAGTGCGTTCCCATGTCGTAGGTACTC
+
AAAB@A@@@@599049=<?B><8;=?>98
@HQ52Q:00129:00767
ACGAGTGCGTTCCCATGTCGTAGGTACTC
+
49449444442//+///.4969>=<?==;
@HQ52Q:00129:00786
ACGAGTGCGTTCCCCATGTCGTAGGTACTC
+
BCB@@ABA>?5444/9;;:DCCCB?BA@@@
@HQ52Q:00130:00759
ACGAGTGCGTTCCCCATGTCGTAGGTACTC
+
9;B@@AAAA@@BBB9BCCCCCA<:;?@@@D
@HQ52Q:00130:00778
ACGAGTGCGTTCCCCATGTCGTAGGTACTC
+
9<BCCCCCBB?B@@6=BB?>BBAA=?@@;;
@HQ52Q:00131:00783
GCGTTCCCCATGTCGTAGGTACTC
+
@B>@@BBB8@BCBB@?=B59<;<=
@HQ52Q:00131:00798
ACGAGTGCGTTCCCCATGTCGTAGGTACTC
+
BBB?@A@C@@5999/9>@@ECBBC::<BBA
@HQ52Q:00132:00752
CGTGTCTCTAGGCACAGGATTTTGTGTAG
+
BBDDBBBBB@B@BDD>;:4444/9??>@A
@HQ52Q:00132:00784
TGATACGTCTCCTTCCTTAGTTACTTCA
+
BCBABBBCCCCCCAC@C?CCCDCCB8;;
@HQ52Q:00132:00796
ACGAGTGCGTTCCCCATGTCGTAGGTACTC
+
9<CB@AABAA>BAA7A@@>ABBBB=A@@@@
@HQ52Q:00133:00783
ACGAGTGCGTTCCCCATGTCGTAGGTACTC
+
>@@BBCBB@?5444/9?BBCCCA9=:;883
@HQ52Q:00134:00787
TCTCTATGCGCTCCACATGTCTAAGGTAGAGGCTG
+
CCCCCBBBCB@BD@D:9<CCB@@=>;>?98858=9
@HQ52Q:00134:00792
ACGAGTGCGTTCCCATGTCGTAGGTACTC
+
@ABBCCCCBC@CD@C??>BCCBA?B@@@C
@HQ52Q:00135:00790
ACGAGTGCGTTCCCCATGTCGTAGGTACTC
+
A@9;;B@>@@5444,9=>>ACBBC?A@AAC
@HQ52Q:00136:00760
TCACTGAGCTACGACACACGATGA
+
///7668?=@>;444111//////
@HQ52Q:00137:00769
TAGTATCAGCCTCGCCATGACGAAGGTATTCC
+
;<B@B?BB;<7;BAB?A@DBBBB<>9@995;=
@HQ52Q:00138:00791
CGTGTCTCTAGGCACATGGATTTGTGTAG
+
>99<BB====>93/,,,,2,,,*,,0,//
@HQ52Q:00139:00766
TACTGAGCTACACACACAGAATGATTGGTG
+
9<BBBA@@@@ABC@>>@9885871101666
@HQ52Q:00139:00792
TACTGAGCTACACACACAGAAAGATTGGT
+
BCBABDDCCBBBEA;;<BABDBECC?B?B
@HQ52Q:00140:00785
CGTGTCTCTAGGCACAGGATTTTGTGTAG
+
BCE:::BCCBB?@AA@AB9998/9>>>>>
@HQ52Q:00140:00787
ACGAGTGCGTTCCCCATGTCGTAGGTACTC
+
BBBBABBA@;2444/9>@@CCCCC@B;<<B
@HQ52Q:00141:00763
CGTGTCTCTAGGCACAGGATTTTGTGTAGA
+
DCCCDDCC<?<?@@99424444,89:>@9<
@HQ52Q:00141:00769
CGTGTCTCTAGGCACAGGATTTTGTGTAG
+
BABC@BBBA@?@BED=?<9999/9@@?CD
@HQ52Q:00141:00785
TACTGAGCTACACACACAGAAAGATTGGT
+
B?A@CCCCCBCCCBA=?>788/7>><@AB
@HQ52Q:00141:00798
ACGAGTGCGTTCCCCATGTCGTAGGTACTC
+
BBAB::;C@@5999/9?@?B<;;B:?@@BC
@HQ52Q:00141:00799
CGTGTCTCTAGGCACAGGATTTTGTGTAG
+
BBCDCBBBBBB@BCC?:94444/8@@?BB
@HQ52Q:00142:00774
CGTGTCTCTAGGCACAGGATTTTGTGTAG
+
ADACCCCBBBB@AEEAB>@>=@6=@?;::
@HQ52Q:00142:00778
ACGAGTGCCATCGTCGTAGGTACTGAC
+
9<CCCBBB>;<<A@?==9424873313
@HQ52Q:00142:00784
ACGAGTGCGTTCCCCATGTCGTAGGTACTC
+
9;B;;<@@>>6999-9A@AED@@@?::;BB
@HQ52Q:00143:00797
CGTGTCTCTAGGCACAGGATTTTGTGTAGA
+
BBBECCCCDCC@@AAA?<9999/99>>>99
@HQ52Q:00144:00758
CGTGTCTATAGGCACAGGATTTTGTGTAGA
+
CBBCBAA@?8848?99424;;;1<9B9?:9
@HQ52Q:00144:00783
CGTGTCTCTAGGCACAGGATTTTGTGTAG
+
BBCBCBAABBB@ABA@>A9998/9A@@AC
@HQ52Q:00146:00766
CGTGTCTCTAGGCACAGGATTTTGTGTAG
+
BBAEBABBCCC@BCA@><9999/9?@A??
@HQ52Q:00146:00780
CGTGTCTCTAGGCACAGGATTTGTGTAGA
+
444:9@BBCCF8;=<9:;111-111.8:8
@HQ52Q:00147:00757
CGTGTCTCTAGGCACAGGATTTTGTGTAG
+
08@@DCCBB9963@@9429999/9>>:<<
@HQ52Q:00148:00758
CGTGTCTCTAGGCACAGGATTTGTGTAGA
+
AABCBB;<<@B?@DCDBB99919@?>>99
@HQ52Q:00148:00779
CGTGTCTCTAGGCACAGGATTTTGTGTAG
+
ABBBCDBBD@@=@DB=><9999/9?>C@<
@HQ52Q:00148:00791
CGTGTCTCTAGGCACAGGATTTTGTGTA
+
CCCECDBCBB@<8999424489/988./
@HQ52Q:00148:00795
CGTGTCTCTAGGCACAGGATTTTGTGTAGAG
+
BCCDCCB@;;;>>:9=924444,44434444
@HQ52Q:00149:00761
CGTGTCTCTAGGCACAGGA
+
BCDDDCCDBBBBCDBA@?9
@HQ52Q:00149:00771
CGTGTCCTAGCAGAGACTTGGTTTGTAGA
+
FCCCA=<994443.....44446644;:3
@HQ52Q:00100:00824
CGTGTCTCTAGGCACAGGATTTTGTGTAG
+
=@EEDDCCCDD@CCBBB<9999/9>@>>?
@HQ52Q:00100:00845
ATATCGCGAGGGTATGGAAGACTCTATAGA
+
B?BBBBCAAAC>BB@@5;7;>A@B::4;:4
@HQ52Q:00102:00805
ACGAGTGCGTTCCCCATGTCGTAGGTACTC
+
@A@CCCCB@A5999/9A@ACCBBA5:;;@?
@HQ52Q:00103:00828
CGTGTCTCTAGGCACTGGATTTTGTGTAGAG
+
CCCBBBAC@@>;>F994244;?/99>>9444
@HQ52Q:00103:00838
CGTGTCTCTAGGCACAGG
+
BBEDCCBBCBB?BDBAB?
@HQ52Q:00104:00800
CGTGTCTCTAGGCACAGGATTTTGTGTAG
+
BAABCCCCCBB@BCECB>9999/9>>>AB
@HQ52Q:00105:00829
ACGAGTGCGTTCCCCATGTCGTAGGTACTC
+
=BBCCCCB?;2444/999;BECCC8:<<<B
@HQ52Q:00106:00817
CGTGTCTCTAGGCACAGGATTTTGTGTAG
+
CAACCCCCCDB>?B>>><9999/9?@@A9
@HQ52Q:00106:00831
ACGAGTGCGTTCCCCCATGTCGTAGGTACTC
+
BBBBCCCBCB=A@@?/>A10.066577@ABA
@HQ52Q:00107:00801
CGTGTCTCTAGGCACAGGATTTTGTGTAGAG
+
CDCDDCDDAA@>;9994244>>4>>989444
@HQ52Q:00107:00822
CGTGTCTCTAGGCACAGGGTTTGTGTAGA
+
BBBDDCFCBBB@BCD>>>1991999>994
@HQ52Q:00108:00837
CGTGTCTCTAGGCACAGGATTTTGTGTAGAGG
+
CCEDJCAA@@@>BCBA994899/999>99442
@HQ52Q:00109:00801
CGTGTCTCTAGGCACAGGATTTTGTGTAGAG
+
944:44:?98943999484444,4;;9?:44
@HQ52Q:00109:00807
TGATACGTCTCCTTCCTTAGTTACTTCA
+
BAA@;<<AAAB?A<A59589959=;::1
@HQ52Q:00109:00816
ACGAGTGCGTTCCCCATGTCGTAGGTACTC
+
>>???ABBBB=AAA8@A@@BCA;?:?:;;?
@HQ52Q:00110:00802
CGTGTCTCTAGGCACAGGATTTTGTGTAG
+
AAABBA;<<<BBCC<9484444,4997:?
@HQ52Q:00110:00821
ATCAGACACGGACACAGCAGAACACACA
+
@@BBAAACCBBBCECC;<<@?;>?7713
@HQ52Q:00113:00839
ACGAGTGCGTTCCCCATGTCGTAGGTACTC
+
///119?>@B8<99/9998>@@<=;>9993
@HQ52Q:00115:00815
CGTGTCTCTAGGCACATGGATTTGTGTAG
+
@@AACCHECBAA?AA999?99904:::;4
@HQ52Q:00115:00817
CGTGTCTCTAGGCACAGGATTTTGTGTAG
+
CBDECC999BB@BCCB@@9988/9@@?BD
@HQ52Q:00115:00842
CGTGTCTCTAGGCACAGGA
+
CCCCCCAAAAB@BCCBA@9
@HQ52Q:00116:00835
ACGAGTGCGTTCCCCATGTCGTAGGTACTC
+
?B@@?AACCEADHD8@<<:CCCCC=?<<;B
@HQ52Q:00117:00840
CGTGTCTCTAGGCACAGGATTTTGTGTAG
+
BDCCDBCBBBB=:;9@A>9999/99>???
@HQ52Q:00117:00845
ACGAGTGCGTTCCCCATGTCGTAGGTACTC
+
>>@A<9999>;?>A6@CCDFBCCE@;<<A?
@HQ52Q:00118:00839
CGTGTCTCTAGGCACAGGA
+
BBBCB;9<<;;<?A?@><9
@HQ52Q:00119:00818
TGATATCGTCTCCTTCCTTAGTTATCTTCAG
+
8/////////44249:242///7////,///
@HQ52Q:00120:00846
TCTCTATGCGCTCCACATGTCTAAGGT
+
@AAACCBBBB=?B@CCBCCCDCC@B>@
@HQ52Q:00120:00849
TACTGAGCTACACACACAGAAAAGATTG
+
999@99999?@ACBA@@98888.7..,*
@HQ52Q:00121:00808
ACGAGTGCGTTCCCATGTCGTAGGTACTC
+
??@@A?@>99599199><<>;;9;=>>><
@HQ52Q:00121:00815
ACGAGTGCGTTCCCCATGTCGTAGGTACTC
+
9;@ACCA>@B5999/9@@88:731:79483
@HQ52Q:00123:00812
CGTGTCTCTAGGCACAGGATTTTGTGTAG
+
B=BBB;;<BAC@@AA@=84899/99>>>9
@HQ52Q:00123:00817
CGTGTCTCTAGGCACAGGATTTTGTGTAG
+
CCCBAA?CCBC?BAB>?>9999/9A@?@F
@HQ52Q:00123:00833
CGTGTCTCTAGGCACAGGATTTTGTGTAGA
+
@ABGCCCCCCB@AAA9@<9884/9@@??99
@HQ52Q:00124:00814
CGTGTCTCTAGGCGACATGGA
+
9:44498444423./////7/
@HQ52Q:00125:00812
TACTGAGCTACACACACGATGAAAGATTGGTGC
+
9944=444:44499444444444-444,.,...
@HQ52Q:00125:00830
TACTGAGCTACACACACAGAAAGATTGGT
+
?ABCCDCCBCBA;;<99987<<?BB@C@C
@HQ52Q:00126:00831
CGTGTCTCTAGGCACAGGATTTTGTGT
+
A@ACBA@AA@CA;><A87/111+-00*
@HQ52Q:00127:00824
CGTGTCTCTAGGCACAGGATT
+
AACDCBBBBBBA@A@@A<999
@HQ52Q:00127:00829
CGTGTCTCTAGGCACAGGATTTGTGTAG
+
999?994994947??@?<99919@@899
@HQ52Q:00127:00830
ACGAGTGTGTTCCCCATGTCGTAGGTACTC
+
>@AA9;=CBCADCD9@@??=<7747:77;>
@HQ52Q:00127:00848
CGTGTCTCTAGG
+
BDDDBBBBCCC@
@HQ52Q:00129:00800
ACGAGTCGTTCCCCATGTCGTAGGTACTC
+
9;B@AABCC@CDE:C@@@CB@@??BBCCC
@HQ52Q:00129:00842
CGTGTCTCTAGGCACAGGATTTGTGTAG
+
DCCCDCBBC?@=@C@@@>99909A@?CC
@HQ52Q:00130:00821
ACGAGTGCGTTCCCCATGTCGTAGGTACTC
+
?@B@AABBBC?BBB9BBBCBB<;?:699>>
@HQ52Q:00130:00829
ACGAGTGCGTTCCCCATGTCGTAGGTACTC
+
BA=>@1//88,///*44437;331:=>993
@HQ52Q:00130:00847
ACGAGTGCGTTCCCCATGTCGTAGGTACTC
+
?@BCCCBAAA=@?@6@B@ABB::::799@?
@HQ52Q:00131:00800
ACGAGTGCGTTCCCCATGTCGTAGGTACTC
+
>@BCCCCC@;5444/99?@@ACCC@GDBFA
@HQ52Q:00131:00808
ACGAGGTGCGTTCCCATGTCGTAGGTATC
+
4////,/668886656//...47601473
@HQ52Q:00132:00803
ACGAGTGCGTTCCCCATGTCGTAGGTACTC
+
BBB::<CCCD@CCC9CBA??BBDC=<:;;>
@HQ52Q:00132:00815
CGTGTCTCTAGGCACAGGATTTTGTGTAG
+
6>A<=<B@@@@=>@B9959@@@7BCA?DB
@HQ52Q:00132:00830
ACGAGTGCGTTCCCCATGTCGTAGGTACTC
+
??B??@A>>>5999/9?>?BC;;;=7999;
@HQ52Q:00132:00846
ATCAGACACGGACACAGCAGAACACACA
+
??@@@@@@DC@CDECCCBBBC@CC@?>:
@HQ52Q:00134:00810
ACGAGTGCGTTCCCCATGTCGTAGGTACTC
+
?@B<;<CCCB@BBA7A@@@ABA@@??@@BB
@HQ52Q:00134:00830
CGTGTCTCTAGGCACAGGATTTTGTGTAGA
+
<==DCCBA@@@>:;99994999/98=7611
@HQ52Q:00134:00848
ATATCGCGAGGGTATGGAAGACTCTATAGA
+
8>=@999@999199>?=A=AB;7:>=//-.
@HQ52Q:00135:00816
CGTGTCTCTAGGCACAGGATTTTGTGTAG
+
BDEBBBBBBBBAAD@;@?9844/8>>?@C
@HQ52Q:00135:00838
ATCAGACACGGACACAGCAGAACAA
+
;39:;;;CCCACBA@999900,--+
@HQ52Q:00136:00817
ATATCGCGAGGGTATGGAAGACTTCTATAG
+
@BBA@@@;<<B:A>984959>710116---
@HQ52Q:00136:00849
ACGAGTGCGTTC
+
9<FB<<@CBB@H
@HQ52Q:00137:00845
ACGAGTGCGTTCCCATGTCGTAGGTACTC
+
9<CCAA@@99699144439333.,////.
@HQ52Q:00139:00804
ACGAGTGCGTTCCCCATGTCGTAGGTACTC
+
49>9944::;8=9=199=@CCCC@5:9998
@HQ52Q:00139:00820
CGTGTCTCTAGGCACAGGATTTGTGTAG
+
AB:<<@@>>>@;899@92499:@94344
@HQ52Q:00139:00823
CGTGTCTCTAGGCACAGGATTTTGTGTAG
+
BBABBCCCCCC@CBC?@=9984/9?>>>C
@HQ52Q:00139:00825
CGTGTCTCTAGGCACAGGATTTTGTGTAG
+
@AABABBBCBA?BCCAD>9998/99@?DC
@HQ52Q:00140:00817
ACGAGTGCGTTCCCCATGTCGTAGGTACTC
+
??CD<<=C@@5999/99>@@@@@??@C9;8
@HQ52Q:00140:00825
CGTGTCTCTAGGCACAGGATTTTGTGTAG
+
4@CDBFBCCBC@BDDBB>9888/8>>>@A
@HQ52Q:00140:00828
CGTGTCTCTAGGCACAGGATTTTGTGTAG
+
CCCCBBBBDBB?ACBA@>9998/8C@>?9
@HQ52Q:00142:00805
CGTGTCTCTAGGCACAGGATTTTGTGTAG
+
CCDCDCB@AFC@DEEBB@9884/9@989E
@HQ52Q:00142:00806
CGTGTCTCTAGGCACAGGATTTGTGTAG
+
@AAA@@CCCCC?CB@>>?999099@??A
@HQ52Q:00142:00835
CGTGATCGTCTAGGACA
+
4////////,///,//.
@HQ52Q:00143:00805
TGATACGTCTCCTTCCTTAGTTACTTCA
+
>>;<=BAA@996959<>;@@A;==A244
@HQ52Q:00144:00808
CGTGTCTCTAGGCACAAGGATTTTGTGTAG
+
@ADBCBBB??>9;711-1-1111+1<=?:B
@HQ52Q:00144:00817
AGCACTGTAGCTGTCACTAGTTACTTGTGTG
+
9@@@AA=BBB;949:444444244;24:==4
@HQ52Q:00144:00821
CGTGTCTCTAGGCACAGGATTTGTGTAG
+
BCAAACBCDBB@BBA?@<99919@@?<>
@HQ52Q:00144:00836
ACGAGTGCGTTCCCCATGTCGTAGGTACTC
+
BBBB?==?996999-9>>><;;;:.01;<0
@HQ52Q:00146:00812
CGTGTCTCTAGGCACAGGATTTTGTGTAG
+
999BBCCA==:,01//494444,49434B
@HQ52Q:00146:00820
CGTGTCTCTAGGCACAGGATTTGTGTAG
+
AADCCBBBA?@>A@@=?599919A@?B=
@HQ52Q:00146:00833
ATCAGACACGGACACAGCAGAACACAC
+
9:CBBB@=@?599AAAABCBC?B>???
@HQ52Q:00147:00800
TGATACGTCTCCGTTCCTTAGATT
+
99;;C@<99995449777,///,*
@HQ52Q:00147:00802
ACGAGTGCGTTCCCCATGTCGTAGGTACTC
+
?BB99<@>?B599<4<AABCBA@?89:;<B
@HQ52Q:00147:00810
TAGTATCAGCCTCGCCATGGATCGAAGGTATTCCG
+
4449:CCCACC?99429442444442424498824
@HQ52Q:00147:00812
CGTGTCTCTAGGCACAAGATTTTGTGTAG
+
ABEEBDCCCBC=@@99599999/9?>>>C
@HQ52Q:00147:00825
AACGAGTGCGTTCCCCATGTCGTAAG
+
92444;;@8?<-111*//64....,.
@HQ52Q:00147:00830
AGCACTGTAGCTCGTCACTAGTTACTTGTG
+
948444:88611/866449499249A64:B
@HQ52Q:00147:00840
ATATCGCGACGGGTAT
+
8344::8////6+//,
@HQ52Q:00147:00844
CGTGTCTCTAGGTACAGGA
+
?BCDD@?@CBB<==>8737
@HQ52Q:00148:00802
ACGAGTGCGTTCCCCATGTCGTAGGTACTC
+
BBBBBBBC?@5999/9>>>BBACA;?@ABA
@HQ52Q:00148:00819
ACGCTCGACATGCCCAGGTACAGGAGACCGTTCCTTGAGCCATTCCGA
+
=;;<A;<<C@A@BE?AA?AABBB>@>80.11;<,0,11/;,//,/,.6
@HQ52Q:00149:00807
TACTGAGCTACACATACAGAAAGATTGGTGCT
+
44449;;BAA<<<<<AACCCCAEBB@B?A>00
@HQ52Q:00149:00842
CGTGTCTCTAGGCACAGGATTTTGTATAG
+
@BCCFCBBBCB@BBCCB@@@@@6@@BCBB
@HQ52Q:00102:00883
CGTGTCTCTAAGGCACAGGATTTTGTGTAG
+
BBCFE@;?985958999@;9844,444467
@HQ52Q:00108:00869
ACGAGTGCGTTCCCCATGTCGTAGGTACT
+
ACBCCC:9<B=AAB6@BBBBB@@?=?>>>
@HQ52Q:00111:00851
CGTGTCTCTAGGCACAGGATTTTGTGTAGA
+
HDDCBDCC;;;=?BBAA>BAAA7>@??999
@HQ52Q:00111:00863
ACGAGTGCGTTCCCCATGTCGTAGGTACTC
+
BBCA:;<BAB>BDC9B<<;>>@=@.021;;
@HQ52Q:00112:00861
ACGAGTGCGTTCCCCATGTCGTAGGTACTC
+
CCCDBFBCCCADAB7A998?100<901//.
@HQ52Q:00113:00871
CGTGTCTCTAGGCACAGGATTTTGTGTAG
+
CCCBBBBBCCC@>AA@@<>>>>/89>>99
@HQ52Q:00114:00871
CGTGTCTCTAGGCACAGGATTTTGTGTAG
+
BBBBCBBBBBB@?@DDCA;;9959=?BCC
@HQ52Q:00114:00878
ACGAGTGCGTTC
+
BBBC<;><?C@E
@HQ52Q:00115:00856
CGTGTCTCTAGGCACAGGATTTTGTGTAG
+
BBCCBBBBCCB@CD?9@69999/999>>F
@HQ52Q:00115:00871
ACGAGTGCGTTCCCCATGTCGTAGGTACTC
+
BB9<;CCBBD6::4-9?9888731014443
@HQ52Q:00117:00854
CGTGTCTCTAGGCACAGGATTTTGTGTAGA
+
EDCBBBBBDCE?BC?9959999/9@@?F99
@HQ52Q:00117:00856
ACGAGCGCGTTCCCCATGTCGTAGGT
+
?@BBCBBBBA5999/9?@@CC@@@?9
@HQ52Q:00118:00873
ACGAGTGCGTTCCCCATGTCGTAGGTACTC
+
BB?AACCBAB=?==6@@BBBBCBD?:<<AA
@HQ52Q:00118:00879
CGTGTCTCTAGGCACAGGATTTTGTGTAGAGGC
+
CBBBBCBBBBB@CD999?9999/9847444424
@HQ52Q:00119:00867
ACGAGTGCGTTCCCCATGTCGTAGGTACTC
+
=>>>A>?>@@6999/9>>?B@?B?;?@ABA
@HQ52Q:00121:00854
CGTGTCTCTAGGCACAGGATTTTGTGTAG
+
CCDCB@?@B@@=;<<BB>AAA@/99>>99
@HQ52Q:00122:00866
CGTGTCTCTAGGCACAGGATTTTGTTAGAGG
+
AA?@@@B<<<B@BBDCC>@?CC8@>;?9442
@HQ52Q:00123:00895
ATCAGACACGGACACAGCAGAACACACA
+
974@;9;CCC@CDBBBBBAA?=@87716
@HQ52Q:00124:00851
TACTGAGCTACACACACAGAAAGATTGGT
+
BBADB121/866/449887>>8==;3601
@HQ52Q:00124:00865
CGTGTCTCTAGGCACAGGATTTTGTGTAGAG
+
AABBBCCAAAB@?A<<9999=>4>>989444
@HQ52Q:00125:00858
CTCTATGCGCTCCACATGTCTAAGGT
+
//7:8@BCA@?@=@<<;AAA@A>@69
@HQ52Q:00125:00869
CGTGTCTCTAGGCACAGGATTTTGTGTAG
+
CCDCFBBBBBA@BCC?@<9998/89@?BA
@HQ52Q:00126:00862
CGTGTCTCTAGGCACAGGATTTTGTGTAG
+
BBDDCCBABAA@AGB@@@9884/8@>>AC
@HQ52Q:00126:00873
TGATACGTCTCCTCC
+
9494444;/-,+,,*
@HQ52Q:00128:00870
CGTGTCTCTAGGCACAGGATTTTGTGTAG
+
BCCD:::BBCC?@AA>D@9999/9@@8<D
@HQ52Q:00128:00872
CGTGTCTCTACGGCACAGGATTTTGTGTAGA
+
//67996///6654:44;24444,44439:9
@HQ52Q:00129:00871
GTGTCTCTAGGCACAGGATTTTGTGTAGA
+
@CCCDB>>>A@BCB3108733.8CC?BA;
@HQ52Q:00130:00874
CGTGTCTCTAGGCACAGGATTTTGTGTAG
+
?;;;<<9@@>B?BCCB;@9999/9>??BD
@HQ52Q:00131:00860
ACGAGTGCGTTCCCCATGTCGTAGGTACTC
+
BBBC@=@>>>6999/9>>?B@???::;;A@
@HQ52Q:00131:00889
CGTGTCTCTAGGCACAGGATTTTGTGTAG
+
BAAABBBC@@ACCDCCA<9999/9@>??F
@HQ52Q:00132:00882
CGTGTCTCTAGGCACAGGATTTTGTGTAG
+
DEBBBAAABBC@BDCA@<9999/999899
@HQ52Q:00133:00874
ACGAGTGCGTTCCCCATGTCGTAGGTACTC
+
BBCB;;<@>><A>A6@@@@CCCCC@B:;;C
@HQ52Q:00133:00881
AGCACTGTAGCTTCGTCACTATTTATGACTTGTGTGC
+
-,,,,,0*,///,////9>9444-44449:9:;@988
@HQ52Q:00133:00884
ACGAGTGCGTTCCCCATGTCGTAGGTACTC
+
CCBBCBCD;A?=KK9AACA@>>>=:799B>
@HQ52Q:00133:00893
CGTGTCTCTAGGCACAGGATTTTGTGTAG
+
BBCCDEDDBBA?BCDCBB;;;9-4@?<@@
@HQ52Q:00134:00872
CGTGTCTCTAGGCACAGGATTTTGTGTAG
+
AADDCCBBDBCBBCCBC<9999/9@@?BA
@HQ52Q:00135:00850
CGTGTCTCTAGGCACAGGATTTTGTATAG
+
@@BAECCBCCC@CABAD@CCEB8?>1,,-
@HQ52Q:00135:00868
CGTGTCTCTAGGCAC
+
111/////9==942,
@HQ52Q:00136:00870
CGTGTCTCTAGGCACAGGATTTTGTGTAG
+
CCDDBBBBBBC@AA??@<9999/9@@899
@HQ52Q:00137:00862
CGTGTCTCTAGGCACAGGATTTTGTGTAG
+
CAADDDCCCCC@BBA@A69999/9A989<
@HQ52Q:00137:00865
TACTGAGCTACACACACAGAAAGATTGGT
+
BCD@AACCBCBBEFCBCCCBB<?<?5777
@HQ52Q:00138:00874
CGTGTCTCTAGGCACAGGATTTTGTGTAG
+
@@ACECAAABA>?A99484489-9>>79?
@HQ52Q:00138:00894
CGTGTCTCTAGGCACAGGATTTTGTGTAG
+
9BHDBDECBBB@DEAAA<<=DC:CCB@AA
@HQ52Q:00139:00885
CGTGTCTCTAGGCACAGGATTTTGTGTAG
+
AAACC@?AACC@D==<BA9999/9A@BBD
@HQ52Q:00139:00891
TCTCTATGCGCTCCACATGTCTAAGGT
+
AA@@AC@@ACCCCABBBAAACCCBCAA
@HQ52Q:00140:00851
ACGAGTGCCGTTCCCCATGTCGTAGGTACTC
+
9;><;;11,//5666564437;;>?:?@@@B
@HQ52Q:00140:00865
CGTGTCTCTAGGCACAGGATTTTGTGTAG
+
CCDCCCBBB?@=@BB@@<9999/9A@?BE
@HQ52Q:00140:00895
ACGAGTGCGTTCCCCATGTCGTAGGTACTC
+
:=ACEDCCCA6444/9?9::CCBB=A:;;A
@HQ52Q:00141:00858
CGTGTCTCTAGGCACAGGATTTTGTGTAGA
+
;<<BBBBBBBA>B<99=:9999/9?@<A>;
@HQ52Q:00141:00879
CGTGTCTCTAGGCACAGGATTTTGTGTAGA
+
;DCBBAA;;<NBCCC@><9999/9998>A9
@HQ52Q:00142:00851
CGTGTCTCTAGGCACAGGATTTGTGTAG
+
9<BBAAACCEB@CAA@@<944-9??>CD
@HQ52Q:00143:00853
TAGTATCAGCCTCGCCATGATCGAAGGTATTCC
+
44=@ADCCDCABCBCA==:111/8787//4248
@HQ52Q:00143:00869
ACGAGTGCGTTCCCCATGTCGTAGGTACTC
+
?@@@?@ACCCBDDD9AA@@?>?>=479;;?
@HQ52Q:00143:00878
AGCACTGTAGCTGTCACTAGTTAATTGT
+
BABB:::?CCCCBCDC@@@CB@D@B>AA
@HQ52Q:00143:00891
CGTGTCTCTACGGCACATGGA
+
499@@91*****)*08//1;:
@HQ52Q:00143:00897
ACGAGTGCGTTCCCCATGTCGTAGGTACTC
+
9<BC@@AA@A5999/9>>?CC@@?=?@BBC
@HQ52Q:00144:00853
CGTGTCTCTACGCACAGGAT
+
999@>91--,,,,/44/788
@HQ52Q:00145:00886
ATATCGCGAGGGTATGGAAGACTCTATAG
+
BABBB@;:99478?@A?C@CAAAA::381
@HQ52Q:00145:00889
CGTGTCTCTAAGCACAGGATTTTGTGTAG
+
C;:=CCBECC@BAAA9@<9998/8>>>BC
@HQ52Q:00146:00866
CGTGTCTCTAGGCACAGGATTTTGTGTAG
+
:<DEHJCCCBB?BB999<9999/9@@8<<
@HQ52Q:00146:00876
ACGAGTGCGTTCCCCATGTCGTAGGTACTC
+
94@9<<EBCB5999/99988<777779943
@HQ52Q:00148:00865
TAGTATCAGCCTCGCCATGACGAAGGTATTCC
+
99BB@?AA9959?>>?99999@@<?<>:<89?
@HQ52Q:00148:00876
CGTGTCTCTAGGCACAGGATTTTGTGTAGA
+
@AA<;<AB@>>=8111/,//7;0::10/44
@HQ52Q:00149:00851
ACGAGTGCGTTCCCATGTCGTAGATC
+
89449666//,//+/84333376616
@HQ52Q:00149:00854
TGATACGTCTCCTTCCTTAGTTACTTCA
+
;9=@@=A::?EEB?A69689969><:<<
@HQ52Q:00149:00870
ACGAGTGCGTTCCCATGTCGTAGGTACTC
+
?@@@A@99495990444377776014443
@HQ52Q:00101:00924
CGTGTCTCTAGGCACAGGATTTTGTGTAG
+
CCCCBBB@ABB@BBC?;=9444/8@@?BD
@HQ52Q:00103:00944
ACGAATGCGTTCCCCATGTCGTAGGTACTC
+
4;;;8;A@BA5;44-4>>989>>=:=999A
@HQ52Q:00109:00932
ACGAGTGCGTTCCCCATGTCGTAGGTACTC
+
@@B@AACBD@5999/9@@?A@??95:9997
@HQ52Q:00110:00920
CGTGTCTCTAGGCACAGGATTTTGTGTAG
+
BBCDBBBBCBBA@@99969999/9>>>AC
@HQ52Q:00116:00917
CGTGTCTCTAGGCACAGGATTTTGTGTAG
+
BCCCBBBBBBBACC;99B9998/9@@?CB
@HQ52Q:00117:00937
TGATACGTCTCCTTCCTTAGTTACTTCA
+
A9;;<<<AACCBC@C=@;>9959?A?99
@HQ52Q:00118:00910
CGTGTCTCTAGGCACAGGATTTTGTGTAGA
+
CCCA@ABB;;<??A?9959999/9>>>>99
@HQ52Q:00120:00908
CGTGTCTCTAGGCACAGGATTTGTGTAG
+
NCDCCCBCCCC@BC@=><999199>>>9
@HQ52Q:00120:00932
ACGAGTGCGTTCCCCATGTCGTAGGTACTC
+
49>;<;BBBC@CCD:CC@@@C>>?:71110
@HQ52Q:00121:00928
CGTGTCTCTAGGCACAGGATTTTGTGTAGAG
+
@AADCCCBBBA>>?99924489/98=74444
@HQ52Q:00122:00947
CGTGTCTCTAGGCACAGGATTTTGTGTAG
+
BBCABABE;;<@ABAAA?ABAA7@99899
@HQ52Q:00124:00944
CGTGTCTCTAGGCACAGGATTTTGTGTAG
+
BBD@AAABBBB?CCC@B?9999/9@@<?<
@HQ52Q:00125:00933
CGTGTCTCTAGGCACAGGATTTTGTGTAG
+
>>:<11--//654::::244992899./1
@HQ52Q:00127:00914
ACGAGTGCGTTCCCCATGTCGTAGGTACTC
+
>>>@;99@996999-9@@AB@;;;;?>>@8
@HQ52Q:00127:00949
ACGAGTGCGTTCCCCATGTCGTAGGTACTC
+
CC@@?BCDCC@CCD9A?@>>@???;:;<@B
@HQ52Q:00128:00911
CGTGTCTCTAGGCACAGGATTTTGTGTAG
+
C@?ABBBBAAA>@DCCB?9999/9@@>AA
@HQ52Q:00128:00945
CGTGTCTCTAGGCACAGGATTTTGTGTAG
+
DCCCBCCCCBB@CB<9959999/99>>?4
@HQ52Q:00129:00902
TGATACGTCTCCTTCCTTAGTTATCTTCAG
+
?BBC;<9AB99696959;8=85////,,,,
@HQ52Q:00129:00922
CGTGTCTCTAGGCACAGGATTTTGTGTAGA
+
??BCCCABABC@CCC@@69999/9A@@EE@
@HQ52Q:00130:00900
CGTGTCTCTAGGCACAGGATTTTGTGTAG
+
AABCCABABBB@BCC@B?9844/9@??9<
@HQ52Q:00132:00924
CGTGTCTCTAGGCACAGGATTTTGTGTAG
+
CDCBBB;=<BGEDDECB<9999/9@@89<
@HQ52Q:00135:00912
TGATACGTCTCCTTCCTTAAGTTACTTCA
+
CCCCCCBCCCD@C@B@C@C@CA=@<9649
@HQ52Q:00141:00900
CGTGTCTCTAGGCACAGGATTTTGTGTAG
+
BBDDCBBB??A@BDB???9888/9>>?BD
@HQ52Q:00141:00932
CGTGTCTCTAGGCACAGGATTTTGTGTAG
+
DCCCFCBC@?@@CCCCBA@@@>4@>>>AA
@HQ52Q:00142:00917
ACGAGTGCGTTCCCCATGTCGTAGGTACTC
+
ABBBCCD?A:2444/9>>?BBAAA=?@BCC
@HQ52Q:00142:00924
ACGAGTGCGTTCCCCATGTCGTAGGTACTC
+
BBCBBBD?A@5444/9>?>B@@??<?>>>?
@HQ52Q:00143:00926
TACTGAGCTACACACACAGAAAGATTGGTGCTG
+
B9=<B@@@BB@AA@;<9@;;9;;6626;660-,
@HQ52Q:00143:00949
ACGAGTGCGTTCCCCATGTCGTAGGTACTC
+
@@@@@BB>@@5999/99@?>00..,///6.
@HQ52Q:00144:00913
ACGAGTGCGTTCCCCATGTCGTAGGTACTC
+
BBCABAA@>?5999/9>>?B?>?84:84>9
@HQ52Q:00144:00917
CGTTCTCTAGGCACAGGATTTGTTGTAG
+
BCD>A?CC>?=???=>;;;;600,1<?>
@HQ52Q:00145:00905
ACGAGTGCGTTCCCCATGTCGTAGGTACTC
+
:<CCCCC@?;2444/9998><97637999?
@HQ52Q:00145:00908
CGTGTCTCTAGGCACAGGATTTTGTGTAG
+
CDCDCBBBBBB@BBB?@<9999/9@>?BB
@HQ52Q:00146:00932
ACGAGTGCGTTCCCCATGTCGTAGGTACTC
+
9<@@@ABBBC?BBB9B@@@BBB@@:?@@A?
@HQ52Q:00147:00900
TCTCTATGCGCTCCACA
+
?@BA@BCBCC;;<?A;;
@HQ52Q:00147:00914
CGTGTCTCTAGGCACAGGATTTTGTGTAG
+
@<>>FCCC@AA@C=99@<9999/9@@?BA
@HQ52Q:00148:00918
CGTGTCTCTAGGCACATGGATTTGTGTAG
+
==AAA@AAA@A<?11111-111+////9?
@HQ52Q:00149:00904
CGTGTCTCTAGGCACAGGATTTGTGTAG
+
==ABCBBBCCCCEDB>><99909@@@BF
@HQ52Q:00149:00929
ACGAGTGCGTTCCCCATGTCGTAGGTACTC
+
BB@@;;9@BB6999/9>?@CC@??7:9?@B
@HQ52Q:00110:00964
CGTGTCTCTAGGCACAGGATTTTGTGTAGAGGCTCTAGCATCG
+
AAABABGA>=>101;;;=9999/9>>8941/;///4/..6/00
@HQ52Q:00111:00963
CGTGTCTCTAGGCACAGGATTTTGTGTAG
+
BCDCCCBBCCC@@A;99<9999/9@@?99
@HQ52Q:00112:00966
ACGAGTGCGTTCCCCATGTCGTAGGTACTC
+
=@CBBAB@>>6999-9998?@7765784>3
@HQ52Q:00117:00969
TAGTATCAGCCTCGCCATGACGAAGGTATTCC
+
<<CBA@B@896;@@@BCBBCA:;79@AFA@A9
@HQ52Q:00117:00974
CGTGTCTCTAGGCACAGGATTTTGTGTAG
+
AAAC@A?BBDB@CC;99?9999/9@@>AA
@HQ52Q:00118:00950
ACGAGTGCGTTCCCATGTCGTAGGTACTC
+
9;@AB@@@9969914::>BCCAA??;;;;
@HQ52Q:00120:00970
CGTGTCTCTAGGCACAGGATTTTGTGTAG
+
9;:B;<<B<;;?;<99484899/9@>799
@HQ52Q:00123:00951
ACGAGTGCGTTCCCCATGTCGTAGGTACTC
+
9<@C;;<CBB;@@@/99?888887:798><
@HQ52Q:00124:00981
CGTGTCTCTAGGCACAGGATTTGTGAGAG
+
96:1116698873////,//756668433
@HQ52Q:00125:00974
CGTGTCTCTAGGCACAGGATTTTGTGTAG
+
BCCEB@ABBBB@@AACA@999<49?@C>A
@HQ52Q:00127:00956
CGTGTCTCTAGGCACAGGATTTTGTGTAG
+
CBDCCCBABCB@@GB;B>9998/9@@?FA
@HQ52Q:00128:00965
ACGAGTGCGTTCCCCATGTCGTAGGTACTC
+
AABA?AACCB?GEB6@@A?>>>>=:79998
@HQ52Q:00128:00974
ACGAGTGCGTTCCCCATGTCGTAGGTACTC
+
=@@BAACCCC>BBB4<;BBCDGCC??@@BA
@HQ52Q:00131:00992
ACGAGTGCGTTCCCCATGTCGTAGGTACTC
+
>;;<BBBABD5994/9998AB@@A?:<<BC
@HQ52Q:00131:00994
AGCACTGTAGCTGTCACTAGTTACTTGT
+
@@BB<;99AA@BBBA@9999959A@<@A
@HQ52Q:00133:00961
ACGAGTGCGTTCCCCATGTCGTAGGTACTC
+
@BBB@AAC@@=ABB4>;;;:;?@?=?ABB@
@HQ52Q:00133:00977
ACGAGTGCGTTCCCCATGTCGTAGGTACTC
+
9<CC;<<@@@<F@A6A@A@CCA@A?:<<BF
@HQ52Q:00134:00989
CGTGTCTCTAGGCACAGGATTTGTGTAG
+
CDDCB@@@AABABC;99>99919@@>@>
@HQ52Q:00135:00975
CGTGTCTCTAGGCACAGGATTTGTGTAG
+
CCCEBBBBBBB@;;9@@>9991999899
@HQ52Q:00139:00962
CGTGTCTCTAGGCACAGGATTTTGTGTAG
+
BDCCCCBCBBB@BB@=><9999/9998??
@HQ52Q:00140:00992
CGTGTCTCTAGGCACAGGTTTTGTGTAGAG
+
BBBCDECCECCA:<9996999/9;;;111/
@HQ52Q:00141:00994
CGTGTCTCTAGGCACAGGATTTTGTGTAG
+
BCCCBBBBBBB@CCCDC?BBAA8?@A?99
@HQ52Q:00142:00969
CGTGTCTCTAGGCACAGGATTTGTGTAGA
+
<<<<BBB@CAB>AGA>><99914943444
@HQ52Q:00143:00959
CGTGTCTCTAGGCACAGGATTTTGTGTAGA
+
BBCDCCCCBB@6:<BB;84899-91/6///
@HQ52Q:00144:00950
ACGAGTGCGTTCCCATGCTCGTAGGTACTC
+
89@@?99999244-4844/46<11,.///.
@HQ52Q:00146:00983
TGATACGTCTCCTTCCTTAGTTACTTCA
+
@<;<CBBDCCC@CAC@B@CCBA;;;@CC
@HQ52Q:00147:00950
ACGAGTGCGTTCCCCATGTCGTAGGTACTC
+
9;@A@@@@@?;?@?4>?@>??886379843
@HQ52Q:00137:01000
AGCACTGTAGCTGTCACTAGTTACTTGT
+
@@?DA@AAA@@@>@@9999995<CDACE
@HQ52Q:00137:01003
CGTGTCTCTAGGCACAGGATTTTGTGTAG
+
@@BBCBB@AAB@BCCCCB@@@@6=>>>>9
@HQ52Q:00143:01010
CGTGTCTCTAGGCACAGGATTTTGTGTAG
+
CBCCCCBBB??ABCCB@=9988/9@@?B9
@HQ52Q:00151:00025
CGTGTCTCTAGGCACAGGATTTTGTGTAG
+
A@@ABBA@BCA>@B<<;=?=BC9BBBBCA
@HQ52Q:00151:00028
CGTGTCTCTAGGCACAGGATTTTGTGTAG
+
BDCBDCGCCBC?BB?=><9999/9???AD
@HQ52Q:00152:00026
ACGAGTGCGTTCCCCATGTCGTAGGTACTC
+
A>=??@@ABB>AAA9A@@??@@@?:?@@@@
@HQ52Q:00152:00045
CGTGTCTCTAGGCACAGGATTTTGTGTAG
+
;BCDCCCBCCDACIFCAA9999/9>>?BC
@HQ52Q:00153:00029
TAATATCAGCCTCGCCATGACGAAAGTATTCC
+
@@B@@@999>:<;CCBCDC<==CCABA<<:9<
@HQ52Q:00153:00030
TGATACGTCTCCTTCCTTAGTTACTTCAG
+
B<;9AA999@B===?@B@CCC?B?>2444
@HQ52Q:00154:00005
CGTGTCTCTAGGCACAGGATTTTG
+
@ABCABAB@@@=8999424444,4
@HQ52Q:00154:00019
CGTGTCTCTACGGCACATGGATTTGTGTAGA
+
@@AA@>?;//116628///:111+/6//:AB
@HQ52Q:00154:00026
CGTGTCTCTAGGCACAGGATTTGTGTAG
+
CCBBBBCC>>>---,,/,///+//43=A
@HQ52Q:00155:00030
ACGAGTGCGTTCCCCATGTCGTAGGTACTC
+
CCBEBBCCCBACCC7?A@@C@@??:<9<;?
@HQ52Q:00156:00007
CGTGTCTCTAGGCACAGGATTTTG
+
B@:;;@@A>A>B01///,//66*,
@HQ52Q:00156:00020
CGTGTCTCTAGGCACAGGATTTTGTGTAG
+
BB@<;<?>9;:>ACC@B<9999/9@@?BG
@HQ52Q:00156:00045
CGTGTCTCTAGGCACAGGATTTTGTGTAG
+
<><BCA@A@?A>:<99=:4489,8449;@
@HQ52Q:00157:00038
AGCACTGTAGCTGTCACTAGTTACTTGT
+
@C;=:BCBABBCCAAABBA;<:<DA?AA
@HQ52Q:00159:00028
CGTGTCTCTAGGCACAGGATTTTGTGTAGA
+
<<;EBBBC<<;>@B999<9999-94;94:;
@HQ52Q:00159:00036
CGTGTCTCTAGCACAGGATTTTGTGTAG
+
==DDDDCCA?@AB>?><9999/9?@?C=
@HQ52Q:00161:00042
TGATACGTCTCCTTCCTT
+
CCCCBAAACDC@A@BAC@
@HQ52Q:00162:00006
CGTGTCTCTAGGCACAAGGATTTTGTGTAGA
+
44???>8=49/5,,,,*,*,,,,*,/87:94
@HQ52Q:00165:00033
ACGAGTGCGTTCCCCATGTCGTAGGTACTC
+
?A?@ABB@@@5999/9@@@BBBBB7:;;<C
@HQ52Q:00165:00036
AACGAGTGCGTTCCCCCATGTCGTAGGTATC
+
1,////444;;69999+4440744..,./44
@HQ52Q:00166:00005
TGATACGTCTCCTTC
+
4444449:722+*)*
@HQ52Q:00167:00006
ACGAGTGCGTTCCCCATGTCGTAGGTACTC
+
>@@AA><<=A=ABD7<=@@B@???=79;;;
@HQ52Q:00167:00008
TAGTATCAGCCTCGCCATGACGAAAGGTATTCC
+
999944494959>>92444444495984449:8
@HQ52Q:00167:00017
CGTGTCTCTAGGCACAGGATTTGTGTTAACAGGCTAAG
+
@=AAB;<=ACDBCCCBBA99919998192449244424
@HQ52Q:00167:00021
ACGAGTGCGTTCCCCATGTCGTAGGTACTCATCACATCG
+
9>>@;<<BB@;???4449@BBB@A4799988<6777931
@HQ52Q:00167:00033
TAGTATCAGCCTCGTCATGACGAAGGTATTCC
+
BBCCCCCA?B?@@@@;;;@A?9969<>@@>@?
@HQ52Q:00167:00043
CGTGTCTCTAGGC
+
CCDBBBBCBCB?@
@HQ52Q:00168:00007
CGATGCTCTAGGCC
+
44444:::44/56,
@HQ52Q:00168:00044
ATCAGACACGGACACAGCAGAACACAC
+
@@@@BBB<=?@FIBBBCAA>>;88771
@HQ52Q:00169:00026
CGTGTCTCTAGGCACAGGATTTTGTGTAG
+
@@AEBBCBGCG@CAA@BA9999/9@??BE
@HQ52Q:00169:00041
CGTGTCTCTAGGCACAGGATTTTGTGTAG
+
@IHCCBBBB??=<C@9=;9888/8@@ADD
@HQ52Q:00170:00026
CGTGTCTCTAGGCACAGGATTTTGTGTAG
+
BBCAACCCCDB?BGA?B?9988/9@@BED
@HQ52Q:00173:00038
ACGAGTGCGTTCCCCATGTCGTAGGTACTC
+
BB?B;;<CAB>BBB9CBBBBBBBBAB<<<@
@HQ52Q:00173:00049
ACGAGTGCGTTCCCCATGTCGTAGGTACCTC
+
?@@@@@@BAA@CKJBBBBBA;88>47;C>BC
@HQ52Q:00175:00034
CGTGTCTCTAGGCACAGGATTTTGTGTAG
+
C;;<DBBBCCC@@A>?>;4999/9>@>BB
@HQ52Q:00176:00046
ACGAGTGCGTTCCCCAATGTCGTAGGTACTC
+
CBABBBCCCC@CCC9C@BB?@?A<9799;;@
@HQ52Q:00178:00008
ACGAGTGCGTTC
+
9<BAAACCCC@C
@HQ52Q:00178:00028
CGTGTCTCTAGGCACAGGATTTTGTGTAG
+
CCCDCCBB??@@CCCBAB9999/9A@>AB
@HQ52Q:00178:00041
CGTGTCTCTAGGCACAGGATTTTGTGTAG
+
CCDBCCBBAAB@CCBBB?9998489@?@@
@HQ52Q:00179:00009
ACGAGTGCGTTCCCCATGTCGTAG
+
AABBCDBBAA2444/9998>@@<?
@HQ52Q:00179:00028
CGTGTCTCTAGGCACAGGATTTTGTGTAG
+
DCCEDCDBAAA@@AABA<9999/9@>?CB
@HQ52Q:00179:00036
CGTGTCTCTAGGCACAGGATTTTGTGTAG
+
BBCCEDCCCCC@CCDBA<9988/8>>?AB
@HQ52Q:00179:00044
CGTGTCTCTAGGCACATGGATTTGTGTAGA
+
@A;>>EDCCCC@@BA111:111,/888;:9
@HQ52Q:00180:00031
CGTGTCTCTAGGCACAGGATTTTGTGTAAGG
+
CDCCCBBBCBC@@AABB@AAAA-11<0-+-+
@HQ52Q:00180:00040
CGTGTCTCTAGGCACAGGATTTTGTGTAG
+
CDCCBBBBBBB=>AD;@?9984/9@@@DH
@HQ52Q:00180:00044
ATCAGACACGGACACAGCAGAACACAC
+
@B??AA@AAA8<<<<@>AB@@>@C@@A
@HQ52Q:00180:00046
CGTGTCTAGGCACAGGATTTGTGTAGA
+
BBBBBCCBB===>884888/8@??BC<
@HQ52Q:00181:00007
CGTGTCTCTAGGCACAGGATTTTGTGTAG
+
AAAAACABBBB>AB?>><9999/9AB?DE
@HQ52Q:00181:00030
CGTGTCTCTAGGCACAGGATTTTGTGTAGA
+
AABBCBBB<;<@CJDCB?9999/9>@BEEC
@HQ52Q:00182:00004
ACGAGTGCGTTCCCCATGTCGTAGGTACTC
+
;<C<<<A@AA@CCC9BBBBBECCCAB;998
@HQ52Q:00183:00004
ACGAGTGCGTTC
+
BBB::<CAAABC
@HQ52Q:00184:00032
ACGAGTGCGTTCCCCATGTCGTAGGTACTC
+
CCCBAABBCDAEED:CCCCBCBAB>BAA@B
@HQ52Q:00184:00046
CGTGTCTCTAGGCACAGGATTTTGTGTAG
+
BBACCBBBBCC@CAB?><9999/9A@@EA
@HQ52Q:00186:00042
ACGAGTGCGTTCCCCATGTCGTAGGTACTC
+
BBBAABC@?@2444/9>@ACCCEC?A@@@B
@HQ52Q:00187:00031
CGTGTCTCTAGGCACAGGATTTTGTGTAG
+
BBBDBEBBBAB>@DC@B?9844,4?@?BC
@HQ52Q:00188:00012
CGTGTCTCTAGGCACAGGATTTTGTGTAG
+
ABCDDDEBBEB@ABBBB=@ABB9BB@?AA
@HQ52Q:00188:00029
CGTGTCTCTAGGCACAGGATT
+
@@ADAAACC>>;8999989@B
@HQ52Q:00189:00030
ACGAGTTGCGTTCCC
+
=8>:11,11//,///
@HQ52Q:00190:00024
ACGAGTGCGTTCCCCATGTCGTAGGTACTC
+
=@B@<<49992444,488>BBBACACC;;;
@HQ52Q:00190:00026
CGTGTCTCTAGGCACAGGATTTGTGTAG
+
BBCCCCCBBDDADAA@@B9998<@@AED
@HQ52Q:00190:00041
TCTCTATGGCTCCACATGTCTAAGGT
+
9<:9=;@@=111,//.4448431313
@HQ52Q:00191:00026
TCTCTATGACGCTCCGAC
+
@99//////****,*,,,
@HQ52Q:00191:00035
CGTGTCTCTAGGCACAGGATTTTGTGTAG
+
BBGCDDBAAAB@CDCAB@9998/9>@ADB
@HQ52Q:00191:00042
TGATACGTCTCCTTCCTTAGTTACTTCA
+
@BBB;;;BB===@=B>B?BBC=9;;899
@HQ52Q:00192:00005
CGTGTCTCTAGGCACAGGATTTGTGTAG
+
@@AAACCCFFC@CB<9<;111,1<1./6
@HQ52Q:00193:00037
ACGAGTGCGTTCCCCATGTCGTAGGTACTC
+
>>9=;;;@>@6999/9@@@@CA@A=@;;;;
@HQ52Q:00193:00043
CGTGTCTCTAGGCACAGGATTTTGTGTAGA
+
CBAA@??<<<C@DDBA994899/9>>>@<<
@HQ52Q:00194:00014
CGTGTCTCTAGGCACAGGATTTTGTGTAGA
+
BCCDDBA?===;89999544;C/;;>4811
@HQ52Q:00194:00028
CGTGTCTCTAGGCACAGGATTTTGTGTAG
+
CDCCCDCCBBB=@ACBDB9999/9@@?@C
@HQ52Q:00194:00043
ACGAGTGCGTTCC
+
>?>BBCB@@A294
@HQ52Q:00195:00027
CGTGTCTCTAGGCACAGGATTTGTGTAG
+
44<DCDCBBBC>AECB@<99919@989A
@HQ52Q:00195:00040
ACGAGTGCGTTCCCCATGTCGTAGGTACTC
+
BBBEBBBA@@5999/9??>AABBB>BBBBB
@HQ52Q:00196:00009
CGTGTCATCTAGGCACAGGATTTTGTGTA
+
9@A@;1//66/423444489999,44444
@HQ52Q:00196:00017
ACGAGTGCGTTCCCCATGTCGTAGGTACTC
+
9;;<<B@@B@2444/9A@>>7311014883
@HQ52Q:00196:00035
ACGAAGTGCGTTCCCCATGTCGTAGGTACTC
+
BBBB@AAAA?@5999/9A@@BACCCB>9:::
@HQ52Q:00197:00005
AGCACTGTAGCTGTCACTAGTTACTTGT
+
BBB?AAB@@AACCDFBBBCA;;111-1/
@HQ52Q:00197:00014
CGTGTCTCTAGGCACAGGATTTTGTGTAGA
+
BBBCDDBB99;>8999424489-9@><999
@HQ52Q:00198:00044
ACGAGTGCGTTCCCCATGTCGTAGGTACTC
+
BBABBAA@@B699;/9>@?CCC@?;?;;;A
@HQ52Q:00199:00004
ACGAGTGCGTTCCCCATGTCGTAGGTATC
+
99A;<;CBCCBEEB9A:47:;;=?=@@;;
@HQ52Q:00199:00025
AGCACTGTAGCTGTCACTAGTTACTTGTG
+
1111//188>BCCCC9=:7-*)***),,/
@HQ52Q:00199:00036
CGTGTCTCTAGGCACAGGATTTTGTGTAGAGGT
+
AACGCCBCC998;DB=><9999/9998DB<<<<
@HQ52Q:00199:00042
ACGAGTGCGTTCCCCATGTCGTAG
+
?BCB9;<?@B6999/99@@??-*)
@HQ52Q:00199:00047
CGTGTCTCTAGGCACAGGATTTTGTGTAG
+
EDCDBCBCBBA@BDDBA=9988-4???@@
@HQ52Q:00150:00062
AGCACTGTAACTGTCACTAGTTAATTGT
+
@AB>=<9BB?BABCCBABB@@=@CA;@@
@HQ52Q:00150:00063
TCTCTATGCGCTCCACATGTCTAAGGTA
+
494@AA;:=AA@BBA;;<A?@AA=@=AC
@HQ52Q:00150:00066
CGTGTCTCTAGGCACAGGATTTTTTTTTTTTTTTGTGTAGAGG
+
CBCCCBABBCB@BBB>>>11111111111////"///4///9;
@HQ52Q:00150:00085
CGTGTCTCTAGGCACAGGATTTTGTGTAGA
+
CCEECCBBBEC>?A<9489=>>/98>7444
@HQ52Q:00152:00065
CGTGTCTCTAGGCACAGGATTTTGTGTAG
+
BBCCCCBA@BB@BCA;@<9984/9@@?DD
@HQ52Q:00152:00071
ACGAGTGCGTTCCCCATGTCGTAGGTACTC
+
BB?@?BCBCA2444/99@>><761379493
@HQ52Q:00152:00093
CGTGTCTCTAGGGACAGGATTTTGTGTAGA
+
ACDCCDCD@@AC<>>><:7999/9998999
@HQ52Q:00154:00055
ACGAGTGCGTTCCCCA
+
?@AB;<=CCD@CCC9C
@HQ52Q:00156:00051
CGTGTCTCTAGGCACAGGATTTGTGTAG
+
9;;CCCCCCBB?BDA@@@99919@?>@<
@HQ52Q:00157:00058
TACTGAGCTACACACAGATGAAG
+
84444449@99:@=6///6/.,.
@HQ52Q:00159:00065
CGTGTCTCTAGGCACAGGATTTTGTGTAG
+
BBCCCBCCCBB>AAC=AA9999/9>>?BE
@HQ52Q:00159:00072
ACGAGTGCGTTCCCCATGTCGTAGGTACTC
+
BB9;;BCA@@5994/9@@?BC@??;?@;;8
@HQ52Q:00160:00056
ACGAGTGCGTTC
+
9;@@@@@@@@59
@HQ52Q:00160:00065
AACGAGTGCGTTCCCCATGTCGTAGGTACTC
+
B@??@CCEBCD?AAA9@@@@BBC@B:?<<<@
@HQ52Q:00161:00069
ACGAGTGCGTTCCCCATGTCGTAGGTACT
+
=@BA@AAAAB5999/9@@ACBA@@:189;
@HQ52Q:00162:00059
ACGAGTGCGTTCCC
+
898944;;>>611-
@HQ52Q:00162:00062
CGTGTCTCTAGGCACAGGATTTTGTGTAG
+
GDCDBCAAABB@B:=;B@9999/9@??DC
@HQ52Q:00163:00067
CGTGTCTCTAGGCACAGGATTTGTGTAG
+
==BCCC?F?BB>A:;9@?99909@@?BB
@HQ52Q:00164:00058
ACGAGTGCGTTCCCCATGTCGTAGGTACTC
+
9<CA@ADAAB5999/9998ABBBBA?;;;?
@HQ52Q:00164:00082
CGTGTCTCTAGGCACAGGATTTTGTGTAG
+
@B@;;<99A9958999424449,4:87=D
@HQ52Q:00165:00063
CGTGTCTCTAGGCACAGGATTTGTGTAG
+
AAAA@ACC??@?BCCCC?BBB=BBBBCC
@HQ52Q:00165:00073
ACGAGTGCGTTCCCCATGTCGGTAGGT
+
94444;949;?BBB6>>900.,,-,*,
@HQ52Q:00166:00090
ACGAGTGCGTTCCCCATGTCGTAGGTACTC
+
BCBBAB?;>?5999/9?@@AC;:9:799>7
@HQ52Q:00168:00055
CGTGTCTCTAGGCACAGGATTTTGTGTAG
+
B@AADC;<<CC@CDB9959999/9A@BDD
@HQ52Q:00168:00096
CGTGTCTCTAGGCACAGGATTTTGTGTAGA
+
ECFCGBBB<;9<>A99974=CB8A=<;<11
@HQ52Q:00169:00097
CGTGTCTCTAGGCACAGGATTTTGTGTAG
+
DCDCBBBBCCC?:;9>?<9999/999894
@HQ52Q:00170:00065
CGTGTCTCAAGGCACAGGATTTTGTGTAG
+
@CBBBCB@=<@>AA::7=7888.88869B
@HQ52Q:00170:00068
CGTGTCTCTAGGCACAGGATTTTGTGTAG
+
CCDDDB?@?BB@CAA@BA9999/9@@ADD
@HQ52Q:00172:00065
ACGAGTGCGTTCCCCATGTCGTAGGTATC
+
;<BAABA>>>6999/9998>>87:>A@;?
@HQ52Q:00173:00070
ACGAGTGCGTTCCCCATGTCGTAGGTACTC
+
9;CB@ACCCD@CDD9AABBBCDCC??<<<@
@HQ52Q:00174:00058
ACGAGTGCGTTCCCCATGTCGTAGGTACTC
+
9<BBA@A?>><>>>4@ABBCCCBA>A;;;A
@HQ52Q:00174:00062
CGTGTCTCTAGGCACAGGATTTGTGTAG
+
BBACBB@@@@@;>@@997;@@<@CCEDD
@HQ52Q:00174:00064
AACGAGATGCGTTCC
+
7,,,,,,,86//,//
@HQ52Q:00175:00063
TCTCTATGCGCTCCACATGTCATAA
+
94449444998992948444////,
@HQ52Q:00176:00095
ACGAGTGCGTTCCCCATGTCGTAGGTACTC
+
=B@CBBA@>D6999/9@@8;;:77479997
@HQ52Q:00177:00052
CGTGTCTCTAGGCACAGGATTTTGTGTAG
+
4999994>=::>?A=987///1*-7,,,,
@HQ52Q:00177:00070
ACGAGTGCGTTCCCCATGTCGTAGGTATC
+
94@=111::::?AB6DBBB<<>AC@C<9:
@HQ52Q:00178:00074
TCTCTATGCGCTCCACATGTCTAAGGT
+
;999;;;@@>>9959>9999448,/,/
@HQ52Q:00180:00069
CGTGTCTCTAGGCGACAGGATTT
+
C;<===A@@AC<8811-,*,022
@HQ52Q:00180:00081
TAGTATCAGCCTCGCCATGACGAAGGTATTCC
+
GCCCECCAAA>AA@@;>999444242444242
@HQ52Q:00181:00054
ACGAGTGCGTTCCCCATGTCGTAGGTACTC
+
?A??>A@@>A6999/9?>@BA@>>:7999>
@HQ52Q:00182:00063
ACGAGTGCGTTC
+
BBBC<<>===@E
@HQ52Q:00183:00083
TACTGAGCTACACACACAGAAAGATTGGT
+
?@BCCCDCBBBDAA@A@98;867AA@C@C
@HQ52Q:00183:00085
CGTGTCTCTAGGCACAGGATTTTGTGTAG
+
CBABBDBCCCC@BCA@A@9999/9>?>>?
@HQ52Q:00183:00090
CGTGTCTCTAGGCACAGGATTTTGTGTAG
+
ABBCCCB9<<B?BC@=>59999/99@>99
@HQ52Q:00184:00052
CGTGTCTCTAGGCACAGGATTTTGTGTAG
+
CCDDCCBB;;;>@B@@A<9999/9@???9
@HQ52Q:00184:00062
TGATACGTCTCGTTCCTAGTTATCTTACA
+
49=>@999111//,/,,,,/,,,,,*///
@HQ52Q:00185:00056
ACGAGTGCGTTCCCCATGTCGTAGGTACTC
+
===@@A@?@D5999/9>@@BB@??=:;;;@
@HQ52Q:00185:00083
TCTCTATGCGCTCCACATGTCTAAGGTA
+
9=?BCBAAB@@@B@C@@@?:111-1,/6
@HQ52Q:00186:00081
ATATCGCGAGGGATG
+
434444444;;64/.
@HQ52Q:00186:00091
CGTGTCTCTAGGCACAGGATTTTGTGTAG
+
CCEBCBBC;;;<89994899=>4>=4349
@HQ52Q:00187:00078
CGTGTCTCTAGGCACAGGATTTTGTGTAG
+
@B=:;<@@@@A@CAAABB9999/9@?>FB
@HQ52Q:00187:00081
CGTGTCTCTAGGCACAGGATTTTGTGTAGAG
+
@<;<CB99;;;48@A9<=<@@B/99979944
@HQ52Q:00187:00084
TGATACGTCTCCTTCCTTAGTTACTTCA
+
BDBB:;<CCCB@CBI;;7;9859>><>>
@HQ52Q:00189:00059
TCTCTATGCGCTCCACATGTCTAAGGT
+
BDCC::<CCCBBBACCBBAAABB>B@B
@HQ52Q:00190:00050
CGTGTCTCTAGGCACAGGATTTGTGTAG
+
99=A>@A@@@A>@@999=99918@@>99
@HQ52Q:00191:00059
ACGAGTGCGTTCCCCATGTCG
+
?@BB@A@>>B5999-9@@??@
@HQ52Q:00191:00068
ATCAGACACGGACACAGTCAGAACACAC
+
A894494449@@ABA=>/11--+,,***
@HQ52Q:00191:00086
ACGAGTGCGTTCCCCATGTCGTAGGTACTC
+
ABBBBCBC?;2444/9@@?B@??=:<>??A
@HQ52Q:00192:00055
ACGAGTGCGTTCCCATGTCGTAGGTA
+
BB?BBE@??@29904::9<><8?7:8
@HQ52Q:00192:00058
CGTGTCTCTAGGCACAAGGATTTTGTGTAGAG
+
BCCCCAA@AA?;.///,/,////*/8834:99
@HQ52Q:00192:00089
ATCAGACACGGACACAGCAGAACACACA
+
@>?@?@@CEDAEBBBA@@@;<<>?==;<
@HQ52Q:00193:00070
ACGAGTGCGTTCCCCATGTCGTAGGTATC
+
4;A@<<<@AB5999,9988?A@AA??@<;
@HQ52Q:00194:00054
CGTGTCTCTAGGCACAGGATTTTGTGTAG
+
@@CDEBBB<<<?AB@@@<9999/9>@89<
@HQ52Q:00194:00058
CGTGTCTCTAGGCACAGGA
+
BAAADCBB<;;>AB@@A@9
@HQ52Q:00194:00064
ACGAGTGCGTTC
+
BBABBCC;=DDE
@HQ52Q:00194:00089
ACGAGTGCGTTCCCCATGTCGTAGGTACTC
+
>>?BBBBBAA5444/9??>>?><<479993
@HQ52Q:00195:00065
CGTGTCTCTAGGTC
+
44444499944244
@HQ52Q:00195:00081
TGATTAGTGCATACA
+
444;24444494444
@HQ52Q:00197:00051
ACGAGTGCGTTCCCCATGTCGTAGGTACTC
+
==@BBBBCCCFIDD7;<;;>>889::;4><
@HQ52Q:00197:00062
CGTGTCTCTAGGCACAGGATTTTGTGAG
+
CCCCCCBB@@@=@A@=0)***+)*****
@HQ52Q:00197:00078
ATATCGCGAGGGTATGGAAGACTCTATA
+
?@BA?@ADCBC?BBBA@CDCCB?@@@==
@HQ52Q:00198:00084
CGTGTCTCTAGGCACAGGATTTTGTGTAG
+
49?494@AB@>@B211/5///1*,0/.//
@HQ52Q:00153:00133
TCTCTATGCGCTCCACATGTCTAAGGT
+
BBDBCBCDCCBDC@C;9<CCB21,/5/
@HQ52Q:00154:00121
ACGAGTGCGTTCCCCATGTCGTAGGTACTC
+
@ABBCCCCGC@CCC5;9>888771014443
@HQ52Q:00154:00138
CGTGTCTCTAGGCACAGGATTTTGTGTA
+
CAAAAAABABCCCB><:,11<<111/./
@HQ52Q:00155:00127
CGTGTCTCTAGGCACAGGATTTTGTGTA
+
44<AABBCBDCBBFA@924489/94434
@HQ52Q:00156:00121
CGTGTCTCTAGGCACAGGATTTTGTGTAGA
+
CCDDCBBB<<;A;<<CB@>@@@4>@@0111
@HQ52Q:00156:00127
TAGTATCAGCCTCGCCATGACGAAGGATTCC
+
;;CAB9<9;929B>@>B;99BA@=>===<<1
@HQ52Q:00156:00129
CGTGTCTCTAGGCACAGGATTTTGTGTAGA
+
@AACCCCDBBB>8999959999/9@@>?99
@HQ52Q:00157:00118
CGTGTCTCTAGGCACAGGATTTTGTGTAG
+
BBCCBBABBBB@DGBBC<9999/9??>F9
@HQ52Q:00158:00125
TGATACGTCTAGTTACTTCAGTGC
+
44///////;;CCACCC>AA@AAB
@HQ52Q:00158:00137
TCTCTATGCGCTCCACATGTCTAAGGT
+
CBHCCBBBDBBBCDC@AACCB=;98<9
@HQ52Q:00160:00121
ACGAGTGCGTTCCCCATGTCGTAGGTACTC
+
CCB?AAAA@D6999/9@@>???@@6:9998
@HQ52Q:00160:00147
CGTGTCTCTAGGCACAGGATTTTGTGTAGAG
+
CCFCDCBBA@@@;;<BA699>>4>>989999
@HQ52Q:00161:00120
ACGAGTGCGTTCCCCATGTCGTAGGTACT
+
BCBBDBBA>>5999/99@?@AA==37999
@HQ52Q:00161:00136
CGTGTCTCTAGGCACAGGATTTTGTGAAGAGGC
+
ABGBACBACCC@@A<9494899/1866,/..4,
@HQ52Q:00166:00138
CGTGTCTCTAGGC
+
CCDBABBCCCC@C
@HQ52Q:00166:00149
CGTGTCTCTAGGCACAGGATTTTGTGTAG
+
ADDBBBBBBBB@BC:6:,1111+1=>;A?
@HQ52Q:00169:00105
CGTGTCTCTAGGCACAGGATTTTGTGTAGA
+
CCECECCBCBB@BCCBD>9998/9>>8999
@HQ52Q:00170:00149
ACGAGTGCGTTCCCCATGTCGTAGGTACTC
+
BBABAAAA@@;@@@6@BACBBAAA=?@BBA
@HQ52Q:00172:00119
CGTGTCTCTAGGCACAGGATTTTGTGTAG
+
FCCCBCCDBBB@;<9>>;9999/9?@;11
@HQ52Q:00172:00143
ACGAGCGTTCCCCATGTCGTAGGTACTC
+
ABBAB>@@6999/9>@ABC<::>?AAA?
@HQ52Q:00173:00115
CGTGTCTCTAGGCACAGGATTTTGTGTAG
+
@ACCCCC;<<F@EDB?@>9999/9>B?AA
@HQ52Q:00178:00126
ACGAGTGCGTTCCCCATGTCGTAGGTACTC
+
=@A;99@>>@=ACC4<;@??8887379483
@HQ52Q:00178:00135
TCTCTATGCGCTCCACATGTCTAAGGTA
+
BCBCCBABAAACCBCABB@B99969599
@HQ52Q:00179:00137
AGCACTGTAGCTGTCACTAGTTACTTGT
+
=BBCCABBBBCBBBC=4999959@@@99
@HQ52Q:00182:00124
ATATCGCGAGGGTATGGAAGACTCTATAGA
+
BBBCCBB;;998;@AB?C@<;<A>>?4430
@HQ52Q:00182:00138
ACGAGTGCGTTCCCCATGTCGTAGGTACTC
+
9<C<<<AB>><???4?@A?@A?>=;<9;9?
@HQ52Q:00187:00129
ACGAGTGCGTTCCCCATGTCGTAGGTACTC
+
AA@A?A@>@B5999/9@@?@@?BA:?@@@?
@HQ52Q:00187:00130
TACTGAGCTACACACACAGAAAGATTGGT
+
B?@?CCCCBBBCBBCBBB@AA<A@=::97
@HQ52Q:00188:00118
ACGAGTGCGTTCCCCATGTCGTAGGTACTC
+
9;A@@AAA@B6999/99@>??887479898
@HQ52Q:00188:00144
ACGAGTGCGTTCCCCATGTCGTAGGTACTC
+
AABBBCCC;;2444/9?AFCBBEC:6991.
@HQ52Q:00190:00114
CGTGTCTCTAGGCACAGGATTTTGTGTAGA
+
99CBBBCBBBC>@A99969999/9843444
@HQ52Q:00190:00136
CGTGTCTCTAGGCACATGGATTTGTGTAGA
+
BBABAAAA<>:9><11//,///+/8/1:CB
@HQ52Q:00193:00137
TCTCTATGCGCTCCACATGTCTAAGGTAC
+
BBBBCCCBCCB====999@?=84242444
@HQ52Q:00195:00122
CGTGTCTCTAGGCACAGGATTTTGTGTAG
+
BDCECCCCAA@>@B@@@<9999/9A@?99
@HQ52Q:00195:00136
CGTGTCTCTAGGCACAGGATTTTGTGTAGA
+
ACCCDCCBBDB@@;99>;9999/9997494
@HQ52Q:00196:00109
CGTGTCTCTAGGCACAGGATTTTGTGTAGA
+
BB?AACCDDCC@CD<;9@9999/9>@8999
@HQ52Q:00197:00111
CGTGTCTCTAGGCACAGGATTTTGTGTAG
+
AAACCCCBCCC@AB>>?;9999/9>9899
@HQ52Q:00198:00111
CGTGTCTCTAGGCACATGGATTTTGTGTAGA
+
=<ABCA@;;;958<;111;11//*/88/::=
@HQ52Q:00199:00132
CGTGTCTCTAGGCACAGGA
+
9<<BBAA999A;>AAA@<8
@HQ52Q:00150:00169
ACGAGTGCGTTCCCCATGTCGTAGGTACTC
+
=@A@9<<@?D6999/9>B888877479483
@HQ52Q:00153:00161
CGTGTCTCTAGGCACAGGATTTTGTGTAG
+
CBCCDBBBBBCBCIFCC=@BAB8AAAA<<
@HQ52Q:00153:00172
CGTGTCTCTAGGCACAGGATTTTGTGTAGAG
+
<<CCCBBGAAA?@A@?994489/99:>9944
@HQ52Q:00154:00199
CGTGTCTCTAGGCACAGGATTTTGTGTAG
+
BBEEDB?AABC@@AA@A=9999/9??>99
@HQ52Q:00155:00157
CGTGTCTCTAGGCACAGGATTTTGTGTAG
+
CEDBCCCCBBB@CCC=><9998/9@??@?
@HQ52Q:00155:00174
CGTGTCTCTAGGCACAGGATTTTGTGTAG
+
B;:<DAAAHCC@BDC@A>9999/9@@?@9
@HQ52Q:00156:00182
CGTGTCTCTAGGCACAGGATTTTGTG
+
BC?AAA@@@AA=8999424448,1//
@HQ52Q:00156:00183
CGTGTCTCTAGGCACAGGATTTTGTGTAGA
+
BCDCDCBBBBC@CB@@@;8999/999>999
@HQ52Q:00157:00180
TGATACGTCTCCTTCCTTAGTTACTTCA
+
BCBB@@ACCDD@C@CBC9<<B=@AB??>
@HQ52Q:00157:00188
CGTGTCTCTAGGCACAGGATTTTGTGTAG
+
CCDBBBCBBA?;7;94959999/999899
@HQ52Q:00157:00189
CGTGTCTCTAGGCACAGGATTTTGTGTAG
+
A9==BBAABBBA@ACBC>9999/9>>>99
@HQ52Q:00158:00156
CGTGTCTCTAGGC
+
CBCDCDAAA@@=@
@HQ52Q:00161:00159
CGTGTCTCTAGGCACAGGATTTTGTGTAGA
+
AAAACB;<<CC@CAA?;:4899/98>>?99
@HQ52Q:00163:00199
CGTGTCTCTAGGCACAGGATTTTGTGTAG
+
B@AABBABBBB?BCB@B?9988/9>>>>>
@HQ52Q:00165:00169
ACGAGTGCGTTCCCCATGTCGTAGGTACTC
+
9<C@@ABCCC?CCB9BB@>>CC@???@@@B
@HQ52Q:00167:00169
ATCAGACACGGACACAGCAGAACACAC
+
A:;;AA@@AB?BCJCFBB@97,0000/
@HQ52Q:00167:00198
CGTGTCTCTAGGCACAGGATTTTGTGTAG
+
ADDD@@?ABBB?BCB@@>9999/9??>>9
@HQ52Q:00168:00166
CGTGTCTCTAGGCACAGGATTTTGTGTAGA
+
9999>>99999434444249>A6778.///
@HQ52Q:00170:00173
CGTGTCTCTAGGC
+
BCCCBBABBBB?B
@HQ52Q:00171:00172
CGTGTCTCTAGGCACAGGATTTTG
+
9499@@99999439/1/,/666+1
@HQ52Q:00172:00169
ACGAGTGCGTTCCCCATGTCG
+
BBB@?AA@AB=A@@8@BBBCC
@HQ52Q:00175:00173
ACGAGTGCGTTCCCCATGTCGTAGGTACTC
+
??BC@AABB@5999/9>>?@=:::,01/1.
@HQ52Q:00177:00169
CGTGTCTCTAGGCACAGGATTTTGTGTAG
+
ABCECCAB@@B>>BA?A@9998/99@@F9
@HQ52Q:00178:00155
ACGAGTGCGTTCCCATGTCGTAGGTACTC
+
=@?B@A@@B@59909>>>CC@??=?@@A:
@HQ52Q:00179:00158
CGTGTCTCTAGG
+
449444498442
@HQ52Q:00180:00175
CGTGTCTCTAGGCACAGGATTTTGTGTAGAG
+
ADCCCCCCA;;4899>9:4999/91/.////
@HQ52Q:00180:00176
CGTGTCTCTAGGCACAGGATTTTGTGTAG
+
BCDDBBBBBBB:;=BAA@9999/9@@>>9
@HQ52Q:00180:00187
CGTGTCTCTAGGCACAGGATTTTGTGTAG
+
@BACCCBBF@@ACHAAA@@@>=6@998A?
@HQ52Q:00180:00188
CGTGTCTCTAGGCACAAGGATTTTGTGTAGA
+
BCCDBCBB;;<?AD9959699>>4>?>8999
@HQ52Q:00181:00179
CGTGTCTCTAGGCACAGGATTTTGTGTAG
+
BA=ACCAAADCB@BB>>=9999/999899
@HQ52Q:00182:00156
CGTGTCTCTAGGCACAGGATTTTGTGTAGA
+
CDCCCD@AABB>@C@=><9999/99@@999
@HQ52Q:00183:00165
CGTGTCTCTAGC
+
4/,,,,,,9443
@HQ52Q:00183:00168
CGTGTCTCTAGGCACAGGATTTTGTGTAG
+
BCCCCCCBBBB?AD@@A?AAA>48>889>
@HQ52Q:00184:00192
TGATACGTCTCCGTTCAGTGT
+
49=>=CA@<<A-//,/**,,,
@HQ52Q:00185:00151
ACGAGTGCGTTCCCCATGTCGTAGGTACTC
+
BB9<<DBAB@5444/9998?B?>?:<>>>A
@HQ52Q:00186:00172
CGTGTCTCTAGGCACAGGATTTTGTGTAGA
+
@BBC@A@CBBB@CDAA@A9999/9??>999
@HQ52Q:00187:00159
CGTGTCTCGGTAGCGACAGGATTTGTGTAGAG
+
4494444/876/0..,///,//856661/111
@HQ52Q:00188:00196
AGCACTGTAGCTGTCACTAGTTACTTGTG
+
B@@@?>>99<?AABA>>>>9969>><999
@HQ52Q:00191:00173
ACGAGTGCGTTCCCCATGTCGTAGGTACTC
+
@CBCCCCA?@5499/9@@@AAAA@26:<A@
@HQ52Q:00192:00190
CGTGTCTCTAGGCACAGGATTTTGTGTAG
+
ACAAACBBA;967A?>?<9999/999899
@HQ52Q:00194:00159
CGTGTCTCTAGGCACAGGATTTTGTGTAG
+
C@AACDAA??@>@B@=?<9999/9A@>@1
@HQ52Q:00194:00192
ACGAGTGCGTTCCCCATGTCG
+
?@BCBCB??@5444/9>@??@
@HQ52Q:00195:00198
ACGAGTGCGTTCCCCATGTCGTAGGTACTC
+
@@B@?ABC995999/9??@B@;7737999?
@HQ52Q:00198:00181
ACGAGTGCGTTCCCCATGTCGTAGGTACTC
+
8>;;=DCDCD@CCC:C@@@@BA@@?B;;<B
@HQ52Q:00199:00182
CGTGTCTCTAGGCACAGGATTTTGTGTAGA
+
EBCBBBBBAAB?BC@=><9999/9??>F99
@HQ52Q:00150:00232
ACGAGTGGGTTCCCCATGTCGTAGGTACTC
+
BBBBBECC>B;===/99BEGCA?@@B:;:@
@HQ52Q:00151:00249
CGTGTCTCTAGGCACAGGATTTGTGTAGA
+
44944994448779444244804843444
@HQ52Q:00156:00233
TCTCTATGCCGCTCCACATGTCTAAGGT
+
BBBCBBB?B?@@BB@A=?BCD;446959
@HQ52Q:00157:00233
TGATACGTCTCCTTCCTTAGTTACTTCA
+
CGCBAAABCCCAD@E=><>885999>@A
@HQ52Q:00159:00202
ACGAGTGCGTTCCCCATGTCGTAGGTACTC
+
BB9;;CCA@B5;9;4;>>@A@???:?;<<A
@HQ52Q:00159:00213
ACGAGTGCGTTCCCCATGTCGTAGGTACTC
+
?ACCCBCDBB>ADDABABAA@77;:7999>
@HQ52Q:00159:00224
ACGAGTGCGTTCCCCATGTCG
+
BBB@?@BC995999/9?ABCC
@HQ52Q:00163:00227
CGTGTCTCTAGGCACAGGATTTTGTGTAG
+
<AADEECCCA?=<:99@<9999/99?:<@
@HQ52Q:00164:00203
ACGAGTGCGTTCCCCATGTCGTAGGTACTC
+
AB9<<ACBBB@CDD9B=>778877479998
@HQ52Q:00164:00211
CGTGTCTCTAGGCACAGGATTTGTGTAGC
+
CCBCBCBB??@@CD499<99909@@>999
@HQ52Q:00164:00248
CGTATCTCTAGGCACAGGATTTGTGTAG
+
CDGCCAB@@AA@BBC>@=9990999BEE
@HQ52Q:00166:00219
CGTGTCTCTAGGCACAGGATTTTC
+
BB?A@B?@;;<@BD>=888888*-
@HQ52Q:00166:00249
ACGAGTGCGTTCCCCATGTCGTAGGTACTC
+
BBCABBCBAA>BBB9BCBBBCCB@59;>>8
@HQ52Q:00167:00227
CGTGTCTCTAGGCACAGGGATTTTGTGTAG
+
EBBDBB?AABB@CDCBAA:9999/9?@?>>
@HQ52Q:00168:00232
ACGAGTGCGTTCCCCATGTCGTAGGTACTC
+
?B=@@A<;<B>AAB7AAA@A>>>=:=>AA@
@HQ52Q:00169:00246
TGATACGTCTCCTTCCTTAGTTATCTTCAGT
+
BBBBBA@@>@@=A<@=@599>5444486///
@HQ52Q:00170:00243
CGTGTCTCTAGGCACAGGATTTTGTGTAG
+
CCDCCBBBBBA??DC@A=9998/99>?A@
@HQ52Q:00171:00201
CGTGTCTCTAGGCACAGGATTTTGTGTAG
+
BBCCECBBCBB?BED@@B9998/9@@899
@HQ52Q:00172:00201
CGTGTCGTCTAGGCACAGGATTTTGTGTAGA
+
4444444444992/-,,,*,222*,,/6694
@HQ52Q:00174:00223
CGTGTCTCTAGGCACAGGATTTTGTGTAGA
+
B?AABA@;<<@=?B<9988999/91?----
@HQ52Q:00175:00230
CGTGTCTCTAGGCACATGGATTTG
+
99A@@BBBBBC>;2/---8---+,
@HQ52Q:00176:00233
ATATCGCGAGGGTATGGAAGACTCTATA
+
>>?@@BCAAACBC@BA=@=@A@::;:>>
@HQ52Q:00177:00234
CGTGTCTCTAGGCACAGGATTTTGTGTAGA
+
B;:>CCBEBDC@CAA@@<9999/9??8999
@HQ52Q:00177:00238
TCTCTATGCGCTCCACATGTCTAAGGT
+
BBBBCAA@C?@@B@B<;<AB>>>6969
@HQ52Q:00178:00214
ACGAGTGCGTTCCCCATGTCGTAGGTACTC
+
9;CBEDCC;;2444/9>@??8881378443
@HQ52Q:00178:00235
ACGAGTGCGTTCCCCATGTCGTAGGTACTC
+
BBBCCB?;>=5999/9>>8;;?==4:;?@>
@HQ52Q:00179:00204
ATCAGACACGGACACAGCAGAACACAC
+
?>@AACB@AA>BBA<;=?@:9:>>10/
@HQ52Q:00182:00206
CGTGTCTCTAGGCACAGGATTTTGTGTAGA
+
?>@AAACCCCC@BCA>>@9999/9>>>?99
@HQ52Q:00183:00229
ACGAGTGCGTTCCCCATGTCGTAGGTACTC
+
CCBCDDA=>@5999/9998B@@?B>@;<<@
@HQ52Q:00184:00219
CGTGTCTCTAGGCACAGGATTTGATGTAGA
+
999999>>@;;:;BBA@>9991999?<@@1
@HQ52Q:00184:00241
CGTGTCTCTAGGCACAGGATTTTGTGTAG
+
ACECBCBBBBC@CE<;<=9999/9>9899
@HQ52Q:00187:00232
CGTGTCTCTAGG
+
BBDCCCBAABBA
@HQ52Q:00188:00206
CGTGTCTCTAGGCACAGGATTTGTGTAG
+
@@=BBBCCCBB?BEBAAB9997;BBCGD
@HQ52Q:00188:00245
CGTGTCTCTAGGCACAGGATTTTGTGTAG
+
CCCCBBBBCBB?@E@B@@9999/9>?>@@
@HQ52Q:00190:00222
ACGAGTGCGTTCCCCATGTCGTAGGTACTC
+
?ACCCCBBBC@CGC:CB@?;?887=79998
@HQ52Q:00193:00243
TGATACGTCTCCTTCCTTAGTTACTTCAGTG
+
BCAB@AAAACCAC?B@B@BBA@@@=?;9<<;
@HQ52Q:00195:00246
ACGAGTGCGTTCCCCATGTCGTAGGTACTC
+
=@?;;<9A=B>CBB7AA988>876314443
@HQ52Q:00196:00236
CGTGTCTCTAGGCACAGGATTTTGTGTAG
+
<AA@@B=/111-09?@C@CCCC:@@989A
@HQ52Q:00197:00204
ATATCGCGAGGGTATGGAAGACTCTATAG
+
BBBBC?@??@B>B@BA=@>ABBBC??844
@HQ52Q:00197:00222
CGTGTCTCTACGGCACAGGATTTTGTGTAGAG
+
9A444:44444423444/7////*///.//66
@HQ52Q:00199:00203
TAGTATCAGCTCG
+
11//,,,,/////
@HQ52Q:00150:00273
CGTGTCTCTAGGCACAGGATTTTGTGTAG
+
CBCBDABBDCC@BC999;9999/9?>899
@HQ52Q:00150:00295
ACGAGTGCGTTCCCCATGTCGTAGGTACTC
+
?@BBBCCC;;2444/9?>>BD<::;?;9;?
@HQ52Q:00151:00250
ATATCGCGAGGGTATGGAAGACTCTATA
+
?<@@>@@?99919>>?<@=A@A@@A@=7
@HQ52Q:00152:00276
CGTGTCTCTAGGCACAGGATTTTGTGTAG
+
ABBCCCCBBB??BCDCB@9984,4???BB
@HQ52Q:00154:00261
ACGAGTGCGTTCCCCATGTCGTAGGTACTC
+
BBBABDB;992444/9@@>CFECC><9<:@
@HQ52Q:00154:00280
CGTGTCTCTAGGCACAGGATTTTGTGTAG
+
BBCCC??@BBB@CCC<<:9@A@4>>>>99
@HQ52Q:00155:00274
CGTGTCTCTAGGCACAGGATTTTGTGTAG
+
AABCCCBBBCC@CECBA=9999/9>>89<
@HQ52Q:00156:00272
CGTGTCTCTAGGCACAGGA
+
9;CDBDBB@@@=8999959
@HQ52Q:00157:00256
ACGAGTGCGTTCCCCATGTCG
+
BBBBCDBBAA5999-9@@???
@HQ52Q:00157:00260
ACGCTCGACATGCCCGGTACAGGAGAACT
+
9<BAAAEBBCBCDE>B<?=101:0,,*,,
@HQ52Q:00158:00278
CGTGTCTCTAGGCAC
+
BACDD@@CCCC?CEC
@HQ52Q:00159:00258
CGTGTCTCTAGGCACAGGATTTTGTGTAGAG
+
CCCBBDBCBCC@CCBBB69999/99>??999
@HQ52Q:00159:00285
CGTGTCTCTAGGCACATGGATTTGTGTAGAG
+
==CBCAAABB@51111/22,-,*,,,///88
@HQ52Q:00160:00251
CGTGTCTCTAGGCACAGGATTTTGTGTAG
+
C@AACCCCCCCACC@9?>9999/999>>?
@HQ52Q:00161:00293
ACGAGTGCGTTCCCCATGTCGTAGGTACTC
+
AABGAA@>@@5999/9998AC@AA@?AA<;
@HQ52Q:00163:00267
ACGAGTGCGTTCCCCATGTCGTAGGTACTC
+
??BB?AACAB>BBB9BBB;@@:774799>8
@HQ52Q:00164:00252
CGTGTCTCTAGGCACAGGATTTTGTGTAG
+
BBDCBBBBCCC?ACBDD@9999/9?@?@@
@HQ52Q:00164:00287
CGTGTCTCTAGGCACAGGATTTTGTGTAG
+
?CFC>B;<;CBB@G99424444,488344
@HQ52Q:00164:00297
ACGAGTGCGTTCCCCATGTCGTAGGTACTC
+
?@AABCDCA@5999/9A@?ACA@@;:99;@
@HQ52Q:00165:00296
CGTGTCTCTAGGCACAGGATTTGTGTAG
+
@ACCBBBCB>@=@A@@@B99919@@>>A
@HQ52Q:00167:00270
ACGAGTGCGTTCCCCATGTCGTAGGTACTC
+
?@BBAAA>@B5999/9@BABBB?@49;@@>
@HQ52Q:00169:00251
ACGAGTGCGTTCCCCATGTCGTAGGTACTC
+
>>=?=@@>@@6999/9@@ACDBBC;?:;;@
@HQ52Q:00169:00264
TAGTATCAGCCTCGCCATGATCGAAGGTATTCC
+
99;<4BB@8<7<994:>9994444242444242
@HQ52Q:00169:00265
ACGAGTGCGTTCCCCATGTCGTAGGTACTC
+
9<FB;<?CCEAELE9=<A@>>887479>>?
@HQ52Q:00172:00259
ACGAGTACGTTCCCCATGTCGTAGGTACTC
+
CCBBABBCBB>BAA4B;<;A@>>>;79994
@HQ52Q:00172:00268
CGTGTCTCTAGGCACAGGATTTTGTGTA
+
B9>=CAAACBAB;:44484444,4//./
@HQ52Q:00172:00283
TACTGAGCTACACACACAGAAAGATTGGT
+
ABBDCCCBBBCCCBB@>>888/7?>476:
@HQ52Q:00173:00281
CGTGTCTCTAGGCACAGGATTTTGTGTAG
+
CBDBCCCCCCC@?A<9969999/9@@>>>
@HQ52Q:00175:00288
CGTGTCTCTAGGCACAGGATTTTGTGTAG
+
BBBBBBCBBBCA?B?>:,1111+1<<011
@HQ52Q:00175:00295
ACGAGTGCGTTCCCCATGTCGTAGGTACTC
+
BBCBBCB=>=5999/9??AAB;;:=<@@@A
@HQ52Q:00176:00255
CGTGTCTCTAGGCACAGGATTTTGTGTAGA
+
999>@>A@>@A=;99>994489/99>>?44
@HQ52Q:00178:00289
TACTGAGCTACACACACAGAAAGATTGGT
+
?@AACECCBBCCCBCDF@@@B=BBC?B?B
@HQ52Q:00181:00257
ACGAGTGCGTTCCCCATGTCGTAGGTACCTC
+
89?@AACDCE@CCC:C?@>@BB??<?CC@EC
@HQ52Q:00182:00255
CGTGTCTCTAGGCACAGGATTTTGTGTAGA
+
CCCCCECBABB>@F@9<8;?@A4>998999
@HQ52Q:00184:00257
CGTGTCTCTAGGCACAGGATTTTGTGTAGAGG
+
CBBBAA;;;@A;>BB@@=@A@A4>1111111,
@HQ52Q:00185:00271
TGATACGTCTCCTTCCTTAGTTACTTCA
+
ABBBABBBBBCBG@C@B?B@@=@AA?CC
@HQ52Q:00189:00270
ACGAGTGCGTTCCCCATGTCGTAGGTACTC
+
9<<<;;<A@@=@BB6@ABBBA8774799@>
@HQ52Q:00189:00275
CGTGTCTCTAGGCACAGGATTTTGTGTAG
+
AAACCBBBBBBCCEB@@<9999/99>>99
@HQ52Q:00189:00297
CGTGTCTCTAGGCACAGGATTTTGTGTAG
+
BBADCBBBBBC@BC=9>;9998/9?@?@A
@HQ52Q:00190:00258
ACGAGTGCGTTCCCCATGTCGTAGGTACTC
+
AA@99<=BBC=BAA6@@@?B@<><3799>?
@HQ52Q:00190:00297
CGTGTCTCTAGGCACAGGATTTTGTGTAGA
+
BBCFBBBBBCC@CCDCC?>>>>4=>?>>>9
@HQ52Q:00192:00283
CGTGTCTCTAGGCACAGGA
+
AACCCBBB;9<>?A@9<89
@HQ52Q:00193:00253
ACGAGTGCGTTCCCCATGTCGTAGGTACTC
+
=;;;AACBDB@GCC5;;A;;8??=4794>3
@HQ52Q:00195:00265
CGTGTCTCTAGGCACAGGATTTTGTGTAG
+
BBACDCBBBBB@CA?>A>9999/9@@@A9
@HQ52Q:00195:00281
TGATACGTCTCCTTCCTTAGTTACTTCA
+
;44999>@>9969<?<>@999>999598
@HQ52Q:00196:00252
CGTGTCTCTAGGCACAGGATTTTGTGTAGA
+
BBADADCCCCC@@CA@@59999/9@@0111
@HQ52Q:00199:00288
CGTGTCTCTAGGCACAGGATTTTGTGTAGA
+
CCECCBBACBB@CEB;958999/9@@??99
@HQ52Q:00199:00290
ACGAGTGCGTTCCCCATGTCGTAGGTACTC
+
=@@@@ACCCC@CCC7;<B@????<;:99A@
@HQ52Q:00151:00340
ACGAGTGCGTTCCCCATGTCGTAGGTACTC
+
BBBB?@ACCC=A@@4;9>>>?877:799@?
@HQ52Q:00152:00310
ACGAGTGCGTTCCCCATGTCGTAGGTACTC
+
AABBBBBA@?5999/9??@BBBBA:A@@??
@HQ52Q:00153:00310
CGTGTCTCTAGGCACAGGATTTGTGTAG
+
CBDCECBBAABCCEBBA=99909>@???
@HQ52Q:00153:00336
ACGAGTGCGTTCCCCATGTCGTAGGTACTC
+
9;C;;<=<=C@GND9ABCC@???><=>>A?
@HQ52Q:00155:00304
ATCAGACACGGACACAGCAGAACACAC
+
9;F@9999995<:ECCCDCBA?AB66:
@HQ52Q:00155:00337
ACGAGTGCGTTCCCCATGTCGTAGGTACTC
+
===9;<<AAB>BB@/99988888<3744=3
@HQ52Q:00157:00344
ACGAGTGCGTTCCCCATGTCGTAGGTACTC
+
?@BC?AABBB;@>@4>>@>@?877379>>7
@HQ52Q:00158:00329
ACGAGTGCGTTCCCCATGTCGTAGGTACTC
+
@@@@<<9@BB6999/9@??@C@??7:;AA?
@HQ52Q:00159:00334
CGTGTCTCTAGGCACAGGATTTTGTGTAG
+
BBCCDDBBBBB@CCB?@>9998/9@9899
@HQ52Q:00160:00344
CGTGTCTCTAGGCACAGGATTTGTGTAG
+
CCCBCBBBCCB@BBC@BB99809@@>?A
@HQ52Q:00161:00325
ATATCGCGAGGGTATGGAAGACTTCT
+
AABA@AA<;9;:;443142433.,..
@HQ52Q:00163:00313
ACGAGTGCGTTCCCCATGTCGTAGGTACTC
+
BBBC@@ABBD=@@@4>99:@@A>>:<>>A>
@HQ52Q:00166:00301
CGTGTCTCTAGGCACAGGATTTTGTGTAG
+
BBECFDBBB;97;BB@@<9999/9@@899
@HQ52Q:00167:00327
CGTGTCTCTAGGC
+
CCCBCBBB;;<@B
@HQ52Q:00170:00303
ACGAGTGCGTTCCCCATGTCGTAGGTACTC
+
BB;<<CCB@@8=994>>9888311014483
@HQ52Q:00170:00323
CGTGTCTCTAGGCACAGGATTTTGTGTAG
+
@ABC<<<BBBC@BB@>>;9999/9@@899
@HQ52Q:00173:00335
CGTGTCTCTAGGCACAGGATTTTGTGTAG
+
CCDCCDBBCCC@ABA?>A9984-8@@?BC
@HQ52Q:00176:00340
CGTGTCTCTAGGCACAGGATTTTGTGTAG
+
BBBBBCBBBCCA@ABBC<9999/999>@9
@HQ52Q:00178:00317
GCTCGACATGCCCAG
+
@BDCCCCCDCDC>DC
@HQ52Q:00180:00301
CGTGTCTCTAGGCACAGGATTTTGTGTAG
+
CBCBCDAEAA@?BCBB@;9999/9@@?F9
@HQ52Q:00182:00329
ACGAGTGCGTTCCCCATGTCGTAGGTACTC
+
:=CCCBBA@B6999/9@@??8861064443
@HQ52Q:00184:00335
ACGAGTGCGTTCCCCATGTCGTAGGTACTC
+
=@AB@AAB@A=ACC8AABAA@???;9;;@8
@HQ52Q:00185:00312
ACGAGTGCGTTCCCCATGTCGTAGGTACTC
+
BBBBBC@??B>A?A7@=@?AA><=479993
@HQ52Q:00186:00334
CGTGTCTCTAGGCACAGGATTTGTGTAG
+
CCEABBBCBBB@BIDA9244914>8344
@HQ52Q:00186:00341
ATCAGACACGGACACAGCAGAACACAC
+
=?A@9;<AAAACCCCBBCCBB@BBBBA
@HQ52Q:00187:00326
TCTCTATGCGCTCCACATGTTCT
+
>9;<A@BBKDCAC?11-,**)**
@HQ52Q:00187:00339
CGTGTCTCTAGGCACAGGATTTTGTGTAG
+
CCDCBB?9;;@>ABA@@?9999/9??>F?
@HQ52Q:00189:00309
ACGAGTGCGTTCCCCATGTCGTAGGTACTC
+
???B??A@A@69994<@@@@?8873799>>
@HQ52Q:00189:00328
ACGAGTGCGTTCCCCATGTCGTAGGTACTC
+
?ACDBBBCC@=@@?8@=B?B@@?A>A@@@A
@HQ52Q:00190:00320
ACGAGTGCGTTCCCCATGTCGTAGGTACTC
+
?ACEBBBA@@5999/9@@?@@BBA6:9998
@HQ52Q:00194:00324
CGTGTCTCTAGGCACAGGA
+
BBBCCCBB::<>:999959
@HQ52Q:00195:00312
CGTGTCTCTAGACACAGGATTTTGTGTAG
+
@@ABCA@CC99<;CB?>=7777.7<=?FB
@HQ52Q:00197:00344
ACGAGTGCGTTCCCCATGTCGTAGGTACTC
+
AABBBCCCBB?CBB6=@A?>>>==:799@>
@HQ52Q:00198:00349
TACTGAGCTACACACACATGAAAGATTGGTG
+
A99<@@AADCCDDA;49998<72677388:<
@HQ52Q:00150:00385
ACGCTCGACATGCCCAGGTACAGGAG
+
??BBACGAB>;;??6>?4779@@<@8
@HQ52Q:00152:00375
ACGAGTGCGTTCCCCATGTCGTAGGTACTC
+
BBBBBBB;;;2444/9>>?@@@@>:<>998
@HQ52Q:00152:00376
ACGAGTGCGTTCCCCATGTCGTAGGTACTC
+
BBBB::>CCC>BBB9BBBABAA>?:?@@@?
@HQ52Q:00152:00389
TGACGTCTCCTTCCTTAGTTACTTCAGTGC
+
CDCCBBCCCAAA;:77;11,1:;:;C@@@C
@HQ52Q:00153:00382
AGCACTGTAGCTCGTCACTAGTTGACTT
+
9994449<<<121666991/66,////,
@HQ52Q:00154:00382
CGTGTCTCTAGGCACAGGATTTTGTGTAG
+
CCCBABBB@@AA@B??=;4999/999<:?
@HQ52Q:00154:00383
CGTGTCTCTAGGCACAGGATTTTGTGTAGAA
+
9;BECCDC<<<@;<99484489/99=<9444
@HQ52Q:00154:00396
CGTGTCTCTAGGCACAGGATTTTGTGTAG
+
BCCCBCBB@?@@CC@>AA9999/8@@?BB
@HQ52Q:00156:00360
TCTCTATGCGCTCCACATGTCTAAGGT
+
9;CBCBDCCCCCB<=;;999@995424
@HQ52Q:00157:00391
ACGAGTGCGTTCCCCATGTCGTAGGTACTC
+
>@BB;<=CCB>BAA6@@B?CCCCB;?@>>>
@HQ52Q:00158:00361
CGTGTCTCTAGGCACAAGATTTTGTGTAG
+
A@AAAC@AB;;58A>?<94499/9@@>?9
@HQ52Q:00159:00369
ACGAGTGCGTTCCCCATGTCGTAGGTACTC
+
BBBB@@AAADCEED:C@<;;@???379493
@HQ52Q:00161:00384
ACGAGTGCGTTCCCCATGTCGTAGGTACTC
+
BBBCABB?@@5999/9@9888366314443
@HQ52Q:00162:00365
CGTGTCTCTAGGCACAGGATTTTGTGTAG
+
BCCBBAA;<<C=?ACAA?ADEJ9CCC@A@
@HQ52Q:00162:00379
CGTGTCTCTAGGCACAGGATTTTGTGTAG
+
BDFCCCAAABB@BEA@ABBA@B69>><99
@HQ52Q:00163:00371
ACGAGTGCGTTCCCCATGTCGTAGGTACTC
+
>>??@CCBCC=A??8@@@@CCCCC?A<<<A
@HQ52Q:00163:00382
ACGAGTGCGTTCCCCATGTCGTAGGTACTC
+
9<BB@AABBCBEDD9BBB@>::::,01/6.
@HQ52Q:00163:00394
CGTGTCTCTAGGCACAGGATTTTGTGTAG
+
BBBC@??@AAB@CBA@@>9999/9>@?AA
@HQ52Q:00167:00387
ACGAGTGCGTTCCCCATGTCGTAGGTACTC
+
BB?FACBB@@2444/;>BAA@??=:6999?
@HQ52Q:00169:00379
ACGAGTGCGTTCCCCATGTCGTAGGTACTC
+
=@9999>>@@@CCC9AAA@@CCBCAD<<97
@HQ52Q:00170:00375
ACGAGTGCGTTCCCCATGTCGTAGGTACTC
+
=@?B:;;A@B5999/9A@?A;;7@6:9@AB
@HQ52Q:00170:00376
ACGAGTGCGTTCCCCATGTCGTAGGTACTC
+
BBBBCCB?>?5444/9@@ACBAAC57;@@B
@HQ52Q:00171:00361
ACGAGTGCGTTCCCCATGTCGTAGGTACTC
+
BBBB?@@A>?5444/9@@ACCBA@7:;9>?
@HQ52Q:00171:00388
CGTGTCTCTAGGCACAGGATTTTGTGTAGA
+
CEECCCBABBC@;=99959999/9>>1111
@HQ52Q:00172:00350
ACGAGTGCGTTCCCCATGTCGTAGGTACTC
+
==>@@A@BAA=A@@6@@@@CB:::5:;9>?
@HQ52Q:00174:00375
CGTGTCTCTAGGCACAGGATTTTGTGTAGG
+
CCCCBB?A;;<>@B@9969999/9@@@996
@HQ52Q:00175:00380
ACGAGTGCGTTCCCCATGTCGTAGGTTA
+
>@:;<ACBBCCDDD:B@:1--,,,*,*,
@HQ52Q:00179:00383
CGTGTCTCTAGGCACAGGATTTTGTGTAG
+
AABCCC;<<CC=@ABCCCDDDF9B@?>?9
@HQ52Q:00179:00397
ACGAGTGCGTTCCCCATGTCGTAGGTACTC
+
BBBAAADA?B5999/9>ABCCBBB??@@@@
@HQ52Q:00180:00396
CGTGTCTCTAGGCACAGGATTTTGTGTAG
+
;<=GCCCCBBB@CCEBBA9999/9A@?BA
@HQ52Q:00181:00378
ACGAGTGCGTTCCCCATGTCGTAGGTACTC
+
=@@;;<BBBCACCC8A@@?AA:77479998
@HQ52Q:00183:00363
CGTGTCTCTAGGCACAGGATTTTGTGTAG
+
BBCECB?>@BC@ICDBA<9999/8>>>?9
@HQ52Q:00185:00358
CGTGTCTCTAGGCACAGGATTTTGTGTAG
+
EDEBCBBBCBB@:=<B@@9999/9?>???
@HQ52Q:00188:00369
TGATACGTCTCCTTCCTT
+
BBBBBB::<CDAC@G;;5
@HQ52Q:00190:00357
CGTGTCTCTAGGCACAGGATTTTGTGTAGA
+
CCECBB?CCCG@@=>>=84899/9>>?999
@HQ52Q:00190:00378
TGATACGTCTCCTTCCTTAGTTACTTCAG
+
B?A@BA>>>;<:<?CAC<<<@;9:92444
@HQ52Q:00191:00363
ACGAGTGCGTTCCCCATGTCGTAGGTACTC
+
=@@;;<<BBDDNHN9=<9<<<000,///83
@HQ52Q:00191:00392
CGTGTCTCTAGGCACAGGATTTTGTGTAG
+
;<=DDBBBCCB@BCA?@599>>4==@>??
@HQ52Q:00193:00359
ATCAGACACGGACACAGCAGAACACAC
+
::CC??@?AA?EEDAAACCAA?@>:::
@HQ52Q:00194:00370
CGTGTCTCTAGGCACAGGATTTTGTGTAGA
+
?AABBBCCBBB>@A?>994499/99><@99
@HQ52Q:00196:00393
CGTGTCTCTAGGCACAGGATTTTGTGTAGAG
+
CCCCGBBB@@@>?A999<9999/9>>>9944
@HQ52Q:00197:00358
ACGAGTGCGTTCCCCATGTCGTAGGTACTC
+
BBACBABBCC@CCC9A@BBB:::=4799><
@HQ52Q:00197:00392
CGTGTCTCTAGGCACAGGATTTTGTGTAG
+
BDDBCBBBBBC@BC;;;9=>>@6@A@C@>
@HQ52Q:00198:00386
CGTGTCTCTAGGCACAGGATTTTGTGTAG
+
CCDDBB?BBBB?BDEBB<9984-4?@?AB
@HQ52Q:00199:00380
ACGAGTGCGTTCCCCATGTCGTAGGTACTC
+
BC@@?@BC>=5999/9>>>BB@@@:?@A@A
@HQ52Q:00199:00386
CGTGTCTCTAGGCACAGGATTTTGTGTAG
+
@@BCCCBBDBB?AB@@A>9999/9>>?BD
@HQ52Q:00150:00408
ACGAGTGCGTTCCCCATGTCG
+
BBBB??ACBA5;99/9998A?
@HQ52Q:00150:00436
CGTGTCTCTAGGCACAGGATTTTGTGTAG
+
ABB:=<CCCCC@CCEBB@9998/9>>>AE
@HQ52Q:00152:00423
ACGAGTGCGTTCCCCATGTCGTAGGTACTC
+
BACBCC<;<B?AAA9ACCCCCAA?=?@@@?
@HQ52Q:00154:00414
CGTGTCTCTAGGCACAGGATTTTGTGTAG
+
CDCCCCBBBBBABCB?A69999/8@@>??
@HQ52Q:00154:00440
CGTGTCTCTAGGCACAGGATTTTGTGTAG
+
CCCBBBBBB?@=;A;4969999/9998A9
@HQ52Q:00155:00423
CGTGTCTCTAGGCACAGGATTTGTGTAG
+
ABBBFDCH@@@=;99>?;999194>7:?
@HQ52Q:00156:00438
TGATACGTCTCCTTCCTTAGTTATCTT
+
89494;999@@8424<A5117,////,
@HQ52Q:00157:00410
ACGAGTGCGTTCCCCATGTCGTAGGTACTC
+
BBB@@AABAA>AAA7BBBBCCCCC=<@@@A
@HQ52Q:00158:00409
ACGAGTGCGTTCCCCTTGTCGTAGGTACTC
+
4;;;<AACCC@CDC:C@AACCB@A;?<<<C
@HQ52Q:00159:00401
CGTGTCTCTAGGCACAGGATTTTGTGTAG
+
ACDAAACCCEC?CCBB@<9999/9?9899
@HQ52Q:00160:00421
TGATACGTCTCCTTCCTTAGTTACTTCA
+
BCBBBBCCCBC@A?A>=<@;;9<BB?CC
@HQ52Q:00166:00404
CGTGTCTCTAGGCACAGGATTTTGTGTAG
+
<<ABCCBBBCD@CCBCC>9999/999899
@HQ52Q:00167:00426
TGATACGTCTCCTTCCTTAGTTACTGC
+
AADBAA@@<;<BCBD@C@CBB?C::<C
@HQ52Q:00168:00428
CGTGTCTCTAGGCACAGGATTTTGTGTAGA
+
DCCBCBCBBBC@BFCBA?9999/9>@?F99
@HQ52Q:00170:00437
ACGAGTGCGTTCCCCCATGTCGTAGGTACTC
+
,,////884469994+4848<74..,.///6
@HQ52Q:00171:00434
CGTGTCTCTAGGCACAGGGTTTTGTGTAGAG
+
BBBCBB?AABB@CCCCBA1888/9>?>@@99
@HQ52Q:00173:00415
ACGAGTGCGTTCCCCATGTCGTAGGTACTC
+
BB9;;BAB@@;>AA4>>@?>>88737989?
@HQ52Q:00173:00416
CGTGTCTCTAGGCACAGGATTTTGTGTAG
+
@@AACCBBA@ACCCDCB@9999/9??>>9
@HQ52Q:00174:00448
CGTGTCTCTAGGCACAGGATTTTGTGTAG
+
BBBCCC@AADBCA=::<-1111+1<;:1<
@HQ52Q:00176:00415
CGTGTCTCTAGGCACAGGATTTTGTGTAG
+
BCCBBBBBBBB?BCB@A=9999/9998@?
@HQ52Q:00177:00410
ACGAGTGCGTTCCCCATGTCGTAGGTACTC
+
BB:<<ECBBC;=??4;9@888861064443
@HQ52Q:00177:00421
ACGAGTGCGTTCCCCATGTCGTAGGTACTC
+
=@BB@@@BBB5999/9>@888>?=479>>>
@HQ52Q:00178:00407
ACGAGTGCGTTCCCCATGTCGTAGGTACTC
+
BBB?@@ACCB?CCC9CC@<;@99990111;
@HQ52Q:00179:00401
ACGAGTGCGTTCCCCATGTCGTAGGTACTC
+
;9==@@C@AA<AAA/94;333331014464
@HQ52Q:00180:00443
AGCACTGTAGCTGTCACTAGTTACTTGT
+
EAACC:<@AAACCCCCBAA996;CB=AA
@HQ52Q:00182:00404
CGTGTCTCTAGGCACAGGATTTTGTGTAG
+
BBACBA?ABBB@@AA<=;<BB@7;;9>@9
@HQ52Q:00183:00413
CGTGTCTCTGGCACAGGA
+
CCCCCCBBBB>BBA@@>9
@HQ52Q:00183:00434
CGTGTCTCTAGGCACAGGATTTTGTGTAG
+
CBCCCCBA?@@?ADBBB?BA?A4=>>899
@HQ52Q:00184:00448
ACGAGTGCGTTCCCCATGTCGTAGGTACTC
+
BABABBBBA?5444/9>A@CBA@?:?@>>>
@HQ52Q:00185:00431
CGTGTCTCTAGGC
+
CCCDBDBBBBBBB
@HQ52Q:00187:00424
ACGAGTGCGTTCCCCATGTCGTAGGTACTC
+
>@BBBBCBCC?CGD9BBBA>;;==.02@;:
@HQ52Q:00188:00423
CGTGTCTCTAGGCACAGGATTTTGTGTAG
+
<<=CDECBBBB@CCCBB?9999/8>>899
@HQ52Q:00190:00434
CGTGTCTCTAGGCACAGGATTTTGTGTAG
+
CCCCECABBCC@@?@@><>>?>4>@?>AB
@HQ52Q:00193:00442
ACGAGTGCGTTCCCCATGTCGTAGGTACTC
+
BBB::<DCCC@CCC9BA?;?>87747>?A;
@HQ52Q:00194:00439
ACGAGTGCGTTCCCCATGTCGTAGGTACTC
+
B?@A;;=CCD@DCF9BB;38>877:=>9;7
@HQ52Q:00195:00421
ACGAGTGCGTTCCCCATGTCGTAGGTACTC
+
?ACCCDCDCD?CCC9DBBBA>9:9=??@@@
@HQ52Q:00196:00400
CGTGTCTCTAGGCTACATGGATTTGTGTAG
+
44B;;9?@<11,.,,2,,,*/67+///699
@HQ52Q:00196:00411
CGTGTCTCTAGGCACATGATCGTGTGT
+
BBDDDCBCBBB<<-----,,,,,,,33
@HQ52Q:00199:00403
TGATACGTCTCCTTCCTTAGTTACTTCA
+
BAAABBBECDC@B?A;=;?@@<ACCBCC
@HQ52Q:00150:00462
CGTGTCTCTAGGCACAGGATTTTGTGTAG
+
?999@@;;;@C=@A@@;84449,499794
@HQ52Q:00151:00466
ACGAGTGCGTTCCCCATGTCGTAGGTACTC
+
=@?;;<AB@C@DDD9BBBA@?8673799>>
@HQ52Q:00152:00471
CGTGTCTCTAGGCACAGGATTTTGTGTAG
+
CCBCCB?BBCC@CC;49<9888/9A@BDC
@HQ52Q:00153:00452
CGTGCTCTAGGCACAGGTTTGTGTAGA
+
449447////649?@>9:;-4443443
@HQ52Q:00153:00488
TGATACGTCTCCTTCCTTAGTTACTTCA
+
BCBBABBCCCCAC>@>BABBB?BCCCCC
@HQ52Q:00154:00486
ACGAGTGCGTTCCCCATGTCGTAGGTACATCT
+
89>@A?@@B@5999/9998><77101443331
@HQ52Q:00154:00496
ACGAGTGCGTTCCCCATGTCGTAGGTACTC
+
BBA??AACCC@DCD9CCBAAB77:5:;>A?
@HQ52Q:00157:00487
CGTGTCTCTAGGCACAGGA
+
BBDBABCBBBB?BBB>>;?
@HQ52Q:00158:00457
CGTGTCTCTAGGCACAGGATTTTGTGTAG
+
=;CCCCBBBBB@AGB@A=9998/999899
@HQ52Q:00158:00488
ACGAGTGCGTTCCCCATGTCGTAGGTACTC
+
?AC9:<BCAB>BBB9BBB@@AB><8?@@BB
@HQ52Q:00159:00463
ACGAGTGCGTTCCCCATGTCGTAGGTACTC
+
9<C;;=CCCC@DDC:CBBAAAA@<><>@BA
@HQ52Q:00160:00494
CGTGTCTCTAGGCACAGGA
+
@BCDCCDB::;BBCB@A?9
@HQ52Q:00161:00469
CGTGTCTCTAGGCACAGGATTTTGTATAG
+
AAAAACBCCBB@BFBBA?999;-4@ABB<
@HQ52Q:00162:00481
CGTGTCTCTAGGCACAGGATTTTGTGTAG
+
BBCDCBBBCCDACCBA@<9999/9>>>99
@HQ52Q:00163:00458
CGTGTCTCTAGGCACAGGATTTTGTGTAG
+
BBBCCCCCCCC?ABBCA=9998/9?989?
@HQ52Q:00163:00463
ACGAGTGCGTTCCCCATGTCGTAGGTACTC
+
BEBBBBAAAC?CDDACCCCCB;7637999>
@HQ52Q:00163:00487
CGTGTCTCTAGGCACAGGATTTTGTGTAG
+
BBDDCB?BBCH@BEA@>@9999/9@??BC
@HQ52Q:00164:00464
ACGAGTGCGTTCCCCATGTCGTA
+
>@@@AAECCE@BBB9BB>;7=--
@HQ52Q:00164:00474
ACGAGTGCGTTCCCCATGTCGTAGGTACTC
+
CB??ACCA@@5999/99???@A@@;@;;;;
@HQ52Q:00165:00475
CGTGTCTCTAGGCACAGGATTTTTGTAG
+
AHDDCBBBBCB@BC?9@>99998+9>?>
@HQ52Q:00167:00463
ACGAGTGCGTTCCCCATGTCGTAGGTACTC
+
BBCBCDDBCB==??6@B?;>;000,01//3
@HQ52Q:00167:00477
CGTGTCTCTAGGCACAGAATTTTGTGTAGAG
+
499>>@>?>9968999492499-866.////
@HQ52Q:00168:00481
ATATCGCGAGGGTATGGAAGACTCTATA
+
4:;99>C?@ACBBBBB?D?BCCAA?<15
@HQ52Q:00170:00473
ACGAGTGCGTTCCCCATGTCGTAGGTACTC
+
8@>@@A@@@A5999/9@@???><;379>>8
@HQ52Q:00171:00489
CGTGTCTCTAGGCACAGGATTTTGTGTAG
+
CCCCB:;;CCC?ECA<@:1111+111./6
@HQ52Q:00174:00452
CGTGTCTCTAGGCACAGGATTTTGTGTAG
+
CDCCCBBBCBB??CDBB?9;94,4@?@CC
@HQ52Q:00174:00486
CGTGTCTCTAGGCACAGGATTTAGAGGAG
+
444499=>@>><:----+,22*,.47931
@HQ52Q:00174:00491
CGTGTCGTCTAGGCACATGGATTT
+
<<<;=1//>/4424/////,/777
@HQ52Q:00178:00475
CGTGTCTCTAGGCACAGGATTTTGTGTAGA
+
BAFA@>@@99958@>9424;;;2><;01//
@HQ52Q:00178:00493
ACGAGTGCGTTCCCCATGTCGTAGGTACTC
+
BB@A@:?>996999/9>>?C@@?C=?<<<A
@HQ52Q:00179:00455
AGAGTGCGTTCCCCATGTCGTAGGTACTC
+
BBDCBABGE>CBB8@?@AA?>==4799>>
@HQ52Q:00182:00455
CGTGTCTCTAGGC
+
CBAAADBC@@A@C
@HQ52Q:00184:00468
CGTGTCTCTAGGCACAGGATTTTGTGTAGAG
+
CDDCA@?ABBC@JEA@><9999/9@>>994:
@HQ52Q:00184:00486
ACGAGTGCGTTC
+
ABBBCBBCCBAA
@HQ52Q:00186:00454
TGATACGTCTCCTTCCTTAGTTACTTCA
+
BCBB???BBBD@C@C?D?BAA>BBC?B@
@HQ52Q:00186:00482
ACGAGTGCGTTCCCCATGTCGTAGGTACTC
+
BBBBBAB@>@5999/9>@?B@<<:@CCA@>
@HQ52Q:00188:00492
CGTGTCTCTAGGCACAGGATTTTGTGTAG
+
BBCBDBCBBBB?CD=9>?9888/9@@@EG
@HQ52Q:00192:00455
ACGAGTGCGTTCCCCATGTCGTAGGTACTC
+
ABB?:;>BBDACCB7CABBBBB=<;?@@@A
@HQ52Q:00193:00462
ACGAGTGCGTTCCCCATGTCGTAGGTACTC
+
?@@AAABBAA@BCC/<9>887761014487
@HQ52Q:00196:00494
CGTGTCTCTAGGCACAGGA
+
CDAAACDCCCC@ACA@A69
@HQ52Q:00197:00458
CGTGTCTCTAGGCACAGGATTTGTGTAGA
+
@@ADCHCCCBB>@C>:<:111,11=;;64
@HQ52Q:00199:00461
CGTGTCTCTAGGCACAGGATTTTGTGTAG
+
CCEDBBBBBBB?AEC9=;9888/8>>?AA
@HQ52Q:00199:00495
CGTGTTTCTAGGCACAGGTTTTTGTGTAGAGGGC
+
B?ADCE?B@984998>?67777,7=<<:8003+3
@HQ52Q:00150:00521
ACGAGTGCGTTCCCCATGTCGTAGGTACTC
+
BBB::;CA@B5999/9??>AA@>@49;<<B
@HQ52Q:00150:00537
CGTGTCTCTAGGCACAGGATTTTGTGTAGAG
+
BBCA@ABBABB?BBBB:94999/9@@89999
@HQ52Q:00151:00510
CGTGTCTCTAGGCACAGGATTTTGTGTAG
+
CCEFCCBBBCB@AE:99=9999/9>>?>>
@HQ52Q:00151:00533
CGTGTCTCTAGGCACAGGATTTTGTGTAGA
+
;;AA<1--,,,00944424444,4443444
@HQ52Q:00151:00536
CGTGTCTCTAGGCACAGGATTTTGTGTAG
+
@AADCHBABBBA>A@?@>9999/9@@>?A
@HQ52Q:00151:00538
ACGAGTGCGTTCCCCATGTCGTAGGTACTC
+
8>>>@A@>>A699</9D@@AA@?=5:99<8
@HQ52Q:00154:00525
ACGAGTGCGTTCCCCATGTCGTAGGTACTC
+
ABBC@AACAA=@@@6@BB@ABB??49;@@@
@HQ52Q:00154:00542
ACGAGTGCGTTCCCCATGTCGTAGGTACTC
+
=@@@@ABBAB?CCC7A@>>>>8874799>>
@HQ52Q:00155:00542
CGTGTCTCTAGGCACAGGATTTTGTGTAGA
+
:<;DAA@@BBA889@9924489/9998994
@HQ52Q:00156:00525
CGTGTCTCTAGGCACAGGATTTTGTGTAGA
+
BBCC::;B@@@?BCCBA>=A@A/9998@99
@HQ52Q:00158:00500
TGATACGTCTCTC
+
;9==99990,-,,
@HQ52Q:00160:00515
ACGAGTGCGTTCCCCATGTCGTAGGTACTC
+
8=8;<@ACCH@CCC:CCCA?B@??:?@@@?
@HQ52Q:00160:00544
ACGAGTGCGTTCCCCATGTCGTAGGTACTC
+
=@BBBBB@@B5999/9>>>>@:9:??@@BB
@HQ52Q:00165:00510
ACGAGTGCGTTCCCCATGTCGTAGGTACTC
+
@B>>;<AGCDADFE8A@;88>>;;064:>7
@HQ52Q:00165:00538
ATATCGCGACGGTATGGAAGACTCTAAAGGAAGG
+
=;?944:?4442444314894337../,.,.,.4
@HQ52Q:00168:00548
ACGAGTGCGTTCCCCATGTCGTAGGTACTC
+
?BAA?AADCD@CCC:CBBA>@@7;:<999@
@HQ52Q:00169:00542
ACGAGTGCGTTCCCCATGTCGTAGGTACTC
+
BBBAABA@@B69994<BCCCCBBB><A@??
@HQ52Q:00169:00543
ATATCGCGAGGGTATGGAAGACTCTATAGAG
+
;;@@@CCDDCDBBBBA795;>>>>==9:444
@HQ52Q:00170:00508
ACGAGTGCGTTCCCCATGTCGTAGGTACTC
+
<<@@@BCCCC@BBB8CBBABBA<?:?<;;@
@HQ52Q:00171:00530
TAGTATCAGCCTCCCCATGACGAAGGTATTCC
+
9;B<11<>11,1<>>6CBCAAA?;==;;;?C?
@HQ52Q:00173:00529
CGTGTCTCTAGGCACAGGATTTTGTGTAG
+
CCDAACBBCBB=@ACCB?@@@@6=@@BCC
@HQ52Q:00173:00536
ACGAGTGCGTTCCCCATGTCGTAGGTACTC
+
48>>9998>=2999,49;;D@A?@@CBBBB
@HQ52Q:00176:00510
CGTGTCTCTAGGCACTGGATTTTGTGTAG
+
BBDCBAABCCC@BEC=>?9999/9@@?AC
@HQ52Q:00178:00528
ACGAGTGCGTTCCCCATGTCGTAGGTACTC
+
>????ABCCD@CDD:C>??BC<;84799;;
@HQ52Q:00181:00533
CGTGTCTCTAGGCACAGGATTTGTGTAGAG
+
1111<;;;<;B@DBBBK@@A@<;99>@944
@HQ52Q:00182:00510
CGTGTCTCTAGGCACAGGATTTGTGTAG
+
AAAGAD?BACC@DHB@A<99919@@?AD
@HQ52Q:00183:00521
CGTGTCTCTAGGCACAGGATTTTGTGTAGA
+
CCCDCBB???@@BCCAA=@BBB8@@@?@99
@HQ52Q:00186:00539
CGTGTCTCTAGGCACAGGATTTTGTGTAG
+
ABEDCB??BBB@BCC9@<9998/8C@>BB
@HQ52Q:00186:00540
CGTGTCTCTAGGCACAGGATTTTGTGTAGA
+
CCDCCBBB??@@CCB@:24899/9>>>999
@HQ52Q:00187:00501
ACGAGTGCGTTCCCCATGTCGTAGGTACTC
+
>A@99;@?BCCDDC9<=C@@@8816144/4
@HQ52Q:00187:00513
AGCACTGTAGCTGTCACTAGTTACTTGT
+
;9994444444=?B@>91111-1<<:@C
@HQ52Q:00188:00523
ACGAGTGCGTTCCCCATGTCGTAGGTACTC
+
>@BBCCBBBB>BAB9@@@?A?877:79997
@HQ52Q:00188:00533
ACGAGTGCGTTCCCCATGTCGTAGGTACTC
+
>@C??ACAAA@CCD:C?@@ABB?B=?BBBB
@HQ52Q:00190:00503
ACGAGTGCGTTCCCCATGTCGTAGGTACTC
+
AB?::<CCCC?CCC9BBCBCBBA?::9;98
@HQ52Q:00192:00532
CGTGTCTCTAGGCACAGGATTTTGTGTAG
+
BBCDCCBBBBB@BCC=@=>?>>4=>>?@@
@HQ52Q:00193:00546
ACGAGTGCGTTCCCCATGTCGTAGGTACTC
+
CCB@@ABCC@7;;;/;>?<<A@??=?8;;?
@HQ52Q:00194:00533
ACGAGTGCGTTCCCCATGTCGTAGGTACTC
+
ABB@@@A>996999/9@@?@@AA@:?@@B?
@HQ52Q:00199:00515
CGTGTCTCTAGGCACAGGATTTGTGTAG
+
ACCIGA@@BBB<?9999599918>><CA
@HQ52Q:00150:00574
ACGAGTGCGTTCCCCATGTCGTAGGTACTC
+
=@@BBABCCB@DHH9AABBC@@?>4799><
@HQ52Q:00150:00575
ACGAGTGCGTTCCCCATGTCGTAAGGTACTC
+
484499:9992444,448444..,.,.888;
@HQ52Q:00150:00591
CGTGTCTCTAGGCACAGGATTTTGTGTAG
+
AAA<<;@B@@@ABCBAB@9999/9@@>??
@HQ52Q:00151:00587
CGTGTCTCTAGGCACAGGATTTTGTGTAG
+
CCCC<=<BBBB@@AA>>@9999/9>>>@9
@HQ52Q:00152:00579
ACGAGTGCGTTCCCCATGTCGTAGGTACTC
+
9;;BAACABB5999/99@>@@::95;;9@<
@HQ52Q:00154:00558
CGTGTCTCTAGGCACAGGATTTTGTGTAG
+
CBADAB?B@@@>;<<@@=9999/9D@@E9
@HQ52Q:00154:00559
CGTGTCTCTAGGCGACATGGGATTTTGTGTAGAGG
+
EDCCCC??,,,2,,////49-49BA64444444/,
@HQ52Q:00156:00573
CGTGTCTCTAGGCACAGGATTTTGTGTAG
+
AAACCDDHC??=@D@;A?9999/9A@?DD
@HQ52Q:00156:00578
ACGAGTGCGTTCCCCATGTCGTAGGTACTC
+
BBBBBBBBBE@ECD9BBCCGCA??59;;;;
@HQ52Q:00158:00587
ACGAGTGCGTTCCCCATGTCGTAGGTACTC
+
9<@AAAB@>>2449/9>>>?>766014443
@HQ52Q:00158:00588
CGTGTCTCTAGGCACAGGATTTTGTGTAG
+
=BCCCBB??>?=?C?=??9999/9>>>99
@HQ52Q:00160:00569
CGTGTCTCTAGGCACAGGATTTTGTGTAG
+
=<CCCCCCBBB?BCA@C>9999/9?@??9
@HQ52Q:00161:00558
ACGAGTGCGTTCCCCATGTCGTAGGTACTC
+
?@BBABBCID@AAA9BBCCAAB<?8?;;;@
@HQ52Q:00162:00574
ACGAGTGCGTTCCCCATGTCGTAGGTACTC
+
9<CCCCCFCB?AAA9@@A?@::8?:79;>7
@HQ52Q:00164:00556
ACGAGTGCGTTCCCCATGTCGTAGGTACTC
+
=@A@@ACHDDCDIH9<>C??>886014443
@HQ52Q:00164:00559
ATATCGCGAGGTATGGAAGACTCATATAGA
+
9>;849A@4/,///.,/78677555/..34
@HQ52Q:00165:00561
ATATCGCGAGGGTATGGAAGACTCTATAG
+
>>@BCCC=;<C>BBBA?B?B@@??::8;4
@HQ52Q:00165:00592
ACGAGTGCGTTC
+
@@CC@AADCC=A
@HQ52Q:00169:00566
CGTGTCTCTAGGCACAGGATTTTGTGTAG
+
AAACCCCCBBB@CFC@B>9999/9@@899
@HQ52Q:00170:00591
TAGTATCAGCCTCGCCATGACGAAGGTATTCC
+
@@AAB@A;;<8<BBCBCCDFDCC?A=@<;;;=
@HQ52Q:00171:00586
ACGAGTGCGTTCCCCATGTCGTAGGTACTC
+
=>@@<<>CCB?GBC4<;A>?>8774799>>
@HQ52Q:00172:00573
ACGAGTGCGTTTCCCATGTCGTAGGTACTC
+
=@@BBBBBCEE?BCABF@@@BBAC@:;<A>
@HQ52Q:00173:00583
ACGAGTGCGTTCCCCATGTCGTAGGTACTCA
+
?@CA@ACCB@7;;9/9C@@BB?<<:689;B@
@HQ52Q:00177:00592
TAGTATCAGCCTCGCCATGACGAAGGTATTCC
+
9;BAAAACBC@BBCC;@>===998929499:2
@HQ52Q:00178:00577
CGTGTCTCTAGGC
+
CBBBBCCBCBC@@
@HQ52Q:00178:00585
ACGAGTGCGTTC
+
<<CCCEBCBC@C
@HQ52Q:00178:00593
CGTGTCTCTAGGCACAGGATTTTGTGTAG
+
BBDCCDBCBBB@CCCBA>9999/9?@899
@HQ52Q:00179:00561
CGTGTCTCTAGGCACAGGATTTTGTGTAGA
+
BBCCAABCCCCA@ABAB<9999/9987944
@HQ52Q:00179:00593
CGTGTCTCTAGGCACAGGATTTTGTGTAG
+
>ACCCCABACC@ACBCA<>@@@6@A@?@B
@HQ52Q:00180:00554
ACGAGTGCGTTCCCCATGTCGTAGGTACTC
+
BB?B9;9>@@6999-9@@?CCBBC=6:;@A
@HQ52Q:00180:00589
CGTGTCTCTAGGCACAGGATTTTGTGTAG
+
CCCFBBCCCCBA@C?@>;9999/9@@>?>
@HQ52Q:00181:00565
TGATACGTCTCCTTCCTTAGTTATCTTCAGTGG
+
<9=AA@994992424:@=>?>99:442/////,
@HQ52Q:00181:00570
CGTGTCTCTAGGCACAGGATTTTGTGTAG
+
BCCBBBBBBCC@AEB@@=9884-4>>>CB
@HQ52Q:00182:00571
CGTGTCTCTAGGCACAGGATTTTGTGTAG
+
BBBCBA@ABBBABCDBB=9999/9?@B@9
@HQ52Q:00185:00593
TAGTATCAGCCTCGCCATAACGAAGGTATTCC
+
99A@==@CCEACA;95999699954;>?6,/,
@HQ52Q:00186:00553
CGTGTCTCTAGGCACAGGATTTTGTGTAG
+
BCCCBBBBBBB@BEB9A=9984/9@?ADC
@HQ52Q:00186:00580
ACGAGTGCGTTCCCCATGTCGTAGGTACTC
+
>@@@>@ABBBADCD9CCCCCC???:799>>
@HQ52Q:00187:00599
ACGAGTGCGTTCCCCATGTCGTAGGTACTC
+
??BB:;<AAC>BDB9BBCDBBACC=>BBBB
@HQ52Q:00188:00566
CGTGTCTCTAGGCACAGGATTTTGTGTAG
+
CCDCBAAA@@@?BCAA@?9999/9???AC
@HQ52Q:00189:00550
CGTGTCTCTAGGCACCAG
+
<<;949:994994,,*,,
@HQ52Q:00189:00576
CGTGTCTCTAGGCACAGGATTTTGTGTAG
+
AAADCAAB<<<A@A@B:84489/9?@>99
@HQ52Q:00193:00590
ACGAGTGCGTTCCCCATGTCGTAGGTACTC
+
BCABBDBBBB=A@@8@CBCBDBBB>ABBBA
@HQ52Q:00194:00576
ACGAGTGCGTTCCCCATGTCGTAGGTACTC
+
BBBBBDCCJC?AAA9@=@;>B@@?=??@@?
@HQ52Q:00151:00604
CGTGTCTCTAGGCACAGGATTTTGTGTAG
+
ABCCCBCA;;;;>@@@@<9999/9@@?AB
@HQ52Q:00152:00607
TAGTATCAGCCTCGCCATGACGAAAGGTATTCC
+
=BABB@<<;A9?A<<599C@9999-42444242
@HQ52Q:00152:00611
ACGAGTGCGTTCCCCATGTCGTAGGTACTC
+
?@BCCCCC>>;===6@=@>ACCBB?B;<:@
@HQ52Q:00152:00614
ACGAGTGCGTTCCCCATGTCGTAGGTACTC
+
?@BBBBB@@@5999/9998BC@??<@A>@?
@HQ52Q:00153:00609
ACGAGTGCGTTCCCCATGTCGTAGGTACTC
+
?ABBBBCBBB=@@@6@@@@CCCCC?@@A@D
@HQ52Q:00153:00641
ATCAGACACGGACACAGCAGAACACAC
+
?ABB?AACCC;<=AA@@BB@@=ACAAB
@HQ52Q:00154:00613
CGTGTCTCTAGGCACAGGATTTTGTGTAG
+
BBCAAB;<<CC@B;<;@;9>AA7ACA>AA
@HQ52Q:00154:00647
ATATCGCGAGGGTATGGAAGACTCTATA
+
??;;9@@A99919>>>6958AA@@CB??
@HQ52Q:00155:00625
CGTGTCTCTAGGCACAGGATTTTGTGTAG
+
CBCCEA@@CCC@@AA>?<9999/9>>>@9
@HQ52Q:00155:00630
CGTGTCTCTAGGCACAGGATTTTGT
+
9<;CB?9999968A11/,////*//
@HQ52Q:00156:00605
TCTCTATGCGCTCCACATGTCTAAGGT
+
BDFCCDDBBBDCC?A<<=DDEAA=@>>
@HQ52Q:00157:00637
ACGCTCGACATGCCCA
+
?>@ACBDCD=<<BC<@
@HQ52Q:00158:00605
ACGAGTGCGTTCCCCATGTCGTAGGTACTC
+
>@>@@A<<<C@DCC:CCCCCCBCA>@:<<@
@HQ52Q:00159:00618
CGTGTCTCTAGGCACAGGATTTTGTGTAG
+
CBCBCBBCBCD@CDA=@@9999/9@@?CC
@HQ52Q:00160:00600
TCTCTATGCGCTCCACATGTCTAAGGTA
+
@@<9<<4>@99492////7664424944
@HQ52Q:00160:00634
TCTCTATGCGCTCCACATGTCTAAGGT
+
CCCCCCBBCCBBB?CCCCBB@@@=>?9
@HQ52Q:00162:00603
CGTGTCTCTAGGCACAGGATTTTGTGTAG
+
ACCBBBCBDBB?ACCBB>9999/9>>>>>
@HQ52Q:00164:00609
CGTGTCTCTAGGCACATGGATTTTGTGTAGA
+
44;:444=44493/////,////*/666444
@HQ52Q:00165:00608
ACGAGTGCGTTCCCCATGTCGTAGGTACTC
+
9<BB@@@@@@6999/9>>?B@<??79:=@;
@HQ52Q:00167:00605
ACGCTCGACATGCCCAGGTACAAGGAG
+
B??@C@A@CA@7::58>=@?>>,1,00
@HQ52Q:00167:00644
CGTGTCTCTAGGCACAGGATTTTGTGTAG
+
BBCBCCCA@@F=;999494489/98><99
@HQ52Q:00168:00611
ACGAGTGCGTTCCCCATGTCG
+
?@CCCCCDBB=???8?BCBBC
@HQ52Q:00168:00615
CGTGTCTCTAGGCACAGGATTTTGTGTAG
+
CDFCBAAABBBABEB@@<9999/9@@@EA
@HQ52Q:00169:00605
ACGAGTGCGTTCCCCATGTCGTAGGTACTC
+
BBBB@AACCCBCCC:CBBBBBCCC@?AABB
@HQ52Q:00169:00606
TGATACGTCTCCTTCCTTAGTTACTTCA
+
ABBBB?@ACCC@D@B==;?@=;@CC?CC
@HQ52Q:00171:00605
ACGAGTGCGTTCCCCATGTCGTAGGTACTC
+
??BB>@A@@A=ADG9AACC@@?7637>>>>
@HQ52Q:00171:00642
CGTGTCTCTAGGCACAGGATTTTGTGTAG
+
CBBCC@?@??A?BDBBB<9888/9CDBBC
@HQ52Q:00172:00626
ATATCGCGAGGGTATGAAGACTCT
+
BBBBBCC::1=:;8101:100..1
@HQ52Q:00173:00645
ATATCGCGAGGGTATGGAAGACTCTATAG
+
@@BB;<<A@?B:A991,1:<:00.33300
@HQ52Q:00175:00642
CGTGTCTCTAGGCACAGGA
+
;<;<<<ACCCC@CDBA@@9
@HQ52Q:00176:00614
CGTGTCTCTAGGCACAGGATTTTGTGTAG
+
CCCDBBBBBBB@BCDCC?;;9949>>>AA
@HQ52Q:00176:00630
ACGAGTGCGTTCCCCATGTCGTAGGTACTC
+
9<CCBBBCBCBBBB7B@BBBB>;8:9;9;?
@HQ52Q:00179:00628
CGTGTCTCTAGGCACAGGATTTTGTGTAGA
+
BBBCCCAA@CC@CD@=><9999/9>>>994
@HQ52Q:00179:00647
CGTGTCTCTAGGCACAGGATTTTGTGTAG
+
ACCCCA@ACB@>;;<;;=>@@A4>>>?99
@HQ52Q:00181:00610
ACGAGTGCGTTCCCCATGTCGTAGGTACTC
+
:=G;:>CCCD@CCC9??BECCCA?<:;998
@HQ52Q:00182:00608
TACTGAGCTACACACACAGAAAGATTGGTG
+
>:@BAAABAC<<<@;;4:37<:666;?;?A
@HQ52Q:00182:00618
TAGTATCAGCCTCGCCATGACGAAGGTATTCC
+
<<<FDCGC;<;<CBBCCCCCC<;9=?AAB>B>
@HQ52Q:00182:00637
CGTGTCTCTAGGC
+
<>EECCBAA;;68
@HQ52Q:00183:00626
ACGAGTGCGTTCCCCATGTCGTAGGTACTC
+
?BBBBCCCBB7;;;4;BAABBA?<:;9998
@HQ52Q:00184:00601
CGTGTCTCTAAGCACAGGATTTTGTGTAG
+
BBDDA97711-10999@A9984,4887?B
@HQ52Q:00184:00631
ACGAGTGCGTTCCCCATGTCGTAGGTACTC
+
CDBA<=>DCECGGG9BAA@@887=:=>998
@HQ52Q:00186:00625
ACGAGTGCGTTCCCCATGTCGTAGGTACTCTACGTCTGA
+
>A>@ACBC?@2444/9998BCBAA59;><0000..5...
@HQ52Q:00187:00630
CGTGTCTCTAGGCACAGGATTTTGTGTAG
+
AB?CAA?@@B?>AA@=@=9998/8@@?BC
@HQ52Q:00188:00618
CGTGTCTCTAAGCACAGGATTTTGGTGTAGA
+
==FCB@@A9;697?::886688*1,/66//4
@HQ52Q:00189:00610
ACGAGTGCGTTCCCCATGTCGTAGGTACTC
+
>@BBBAA@@@5999/99B8800..,/1//.
@HQ52Q:00190:00611
ACGAGTGCGTTCCCCATGTCGTAGGTACTC
+
AAB@?ACCBBAECC:CCCCC@@;?369>>>
@HQ52Q:00190:00648
CGTGTCTCTAGGCACAGGATTTTGTGTAG
+
CCDCAAABCCBABDDDCA<;;919;;?BB
@HQ52Q:00193:00624
ACGAGTGCGTTCCCCATGTCGTAGGTACTC
+
>ABBBBCCAB=@@@6@@BACAA?A=?;<<B
@HQ52Q:00194:00639
ACGCTCGACATGCCCAGGTACAGGAG
+
BB?BB?AAA;88?@0884778:899>
@HQ52Q:00194:00642
TCTCTATGCGCTCCACATG
+
ACAECCBCCHC?@=AHCFC
@HQ52Q:00195:00623
CGTGTCTCTAGGCACAGGATTTTGTGTAG
+
CDBDBBBBAAB@BD:99?9998/9@@?BC
@HQ52Q:00195:00645
CGTGTCTCTAGGCACAGGATTTTGTGTAGA
+
BBBCCCBBBBD@BHDAB:9999/9>>>ABC
@HQ52Q:00197:00603
CGTGTCTCTAGGCACAGGATTTTGTGTAG
+
BBGCBCBCCCB?AAA?BB9998/8>>?AC
@HQ52Q:00197:00614
CGTGTCTCTAGGCACAGGATTTTGTGTAG
+
CCCCBBBA@@BD;;<>>;9999/9@@>@A
@HQ52Q:00198:00602
TCTCTATGCGCTCCACATGTCTAAGGTA
+
=@AB<<<CCCDCC@D:<<A@@9958249
@HQ52Q:00199:00616
CGTGTCTCTAGGCACAGGATTTTGTGTAG
+
CCECCCCGCCC@BB999;9999/9>@?DA
@HQ52Q:00150:00652
CGTGTCTCTAGGCACAGGATTTTGTGTAG
+
BBCBABBCCBB@BCB@A@9999/9?@FCA
@HQ52Q:00150:00658
CGTGTCTCTAGGCACAGGATTTTGTGTAG
+
BBCCCCCBBBC?ACA?@;9988/8>>>AB
@HQ52Q:00150:00663
CGTGTCTCTAGGCACAGGATTTTGTGTAG
+
BCDDBB>>?BB@BBCBD@9884/9@??AB
@HQ52Q:00150:00681
CGTGTCTCTAGGC
+
BACBCCBBBBC@C
@HQ52Q:00151:00650
CGTGTCTCTAGGCACAGGATTTTGTGTAG
+
4499=>>BA@@>AB999>9999/9DBBDD
@HQ52Q:00151:00656
ACGAGTGCGTTCCCCATGTCGTAGGTACTC
+
@@?B@@>@@@5999,9=>>BBBBB<?@B@@
@HQ52Q:00151:00698
CGTGTCTCTAGGCACAGGATTTTGTGTAG
+
BDCAAABBBBB=:;<@@<>>>>4>??>FC
@HQ52Q:00152:00659
ACGAGTGCGTTCCCCATGTCGTAGGTACTC
+
9;A@@@EBBAACCC9@@@?@;;;@<>9;98
@HQ52Q:00152:00696
TCTCTATGCGCTCCCACATGT
+
44444444444499-449///
@HQ52Q:00153:00663
CGTGTCTCTAGGCACAGGATTTTGTGTAG
+
BBDCEBBBBDB@@A<;9?9999/9>>899
@HQ52Q:00153:00678
CGTGTCTCTAGGCACAGGATTTTGTGTAGAGGCAC
+
>@BDBICCCCC@@A<;<6<<AB7ABB@A<<<?;<9
@HQ52Q:00154:00655
ACGAGTGCGTTCCCCATGTCGTAGGTACTC
+
@@@A@AACCC@CKD:CBB?;337637>>@?
@HQ52Q:00154:00662
ACGAGTGCGTTCCCCATGTCGTAGGTACTC
+
9;AA<<=BCC@DDC8@@A?B???B4:;@A>
@HQ52Q:00154:00666
CGTGTCGTCTAGGCACAGGATTTTGTGAGA
+
999444449444249::;:4999/9>>97/
@HQ52Q:00154:00670
CGTGTCTCTAGGCACAGGATTTTGTGTAGA
+
<91<<111=:;99;:A::4444,4997999
@HQ52Q:00155:00659
ATATCGCGAGGGTATGGAAGACTCTATAGAGGT
+
@@BC@>@@9998;BBCIE?BBA@<660330-,-
@HQ52Q:00155:00668
CGTGTCTCTAGGCACAGGATTTTGTGTAG
+
,,,,88;BDBB@>AA@>59999/9@>?AA
@HQ52Q:00155:00669
CGTGTCTCTAGGCACAGGATTTTGTGTAG
+
@ABCDCBBCCC@CEDBA<9999/9AB?@A
@HQ52Q:00155:00670
TGATACGTCTCCTTCCTTAGTTATCTTCAG
+
4>>@>@999>?=??B?B<<<<,///656//
@HQ52Q:00156:00667
CGTGTCTCTAGGCACAGGATTTTGTGTAGA
+
9<>ACCA<<;C>;<<A;:4899/9489494
@HQ52Q:00156:00669
CGTGTCTCTAGGCACAGGATTTTGTGTAG
+
BCCDBB@B@AA>>BD??<9844/8C@?AB
@HQ52Q:00156:00684
ACGAGTGCGTCCCCATGTCGTAGGTACTC
+
@CCB<<<@@9999/9998A;:8B=79;;?
@HQ52Q:00156:00685
CGTGTCTCTAGGCACAGGATTTTGTGTAGA
+
CBBCCCB99;C@CCCCC?B@AA48>>8999
@HQ52Q:00156:00690
CGTGTCTCTAGGCACAGGATTTTGTGTAG
+
BBCDDCB;>>N@ABBA@>9999/9@@>>?
@HQ52Q:00157:00653
ACGAGTGCGTTCCCCATGTCGTAGGTACTC
+
?A@CCC<<=DDCED:CBBBCB737379?>?
@HQ52Q:00157:00656
ACGAGTGCGTTCCCCATGTCGTAGGTACTC
+
=@?B@@ACCCACECACBBABB737:=9;<C
@HQ52Q:00157:00658
TCTCTATGCGCTCCACATGTCTAAGGT
+
>=@ABAAB<;9BB=?>B@??A@@<A>B
@HQ52Q:00157:00667
TAGTATCAGCCTCGCGAAGGTATTCC
+
AA<<=CGHAAA@BAA<;59;=?98=6
@HQ52Q:00157:00672
TGATACGTCTCCTTCCTTAGTTACTTCA
+
BEEBBCA@ACC?B@B@CBCCB@=====>
@HQ52Q:00157:00673
ACGCTCGACATGCCCAGGTACAGGAG
+
@;;=BBBCCBBABC?CC?BBDDC@C@
@HQ52Q:00157:00675
ATATCGCGAGGGTATGGAAGACTTCTAATAGA
+
>>CCCCCCBBA:@>9849;873.,...,-200
@HQ52Q:00157:00696
AGCACTGTAGCTGTCACTAGTTACTTGT
+
444444499@DAAAA>9944424999=D
@HQ52Q:00158:00653
TAGTATCAGCCTCGCCATGACGAAGGTATTCC
+
9;B999C999=>@@B7<;AAB;;8<>AACAC@
@HQ52Q:00158:00667
CGTGTCTCTAGGCACAGGATTTTGTGTAG
+
4;BDAEDC@@@=@AB@A?9999/9A@?AA
@HQ52Q:00158:00669
TGATACGTCTCCTTCCTTAGTTATCTTCA
+
1==>>999@>A64249986687////,,,
@HQ52Q:00158:00670
CGTGTCTCTAGGCACAGGATTTTGTGTAGAG
+
99?AA;<;@@?=:::99:9==@6=887=997
@HQ52Q:00158:00686
CGTGTCTCTAGCACAGATTTGATGTAGTA
+
//////4/6//.27//1::::;;;:>:;;
@HQ52Q:00158:00687
ACGAGTGCGTTCCCCATGTCGTAGGTACTC
+
?@@C@A@@BB6999/9>>?B@@?@=:9;A?
@HQ52Q:00159:00672
ATCAGACACGGACACAGCAGAACACAC
+
7.////844424444496,,,+,,,,,
@HQ52Q:00159:00674
CGTGTCTCTAGGCACAGGATTTGTGTAG
+
44<AAAABB<;88999><>>>:>>>>@>
@HQ52Q:00159:00690
ACGAGTGCGTTCCCCATGTCGTAGGTACTC
+
CBBB??@>>>5999/9>@@DBCBC=A:;;A
@HQ52Q:00159:00691
CGTGTCTCTAGGCACAGGATTTTTGTGTAG
+
>@ACDBBBA?@>AB@@A?99999,9>><9=
@HQ52Q:00160:00659
TCTCTATGCGCCCACATGTCTAAGGTACTG
+
BAADC@?ABCCCACBA@BBB??=<?>AAB?
@HQ52Q:00160:00675
ACGAGTGCGTTCCCCCCCATGTCGTAGGTATC
+
;8@@A;99@@6999999&44437779966933
@HQ52Q:00160:00697
TGATACGTCTCCTTCCTTAGTTGAT
+
;;4>C:444442424242/67,///
@HQ52Q:00160:00698
ACGAGTGCGTTCCCCATGTCGTAGGTACTC
+
CBBBBABCCC@CEE:C:;9B@@@?:?@@AA
@HQ52Q:00161:00679
CGTGTCTCTAGGC
+
@A@CC;;<CCC?C
@HQ52Q:00161:00682
CGTGTCTCTAGGCACAGGATTTTGTGTAG
+
>9;9@@>999@58999954=BC:BA;344
@HQ52Q:00161:00695
CGTGTCTCTAGGCACAGGATTTTGTGTAG
+
CCDDB@@@@@A@?@CBH@@???9?BCCBC
@HQ52Q:00162:00667
CGTGTCTCTAGGCACAGGATTTTGTGTAGA
+
99<AABCDCCE?@BA@><9999/9@??A<;
@HQ52Q:00163:00657
CGTGTCTCTAGGCACAGGATTTTGTGTAG
+
BBBBABB@@@@@?;<<<@BACC:<<;89F
@HQ52Q:00163:00675
ACGAGTGCGTTCCCCATGTCGTAGGTACTC
+
B?@A::<ACC6999/9>>>B@@@?;?>998
@HQ52Q:00163:00681
AGTGCGTTCCCCATGTCGTAGGTACTC
+
ABCC@AB5944/9?>>A@;;7>;::?8
@HQ52Q:00164:00658
AGCACTGTAGCTGTCACTAGTTACTTGT
+
BA9<:BBBBBBBCBA@@@>9;99DB=AA
@HQ52Q:00164:00672
ACACGGACACAGCAGAACACACAGAC
+
AA?AABCCBBBCCC@A=@B@:;;::<
@HQ52Q:00164:00690
TCTCTATGCGCTCCACATGTCTAAGGTA
+
84449=ABCCGCD@B@@<999>824244
@HQ52Q:00164:00691
ACGAGTGCGTTCCCCATGTCGTAGGTACTC
+
AA@?@AAABEIDEE9<<@@?>>>=479>>>
@HQ52Q:00165:00665
CGTGTCTCTAGGCACAGGATTTTGTGTAG
+
CCCCCDBC@<<@BB>>?;9999/99?899
@HQ52Q:00165:00671
ACGAGTGCGTTCCCCATGTCGTAGGTACTC
+
?@C::<CCCD?EED9BBA?>>AAB<<>@@@
@HQ52Q:00165:00675
CGTGTCTCTAGGCACAGGATTTTGTGTAGA
+
CCCCCDBB;<;>A@BCC@AADI8@@A>?99
@HQ52Q:00166:00656
ACGAGTGCGTTCCCCATGTCG
+
=@=@@@ACCD@CDD:CCBABB
@HQ52Q:00166:00673
AGCACTGTAGCTGTCACTAGTTACTTGT
+
BDB?BACBA@AACCCA@@98859>>;>>
@HQ52Q:00166:00691
ATCAGACACGGACACAGCAGAACACAC
+
9:BB9;;C@>6<;<<<AAA?@=@><>>
@HQ52Q:00166:00699
TCTCTATGCGCTCCCACATGTCTAAGGTAC
+
1///6/44994449-4999?BB@>>=;88;
@HQ52Q:00167:00691
ACGAGTGCGTTC
+
=@@@@>@@9969
@HQ52Q:00168:00695
CGTGTCTCTAGGCACAGGATTTTGTGTAG
+
BDCDCBBB?@@=?@A;<8<BCC:CBA>>>
@HQ52Q:00169:00681
ACGAGTGCGTTCCCCATGTCGTAGGTACTC
+
CBBBBBBA?@5444/9>@@CCCCC@BBBBB
@HQ52Q:00169:00691
CGTGTCTCTAGGCACAGGATTTTGTGTAG
+
;9<CCDCDCCCCCCC@?<9999/9??>@A
@HQ52Q:00170:00692
ACGAGTGCGTTCCCATGTCGTAGGTACTC
+
BBB?9;9@A@5991444397776379493
@HQ52Q:00171:00684
ACGAGTGCCCCATGTCGTAGGTACTC
+
BB@;AB9999/4;@;CCCCC?=9::@
@HQ52Q:00171:00697
CGTGTCTCTAGGCACAGGATTTTGTGTAG
+
99<<<BCCCCC?BDBB@<9999/9?>899
@HQ52Q:00172:00651
CGTGTCTCTAGGCACAGGATTTTGTGTAG
+
BBDDCBBB;;;>ABB?>=9999/9A@?99
@HQ52Q:00172:00668
CGTGTCTCTAGGCACAGGATTTTGTGTAGAG
+
>??DBB?AAAB?ACA@=94899/99989999
@HQ52Q:00173:00674
CGTGTCTCTAGGCACAGGATTTTGTGTAG
+
BACDC:9;EBB<A;99A69999/9@@?DD
@HQ52Q:00173:00689
ACGAGTGCGTTCCCCATGTCGTAGGTACTC
+
BBBBCCCCCC@@BB8ABCCCAAAB>A@@@A
@HQ52Q:00173:00693
CGTGTCTCTAGGC
+
BBBDCBBAAAB@C
@HQ52Q:00174:00658
ACGAGTGCGTTCCCCATGTCGTAGGTACTC
+
>@BA?AACAB>BAA7B@@?CCCCC?B;<<B
@HQ52Q:00174:00664
CGTGTCTCTAGGCACAAGATTTTGTGTAG
+
BADACCBCCBC@ECB?999999/9@@?@B
@HQ52Q:00175:00663
ACGAGTGCGTTCCCCATGTCGTAGGTACTC
+
9;@@>?@@<<;<BD7BBA888887479>>7
@HQ52Q:00176:00665
ACGAGTGCGTTCCCCATGTCGTAGGTACTC
+
@A@@AA@AAC>BAA7A998A;8869:99>7
@HQ52Q:00176:00685
CGTGTCTCTAGGC
+
ABCCCBBBABF@D
@HQ52Q:00177:00669
ACGAGTGCGTTCCCCATGTCGTAGGTACTC
+
@;9;A@@@@CAEED:CBCBD;;<B?@A@@;
@HQ52Q:00177:00685
ACGAGTGCGTTCCCCATGTCGTAGGTACTC
+
BBBBBEBA@@5999/9?ABCCCCC@@@@@E
@HQ52Q:00178:00652
ACGAGTGCGTTCCCCATGTCGTAGGTACTC
+
=@9<<=BBAA6999/9ABACCGBB=::;A?
@HQ52Q:00180:00654
CGTGTCGTCTAGGCA
+
@91111//664424/
@HQ52Q:00181:00697
CGTGTCTCTAGGCACAGGATTTTGTGTAGA
+
@@ACBCDBCBA?BCBDD;9999/9@@>9<9
@HQ52Q:00183:00657
CGTGTCTCTAGGCACAGGATTTTGTGTAG
+
9;DEECCCCBCAABBA@=9999/9?@?BA
@HQ52Q:00183:00664
ACGCTCGTACCATGCCAGGTAGCAGGAG
+
?=99994444:::3313313.3,,,*,,
@HQ52Q:00183:00686
ACGAGTGCGTTCCCCATGTCGTAGGTACTC
+
=@BB@AAB@@5;99/9>>@@CA@?=?@@@A
@HQ52Q:00183:00699
CGTGTCTCTAGGCACAGGATTTTGTGTAGA
+
AABCBBBBBBB?BCA@@?>>>>/99>?AAB
@HQ52Q:00184:00659
CGTGTCTCTAGGCACAGGATTTTGTGTAGA
+
CCDC=9;;<<>=AEE@@;9999/9>@>??9
@HQ52Q:00184:00663
CGTGTCTCTAGGCACAGGATTTTGTGTAGA
+
=@BEEECCBBB@BBB>><9999/9>@?@D@
@HQ52Q:00185:00676
ACGAGTGCGTTCCCCATGTCGTAGGTACTC
+
ABCDCCA@>@6999/9>@AABAB@@;9993
@HQ52Q:00185:00691
CGTGTCTCTAGGCACAGGATTTTGTGTAGAG
+
ABFCCCCC<<<?AA99424444,48974444
@HQ52Q:00188:00682
ACGAGTGCGTTCCCCATGTCGTAGGTACTC
+
AA@BAA;;<B=AAA6@BBACCCBA;?:;;?
@HQ52Q:00190:00669
AGCACTGTAGCTGTCACTAGTTACTTGTG
+
>>=:11////4;4;<AA<<11,111-999
@HQ52Q:00192:00658
ACGAGTGCGTTCCCCATGTCGTAGGTACTC
+
??=@;;9@@A6999/9?@@AA@@@::9;A@
@HQ52Q:00192:00694
CGTGTCTCTAGGCATAGGATTTTGTGTAG
+
@AACCD?AACC@CCB9959999/9???=?
@HQ52Q:00193:00697
ACGAGTGCGTTCCCCATGTCGTAGGTACTC
+
BB>>@=;99@599<4<BCCDCCCC==@@CC
@HQ52Q:00195:00658
ACGAGTGCGTTCCCATGCTCGTAGGTACGTC
+
?@49444444244-48:44344431349433
@HQ52Q:00196:00656
ACGAGTGCGTTCCCCATGTCGTAGGTACCTC
+
BBBBBBDB;>2444/9??ACC>=<6711-1;
@HQ52Q:00196:00660
CGTGTCTCTAGGCACAGGTTTTGTGTAG
+
CBDDCCBBBCC@@BAA?2444,4;=89>
@HQ52Q:00197:00655
CGTGTCTCTAGGCACAGGATTTTGTGTAG
+
BADAACECCCC@BB;<<@@@@A8ABBB@A
@HQ52Q:00197:00691
CGTGTCTCTAGGCACATGGATTT
+
CCDCCCCCBAA;81--,,*,,,,
@HQ52Q:00198:00697
ATATCGCGAGGTATG
+
BB944911/,*,,,*
@HQ52Q:00150:00729
ACGAGTGCGTTCCCCATGTCGTAGGTACTC
+
=@@@@AABAB=ABB6@A@AADBCC?ABBBA
@HQ52Q:00150:00732
ACGAGTGCGTTCCCATGTCGTAGGTACTC
+
@99<<CCABB?BB<@;98B::76;699><
@HQ52Q:00151:00726
CGTGTCTCTAGGCACAGGA
+
CDDCDAAACBB@BCD;@?9
@HQ52Q:00152:00703
CGTGTCTCTAGGCACAGGATTTGTGTAG
+
@ADECB@@<99<>999<:/11,/8/.//
@HQ52Q:00152:00707
CGTGTCTCTAGGCACAGGATTTTGTGTAG
+
CDDDBBBBBBB?AB@:@?9844-8@>@BE
@HQ52Q:00153:00700
TGATACGTCTCCTTCCTTAGTTACTTCAG
+
99;@84946-,+,*,*,0*,,2///,/66
@HQ52Q:00153:00703
CGTGTCTCTAGGCACAGGATTTTGTGTAGA
+
BBB;;<BBA@@@AAA@><9999/9>>???>
@HQ52Q:00155:00719
ACGAGTGCGTTCCCCATGTCGTAGGTACTC
+
AA>AAAC@@@5999/9@@BB;881379883
@HQ52Q:00155:00723
CGTGTCTCTAGGCACAGGATTTTGTGTAG
+
=AAAACEECCC@CCCB?<9888/9@@?AC
@HQ52Q:00155:00737
ACGAGTGCGTTCCCCATGTCGTAGGTACTC
+
??BB@@A@@@5999/9A>>?@;873799;8
@HQ52Q:00157:00722
CGTGTCTCTAGGCACAGGATTTTGTGTAGA
+
BBCCCCBBBGC@CC@=?>9999/9@@@DHH
@HQ52Q:00157:00728
CGTGTCTCTAGGCACAGGATTTTGTGTAGA
+
BBBEDCCCDCC?BBBB?94999/9998999
@HQ52Q:00157:00746
CGTGTCTCTAGGCACAGGATTTTGTGTAG
+
CAABCBB;>;C@A;<<A=@BCC:BBBBCA
@HQ52Q:00158:00712
CGTGTCTCTAGGCACAGGATTTTGTGTAGA
+
<<@BCCCCCAA=@C?>?59999/9C?3944
@HQ52Q:00158:00748
ACGAGTGCGTTCCCCATGTCGTAGGTATC
+
@@B@;<;@@@899929448??@BB@CCBB
@HQ52Q:00159:00726
CGTGTCTCTAGGCACAGGATTTTGTGTAG
+
CBABCBBB@@@?@AACC>ABCC:BDCCDD
@HQ52Q:00159:00740
ACGAGTGCGTTCCCCATGTCGTAGGTACTC
+
BBBBABCCCC9;::4;@A@BBBB?:??@@?
@HQ52Q:00160:00702
ACGAGTGCGTTCCCCATGTCGTAGGTACTC
+
>@BB;<<@@D5999/9A@?BCCBA89:;;@
@HQ52Q:00160:00714
CGTGTCTCTAGGCACAGGATTTGTGTAG
+
99=@B=?@?@?=89//6,///+//647/
@HQ52Q:00161:00708
ACGAGTGCGTTCCCCATGTCGTAGGTACTC
+
=@@ACB@@@?2444/9?98;B???<:;;A@
@HQ52Q:00162:00722
CGTGTCTCTAGGCACAGATTTGATGTAGA
+
////444494423///////+////./44
@HQ52Q:00163:00711
CGTGTCTCTAGGCACAGGATTTTGTGTAG
+
4<EDCCCBBAC@BCCHB>9998/8>>8<>
@HQ52Q:00163:00746
CGTGTCTCTAGGCACAGGATTTTGTGTAGAG
+
>>>DCDFCCDB@;;99959999/9>>>?994
@HQ52Q:00164:00708
CGTGTCTCTAGGCACAGGATTTTGTGTAG
+
BCCCDCBBBAB@CEBBBB9999/9>>>@B
@HQ52Q:00164:00710
ATATCGCGAGGGTATGGAAGACTCTATA
+
BBBB?AABBBC@CB@A@C@CAA8;:A@?
@HQ52Q:00164:00738
CGTGTCTCTACGGTACAGCATTGGATT
+
BAA@>99444882433311142/5849
@HQ52Q:00164:00744
ACGAGTGCGTTCCCCATGTCGTAGGTACTC
+
9<BB@AACCC>AAA9B@B?B>;?A:68;;?
@HQ52Q:00164:00748
CGTGTCTCTAGGCACAGGATTTTGTGTAG
+
<=CDGCFCCBB?;;9@A?9999/9F@?AA
@HQ52Q:00165:00704
ACGAGTGCGTTCCCCATGTCGTAGGTACTCATCACATCG
+
?B;<<CCB@@2444/9>AADCCCC@D@A;;;?9990-,,
@HQ52Q:00165:00708
CGTGTCTCTAGGCACAGGTTTTGTGTAG
+
CCCCCBBBBBB@BDCCA;?>>4@@@ACC
@HQ52Q:00165:00714
ACGAGTGCGTTC
+
9;A9<;@BBBBD
@HQ52Q:00166:00701
ACGAGTGCGTTCCCCATGTCGTAGGTACTC
+
BBBB@@;99@699<4<ABBCCCCC?B;<;C
@HQ52Q:00166:00702
ACGAGTGCGTTCCCATGTCGTAGGTACTC
+
BBBBA==89969919>?>?><??=B;;;8
@HQ52Q:00166:00705
ACGAGTGCGTTCCCCATGTCGTAGGTACTC
+
?BBA?AACB@7::;4<ABBCDCAA=A@@;;
@HQ52Q:00166:00713
TACTGAGCTACACACACAGAAGATTGGT
+
BAB?AAIECCBBCCEBBACBB?AA=?:?
@HQ52Q:00166:00716
CGTGTCTCTAGGCACAGGATTTTGTGTAG
+
CCCCCCCBAAA@CECB@<9999/9D@@?9
@HQ52Q:00166:00717
ACGAGTGCGTTCCCCATGTCGTAGGTACTC
+
BABBAABBAA==@?6@>>>B;886:79483
@HQ52Q:00166:00728
CGTGTCTCTAGGCACATGGATTTTGTGTAGAG
+
AB<><@??>;823<1111;<<;8*////4444
@HQ52Q:00167:00738
TAGTATCAGCCTCGCCATGACGAAGGTATTCC
+
BBCAAACB<<><ABC@ABB>>9968;9949:2
@HQ52Q:00167:00748
CGTGTCTCTAGGCACAGGATTTTGTGTAG
+
9;:CCCDCCCC@BEDB@<9998-8C@BAA
@HQ52Q:00168:00704
CGTGTCTCTAGGCACAGAAT
+
9994944444896*****)*
@HQ52Q:00168:00745
ACGAGTGCGTTCCCCATGTCGTAGGTACTC
+
A999<=<CCCCJDH9<9@>>888<:78498
@HQ52Q:00169:00706
CGTGTCTCTAGGCACAGGATTT
+
99ACBBBBCBC?BCCB@;9999
@HQ52Q:00169:00715
TACTGACTACACAC
+
BBBBCBCBBCDBE@
@HQ52Q:00169:00734
CGTGTCTCTAGGCACAGGATTTTGTGTAG
+
AACDDDBBBBBCBBDCC@9999/9@@?CB
@HQ52Q:00170:00716
CGTGTCTCTAGGCACAGGATTTTGTGTAG
+
===CBA@ABBB@BCCBBA9999/9D@@DD
@HQ52Q:00170:00733
ACGAGTGCGTTCCCCATGTCGTAGGTACTC
+
<<ACCBBBAB69<</99@>>8836064443
@HQ52Q:00171:00701
ACGAGTGCGTTCCCCATGTCGTAGGTACTC
+
49>994999;2444,4>>>?A@@A>:;;;;
@HQ52Q:00171:00731
ACGAGTGCGTTCCCCATGTCGTAGGTACTC
+
=@ABBBBBC@5999/9@@@CBBBB=?:;;@
@HQ52Q:00171:00737
ACGAGTGCGTTCCCCATGTCGTAGGTACTC
+
=BB?:;=ECC?EBB9A@@BBC:7:5:;9;B
@HQ52Q:00172:00708
ACGCTCGACATGCCCAGGTACAGGAG
+
9<AAHDBBBCBAAA@BC@?>B>>=@A
@HQ52Q:00172:00722
TACTGAGCTACACACACAGAAAGATTGGTGC
+
9;9;44@@>AAGBB@>>>8880677360174
@HQ52Q:00172:00743
CGTGTCTCTAGGCACAGGATTTTGTGTAG
+
BBECC@AAABB@BCA@@@?>>@6=>??BA
@HQ52Q:00174:00710
ACGAGTGCGTTC
+
>??@@AAA@@59
@HQ52Q:00174:00734
CGTGTCTCTAGGCACAGGATTTGTGTAG
+
===ECCCCCBB?ADC;@@998-9@@?CD
@HQ52Q:00175:00700
CGTGTCTCTAGGCACAGGATTTGTGTAG
+
49CDCCBBBCC@CCB@B>99909@@?<>
@HQ52Q:00185:00747
TACTGAGCTACACACACAGAAAGATTGGTGC
+
CC??@AAA@BBBCB<<<BBBB??::599@?4
@HQ52Q:00186:00700
ACGAGTGCGTTCCCCATGTCGTAGGTACTC
+
B@=@@A@>AB6999/9>>>?>>>=379>@?
@HQ52Q:00186:00719
ATATCGCGAGGGTATGGAAGACTTCT
+
=;94444444=64443142433101.
@HQ52Q:00188:00748
ATATCGCGAGGGTATGGAAGACTCTATA
+
<BBB>@A999919@@>=BBBAACC::4;
@HQ52Q:00190:00714
CGTGTCTCTAGGCACAGGATTTTGTGTAG
+
@ABCCCCBBBB?BDCB>:4444-4@??BB
@HQ52Q:00190:00740
ACGAGTGCGTTCCCCATGTCGTAGGTACTC
+
=@BD@AACCC@CCE:CC<::AAA@A?A@BA
@HQ52Q:00191:00701
CGTGTCTCTAGGCACAGGATTTTGA
+
999DAAABAA?<89--,0,,--*-,
@HQ52Q:00192:00741
TGATACGTCTCCTTCCTTAGTTACTTCA
+
BA?AABBHHCC@C@E@B@B998;BA=AA
@HQ52Q:00193:00712
CGTGTCTCTAGGCACAGGATTTTGTGTAG
+
AAADCCCBCCC@BFB@B>9999/9@@?FA
@HQ52Q:00194:00740
CGTGTCTCTAGGCACAGGATTTGTGTAG
+
CBCCB@?@B?B>ABD=>;9990999>AA
@HQ52Q:00195:00704
CGTGTCTCTAGGCACAGGATTTTGTGTAG
+
A@BBB@@@@;<8<DBAA@9999/9@989@
@HQ52Q:00195:00726
ACGAGTGCGTTCCCCATGTCGTAGGTACTC
+
@@;<=CCABB2444/999883336014443
@HQ52Q:00196:00718
ACGAGTGCGTTCCCCATGTCGTAGGTACTCA
+
ABBA@AB@@@5999/9AB?B>;;@@:;;A?B
@HQ52Q:00198:00704
ACGAGTGCGTTCCCCATGTCGTAGGTACTC
+
AA???AA@@CADDD9BCB<@@::7;9;9;8
@HQ52Q:00198:00708
AGCACTGTAGCTGTCACTAGTTACTTGT
+
BCBBBCB?CBBBCBBA?>>9959DA=BD
@HQ52Q:00199:00711
ACGAGTGCGTTCCCATGTCGTAGGTACTG
+
>@CB<<<?@B699148433<BB@?AA@>9
@HQ52Q:00150:00765
AGCACTGTAGTTGTCACTAGTTACTTGT
+
>999499<<1/,//6::44337844249
@HQ52Q:00150:00783
TCTCTATGCGCTCCACATGTCTAAGGT
+
AAAACCBBCCC?@=?9;<DDCBB?B?B
@HQ52Q:00151:00782
ACGAGTGCGTTCCCCATGTCGTAGGTACTC
+
BC?@@CB>@B5999/9>>?C@@@E@C<<<@
@HQ52Q:00152:00762
ACGAGTGCGTTCCCCATGTCGTAGGTACTC
+
9<CAAAGCBC@CDD9@@BBCCCBA>A<<<@
@HQ52Q:00152:00794
ACGAGTGCGTTCCCCATGT
+
@A@C?@A@@B6999/9910
@HQ52Q:00154:00794
ACGAGTGCGTTCCCCATGTCGTAGGTACTC
+
99?9<9BACCCEED9B>30/8887./1=>>
@HQ52Q:00154:00796
CGTGTCTCTAGGCACAGGATTTGTGTAG
+
AAABBBAAAAB@BC:99@99909@@@CE
@HQ52Q:00155:00763
ACGAGTGCGTTCCCCATGTCGTAGGTACTC
+
=?9;<AABAB=ACA8ACCBBABB@==@C@@
@HQ52Q:00155:00793
CGTGTCTCTAGGCACAGGATTTTGTGTAG
+
49ADCCCCB=B@CEBA@?9999/9@@?DD
@HQ52Q:00156:00773
ACGAGTGCGTTCCCCATGTCGTAGGTACTC
+
?ACCEC@@;;8<CC4<<DBBBAA=:99;;;
@HQ52Q:00156:00789
CGTGTCTCTAGGCACAGGATTTTGTGTAG
+
CBDB@ABEBBB@CEA@@@9999/9@@>AC
@HQ52Q:00157:00752
CGTGTCTTCTAGGCCACATG
+
;4/111/,/228,.,//,,/
@HQ52Q:00157:00774
ACGAGTGCGTTCCCATGTCGTAGGTACTC
+
4;@A;<9ABB699144;>>7731479483
@HQ52Q:00157:00784
CGTGTCTCTAGGCACAGGATTTTGTGTAGA
+
:BEKHBBB@;:4899??;9999/9997444
@HQ52Q:00158:00762
TGATACGTCTCCTTCCTTTGTTACTTCA
+
BEBB@??AA==89;=59919@=?@@?<<
@HQ52Q:00158:00764
CGTGTCTCTAGGCACAGGATTTTGTGTAG
+
CCCCCCBBBBCABCB@B?9999/9@@?@9
@HQ52Q:00159:00753
ACGAGTGCGTTCCCCATGTCGTAGGTACTC
+
BBCCCCCBAD5999/9>>8:;???:79;A@
@HQ52Q:00159:00763
TACTGAGCTACACACACAGAAAGATTGGTGCTGAC
+
B;<<BBGBBC?><<11/84448466366660011.
@HQ52Q:00160:00754
CGTGTCTCTAGGCACAGGATTTTGTGTAGA
+
DHCCABBBBA?<?999969999/9887944
@HQ52Q:00160:00761
CGTGTCTCTAGGCACAGGATTTTGTGTAG
+
ABBCCCDBCBB@CDHBB?9844-8@@??B
@HQ52Q:00160:00768
TACTGAGCTACACACACAGAAAGATTGGT
+
@>>>9944;;@B:><BC@?@C>????A@B
@HQ52Q:00162:00787
ACGAGTGCGTTC
+
BBB?99;>?A<?
@HQ52Q:00163:00768
ACGAGTGCGTTCCCCATGTCGTAGGTACTC
+
B9:;AAA9995999/9@@>?@::6379993
@HQ52Q:00164:00783
CGTGTCTCTAGGCACAGGATTTTGTGTAG
+
CCCDCBBCAA@@;<>AA<9999/9?@?BA
@HQ52Q:00164:00785
ACGAGTGCGTTCCCCATGTCGTAGGTACTC
+
=@9;;@B?@@5999/9>>?C@B@C?A<<<?
@HQ52Q:00164:00787
CGTGTCTCTAGGCACAGGATTTTGTGT
+
11>A>@ABAA@>>@991-1111+11,,
@HQ52Q:00165:00756
CGTGTCTCTAGGCACAGGATTTGTGTAGAGGCACAT
+
BBDEBBBBBBB@ACB@B>99909@@?CCA@>1/,*(
@HQ52Q:00165:00770
CGTGTCTCTAGGCACATGGATTTGTGTAGA
+
>=?@@9;;8>><81////7///+/6//444
@HQ52Q:00165:00797
ACGAGTGCGTTCCCCATGTCGTAGGTACTC
+
=@@B;<<AAD6999/9D>??@<<75:;:@@
@HQ52Q:00166:00759
CGTGTCTCTAGGCACAGGATTTTGTGTAG
+
<<ACCECCEBB?ACA>9:4999/9@@>A<
@HQ52Q:00166:00764
TGATACGTCTCCTTCCTTAGTTACTTCA
+
?ACD@AACCCC??=?=@=@@?>BCB=BB
@HQ52Q:00166:00766
ACGAGTGCGTTCCCATGTCGTATGGTACTC
+
898449499:59904443333...,.8///
@HQ52Q:00166:00776
ACGAGTGCGTTCCCCATGTCGTAGGTACTC
+
BBC<<=CBCCADCA7A;;;BC;;:>?@@@@
@HQ52Q:00166:00786
CGTGTCTCTAGGCACAGGATTTTGTGTAG
+
DDDDABDDDBB?ABD@@<9998/9@??AB
@HQ52Q:00166:00787
CGTGTCTCTAGGCACAGGATTTTGTGTAG
+
BBGCFCBCBBB@@AABAB9999/9>>??9
@HQ52Q:00166:00798
CGTGTCTCTAGGCACAGGATTTTGTGTAGA
+
?=BBBDC<<<B?;<99969999/9>>>999
@HQ52Q:00168:00754
CGTGTCTCTAGGCACAGGATTTTGTGTAG
+
CCDCCB@@ABB@B@CBBA9984-8C@>BC
@HQ52Q:00168:00758
CGTGTCTCTAGGCACAGGATTTTGTGTAG
+
BBCCBCDCDA@=@CBBA@>>@@6@@??>@
@HQ52Q:00168:00794
CGTGTCTCTAGGCACAGGATTTTTTTGT
+
A@?999999@@589911-11111//&//
@HQ52Q:00169:00792
TAGTATCAGCCTCGCCGAAGGTATTCC
+
?@==;<9@@D>BBCCBB?<A?<998=8
@HQ52Q:00169:00799
CGTGTCTCTAGGCACAGGATTTTGTGTAG
+
ABBBBAAAAAC?BBA@@A9999/9998@B
@HQ52Q:00170:00759
CGTGTCTCTAGGCACAGGATTTTGTGTAG
+
CBCCCA@BAA@?BF;;9?9999/9?@?BA
@HQ52Q:00170:00778
ACGAGTGCGTTCCCCATGTCGTAGGTACTC
+
CB@ABA@C995999/9A@?@@::6:799>3
@HQ52Q:00170:00799
ACGAGTGCGTTCCCCATGTCGTAGGTACTC
+
=B?BBBA@@B5994-9>>?BCCBA:?;;;?
@HQ52Q:00171:00776
ACGAGTGCGTTCCCCATGTCGTAGGTACTC
+
;B@99<<==B@HKI9B@@:88887:=>998
@HQ52Q:00171:00777
ACGAGTGCGTTCCCCATGTCGTAGGTACTC
+
AA@;9;@@@@5999/999:BBBBC>B<<<@
@HQ52Q:00173:00782
CGTGTCTCTAGGCACAGGATTTTGTGTAG
+
BBBCCCBBBCC@BBCCCA9<;;/8>@?9;
@HQ52Q:00174:00771
CGTGTCTCTAGGCACAGGATTTTGTGTAG
+
CECA@@BCCBB@CCA=><9988/9?>>AA
@HQ52Q:00174:00772
CGTGTCTCTAGGCACAGGATTTGTGTAG
+
;<<DAA@A<<9B>A994:4480444344
@HQ52Q:00175:00799
ATATCGCGAGGGTATGGAAGACTCTAGT
+
>>>99999444-4;8888764...,,,.
@HQ52Q:00176:00751
AGCACTGTAGCTGTCACTAGTTACTTGT
+
BBB?BACCAABHBCCA99999599A>AB
@HQ52Q:00176:00787
ACGAGTGCGTTCCCCATGTCGTAGGTACTC
+
@ABC@AACCC@CDH9BB@>@?887:799>7
@HQ52Q:00176:00798
TAGTATCAGCCTCACCATGACGAAGGTATTCC
+
999999=;;B@BBCDAA@>@;9429?9:;@B@
@HQ52Q:00178:00766
CGTGTCTCTAGGCACAGGATTTTGTGTAG
+
CBBCDCBBBBB@CDCA@>9999/9@@?99
@HQ52Q:00178:00783
TGATACGTCTCCTTCCTTAGTTACTTCAG
+
BCBB@AACB@A=AAD?C@B<;8<<C?A@A
@HQ52Q:00179:00776
CGTGTCTCTAGGCACAGGATTTTGTGTAG
+
99>?@A@@ACCBC>==><999</9B??FD
@HQ52Q:00180:00759
TCTCTATGCGCTCCCACA
+
94449844444444-444
@HQ52Q:00180:00777
CGTGTCTCTAGGCACAGGATTTTGTGTAG
+
AAACCCBCCCB@BDBBA=@>>@6>?@?@9
@HQ52Q:00180:00794
ACGAGTGCGTTCCCCATGTCGTAGGTACTC
+
9;A@@BBBGC=AA?/944377777814493
@HQ52Q:00181:00798
CGTGTCTCTAGGCACAGGATTTTGTGTAGA
+
CCCCC:9<DCC@BBBAAA?>>>/9998999
@HQ52Q:00183:00755
TCTCTATGCGCTCCACATGTTCTAAG
+
89?;<9B?CAC@A;94////50**),
@HQ52Q:00184:00793
CGTGTCTCTAGGCACAGGATTTTGTGTAG
+
AAACCDCB::;@@AAAA=@CCC9CCA>??
@HQ52Q:00186:00790
CGTGTCTCTAGGCACAGGATTTTGTGTAG
+
BBCBABBBCBB@B<;99@9999/9@@?B>
@HQ52Q:00187:00778
AAGAGTGCGTTCCCCATGTCGTAGGTACTC
+
B?CB><<@@><A??/899;??@>>::;9;@
@HQ52Q:00189:00765
CGTGTCTCTAGGCACAGGATTTTGTGTAGA
+
@BCCCCCCAA@=@C<<9;999<49@@?>>9
@HQ52Q:00189:00773
CGTGTCTCTAGGCACAGGATTTTGTGTAGAG
+
@AACCCBBBCB=;==EC?BAAC499989994
@HQ52Q:00189:00795
ACGAGTGCGTTCCCCATGTCGTAGGTACTC
+
BAA@@ABC>A5444/9@@>ADCBB>=:;;B
@HQ52Q:00190:00770
CGTGTCTCTAGGCACAGGATTTTGTGTAG
+
ABADBA9<<9@<;<>@A@AABB7@@?>99
@HQ52Q:00192:00765
ATCAGACACGGACACAGCAGAACACAC
+
BABBBCCBCD@CDCBBBBBBC@BB??A
@HQ52Q:00192:00781
ACGAGTGCGTTCCCCATGTCGTAGGTACTC
+
9;A;;<AAAC=BCA8AABBBBBB?46;@@?
@HQ52Q:00192:00794
CGTGTCTCTAGGCACAGGATTTTGTGTAG
+
CCCCBBBBCBB@AGB?@?9998/8>>>BB
@HQ52Q:00194:00796
CGTGTCTCTAGGCACAGGATTTTGTGTAG
+
BBCCBBBCB?BCCE;;9;9999/9998>9
@HQ52Q:00195:00788
ACGCTCGAATGCCCAGGTACAGGAG
+
;;BAAB;;7;???:@=;=?;?A<?:
@HQ52Q:00197:00769
CGTGTCTCTAGGCACAGGATTTTGTGTAG
+
B?AACBBBAAB>ACB@A@9999/9?@BCC
@HQ52Q:00198:00773
CGTGTCTCTAGGCACAGGATTTTGTGTAG
+
BCBBBCECDA@>@DA@@<9999/9>>??9
@HQ52Q:00150:00823
CGTGTCTCTAGGCACAGGATTTGTGTAG
+
BBBBEDDCBEB@CA@=A>99919A@?BB
@HQ52Q:00150:00837
GGTGTCTCTAGG
+
4094499>?9-+
@HQ52Q:00150:00838
CGTGTCTCTGGACACAG
+
ABBA@@;--,*,,4,,*
@HQ52Q:00151:00818
ACGCTCGACATGCCCAGGTACAGGAG
+
A=899999@;<;CD>@@=;:9AA=BB
@HQ52Q:00154:00800
ATCAGACACGGACACAGCAGAACACAC
+
BBBBBABBBA?BDCCCBBD@?>?B@?B
@HQ52Q:00154:00805
CGTGTCTCTAGGCACAGGATTTTGTGTAG
+
CDCBBBBBBBB@BDD;B@9844/9@@?FB
@HQ52Q:00154:00825
CGTGTCTCTAGGCACAGGATTTTGTGTAG
+
AABBBGCCAA@@???9959999/9@@?9<
@HQ52Q:00154:00833
ACGAGTGCGTTCCCCATGTCGTAGGTACTC
+
@BB@AADCCCACDE8@;<;ABB?@?:;<<B
@HQ52Q:00154:00841
CGTGTCTCTAGGCACAGGATTTTATGTAG
+
CDEAABCCCBB@CAA@BB9988-8>?>>A
@HQ52Q:00155:00846
ACGAGTGCGTTCCCCATGTCGTAGGTACTC
+
?=?A9;=@CD<AA?6>998;;;@@<:<<AC
@HQ52Q:00156:00836
ACGAGTGCGTTCCCCATGTCGTAGGTACTC
+
>@CBBBCCCB=A==6@;:9CCCCC=AB@@@
@HQ52Q:00156:00842
CGTGTCTCTAGGCACAGGATTTTGTGTAG
+
@AAECBBBCCC@BD?9?@9884/9?@?9>
@HQ52Q:00157:00812
CGTGTCTCTAGGCACAGGATTTGTGTAG
+
AAAEDCBCBBB@BBB:@<944-9@@?BD
@HQ52Q:00158:00839
CGTGTCTCTAGGCACAGGATTTGTGTAG
+
:;:CCCCCBB@@BDD@@?984-9@@>?A
@HQ52Q:00159:00848
TGATACGTCTCCTT
+
AAAB?AACCCEBB?
@HQ52Q:00160:00832
TCTCTATGCGCTCCACATGTCTAAGGT
+
BBCCCBBBBBABB@EB:@DEDCG@B>B
@HQ52Q:00160:00844
ACGAGTGCGTTCCCCATGTCGTAGGTACTC
+
??AA?@AC@B5999/9@@?AB@??=?@@@?
@HQ52Q:00160:00846
TACTGAGCTACGACACAGATTG
+
1//////4:9444:7:<6//,/
@HQ52Q:00161:00813
CGTGTCTCTAGGCACAGGATTTGTGTAGAGG
+
444494,,,,,22:?BB@BA;-4443444/7
@HQ52Q:00161:00824
ACGAGTGCGTTCCCCATGTCGTAGGTACTC
+
=@:<<A@A@B?CBC9B@@@BBB??=?@@@A
@HQ52Q:00161:00833
ACGAGTGCGTTCCCCATGTCGTAGGTACTC
+
>@@B??@>@?5999/9998?ABBB5:;A@?
@HQ52Q:00162:00817
CGTGTCTCTAGGCACAGGATTTTGTGTAGA
+
99999=9<>11-0=999?9999/9>@:<;=
@HQ52Q:00162:00838
CGTGTCTCTAGGCACAGGATTTTGTGTAGA
+
CBADA::<BBB@CCC?><9999/9998999
@HQ52Q:00162:00847
CGTGTCTCTAGGCACAGGGTTTTGTGTAG
+
BBHDECBB??@@CDEC@D1999/9999>>
@HQ52Q:00163:00809
CGTGTCTCTAGGCACAGGATTTTGTGTAGA
+
AACCCCBCCBC@;=<@B;9999/9@@8999
@HQ52Q:00164:00816
TACTGAGCTTACCACACA
+
9;@>>?=//,//7//4//
@HQ52Q:00164:00825
CGTGTCTCTAGGCACAGGATTTGTGTAG
+
<=CCCCBCCCC?BBCBA@99909A@?AB
@HQ52Q:00165:00848
CGTGTCTCTAGGCACAGGATTTTGTGTAGA
+
AAACCB;<<A@@CC;;9?9999/9>>?@?1
@HQ52Q:00166:00800
CGTGTCTCTAGGCACAGGATTTGTGTAG
+
AACCCCCCCCC@BCC@B?99809@@ACD
@HQ52Q:00166:00802
CGTGTCTCTAGGCACAGGATTTTGTGTAG
+
AACDCCBCBAB?CCC?@>9998/9998>>
@HQ52Q:00166:00826
CGTGTCTCTAGGCACAGGATTTGTGTAG
+
CC@CBBDBBBB?AB??@<99909@@?CD
@HQ52Q:00167:00802
ACGAGTGCGTTCCCCATGTCGTAGGTACTC
+
9;A@<9<@AB6999/9@???8836:<=::7
@HQ52Q:00167:00815
ACGAGTGCGTTCCCCATGTCGTAGGTACTC
+
BBCCCCCCBB7:::4;@BAABB@A:8:;<?
@HQ52Q:00167:00817
CGTGTCTCTAGGCACAGGATTTTGTGTAGA
+
CCCCCBA=@@@7;<A><@1111+111.///
@HQ52Q:00167:00822
ATATCGCGAGGTATGAAGA
+
989449994924443/,/.
@HQ52Q:00167:00836
ACGAGTGCGTTCCCCATGTCGTAGGTACTC
+
CBBA??=>@@5999,4==>?A@A?;:;;;:
@HQ52Q:00168:00802
ACGAGTGCGTTCCCCATGTCGTAGGTACTC
+
BBC?AAA@AC=AAA8A@@@CBBAA=:99??
@HQ52Q:00168:00805
CGTGTCTCTAGGCACAGGATTTGTGTAG
+
CBBEDC@AACB@CDD@@@998-9>@?BD
@HQ52Q:00169:00804
ACGAGTGCGTTCCCCATGTCGTAGGTACTC
+
@@B@@AABBB>BBB9BBACBA??=:<99;@
@HQ52Q:00169:00810
ACGAGTGCGTTCCCCATGTCGTAGGTACTC
+
=@B@;<<@@C6999/9@@ABBBB@:??;;;
@HQ52Q:00169:00823
CGTGTCTCTAGGCACAGGATTTTGTGTAGA
+
@@AACCDCA@A?@AACBB@A@@6>>>?DC<
@HQ52Q:00169:00834
CGTGTCTCTACGGCACAGGATTTTGTGTAGAG
+
449@A>>9999948999:;;;:80;:/.//66
@HQ52Q:00169:00843
CGTGTCGTCTAGGCAA
+
A911<1/11/487//,
@HQ52Q:00170:00801
ACGAGTGCGTTCCCCATGTCGTAGGTACTC
+
;;>@?A>>>B6999/9@@>B;::8;:;:<:
@HQ52Q:00170:00817
CGTGTCTCTAGCA
+
,,**,,//8/43:
@HQ52Q:00170:00823
ACGAGTGCGTTCCCCATGTCGTAGGTACTC
+
=@???AA@@B=AAA9@BB>BC979:<999?
@HQ52Q:00170:00842
CGTGTCTCTAGGCACAGGATTTGTGTAG
+
BBAEBCBEECBAABBBAB98809>@?CA
@HQ52Q:00170:00847
ACGAGTGCGTTCCCCATGTCGTAGGTACTC
+
?@C@?ABBD@;@@@4;;BBCC@@?7:;AA;
@HQ52Q:00171:00824
ACGAGTGCGTTCCCCATGTCGTAGGTACTC
+
BBBBCA@>>?5999,4=>>BC@??599>>>
@HQ52Q:00171:00842
CGTGTCTCTAGGCACAGGATTTTGTGTAG
+
BBCCC<<<BBC?BDD@A69999,8>>ACD
@HQ52Q:00172:00842
CGTGTCTCTAGGCACAGGATTTTGTGTAG
+
EADAECBCBBB>@AC:@A9884/9@??BC
@HQ52Q:00173:00802
ACGAGTGCGTTCCCCATGTCGTAGGTACTC
+
@@@>9;<@>B<A?A6A;;:A@@>=;7;;;F
@HQ52Q:00173:00838
CGTGTCTCTAGGCACAGGATTTGTGTAG
+
<<BDCCCCCCBACCB>?<99919@@>AA
@HQ52Q:00174:00830
ACGAGTGCGTTCCCCATGTCGTAGGTACTC
+
B>??ABA>@D5999/9>@?>?<;6:79;93
@HQ52Q:00176:00800
ACGAGTGCGTTCCCCATGTCGTAGGTACTC
+
BGBBCCCCB@5944/9>>?CBBA@5:999>
@HQ52Q:00176:00815
ACGAGTGCGTTCCCCATGTCGTAGGTACTC
+
?@CBBBBBDB5;;;4;ACCCBBBB>6:;@@
@HQ52Q:00176:00822
CGTGTCTCTAGGCACAGGATTTTGTGTAGA
+
AABCCCCCCAA@B@:4969999/9@@8999
@HQ52Q:00177:00820
ACGAGTGCGTTCCCCATGTCGTAGGTACTC
+
BBBAACCB?;2444/9998BABBA>BB<<;
@HQ52Q:00177:00833
ACGAGTGCGTTCCCCATGTCGTAGGTACTC
+
=@BCCCCCCC=???-99>>A???@<:;;AA
@HQ52Q:00177:00838
ACGAGTGCGTTCCCCATGTCGTAGGTACTC
+
??B9:<BA@@699</9>@880970*,,,,,
@HQ52Q:00177:00844
CGTGTCTCTACGG
+
///7//4,,,,,*
@HQ52Q:00179:00833
CGTGTCTCTAGGCACAGGATTTTGTGTAGAG
+
BCGDCBBBAA@@@A>>>?9999/9@@?>?91
@HQ52Q:00179:00845
CGTGTCTCTAGGCACAGGATTTTGTGTAG
+
<<A<;<B@?>>;899?:94999/9=>>:@
@HQ52Q:00180:00843
ACGAGTGCGTTCCCCATGTCGTAGGTACTC
+
???BAAA?@?5999/9>@@CCCBB?=BBBA
@HQ52Q:00181:00838
CGTGTCTCTAGGCACAGGATTTGTGTAGA
+
///8868999A>>CB@@<99914>>>?11
@HQ52Q:00181:00839
ACGAGTGCGTTC
+
@??BAAACCB=A
@HQ52Q:00182:00800
ACGAGTGCGTTCCCCATGTCGTAGGTACTC
+
4;BBAAACCC@CDC9BBBAB@AA?;?;<<?
@HQ52Q:00182:00821
CGTGTCTCTAGGCACAGGATTTTGTGTAG
+
BCDD:::C;;<DCCA??>9999/9110//
@HQ52Q:00183:00831
CGTGTCTCTAGGCACAGGATTTTGTGTAG
+
ABBCCBBBABB@B:=<=ACCCC9CCCA@B
@HQ52Q:00185:00806
CGTGTCTCTAGGCACAGGATTTGTGTAG
+
49?A<<<BCDB@BB<94948914::?@B
@HQ52Q:00185:00813
TGATACGTCTCCTTCCTTAGTTATCTTCAG
+
@AACG@>>@99642424244424444977/
@HQ52Q:00185:00818
TACTGAGTCTACGACACACGA
+
944444444444444//////
@HQ52Q:00185:00827
CGTGTCTCTAGGCACAGGATTTTGTGTAGAG
+
BBDCCCAA@@><?A99424448-94434444
@HQ52Q:00186:00836
CGTGTCTCTAGGCACAGGATTTTGTGTAG
+
CCCDC??>BBB@BDD??;9999/9@@?>A
@HQ52Q:00187:00821
CGTGTCTCTAGGCACAGGATTTTGTGTAG
+
BABCEEFFAAA@BDC@>94899/9>>>;?
@HQ52Q:00187:00832
ACGAGTGCGTTCCCCATGTCGTAGGTACTC
+
ABABBCA;992444/9?@?D;:77:79993
@HQ52Q:00188:00844
CGTGTCTCTAGGCACAGGATTTTGTGTAG
+
AAECBBBCA?B??@?>><9999/999<11
@HQ52Q:00190:00834
CGTGTCTCTAGGCACAGGATTTTGTGTAG
+
CCDA@ACC;;;<??99484448-994744
@HQ52Q:00191:00802
CGTGTCTCTAGGCACAGGATTTTGTGTAGA
+
BBDCBBBC;9<@BCBB@<9999/9A@?@99
@HQ52Q:00192:00844
ACGAGTGCGTTCCCCATGTCGTAGGT
+
:>99<=CDDKABDD:GBBBDEBAA<@
@HQ52Q:00192:00847
CGTGTCTCTAGGCACAGGATTTTGTGTAGAG
+
BBCCCCGCC@@<>@@9954899/9>>89944
@HQ52Q:00193:00808
CGTGTCTCTAGGCACAGGATTTTGTGTAG
+
>B<<9?@@>AB>@FD?@=ACGG8BA>>@9
@HQ52Q:00195:00811
ACGAGTGCGTTCCCCATGTCGTAGGTACTC
+
AABBCBB=992444/9>@@@@CCB=?@BB?
@HQ52Q:00195:00819
AGCACTGTAGCTGTCACTATGTTACTTGTGT
+
999444999999<49>>944998998249A;
@HQ52Q:00199:00844
ACGAGGTGCGTTCCCCATGTCGTAGGTACTC
+
@ACCC=@A@A@<??B6@A@@AA???=:99A?
@HQ52Q:00151:00864
TAGTATCAGCCTCGCCATGACGGAGTATTCC
+
BBABDEC?>@=@>>@</,,,,,*,,,,67:9
@HQ52Q:00152:00857
CGTGTCTCTAGGCACAGGATTTGTGTAG
+
AB@AAA;9<AA:;>BA@=99918>>>?A
@HQ52Q:00152:00872
ACGAGTGCGTTCCCCATGTCGTAGGTACTC
+
@@@@@AACCB>BBA7A9;:CC@@??AB@A@
@HQ52Q:00153:00860
CGTGTCTCTAGGCACAGGATTTGTGTAG
+
@>;99>>889499B@=98444048/.//
@HQ52Q:00154:00865
ATATCGCGAGGGTATGGAAGACTCTATAG
+
BA?=9>99911+///.,/56665666.2/
@HQ52Q:00154:00884
CGTGTCTCTAGGCACAGGATTTTGTGTAG
+
=>ACDCCC;;;@BB999<9999/9>>@@F
@HQ52Q:00154:00895
ACGAGTGCGTTCCCCATGTCGTAGGTACTC
+
>>989>=@>FAEDD6>110::187;?@?@?
@HQ52Q:00155:00856
CGTGTCTCTAGGCACAGGATTTTGTGTAG
+
CCDDCCBBBBD@CECBB?9999/;@@?BC
@HQ52Q:00156:00879
CGATGTCTCTAGGCACAGGATTTTGTGTAG
+
/111:::AEEBCCCDB@@<9999/9@944:
@HQ52Q:00157:00894
ACGAGTGCGTTCCCCATGTCGTAGGTACTC
+
=@BB@AACBB?CBC9BBBABA:::5:9>A?
@HQ52Q:00160:00866
CGTGTCTCTAGGCACAGGATTTTGTGTAG
+
@@AABAAACCC>:;99969999/9@@?BC
@HQ52Q:00160:00876
CGTGTCTCTAGGCACAGGATTTTGTGTAGA
+
;;;AACEDBBB@@BAB@?9999/9>>??99
@HQ52Q:00160:00885
CGTGTCTCTAGGCACAGGATTTTGTGTAG
+
<@@ABBBAAEG@BCCB@>9999/9@989=
@HQ52Q:00160:00890
ACGAGTGCGTTCCCCATGTCGTAGGTACTC
+
AACB@AACCB=C@@6@@@?CB???5:;;;A
@HQ52Q:00160:00892
CGTGTCTCTAGGCACAGGATTTTGTGTAG
+
CCCDAAABBCC?ABA?999888/8@@?BC
@HQ52Q:00161:00852
CGTGTCTCTAGGCACAGGATTTTGTGTAG
+
4994>9;9CCCADAA>994499/999349
@HQ52Q:00161:00861
CGTGTCTCTAGGCACAGGATTTTGTGTAG
+
:8ACDBBCCCCCBBB@B@9988/9@@BFH
@HQ52Q:00161:00890
ACGAGTGCGTTCCCCATGTCGTAGGTACTC
+
;<@@A@@@9969@@4A;;;?>>00,01//.
@HQ52Q:00162:00852
TGATACGTCTCCTCCTTAGTTACTTCT
+
A@@AA944///,//,/,/8878//,//
@HQ52Q:00162:00875
ACGAGTGCGTTCCCCATGTCGTAGGTACTC
+
ABCB:;=HCCEDCE:C;<8BBB??:?>>@?
@HQ52Q:00163:00869
ACGAGTGCGTTCCCCATGTCGTAGGTACTC
+
??CCBCCECC?CBB9A9::CCAAA??AAA@
@HQ52Q:00165:00898
CGTGTCTCTAGGCACAGGATTTTGTGTAG
+
CBBBBDBCB?@=@CBAA<9999/9>>BCD
@HQ52Q:00167:00850
CGTGTCTCTAGGCACAGGATTTGTGTAG
+
:;:DBBBBCCB@ACC>B?998-9???CD
@HQ52Q:00167:00896
CGTGTCTCTAGGCACAGGATTTTGTGTAG
+
9<=CDCCBCCB@CCDCB=<;;;/8>>>A9
@HQ52Q:00168:00862
CGTGTCTCTAGGCACAGGATTTTGTGTAGGC
+
;;ADECAAABB@B:<;B@9999/9@@?<<7<
@HQ52Q:00168:00889
TGATACGTCTCCTTCCTTAGTTACTTACAGC
+
99A@211:;;;61,/,/,//7566:,//://
@HQ52Q:00169:00894
CGTGTCTCTAGGCACAGGATTT
+
9999<99998=7>>99424///
@HQ52Q:00170:00857
TAGTATCAGCCTCGCCATGACCGAAGGTATTCC
+
;<BCA?@A;;5;@ABACBCCCACCAC>AAC@C>
@HQ52Q:00170:00866
ACGAGTGCGTTCCCCATGTCGTAGGTACTC
+
BBBBBBA;::5499/9?>>BCCBB?A<<;;
@HQ52Q:00170:00874
ACGAGTGCGTTCCCCATGTCGTAGGTACTC
+
<BC;<@CBDD@DJC:C99:CCCBC>:;;;:
@HQ52Q:00171:00856
ACGAGTGCGTTCCCCATGTCGTAGGTACTC
+
?@BBCECBA@5999/9??AAAAA@;?@;;;
@HQ52Q:00171:00865
CGTGTCTCTAGGCACAGGATTTTGTGTAGA
+
ABCCCBBBBCC?BCC@B;9999/99@>999
@HQ52Q:00171:00896
ACGAGTGCGTTCCCCATGTCGTAGGTTACTC
+
9;B@@AAA@B5999/9A@?=0..3,.,//8.
@HQ52Q:00172:00871
TCTCTATGCGCTCCACATGTCTAAGGT
+
BBCCCCBCCDBAA?ABBBBCBBA@A@B
@HQ52Q:00173:00855
ACGAGCGTCCGA
+
8444968//,/6
@HQ52Q:00173:00864
CGTGTCTCTAGGCACAGGATTTTGTGTAG
+
BBDDBDBBBAB?BAA?@;9999/9@@BGE
@HQ52Q:00173:00874
AGCACTGTAGCTGTCACTATGTTATTGTG
+
4:4444444444944444444989;;===
@HQ52Q:00173:00895
CGTGTCTCTAGGCACAGGATTTTGTGTAG
+
=:ADBB?@9;;>;<<<4:4899/999<?9
@HQ52Q:00174:00875
ATCAGACACGGACACAGCAGAACACAC
+
=?CD;;;@<<6<GBAAACCBB?BCB>?
@HQ52Q:00174:00883
ACGAGTGCGTTCCCATGTCGTAGGTTACTC
+
BBBB?@?>>>69919>>>=:00.,0,/684
@HQ52Q:00175:00853
ACGAGTGCGTTCCCCATGTCGTAGGTACTC
+
??B9:<BBBB=AAA8@CB>>?@??8989>>
@HQ52Q:00175:00876
CGTGTCTCTAGGCACAGGATTTTGTGTAG
+
CCCECBBBCCC@BB;9969999/9@@???
@HQ52Q:00175:00886
CGTGTCTCTAGGCACAGGATTTGTGTAG
+
?CDDCAABBBB@ABB:A<99909>>>>>
@HQ52Q:00176:00861
CGTGTCTCTAGGCACAGGATTTTGTGTAG
+
CDCCBBBBBBB@BB@99<9888/9?@?BC
@HQ52Q:00176:00865
ACGAGTGCGTTCCCCATGTCGTAGGTACTC
+
BBBA@ABCCC@DDE9CBBCCC@????@;<;
@HQ52Q:00176:00897
ACGAGTGCGTTCCCCATGTCGTAGGTACTC
+
==AABBCBAB2444/9>>?CCCCC?B;<<B
@HQ52Q:00177:00891
CGTGTCTCTAGGCACAGGATTTTGTGTAG
+
=?DBB<<<BBB>BB99959>>>/99>>>9
@HQ52Q:00177:00896
CGTGTCTCTAGGCACAGGATTTGTGTAG
+
9<ADBBBCCCC@BBCB@@99919D@?BA
@HQ52Q:00178:00870
ACGAGTGCGTTCCCCATGTCGTAGGTACTC
+
BCAABBDBCB>BBB9B@@@@::8>:=>A@>
@HQ52Q:00178:00873
CGTGTCTCTAGGCACAGGATTTTGTGTAG
+
CCCDCCBBBAA>;????<9988/9A@@BE
@HQ52Q:00178:00881
CGTGTCTCTAGGCACAGGATTTTGTGTAG
+
ACDCCBBB?BB@BCA9@?9988/9>@?BB
@HQ52Q:00178:00886
CGTGTCTCTAGGCACAGGATTTTGTTGTAGA
+
:=BCCCCCBB@=?AA>@=@@@B8A@<@?11/
@HQ52Q:00178:00898
CGTGTCTCTAGGCACAGGATTTTGTGTAG
+
BBAAACBBA;;58@A9424499/8497:B
@HQ52Q:00179:00855
CGTGTCTCTAGGC
+
99<CCAAABBD@B
@HQ52Q:00179:00863
ACGAGTGCGTTCCCCATGTCGTAGGTACTC
+
8@9999@@9=?CCC:DCB><=;00.0<<<0
@HQ52Q:00179:00896
TGATACGTCTCCTTCCTTAGTTACTTCAGTGC
+
8<94844;/1/,/,/,/7//4<9:4;=;4444
@HQ52Q:00179:00897
CGTGTCTCTAGGCACAGGATTTTGTGTAG
+
CDCBBAABCCI@;><?><9999/9@@@@?
@HQ52Q:00180:00872
TACTGAGCTACACACACAGAAAGATTGGTG
+
@>BBBCCDBBAB999989339966636366
@HQ52Q:00180:00879
TGATACGTCTCCTTCCTTAGTTACTTCA
+
BBDBBBBCCCHCC897;899?<99<=@B
@HQ52Q:00181:00860
ACGCTCGACATGCCCAGGTACAGGAG
+
B:<<CCDDDCC:::5:B<<?A;;59>
@HQ52Q:00181:00863
ACGAGTGCGTTCCCCATGTCGTAGGTACTC
+
ABB@>@@@>><A>A6@CCBBBDCC@?@BBA
@HQ52Q:00181:00870
CGTGTCTCTAGGCACAGGATTTTGTGTAGA
+
CFDDCBBAA@@@=B111:1111+11:79?=
@HQ52Q:00181:00872
CGTGTCTCTAGGCACAGGATTTTGTGTAG
+
BCCCCDCCB??=?E:49B9998/9@@?9<
@HQ52Q:00182:00871
ACGAGTGCGTTCCCCATGTCGTAGGTACTC
+
9<CBBBBCCCDCCC9?ACAABB>9:?@@@?
@HQ52Q:00182:00887
TACTGAGCTACACACACAGAAAGATTGGT
+
@9<<BBBBBCCDCCBBAA???:?@B>C?A
@HQ52Q:00182:00889
CGTGTCTCAAGGCACAGGTATTTT
+
////449?=?@@11.-,*,**000
@HQ52Q:00183:00854
CGTGTCTCTAGGCACAGGATTTTGTGTAG
+
CDCDBBBBBBB@BBCCC@@@==68>><@C
@HQ52Q:00183:00866
CGTGTCTCTAGGCACAGGATTTTGTGTAG
+
EDDCDCBBCCC@CGCBB<9998/89>>99
@HQ52Q:00183:00888
CGTGTCTCTAGGCACAGGATTTTGTGTAGAG
+
=CBBCCBBBBE@@AA?@>9999/9?@>999=
@HQ52Q:00183:00896
CGTGTCTCTAGGCACCAGGATTTGTGTAGA
+
994499989442.//,//,///+,264///
@HQ52Q:00184:00866
CGTGTCTCTAGGCACAGGATTTTGTGTAG
+
BCDDCDBBB??=@CBB@>9999/8>>>@@
@HQ52Q:00184:00893
CGTGTCTCTAGGCACAGGATTTTGTGTAG
+
CFDDCBBBBBB@B:<;DB9998/8>@>@A
@HQ52Q:00185:00878
CGTGTCTCTAGGCACATGGATTTTGTGTAG
+
FCDECDAD><;?C<1111:111/*/888;4
@HQ52Q:00185:00880
CGTGTCTCTAGGCACAGGATTTTGTGTAG
+
BFCAABBBCBA?CDD?=99889/;A@DCC
@HQ52Q:00185:00893
CGTGTCTCTAGGCACAGGATTTTGTGTAG
+
99CC<<<CEDCDCE=9484499/998?@9
@HQ52Q:00185:00895
CGTGTCTCTAGGCACAGGATTTGTGTAG
+
AAACCB?CC@@=@CC@B@99919A@BHD
@HQ52Q:00185:00898
ACGAGTGCGTTCCCCATGTCGTAGGTACTC
+
9<CCBBA>?@5999/9998?B?B?>@@@<;
@HQ52Q:00186:00856
ACGAGTGCGTTCCCCATGTCGTAGGTACTC
+
AA>@BC<<=EIDDB9CCC<<<<BB>:<;>>
@HQ52Q:00186:00865
ACGAGTGCGTTCCCCCATGTCGTAGGTACTC
+
BBBBBE@=>@69999+44;<<7;<;:=A>?@
@HQ52Q:00186:00895
ACGAGTGCGTTCCCCATGTCGTAGGTACTC
+
:==@;;9@>>6999,9>@@NBBBC=?@@AA
@HQ52Q:00187:00866
CGTGTCTCTAGGCACAGGATTTTGTGTAGA
+
AAAAHDCAA@B=@AC@B@99<</9@@8999
@HQ52Q:00187:00889
CGTGTCTCTAGGCACAGGATTTTGTGTAG
+
BCDDBB@BBBB@AD@=>>9998/999?@9
@HQ52Q:00189:00857
CGTGTCTCTAGGCACAGGATTTTGTGTAGA
+
CCAEBAAA@@@?;<<9@@9999/9?>:111
@HQ52Q:00190:00851
CGTGTCTCTAGGCACAGGATTTTGTGTAGA
+
@AACBABA<;9;>@99484444,4443444
@HQ52Q:00190:00856
CGTGTCTCTAGGCACTGGATTTTGTTTAGA
+
BCDCCCCBBBB@AAAAB<==9928;;<B<<
@HQ52Q:00190:00895
CGTGTCTCTAGGCACAGGATTTTGTGTAG
+
@BDDBBAAAAAABDB@@<9988-8>@?CC
@HQ52Q:00190:00897
CGTGTCTCTAGGCACAGGATTTTGTGTAGA
+
CCCBBCCDAAA@BCCBBB9999/9@@?999
@HQ52Q:00191:00888
CGTGTCTCTAGGCACAGGATTTTGTGTAG
+
BCCBBBBBCCC?BBB@D?9998/9@@?AC
@HQ52Q:00191:00889
CGTGTCTCTAGGCACAGGATTTTGTGTAGA
+
BBCC@A@CCCCABB@@@69999/99>?BB?
@HQ52Q:00191:00899
CGTGTCTCTAGGCACAGGATTTTGTGTA
+
EDDDCCBCBA?=AC@=>B9998/9?@?D
@HQ52Q:00193:00888
CGTGTCTCTAGGCACAGGATTTTGTGTAGA
+
ACCCCCBBBBB>@BB;<<;AF@49998999
@HQ52Q:00194:00875
CGTGTCTCTAGGTACAGGCATTT
+
99:99=@98882483.5-.,22*
@HQ52Q:00195:00894
CGTGTCTCTACGGCACA
+
44449988444423///
@HQ52Q:00196:00896
CGTGTCTCTAGGCACAGGATTTTGTGTAG
+
=AAB;;<CHDCCDDCB@A9999/99@?@F
@HQ52Q:00197:00888
CGTGTCTCTAGGCACAGGATTTTGTGTAGA
+
HCBBBBBBA>@@BDAA?<9999/999?999
@HQ52Q:00199:00887
ATATCGCGAGGGTATGGAAGACTCTATA
+
BBBCDBCA@?B=AA??<@=@CCCCCC>>
@HQ52Q:00150:00914
ACGAGTGCGTTCCCCATGTCGTAGGTACTC
+
?@BAABB>>?5999/9AABCCCCC78:<BB
@HQ52Q:00151:00918
CGTGTCTCTAGGCACAGGATTTGTGTAGA
+
499??@?AB@@<8999969@@:@BA@AA>
@HQ52Q:00152:00900
ACGAGTGCGTTCCCCATGTCGTAGGTACTC
+
BBBBBDB=>?5999/9>>>ABACB=?@<<;
@HQ52Q:00153:00908
ACGAGTGCGTTCCCCATGTCGTAGGTACTC
+
==?@?@B@995999/9@ABBCCBB9<9;;A
@HQ52Q:00153:00944
TCTCTATGCGCTCCACATGTCTAAGGT
+
BAAACBBBABBBC@CAAADC@==6459
@HQ52Q:00154:00900
CGTGTCTCTAGGCACAGGATTTTGTGTAG
+
AAE:<;BBBBBDCCECB<9999/8>>>@@
@HQ52Q:00155:00912
CGTGTCTCTAGGCACAGGATTTTGTGTAGAG
+
EDCFCCCCAA@A;<>=<@CCCJ7<;>89999
@HQ52Q:00156:00904
CATGTCTCTAGGCACAGGATTTTGTGTAGA
+
BB?BABBBBBBAECB>B<9999/9999:49
@HQ52Q:00156:00905
CGTGTCTCTAGGCACAGGATTTGTGTAG
+
CCCB@@?CCBB?ABA@@=99909@@?FD
@HQ52Q:00156:00909
ACGAGTGCGTTCCCCATGTCGTAGGTACTC
+
BBBCCCCBCC>BBB8@@@A>>>87379998
@HQ52Q:00156:00919
CGTGTCTCTAGGCACAGGATTTTGGGTAGAGGC
+
>ACDBBBCCCDAABA>><9999/9@:@F99494
@HQ52Q:00157:00928
ACGAGTGCGTTCCCCATGTCGTAGGTACTC
+
CCB;;<EBBBCEDD7BBCB@@<<<379>@?
@HQ52Q:00158:00936
CGTGTCTCTAGGCACAGGATTTTGTGTAGA
+
CCCCCCBBB@@=@CB@B?9999/999??F9
@HQ52Q:00159:00900
TCTCTATGCGCTCCACATGTCTAAGGT
+
4444@@>=@=A9969>>>AAAAC@C>B
@HQ52Q:00159:00901
ACGAGTGCGTTCCCCATGTCGTAGGTACTC
+
?@CA@ABBCC@CFC8@@@BB@?<<379AAB
@HQ52Q:00160:00910
TACTGAGCTACACACACAGAAAGATTGGTGCT
+
@849?@ACBCCDIEC@AADDD@;;;;>;:424
@HQ52Q:00161:00923
ACGAGTGCGTTCCCCATGTCGTAGGTACTC
+
9;<<<AC@BB2444/999:?C?>?;=2110
@HQ52Q:00162:00905
ATCAGACACGGACACAGCAGAACACAC
+
9;BBAAACCD>AACECBBBCC@CCCAC
@HQ52Q:00162:00921
CGTGTCTCTAGGCACAGGATTTTGTGTAGAG
+
AADCCHDC@@A@CB?>><9999/99>>9944
@HQ52Q:00163:00919
CGTGTCTCTAGGCACAGGATTTTGTGTA
+
BBC@BBCBBBB@CCCBB<9999/99989
@HQ52Q:00163:00935
CGTGTCTCTAGGCACAGGATTTTGTGTAG
+
CDDDAAABABB?BDDB@=9884/899?@<
@HQ52Q:00163:00936
CGTGTCTCTAGGCACAGGATTTGTGTAGA
+
@AABBBC<<<CFCCC@=<99914887999
@HQ52Q:00164:00904
CGTGTCTCTAGGCACAGGATTTTGTGTAGA
+
AAAECCCCCCB@CC@=>59999/9<<:<11
@HQ52Q:00164:00907
CGTGTCTCTAGGCACAGGATTTTGTGTAG
+
BBDDAABBBBB?@BEBD?9998-8>>>>A
@HQ52Q:00164:00910
CGTGTCTCTAGGCACAGGATTTGTGTAG
+
//669=?@?CN@;><BB59991999899
@HQ52Q:00164:00917
CGTGTCTCTAGGCACAGGATTTTGTGTAG
+
<<>HCCCCCDC@CEDCB@9999/9@?>@@
@HQ52Q:00164:00918
ACGAGTGCGTTCCCCATGTCGTAGGTACTC
+
9;AA;;=@AA6999/9@B>??>>;378883
@HQ52Q:00165:00927
CGTGTCTCTAGGC
+
BBGCCIEBBBC@D
@HQ52Q:00166:00915
CGTGTCTCTAGGCACAAGATTTTGTGTAG
+
AAADBBBBBAA?@DDA:?9844-8@>>BB
@HQ52Q:00166:00933
CGTGTCTCTAGGCACAGGATTTTGTGTAG
+
BBCDBBBBCCC@BCA@@<9999/99@899
@HQ52Q:00167:00925
ACGAGTGCGTTCCCATGTCGTAGGTACTC
+
944444449@59914488377763?;98@
@HQ52Q:00168:00906
CGTGTCTCTAGGCACAGGATTTTGTGTAG
+
9<BDAA@CCBC@BBCDB?@@@=6=@=79@
@HQ52Q:00168:00931
ACGAGTGCGTTCCCCATGTCGTAGGTACTC
+
BBBBBBCCAB=@??4>898@D@>@:?;;;@
@HQ52Q:00168:00939
CGTGTCTCTAGGCACAGGATTTTGTGTAGA
+
BCDDBBBBCBA?ADBB@<9889/9>@899>
@HQ52Q:00169:00902
ACGAGTGCGTTCCCCATGTCGTAGGTACTC
+
?BDCCCCCCB=@?@6@@BBCCBB@579998
@HQ52Q:00169:00906
CGTGTCTCTAGGCACAGGATTTTGTGTAG
+
==?AABBCC@@=@@>?@=9999/9A@?AA
@HQ52Q:00169:00930
CGTGTCTCTAGGCACAGGATTTTGTGTAG
+
CFDAABBB??@@BCB?@>9999/9>>@@A
@HQ52Q:00169:00931
CGTGTCTCTAGGCACAGGATTTTGTGTAGAGGC
+
4499994949997:49924444,48434444:4
@HQ52Q:00169:00932
ACGAGTGCGTTCCCCATGTCGTAGGTACTC
+
@@@;99>>995999/44433333677===;
@HQ52Q:00169:00948
CGTGTCTCTAGGCACAGGATTTTGTGTAGA
+
AABDCAAACEC?BCA<;79>@@4>>@8999
@HQ52Q:00170:00904
AGCACTGTAGCTGTCACTAGTTACTTGT
+
BED?<<;@CCCCCCCBAB?996;@B?AC
@HQ52Q:00172:00913
CGTGTCTCTAGGCACAGGATTTGTGTAG
+
BBGECCBBBAA@CCC>@?984-9?@>BA
@HQ52Q:00172:00919
CGTGTCTCTAGGCACATGGATTTTGTGTAGA
+
[truncated: 1,850,845 more chars]
