# Supplementary material for: The Sequencing Bead Array (SBA), a Next-Generation Digital Suspension Array
Source: PLoS One. 2013 Oct 7;8(10):e76696. doi: 10.1371/journal.pone.0076696 (PMC3792038; doi:10.1371/journal.pone.0076696)
Supplement: Data S1 — Raw sequencing data files for presented experiments. The compressed file contains a table of content for all files included (0. TOC Supporting Data Files.txt) and raw sequencing data (PGM Torrent Suite run reports, FASTQ files and Sphix generated CSV files) for experiments presented in Figure 2 and Figure 3 (same data set as Figure S1). (ZIP) [file pone.0076696.s001.zip › Supporting Data Files/2. Figure 3 and S1/2.1 Figure 3 and S1 files/2.2 FASTQ/2_OM-1272_TS-342.fastq]

@7RKHZ:00016:00018
TAGTATCCAGCCTCGCCATGACGAAAGGGA
+
,***///,/77,///1-//444;A@011+/
@7RKHZ:00043:00004
ACGAGTGCGTTCCCCATGTCGTAGGTATC
+
9/;11/68;8,944,4999>9;9>579//
@7RKHZ:00044:00041
ACGAGTGCGTTCCCCATGTCGTAGGTACTC
+
==;@>@A?>>5999/9CCBFC@<=?@AACB
@7RKHZ:00045:00007
TCTCTATGCTCTCCACATGTCTAAGGT
+
>89;;CBBBA@AB@=<;CCB?AEBCBD
@7RKHZ:00045:00038
ACGAGTGCGTTC
+
9<CBBAA@>>59
@7RKHZ:00046:00005
ACGAGTGCGTTCCCCATGTCGTAGGTATC
+
44?>;<=CCCBCCGCCDAA@CFEC<;<@@
@7RKHZ:00047:00004
ACGAGTGCGTTCCCATGTCGTAGGTACTC
+
1/=:=@B?>>59909999>?8;=:;1/1/
@7RKHZ:00047:00015
ATCAGACACGGACACAGCAGAACACAC
+
@7:>3309:A6::BBBBDDBBDCC;:;
@7RKHZ:00004:00057
ACGATCCCGGGGTTTTTTTGGTTCCGTTTTTCCCCCCCCCATGTCGTAGGTACTCATTCA
+
>AB;99@1999/444444&4249:944444+4::::==="B??AB?BA?689994/,*,*
@7RKHZ:00004:00072
ACGAGAAAAAAAA
+
:439999999999
@7RKHZ:00005:00070
ATGATAAAAAAAA
+
8834444444444
@7RKHZ:00005:00071
ACGGAATTGAAA
+
1/.,/,/,////
@7RKHZ:00005:00072
CGTGTAAAAAAAA
+
>>99999994444
@7RKHZ:00017:00056
ACGAGTGCGTTCCCCATG
+
:>3999999854;;,444
@7RKHZ:00025:00068
ACGAGTGCGTTCCCCATGTCG
+
99?<;9<<BD?CEKBJ<<;@@
@7RKHZ:00027:00059
ACGAGTGCGTTCCCCATGTCGTAGGTACTC
+
/,;1//==>>;CBA2999999>>>434///
@7RKHZ:00031:00087
ACGTGTGCGTTCCCCATGTCG
+
49844488===?DD9BBBB>>
@7RKHZ:00033:00058
AACGAGTGCGTTCCCCATGTCGTAGGTACTC
+
,**,,,/8677,444,49999944443;4//
@7RKHZ:00033:00091
TGATAGTCTCCTTCCTTAGTTACTTC
+
:7;0///49;?C@C@C>@@B8;;B=@
@7RKHZ:00033:00094
ACGTGTGCGTTCCCCATGTCG
+
49844444488999299=@BB
@7RKHZ:00035:00074
ACGAGTGCGTTCCCCATGTCGTAGGTACTC
+
983444;;>@=@@@4999>>99;<=>>999
@7RKHZ:00039:00051
ATATGCGAGGGTATGGAAGACTCTATAG
+
/,,,,//899-444499<9444444<<>
@7RKHZ:00042:00052
TACTGAGCTACACACACAGAAAGATTGGT
+
88111////44499BB@@99919;;@@?@
@7RKHZ:00042:00075
ATATGCGAGGGTATGGAAGACTCTATA
+
901///8999:=44499<>>>999>>?
@7RKHZ:00043:00079
TCTCTATACGCTCCACATGTCTAAGGT
+
4447<A1/////489:99999992489
@7RKHZ:00046:00082
ACGACTGCGTCCCA
+
:;--,,,,2///+4
@7RKHZ:00047:00087
ACGAGTGCGTTCCCCATGTCGTAGGTACTC
+
/--,,,0066,444,4A@@ABCAA>D<<<>
@7RKHZ:00048:00073
ACGAGTGCGTTC
+
9/;1//////,/
@7RKHZ:00048:00090
ACGACTGCGTTCCCCATGTCGTAGGTACTC
+
//./////6889::24944444442346,,
@7RKHZ:00049:00050
ACGATGTGCGTTCCCCATGTCGTAGGTACTC
+
9/.////66//,444,4:9ABBB>@;>9994
@7RKHZ:00049:00070
AACGATGTGCGTTCCCCATGTCGTAGGTACTC
+
*)(*****,,,/,998,4:9>@<999689;;@
@7RKHZ:00004:00106
AACACGTTTTTTTT
+
42444444444444
@7RKHZ:00005:00141
TAGTAAAAAAAA
+
88//////////
@7RKHZ:00033:00107
ACGAAGTCGTCCCATGTCGTAGGTACTC
+
/,**)(((**,,*//44;A@==?;;:A=
@7RKHZ:00038:00145
ACATCCGTTTTTTTT
+
944442444444444
@7RKHZ:00039:00118
ACGAAGCTCCCCCCATGTCGTAGGTACTC
+
1,,*)*(******(*,,/6779@<;::49
@7RKHZ:00039:00171
AATTCACAATCGCGA
+
/,.64.//6822,1/
@7RKHZ:00047:00164
ACATTTCCCCCCCC
+
94444-44444444
@7RKHZ:00049:00175
AAGCCAATTTTTTTT
+
994458244444444
@7RKHZ:00043:00214
AAAAAAAAAAAAAAAGCCCCC
+
44444444444444"488888
@7RKHZ:00047:00209
ACCCCCCCCCCCCCCCCCCCCCCTCCCCCCCC
+
8:;;;:::::::::::::8888"/////////
@7RKHZ:00050:00007
TGATACGTCTCCTTCCT
+
B@@@;<<CCCC@C@C?C
@7RKHZ:00050:00009
ACGAGTGCGTTCCCCATGTCGTAGGTACTC
+
@@CBBCC?>>5999/9BABBDBBC?BAA@A
@7RKHZ:00050:00025
ACGAGTGCGTTCCCCATGTCGTAGGTACTC
+
9<BCAAABA@5999/9@ABCCCCB>ABAAA
@7RKHZ:00051:00004
AACGAGTGCGTTCCCCATGTCGTAGGTATC
+
/,/4668==B@5999/999999@AB>AB=@
@7RKHZ:00051:00009
ACGAGTGCGTTCCCCATGTCGTAGGTACTC
+
8=7;99>>9:2499,99@@@9;9>>>@@C@
@7RKHZ:00052:00008
ACGAGTGCGTTCCCCATGTCGTAGGTACTC
+
9;?AAA<99@5999/9999BACBB?B9999
@7RKHZ:00052:00049
ACGAGTGCGTTCCCCATGTCGTAGGTACTC
+
BBBBBBBBBB@CBE:C:::BCBBC@B:<<B
@7RKHZ:00053:00008
TACTGAGCTACACACACAGAAAGATTGGT
+
1/8//44>>=>>99999949919442743
@7RKHZ:00053:00010
TCTCTATGCGCTCCACATGTCTAAGGT
+
//////447611/,//7;;@44:2424
@7RKHZ:00054:00007
TTGATACGTCTCCTTCCTTAGTTACTTC
+
/,,,,/////44242424844824//5/
@7RKHZ:00054:00010
ACGAGTGCGTTCCCCCATGTCGTAGGTACTC
+
?B@B@>>@4424999+44444:499>@ACCC
@7RKHZ:00056:00043
ACGAGTGCGTTCCCCATGTCGTAGGTACTC
+
?@@@CBBBBB?BBA9B@;<?211;:01/94
@7RKHZ:00057:00044
TCTCTATGCGCTCCACATGTCTAAGGTAC
+
CBBBD=<>CHA@@?A;9499444249444
@7RKHZ:00057:00046
ACGAGTGCGTTCCCCATGTCGTAGGTACTC
+
??>BAACCBB@CAB7B:;;CBBAA=@<<=A
@7RKHZ:00057:00049
ACGAGTGCGTTCCCCATGTCGTAGGTACTC
+
??>A@BA???2444-9:@?ABAAA??@@CB
@7RKHZ:00060:00024
ACGAGTGCGTTCCCCATGTCGTAGGTACTC
+
BBABABBBAB6<<</9?A>@@A@@589999
@7RKHZ:00062:00006
ACGAGTGCGTTCCCCATGTCGTAGGTACTC
+
89849>A@AB?BCD6@A@@@@>>@=89999
@7RKHZ:00066:00009
ACGAGTGCGTTCCCCATGTCGTAGGTACTC
+
99>>@CBBAC?CBC9C<;;CDBBB@ABBBB
@7RKHZ:00071:00032
ACGAGTGCGTTCCCCATGTCGTAGGTACTC
+
BBBC;;<CCB=@@@/99AAAA@@B=;9999
@7RKHZ:00072:00007
TGATACGTCTCCTTCCTTAGTTACTTCAGT
+
99844889;;<CCDCDCAB;84999?BA@B
@7RKHZ:00079:00006
CGTGTCTCTAGGCACAGGATTTGTGTCCGA
+
//44444444;8=999@5999191111-//
@7RKHZ:00079:00042
ACGAGTGCGTTCCCCATGTCGTAGGTACTC
+
==>BBBBCBC79;949@@AAA;99589999
@7RKHZ:00080:00013
TGATACGTCGTTACTTCAGTGC
+
BBBBBBBBB9:9<CCABBBBBB
@7RKHZ:00080:00024
ATCAGACACGGACACAGCAGAACACAC
+
ACCCAA@BA?<>>ABACADCB@BB@@@
@7RKHZ:00081:00014
ACGAGTGCGTTCCCCATGTCGTAGGTACTC
+
9:>>@@<;9B@CCB9BBDAA=><C@BAAAC
@7RKHZ:00081:00044
ACGAGTGCGTTCCCCATGTCCGTAGGTACTC
+
@@?@@@CBCC?CCC7BAA@@=@>?@8:99A>
@7RKHZ:00083:00045
ACGAGTGCGTTCCCCATGTCGTAGGTACTC
+
9@?>99<;;C@CDN:CDBBBBA@>>@A<<<
@7RKHZ:00087:00038
TCTCTATGCGCTCCACATGTCTAAGGTA
+
BBBCCDDECAAAC;<<A@A>>9969;99
@7RKHZ:00088:00014
TAGTATCAGCCTCGCCATGACGAAGGTATTCC
+
4449ACDBCCB99<D?BAB@@9429?999=@;
@7RKHZ:00088:00037
TAGTATCAGCCTCGCCATGACGAAGGTATTCC
+
49>ABCCCCDBCB;;59@@?999249444242
@7RKHZ:00089:00017
AGCACTGTAGCTGTCACTAGTTACTTGT
+
ABA?AABBA?ADDCDC@>@;;59@@=@C
@7RKHZ:00090:00010
ACGAGTGCGTTCCCCATGTCGTAGGTAC
+
98>>>@A@>>5999/999<CBA?A8899
@7RKHZ:00090:00043
ACGAGTGCGTTCCCCATGTCGTAGGTACTC
+
?@BBDDCCB@;=>>6@@BBBCBBB>@A<<9
@7RKHZ:00091:00011
ACGAGTGCGTTCCCCATGTCGTAGGTACTC
+
8;;89ACBBC>A@@9ACA@@A@>@;8999@
@7RKHZ:00093:00010
ACGAGTGCGTTCCCCATGTCGTAGGTACTC
+
1/0/1ABB@B?BBB9C;<<BBAAF>89999
@7RKHZ:00093:00015
AACGAGTGCGTTCCCCATGTCGTAGGTACTC
+
,*,,,,/4;;;2///*//////68;234444
@7RKHZ:00093:00042
ATATCGCGAGGGTATGGAAGACTCTATAGA
+
A<=@?@>>@CB?DGDA=A?@?>@@888711
@7RKHZ:00095:00011
ACGAGTGCGTTCCCCATGTCGTAGGTACTC
+
1/.//9BBAC@BCC7B;;;@@>@@689999
@7RKHZ:00095:00013
ACGAGTGGCGTTCCCCATGTCGTAGGTACTC
+
99;9;;B?@@A8;9;4<BBBCBCDB@>9;9>
@7RKHZ:00095:00019
TACTGAGCTACACACACAGAAAGATTGGT
+
B?@@BCCBBC@@@@;99>==@>BCC@DBB
@7RKHZ:00098:00018
ACGAGTGCGTTCCCATGTCGTAGGTACTC
+
>?>@@@>>>>69919?AABEEBC@BBBBC
@7RKHZ:00098:00045
GAGTGCGTTCCCCATGTCGTAGGTACTC
+
<??@@BAB6999/99ABDGBBCB<<9@8
@7RKHZ:00099:00006
TGATAGTCTCCTTCTTAGTTACT
+
499;;<<@@@,1,11:1115662
@7RKHZ:00051:00050
ACGAGTGCGTTCCCCATGTCGTAGGTACTC
+
??>?;;9@AA5999,4:9>>>=88489==@
@7RKHZ:00051:00052
TACTGAGCTACCACACACAG
+
499449944489////////
@7RKHZ:00052:00064
TGATACGTCTCCTTCCTTAGTTACTTCA
+
889:9;;AA@@?B=?=@=8995999599
@7RKHZ:00053:00090
ACGAGTGCGTTCCCATGTCGTAGTAC
+
//.662///1,,000,/////44399
@7RKHZ:00054:00060
ATCAGACACGGACACAGCAGAAAACACAG
+
9;AABC@@@C>BBCA@?;@4999-9>>@4
@7RKHZ:00055:00063
ACGAGTGCGTTCCCCATGTCGTAGGTACTC
+
??BBBBB?;;2444/9?>>BCBBD@:<<AB
@7RKHZ:00055:00086
ACGCTCGTACCATGCCGGTAGCGA
+
110//8/4449:99924246.,,,
@7RKHZ:00056:00070
ACGAGTGCGTTCCCCATGTCGTAGGTAACTC
+
447:44889929>>4>CCB<<999<895994
@7RKHZ:00056:00088
ACGAGTGCGTTCCCCATGTCGTAGGTACTC
+
4438>9<;;<>@@@49999>>111,01//6
@7RKHZ:00057:00083
ACGAGTGCGTTCCCCATGTCGTAGGTACTC
+
94B;;<CCCC@CFD:B:;;BBA?B?B<999
@7RKHZ:00058:00067
TCTCTATGCGCTCCACATGTCTAAGGTA
+
B?@?;;<@@BAB@@CBA@=;;4429599
@7RKHZ:00058:00068
AGCACTGTAGCTGTCACTAGTTACTTGTGT
+
<CCBB<;<C@A@@AAB@>::929@?<<1--
@7RKHZ:00059:00059
ACGAGTGCGTTCCCATGTCGTAGGTA
+
9>>9;;A@@A=@@:>>9991///,./
@7RKHZ:00059:00069
ACTGAGTGCGTTCCCATGTCGTAGGTACTC
+
6///////4;;24:64::88997;99;?@=
@7RKHZ:00059:00076
TACTGAGCTACACACACAGAAAGATTGG
+
444;;:@</11111444449;5888284
@7RKHZ:00061:00094
ACGAGTGCGTTCCCCATGTCGTAGGTACTC
+
94>;;<CCCC@CCC9C@@@DB==@>:;<@@
@7RKHZ:00062:00073
ACGAGTGCGTTCCCCATGTCGTAGGTACTC
+
487499944859@@/99>999884934499
@7RKHZ:00063:00071
ACGAGTGCGTTCCCCATGTCGTAGGTACT
+
8;01//////,444,4968/,,,22,,,7
@7RKHZ:00065:00078
ACGAGTGCGTTCCCCATGTCGTAGGTACTC
+
=@:<;>>>995999,9@@ACDCDB@>;;;A
@7RKHZ:00065:00082
CGTGTCTCTAGGCACAGGATTTGTGTAGAG
+
;>>A999999@59<>?;:444049:86111
@7RKHZ:00066:00064
ACGAGTGCGTTCCCCATGTCGTAGGTACTC
+
49?ABCBBB@5999/9>BBDDCA@=@@@AA
@7RKHZ:00067:00082
ACGAGTGCGTTCCCCATGTCGTAGGTACTC
+
9<@FBCDA;;2444/9>BABC<<;=;<9>>
@7RKHZ:00069:00060
CATGATTCGTCGTACGACACATGA
+
4433331444444444;;7;<:-,
@7RKHZ:00071:00074
ACGAGTGCGTTCCCCATGTCGTAGGTACTC
+
=@@BBBCB>:2444/9B@AAA@@?;89999
@7RKHZ:00072:00076
ACGAGTGCGTTCCCATGTCGTAGGTACTC
+
?B>@@=>@9959914:444=>>=>BBA?=
@7RKHZ:00072:00081
ACGAGTGCGTTCCCCATGTCGTAGGTACTC
+
BB8<;BBA>>2444/9@CCCCCCC@9;<B@
@7RKHZ:00072:00087
ACGAGTGCGTTCCCCATGTCGTAGGTACTC
+
?@:;;AAA@A;=@@8@BBCCC@@@>799>>
@7RKHZ:00074:00087
ACGAGTGCGTTCCCCATGTCGTAGGTAACTC
+
;?0///889A>BCC7<>CAA@@>=7792444
@7RKHZ:00075:00088
ACGAGTGCGTTCCCCATTGTCGTAGGTACTC
+
4;:;;@ACCD@CBB7;:29>@>>>?;89999
@7RKHZ:00075:00096
ACGAGTGCGTTCCCCATGTCGTAGGTACTC
+
1/./69==BC@CCC9B@@@>=>994899@9
@7RKHZ:00076:00087
ACGAGTGCGTTCCCCATGTCGTAGGTACTC
+
111///668;5999,4@@>@A@BB?ABCBB
@7RKHZ:00077:00087
TGATACGTCTCCTTCCTTAGTTACTTCAGTG
+
@?@89989@>A=A?B;?<>996991,/7///
@7RKHZ:00079:00089
ACGAGTGCGTTCCCCATGTCGTAGGTACTC
+
8;0///668BBCHH9>@BBA@<;4974444
@7RKHZ:00079:00098
ACGAGTGCGTTCCCCATGTCGTAGGTACTC
+
1/.//498997<DC:CC@>99444239994
@7RKHZ:00084:00057
ACGAGTGCGTTCCCCTGTCGTAGGTACTC
+
AAB9;<BA@@6999/<CECCECB<?499>
@7RKHZ:00085:00079
TCTCTATGCGCTCCACATGTCTAAGGT
+
AABCEA=:<CCBB@A@A@B@@995969
@7RKHZ:00092:00050
ACGACGTGCGTTCCCCATGTCGTAGGTACTC
+
;<4///////82444,4;;B@AA9949999?
@7RKHZ:00092:00098
ACGAGTGCGTTCCCCATGTCGTAGGTACTC
+
98.12211::5999-4:999@989734494
@7RKHZ:00095:00089
ATCAGACACGGACACAGCAGAACACACAG
+
A@>?;;894;244?9<:==9;89=884..
@7RKHZ:00096:00093
ATCAGACACGGACACAGCAGAACACACAGA
+
9884987>:?<A;<<AAABCC@AA9944..
@7RKHZ:00097:00094
ACGAGTGCGTTCCCCATGTCGTAGGTACTC
+
9:@@;;<@@@5999-9@@@@A>>><899@@
@7RKHZ:00051:00144
CGTCGGATTTTTTT
+
<1///,////////
@7RKHZ:00052:00107
ATATTCCGACGAGGGTATGGAAGACTCTATAGAG
+
/0//68,/16;444-4>>B@ECEC9997777766
@7RKHZ:00052:00145
ACGATTTTTTTT
+
493444444444
@7RKHZ:00053:00114
TAGTATAGCCTCCGCATGACGAAGGTATTCC
+
444///,,0**,*,,//44448898444242
@7RKHZ:00056:00138
ACGAATTTTTTTTTTTTTTTTTTTGTGCGTTCCCCATGTCGTAGGTACTC
+
9901,/66666666666666666"///6887:>>6CCCCBBBDBAB:==B
@7RKHZ:00058:00117
AAGCTGATCGTGCGTTCCCCATGTCGTAGGTATC
+
*)********,,,/4999?144AB;;<BB?AB=7
@7RKHZ:00062:00124
ACGAGTGCGTTCCCCATGTCGTAGGTACTC
+
=9:<>B@>9;2999,4DBACCFBB?@;<<D
@7RKHZ:00068:00104
ACGAGTGCGTTCCCCATGTCGTAGGTACTC
+
BB;;;<=<<N@FCC:BBBCCC>>?48991/
@7RKHZ:00069:00143
ACGAACGTGCGTTCCCCATGTCGTAGGTACTC
+
8@>>48444;9?<ABB5;:?BBAA@?<BA;>9
@7RKHZ:00071:00100
TACTGAGCTACACACACAGAAAGATTGGTCGCTGACTGA
+
994444494444444444444-44494444444......
@7RKHZ:00072:00103
ACGAGTGCGTTCCCCATGTCGTAGGTACTC
+
49;=BBDBBB=?==6=499@:8//,.//88
@7RKHZ:00072:00108
ACGAGTGCGTTCCCATGTCGTAGGTACTC
+
997994===@=>>:?999AAB?C@BCAA?
@7RKHZ:00072:00114
ACGATGGTGCGTTCCCCATGTCGTAGGTACTC
+
1-,,,,*,,,/6;?AA8@::<9494>;94494
@7RKHZ:00076:00119
ACGTGTGCGTTCCCCATGTCGTAGGTACTC
+
;<7499994:;===6==@?AA994274444
@7RKHZ:00077:00114
ACGAGTGCGTTCCCCATGTCGTAGGTACTC
+
>?9<<<BBA@5999/9@@@GHCCC@8:<BA
@7RKHZ:00081:00122
ACGATGTGCGTTCCCCATGTCGTAGGTACTC
+
,--,,,0,,1G@CBB9<=C@@@@@>589999
@7RKHZ:00083:00120
ACGATGTGCGTTCCCCATGTCGTAGGTACTC
+
9434444488>2999,44;;:=???>A?B>:
@7RKHZ:00084:00126
ACGAGTGCGTTCCCCATGTCGTAGGTACTC
+
>>84449==B@CCC:CCCAABBBB<7;9@@
@7RKHZ:00088:00127
AGCACTTGTAGCTGTCACTAGTTACTTGT
+
111///,/6//9=>@>>>?>9989@@=AB
@7RKHZ:00051:00178
AAAGCCCCCCCCCAAAAATTTCAAAAAAAA
+
66+99CCBBBBB"==88+44-444444444
@7RKHZ:00052:00170
AAGCCAATTCCGAAAAAAAAAAAAAAAAAAAAAGGTGCGTTCCCCCATGTCGTAGGTATC
+
>5447888789899944444444444444444"49666//,////*//44444391649=
@7RKHZ:00052:00172
TCTAGCCAATTTCCAGATGCGCTCCACATGTCTAAGGT
+
94444499244-42444;;=94492489@=>111,1-/
@7RKHZ:00056:00175
ACCATTCAAAAAAAA
+
942442444444444
@7RKHZ:00063:00189
GAAAAGGCCCCAAAAAT
+
5:::+1,///*////*/
@7RKHZ:00066:00159
ACGATTTTTTTT
+
=93444444444
@7RKHZ:00077:00179
TACTCGTTTTTTTT
+
4/88//////////
@7RKHZ:00077:00182
ACATCCGTTTTTTTTGTGCGTTCCCCATGTCGTAGGTACTC
+
000**)**000888%,,,288,/11*49=>949>?<>848>
@7RKHZ:00089:00168
CGTGCTCTAGGCACAGGATTTGTGTAG
+
>99944944499444:9444-4:9==B
@7RKHZ:00102:00016
TAGTATCAGCCTCGCCATGACGAAGGTATTCC
+
484?@9<<:A:?9:;8;>@?>9959<>99695
@7RKHZ:00103:00011
TACTGAGCTACACACACAGAAAAGA
+
,,,//44448@@9999111///*//
@7RKHZ:00105:00008
ACGAGTGCGTTCCCCATGTCGTAAGGTACTC
+
:97999>>885999/9??<>>1-*,*,,,,/
@7RKHZ:00105:00015
AGCACTGTAGCTGTCACTA
+
4;;99<9?999=9;;AA?@
@7RKHZ:00108:00017
ACGAGTGCGTTCCCCATGTCGTAGGTACTC
+
@@7;<ABBCC@CCD:CCA?>@A@>>?A@@@
@7RKHZ:00109:00019
ACGATCGTGCGTTCCCATGTCGTAGGTACTC
+
---********/,//+/444444;B6:497:
@7RKHZ:00110:00016
TGATACGTCTCCTTCCTTAGTTACTTCAGTG
+
A@@@AB@AAAAAC@B@C@C@?=@BA>A@=??
@7RKHZ:00112:00006
ACGAGTGCGTTCCCCATGTCGTAGGTACTC
+
BB@@@BBC@@5999/9?ABCB=<<=@@@C>
@7RKHZ:00112:00014
ACGAGTGCGTTCCCCATGTCGTAGGTAC
+
99849@BAAC?@BB:;911<1//8,.//
@7RKHZ:00112:00018
TGATACGTCTCCTTCCTTAGTTACTTCAGTGCTC
+
98884894489592424878>;>>B>A@A@C***
@7RKHZ:00113:00012
AGCACTGTAGCTGTCACTA
+
@BB@;<;;<;<BBBCB@9=
@7RKHZ:00114:00020
ACGAGTGCGTTCCCCATGTCGTAGGTATC
+
?@@@@@BAA@=A>>4@@BAABBBB>A@@@
@7RKHZ:00115:00028
ACGAGTGCGTTCCCCATGTCGTAGGTACTC
+
BBBBBBA>>@2999,4B@CCCCDB@@AAAD
@7RKHZ:00116:00013
ACGAGTGCGTTCCCCATGTCGTAGGTACTC
+
:;;;<CBCBC@CCC:@:<;CC==::0111/
@7RKHZ:00118:00032
ACGAGTGCGTTCCCCATGTCGTAGG
+
A?8944444:2444,444///6//,
@7RKHZ:00119:00025
ACGAGTGCGTTCCCATGTCGTAGGTACTC
+
BBB:<;@=8;24404;@@BCECC@@9;<A
@7RKHZ:00120:00010
ACGAGTGCGTTCCCCATGTCGTAGGTACTC
+
==7<<BB@@@5999/9??@BC;9;=:;9A@
@7RKHZ:00121:00013
ACGAGTGCGTTCCCCATGTCGTAGGTACTC
+
?>849@>>>>5999/9>>@CCCBB>:;9@>
@7RKHZ:00121:00016
ACGAGTGCGTTCCCCATGTCGTAGGTACT
+
948894B>>>=@>>4>??=911<<-01/1
@7RKHZ:00122:00025
ACGAGTGCGTTCCCATGTCGTAGGTACTC
+
??>BDB>;9924904:??BCCAA?BACGB
@7RKHZ:00125:00027
ACGAGTGCGTCCATGTCGTAGGTACTC
+
==>@ABCCCCD@CBACCCC?=;<9999
@7RKHZ:00127:00016
TACTGAGCTACA
+
4,******8:99
@7RKHZ:00127:00026
ACGAGTGCGTTCCCCATGTCGTAGGTACTC
+
BBB:::@=9;2444,4:CA<=<A@;8<<99
@7RKHZ:00127:00027
ACGAGTGCGTTCCCATGTCGTAGTACTC
+
@A@9;;@@?>59914?>>BDECCCCCCC
@7RKHZ:00129:00019
ACGAGTGCGTTCCCCATGTCGTAGGTACTC
+
84848>A@@@5499/99999?>@@<89999
@7RKHZ:00130:00022
ACGAGTGCGTTCCCCATGTCGTAGGTAACTT
+
@@;99>>99959@@7CDCCC??87+--+--*
@7RKHZ:00131:00022
ACGAGTGCGTTCCCCATGTCGTAGGTACTC
+
=@@:;<BBAA=@@@4@;;;CCBAA>:;99?
@7RKHZ:00131:00025
ACGAGTGCGTTCCCATGTCGTAGGTACTC
+
9989449844244-4449@AA@A=>@999
@7RKHZ:00133:00020
ACGAGTGCGTTCCCCATGTCGTAGGT
+
//0//66699;;BB4@<99<8--,*,
@7RKHZ:00133:00021
ACGAGTGCGTTCCCCATGTCGTAGGTACA
+
//.//4==GCCDGG9CBCBB?1-*)*+)(
@7RKHZ:00134:00009
AGCACTGTAGCTGTCACTAGTTACTTGT
+
=>@B<<<B<;<@@CA@><<11-111,89
@7RKHZ:00136:00017
ACGAGTGCGTTCCCCAT
+
//./////442444,44
@7RKHZ:00136:00022
ACGCTCGTCCATGCGTAGTACAGTA
+
//0//6/449@44494933//882,
@7RKHZ:00137:00024
ACGAGTGCGTTCCCCATGTCGTAGGTACTC
+
CCB@@BCBCB@BCC:C:::AC@@B>:;<@>
@7RKHZ:00138:00022
AACGAGTGCGTTCCCCATGTCGTAGGTACTCA
+
,*,4//4449>;>>>2>9999994>;89/,,*
@7RKHZ:00138:00026
ACGAGTGCGTTCCCCATGTCGTAGGTACTC
+
;;A;<<BA@A5999/9ABBCCCCA739999
@7RKHZ:00139:00020
ACGAGTGCGTTCCCCATGTCGTAGG
+
//.///7/445999,9999>=411,
@7RKHZ:00140:00042
ACGAGTGCGTTCCCATGTCGTAGGTACTC
+
:>>;;9988:244-4;@BAAACC=?<99>
@7RKHZ:00144:00030
ACGAGTGCGTTCCCCATGTCGTAGGTACTC
+
AB>>==44442444,4;4449BBB@GHEED
@7RKHZ:00146:00032
ACGAGTGCGTTCCCCATGTCGTAGGTACTC
+
AA>9<;@>=;2999,49@@@B?<<@C<;>A
@7RKHZ:00147:00008
TAGTATCGAGCCTCCGCCATGACGAAGGTATTCC
+
//,,////,,,*,/7:::B=66811-1,///78,
@7RKHZ:00149:00032
ACGCTCGACATGCCCAGGTAGCAGGAGA
+
B=:;9444?:99DCB;::--,,,,22*,
@7RKHZ:00149:00042
ACGAGTGCGTTCCC
+
CCBCBCC@A@5999
@7RKHZ:00149:00043
ACGAGTGCGTTCCCCATGTCGTAGGTACTC
+
BBB@?ABA;;2444/9EAACCCCC@B:<<B
@7RKHZ:00100:00065
CGTGTCTCTAGGCACAGGATTTTGTGTAGA
+
HC@AABCCCBB?<<<?>;?@@A/99?9999
@7RKHZ:00102:00079
TGATACGTCTCCTTCCTTAGTTACTTCA
+
BBBB999CBBC@B?AEBABBB@99;;@A
@7RKHZ:00104:00098
ACGAGTGCGTTCCCCATGTCGTAGGTACTC
+
1/-,,,,,//56886@BBA;>=;9639988
@7RKHZ:00109:00071
ACGAGTGCGTTCCCCATGTCGTAGGTACTC
+
ABBBBB@@@@=@@@6ACCBBCAA><89999
@7RKHZ:00113:00081
ACGAGTGCGTTCCCCATGTCGTAGGTACTC
+
=BABBBBBBC>BAB4;=B@@A@@A>894?9
@7RKHZ:00115:00056
TCTCTATGCGCTCCACATGTCTAAGGTA
+
9<<AKB@ACCCBC@C<<<AA@9969;99
@7RKHZ:00116:00054
CGTGCTCTAGGCACATGGATTTTG
+
998@@9<;<A:4/////56677*,
@7RKHZ:00116:00087
ACGAGTGCGTTCCCCATGTCGTAGGTACTCAGGCTG
+
BCABCBC@??5994/9ABBBJGCC@<<9@A9969>>
@7RKHZ:00117:00093
ACGAGTGCGTTCCCCATGTCGTAGGTACTACT
+
AB9<;@>?995999/9BB@@AAAB;89911//
@7RKHZ:00122:00083
ACGAGTGCGTTCCCCATGTCGTAGGTACTC
+
=?AB;;<AACBKDD9CCCB@@>995899>>
@7RKHZ:00123:00054
ACGAGTGCGTTCCCCATGTCGTAGGTACTC
+
8=??@@A>9924991;ABCDBBBC>?@<;<
@7RKHZ:00123:00076
ACGAGTGCGTTCCCCATGTCGTAGGTACTC
+
=@<>;;<ABB?DCC9CCCCCC@?@679999
@7RKHZ:00130:00051
ACGAGTGCGTTCCCATGTCGTAGGTACTC
+
9934;>>>=>599194;9944492344;;
@7RKHZ:00131:00089
ACGAGTGCGTTCCCCATGTCGTAGGTACTC
+
?@CBABBB=@=>@@8AEDCBBBBB?9;<;@
@7RKHZ:00132:00082
TGATACGTCTCCTTCCTTAGTTACTTCAGT
+
:BA@@994111,/,/5658=?=A9924944
@7RKHZ:00134:00053
ACGATGTGCGTTCCCCATGTCG
+
9981116///8,///*/47;,-
@7RKHZ:00135:00068
ACGAGTGCGTTCCCCATGTCGTAGGTACTC
+
B??:=<GFDB=A>@6?499>????;>999>
@7RKHZ:00135:00090
CGTGTCTCTAGGCACAGGATTTTGTGTAG
+
>>=>?@><<BB@B;<<@<?AGG7AAA@99
@7RKHZ:00137:00060
ACGAGTGCGTTCCCCATGTCGTAGGTACTC
+
BBBBBBB?>>5999/9??@CCCCHA@ABBB
@7RKHZ:00138:00051
AGCACTGTAGCTGTCACTAGTTACTTGT
+
:==;111>;>ABBBBBBBB?=;=@@=@A
@7RKHZ:00138:00054
ATATCGCGAGGGTATGGAAGACTCT
+
9@@@@@AB@@A@@ABA5959>?>>8
@7RKHZ:00139:00056
ATCAGACACGGA
+
9:>>88;499?@
@7RKHZ:00139:00059
ACGAGTGCGTTCCCCATGTCGTAGGTACTC
+
41:11/668::@BB7:=ECCCECC@;<<<A
@7RKHZ:00142:00064
ACGAGTGCGTTC
+
:;AA@@A>>>69
@7RKHZ:00142:00065
ACGAGTGCGTTCCCCATGTCGTAGGTACTC
+
BB@BBBBA@@5994/9@BABBA>?479999
@7RKHZ:00143:00050
TGATACGTCTCCTTCCTTAGTTACTTCA
+
BBBBBCCBBBC@C@CBC@BB@6;9>;>?
@7RKHZ:00143:00084
ACGAGTGCGTTCCCCATGTCGTAGGTACTC
+
9<B@AABA?@5999/9@BBCDDCC@?@ACC
@7RKHZ:00144:00055
ACGCTCGACATGCCCAGGTACAGGAG
+
B99<<<<999=999-8>599A?@<@@
@7RKHZ:00144:00057
ACGAGTGCGTTCCCCATGTCGTAGGTACTC
+
?@@BBB@A>@5999/9BA@9<999=89<<<
@7RKHZ:00146:00050
ATATCGCGAGGGTATGGAAGACTCTATA
+
?@9:9@@9999099442499=?BB<D::
@7RKHZ:00149:00060
ACGAGTGCGTTCCCCATGTCGTAGGTACTC
+
?BBBBA@>9959>>4@CBBC<<;;=>?@A<
@7RKHZ:00106:00105
ACGAGTGCGTTCCCCATGTCGTAGGTACTC
+
>@9;;@CB@@5944/9@ABCCCCC>;<<<<
@7RKHZ:00107:00100
ACGAGTGCGTTCCCCATGTCGTAGGTACTC
+
@@BBBBDBA@5999/999;BCCBB>@AAB<
@7RKHZ:00107:00108
ACGAGTGCGTTCCCCATGTCGTAGGTACTC
+
=?7<<BA@DD5944/9@@@@AA@@=@AAAC
@7RKHZ:00116:00108
ACGAGTGCGTTCCCCATGTCGTAGGTACTC
+
;=;@@A@@>D6999/9?@@CECBB?@AAAC
@7RKHZ:00123:00143
CGTGTCTCTAGGCACAGGATTTTGTGTAG
+
C;;;AADDDDEEBB<9494999-9::6//
@7RKHZ:00128:00116
ACGAGTGCGTTCCCCATGTCGTAGGTACTC
+
??B@@ACB;;5449/9??@BCCDC@C;<<>
@7RKHZ:00134:00100
TAGTAATCAGCCTCCGC
+
4////,/////544249
@7RKHZ:00136:00148
ACGAGTGCGTTCCCCATGTCGTAGGTACTC
+
?B@99;<;;@<A@B6=@=>>:11/5.////
@7RKHZ:00137:00100
ACGAGTGCGTTCCCCATGTCGTAGGTACTC
+
498;94;;9989992=>@@C;;;;A89<A=
@7RKHZ:00137:00110
ACGAGTGCGTTCCCCATGTCGTAGGTACTC
+
=@@AA@B@@@5999/9DBABBA@A@@AAAE
@7RKHZ:00137:00120
TAGTATCAGCCTCGCCATGACGAAGGTATTCC
+
>>@994?9948>A>A=@;;1111-/,//,*/,
@7RKHZ:00139:00141
ACGAGGTGCGTTCCCCATGTCGTAGGTACTC
+
49389244444<BBB:CABAAAC@@;8999?
@7RKHZ:00140:00148
ACGAGTGCGTTCCCCATGTCGTAGGTACTC
+
=98;@BA@@@5999/9FBDCCCCC@CCCB9
@7RKHZ:00145:00125
TCTCTATGCGCTCCACATGTTCTAAGGTA
+
,,,,2//49444424;944954442424:
@7RKHZ:00147:00105
ACGATGTGCGTTCCCCATGTCGTAGGTACTC
+
610////6689>AAB8CDDCCCCBB>9<>AA
@7RKHZ:00148:00130
ACGAGTGCGTTCCCCATGTCGTAGGTACTC
+
=?<;<<A?@@5999/9@ABBDCBB@:<=BB
@7RKHZ:00148:00134
ACGAGGTGCGTTCCCCATGTCGTAGGTACTC
+
9434424444499@A9BDCEABA9:67?9?@
@7RKHZ:00100:00170
TCTCTAATTGCGCTCCCACATGTCTAAGGT
+
>==4442424:44449-4998:@>9:249:
@7RKHZ:00104:00169
ACGAGTGCGTTCCCCATGTCGTAGGTACTC
+
1111/686992499/9??>BCAAA=:<=BB
@7RKHZ:00104:00181
ACGATGTGCGTTCCCCATGTGTAGGTACTC
+
,---,,,22<>5888,9A1,,,,,*,///>
@7RKHZ:00115:00183
TAGTAATTCAGCCTCCGCCATGACGAA
+
49444:;;=988511,/87/4//8//,
@7RKHZ:00123:00159
TACTGAGCTACACACACAGAAAGATTGGTGC
+
9>>9444994449B@>=9999699>?AABC>
@7RKHZ:00133:00169
ACGAGTGCGTTCCC
+
@@844844448=AC
@7RKHZ:00138:00164
ACGAGTGCGTTCCCCATGTCGTAGGTACTC
+
=@?@@@@A>B5<<<4<BBBCCCCCBC@AAC
@7RKHZ:00101:00214
ACCATGACGTGCGTTCCCCATGTCGTAGGTACTC
+
492444444449=A?BHH9CGCCFCBAA??@AA>
@7RKHZ:00107:00228
ACGAGTGCGTTCCCATGTCGTAGGTACTC
+
497>==:;;;244-9999@AA;;88<999
@7RKHZ:00113:00220
ACATCGGAAGTGCGTTCCCCATGTCG
+
//////,/,/844496:;B8BA@@@?
@7RKHZ:00115:00204
ACGAGTGCGTTCCCCCATGTCGTAGGTACTC
+
=9898@@@@@59999+9B99994;?B?AAAA
@7RKHZ:00115:00222
ACATTCGGAATGTGCGTTCCCATGTCGTAGGTACTC
+
11//,//7756/1/667,,,*,,,/889@A>ACAAA
@7RKHZ:00119:00213
ACTCGAATGTGCGTTCCCCATGTCTAGGTACTC
+
,,,,,,*,,2//995944,49499733113393
@7RKHZ:00119:00214
ACTCGGAATGGTGCGTTCCCCATGTCGTAGGTACTT
+
1-,--*,*,,*,,,/659;@199@>111-,*,,,,*
@7RKHZ:00119:00215
TACTTCGAAGCTACACACACAGAAAGATTGGTGC
+
8111,///,/8;99:BDC@AA===:977;;;;B8
@7RKHZ:00120:00224
TACATTCGAAGCTACACACACAGAAAGATTGGT
+
18-,,*,,,*,8999=;=<@@A99;9;@@?CCD
@7RKHZ:00120:00244
AAGCCATCGAAGTGCGTTCCCCATGTCGTAGGTACTC
+
1,//,/////,/6//4;2444,444949=;C@A9:9>
@7RKHZ:00121:00225
ACTCGGAAGTGCGTTCCATGTCGTAGGTACTC
+
444442424944498=8<;CCCCCA>5898A@
@7RKHZ:00122:00220
ATTGAAATTTGGTGCGTAC
+
90,..688;;9,,,,,,,,
@7RKHZ:00123:00231
ACATCGAAGTGCGTTCCCCATGTCGTAGGTAACTC
+
*******)***,4@?@BC5<;AAAB@@@9;<?BA@
@7RKHZ:00124:00210
ACGAGTGCGTTCCCATGTCGTAGGTACTC
+
9;;AA99999599144449::4967AAAA
@7RKHZ:00126:00231
ACTCGGAATGTGCGTTCCCCATGTCGTAGGTACTC
+
1////,/,/////1><AAA6ACBBCD@@@@<<9B;
@7RKHZ:00130:00209
TCTCTATGCGCTCCACATGTCTAAGGT
+
111///////1//,//69449==8?=@
@7RKHZ:00135:00208
AGCACTGTAGCTCGTCACTAGTTACG
+
/7/////114944444444//6,///
@7RKHZ:00135:00230
ACGAGTGCGTTCCCCATGTCGTAGGTACTC
+
BCCBAA@>@@5999,9@@AHCCED@B:;<B
@7RKHZ:00142:00221
ACGAGTGCGTTCCCCATGTCGTAGGTACTC
+
898449988;5999/9@BBCBBBC?;<<<<
@7RKHZ:00149:00237
ATATCGCGACGGGTATGGAAGACTCTATAGAGG
+
;;;>>>>99999-444::;>B=4////,,,,.3
@7RKHZ:00102:00279
TAGTACAGCCTCGCCATGACGAAGGTATTCC
+
/,,,,,,,/,3>=>?CBBBBBB=>;?98596
@7RKHZ:00131:00283
AATTAATCGCGAGGGTATGGAAGACTCTATAGA
+
1,.,/,//889=@DABABC9:8<A@>@888886
@7RKHZ:00145:00269
ACTCGGATGTGCGTTCCCCATGTCGTAGGTACTC
+
8-,,,*,,,0,4499::@6=@BBCB@@@7;;;B@
@7RKHZ:00108:00307
ACGAGTGCGTTCCCATGTCGTAGGTACTC
+
2196644444244-4444499448;9;9@
@7RKHZ:00117:00342
AACCATCGGAATGTGCGTTCCCCATGTCGTAGGTACTC
+
@5424444242444444:=B??6:444994??969444
@7RKHZ:00118:00329
TACTGAGCTACACACACAGAAAGATTGGT
+
888944499=ADBDCCCCBBB:==@=?=@
@7RKHZ:00119:00346
TGAACTTCGAATCGTCTCCTTCCTTAGTTAACTTCAGT
+
>9924424442449==>F?@69699///,/,/7,//44
@7RKHZ:00122:00311
AAGCCATCGGAATGTGCGTTCCCCATGTCGTAGGTACTC
+
498878=4424244;9<<G=???/99>@?ABBB?BECDB
@7RKHZ:00124:00336
AAGCCATCGGAATGTGCGTTCCCCATGTCGTAGGTACTC
+
82447444924249@A>::ACCC999CFBB@:;6799>8
@7RKHZ:00126:00337
AAGCCATCGGAATGTGCGTTCCCCATGTCGTAGGTACTC
+
92449444424899;4<:A>A9=6=@@ABCBFC=?==;9
@7RKHZ:00126:00338
AAGCCATCGGAATGTGCGTTCCCCATGTCGTAGGTACTC
+
=;==????B>@<9=94:::?@@@:?;<;AAA?@<=949=
@7RKHZ:00116:00358
TGATACCGTCTCCTTCCTTAGTTACTTCA
+
444344244:::;?=?>?9;;;59<D@CG
@7RKHZ:00119:00383
ATATCCGCGAGGGTATGGAAGACTCTATAG
+
1?111,/7/44;-4449242449887733.
@7RKHZ:00123:00356
TGATACGTCTCCTTCCTTCAGTGC
+
61///76684969@B@DDDCCABB
@7RKHZ:00127:00352
ACGAGTGCGTTCCCCATGTCGTAGGTACTC
+
BBB@@@99982444,4@>@BCCBC@;=?AC
@7RKHZ:00133:00387
ACGAGTGCGTTCCCCATGTCGTAGGTACTC
+
@@BBBBCCAA7;;;4;BBABB@@@?:;<AA
@7RKHZ:00134:00391
CGTGTCTCTAGGCACAGGATTTTGTGTAG
+
AA@A;<=AA>D69991/,/8880///888
@7RKHZ:00137:00376
ACGGTGCGTTCCCCATGTCGTAGGTACTC
+
A@@=@@B>>;@@@6@BBCCCA@@@;<=DC
@7RKHZ:00138:00361
ACGAGTGCGTTCCCCATGTCGTAGGTACTC
+
;;BBA999?A5999/999<<<CCCBBCAAA
@7RKHZ:00139:00353
TGATACGTCTCCTTCCTTAGTTACTTCAGTGC
+
CCB<9<;AA@@@A@C>@<?9969>>599994/
@7RKHZ:00123:00415
ACGAGTGCGTTCCCCATGTCGTAGGTACTC
+
443444449>;=AA19;944///65.////
@7RKHZ:00127:00422
ACGCTCGACATGCCCAGGTACAGGA
+
84349994::9BBC>CC@A@=999>
@7RKHZ:00134:00404
AGCACTGTAGCTGTCACTAGTTACTTGTG
+
88844949944====@99999599969>/
@7RKHZ:00135:00423
ACGAGTGCGTTCCCCATGTCGTAGGGTACTC
+
11.//866885999,4999=?ABBA=B@@A>
@7RKHZ:00142:00408
ACGAGGTGCGTTCCCCATGTCGTAGGTACTC
+
B9:<<?AAAA?5999/99>>@@999<89999
@7RKHZ:00142:00441
ACGAGTGCGTTCCCCATGTCGTAGGTACTC
+
993444449BAFFF7@>999/1/6,.////
@7RKHZ:00144:00418
ACGAGTGCGTTCCCCATGTCGTAGGTACTC
+
@;849@@ABBACCC:B;=<><>>>-01/76
@7RKHZ:00149:00444
TGATACGTCTCCTTCCTTAGTTACTTCAG
+
;88844444448=?B@C?B<<:<CB?AA@
@7RKHZ:00129:00462
ACGAGTGCTTCCCCATGTCGTAGGTACTC
+
,,./////378;;6844444444244444
@7RKHZ:00130:00470
ACGAGTCGTTCCCCATGTCTAGGTACTC
+
,,./,,,//782808/11//899399=8
@7RKHZ:00133:00456
GACGAGGGGTCGTTCCCCATGTCGTAGGGGGGGGGTACTC
+
6//.////*//44@;:;6;111///>>8888888"34444
@7RKHZ:00134:00475
TAGTATCACCTCGCCAT
+
444444998,////566
@7RKHZ:00136:00494
ACGAGTCTTCCCCATGTCGTAGGGGGGGGGGGGGGGTACTC
+
/,,,,,26;;::5///////444444444444444"4444;
@7RKHZ:00145:00452
GGGACGAGGGGGGTCTTCCCCATGGGGGGTCGTAGGGGGGTACTCATCACCGGG
+
;;26/.//8888+8/42444,44/8C::+8/////////(/66=??=8;;2444
@7RKHZ:00149:00465
ACGAGTCGTTCCCCATGTCTAGGGGTACTC
+
/,,,***,,2822,//1166>ABB8<9998
@7RKHZ:00137:00518
ACGAGTGCGTTCCCCATGTCGTAGGTACTC
+
988489==445999-9ABCDHEDB?B<<=G
@7RKHZ:00137:00532
ACGAGTGCGTTCCCCATGTCGTAGGTACTC
+
@A>99;>>>?<???4@@AAJCDBDCBACAC
@7RKHZ:00138:00523
ACGAGTGCGTTCCCCATGTCGTAGGTACTC
+
9::;<CA?@@2444/9@BBBCDBB?A<<;C
@7RKHZ:00139:00516
ACGAGTGCGTTCCCCATGTCGTAGGTACTC
+
9;;A@AABBD?BBB6@?AA@<<;B>A<==C
@7RKHZ:00141:00505
ACGCTCGACATGCCCAGGTACAGGAG
+
//.///499:949=-4469899;;==
@7RKHZ:00141:00529
TGATACGTCTCCT
+
::4344444,2**
@7RKHZ:00141:00541
TAGTATCAGCTCGCCATGATGAAGGTATTCC
+
4488>>@@A@BC@A>?BA899959<?>><A6
@7RKHZ:00144:00524
ACGAGTGCGTTCCCCATGTCGTAGGTACTC
+
9974444::;6<9</9AAABCCBB@<==DD
@7RKHZ:00137:00558
ACGAGTGCGTTCCCCATGTCGTAGGTACTC
+
BBABBCBB?=<=@@6ACDBAADBB@>@AAC
@7RKHZ:00137:00571
ACGAGTGCGTTCCCCATGTCGTAGGTACTC
+
8>>>==>@995999,9@AAACABA@BCCA@
@7RKHZ:00140:00561
TCTCTATGCGCTCCACATGTCTAAGGT
+
8449999=CCECE@AAAAGACDC@DA<
@7RKHZ:00140:00568
TAGTATCAGCCTCGCCATGACGAAGGTATTCC
+
9ACB=BAAA@:;;BB?BBB9>=>596999295
@7RKHZ:00141:00553
ATATCGCGGGAGGTAGTGAAGACTCTATAG
+
989>>>99911>=1/1///,///4=938??
@7RKHZ:00143:00576
ACGAGTGCGTTCCCCATGTCGTAGGTACTC
+
@@<;;A@@995499/9A@ABBCAB??<<<C
@7RKHZ:00144:00554
ACGAGTGCGTTCCCCATGTCGTAGGTACTC
+
44349CCBBB6944,9?>@ABB>@<?;<<B
@7RKHZ:00148:00582
TACTGAGCTACACACACAGAAGGATT
+
449999A;;;@BABBB<8--+-+**)
@7RKHZ:00149:00550
ACGAGTGCGTTCCCCATGTCGTAGGTACTC
+
BBAABHCB==6944-9B@ABBBAA?BAAAC
@7RKHZ:00149:00552
ACGCTCGACATGCCCAGGTACAGGAG
+
843449@B><<9@@:99599999A@@
@7RKHZ:00141:00846
ACGAGGTGCGTTCCCCATGTCGTAGGTACTC
+
9;BFC>AB@@@;>BB4>99994999274499
@7RKHZ:00145:00840
ACGAGTGCGTTCCCATGTCGTAGGTACTC
+
9@@;;9?B>>59919@B@BC<<;A?<<<@
@7RKHZ:00145:00843
ACGAGTGCGTTCCCCATGTCGTAGGTACTC
+
;BCCBCCBAA==@@6@AABCCBBB@:;<<9
@7RKHZ:00147:00817
ACGAGTGCGTTCCCCATGTCGTAGGTACTC
+
BDBCCB@>995999/999>>>>99589444
@7RKHZ:00148:00847
ACGAGTGCGTTCCCCATGTCGTAGGTACTC
+
>@?BBB@;882444/9B@BCCCCC@BBBBB
@7RKHZ:00127:00886
AACGAGGTGCCCCCCC
+
451;11,///111///
@7RKHZ:00139:00874
ACGAGTGCGTTCCCCATGTCGTAGGTACCTC
+
89899949882444,499>><@11-11/,//
@7RKHZ:00141:00874
ACGAGTGCGTTCCCATGTCGTAGGTACCTC
+
497<<BA@@@244-9>>>@B?<<;;11-1<
@7RKHZ:00142:00889
ATCAGAACACGGA
+
;334492////,/
@7RKHZ:00140:00949
TACTAAGGTTCGTCCTAACTT
+
91///,/,,*,///,//,//,
@7RKHZ:00142:00921
ACGAGTGCGTTCCCATGTCGTAGGTTATC
+
9::C@=889>6991<BA@=;///,.,///
@7RKHZ:00142:00931
ACGAGTGCGTTCCCATATCGTAGTT
+
9;>>?C<<<B<@@11/*((((((((
@7RKHZ:00143:00924
GAACGGGAAGGTTGCCGGTTTCCCCCCCCAATTGGATTCCG
+
*,*,,2*,*,*,*//5656::::;;;:8$;242/,/65650
@7RKHZ:00147:00933
AACGGAAGGTTGCC
+
<-11,/56,/,//,
@7RKHZ:00150:00021
ACGAGTGCGTTCCCCATGTCGTAGGTACTC
+
99848>=?=EDDDC9AA@@@@994234444
@7RKHZ:00150:00028
ACGAGTGCGTTCCCCATGTCGTAGGTACTC
+
9:@?@@A@AB@CCG:CAAACDCCB679999
@7RKHZ:00151:00026
ACGAGTGGTTCCC
+
=@@@A@ABD?BBB
@7RKHZ:00153:00032
TACTGAGCTACCACACACGAGA
+
998>9944444244/,,*****
@7RKHZ:00154:00022
CGTGTCTCTAGGCACAGGATTTTGTGTAGA
+
@B@@@BBCB@@=@A>>??9999/9?>@999
@7RKHZ:00155:00030
ACGAGTGCGTTCCCCATGTCGTAGGTACTC
+
9;;B?=;;882499,49999AAAB?BBB99
@7RKHZ:00156:00042
CGTGTCTCTAGGCACAGGATTTGTGTAG
+
A>99;AABDDCCCGDBB@99919B999@
@7RKHZ:00159:00034
ATCACGACACGGACACAGCAGAACACACACGTAAC
+
;6.///////494449999444944443333331.
@7RKHZ:00160:00031
ACGAGTGCGTTCCCCATGTCGTAGGTACTC
+
9;C@BACDCC@CCC9AABBBBBB@=?>999
@7RKHZ:00160:00032
ACGAGTGCGTTCCCCATGTCGTAGGTACTC
+
9;@@@ACDBC7;99/9999@@@>A<?<<<A
@7RKHZ:00161:00032
TCTCTATGCGCTCCCACATGTCTAAGGTACTG
+
9444449999:444-44444444424244:6/
@7RKHZ:00163:00014
ACGAGTGCGTTCCCCATGTCGTAGACTC
+
AB<9999;9;54;;,44499//////66
@7RKHZ:00163:00018
ACGAGTGCGTTCCCCATGTCGTAGGTACTC
+
>9849B@?>BACCC9>;>9994442344?9
@7RKHZ:00163:00042
AGCACTGTAGCTGTCACTAGTTACTTGT
+
11=>21188:BA@@BBBBBCC@<<<>AA
@7RKHZ:00164:00004
ACGAGTGCGTTCCCCATGTCGTAGGTACTC
+
8=<@;;9>>@5999,4:9>BCCCC@@AAAA
@7RKHZ:00164:00041
TAGTATCGAGCCTCG
+
4//////////,444
@7RKHZ:00167:00016
ACGAGTGCGTTCCCCATGTCGTAGGTACTC
+
>@@@@@CCCC@CCC9<<@@@9994734444
@7RKHZ:00174:00029
TCTCTATGCGCTCCACATGTCTAAAGGT
+
=8/11////;;@C<=<99999///+,*,
@7RKHZ:00177:00019
AGCACAGTAGCTGTCACTAGTTACTTGT
+
>9984444:AA9;99999111-///,//
@7RKHZ:00177:00024
ACGAGTGCGTTCCCCATGTCGTAGGTACTC
+
=9;89@@>>85999/9ABBCCCCCDA<=<A
@7RKHZ:00177:00037
ACGAGTGCGTTCCC
+
/10/66//442990
@7RKHZ:00184:00044
TAGTAATCAGCCTCGCCATGACGAAGGTATTCC
+
499942444449:>9;6;=>>>9959699,*,*
@7RKHZ:00184:00048
ACGAGTGCGTTCCCCATGTCGTAGGTACTC
+
=@8;94449=>ABC:DDCCCCCB?>@;<<B
@7RKHZ:00187:00013
TGATACGTCTCCTTCCTTAGTTACTTCA
+
B@@?BBCCCCC9;;<@A>?@@8<<BABA
@7RKHZ:00187:00014
ACGAGTGCGTTCCCCATGTCGTAGGTACTC
+
BBBABBDB@;2444/9@ABCCDCD?>AAB@
@7RKHZ:00188:00025
TCTCTATGCGCTCCACATGTCTAAGGTA
+
44/,,,,,06944599984444424244
@7RKHZ:00188:00027
ACGAGTGCGTTCCCCATGTCGTAGGTACTC
+
?9:;<CAABC>BBA9AADB@<111,0////
@7RKHZ:00189:00007
ACGAGTGCGTTCCCCATGTCGTAGGTACTC
+
BBBBBBA@@@5999,9999BCCBD@AAAAA
@7RKHZ:00192:00004
ACGAGTGCGTTCCCATGCTCGTAGGTACGTC
+
9;?A>94844244-4488////,,*,0,///
@7RKHZ:00192:00045
ACGAGTGCGTTCCCCATGTCGTAGGTACTC
+
??B?9<<@@@6999,4999@AC?B>@<<9?
@7RKHZ:00193:00039
ACGAGTGCGTTC
+
>><@@@@@@@59
@7RKHZ:00197:00007
ATCAGACACGGACACAGACAGAACACAC
+
9;AA=?;===2841111/////7114=9
@7RKHZ:00197:00031
TACTGAGCTACACACACAGAAAGATTGGTG
+
A?@;;;4@>>894>9944444-48824247
@7RKHZ:00151:00082
ACGAGTGCGTTCCCCATGTCGTAGGTACTC
+
@@@@BBAACBEHDH9<=99>9844734494
@7RKHZ:00152:00099
TGATACGTCTCCTTCCTTAGTTACTTCAGT
+
ABCB;<<DCCCDC@C?ACA;;89@A<9994
@7RKHZ:00156:00058
ACGAGTGCGTTCCCCATGTCGTAGGTCTC
+
8:999<A@@?5999/9999944449<?AA
@7RKHZ:00158:00057
TAGTATCAGCCTCGCCATGACGAAGGTATTCC
+
A@>>=>>>?@=@BCC@CA89>9969<944BB7
@7RKHZ:00159:00099
ACGAGTGCGTTCCCCATGTCGTAGGTACTC
+
9;@BBBAB>>5444/9@@DDBAA@<?@@@A
@7RKHZ:00161:00095
ACGAGTGCGTTCCCCATGTCGTAGGTACTC
+
CCCBBB99<E@CCC:CDCCCCCBC>89999
@7RKHZ:00162:00076
ACGAGTGTGTTCCCCATGTCGTAGGTACTC
+
=@@@@@ACCDBCDD9<<CCCCCCD@;=<B@
@7RKHZ:00163:00082
TAGTATCAGCCTCGGAAGGTATTCC
+
CCBBB@ACDDBA??=@=@@ABB>A<
@7RKHZ:00168:00052
ACGAGTGCGTTCCCCCATGTCGTAGGTACTC
+
9<C@@@ACCC@CCHD3C=<;CDDCC@C<999
@7RKHZ:00168:00054
ACGAGTGCGTTCCCATGTCGTAGGTACTC
+
@;89>>9944244-44:99=?=8<@@<=<
@7RKHZ:00169:00050
ACGAGTGCGTTCCCCATGTCGTAGGTACTC
+
9;?999<>>@;@@@6@>@==@>9948999C
@7RKHZ:00175:00086
ATCAGACACGGACACGCAGAAC
+
88>;;;BA>92844444///,/
@7RKHZ:00176:00056
CGTGTCTCTAGCAC
+
1//6//444444/6
@7RKHZ:00176:00062
ACGAGTGCGTTCCCCATGTCGTAGGTACTC
+
49>;;;@AAA<BBB8ADCCDNAABCCCCBA
@7RKHZ:00178:00079
ACGAGTGCGTTCCCCATGTCGTAGGTACTC
+
C@@ABBA>@@5999/9>@>@@BB@=@@<<9
@7RKHZ:00179:00078
TACTGAGCTACACACACAGAAAGATTGGTGCT
+
B@BCC@A;;;>>999949444-4442.6...5
@7RKHZ:00183:00050
ACGAGTGCGTTCCCCATGTCGTAGGTACTC
+
=@>;9999482499,4949@A@@@?;><=C
@7RKHZ:00185:00091
ACGAGTGCGTTTCCCCATGTCGTAGTACTC
+
?>899@@>>@D1999,444///7//.///6
@7RKHZ:00186:00063
ACGAGTGCGTTCCCCATGTCGTAGGTACTC
+
9;B@@@ABBB@CCC9=<@@C<<<B=;<<EG
@7RKHZ:00188:00082
ACGAGTGCGTTCCCATGTCGTAGGTACTC
+
9<B@??@949599144444////,.////
@7RKHZ:00189:00070
ACGAGTGCGTTCCCCATGTCGTAGGTACTC
+
9?7;;<99@A6999,4949:998=;:49A9
@7RKHZ:00189:00073
ACGAGTGCGTTCCCCATGCTCGT
+
988444444424AB6>@?9////
@7RKHZ:00189:00089
ACGAGTGCGTTCCCCATGTCGTATGGTACTAC
+
;;;CCCBBA@6999/9991/7//,,2,,,,,,
@7RKHZ:00191:00092
ACGAGTGCGTTCCCCATGTCGTAGGTACTC
+
@ACCBCDCB@;===6=?BBBCB>?=>@A@C
@7RKHZ:00194:00084
ACGAATGTGCGGTTCCCCA
+
<8,,*,*****),2788*/
@7RKHZ:00194:00091
TCTCTATGCGCTCCACATGTCTAAGGTAA
+
AAABEFCCBCCCA?9999994//,/,//,
@7RKHZ:00195:00067
ACGAGTGCGTTCCCCATGTCGTAGGTACTC
+
>@@BBB@@@@5999/9999ACB@@=@<==D
@7RKHZ:00195:00079
ACGAGTGCGTTCCCCATGTCGTAGGTACTC
+
48?>@ACCCA=ABB8AACDCC@@A9899>9
@7RKHZ:00196:00061
TAGTATCAGCCTCGCCATGACGAAGGTATTCC
+
;;@@@ACCA@C@AB??BA?B@=@=A?BAB@DB
@7RKHZ:00197:00052
ACTGAGTGCGTTCCCCATGTCGTAG
+
1////////442///*///////37
@7RKHZ:00197:00087
TAGTATCATGCCT
+
41<11//,,*0),
@7RKHZ:00198:00051
ACGAGTGGTTCCCATGTCGTAGGTACTC
+
6;01//7,/,1:::ABCCCDFF>=@@>>
@7RKHZ:00156:00129
AGCACTGTAGCTGTCACTAGTTACTTGT
+
888////666?;<;@>>>?995949889
@7RKHZ:00158:00116
ACGAGTGCGTTCCCCATGTCGTAGGTACTC
+
??B@?ACCB@5999/9?=@CCCCD@CAAAC
@7RKHZ:00161:00138
TCTCTAGCGCTCCCATGTCTAAGGGTACTG
+
944444;8////8+//99997473,14444
@7RKHZ:00164:00113
ACGCTCGACATGCCCAGGTACAGGAGA
+
==:<;A@B@>>944-4?69944454//
@7RKHZ:00164:00122
ACGAGTGCGTTCCCCATGTCGTAGGTACTC
+
BBC@AABAA?<@@@4?B@@BAA>>4:999A
@7RKHZ:00166:00103
TAGTATCAGCCTCCGCCATGACGAAGGTATTCC
+
41////8766,4424424//88//,/,///,42
@7RKHZ:00166:00140
ACGAGTGCGTTCCCCATGTCGTAGGTACTCT
+
=@>A>A999>5999,4:9;>AAAB=78:7//
@7RKHZ:00167:00139
ACGAGTGCGTTCCCCATGTCGTAGGTACTC
+
AA@@;;9>?A6999/9999@A@9958949=
@7RKHZ:00171:00139
ACGAGTGCGTTCCCCATGTCGTAGGTACTC
+
AB>@@BBB@@=@AB6ABDCCAA>>;89999
@7RKHZ:00174:00114
ACGAGTGCGTTCCCCATGTCGTAGGTACTC
+
?A<9;<<99@5999/9F@AA?122:011:6
@7RKHZ:00174:00131
TAGTATCAGCCTCGCCATGACGAAAGGTATTC
+
=6///////9<?@9;8<@=@@11/+/,///,/
@7RKHZ:00174:00140
ACGAGTGCGTTCCCCATGTCGTAGGTACTC
+
44<894;9>>2944,9BBBCC<;;?;;<BA
@7RKHZ:00175:00118
ACGAGTGCGTTCCCCATGTCGAGGTACTC
+
9;BA@@BB==5999/9@BABCCDABBBA<
@7RKHZ:00177:00144
ACGAGTGCGTTCCCCATGTCGTAGGTACTC
+
4989;AAAABCDDC8AACCB;999<89999
@7RKHZ:00180:00115
ACGCTCGACATGCCCAGGTACAGAA
+
CBABCKCDFDDCAB<@>;>?:111,
@7RKHZ:00180:00128
ACGAGTGCGTTCCCCATGTCGTAGGTACTC
+
?@@BBBCBBB@CHH:DBBB@@<;;>>A@A9
@7RKHZ:00181:00102
ACGAGTGCGTTCCCCATGTCGTAGGTACTC
+
ABB:<<B@A@5999,9BABCCCCDB>@ACB
@7RKHZ:00182:00133
ACGAGTGCGTTCCCCATGTCGTA
+
9:;BB;99>>5999,9B@@CBBB
@7RKHZ:00185:00145
TCTCTATGCGCTCCCACATGTCTGAAGGTACT
+
94444444444444-44466:1///,/,/664
@7RKHZ:00186:00134
ACGAGTGCGTTCCCCATGTCGTAGGTACTC
+
>@@FCCCCCC=@>>6=@BBBCBB@>@@@AA
@7RKHZ:00186:00139
ACGAGTGCGTTCCCCATGTCGTAGGTACTC
+
9<A;;;A@@?5999/99DA9999><89999
@7RKHZ:00189:00108
ACGAGTGCGTTCCCCATGTCGTAGGTACTC
+
9;@@>>>>>><AAA6@A@@BC@@@?;<<EA
@7RKHZ:00190:00126
ACGCTCGACATGCCCAGGTACAGGAG
+
:=>CCCCBB><<CH<AA>99999<@9
@7RKHZ:00191:00113
GTCTCTGAATTCGCGCTCCACATGTCTAAGGT
+
24442,,-*-+,,,088;2999484;>?;?=9
@7RKHZ:00195:00119
ACGAGTGCGTTCTCCATGTCGTAGGT
+
4989>9;8BC@>D?ED<<<BA99989
@7RKHZ:00195:00141
ACGAGTGCGTTCCCCATGTCGTAGGTACTC
+
@B?AABB@>C5999/9@@ABCBAB>:<=AB
@7RKHZ:00196:00120
ACGAGTGCGTTCC
+
9;?@>@;:9DBHG
@7RKHZ:00198:00147
ACGAGTGCGTTCCCCATGTCGTTAGGTTACT
+
498;;;;BCCCGGG9<:9@<11,1/,.,//1
@7RKHZ:00151:00173
ATCAGACACGGACACAGCAGAACACAC
+
B8;;CBB;<<?BCBBBEDCCB@BBBBB
@7RKHZ:00151:00176
TACTGAGCTACACACACAGAGATTGGTGCT
+
=<99:=9>:;;<;=1;671////,393315
@7RKHZ:00153:00186
TAGTATCAGCCTCGCCATGACGAAGGTATTCC
+
4?99999=?@=ACCC@BBBBB9;8<CBCC@DB
@7RKHZ:00154:00168
ACGAGTGCGTTCCCCATGTCGTAGGTACTC
+
9474444844249929@ACGDCDC@@AACD
@7RKHZ:00157:00193
ACGAGTGCGTTCCCCATGTCGTAGGTACTC
+
?@BBBB@>>@5999,4?>>CCFDC@?:<<C
@7RKHZ:00163:00178
ACGAGTGCGTTCCCCATGTCGTAGGTACTC
+
1108889=9>5999/99@BABA@@>@AA@@
@7RKHZ:00170:00198
ACGAGTGCGTTCCCCATGTCTAGGTACTC
+
89:A;;9@@@5999/4:9>?843134944
@7RKHZ:00171:00168
ACGAGTGCGTTCCCCATGTCGTAGGTACTC
+
99;=====@@5999-9BB@?@>995894?>
@7RKHZ:00182:00187
TCTCTATGCGCTCCACATGTCTAAGGTA
+
>@A<==CICGDBC>@@A?>;;<B>@@;;
@7RKHZ:00185:00171
ACGAGTGCGTTCCCCATGTCGTAGGTACTC
+
1-,,,,0088,444,4>>999@>@8;<<D:
@7RKHZ:00186:00162
ACGAGTGCGTTCCCCATGTCGTAGGTACTC
+
=@BCCDDGCA6944/99;;CCCCC@BBBBC
@7RKHZ:00186:00173
ACGAGTGCGTTCCCCATGTCGTAGGTACTC
+
8>7999;;9B@EHC8CCCC@@;;;;>@>@>
@7RKHZ:00186:00190
ACGAGTGCGTTCCCCATGTCCGTAGGTACTC
+
9;;@@ACBBC?BBB9BBBBB@C;;<@@A@CB
@7RKHZ:00187:00173
ACGAGTGCGTTCCCCATGTCGTAGGTACTC
+
9;;:;ABA@C5999/;@BABBCBB?@A@@@
@7RKHZ:00189:00162
ACGAGTGCGTTCCCCATGTCGTAGGTACTC
+
:<BCCCBBBC?CBC9B:;:ABBBC@C<<<C
@7RKHZ:00196:00179
ATCAGAACACGGAACAAAGCAGAACACAA
+
93344423;;;2964?A9999442//,,*
@7RKHZ:00197:00176
ACGAGTGCGTTCCCCATGTCGTAGGTACTC
+
9<9999BBBB?CHH9BAA@@@99;>;><EA
@7RKHZ:00156:00225
ACGAGTGCGTTCCCCATGTCGTAGGTACTC
+
-,,,,0029B?AAA8AAACDCCCCD;<=A<
@7RKHZ:00162:00227
TACTGAGCTACCACACACAGAAAGATTGG
+
;:988:944488=944499444-4/6,.,
@7RKHZ:00163:00241
ACGAGTGCGTTCCCCATGTCGGTAGGTACTC
+
943448>BCC@CCD:CCAB@@894423444:
@7RKHZ:00164:00234
CGTGTCTCTAGGACACAATGGATTTTGTGTAG
+
>9494444444244:442:A=;;@@,/,,,,,
@7RKHZ:00168:00201
ACAGAGTGCGTTCCCCATGTCGTAGGTACTC
+
?:994;449==89AA8ACCDCDDBB@;<<=A
@7RKHZ:00170:00235
ACGAGTGCGTTCCCCATGTCGTAGGTACTC
+
>@:<<CCBCC2444/9>>>CCCBB@<@==9
@7RKHZ:00174:00237
ACGAGTGCGTTCCCCATGTCGTAGGTACTC
+
1/.//4999BEDCD9AD@@>>9982744@?
@7RKHZ:00178:00202
ACGAGTGCGTTCCCCATGTCGTAGGTCTC
+
:1.//788885999/9AB>@<<<A689A@
@7RKHZ:00178:00207
TGATACGTCTCCTTCCTTAGTTACTTCA
+
>>944444;;@=@=@>B>A@><@@A@CC
@7RKHZ:00179:00233
ACGAGTGCGTTCCCCATGTCGTAGGTACTC
+
99399BBABC?A@=299999>??>6894?9
@7RKHZ:00184:00202
ACGAGTGCGTTCCCCATGTCGTAGGTA
+
49:999@@9;:<CC9EAAACCA@@??@
@7RKHZ:00189:00207
ACGAGTGCGTTCCCCATGTCGTAGGTACTC
+
=?7994;;442499-9?>>ABBBB=@ABA@
@7RKHZ:00189:00221
AGTATCAGCCTCGCCATGACGAAGGTATTCC
+
44444444427734=9899<;>@BBG<=;=@
@7RKHZ:00191:00203
ATCAGACACGGACACAGCAGAACACAC
+
B@@A@@@@@@=@@@BBA;;;9<@>>@A
@7RKHZ:00192:00201
ACGAGTGCGTTCCCCATGTCGTAGGTACTC
+
:;01////4=>=CC:DCAACCDCC@@AAC@
@7RKHZ:00193:00203
ATATCGCGAGGGTATGGAAGACTCTATAG
+
1.:886999991999969699994<8:;B
@7RKHZ:00195:00213
TAATAATCAGCCTCGCCATGACGAAGGTATTCC
+
494942499999773949:;<111-1,1//,42
@7RKHZ:00197:00204
TACTGAATGCTCACACACAGAAAGATTGTC
+
<<9=8;244:44449::99444647664..
@7RKHZ:00198:00204
ACGAGTCGTCCCATGCTCG
+
498944;:444-4//////
@7RKHZ:00158:00262
CGTGATTCTCTAGGCACAGGATTTGTGTAG
+
8<<1//,/7/44;<>>99494440449666
@7RKHZ:00158:00281
ACTCGGAATGTGCGTTCCCCATGTCGTAGGTACTC
+
499=:9:944499442944,4;;ABC=;?7;99@9
@7RKHZ:00159:00267
TCTCTTGAAATTTGCGCTCCACATGTCTAAGG
+
/,,,,*,,2*,,*,64444<999999999695
@7RKHZ:00160:00273
ACGGAATGTGCGTTCCCCATGTCGTAGGTACTC
+
993149=9994@@6944,49999<@@@<<9;<<
@7RKHZ:00162:00267
ACGAGTGCGTTCCCCATGTCGTAGGTACTC
+
4979;@>@??6999,4=>?ACCAA<?;<;B
@7RKHZ:00164:00265
ACGAGTGCGTTCCCCATGTCGTAGGTACTC
+
99894444;;24<<1<DBCFBBBC@:;<BA
@7RKHZ:00165:00272
ACGATGTGCGTTCCCCATGTCGTAGGTAACTC
+
81./////19:;BCC5;:?==>:<<:0/,///
@7RKHZ:00166:00254
ATATCGCGACGGGTATGGAAGAC
+
434;;8444444-49442/,/6/
@7RKHZ:00166:00287
CTCTTCAATTTGCGCTCCACATGTCTAAGGTA
+
,,,,*,2*//+444439999999>99424244
@7RKHZ:00168:00260
TGATACGTCTCCTTCTTAGTTACTTCAGT
+
///.////4442424423442449977//
@7RKHZ:00168:00289
ACGGAAGTGCGTTCCCCATGTCGTAGGTACTCC
+
/-,*,*,,028:;BBB:BBB;;<2;;;:1/1;:
@7RKHZ:00170:00292
ACTGAATGTGCGTTCCCCATGTCGTAGGTACTC
+
8-,,,*,,,,/4424>>6;:9AB=9=;579=98
@7RKHZ:00173:00256
ACGAGTGCTTCCCCATGTCGTAGGTACTC
+
11.//6889:===694<CACE>?599999
@7RKHZ:00185:00276
ACGAGTGCGTTCCCCATGTCGTAGGTACTC
+
9;:;;@A@@D5999/9@@BJCCCC@A@@@C
@7RKHZ:00187:00283
GATTTGTGTAGTAGGC
+
@DDK@@??98344;98
@7RKHZ:00160:00323
AACCGGAGTGCGTTCCCCATGTCGTAGGTAT
+
/,/,.,//666;;2499/99DA@A@A@<894
@7RKHZ:00172:00330
ACGAGTGCGTTCCCCATGTCGTAGGTACTC
+
44344;@>>A8;994;BBCCCCCC>9;<@@
@7RKHZ:00173:00325
ACGAGTGCGTTCCCCATGTCGTAGGTACTC
+
493444999929994<BBCCCBBC@CB<;;
@7RKHZ:00173:00340
AACCAGGAGTGCGTTCCCCATGTCGTAGGTACTC
+
2*,*,,*,,206442499/4449:/1/0,0////
@7RKHZ:00182:00327
ACGAGTGCGTTCCCATGTCGTAGGTACTC
+
1/.66/499@=>>:9991<;;11,.66::
@7RKHZ:00182:00344
GTTAAGGTTAATTCCAAGGCCCTTCCGCCCA
+
,/-1,42424992424242/8+/,/,///+,
@7RKHZ:00188:00349
ACGAGTGCGTTCCCCATGTCGTAGGTATC
+
49<4444448899929C@@CCBBB>;<<=
@7RKHZ:00190:00306
ACGAGTGCGTTCCCCATGTCGTAGGTATC
+
//344448889=::,49499444897999
@7RKHZ:00191:00338
ACGAGTGCGTTCCCCATGTCGTAGGTACTC
+
BBABBB@@@>899=2=9=<<11/65.//44
@7RKHZ:00193:00312
ACGAGTGCGTTCCCCATGTCGTAGGTACTC
+
11.//666::=@@@6CAAACCCCC@BCAA@
@7RKHZ:00194:00346
CGTGTCTCTAGCAC
+
,*((**,,//4444
@7RKHZ:00198:00304
ACGAGTGCGTTCCCATGTCGTAGGTACTC
+
******,244699144449?B@B?C=<<@
@7RKHZ:00152:00376
ACGAGTGCGTTCCCCATGTCGTAGGTACTC
+
:;CCB@A@BB?BCC9B==<CCCBDBC>=>A
@7RKHZ:00156:00394
AACGAGTGCGTTCCCCATGTCGTAGGTACTC
+
,*,,,,/4;4929==294/<11//8,.//44
@7RKHZ:00159:00372
ACGAGTGCGTTCCCCATGTCGTAGGTACTC
+
CACCB9<;995994,4481//,,,*,,,//
@7RKHZ:00159:00385
CGTGTCTCTAGGCACAGGTTTTTGTGTAGA
+
/744449999>59<<;>AHDDF0?BCBDAB
@7RKHZ:00160:00358
ATCAGACACGGACACAGCAGAACACACAG
+
47>?>>>999699A<<9AAA>;>>999:0
@7RKHZ:00162:00355
AGCACTGTAGCTGTCACTAGTTACTTTGT
+
1116/1////49>948>999?<>999084
@7RKHZ:00170:00362
ACGAGTGCGTTCCCCATGTCGTAGGTACTC
+
498999@@@@5999/9F@@@@@@A>@CBB>
@7RKHZ:00186:00387
ACGAGTGCGTTCCCCATGTCGTAGGTACTC
+
?B?@?@BA@@=@AA7BBBA@CA@@<:;<@A
@7RKHZ:00194:00399
ACGAGTGCGTTCCCCATGTCGTAGGTACTC
+
==999;<AAB@CBB9B@@@@;<;D@C=@?C
@7RKHZ:00153:00437
TACTGAGCTACACACACAGAAAGATTGGT
+
?>>>>94999>9999999@>>:>995959
@7RKHZ:00161:00419
ACGAGTGCGTTCCCCATGTCGTAGGTACTC
+
?B?@9<<CBB7;;;4<?@>CCCCC<;;<<A
@7RKHZ:00161:00445
TACTGAGCTACACACACAGAAAGATTGGT
+
B9<89991//66/1////68:5822*,*,
@7RKHZ:00170:00428
ACGAGTGCGTTCCCCATGTCGTAGGTACTC
+
99?99;<<CCBCGG9AAA@BBC@?;89999
@7RKHZ:00171:00442
ACGCTCGACATGCCCAGGGTACAGGAGA
+
1/./44444444880444-48944249;
@7RKHZ:00173:00405
ACGAGTGCGTTCCCCATGTCGTAGGTACTC
+
@@?;999944249929=;>@@;;<=?>BB<
@7RKHZ:00174:00436
ACGAGTGCGTTCCCCATGTCGTAGGTACTC
+
BBBA99;?9959>>49<=BDHLCC@B<=<A
@7RKHZ:00177:00443
ACGAGTGCGTTCCCCATGTCGTAGGTACTC
+
;<;A@@@@>>5999/99D@A<<<A<?999?
@7RKHZ:00179:00448
ACGAGTGCGTTCCCCATGTCGTAGGTACTC
+
==@;;<BBCCCBAA49999>>999<89494
@7RKHZ:00182:00447
ACGAGTGCGTTCCCCATGTCGTAGGTACTC
+
49889494885999,9@>@<21>>,01/1<
@7RKHZ:00187:00447
ACGAGTGCGTTCCCCATGTCGTAGGTACTC
+
81;11/:6:68@?>9AEDGCCCAA?:;<9B
@7RKHZ:00190:00433
ACGAGTGCGTTCCCCATGTCGTAGGTACTC
+
=@?9;;<<<C@BBC9=<AAA<<<@=899>@
@7RKHZ:00190:00438
AGCACTGTAGCTGTCACTAGTTTACTTTGT
+
@@@;9<CBABCDCAC@949???19999-44
@7RKHZ:00193:00425
ACGAGTGCGTTCCCCATGTCGTAGGTACTC
+
==<99<A@@@5999/9??@C;;;B8:<@AA
@7RKHZ:00196:00445
ACGAGTGCGTTCCCCATGTCGTAGGTACTC
+
8989949=BB@CBB:CCBEBCB>=;;=@@>
@7RKHZ:00155:00465
ACGAGTGCGTTCCCCATGTCGTAGGTACTC
+
893:88:111;;::11199@;499<>9499
@7RKHZ:00155:00481
ACGAGTGCGTTCCCCATGTCGTAGGTACTC
+
>@AA?@C@@@5999/9>BBABBAB>>999<
@7RKHZ:00160:00467
ACGAGCTCCCACA
+
44344449;-444
@7RKHZ:00161:00455
ACGAGTGCGTTCCCCATGTCGTAGGTACTC
+
99894894499?@@/49944::;?634/11
@7RKHZ:00162:00487
ACGAGTGCGTTCCCCATGTCGTAGG
+
94>>@9;:<<?CJEBDBAAABA@A8
@7RKHZ:00163:00484
ACGAGTGCGTTCCCCATGTCGTAGGTACTC
+
94:9;=C@@?5999-9999@@?899;AAAA
@7RKHZ:00164:00493
ACGAGTGCGTTCCCCATGTCGTAGGTACTC
+
:;BCCBBBBB@BBB5:<<9@C<9;?@99<@
@7RKHZ:00166:00450
TACTGAGCTACACACACAGAAAGATTGGT
+
B:<<C@@@@;99?111/7///11=B?B@B
@7RKHZ:00172:00470
ACGAGTGCGTTCCCCATGTCGTAGGTACTC
+
1,,,,/////,4;@6B=<=CB?>@689>>>
@7RKHZ:00172:00478
ACGAGTGCGTTCCCCATGTCGTAGGTACTC
+
@B9<;<BCAC@CEE:CA@?B:<<BD<>?DC
@7RKHZ:00173:00463
AACGAGTGCGTTCCCCATGTCGTAGGTACTC
+
1,/.//4448BAHCD9=<<<9999@<?9999
@7RKHZ:00176:00451
ACGAGTGCGTTCCCCATGTCGTAGGTAACTCT
+
=>899944=B@DCCACCA@>999=971,/6//
@7RKHZ:00180:00482
ACGCTCGACCATGCCAGGTAG
+
89899>>442/8//,//76/3
@7RKHZ:00182:00487
ACGAGTGCGTTCCCCATGTCGTAGGTACTC
+
=?>??ABBCC5999/9>>@CDCBD>:;<99
@7RKHZ:00188:00460
TGATAGTCTCCCTTCCTTAGTTACTTCAGTGC
+
44434443344-4242424442444844496/
@7RKHZ:00195:00487
ACGAGTGCGTTCCCCATGTCGTAGGTACTC
+
88789944445999,4?999=4844894//
@7RKHZ:00196:00465
ATATCGCGAGGGTATGGAAGACTCT
+
CC;<<AA<21A811//,/5///443
@7RKHZ:00196:00473
TACTGAGCTACACACA
+
99/////,,///,,//
@7RKHZ:00198:00478
ACGAGTGCGTTCCCCATGTCGTAGGTACTC
+
8=;:;<BCCC@CCC:CBBECBA?B=79<B@
@7RKHZ:00153:00533
AACGAGTGCGTTCCCCATGTCGTAGGTATC
+
1,/686499=B?BBC6=9999999@=?@94
@7RKHZ:00154:00515
ACGAGTGCGTTCCCCATGTCGTAGGTACTC
+
9;B@@@AA?@=@@@8ABCCBCBBBA8:<<C
@7RKHZ:00155:00544
TAGTATCAGCCTCGCCATGACGAAGGTATTCC
+
;;A@>>>>9929>>>5;9?>>9;59@B9969=
@7RKHZ:00157:00527
ACGAGTGCGTTCCCCATGTCGTAGGTACTC
+
AABBAABA@@5444/9@@ADCCDC>@AAAC
@7RKHZ:00158:00510
TACTGAGCTACACACACAGAAAGATTGGT
+
@AACBBBB@@994944999995===@A79
@7RKHZ:00159:00507
TAGTAATCAGCCTTCCGCC
+
44444244448,/,/,//,
@7RKHZ:00160:00530
ACGAGTGCGTTCCCATGTCGTAGGTACTC
+
1/.///::BB@CC?CCCCBBBBB@@<<<?
@7RKHZ:00160:00544
TACTGAGCTACACACACAGAAAAGATTGGT
+
9;8>?@@A@BBBBCBA@?9888/9>><>;>
@7RKHZ:00161:00504
TCTCTATGCGCTCCACATGTCTAAGGTA
+
4499B??@;499959=??>@ABA?A>A?
@7RKHZ:00161:00512
ACGAGTGCGTTCCCCATGTCGTAGGTACTC
+
BBACBC?=@@5999/99;<CEDBC@A<=<C
@7RKHZ:00163:00521
ACGAGTGCGTTCCCCATGTCGTAGGTACTC
+
89?>99;?AB?CGG:DAAAAAA9968999@
@7RKHZ:00163:00535
ACGAGTGCGTTCCCCATGTCGTAGGTACTC
+
49?@@ACBCC@BBC:BDCABBCBC?A<<<A
@7RKHZ:00164:00534
TAGTATCAGCTTCGCCATGACGAAGGTATTCC
+
9989949@A=><?9989<<<<11,1,/88,42
@7RKHZ:00165:00534
TACTGAGCTCCACACAC
+
49444999889///,,,
@7RKHZ:00167:00544
ACGAGTGCGTTCCCCATGTCGTAGGTACTC
+
BBB99<CD@@=@@@4>@@@BB>>>?>132?
@7RKHZ:00168:00531
ACGAGTGCGTTCCCCATGCCGTAGGTACTC
+
9<BBBBBBBB@CBC9C<<<@@99;=899B9
@7RKHZ:00168:00542
ACGAGTGCGTTCCCCATGTCGTAGGTACTC
+
99?89444442///*/1/11//>8234444
@7RKHZ:00169:00505
ACGAGTGCGTTCCCCATGTCGTAGGTACTC
+
:;B<;<ECCC@CCC9CCCCC@@@>=;99<9
@7RKHZ:00169:00517
ACGAGTGCGTTCCCCATGTCG
+
9<CCBBBCBB>@BB9BCEDDC
@7RKHZ:00169:00548
ACGAGTGCGTTCCCCATGTCGTAGGTACTC
+
49?999@@@AACBC9AAA@ABBBC@ABCBA
@7RKHZ:00171:00501
ACGAGTGCGTTCCCCATGTCGTAGG
+
@A@BB@BCAA>ACC:DCDBA@@985
@7RKHZ:00171:00538
CGTGTCTCTAGGCACAGGATTTTGTGTAGA
+
AA=>;;;9999@>@>@:94499/94;:9=@
@7RKHZ:00171:00541
ACGCTCGACATGCCCAGGTACAGGAGA
+
89AAAAACBAAACG@CC@BBHCEACCC
@7RKHZ:00174:00548
TACTGAGCTACCACACACATGAA
+
;;A>>@?8444244///0,,,22
@7RKHZ:00175:00524
TCTCTATGCGCTCCACATGTCTAAGGT
+
??BBDCCAAACBBAEC:;;BABB?B>@
@7RKHZ:00176:00513
ACGAGTGCGTTCCCCATGTCGTAGTTACTC
+
9;@BB;;9>>5999/9::@@BA@;;6<@@A
@7RKHZ:00176:00522
ACGAGTGCGTTCCC
+
4434444///,///
@7RKHZ:00177:00525
TACTGAGCTACACACACAGAAAGATTGGTGCT
+
B:<<BBBA@@@@;;=94944404//,/,/...
@7RKHZ:00180:00510
TAGTATCAGCCTCGCCATGACGAAAGGTATTCC
+
899;A99<BA>BC@@=@A<A<111,1,1/,*,*
@7RKHZ:00181:00524
ACGAGTGCGTTCCCCATGTCGTAGGTACTC
+
9;AAB@BBBB>BCC9BAA@;<<BB<>;<<9
@7RKHZ:00183:00544
GACGAGCGTTCCCCATGTCGTAGGTACTC
+
?BCBB@@<=;<BD:HBBBCCA>>;8999?
@7RKHZ:00184:00541
ACGAGTGCTTCCCCATGTCGTAGGTACTC
+
//344444378::299994449A699;<@
@7RKHZ:00185:00521
ACGAGTGCGTTCCCC
+
>>0/1//6//,///*
@7RKHZ:00185:00524
ACGCTCGACATGCCCAGGTAGCAGGAGA
+
;<0///644:9ABC?BA<6/.///,///
@7RKHZ:00187:00524
ACGAGTGCGTTCCCCATGTCGTAGGTACTC
+
493444444;89=>6@BB@?@999;79=99
@7RKHZ:00189:00539
ACGCTCGACATGCCCAGGTACAGGAG
+
;1011@<A994;99-9B;>>;11-11
@7RKHZ:00192:00511
ACGAGTGCGTTCCCCATGTCGTAGGTACTC
+
?>9<;BA@@D5999/9@@ACECAB:;<99@
@7RKHZ:00195:00548
ACGAGTGCGTTCCCCATGTCGTAGGTACTC
+
=??@;99>8>2944,4::99999>679;A@
@7RKHZ:00151:00566
CGTGTCTCTAGGCACAGGATTTTGTGTAG
+
9A>@11111<;,1<994?9999/9A=>>@
@7RKHZ:00151:00589
AACAAACCCGAAATTTCCCCCCCC
+
6,///+//+///+/658;;::888
@7RKHZ:00153:00584
ACGAGTGCGTTCCCCATGTCGTAGGTACTC
+
1/.//4449>ECAB6?999>111@:01///
@7RKHZ:00158:00596
ACGAGTGCGTTCCCCATGTCGTAGGTACTC
+
8><84444449777071/////44234444
@7RKHZ:00165:00580
TACTGAGCTACACACACAGAAAAGATTTGGTGC
+
>?@@@@@@@@BCBCCBA@9988/9999085376
@7RKHZ:00167:00559
AGCACTGTAGCTGTCACTAGTTACTTGTGT
+
/8////////444898444:@594454444
@7RKHZ:00169:00563
TCTCTATGCGCTCCACATGTCTAAAGGTA
+
?@@AB;<<B;;9@=@9<9@@@999-9549
@7RKHZ:00171:00573
TGATACGTCTCCTTCCTTAGTTACTTCA
+
;;A?@@BBBBB?B@C@B?ACC@<<<>AB
@7RKHZ:00175:00574
ACGAGTGCGTCCCATGCTC
+
:8.1//////9;:;66///
@7RKHZ:00176:00557
ACGAGTGCGTTCCCCATGTCGTAGGTACTC
+
9;:@A@??@?5999/9?>>ABA994899>>
@7RKHZ:00176:00598
ACGAGTGCGTTCCCCATGTCGTAGGTATC
+
8=>99988842444,44499944848949
@7RKHZ:00180:00583
ACGAGTGCGTTCCCCATGTCGTAGGTACTC
+
9<@BBCCCCB@CCC6@@CC@@@@@<>>?>@
@7RKHZ:00182:00594
ACGAGTGCGTTCCCCATGTCGTAGGTTACTC
+
9;:C@@@CCC@CCD:C:<:?>>A=,0,11:<
@7RKHZ:00183:00577
TCTACTATGCGCTCCCACATGTCTAAGGTAC
+
444444449944444-444444444242444
@7RKHZ:00183:00596
ACGAGTGCGTTCCCCATGTCGTAGGTACTC
+
498999>>@BAHHF:CBBBCC=8=;89999
@7RKHZ:00183:00597
ACGAGTGCGTTCCCCATGTCGTAGGTACTC
+
948@@@@@A@>BBD:CDCBBCBBB=@ACBB
@7RKHZ:00184:00577
AGCACTGTAGCTGTCACTAGTTACTTGT
+
@A;;;@@A@ABBDCDA86611,111-99
@7RKHZ:00184:00580
ACGAGTGCGTTCCCCATGTCGTAGGTACTC
+
?@<@;;<ABC>BCC4<<@@?>>>>?:<;CA
@7RKHZ:00184:00587
CGTGTCTCTAGGCACATGGATTTTGT
+
///49??BGAA591----+----*,,
@7RKHZ:00186:00581
TCTCTATGCGCTCCACATGTCTAAAGTA
+
BBBCCAAACCDDC@A==<BAA9991999
@7RKHZ:00187:00599
ACGCTCGACATGCCCAGGTACAGGAG
+
B?@@C;;;B;;;AA<AC?;;<<<59<
@7RKHZ:00194:00593
ACGAGTGCGTTCCCCATGTCGTAGGTACTC
+
9;A;;9<99?<A@A7AAAAB@>>?489999
@7RKHZ:00197:00575
ATCAGACACGGACACAGCAGAACACACAGA
+
=:;;AB?AAC8=;@>@99999599894...
@7RKHZ:00199:00589
ACGAGTGCGTTCCCCATGTCGTAGGTAT
+
9989999>896999/44/76////646/
@7RKHZ:00156:00606
ACGAGTGCGTTCCCCATGTCGTAGGTACTC
+
BCB?AACCBA>BA@4@9;;;<<B@>@@<99
@7RKHZ:00157:00601
ACGAGTGCGTTCCCCATGTCGTAGGTACTC
+
;@@9;;A@@@6999/9>>>@BA@A>?;<<A
@7RKHZ:00158:00604
ACGAGTGCGTTCCCCATGTCTAGGTACTC
+
1/.//4444/56880/////443138444
@7RKHZ:00160:00600
CGTGTCTCTTACGGCACATGGATTTTGTGG
+
49999444424:994444//,////*///,
@7RKHZ:00165:00604
ACGAGTGCGTTCCCCATGTCGTAGGTACTC
+
99>;;;CCCGACCC:=<;EA@@BA>A<<>A
@7RKHZ:00166:00619
CGTGTCTCTAGGCACTGGATTTGTGTAGAG
+
99>A>A@9999241/,,*,,,*,,,0,//4
@7RKHZ:00167:00645
ACGCTCGACATGCCCAGGTACAGGAGA
+
1/661////8669@=@;999///,,**
@7RKHZ:00168:00636
ACGCTCGACATGCCCAGGTACAGGAGAAC
+
987/////666444-4488977856//,/
@7RKHZ:00168:00637
ACGAGTGCGTTCCCCATGTCGTAGGTACTC
+
@@BBBBC>?@5999/9AAA@311;:01/6/
@7RKHZ:00169:00618
ACGAGTGCGTTCCCCATGTCGTAGGTACTC
+
9;AABBAA>@5999/9@BCCBBCC@?:<<B
@7RKHZ:00171:00648
AGCACTGTAGCTGTCACTAGTTTACTTGT
+
ABCCC:<=AC@@@B;89>>999199=889
@7RKHZ:00173:00629
ACGAGTGCGTTCCCCATGTCGTAGGTACTC
+
BB@C==9;;99<CC:CDCCC@999489999
@7RKHZ:00173:00643
ATATCGCGAGGGTATGGAAGACTCTATAG
+
@?9;;ABACBB:?9995969>>>=78776
@7RKHZ:00174:00623
ACGAGTGCGTTCCCCATGTCGTAGGTACTC
+
BBB@BBCB?><@A@4B;;;<BBBBACAAAA
@7RKHZ:00174:00629
ACGAGTGCGTTCCCCATGTCGTAGGTACTC
+
@@;;9>@A;;8=CB8C<<<B>??@68999>
@7RKHZ:00176:00642
AGCACTGTAGCTGTCACTAGTTTACTTGT
+
<CCA@AADCBCCAA94999999-9=>;>=
@7RKHZ:00178:00627
ATATCGCGAGGGTATGGAAGACTCTATAG
+
9899>>>@99919999;??9=:;10097>
@7RKHZ:00183:00637
ACGAGTGCGTTCCCCATGTCGTAGGTACTC
+
498;;;CCCC@DLG:<;;;<9?>@<?<<<A
@7RKHZ:00186:00606
ACGAGTGCGTTCCCCATGTCGTAGGTACTC
+
>>899>9<;CADCC:EDC;;<@@A>AEECC
@7RKHZ:00186:00625
ACAGTGCGTTCCCCATGTCGTAGGTACTC
+
BBBBB999@5999/99<CCBBBF@<><>B
@7RKHZ:00188:00604
ACGAGTGCGTTCCCCATGTCGTAGGTACTC
+
BB??@CA;9>2444/9?@@CCCCC@CCC@@
@7RKHZ:00188:00648
ACGAGTGCGTTCCCCATGTCGTAGGTACTC
+
8>:;99@@9;8<AA4>?><<<AA@?89999
@7RKHZ:00190:00615
ACGAGTGCGTTCCCCATGTCGTAGGTACTC
+
?@AB@@@>>>5999/9@BCBCBCC>AAA<<
@7RKHZ:00191:00606
ACGAGTGCGTTCCCCATGTCGTAGGTACTC
+
=@7<<BCCDB@BCC:B@??BCDBB@>@A@A
@7RKHZ:00192:00621
ACGAGTGCGTTCCCCATGTCGTAGGTACTC
+
44899@999>;??@4?BCBAAAAA>?<99@
@7RKHZ:00192:00626
ACGAGTGCGTTCCCCATGTCGTAGGTACTC
+
BBABBEB@@@5999/9944?99=>;<?@@?
@7RKHZ:00196:00642
ACGAGTGCGTTCCCCATGTCGTAGGTACTC
+
=9:;@@@ABB>BCD9CCCB??@BBABCCCC
@7RKHZ:00198:00634
ACGAGTGCGTTCCCCATGTCGTAGGTACTC
+
:;;;BBBBBB<?>>8@@@@CBBBB=@@AAA
@7RKHZ:00198:00643
CGTGTCTCTAGGCACATGGATTTTGGTGTAG
+
,//799/////77;7///,////*/,////7
@7RKHZ:00198:00644
ACGAGTGCGTTCCCCATGTCGTAGGTACTC
+
BBA@?@CBBB@CBB9A;<;@@AAB?B<<<B
@7RKHZ:00169:00651
ACGAGTGCGTTCCCCATGTCGTAGGTACTC
+
998;>@@@9959@@4ACA<<<>11-./8;;
@7RKHZ:00171:00655
TCTCTATGCGCTCCACATGTCTAAGGT
+
4499?@@@AG;;9<@@99499492/,/
@7RKHZ:00172:00658
ACGAGTGCGTTCCCCATGTCGTAGGTACTC
+
99768:11/8,///*/44444444234444
@7RKHZ:00172:00661
ACGAGTGCGTTCCCCATGTCGTAGGTACTC
+
@CB:;<<:<BACCC7B@@@@BAA@>899<9
@7RKHZ:00173:00676
TCTCTATGCGCTCCCACATGTCTAAGGTACTG
+
44444444;99444-49:>:BCA@=A894;>/
@7RKHZ:00178:00654
ACGAGTGCGTTCCCCATGTCGTAGGTACTC
+
?ACCCCCCCC?CBA9BCBBBCCCC@C<=<B
@7RKHZ:00181:00674
ACGAGTGCGTTCCCCATGTCGTAGGTACTC
+
@<;<CBBBAAAAHG:CAAABA@@?48<9>>
@7RKHZ:00182:00670
AATATCGCGAGGTAGTGAAGAC
+
4238866////,////442449
@7RKHZ:00185:00654
TAGTATCAGCCTCGCCATGACGAAGGTATTCC
+
AAAB@B99992999><CBCCDAA>CBEAA@AA
@7RKHZ:00186:00651
ACGAGTGCGTTCCCCATGTCGTAGGTACTC
+
:<BBCCCCBB@CCC:CCEBBBB@@@:;<<@
@7RKHZ:00186:00693
TACTGAGCTACACACACAGAAAT
+
;A>@@AABCAABB<<8-,,,0*,
@7RKHZ:00187:00663
ACGAGTGCGTTCCCCATGTCGTAGGTACTC
+
?@CAFBCCBB?BCHAB@AABCCAB?@<<<A
@7RKHZ:00188:00691
ACGAGTGCGTTCCCCATGTCGTAGGTACTC
+
BB?@??@?@@=@@A6@@BBBBBB@8:99>>
@7RKHZ:00191:00652
ACGAGTGCGTTCC
+
94<88//,,,*,,
@7RKHZ:00192:00655
ACGAGTGCGTTCCCCATGTCGTAGGTACTC
+
9?;<111?;;,111*499>>?@@?-01:1/
@7RKHZ:00195:00676
ATATCGCGAGGGTATGGAAGACTCTATAGA
+
@?99999@99909994<B?@>=??773116
@7RKHZ:00195:00686
ACGAGTGCGTTCCCCATGTCGTAGGTACTC
+
AB8;;BCCCC@BAA9AAABCCBCC@@DAA@
@7RKHZ:00196:00673
TGATACGTCTCCTTCCTTAGTTACTTCA
+
;>>>>94////,/,/77:?BC@CCC9;<
@7RKHZ:00196:00694
ACGAGTGCGTTCCCCATGTCGTAGGTACTC
+
;<CCA@??992999,4:ABCCC@@=?@>>@
@7RKHZ:00197:00658
ACGAGTGCGTTCCCCATGTCGTAGGTATC
+
1/,2,/1;;;:;?;1::999A999234//
@7RKHZ:00197:00669
TGATACGTCTCCTTCCTTAGTTACTTCA
+
444444=9999596959699959AB?BB
@7RKHZ:00197:00678
ACGCTCGACATGCCCAGGTACAGGAG
+
@@@ABBBAAACCCI>BB@A?A;;8;@
@7RKHZ:00198:00670
ACGAGTGCGTTCCCCATGTCGTAGGTACTC
+
887;=?@BFB@CCD:A<><A@<><:;1/1/
@7RKHZ:00199:00666
TGATACGTCTCCCCCCCTTCTTAGTTACTTC
+
/1,,,,/6799CCAAA';2448499=4/,**
@7RKHZ:00199:00674
ACGAGTGCGTTCCCCATGTCGTAGGTACTC
+
BCBBBBBBB@6994,9==@@@@??58<99>
@7RKHZ:00169:00712
ACGAGTGCGTTCCCCATGTCGTAGGTACTC
+
@C@A@BCCCC?CAB7B;<;A@@?@689999
@7RKHZ:00181:00715
ACGAGTGCGTTCCCCATGTCGTAGGTATTC
+
@B;<;>@@995999,444;;A994;89924
@7RKHZ:00182:00733
ACGAGTGCGTTCCCCATGTCGTAGGTACTC
+
9;;@CCBBDC>BBB9BAAAA<99?5;9AB@
@7RKHZ:00184:00736
ACGAGTGCGTTCCCCATGTCGTAGGTACTC
+
>@?@>@;;;D=@@@6C>>>><<9>>BCAAA
@7RKHZ:00186:00729
ACGAGTGCGTTCCCCATGTCGTAGGTACTC
+
?A<99;<;;@BCGH:C>?>DCAAA>;<999
@7RKHZ:00187:00711
ACAGTGCGTTCCCCATGTCGTAGGTACTC
+
884844449@BBC9@@=@@;<<B@FCCBB
@7RKHZ:00188:00704
CGTGTCTCTAGGCACAGGATTTTGTGTAG
+
48:444?;:4B?B<;9@>9999/9A984>
@7RKHZ:00188:00707
ACGAGTGCGTTCCCCATGTCGTAGGTACTC
+
:;;FAAAB;979?B/999>>B?>>;<9499
@7RKHZ:00188:00744
ACGAGTGCGTTCCCCATGTCGTAGGTACTC
+
BBAB?@@A@@5;;;4<BCCCCCCC@A:<<C
@7RKHZ:00188:00745
ACGAGTGCGTTCCCCATGTCGTAGGTACTC
+
>?89999;9C@CHD7=<HDC==<A>89;>>
@7RKHZ:00188:00746
CGTGTCTCTAGGCACATGGATTTTGTGTAGA
+
8><<<GGCCCE@@==111;1111*///8444
@7RKHZ:00191:00712
ACGCTCGACCATGCCCAGGTAGCAGGAGA
+
4479/11//,/7/44-4776/./887//4
@7RKHZ:00191:00732
ACGAGTGCGTTCCCCATGTCGTAGGTACTC
+
AA@??@<;<CBCCC:CCCBBCBB?>:;<A@
@7RKHZ:00191:00736
AGCACTGTAGCTGTCACTAGTTAC
+
BBBC9<4:;99;994//////,44
@7RKHZ:00191:00742
TCTCTATGCGCTCCACATGTCTAAGGTACT
+
444449:@A@A>>5944494444249////
@7RKHZ:00191:00744
ACGAGTGCGTTCCCCATGTCGTAGGTACTC
+
B?7:;@@>A@6999/9@@ACC=<<@C<<<C
@7RKHZ:00192:00723
ACGAGTGCGTTC
+
?@CCAAABDC@A
@7RKHZ:00195:00741
ACGCTCGACATGCCCAGGTACAGGAGAC
+
99>999994:9=99-44244444249;;
@7RKHZ:00199:00744
CGTGTCTCTAGGCACA
+
/11////44442444/
@7RKHZ:00199:00746
ATCAGACACGGACACAGCAGAACACACAG
+
BCBB:9<ABC6;;C;<<:C@B@221;1,,
@7RKHZ:00157:00786
TAGTATCAGCCTCGCCATGACGAAGGTATTCC
+
44>@>999992448><BCCBBCB@C@BBB=A?
@7RKHZ:00165:00755
ACGAGTGCGTTCCCCATGTCGTAGGTACTC
+
?BB<;<<AAA>AAA7@@@B999>>5891;1
@7RKHZ:00167:00764
AGCACTGTAGCTGTCACTAGTTACTTGT
+
BC?AADCCDCBBBCDC@@ACE?BDB9;;
@7RKHZ:00168:00799
ACGAGTGCGTTCCCCATGTCGTAGGTACTC
+
9;ABBCCA;;2444/9@@BBCCCC?B<<<@
@7RKHZ:00171:00794
ACGAGTGCGTTCCCCATGTCGTAGGTACTC
+
@@;;;A?>>@699<49@@B@@@@?=;<<A@
@7RKHZ:00173:00752
ACGCTCGACATGCCCAGGTACAGGAG
+
??8::BDDCBBBCC>@>8;:<<BACC
@7RKHZ:00173:00763
ACGAGTGCGTTCCCCATGTCGTAGGTTACTC
+
8>8999;;?;;=>=6=AAA91111,0,1///
@7RKHZ:00176:00768
CGTGTCTCTAGGCACATGGATTTGTGTAG
+
@@@BCBFAB<<8;BB99;A99919???@9
@7RKHZ:00180:00799
ACGAGTGCGTTCCCCATGTCGTAGGTACTC
+
;;7998499A<AAA744444444:779=9=
@7RKHZ:00182:00755
ACGAGTGCGTTCCCATGTCGTAGGTACTC
+
BBBBEA>>>>59919448=9988=<944:
@7RKHZ:00182:00780
ACGAGTGCGTTCCCCATGTCGTAGGTACTC
+
:;AB@ABB997;>>4A@@@C<<<CCCAAAF
@7RKHZ:00183:00756
ACGAGTGCGTTCCCATGCTCGTAGGTACAGT
+
@@894166//,/857799//////,/7////
@7RKHZ:00183:00787
TCTCTATGCGCTCCCACATGTCTAAGGTA
+
4499;:99994444-49:;;@;>:@C?BB
@7RKHZ:00185:00764
ACGAGTGCGTTCCCCATGTCGTAGGTACTC
+
49;94>CA;<:<AA/9999476666.//66
@7RKHZ:00186:00764
ACGAGTGCGTTCCCCATGTCGTAGGTACTC
+
9;B999999954::2:BA999994234444
@7RKHZ:00187:00752
ACGAGTGCGTTCCCCATGTCGTAGGTACTC
+
9<CCCCCCBB@BDD9AACBB;<;B>@@AA@
@7RKHZ:00191:00777
ACGAGTGCGTTCCCCATGTCGTAGGTACTC
+
@=<?>?@@@?=AHH9BADCE@<;;589999
@7RKHZ:00191:00796
CGTGTCTCTAGGCACAGGATTTTGTGTT
+
>99944?994;:4444484444,////,
@7RKHZ:00193:00771
ACGAGTGCGTTCCCCTATGTCGTAGGTACTC
+
@A:994=999<A==,44444994//,.////
@7RKHZ:00193:00789
ACGAGTGCGTTCCCCATGTCGTAGGTACTC
+
?A;@ABAA@C>BAB7A>>>>>@@@889@@9
@7RKHZ:00194:00754
ACGAGTGCGTTCCCCATGTCGTAGGTACTC
+
<=CCCCCCAA?A>?4@99999=?@>B;;<C
@7RKHZ:00194:00773
ACGAGTGCGTTCCCCATGTCGTAGGTACTC
+
?@CCBBBCBB>@AA7A@@@CCBBC@BCCAA
@7RKHZ:00195:00752
CGTGTCTCTAGGCACAGGATTTGTGTAG
+
9?BB<<>DC>@=@;<9B=?BDB<<<BAA
@7RKHZ:00198:00753
ACGAGTGCGTTCCCCATGTCGTAGGTACTC
+
49>11/////,///*/44444444774444
@7RKHZ:00150:00815
ACGAGTGCGTTCCCCATGTCGTAGGTACTC
+
AB>@;<<=8@<A@A9A??ABCDCC=@A<=<
@7RKHZ:00151:00847
TGATACGATCTCCTTCCTTAGTTACTTC
+
1/606////,,,*/787:?1:;;=:959
@7RKHZ:00154:00807
ACGAGTGCGTTCCCCATGTCGTAGGTACTC
+
ABA?@@<<<DBDDD:CDBAA?@995899?=
@7RKHZ:00156:00811
ATATCGCGAGGGTATGGAAGACTCTATA
+
BACABBBB@@@>ABBB@CBCBC:<;;;A
@7RKHZ:00156:00840
ACGAGTGCGTTCCCCATGTCGTAGGTACTC
+
>>>A;;;@@C@CCC9<><ABCBAA>A=;;A
@7RKHZ:00157:00824
TGATACGTCTCCTTCCTTAGTTACTTCA
+
99998449=995424242//8,///,/7
@7RKHZ:00157:00829
ACGCTCGACATGCCCAGGTACAGGAG
+
BBABBBCCCBBBCD>CC=@@CCCBCB
@7RKHZ:00160:00815
ACGAGTGCGTTCCCCATGTCG
+
??89999>>=5999,4:;9@?
@7RKHZ:00160:00844
TCTCTATGCGCTCCACATGGTACTG
+
BBBBBBCCCAEBCACBAAC@@@ABB
@7RKHZ:00164:00823
ACGAGTGCGTTCCCCATGTCGTAGGTATC
+
?=<?9;<BBB@DCB6@>9999;;B?AB;4
@7RKHZ:00170:00822
ACGAGTGCGTTCCCATGTCGTAGGTACTC
+
;;3;;@@AA@59904@@@ACBAA?:;<=C
@7RKHZ:00174:00836
TGATACGTCTCCTTCCTTAGTTACTT
+
BBB8899999959892/,///,//00
@7RKHZ:00177:00816
ACGAGTGCGTTCCCCATGTCG
+
@@A9;;@@@@=AAB9D<<<CB
@7RKHZ:00183:00810
ACGCTCGACATGCCCAGGTACAGGAG
+
9938@>>9?A>844-4898449999=
@7RKHZ:00188:00823
ACGAGTGCGTTCCCATGTCGTAGGTACTC
+
=B>B?@@@@@599144499D?@@>>9999
@7RKHZ:00189:00805
TAGTAGCCTTCCGCATGACGAAGGTATT
+
////4:;24242444/66688,/,///5
@7RKHZ:00191:00818
ACGAGTGCGTTCCCCATGTCGTAGGTACTC
+
99:<;@@>@@5999/9999998>><?9994
@7RKHZ:00191:00835
TCTCTATGCGCTCCACATGTCTAAGGTTA
+
944==?99<@AA::4948444//,/,/,/
@7RKHZ:00193:00835
ACGAGTGCGTTCCCATG
+
;@:;;44866,//+//,
@7RKHZ:00195:00827
ACGAGTGCGTTCCCCATGTCGTAGGTACTC
+
89>>9948882444,4;;AB<9;>689998
@7RKHZ:00196:00845
ATCAGACACGGACACAGCCAGAA
+
>00///1::BAC9//8//,/222
@7RKHZ:00197:00814
TAGTATCAGCCTCGCCATGACGAAGGTATTCC
+
ABC;9<@>@>89;4???9;;A995429449:2
@7RKHZ:00198:00804
ACGAGTGCGTTCCCCATGTCGTAGGTACTC
+
=@;;;BBCCC@FCC:CBBA@;;;@=?C999
@7RKHZ:00150:00893
TACTGAGCTACACACACAGAAAGATTGGT
+
<19<@BAABC@@<99949944-48==A@B
@7RKHZ:00151:00866
TACTGAGCTACACACACAGAAAGATTGGT
+
999<@AECGCBB@A<99A99918=>;??A
@7RKHZ:00153:00872
ACGAGTGCGTTCCCCATGTCGTAGGTACTC
+
B?>>A@?8995999-9A99<@@AA>@<<<B
@7RKHZ:00155:00883
CGTGACTCTACG
+
,,***,/,////
@7RKHZ:00156:00863
ACGAGTGCGTTCCCGATGTCGTAGGTACTC
+
9<;;>>>>99244-44;:99:;44249966
@7RKHZ:00160:00864
ACGAGTGCGTTCCCGATGATCGTAGGTATC
+
8934=84499;99-44444//////,////
@7RKHZ:00160:00874
ACGAGTGCGTTCCCCATGTCGTAGGTAC
+
<;;BA944442444,494//////,.77
@7RKHZ:00161:00870
TGATACGTCTCCC
+
94/////76444-
@7RKHZ:00162:00850
TGATACGTCTCCTTCCTTAGTTACTTCA
+
899>@AACBCFBD@C@CBCCC?AAB=@A
@7RKHZ:00166:00894
ATATCGCGAGGGTATGGAAGACTCTATAG
+
@>@ABBBBCCDAF>><@C@BBA@@>>?@;
@7RKHZ:00167:00873
ACGAGTGCGTTCCCCATGTCGTAGGTACTC
+
4=84899;;<ACCB4<99984444779999
@7RKHZ:00168:00857
CGTGTCTCTAGGCACAGGATTTGTGTAG
+
9C<<=DDCEGC?A<<9D@99919>984>
@7RKHZ:00169:00881
ACGAGTGCGTTCCCCCATGTCGTAGGTACTC
+
=:<9>9994424444+4:=A;99A@<?9998
@7RKHZ:00170:00859
ACGAGTGCGTTCCCCATGTCGTAGGTACTC
+
49>999444=?BBC9A:;9=ACABAB<<<B
@7RKHZ:00170:00896
ATATCGCGGGGGTATAGACTCTATAGAGG
+
9;>>@@99999+4;:94:9=A>@>@210,
@7RKHZ:00175:00887
ACGAGTGCGTTCCCCATGTCGT
+
CB;<<=<>;;:;;;+1///,**
@7RKHZ:00176:00876
ACGCTCGACCAGTACAGGAGACTG
+
99899<;11,///////,/////4
@7RKHZ:00176:00895
ACGAGTGCGTTCCCCATGTCGTAGGTACTC
+
:;;BB@>>>>5999/9@99<B<999;9@A9
@7RKHZ:00177:00871
ACGAGTGCGTTCCCCATGTCGTAGGTACTC
+
==?>9;<A@A6999/99999999?479449
@7RKHZ:00178:00859
ACGAGTGCCGTTCCCCAT
+
898111//,//,/660/4
@7RKHZ:00179:00860
ACGAGTGCCGTTCCCCATGTCGTAGGTACTC
+
9:8AA@>@=@B?BHL:CCC<=<AAA@@A;99
@7RKHZ:00179:00872
ACGAGTGCGTTCCCCATGTCGTAGGTACTC
+
AA?@@@@AAB@BHD9CCCBB@@>>5899>>
@7RKHZ:00181:00854
TACTGAGCTACACACACAGAAAGATTGGT
+
499444;;99AAAADDBDDDC@BBB;;8;
@7RKHZ:00181:00897
ACGAGTGCGTTCCCCATGTCGTAGGTACTC
+
@?;?999>>>5999,9?>>BCDCF@BBBBC
@7RKHZ:00186:00896
ATATCGCGAGGGTATGGAAGACTCTATAG
+
@BBCBBBAAAC?CGEC@CCCCCCCBB@?:
@7RKHZ:00187:00894
ACGAGTGCGTTCCCCATGTCGTAGGTACTC
+
AB:;;A<;;B?CBD4==<<A@9;;=??999
@7RKHZ:00188:00898
ATCAGACACGGACACAGAC
+
>>>>?;.///,//,,,///
@7RKHZ:00193:00891
ACGAGTGCGTTCCCCATGTCGTAGGTACTC
+
BBBBBB99<A=AAA6@99999@=>779494
@7RKHZ:00194:00857
ACGAGTGCGTTCCCCATGTCGTAGGTACTC
+
9@@?;;9@??6999,4499>9=9958999?
@7RKHZ:00196:00896
ACGCTCGACATGCCCAGTACAGGAG
+
@A?C<<<ACBAA@?:>9999<@@CC
@7RKHZ:00197:00850
ATATCGCGAGGGTATGGAAGACTCTATAG
+
489@9999@=B@AAAABDACB<<:@?>=:
@7RKHZ:00197:00854
ACGAGTGCGTTCCCCATGTCGTAGGTACTC
+
=@@A;;<>>@5999-4:;ABBCCC<<?BBA
@7RKHZ:00198:00868
ACGAGTGCGTTCCCCATGTCGTAGGTACTC
+
?@>;89@@992994,4444==999=ABDGD
@7RKHZ:00153:00908
AGCACTGTAGCTGTCACTAGTTACTTGTG
+
@>8444:9999944444999=;?>A@?@;
@7RKHZ:00154:00933
TATTGAATCGCTCGCACTGAGAATG
+
///,4424::;9;9@99/////,//
@7RKHZ:00158:00905
ACGAGTGCGTTCCCCATGTCGTAGGTACTC
+
48748=894=;9;;2==99;4@@@?@AABB
@7RKHZ:00180:00934
TACTGAGCTACACACACAGAAAAGATTGGT
+
94444444444;;99?994///*///,.44
@7RKHZ:00182:00929
ACGAGTGCGTTCCCCATGTCGTAGGTACTC
+
91011//6885999,4449B@A@FC<<<>?
@7RKHZ:00185:00902
ACGAGTGCGTTCCCCATGTCGTAGGTACTC
+
8@>>;;<A>C5;9;149;<BCDBGBDCCEC
@7RKHZ:00194:00916
ACGAGTGCGTTCCCCATGTCGTAGGTACTC
+
??AB@@@AA@6999/9>@@?AA@@=?999>
@7RKHZ:00194:00930
TACTGAGCTACACACACAGAAAGATTGGTG
+
?;@?BCCCBA@=;9999A?>>1;94@B8::
@7RKHZ:00196:00906
ACGAGTGCATTCCCATGTCGTAGGTACTC
+
==:99@?>9=244-4444ACB??=@BAAA
@7RKHZ:00198:00915
TGATACGTCTCCTTCCTTAGTTACTTCAGT
+
BBBB>@>9999242424249994442449A
@7RKHZ:00205:00031
ATATCGCGAGGGTATGGAAGACTCTATA
+
=@:;;AAAADEBEFCC?BDBCCCCCB;=
@7RKHZ:00207:00008
ACGAGTGCGTTCCCCATGTCGTAGGTACTC
+
8191/////85=9=6=ACAAA<99;?99<@
@7RKHZ:00207:00022
ACGAGTGCGTTCCCCATGTCGTAGGTACTC
+
?@@:;<BBBB=@@@8ABABB@9;95899>9
@7RKHZ:00212:00030
ACGAGTGCGTTCCCCATGTCGTAGGTACTC
+
=88;;@@ABC@CCC:C<<<CA@@A>?@<<9
@7RKHZ:00213:00009
ACGAGTGCGTTCCCCATGTCGTAGGTACTC
+
49?@@=944;2499,4@@@AB@>>>?<>=D
@7RKHZ:00213:00031
ACGAGTGCGTTCCCCATGTCGTAGGTACTC
+
=@:;;B@@?A=@@@6@CBAABA@@=;<;BB
@7RKHZ:00216:00046
ACGAGTGCTTCCCCATGTCGTAGGTACTC
+
=?;?@@<98;>>>6@@@@B@999599444
@7RKHZ:00217:00007
TGATACGTCTCCTTCCTTAGTTACTTCA
+
?==9:;;9AAA>B>B>A<?:;7;<CAEE
@7RKHZ:00218:00020
CGTGTCTCTAGGCACAGGATTTTGTGTAGA
+
9999994:9==>>@49484449,9499444
@7RKHZ:00220:00035
ATATCGCGAGGGTATGGAAGACTCTATA
+
;;:<<AAACDDCDBAA=A?@AAA@8;87
@7RKHZ:00222:00011
TGGTAATCGTCTCCTTCCTTAGTTACTTCAGT
+
>C=4469994:,-*,22*,*,//,44424444
@7RKHZ:00225:00006
ACGAGTGCGTTCCCCATGTCGTAGGTACTC
+
9<@@ABA@@@5999-9>?>ACAADACAAAB
@7RKHZ:00226:00014
ACGAGTGCGTTCCCCATGTCGTAGGTACTC
+
498;99=:::2444,4?@>@BA;;8:BBBC
@7RKHZ:00227:00008
AAACCGGGAATCGGTGCCGTTCCCCCATG
+
89-4233,42444889;74424;;;+44,
@7RKHZ:00228:00015
ACGAGTGCGTTCCCCATGTCGTAGGTACTC
+
4;?;99A@@8;@@?4CBBCCCA@@@:;<@A
@7RKHZ:00232:00020
ACGAGTGCGTTCCCCATGTCGTAGGTACTC
+
8>>A999==@;=@@6@A@ACCGAB;;=<9@
@7RKHZ:00233:00007
ACGAGTGCGTTCCCCATGTCGTAGGTACTC
+
44894444882499,444444449;7999;
@7RKHZ:00234:00038
ACGAGTGCGTTCCCCATGTCGTAGGTACTC
+
@A<@@@@@>@=@@@6@@@AA@>@=4349;9
@7RKHZ:00235:00012
CGTGTCTCTAGGCACATGGATTTGTGTAGA
+
=8>99444::;2449444:444-49999=?
@7RKHZ:00235:00017
GAACCCAAAATTTCCCCCGGGGGAAAATTTTTTTCCCC
+
,/,//+///*/858888*4444+444,444444&444,
@7RKHZ:00236:00006
TGATACGTCTCCTTCCTTAGTTACTTCA
+
>44899>444=>@>=;=;>>>;>>@=AD
@7RKHZ:00236:00012
ACGAGTGCGTTCCCCATGTCGTAGGTACTC
+
9<?@@BB@@D6944/9999AAA@D>A<==A
@7RKHZ:00237:00013
ACGAATGTGCGTTCCCCATGTCGTAGGTACTC
+
//./,/////44<BBA6BA<<44998784449
@7RKHZ:00237:00033
ACGAGTGCGTTCCCCCCCCATGTCGTAGGTACTC
+
>@@ABBA@@?29999999$9999@AB@A=@BB<<
@7RKHZ:00238:00005
ACGAGTGCGTTCCCATGTCGTAGGTACTC
+
BBBCA@>>99699144449;;8==?BBCD
@7RKHZ:00238:00023
ACGAGTGCGTTCCCCATGTCGTAGGTACTC
+
A@B@ABCGCCACEC9CCCCCACBB6:<ABA
@7RKHZ:00241:00031
ACGAGTGCGTTCCCCATGTCGTAGGTACTC
+
BB@AACCCCC@BCC:CEDCEBCCC@AB;99
@7RKHZ:00202:00056
ATCAGACACGGACACAGCAGAACAGCACA
+
48889?78482///1///066771////8
@7RKHZ:00202:00062
TGATACGTCTCCTTCCTTAGTTACTTCAG
+
?9989444///,/567:;:BB@?665///
@7RKHZ:00203:00070
TGATAGTCTCCTTCCTTAGTTACTTCA
+
4444444;999A>A>=@BAA?AABBCC
@7RKHZ:00203:00084
ACGAGTGCGTTCCCCATGTCGTAGGTACTC
+
:;:@B@@@@@5999/9BBBC=<;A?:<;94
@7RKHZ:00204:00092
ACGAGTGCGTTCCCCATGTCGTAGGTACTC
+
>A?ABBBBBB>BBB9DHEFCCCBB>:;<<9
@7RKHZ:00205:00052
ACGAGTGCGTTCCCCATGTCGTAGGTACTC
+
AABBBBB@@@5944/9A@ACCCCC@>=@99
@7RKHZ:00205:00083
TCTCTAGCGTCCCACATGTCTGAAGGTAC
+
//////;:@9995444/7/////,/,/68
@7RKHZ:00206:00071
ACGAGTGCGTTCCCCATGTCGTAGGTACTC
+
?@CCBA@>>>5999/9>>>>=>>=<;<<AA
@7RKHZ:00207:00090
ACGAGTGCGTTCCCCATGTCGTAGGTACTC
+
>@C;;<CCCGACCC5==AAAHBBBA<?>CC
@7RKHZ:00208:00088
ACGAGTGCGTTCCCCATGTCGTAGGTACTC
+
=??A?@A@@@=@AB9CDDCBBBBA>:;<@@
@7RKHZ:00209:00090
ACGAGTGCGTTCCCCATGTCGTAGGTACTC
+
BBAC:9;BBB?CCC:CBBA@@BCE@?@AA@
@7RKHZ:00214:00063
ACGAGTGCGTTCCCCATGTCGTAGGTACTC
+
@@ABBBB@@@=@@@6@<<<CCCCC@C<>=A
@7RKHZ:00218:00072
ACGAGTGCGTTCCCCATGTCGTAGGTACTC
+
4438844449?@==19:9499:4423967/
@7RKHZ:00219:00085
ACGAGTGCGTTCC
+
9;<;9?>>9;8=C
@7RKHZ:00220:00050
ACGAGTGCGTTCCCCATGTCGTAGGTACGTC
+
BBABBBBA@@5999/9@@@CCC>=-011//,
@7RKHZ:00223:00062
ACGAGTGCGTTCCCCATGTCGTAGGTACTC
+
>?@;<<BBCC@CCF9AAC;;<B>>;;<99A
@7RKHZ:00225:00063
ACGAGTGCGTTCCCCATGTCGTAGGTACTC
+
BCB??@CBCC@CCD9<=CBA@@@@>;99>@
@7RKHZ:00228:00066
ACGAGTGCGTCCCATGTCGTAGGTACTC
+
@@EB?>?>449914999>998><@999>
@7RKHZ:00228:00080
ACGAGTGCGTTCCCCATGTCGTAGGTACTC
+
?@A:;;<;<B>BGC8AAAACCA@@?@;<<A
@7RKHZ:00228:00089
TCTCTATGCGCTCCACATGTCTAAGG
+
84444449=B<9;?>211888/,*,*
@7RKHZ:00229:00061
ATCAGACACGGACACAGCAGAACACAC
+
=@BB:;;BC@@BB;<<BBCBC@DA@@B
@7RKHZ:00230:00055
ATCAGACACGGACACAGCAGAACAC
+
9>8;;<:BBC<><BBB?;:--++**
@7RKHZ:00230:00078
ACGAGTGCGTTCCCCATGTCGTAGGTACTC
+
?@:;9;@?>>6999/99A?BBCBB?;<;=G
@7RKHZ:00231:00075
ACGAGTGCGTTCCCCATGTCGTAGGTA
+
9989449;;>A>J>131?CCC::9@>;
@7RKHZ:00232:00077
ACGAGTGCGTTCCCCATGTCGTAGGTACTC
+
@A@CCCCBB==>>>4@>BABAAAC@CBBCC
@7RKHZ:00232:00087
ACGAGTGCGTTCCCCATGTCGTAGGTACTC
+
?B@BBBBBAA>AAA8A@A@CBBBC@BCCCA
@7RKHZ:00233:00068
ACGAGGCGTTCCCCATGTCGTAGGTACTC
+
=@BBF?@@@5999/9999BCCDD@CAAAB
@7RKHZ:00233:00072
ACGAGTGCGTTCCCCATGTCGTAGGTACTC
+
B>A@@9999924B@6A@BAA9849434994
@7RKHZ:00233:00099
ACGAGTGCGTTCCCCATGTCGTAGGTACTC
+
BBCBBB99;@=@DD7BC@@AA@@A@;=>CA
@7RKHZ:00234:00069
ACGAGTGCGTTCCCCATGTCGTAGGTACTC
+
=@@@;99>>>6999/999ACCCDF@CCC<<
@7RKHZ:00235:00098
ACGAGTGCGTTCCCCATGTCGTAGGC
+
9;@BBBBCCB=???8@CBBBB;;;;2
@7RKHZ:00236:00066
ACGAGTGCGTTCCCCCCCCATGTCGTAGGTACTC
+
:<BBC@@>>>59999999$9@@@@A@>>;><<<A
@7RKHZ:00236:00081
ACGAGTGCGTTCCCCATGTCGTAGGTACTC
+
A@@BBB;:488999,444449988;;=>>B
@7RKHZ:00238:00060
ACGAGTGCGTTCCCCATGTCGTAGGTACTC
+
?@C@@AA@@@5999/9999CCBBB6:9999
@7RKHZ:00238:00084
ACGAGTGCGTTCCCCATGTCGTAGGTACTC
+
=@<:9;<A@A@CCC:DBAACCB@@>A<<<>
@7RKHZ:00239:00096
ATCAGACACGGACACAGCAGAACACAC
+
?>;>?BA9<;@BCBCCCCBA?>@@==B
@7RKHZ:00241:00060
ACGACGTGCGTCCCATGC
+
487444//////85664/
@7RKHZ:00241:00066
ACGAGTGCGTTCCCCATGTCGTAGGTACTC
+
9<@AEEHCCD=@>>4@>>@B;<;B?;9<>9
@7RKHZ:00245:00054
TAGTATCAGCCTCGCCATGACGAAGGTATTCC
+
@@@@CA;99988499@BC99999642444:;2
@7RKHZ:00247:00066
ACGAGTGCGTTCCCCATGTCGTAGGTACTC
+
9;@;<;99C;2944,4999999?A>;99>1
@7RKHZ:00248:00072
TAGTATCAGCCTCGCCATGACGAAGGTATTCC
+
;;AAA>@9?A<;<9B@CA@@899<><>>?;@=
@7RKHZ:00249:00063
ACGAGTGCGTTCCCCATGTCGTAGGTACTC
+
8;89;A@A@B8;;;4;AB@BB=?><39999
@7RKHZ:00249:00078
ACGAGTGCGTCCCA
+
98344//////856
@7RKHZ:00249:00083
ACGAGTGCGTTCCCCATGTCGTAGGTACTC
+
9;C@@ABCBC7;;;499;;DCCCCAC<<<C
@7RKHZ:00202:00108
TACTGAGCTACCACACACAGAAAGATTG
+
;;BA>>?994428444444444-4/8,,
@7RKHZ:00203:00111
AGCACTGTAGCTGTCACTATTTATTTGTG
+
999844494444449849<;B>BBB?A99
@7RKHZ:00206:00121
ATATCGCGAGGGTATGGAAGACTCTATAG
+
9;CCAA>>99919?>B59594C@@88771
@7RKHZ:00206:00133
TAGTATCAGCCTCGCCATGACGAAGGTATTC
+
=98;<;;@CB?A>>?698:///6565///,/
@7RKHZ:00207:00108
ATCAGACACGGACACAGCAGAACACACAGAA
+
=:;9883444244444449=88984443334
@7RKHZ:00207:00117
ACGAGTGCGTTCCCCATGTCGTAGGTACTC
+
@A@CCC<<@G?DGG9BDCABAAAB=;<<BB
@7RKHZ:00207:00133
TCTCTATGCGCTCCACATGTCTAAGGTA
+
B@@@BBBBBCCBCAC::<B@>4:2489@
@7RKHZ:00208:00118
ACGAGTGCGTTCCCCATGTCGTAGGTACTC
+
=BC@@AB<==BFHD9BBGCDG@?=<:;9@>
@7RKHZ:00208:00127
TACTGAGCTACACACAACAGAAAGA
+
@;;;@@?<>A11/6//,44444-44
@7RKHZ:00209:00111
ACGAGTGCGTTCCCCATGTCGTAGGTACTC
+
BBA@AACBBA=@@@8ABBECBBBB@C<=>C
@7RKHZ:00209:00118
ACGAGTGCGTTCCCCATGTCGTAGGACTC
+
983444;8882444,449444:4424944
@7RKHZ:00214:00101
ACGAGTGCGTTCCCCATGTCGTAGGTACTC
+
=BABBBA>>>6999/9@?>@BAAA>;<<99
@7RKHZ:00214:00118
ACGAGTGCGTTC
+
?@CBBBBIBB<>
@7RKHZ:00214:00122
AGCACTGTAGCTGTCACTAGTTACTTGTG
+
;9AA=AA?>>@9;49;;;@99699959@B
@7RKHZ:00214:00147
CGTGTCTCTAGGCACAGGATTTTGTGTAGA
+
@@@@ABCAE=<8;A@@;:4499-9994?>9
@7RKHZ:00216:00103
ACGAGTGCGTTCCCCATGTCGTAGGTACTC
+
BBC@@@BAAA>BCC9DDCCCCBBB@>@@DB
@7RKHZ:00216:00112
ACGAGTGCGTTCCCCATGTCGTAGGTACTC
+
9<C<<<HDCC@CCC:CA@@CCCCD@C<<<B
@7RKHZ:00216:00129
TAGTATCAGCCTCGCCATGACGAAGGTATTCC
+
94@A>9<499844449@A;<=CB?B?<99?C?
@7RKHZ:00216:00141
TGTTACGTCCTCCTTCCCTTAAGTTGAACGATTGACAGTTCGACTCAACTCGAA
+
1//5669=A8::>:1//+/,,*,0*,,*,,/87:;;:=92944944424,0000
@7RKHZ:00218:00103
ACGAGTGCGTTCCCCATGTCGTAGGTACTCC
+
ABBBBBBCEC?CCC9BBC?AACCCA@A@A@5
@7RKHZ:00219:00119
ACGAGTGCGTTCCCATGTCGTA
+
B@@A?99999294-49444994
@7RKHZ:00221:00104
ACGAGTGCGTTCCCCATGTCGTAGGTACTC
+
=>>@99444824;;,::9<9?@8=6:9?AA
@7RKHZ:00221:00140
ACGAGTGCGTTCCCCA
+
?@ABBBBBBDCDDD9A
@7RKHZ:00222:00105
TAGTATCAGCCTCGCCATGACGAAAGTATTCC
+
?=99;===9@@ABBB=@@@>>99919994892
@7RKHZ:00223:00100
TAGTATCAGCCTCGCCATGACGAAGG
+
49894494//511//,/444949242
@7RKHZ:00223:00106
ACGAGTGCGTTCCCCATGTCGTAGGTACTC
+
=@B<;<ACNGCCCC9BA@9;;@@@<89999
@7RKHZ:00223:00125
ACGAGTGCGTTCCCCATGTCGTAGGTACTC
+
=@@?@@999>5999/9?@AB@@@A=;<<B@
@7RKHZ:00223:00130
ACGAGTGCGTTCCCCATGTCTAGGTAACTC
+
9839==A?AA5999/999447/.,./,///
@7RKHZ:00224:00110
ACGAGTGCGTTCCCCATGTCGTAGGTACTC
+
BBAABBBBAA7999/9@AABCCBC?AAAAC
@7RKHZ:00224:00128
ACGAGTGCGTTCCCCATGTCGTAGGTACTC
+
9;AB@AABA@=@@@6@BCBBDAAB?99;B@
@7RKHZ:00224:00132
ATATCGCGAGGGTATGGAAGACTCTATAG
+
??:9;BG<<>K?DACA:9:<@>;601.0.
@7RKHZ:00225:00136
CGTGTCTCTAGGCACAGGATTTTGTGTAGA
+
A@BGBBEFAAA@A@@@>;?@?B4>@@1111
@7RKHZ:00225:00147
ACGAGTGCGTTCCCCATGTCGTAGGTACTC
+
9<B<<;A@@@6999-9@@@ABBBB?BAACC
@7RKHZ:00226:00100
ACGAGTGCGTTCCCCATGTCGTAGGTACTC
+
>?>AABA@@C>AAC7<=BBB<<;?<89999
@7RKHZ:00226:00124
ACGAGTGCGTTCCCCATGTCGTAGGTACTC
+
;;89999948<CCC:C@@:1////,.////
@7RKHZ:00228:00145
ACGAGTGCGTTCCCCATGTCGTATGGTACTC
+
99844444892444,44999=9=89489999
@7RKHZ:00229:00103
CGTGTTCTCTACGGACACATGGATTTTGTGTAA
+
,,//424:999992444444424444,/76//,
@7RKHZ:00229:00118
ACGAGTGCGTTCCCCATGTCGTAGGTACTC
+
AAA@@BCDCE@CCC:CCC@@@CAB>@<==A
@7RKHZ:00229:00120
ACGAGTGCGTTCCCCATGTCGTAGGTACTC
+
9;?>99994899996::999BAB??<=944
@7RKHZ:00230:00116
ACGAGTGCGTTCCCCATGTCGTAGGTACTC
+
??@BBC@?@B@CDC9BCCBB@;<9<899@9
@7RKHZ:00232:00131
AGAGTGCGTTCCCCATGTCGTAGGTACTC
+
B?AB?331;;;;;11;999999;9344=4
@7RKHZ:00233:00131
TCTCTATGCGCTCCACATGTCTAAGGTA
+
1//9<99??>@>>=>999?>>9954849
@7RKHZ:00233:00135
ACGAGTGCGTTCCCCATGTCGTAGGTACTC
+
>@@BBBBBAB>ACD9C><<BAA>@:;=BBB
@7RKHZ:00234:00132
TGATACGTCTCCTTCCTTAGTTACTTCAGT
+
949@B999@9959<A>@8;9>;>9959494
@7RKHZ:00235:00107
ACGAGTGCGTTCCCCATGTCGTAGGTACTC
+
9>>BBBDCCCABBC9@?@@;<<A@>><<99
@7RKHZ:00236:00111
ATATCGCGAGGGTATGGAAGACTCTATAGA
+
?@ACBA@@999199>>;A@<<<BC?@??::
@7RKHZ:00237:00121
ACGAGTGCGTTCCCCATGTCGTAGGTACTC
+
9;?@A@<<<B?CGH:BBBCCDCBB@;<<99
@7RKHZ:00238:00146
ACGAGTGCGTTCCCCATGTCTAGACTC
+
@A<>=>;<<B>AAB9B>>8=---,,2/
@7RKHZ:00239:00133
AGCACTGTAGCTTTCACTAGTTACTTGT
+
ABBA44/////6656//1A;96<A@<A@
@7RKHZ:00240:00102
ACGAGTGCGTTCCCCATGTCGTAGGTACTC
+
:AADBC>>>>6999,4:@=9==@?=;><CC
@7RKHZ:00241:00100
ACGAGTGCGTTCCCCATGTCGTAGGTACTAC
+
49>?88449;2444,44:>>=:<<:01////
@7RKHZ:00243:00141
ACGAGTGCGTTCCCCATGTCGTTAGGTACTC
+
<10//668::2444,44:4444244934494
@7RKHZ:00244:00146
ACGAGTGCGTTCCCCATGTC
+
;<B@>>11/8,///*/49//
@7RKHZ:00244:00148
TAGTATCAGCCTCCGC
+
4944444999244244
@7RKHZ:00245:00103
ACGAGTGCGTTCCCATGTCGTAGGTACTC
+
==::999@44244-444///6//,.778:
@7RKHZ:00246:00100
ACGAGTGCGTTCCCCATGTCGTAGGTACTC
+
BBB?@A@>>F5999,44;@DBBBA=?<<<@
@7RKHZ:00246:00110
TAGTATCAGCCTCGCCATGACGAAAGTATTCC
+
CBEDBBDCAA>@BBB@BCA>@994-9?>><A?
@7RKHZ:00246:00118
ACGAGTGCGTTCCCCATGTCGTAGGTACTC
+
8=8;;;;?>HBCEC:DBBA?@@@@?BAAAC
@7RKHZ:00246:00130
ACGAGTGCGTTCCCCATGTCGTAGGTACTC
+
9;B:;<BAC@59;9/9ABCCCCCC@B<<<B
@7RKHZ:00247:00114
ATATCGCGAGGGTATGGAAGACTCTATAG
+
A?AB@BBBCBCCCAA@=ACABBCD::;C:
@7RKHZ:00248:00145
ACGAGTGCGTTCCCCATGTCGATAGGTA
+
14344444499788*////////44234
@7RKHZ:00248:00146
ACGAGTGCGTTCCCCATGTCGTAGGTACTC
+
?@BBBBBBBCACCC:CCBBA@BB@@79><?
@7RKHZ:00248:00149
TAGTATCAGCCTCG
+
41?11//600011/
@7RKHZ:00249:00124
ACGAGTGCGTTCCCCATGTCGTAGGTACTC
+
A:;<BBCBCC>BAA7A9<9>?>>>5894>9
@7RKHZ:00200:00178
ACGAGTGCGTTCCCCATGTCGTAGGTACTC
+
>988999>9==A@@8AA@ACBBBBB;;<A>
@7RKHZ:00202:00166
ACGAGTGCGTTCCCCATGTCGTAGGTACTC
+
BBB?@ACCB@=@@@6@BCAAB@99689444
@7RKHZ:00207:00152
ATCAGACACGGACACAGCAGAACACAC
+
9;BBAAA:;;?BBBCCCCECC@AABBB
@7RKHZ:00210:00164
ACGAGCGTTCCCCATGTCGTAGGTACTC
+
;;?;1//6,///*/449BCC??:0111/
@7RKHZ:00211:00166
ACGAGTGCGTTCCCCATGTCGTAGGTACTC
+
9;C@@AAF?@5999/9>>@CCDCD@C<=<C
@7RKHZ:00220:00188
ACGAGTGCGTTCCCCATGTCGTAGGTACTC
+
?=;99;>>?><>>>4@ABAA>::;:01111
@7RKHZ:00222:00155
ACGAGTGCGTTC
+
9;A@@>@?>>59
@7RKHZ:00222:00156
ACGAGTGCGTTCCCCATGTCGTAGGTACTC
+
9;B@A@BA<<:=CC:EDCBBBBBB?:;<A@
@7RKHZ:00223:00163
ACGAGTGCGTTCCCCATGTCGTAGGTACTC
+
9<@A??BBEC@CCC:CCCCCCCBB@@AAAC
@7RKHZ:00229:00185
ATCAGACACGGACACAGCAGAACACACAGAA
+
98@>>98944244449/////,/66//.331
@7RKHZ:00230:00157
ACGAGTGCGTTCCCCATGTCGTAGGTACTC
+
9B7;9B994@;9>@6?A<?=211::01/;4
@7RKHZ:00230:00169
ACGAGTGCGTTCCCCATGTCGTAGGTACTC
+
@AB;<<FCBB@BBA9CABBCCCBC@89999
@7RKHZ:00231:00194
ACGAGTGCGTTCCCCATGTCGTAGGTACTC
+
BB@BCCBBBC?B@A9B:<;HDCBB?@;<<A
@7RKHZ:00232:00157
ACGAGTGCGTTCCCCATGTCGTAGGTACTC
+
AAA?A@A@>>69994<BBCJCAA@@@991<
@7RKHZ:00233:00151
TACTGAATGCTACACACACAGAAAGATTGGTG
+
;,,---*,,2999@;99<;=9685//.,.64.
@7RKHZ:00233:00161
ACGAGTGCGTTC
+
9;ACBAA?>>59
@7RKHZ:00234:00150
TCTCTATGCGCTCCACATGTCTAAGGTA
+
84/0,,,,0/44454999<<AADACACC
@7RKHZ:00236:00169
CGTGTCTCTAGGCACAGGATTTTGTTGTAG
+
>:/11/1/49=844444244;;24424444
@7RKHZ:00237:00167
ACGAGTGCGTTCCCCATGTCGTAGGTACTC
+
=98849=;@@=BBB7AB;<<CCBB@@A@?4
@7RKHZ:00237:00175
ACGAGTGCGTTCCCCATTCGTAGGTACTC
+
9;;BCCCDCA6444/9969@@?B@<<=<C
@7RKHZ:00240:00153
ACGGAAGGTGCGTTTCCCCATGTCGTAGGGTAACTC
+
1/.,/685444444-444,4444444///+.65///
@7RKHZ:00240:00188
ACGAGTGCGTTCCCCATGTCGTAGGTACTC
+
4:794444442444,44/11///8,.//44
@7RKHZ:00241:00177
AGCACTGTAGCTGTCACTAGTTACTTGT
+
///7/1/:BABBCCCB==@995999599
@7RKHZ:00247:00153
TGATAATCGTCTCCTTCCTTAGTTACTTCAG
+
>::01,////699<@695969>>=BCB=A@=
@7RKHZ:00248:00159
ACGAGTGCGTTCCCCATGTCGTAGGGTACTC
+
8=?:;;C@@@5999,9?>ACDGCCC?BCCCC
@7RKHZ:00248:00164
ATATCGCGAGGGTATGGAAGACTCTATAG
+
@79;ACCCCCCBCCCC@CACDCBE@@BB@
@7RKHZ:00201:00206
TACTGAGCTACACACACAGAAAGATTGGT
+
;<<@BCC<<<BCBCAAACCDC@BCCDC@C
@7RKHZ:00210:00225
ACGAGTGCGTTCCCCATGTCGTAGGTACTC
+
BBB<<9=9992499,4@BBCCCBB>:;<@@
@7RKHZ:00211:00202
ACGAGTGCGTTCCCCATGTCGTAGGTACTC
+
4<AABBBDBB====6@?ABDBCBCA?@ABA
@7RKHZ:00212:00212
ACGAGTGCGTTCCCCATGTCGTAGGTACTC
+
AA@ACC<99@6999/9999AAA@C@@@ACB
@7RKHZ:00215:00221
ATCAGACACGGA
+
/...//34;;94
@7RKHZ:00222:00210
ACGAGTGCGTTCCCCATGTCGTAGGTACTC
+
>10//6//4;599</9AA<<=ABF?;><CA
@7RKHZ:00225:00230
ACGAGTGCGTTCCCCATGTCGTAGGTACTC
+
498@@@@>>C2999,9>>ACCA@C?:9<<<
@7RKHZ:00226:00207
AACGAGTGCGTTCCCCATGTCGTAGGTACTC
+
94834444//:7:8:111/4:9484774449
@7RKHZ:00229:00206
ACGAGTGCGTTCCCCATGTCGTAGGTACTC
+
49?@@@BAAADCCB9C911=111@?>31=C
@7RKHZ:00232:00235
CGTGTCTCTAGGCACAGGATTTGTGTAG
+
@8<<BAAAIGDBDCA@@<999099>A?>
@7RKHZ:00235:00216
ACGAGTGCGTTCCCCATGTCGTAGGTACTC
+
9;BBBCCCCC?CBC9B988:111>=011A@
@7RKHZ:00235:00232
ACGAGTGCGTTC
+
443//,,,,,*,
@7RKHZ:00237:00245
ATATCGCGTACGGTATGGAAGACTCTATAGAA
+
9:9>>@6/////,/8/42484444444399;:
@7RKHZ:00241:00216
ACGAGTGCGTTCCCCATGTCGTAGGTACTC
+
9;@A@@BB@>;==>/99999444;994449
@7RKHZ:00242:00208
ACGAGTGCGTTCCCCATGTCGTAGGTACTC
+
893488==BC@CCC:CAA@CBB=?<?@>@>
@7RKHZ:00247:00203
AACGGAAGGTGCGTTCCC
+
>4/.,/,/,////8,444
@7RKHZ:00247:00204
ACGAGTGCGTTCCCCATGTCGTAGGTACTC
+
8934489444<?>?/999AAAABB>?AABA
@7RKHZ:00249:00243
TGATACGTCTCCTTCCTTAGTTACTTCAG
+
AA;<<BACBAA>ACC=@=<99699959?9
@7RKHZ:00200:00257
ACGAGTGCGTTCCCCATGTCGTAGGTACTC
+
A@BA@?<99@>ABB9FCCCCCB996:@@@A
@7RKHZ:00200:00281
CGATACTCTCCGCGATGGATTGAGG
+
//////4444244444494424442
@7RKHZ:00205:00288
ACGAGTGCGTTCCCCATGTCGTAGGTACTC
+
943449444;2999,444444489<79949
@7RKHZ:00208:00265
ACGAGTGCGTTCCCCATGTCGTAGGTACTC
+
993==?999B=??@4?>@=>::8823446/
@7RKHZ:00209:00286
ACGAGTGCGTTCCCCATGTCGTAGGTATCATT
+
94344::=AD@CC@4>9999444:97994449
@7RKHZ:00211:00272
ACGAGTGCGTTCCCCATGTCGTAGGTACTC
+
89.;11/6//,///*4::A99989489;<A
@7RKHZ:00216:00282
TCTCTATGCGCTCCACATGTCTAAGGTA
+
ACA@;=>GCCBBB@CCCB@A;;969D?>
@7RKHZ:00217:00273
AACGAGTGCATTCCCCATGTCGTAAG
+
424344844492444,44:8////,/
@7RKHZ:00223:00289
ACGAGTGCGTTCCCCATGTCGTAGGTACTC
+
@ACCCCBBB@6444/9?999@AACBB><>A
@7RKHZ:00224:00272
ACGAGTGCGTTCCCCATGTCGTAGGTACTC
+
89;:;;A@@@;>>>4>1111;:::,.4444
@7RKHZ:00225:00261
ACGAGTGCGTTCCCCATGTCGTAGGTACTC
+
943444988;2499,4BBCCCCBA<:;99>
@7RKHZ:00225:00296
ATATCGCGACGGGTATGGAAGACTCTATAGAAGG
+
9794489944495==BB@B@C=444443333131
@7RKHZ:00226:00293
ACGAGTGCGTTCCCCATGTCGTAGGTACTC
+
449444999@<ACH9=<BABAACB??@;;4
@7RKHZ:00230:00295
ACGAGTGCGTTCCCCATGTCGTAGGTACTC
+
:;@A@@CBCC@CCC:CCBBBCBB@@>@@@@
@7RKHZ:00238:00292
ACGAGTGCGTTCCCCATGTCGTAGGTACTC
+
9;B;;9<99?<AAB9BAAACCA@@=@@@BA
@7RKHZ:00242:00277
ACGAGTGCGTTCCCCATGTCGTAGGTACTC
+
49?:;;??@C=@@@4<<AACAAAA=;<<BC
@7RKHZ:00245:00279
TATATGACTCGACATGCAGAAGTAC
+
444444/,,,,,,,//776924444
@7RKHZ:00201:00346
AGCACTGTAGCTGTCACTAGTTACTTGTT
+
9994444;99@@@@AA;<;===;=9;=98
@7RKHZ:00202:00313
ACGAGTGCGTTCCCCATGTCGTAGGTACTC
+
=9899A99996999,4::CCDCDB8:9999
@7RKHZ:00204:00308
ACGAGTGCGTTCCCCATGTCGTAGGTACTC
+
//.///727;:>@@+1//994;442344=>
@7RKHZ:00204:00323
ACGAGTGCCTTCCCCATGTCGTAGGTACTC
+
99:;?B@;991444,4:99?:449599444
@7RKHZ:00206:00322
ACGAGTGCGTTCCCCATGTCGTAGGTACTC
+
883449444;5999/9@>>>9948774449
@7RKHZ:00208:00311
ACGAGTGCGTTCCCCATGTCGTAGGTACTC
+
>?899@@@@@5999/9?99;1;<8,.////
@7RKHZ:00209:00324
TAGTATCAGCCTCGCCATGACGAAGGTATTCCA
+
4//1///88:?BBCC=;;9@@9964244/77,/
@7RKHZ:00210:00308
ACGAGTGCGTTCCCCAGTCGTTAGGTAC
+
41011////7,444,4////1,/8,/49
@7RKHZ:00210:00312
ACGCTCGACATGCCCAGGTACAGGAG
+
9;;BBABBECDBEC;;;?@>@99599
@7RKHZ:00210:00315
ACGAGTGCGTTCCCCATGTCGTAGGTACTC
+
810/1////7,444,4@@9<<BA@??A<=<
@7RKHZ:00211:00311
ACGAGTGCGTTCCCCATGTCGTAGGTACTC
+
9;B;;;ABADBJCH:?>=<CCBBE@AAADA
@7RKHZ:00212:00333
ACGCTCGACATGCCCAGGTACAGG
+
448999>:9494885//,///66,
@7RKHZ:00214:00343
ACGAGTGCGTTCCCCATGTCGTAGTAACGTC
+
//.//444::2444,444111<11./,///7
@7RKHZ:00215:00317
AACAGACACGGACACAGCAGAACACACAG
+
9499999;>>;99999999892811-,,,
@7RKHZ:00217:00318
ATCAGACACTCGGACACAGCAGAACACACAG
+
933486,,,,,,*,,/9977///,//66/43
@7RKHZ:00220:00309
TAGTATCAGCCTCGCCATGACGAAGGTATTCC
+
494899?BCCBBB??<==>>999596999542
@7RKHZ:00220:00316
GTCTCTATGCGCTCCACATGTCTAAGGTACTG
+
44:;ACABACCCCC::;DC@AB::8<DB@9;9
@7RKHZ:00227:00300
ATATCGCGAGGGTATGGAAGACTCTATAG
+
10////88444-4968:<,1//6647311
@7RKHZ:00228:00325
ACGAGTGCGTTCCCCATGTCGTAGGTACTC
+
C<;;;;<;;9?CBB:D?=<BA999589449
@7RKHZ:00231:00340
ACGAGTCGTTCCCCATGTCGTTAGGTAACTC
+
BB799=99:2444,44;;99=8887392444
@7RKHZ:00233:00328
TCTCTATGCGCTCCCACATGTCTAAGGTACTG
+
94499949?94444-4::>@:99959=999=4
@7RKHZ:00234:00339
ATCAGAACACGGACACAGCAGAAC
+
1..//423:9656//////488,/
@7RKHZ:00235:00330
TAGTATCAGCCTCGCCATGACGAAGGTATTCC
+
;;@>>?A@A><>@9;7;BC@>;459<999;@5
@7RKHZ:00235:00349
ACGAAGTGCGTTCCCCATGTCGTTAG
+
498924498445444,44/1:--*,,
@7RKHZ:00237:00335
ATCAGACACGGACACAGCAGAACACAC
+
@@A@DCC;;<8<9B>>9;<@?<?>998
@7RKHZ:00240:00321
CGTGTTCTCTAGGCTACAGGATTTT
+
//44424448//,//////,4444,
@7RKHZ:00244:00327
ACGAGTGCGTTCCCCATGTCGTAGGTTACTC
+
94344:=?AAACCI:B;9911111,.,/666
@7RKHZ:00245:00345
ACGAGTGCGTTCCCCATGTCGTAGGTACTC
+
@BBCBBBBCCACCC7@;99>>999274444
@7RKHZ:00246:00329
TGATACGTCTCCTTCCTTAGTTACTTCA
+
<--,,,,8/49=?@B@DCBBA899?<?A
@7RKHZ:00246:00348
TGATACGTCTCCTTCCTTAGTTACTTCAG
+
4//.////64424:;2/,./1,/66,444
@7RKHZ:00246:00349
ACGAGTGCGTTCCCCATGTCGTAGGTACTC
+
9<CB@@@>>>5999/9>>??<11<:;111>
@7RKHZ:00249:00345
ACGAGTGCGTTCCCCATGTCGTGTACTC
+
893444444489::,449>>=@@99889
@7RKHZ:00203:00395
AACGGAGTCGTTCCCCATGTCGTAGGTATC
+
1,10,///6882444,4::>CBCC??1121
@7RKHZ:00215:00357
ATCAGACACGGACACAGCAGAACACACAG
+
4333443444244944444885687//,,
@7RKHZ:00220:00351
TCTTATGCGCTCCACATGTCTAAGGTAC
+
9442444449996<999A99945959@@
@7RKHZ:00220:00391
TAGTATCAGCCTCGCCATGACGAAGGTATTCC
+
49>@@>>>?@;==;@<99;@B9969594878,
@7RKHZ:00224:00385
ACGAGTGCGTTCCCATGTCGTAGGTACTC
+
==;>>@AA@@5;;8<CBCCCCCBABBBBC
@7RKHZ:00224:00387
TAGTATCAGCCTCCGCCATGACGAAGGTATTCC
+
/,00//////,442442444999989844/56,
@7RKHZ:00226:00368
ACGAGTGCGTTCCCCATGTCGTAGGTACTTC
+
8>:;99@?@@5999/9>99999/65./,,*,
@7RKHZ:00226:00380
TATGAGCTACGACACAGATTGAAGATGGCGC
+
//////48:444=99944424/,//**)***
@7RKHZ:00229:00392
ACGAGTGCGTTCCCCATGTTCGTAGGTACTC
+
9934444488;9;;,44442/2222*,,,,,
@7RKHZ:00230:00355
ACGAGTGCGTTCCCCATGTCGTAGGTACTC
+
@97999994=>ACD:BCAAAC<;9489999
@7RKHZ:00231:00374
TACTGAGCATACAAAAACAGAAATGATTGGTGCT
+
?1//1/,///8888CC/89444-44499999443
@7RKHZ:00234:00397
AACGGAAGGGTTGGCCGGTTTTCCCCCCCAATTGGTTCCGGTTAAGGGGTTAACCTTCCAATTCCAACCCCGG
+
/,/378244-424:;9>?>>>6999999'=>AAHBB>B:<:<A@<ABB7><A5929;9:;996969>?AA68&
@7RKHZ:00242:00364
ACGCTCGACATGCCCAGGTACAGGAG
+
>?>@;;<BB><?EC@GCCCDIDDACA
@7RKHZ:00242:00382
ACGAGTGCGTTCCCCATGTCGTAGGTAC
+
99889944449=A;2;444//6/1,.//
@7RKHZ:00243:00366
ACGAGTGCGTTCCCCATGTCGTAGGTACTC
+
?@BCCCCBBA6949/9999>@@>@>B<;<@
@7RKHZ:00245:00370
TCTCTATGCGCTCCACATGTCTAAGGT
+
=944<B<<<EBBA<==CCCC@9>6959
@7RKHZ:00246:00374
ACGAGTGCGTTCCCCATGTCGTAGGTAC
+
44744?>??A5999,44/////6000,,
@7RKHZ:00247:00372
CGTTGTCTCTAGGCACATGGAT
+
444244:::::4862,-,,*,,
@7RKHZ:00249:00387
ACGAGTGCGTTCCCCATGTCGTAGGTACTC
+
99898989995999,9//////8810:@AC
@7RKHZ:00208:00433
ACGAGTGCGTTCCCCATGTCGTAGGTACTC
+
99@ACBBBCB@;;@5<1111:6=?734444
@7RKHZ:00213:00406
ACGAGTGCGTCCCATG
+
>93441/////8582:
@7RKHZ:00218:00430
ACGAGTGCGTTCCCCATGTCGTAGGTACTC
+
?@BB;;<@AA<AAA499?>99<>A<?<<<?
@7RKHZ:00219:00416
ACGAGTGCGTTCCCCATGTCGTAGGTACTC
+
//6//4444=>;:;6;311=/19A?C;;<A
@7RKHZ:00223:00420
ACGAGTGCCGTTCCCCACTGT
+
449449?>=;;2/1/*/:-,,
@7RKHZ:00233:00407
ATATCGCGAGGGTATGGAAGACTCTATAG
+
98999999BAB:C:949:244>99:???A
@7RKHZ:00236:00433
ATCAAACACGGACACAGCAGAACACACA
+
83348-44449999CCCCECC@<<<;;:
@7RKHZ:00236:00448
ACGAGTGCGTTCCCATGTCGTAGGTACTC
+
;<BBB@@@9959914;;;AB9996344?4
@7RKHZ:00237:00403
ACGAGTGCGTTCCCCATGTCGTAGGTACTC
+
>@:;;<BBBB=@@@6@ABABB@@@>;<<@@
@7RKHZ:00237:00435
ACGAGTGCGTTCCCCATGTCGTAGGTACT
+
>>7999994;2999,4@@ACCCBB=;99?
@7RKHZ:00240:00420
ACGAGTGCGTTCCCCATGTCGTAGGTACTC
+
?A>:;<AAAB@CCC:CDDAAACBB?BAAA@
@7RKHZ:00204:00485
ACGAGTGCGTTCCCCCATGTCGTAGGTACTC
+
((,,,/444459999+44499;99@?@9;<@
@7RKHZ:00204:00497
ACGAGTGCGTCCCCAT
+
@@D>91/,,,***)**
@7RKHZ:00206:00464
CGTGTCTCTAGGCACAGGATTTTGTGTAGAG
+
//////4444989444454;;;2??=66;11
@7RKHZ:00216:00484
TCTCTATGCGCTCCCACATGTCTGAAGTACT
+
44449444;4444969444;9////,//77/
@7RKHZ:00217:00498
ACGAGTGCGTTCCCCATGTCGTAGGTACTC
+
99?@@@ACCC@CCD79999>999@<?9444
@7RKHZ:00218:00451
TAGTATCAGCCTCGCCATGACGAAGG
+
44444444//711/877971111-1=
@7RKHZ:00219:00499
ACGAGTGCGTTCCCCATGTCGTAGGTACTC
+
44899>>>992994,444994//::;1/11
@7RKHZ:00220:00482
ACGAGTGCGTTCCCCATGTCGTAGGTACTC
+
?@BCB;<<CCACCC8BBBBCBBBB?9;<CB
@7RKHZ:00220:00494
ATCAGACACGGACACAGCAGAACACAC
+
<;B?@>?9;;<?@B<<>BECC?@;999
@7RKHZ:00228:00473
ACGAGTGCGTTCCCCATGTCGTAGGTACTC
+
9>>99844888=B@6BCBB>8888+--,,,
@7RKHZ:00228:00495
TCTCTATGCGCTCCACATGTCTAAGGTA
+
CCDCBCBBBBDBB@B@A?=9=9959699
@7RKHZ:00229:00467
CGTGTCTCTAGGCACAGGATTTTGTGTAGA
+
BBACBBEGCCB?99994244::,91/////
@7RKHZ:00230:00497
ACGAGTGCGTTCCCCATGTCGTAGGTACTC
+
BB8<<CB>??2444/9999>@;9;??<<=C
@7RKHZ:00234:00489
ACGAGTGCGTTCCCCATGTCGTAGGTACTC
+
BB?ABB;89@6999/9BAB@<999;8999@
@7RKHZ:00240:00473
ACGAGTGCGTTCCCCATGTCGTAGGTACTC
+
8989;;>>8;5999-9B>>@@>>>5;<<B@
@7RKHZ:00206:00532
ACGAGTGCGTTCCCCATGTCGTAGGTACTC
+
9;ACBBBBB;2444/9>>>@AA@@=>999A
@7RKHZ:00215:00545
ACGAGTGCGTTCCCCTGTCGTAGGTACTC
+
89>@>@@;<;<A@A/99B9:9>@<9<;;@
@7RKHZ:00218:00531
ACGAGTGCGTTCCCCATGTCGTAGGTACTC
+
<<;BBB@>>;2499/9@@ABBBBB=?<<<@
@7RKHZ:00218:00549
CGTGTTCTCTAGGCACAGGA
+
4/;11,//149B?B@@<97:
@7RKHZ:00219:00510
ACGAGTGCGTTCCCCATGTCGTAGGTACTC
+
=8;@@AAACC@CCC9BDBB?BB@;=34999
@7RKHZ:00223:00512
ACGAGTGCGTTCCCCATGTCGTAGGTACTC
+
?BC99<B@@@5999/9DBCCCCA@=?@@@C
@7RKHZ:00228:00528
ACGAGTGCGTTCCCCATGTCGTAGGTACTC
+
9;?@@@><<CCDHD9<>BBBC;;;?:<9<9
@7RKHZ:00228:00548
ACGAGTGCGTTCCCCATGTCGTAGGTACTC
+
498B;9;CBCBCHHB=><<C@@@A;>?999
@7RKHZ:00229:00521
TGATACGTCTTCCTTCCTTAGTTACTTCAGT
+
944344481/,/,/,/,/7344@BA;:;944
@7RKHZ:00230:00535
ACGAGTGCGTTCCCATGTCGTAGGTACTC
+
4989998444244-44449944:934444
@7RKHZ:00235:00525
AGCACTGTAGATGTCACTAGTT
+
49;849D494444:9>911/,*
@7RKHZ:00235:00546
ACGAGTGCGTTCCCCATGTCGTAGGTACTTC
+
8989>>984:2444,4;;4494//6.///,,
@7RKHZ:00205:00553
ACGAGTGCGTTCCCCATGTCGTAGGTATC
+
//34:499ACBCDG8B11111//868??9
@7RKHZ:00206:00591
CGTGTCTCTAGGCATGGATTTTGTGAGA
+
411/,,,,///,/444244;;,444///
@7RKHZ:00212:00569
ATCAGACACGGACACAGCAGAACACACA
+
9:@;@@8984244444449=C@CCBB@@
@7RKHZ:00212:00575
ATATGCTCGCATGA
+
4./////4444444
@7RKHZ:00213:00581
ACGAGTGCGTTCCCCATGTCGTAGGTACTC
+
?@A?BBB?==5999/99999<99@<?999>
@7RKHZ:00213:00588
TACTGAGCTACACACACAGAAAGATTGGT
+
@@;89@>9999999@>=?99919>@<?=8
@7RKHZ:00213:00592
TAGTATCAGCCTCGCCATGACGAAGGTAATCC
+
4499<11/,,*,,,,*/4449@@=AACCABC?
@7RKHZ:00216:00572
ACGAGTGCGTTCCCCATGTCGTAGGTACTC
+
110////8>BBCDD:CAAACB@9948999B
@7RKHZ:00219:00589
ACGAGTGCGTTCCCCATGTCGTAGGTACTC
+
@ABAA;<9995999,99999999>;<9499
@7RKHZ:00223:00594
TACTGAGCTACACACACAGAAAGATTGGT
+
4>>>@@9<;<<AACADAA@BC=@@@>?5:
@7RKHZ:00230:00572
ACGAGTGCGTTCCCCATGTCGTAGGTACTC
+
41<11//667,444,449@BA;;:@;99A9
@7RKHZ:00230:00578
ACGAGTGCGTTCCCCATGTCGTAGGTACTC
+
==7;;@@>>;6999/9@99999984894:4
@7RKHZ:00201:00621
ACGAGTGCGTTCCCCATGTCGTAGGTACTC
+
9;A@@@BA@>====4999AA;<;B>?<<<A
@7RKHZ:00202:00608
ACGAGTGCGTTCCCCCCCCCCCCCCCCCCCCCCATGTCGTAGGTATC
+
1/.//;999C2999999994444444444444"44449=9==<;?44
@7RKHZ:00204:00612
ACGAGTGCGTTCCCCATGTCGTAGGTACTC
+
9<ABBBA?;;2444/9F>>>AAAB=?<999
@7RKHZ:00208:00606
ACGAGTACGTTCCCCATGTCGTAGGTACTC
+
A@;98998?@=@DB6@@999999>=;;:<B
@7RKHZ:00208:00634
ATATCGCGAGGGTATGGAAGACTCTATAG
+
1./89:CCDIH@A=<;<@=9999433?<<
@7RKHZ:00211:00602
ACGAGTGCGTTCCCCATGTCGTAGGTACTC
+
9<BC<<<@@B=@@@6>AB>81111,01///
@7RKHZ:00213:00612
ACGAGTGCGTTCCCCATGTCGTAGGTACTC
+
99B;;<BBCC?BCC9AAABCCCCC@A<<<>
@7RKHZ:00213:00620
ACGAGTGCGTTCCCCATGTCGTAGGTACTC
+
11>>>CBBBB;=9=6=9;;CBB@@>:<<9B
@7RKHZ:00214:00618
TAGTAATCAGCCTCGCCATGACGAAGGTATTCC
+
///,/,/////,/988<999>99924899;>B6
@7RKHZ:00214:00622
ACGAGTGCGTTCCCCATGTCGTAGGTACTC
+
9<ABBBCBBA>@@=7A@@=@C;;;@B<<=A
@7RKHZ:00218:00643
ACGAGTGCGTTCCCCATGTCGTAGGTACTC
+
49<884=8>?=?>>4>@>>>@>=<::1/1:
@7RKHZ:00223:00636
TACGAATGGCGCTACCCATGTCTAAGGTACTG
+
4////5//,/993449-449::4424249444
@7RKHZ:00224:00616
ACGAGTGCTTTCCCCATGTCGTAGGTACTC
+
;;?=>>@988,48828999;;:GC@BC<<<
@7RKHZ:00225:00601
ACGAGTGCGTTCCCATGTCGTAGGTACTC
+
8>>999>>>@?AA<@AAAABA@@589444
@7RKHZ:00227:00635
ACGAGTGCGTTCCCCATGTCGTAGGTACTC
+
=:;;BBA@@@5944/9999@A@>>;8999>
@7RKHZ:00228:00621
ACGAGTGCGTTCCCCATGTCGTAGGTACTC
+
B??@?@AAA@==>@6@@@BCCBB@<?@@@@
@7RKHZ:00228:00637
ACGAGTGCGTTCCCCATGTCGTAGGTACTC
+
89?@99<999;>>@6@@@449=887;9==@
@7RKHZ:00229:00639
ACGAGTGCGTTCCCCATGTCGTAGGTACTC
+
=@@BCCBBB=694449?>@BCBAB?A@@@A
@7RKHZ:00229:00641
ACGAGTGCGTTCCCCATGTCGTAGGTACTC
+
=?799;@@@F@CCC:CBBBDCBBB@@A=><
@7RKHZ:00230:00600
ACGAGTGCGTTCCCCATGTCGTAGGTACTC
+
943899499B@BCB9CGCCC311;:01/1/
@7RKHZ:00233:00609
ACGAGTGCGTTCCCCATGTCGTAGGTACTC
+
988;<BA?@@5999/9BABCBBBC<<>BCA
@7RKHZ:00233:00625
ACGAGTGCGTTCCCCATGTCGTAGGTACTC
+
>@?@@A@@@@5999/9?>>@@A@@>;<<<<
@7RKHZ:00240:00649
CGTGTCTCTAGGCACAGGATTTTGTGTAG
+
BBDBC@AADCCBCCBDB?BBBC499@999
@7RKHZ:00200:00662
ACGAGTGCGTTCCCCATGTCGTAGGTACTC
+
BBD??>BBBC=@@@8A@A?CDCCCBCAAAD
@7RKHZ:00200:00665
ACGAGTGCGTTCCCCATGTCGTAGGTACTC
+
44344444442444,49@@999==99;41/
@7RKHZ:00202:00653
ACGAGTGCGTTCCCCATGTCGTAGGTACTC
+
>@B<<=CA@@5999/9@DBCCFCB=?;99?
@7RKHZ:00203:00653
ACGAGGTGCGTTCCCCATGTCGTAGGTACTC
+
9/.//,/87668==92:<1111///,.4444
@7RKHZ:00203:00668
ACGAGTGCGTTCCCCATGT
+
94344894442444,48/,
@7RKHZ:00204:00674
ACGAGTGCGTTC
+
=@:99999999<
@7RKHZ:00204:00688
ACGAGTGCGTTCCCCATGTCGTAGGTACTC
+
9@?9849===@AA;6:<<<<A?>>6894//
@7RKHZ:00205:00670
ATATCGCGGGGGTATGGAAGACTCTATAG
+
48944444444+4999;@>@?@@@>>100
@7RKHZ:00206:00695
TAGTATCAGCCTCGCCATGACGAAGGTATTCC
+
>>@;11@811,/76=:DAA@BBB>B?<99<@5
@7RKHZ:00209:00675
ACGCCTCGACATGCCCAGGTACAAGGAG
+
110/,/669;B999B>?:61111,/,1/
@7RKHZ:00212:00658
ACGAGTGCGTTCCCCATGTCGTAGGTACTC
+
98@:;8B;99>@@@4999999>99434444
@7RKHZ:00214:00676
ACGAGTGCGTTCCCCATGTCGTAGGTACTC
+
998488>>4451?>1?1111;:==679494
@7RKHZ:00215:00672
TCGAGTGCGTTCTCCATGTCGTAGGTACTC
+
BBCCCCCEBB?AAD@C9<;B@@?C@BAAAB
@7RKHZ:00217:00671
ACGAGTGCGTTCCCCATGTCGTAGGTACTC
+
99?A@ABB@A>ACC8A;<;@>>>>;?9;9@
@7RKHZ:00218:00657
ACGAGTGCGTTCCCCATGTCGTAGGTACTC
+
@A@CB<<;@@=@B@/9<@@9<9=B<;@@;;
@7RKHZ:00218:00685
ACGAGTGCGTTCCCCATGTCGTAGGTACTAC
+
A@999>==882444,4;BABBBB?:;><1//
@7RKHZ:00218:00693
ACGAGTGCGTTCCCCATGTCGTAGGTACTC
+
==<:;84=8;<BA>6?<<<<A@@AA;<9<1
@7RKHZ:00219:00652
TCTCTATGCGCTCCACATGTCTAAGGT
+
@ABBBAAAD<<<C@B@A@;;9EB6969
@7RKHZ:00219:00664
ACGAGTGCGTTCCCCATGTCGTAGGTACTC
+
:;@A>>@@@B>BCE:CCCCCCC;;:;AAAG
@7RKHZ:00219:00686
ACGAGTGCGTTCCCCATGTCGTAGGTACTC
+
=BC<<<CFBB@BDJ:GCB@97;11,011><
@7RKHZ:00219:00692
TAGTATCAGCCTCGCCATGACGAAGGTATTCC
+
@@C@@@@@A@=@BBBACB?@@@?;@A<;<AC6
@7RKHZ:00220:00670
ACGAGTGCGTTCCCCATGTCGTAGGTACTC
+
BBB=?BCBCB?CCC9CCBFBCCCCCC<<=C
@7RKHZ:00222:00672
ACGAGTGCGTTCCCCATGTCGTAGGTACTC
+
:;@;<;AAAKBDCC8C;111<<;<:04494
@7RKHZ:00223:00677
TAGTATCAGCCTCGCCATGACGAAGGTATTCC
+
9?@999=994?BBBB>@;:6111-/7///7:2
@7RKHZ:00224:00666
TACTGAGCTACACACACAGAAAGATTGGT
+
9;@@??A@;;9>@9<>@?BBC=?=>4847
@7RKHZ:00224:00682
ACGAGTGCGTTCCCCATGTCGTAGGTACTC
+
==@:;;@ABB>BAA7A;;;ABA>>>;<9<9
@7RKHZ:00224:00692
ATCAGACACGGACACAGCAGAACACACA
+
40:<110;:A?AABACFEB>>;>>111:
@7RKHZ:00226:00669
AGCACTGTAACTGTCACTAGTTACTTGTGT
+
44;;49:4488>444444444244424499
@7RKHZ:00227:00688
ACGAGTGCGTTCCCCATGTCGTAGGTACTC
+
94344499;;>@<<1?111><<11,0//,,
@7RKHZ:00230:00690
ACGAGTGCGTTCCCCATGTCGTAGGTACTC
+
983=@8=@A@<@?>49494B=98:93944=
@7RKHZ:00232:00672
ACGAGTGCGTTCCCCATGTCGTAGGTACTC
+
???AABBCBC7;;;/9@@@@<948779;AA
@7RKHZ:00233:00693
TGATACGTCTCCTTCCTTAGTTACTTCAGT
+
<;;A@@@@BAA=@@B<><>99499969E99
@7RKHZ:00236:00694
TCTACTAGCGCTCACCATGTCTAAGGT
+
,,,,,,,69444444244;9>?B51-1
@7RKHZ:00237:00664
ATCAGACACGGACACAGCAGAACACACA
+
A889;;44;@244444499AA>A:99B@
@7RKHZ:00237:00686
ACGAGGTGCGTTCCCCATGTCGTAGGTACTC
+
8:;11,1///8:ABB:BCCGA@<;95899;9
@7RKHZ:00237:00690
ACGAGTGCGTTCCCCATGTCGTAGGTACTC
+
?A<9;<BAACAHGG9AACCC>>11-111;=
@7RKHZ:00239:00682
ACGAGTGCGTTCCCCATGTCGTAGGTACTC
+
CBABBC<<=CBECD9BBB<<<9;9=;<;B@
@7RKHZ:00242:00684
ACGAGTGCGTTCCCCATGTCGTAGGTACTC
+
4;899;9@A@5999/9?@ACFCDJAB@?=C
@7RKHZ:00242:00699
ATCAGACACGGACACAGCAGAACACAC
+
BB@BBBB9<<@CCCCDDAA@?<@@??B
@7RKHZ:00243:00683
AGCACTGTAGCTGTCACTATTTACTTGT
+
999944=?@BBBABAB999>>194D?<<
@7RKHZ:00245:00698
ACGAGTGCGTTCCCCATGTCGTAGGTACTC
+
@@B@BB@:<<BFHN9>AA==9444234444
@7RKHZ:00246:00677
TCTCTAGCGCTCCCACATGTCTAAGGTA
+
94444444;4444-49;94444:2424;
@7RKHZ:00201:00702
AGCACTGTAGCTGTCACTAGTTACTTGT
+
9>?>@@@BBA@@>>99444995444244
@7RKHZ:00201:00703
ACGAGTGCGTCC
+
::.1/,,,,,,2
@7RKHZ:00204:00701
AACGAGTGCGTTCCCCATGTCGTAGGTACTC
+
-*,,,,//68;2444,444444444239944
@7RKHZ:00205:00709
CGTGTCTCTAGGCACAGGATTTTGTGTAG
+
CCBD<<<==DBBCA@?@59999/9>=998
@7RKHZ:00206:00733
ACGAGTGCGTTCCCCATGTCGTAGGTACTC
+
?A>9999:9B@CCC9ABDCCC<<<@BB<<<
@7RKHZ:00208:00703
ACGAGTGCGTTCCCCATGTCGTAGGTACTC
+
AB@99;A@>>5999/9?@@<==CC@@AAAA
@7RKHZ:00209:00706
ACGAGTGCGTTCCCCATGTCGTAGGTACTC
+
89>9;9=?CCDCCC:CAA@B<;;B=@AA@>
@7RKHZ:00209:00722
ACGAGTGCGTTCCCCATGTCGTAGGTACTC
+
9>>B@AA@@@5999/9?BAAA@@A9;9999
@7RKHZ:00210:00711
TTCTCTATGGCGCTCCACATGTCTAAGGGTACGTG
+
-*,***,,87/44442444944444244-444444
@7RKHZ:00211:00711
TGATACGTCTCCTTCCTTA
+
44981/8,-,,*,*,*/,4
@7RKHZ:00214:00706
ACGAGTGCGTTCCCCATGTCGTAGGTACTC
+
98<8=8@CBD@BHG9AA@AA;;;;>?999>
@7RKHZ:00215:00701
ACGAGTGCGTTCCCCATGTCGTAGGTACTC
+
998>9;<BACCDGC7D@CCABABC@BCBAA
@7RKHZ:00217:00712
ACGAGTGCGTTCCCCATGTCGTAGGTACTC
+
@@@ACCECCC@CCC:CCCCCCA@>;>>=9=
@7RKHZ:00218:00724
ACGAGTGCGTTCCCCATGTCGTAGGTACTC
+
9<CB@AABAA=@@@6@BBBDCCCC@AAAAC
@7RKHZ:00219:00725
ATCAGACACGGACACAGCAGAACACAAC
+
??8999894A<AABBAA@949;994424
@7RKHZ:00220:00702
ACGAGTGCGTTCCCCATGTCG
+
>>7>9;911/,,--*,**,,,
@7RKHZ:00220:00719
TACTGAGCTACACACACAGAAAGATTGGT
+
BABBBBA;<;AAA<<>CB@@A>@B@?C@B
@7RKHZ:00223:00720
ACGAGTGCGTTCCCCATGTCGTAGGTACTC
+
9<BCCCCECC?CBB9C<;<CCDCC@CCCBA
@7RKHZ:00224:00705
ACGAGTGCGTTCCCCATGTCGTAGGTACTC
+
BBABBA===85999/9@>@@<=<C@C<>=C
@7RKHZ:00224:00728
ACGAGTGCGTTCCCCATGTCGTAGGTACTC
+
99??944/1:7:::111/4444882344//
@7RKHZ:00226:00739
ACGAGTGCGTTCCCCATTGTCGTAGGTACTC
+
9434444446,///*/,*,,,28:8;9A;99
@7RKHZ:00228:00717
ACGAGTGCGTTCCCCATGTCGTAGGTACTC
+
==:<<@CCCGACCC9CBCBAA@;;8;@A@A
@7RKHZ:00229:00702
ATATCGCGAGGGTATGGAAGACTCTATAG
+
98@BA999999199989::=>?999<A??
@7RKHZ:00229:00705
TGATACGTCTCCTTCCTTAGTTACTTCA
+
4=9944444//,/,/,/,/8=58;9244
@7RKHZ:00229:00729
CGTGTCTCTAGGCACAGGATTTTGTGTAGAGGC
+
;<<AACBDEBBACBECCA?=9929949444484
@7RKHZ:00230:00730
ACGAGTGCGTTCCCCATGTCGTAGGTACTC
+
@@?@@@ABBBCCCC5<44944448234444
@7RKHZ:00232:00708
ACGAGTGCGTTCCCCATGTCGTAGGTACTC
+
ABABB?@>AC799;4<@ABCAA@B>?999>
@7RKHZ:00232:00715
ACGAGTGCGTTCCCCATGTCGTAGGTACTC
+
9;;<<BDDCC@BCC:C:;:CBBBB@C;<;@
@7RKHZ:00232:00723
ACGAGTGCGTTCCCCATGTCGTAGGTACTC
+
>B@A999@9959AA6CACCBCAA@@@A@AA
@7RKHZ:00235:00717
ACGAGTGCGTTCCCCATGTCGGTAGGTACTC
+
==??;;9?@@5999/4449995448434@99
@7RKHZ:00235:00739
ACGAGTGCGTTCCCCATGTCGTAGGTACTC
+
@@;<<BBBAB>AAA4<<AAAA<;;589999
@7RKHZ:00239:00725
ACGAGTGCGTTCCCCATGTCGTAGGTACTC
+
99>=9999442444,4444::C>A=89<99
@7RKHZ:00240:00705
ACGAGTGCGTTCCCCCATGTCGTAGGTACTC
+
883444488859@@>+4:99==@8@;>9999
@7RKHZ:00240:00711
ACGGAGTGCGTTC
+
:;0)*****288B
@7RKHZ:00240:00729
ATATCGCGAGGGTATGGAAGACTCTAT
+
48>>?99999919?>>9@?999997>?
@7RKHZ:00241:00725
ACGAGTGCGTCCCATGCTCGGTAGTACGTC
+
49844444449@>;;;4///,/////////
@7RKHZ:00243:00716
TCTCTATGCGCTCCACATGTCTAAGGT
+
4899@?999@A>@@B991111//7878
@7RKHZ:00243:00733
ACGAGTGCGTTCCCCATGTCGTAGGTACTC
+
49888<<11/,/8808/494444/6.////
@7RKHZ:00243:00737
TGATATCTCTCGTCCT
+
4448////,,,,,,27
@7RKHZ:00248:00724
TACTGAGCTACCACACACAGAA
+
49844::9444984444/////
@7RKHZ:00248:00736
AGCACTGTAGCTGTCACTAGTTACTTGT
+
ABABC:=>CCDBBCC99;@AA>BCCADC
@7RKHZ:00248:00746
ACGAGTGCGTTCCCCATGTCGTAGGTACTC
+
11;114444;2444,449::;11/:4///4
@7RKHZ:00201:00762
AGCACTGTAGCTGTCACTAGTTACTTGT
+
8=?9499B@@@BB@@;1/111-989588
@7RKHZ:00203:00760
ACGAGTGGTTCCCCATGTCGTAGGTACTC
+
8989;89892444,444499444849944
@7RKHZ:00206:00766
ATATCGCGAGGGTATGGAAGACTCTAATA
+
><899>>99=C:<9B@59898486..,..
@7RKHZ:00207:00756
ATATCGCGAGGGTATGGAAGACTCTATAG
+
:;;<<DCCCCC>C><;>ABACC@@@CCAA
@7RKHZ:00209:00758
ACGAGTGCGTTCCCCATGTCGTAGGTACTC
+
89;999@:99ECCC:ABA91/6:6,.////
@7RKHZ:00211:00752
CGTGTCTCTAGGCACAGGATTTTGTGTAG
+
<@A@@A;=<BC?ACAB@A9999/9@999>
@7RKHZ:00218:00779
TAGTATCAGCCTCCGCATGACGAAGGTATCC
+
///////,,8,,,*,,//444465677///,
@7RKHZ:00224:00775
ACGAGTGCGTTCCCCATGTCGTAGGTACTC
+
BB<@?@>@>>5999-9>>>BC@>A6:;<<C
@7RKHZ:00228:00764
ACGAGTGCGTTCCCCATGTCGTAGGTACTC
+
44<=88BA8859BB4CDBB99999589994
@7RKHZ:00228:00770
ACGAGTGCGTTCCCCATGTTCGT
+
;B@A999@9959>>2==11,1,*
@7RKHZ:00230:00769
TGATACGTCTCCTTCTTAGTTACTTC
+
;9481/11//8,/,/42444784424
@7RKHZ:00231:00769
ACGAGTGCGTTCCCCATGTCGTAGGTACTC
+
@>7:;BAAAB>BAB9A;<;;<;AB>;<;<9
@7RKHZ:00234:00772
ACGAGTGCGTTCCCCATGTCG
+
1/4//49=;969BB7AEAB>>
@7RKHZ:00238:00774
ACGAGTGCGTTCCCCATGTCGTAGGTAACTC
+
44844448899==@7?>;??11//,./,/44
@7RKHZ:00239:00794
ACGAGTGCGTTCCCCATGTCGTAGGTACTC
+
@>?;99>111,/88*///99:444234444
@7RKHZ:00241:00791
ACGAGTGCGTTCCCCATGTCGTAGGTACTC
+
=?@99;>@@A6999,9@>>@=<;A>;<<A@
@7RKHZ:00247:00768
ACGAAGTCTTCCCCATGTG
+
//34244//,///*///44
@7RKHZ:00247:00793
ACGAGTGCGTTCCCCATGTCGTAGGTACTC
+
=@>;89994424992:????BBBA7:<<;9
@7RKHZ:00248:00796
ACGAGTGCGTTCCCCATGTCGTAGGTACTC
+
;;8A;;<<9B@CDC:@@?@B;<;A689;11
@7RKHZ:00249:00774
TACTGATGCGTC
+
//,000,,///9
@7RKHZ:00210:00842
ACGAGTGCGTTCCCCATGTCGTAGGTACTC
+
>>8;;>@@985999,4;;>BBBBB@BCBCC
@7RKHZ:00214:00818
ACGAGTGCGTTCCCCATGTCGTAGGTACTC
+
?@A@@@>C==5999/9999@AA>A<>9999
@7RKHZ:00215:00838
ACGAGTGCGTTCCCCATGTCGTAGGTACTC
+
?@>>99488;8999,449994948234449
@7RKHZ:00217:00848
ACGAGTGCGTTCCCCATGTCGTAGGTACTC
+
>@B?@BBCCDBCCC7<<@ABABACFC=;=C
@7RKHZ:00218:00821
ACGAGTGCGTCCCATGTCGTAGGTACTC
+
?@>BA@?=>89909999@A@?B>@<<9A
@7RKHZ:00219:00803
ACGAGTGCGTTCCCCATGTCGTAGGTACTC
+
BBBCB>>@8859??/999444444234444
@7RKHZ:00219:00806
ACGATGCGTTCCCCATGTCGTAGGTACTC
+
/1./88=995999/99998444:994449
@7RKHZ:00220:00801
ACGAGTGCGTTCCCCATGTC
+
9;C@@@B@8=5999/99999
@7RKHZ:00220:00805
ACGAGTGCGTTCCCCATGTCGTAGGTACTC
+
=?>@@@@B@@6999/9A@ACC<;<>?@<<<
@7RKHZ:00221:00807
TAGTATCAGCCTCGCCATAACGAAGGTATTCC
+
BABBBBB::<>AAAA?BAA>?9969=>>>595
@7RKHZ:00222:00841
ACGAGTGCGTTCCCCATGTCG
+
;;;B@@@CA@;>>>/99@BBC
@7RKHZ:00223:00800
TGATACGTCTCCTTCCTTAGTTACTTCAG
+
=@@B;;9@@>>5969;?=@@@>99954:4
@7RKHZ:00223:00812
ACGAGTGCGTTCCCCATGTCGTAGGTACTC
+
>>8;;;>@>>6999,4=?>>==88;><9<@
@7RKHZ:00225:00817
ACGAGTGCGTTCCCCATGTCGTAGGTACTC
+
9;:@@C@@?@5999/9D@>BAA@@>;<;A>
@7RKHZ:00229:00814
TACTGAGCTACACACACAGAAATG
+
>449949@@@@DA@91///,0*,,
@7RKHZ:00229:00815
CGAGTGCGTTCCCCATGTCGTAGGTACTC
+
;@>>8999954::2:4449444:949994
@7RKHZ:00230:00820
ATATCGCGAGGGTATGGAAGACTCTATA
+
98<;B@AABCB8<<<<>A@@AA;;;:BC
@7RKHZ:00231:00838
ACGAGTGCGTTCCCCATGTCGTAGGTACTC
+
??9:9;<;9A?BBB9@==>>=999589999
@7RKHZ:00235:00806
ACGAGTGCGTTCCCCATGTCGTAGGTACTC
+
=@>99<999?5999,9999BCGBC=@AAAA
@7RKHZ:00237:00824
ATATCGCGAGGGTATGGAAGACTCTATAGA
+
9899?@@9<;;09@ADADBCCGCDB?>000
@7RKHZ:00240:00807
ACGAGTGCGTTCCCCATGTCGTAGGTACTC
+
ABACCCCBA?5999/9??>AACAB>AAAAB
@7RKHZ:00240:00831
TGATAAGTCTCCTTCCTTAGTTACTTCAGT
+
49@995999>>@>;>;?,11/,//6500,,
@7RKHZ:00241:00825
ACGAGTGCGTTCCCCATGTCGTAGGTACTC
+
99>99999882444,4>>>@>999;>?@99
@7RKHZ:00243:00815
ACGAGTGCGTTCCCCATGTCGTAGGTACTC
+
:>=11//=1111B;6CCAA@@>995899>=
@7RKHZ:00243:00819
ACGAGTGCGTTCCCCATGTCGTAGGTACTC
+
@@C@AFB=:;2449/9DB>@AAAC@EAAAA
@7RKHZ:00245:00836
ACGAGTGCGTTCCCCATGTCGTAGGTACTC
+
=@;<<BCCDC@CCC7;;988498=<;==99
@7RKHZ:00246:00811
TGATACGTCTCCTTCCTTAGTTACTTCA
+
:<CBBBBCC99::CDAGBB@@=AAA?BF
@7RKHZ:00248:00832
ACGAGTGCGTTCCCCATGTCGTAGGTACTAC
+
B@7484494464;;2=:;9966:70,,,,,,
@7RKHZ:00200:00857
TGATACGTCTCCCT
+
448894446111+/
@7RKHZ:00208:00853
ACGAGTGCGTTCCCCATGTCGTAGGTACTC
+
==B@?@BB>>5999/9@9;;BBAA>>9999
@7RKHZ:00212:00851
ACGAGTGCGTTCCCCATGTCGTAGGTACTC
+
BBABAA@@@?5999,49;:9===8234444
@7RKHZ:00212:00884
TACTGAGCTACACACACAG
+
49;;9@CCDDFCA@@A@@9
@7RKHZ:00213:00869
ACGAGTGCGTTCCCCATGCCGTAGGTACTC
+
8;:1--,,,,28886114989988234444
@7RKHZ:00214:00859
ACGAGTGCGTTCCCCATGTCGTAGGTACTC
+
@?;>>@999@5999/9DDCCDCBC<9;<AA
@7RKHZ:00214:00883
GACGAGTGCGTTCCCCATGTCGTAGGTACTC
+
<AB?@;<<A@=<CBC:CCCCCBA;;98<9@@
@7RKHZ:00216:00887
GCGAGTGCGTTCCCCATGTCGTAGGTACTC
+
=A@>999@<<8;BC9C==<A991<-11/66
@7RKHZ:00218:00861
ACGCTCGTACCATG
+
99344/////,/82
@7RKHZ:00218:00879
ACGAGTGCGTTCCCCATGTCGTAGGTACTC
+
BBC@?@889@5999,49?@BBBBB?@<<<C
@7RKHZ:00219:00881
AACGCTCGACATGCCCAGGTACAGGAG
+
424344;;@@<<<BB<@A59999959?
@7RKHZ:00219:00896
ACGAGTGCGTTCCCCATGTCGTAGGTACTC
+
>A?C;;<<:BACCB7CCCDBCBBB?@AACA
@7RKHZ:00220:00852
ACGAGTGCGTTCCCCATGTCGTAGGTACTC
+
>;8;999;9B@CDC5<<99494//547///
@7RKHZ:00220:00890
ATATCGCTCGGCACAGATTTCTGAGT
+
,,****,/66564444444-4999//
@7RKHZ:00221:00887
CGTGTCTCTAGGCACAGGATTTTGTGTAG
+
>>>?>>>9999;9944;:4444,444949
@7RKHZ:00222:00874
ACGAGTGCGTTCCCCATGTCGTAGGTACTC
+
=B;@;;9A?>5999/<BCCFCCCC@BCCCC
@7RKHZ:00222:00898
ACGAGTGCGTTCCCCATGTCGTAGGTACTC
+
C<<=A@@C>>6999,44999:988634/0*
@7RKHZ:00224:00863
TCTCTATGCGCTCCACATGTCTAAGGT
+
9<@CEGCCCCC998;CCCCBBCC@B@B
@7RKHZ:00224:00887
ACGAGTGCGTTCCCCATGTCGTAGGTACTC
+
AA744999442444,4:44////1,0//66
@7RKHZ:00226:00855
TCTCTATGCGCTCCACA
+
B9<<AAACCCCCC@B@A
@7RKHZ:00228:00872
TCTCTATGCGCTCCACATGTCTAAGGTA
+
///////466///,/6644994:9?;9=
@7RKHZ:00228:00887
TGATACGTCTCCTTCCTTAGTT
+
;F99;9@@A11,1,1,/7//,2
@7RKHZ:00231:00880
ACGAGTGCGTTCCCATGCTCGTAGGTAGTC
+
9;:9911111,/6+//99944444244444
@7RKHZ:00232:00873
ACGAGTGCGTTCCCCATGTCGTAGGTACTC
+
AAB?>@A>??5999/<AABCCCCC>>@AAC
@7RKHZ:00234:00878
ACGAGTGCGTTCCCCATGTCGTAGGTACTC
+
?@BBBBAA?@59994<ACBA<<;A5899@A
@7RKHZ:00240:00859
TCTCTATGCGCTCCACATGTCTAAGGTA
+
@;9<BBB;;<A??<@998444::24249
@7RKHZ:00242:00874
TAGTATCAGCCTCGCCATGACGAAGGTATTCC
+
;BBB=AA@;;7;AAC?BBB@@9:9<@B>;:<-
@7RKHZ:00244:00856
ACGAGTGCGTTCCCCATGTCGTAGGTATC
+
>@?B;;999@5999,4;9@>;<;ACBCCC
@7RKHZ:00245:00853
ACGAGTGCGTTCCCCATGTCGTAGGTACTC
+
9;:<;?@?995999-9@?>>@@@@=?B;<<
@7RKHZ:00247:00874
ACGAGTGCGTTCCCCATGTCGTAGGTACTC
+
?@>?9948;;2444,4449@>@@A>ABAAA
@7RKHZ:00200:00905
ACGAGTGCGTTCCCCATGTCGTAGGTACAGGCTGAG
+
=4744;499B@CBC:CAAACCBCC;;<@9<69;;9;
@7RKHZ:00226:00903
ACGAGTGCGTTCCCCATGTCGTAGGTACTC
+
??>??AADDCDBCB8CCCCCCA=>;8999@
@7RKHZ:00226:00921
ACGAGTGCGTTCCCCATGTCGTAGGTACTC
+
9;A;;;ABBB=A@@8@AAA@AACC@C<<<@
@7RKHZ:00231:00925
ACGAGTGCGTTCCCCATGTCGTAGGTACTC
+
==@:9<BBCB>BBB9BBA@>@@@@>@@@@A
@7RKHZ:00238:00938
ACGCTCGACATGCCCAGGTACAGGAG
+
@>?=AA<<<A@CCE?BBCBBCAA=?9
@7RKHZ:00239:00940
TGATACGTCCTCCTTCCTTAGTTACTTCAG
+
;;?1/111,2,,*/,/,/5/49<==A>A?C
@7RKHZ:00252:00034
ACGAGTGCGTTCCCCATGTCGTAGGTACTC
+
A??@@>@@@A?CNG:CC@=<B>>>689999
@7RKHZ:00253:00030
ACGAGTGCGTTCCCCATGTCGTAGGTACTC
+
9<DBBBEC?=<==94949;@BCAA>B<<<A
@7RKHZ:00254:00026
ACGAGTGCGTTCCCCATGTCGTAGGTACTC
+
BB@BBBA@AB@BBC9CCCBBB@@@>?@999
@7RKHZ:00258:00030
ACGAGTGCGTTCCCCATGTCGTAGGTACTC
+
=@AA@ABC@@5999/9@@>ABBAA?A;<<A
@7RKHZ:00259:00008
ACGAGTGCGTTCCCATGTCGTAGGTACTCA
+
9;994666//,//+//9:444442349998
@7RKHZ:00262:00012
CGTGTCTCTAGGCACAGGATTTGTGTAG
+
>?>>111::::?A@>?=<::?799=@99
@7RKHZ:00263:00045
ACGAGTGCGTTCCCCATGTCGTAGGTACTCA
+
9474444;;C5;9;4<BBBC<<;>5891*)(
@7RKHZ:00266:00008
ACGAGTGCGTTCCCCATGTCGTAGGTACTC
+
=?@;;9>>??5999-9BCCEBCBC@BCCC@
@7RKHZ:00273:00016
TAGTATCAGCCTCGCCATG
+
9A;;99@@9<<<BBC@EAA
@7RKHZ:00274:00028
CGTGTCTCTAGGCACAGGATTTTGTTTAGA
+
@==@@ADDCAA@C<<<A?>AAA6?@@>999
@7RKHZ:00275:00004
ATCAGACACGGACACAGCAGACACAC
+
9334//.///,/644444////////
@7RKHZ:00276:00033
AGCACTGTAGCTGTCACCTAGTTTAATTGT
+
BBCB@@=@?>@@@;9<A@999990959244
@7RKHZ:00276:00034
ACGCTCGACATGCCCAGGTACAGGAA
+
B?@@CCCIAAABCC@CC@CBF><:9<
@7RKHZ:00278:00020
ACGAGTGCGTTCCCCATGTCGTAGGTACTC
+
9<CEBBB@==5999-9999CCECC@;>=CA
@7RKHZ:00278:00030
ACGAGTGCGTTCCCCATG
+
?@B:;;@@>?5999/9@@
@7RKHZ:00279:00006
ACGAGTGCGTTCCCATGTCGTAGGTACTC
+
49844:::@@=@A<>>;99?>>>=?;;<C
@7RKHZ:00279:00034
ACGCTCGACATGCCCAGGTACAGGAGA
+
:1./6;=;;1//665//,44449244;
@7RKHZ:00280:00018
TGATACGTCTCCTTCCTTAGTTACTTCA
+
B>>@@@BAACC@CBCAE>@AC?DCCDDD
@7RKHZ:00280:00020
AGCACTTGTAGCTGTCACTAGTTACTTGT
+
99994424444949991111//,//8244
@7RKHZ:00282:00019
TGATACGTCTCCTTCCTTAGTTACTTCAG
+
488898>>@995969?D6;;A=@>@=AD@
@7RKHZ:00286:00004
ACGAGTGCGTTCCCCATGTCGTAGGTACTC
+
49>894=?BBACCD:HCCCBBBBB@@AAE@
@7RKHZ:00287:00010
ACGACTGCGTTCCCATGTCGTAGGTACTC
+
??@@C@>>>=59909999>999><@999@
@7RKHZ:00287:00034
ACGAGTGCGTTCCCCATGTCGTAGGTACTC
+
@AA@A<<<AA>AAA6C???>99994894@>
@7RKHZ:00290:00014
TCTCTATGCGCTCCACATGTCTAAGGT
+
CAAABCBCECCBD@DCBAAABBC@CEE
@7RKHZ:00291:00014
ACGAGTGCGTTCCCCATGTCGTAGGTACTC
+
9;:;@?@>@A>@@@499999999947=9>@
@7RKHZ:00292:00041
ACGAGTGCGTTCCCCATGTCGTAGGTACTC
+
@A?AAC<;<C=@@@9AABC>>>>=,01<11
@7RKHZ:00294:00004
TCTCTATGCGCTCCACATGTCTAAGGT
+
A:<;<<<B=@;11,1<<?ABBBB?BC<
@7RKHZ:00294:00012
ACGAGTGCGTTCCCATGTCGTAGGTACTC
+
?@>@B@>>9959919??>>999958>@AA
@7RKHZ:00297:00014
AGCACTGTAGCTGTCATTAGTTACTTGT
+
B?===<<BGCBBBB@??@CCB?BAA?BB
@7RKHZ:00252:00076
ACGAGTGCGTTCCCCATGTCGTAGGTACTC
+
B@?>;948;;2499,4444997//,.///6
@7RKHZ:00254:00068
ACGAGTGCGTTCCCCATGTCGTAGGTACTC
+
498944;?=??BCC9CB@?@CD@@>:;999
@7RKHZ:00255:00092
ACGAGTGCGTTCCCATGTCGTAGGTACTC
+
BAB@@ABBCD@CD>AACDCDBBB@;<<A@
@7RKHZ:00256:00083
AACGAAGGTGCGTTCCCCATG
+
<B989@85///1/,///*//;
@7RKHZ:00257:00073
ACGAGTGCGTTCCCCATGTCGTAGGTACC
+
99>9944=442444,4449>===>439?<
@7RKHZ:00259:00070
ACGAGTGCGTTCCCCATGTCGTAGGTACTC
+
//.//4444429@;6?AAAB@@@B?A<=<A
@7RKHZ:00260:00073
TACTGACGCTACACACACAGAAAGATTGGTGC
+
/,,,,////444//111/6///+444487488
@7RKHZ:00260:00087
ACGAGTGCGTTCCCCATGTCGTAGGTACTC
+
41>11/:9=:;ABA6AA@@@@=;<-1111/
@7RKHZ:00261:00080
ACGAGTGCGTTCCCCATGTCGTAGGTACTC
+
BAB;;4444=<=BD9ADBAAABBB@C<<<<
@7RKHZ:00261:00093
ACGAGTGCGTTCCCCATGTCGTAGGTACTC
+
BB@:9<@@@?=@@@6@DCCCCCBB?C;;<A
@7RKHZ:00264:00067
TACGTCTCCTTCCCTTAGTTACTTCAGTGAC
+
@@@@8=9989899-424442444=9444444
@7RKHZ:00268:00093
CGTGTCTCTAGGCACAGGATTTTGTGTAGA
+
BCCAAAAAADCACCCBA=9999/9?99999
@7RKHZ:00269:00062
ACGAGTGCGTTCCCCATGTCGTAGGTAC
+
@C?B<<<?=:2999,9999><111-01/
@7RKHZ:00269:00092
TGAATGAACGGTTGCCGTTTCCCCCTTACCTTTGAGTTTCGATCATTGGTACCAGTTCG
+
;;A@A>=;8924249:999-4444+4:44249-44;;;64449/,,*,00,,*,,,*,2
@7RKHZ:00274:00094
ACGAGTGTGTTCCCCATGTCGTAGGTATC
+
898899949B6999,48444443311483
@7RKHZ:00275:00097
ATCAGACACGGACAAAGCAGAACACACAG
+
988899789824444-499=C>AAA9;9:
@7RKHZ:00278:00060
ACGAGTGCGTTCCCCATGTCGTAGGTACTC
+
AB>A99<94;2444,44988:11/,.///4
@7RKHZ:00280:00069
ACGATGTGCGTTCCC
+
88<-,,0,,,/,///
@7RKHZ:00281:00062
ACGAGTTGCGTTCCCATGTCGTAGGTACTC
+
BBBBCB?=>>@69914:::;>988589944
@7RKHZ:00281:00069
ACGAGTGCGTTCCCCATGTCGTAGGTACTC
+
BBBBDDB;9>5944/9F@@BECHB>:;<99
@7RKHZ:00281:00075
AACGAACGGTGCGTTCCCCAT
+
@-/./,//,///449999,44
@7RKHZ:00282:00098
AGCACTGTAGCTGTCACTAGTTACTTGT
+
<CCBBBCDBBABDCCCAAAGC>A@B?BC
@7RKHZ:00283:00098
ACGAGTGCGTTCCCCATGTCGTAGGTACTC
+
4<@;;;BA@@>A@@4>@@@BB===<799?=
@7RKHZ:00288:00069
ACGAGTGCGTTCCCCATGTCGTATGGTT
+
@B?:9999995999,4@@>11111-882
@7RKHZ:00289:00089
ACGAGTGCGTTCCCCATGTCGTAGGATC
+
A;;;;;@@=>>BCC:C>=9A9999;84.
@7RKHZ:00292:00079
ACGAGTGCGTTCCCCATGTCGTAGGTACTC
+
9;?@@@BBBC@CHD:CAABBCA=8;8999@
@7RKHZ:00292:00090
ACGAGTGCGTTCCCCATGTCGTAGGTACTC
+
9<CA@AAA@B>AAB9BBCCCCCCC@CAAAB
@7RKHZ:00293:00083
ACGAGTGCGTTCCCCATGTCGTAGGTACTC
+
99>>@;;9>><@@@/99>99944:279=?:
@7RKHZ:00295:00079
ACGAGTGCGTTCCCATGTCGTAGGTACTC
+
9<F<;;A@>>59914??>BCDCCC@<>=C
@7RKHZ:00297:00072
ACGAGTGCGTTCCCCATGTCGTAGGTACTC
+
@@C?A@B@>>5999,9@BBB<<<==?@994
@7RKHZ:00251:00110
ACGAGTGCGTTCCCCATGTCGTAGGTACTC
+
AAAACBB?>>2444/9CB@BCBBB@CBBBC
@7RKHZ:00251:00112
TCTCTATGCGCTCCACATGTCTAAGGTACT
+
@BBBCFBBAABCC@C<<<@99996959948
@7RKHZ:00252:00129
ACGAGTGCGTTCCCCATGTCGTAGGTACTC
+
?@ABCCC?>>5444/999<CBBBC@@AABB
@7RKHZ:00252:00146
CGTGTCTCTAGGCACATGGATTTGTTGAGTA
+
4A>9>B<<9<B>>>>9995994-4/,/////
@7RKHZ:00255:00126
ACGCGTCGTCCATG
+
:7-,,,**,/,///
@7RKHZ:00257:00113
ACGAGTGCGTTCCCCATGTCGTAGGTACTC
+
?BB@@@CCCC>BBB9ABCDCB<<<9;<@BC
@7RKHZ:00257:00129
ACGCTCGACATGCCCAGGTACAGGAGA
+
>9;<CCBAAACA@@<9959@999;=@>
@7RKHZ:00259:00100
ACGAGTGCGTTCCCCATGTCGTAGGTACTC
+
1/.//444882444,44444444497:??=
@7RKHZ:00260:00106
ACGAGTGCGTTCCCCATGTCGTAGGTACTC
+
49>>>>99;>;>@A/99@@>>9442344?9
@7RKHZ:00260:00115
ACGAGTGCGTTCCCCATGTCGTAGGTACTC
+
AAB::;CCAC8;99/999;ABAAA>?A@BA
@7RKHZ:00260:00134
ACGAGTGCGTTCCCCATGTCGTAGGT
+
9;@AACBB@C2444/9??@CCCCC@B
@7RKHZ:00260:00135
TGATACGTCTCCTTCCTTAGTTACTTCAGTGC
+
BBBBBBBCC@@=A=A=@=>994991,1;11/,
@7RKHZ:00261:00114
ACGAGTGCGTTCCCCATGTCGTAGGTACTC
+
=@ABBBDCCB>AAA9ABBBBE@@@>:;;BA
@7RKHZ:00261:00115
ACGAGTGCGTTCCCCATGTCGTAGGTACTC
+
?@>BBBB@>@5999/9?@ACCA@A=:9999
@7RKHZ:00262:00109
ACGAGTGCGTTCCCCATGTCGTAGGTACTC
+
BBABCCAAADBEEC:DCCCAA@BC:;=AA@
@7RKHZ:00262:00136
ACGAGTGCGTTCCCCATGTCGTAAGGTACT
+
;;A@@@<;<A=ACD9BB@;8--,*,*,,,,
@7RKHZ:00264:00103
ACGAGTGCGTTCCCCATGTCGTAGGTACTC
+
BAD99<BBAC5;99/9=>@C@@@@<?@AA@
@7RKHZ:00264:00148
TAGTATCAGCCTCGCCATGACGAAGGT
+
44;999@@A><>?>>6911////,/,/
@7RKHZ:00265:00113
ACGAGTGCGTTCCCCATGTCG
+
>@@@@@@@>@5999/9?>@CC
@7RKHZ:00266:00136
ACGAGTGCGTTCCCCATGTCGTAGGTACTC
+
89348944;@6999-9?>@AC999<89478
@7RKHZ:00268:00138
AGCACTGTAGCTGTCACTAGTTTACTTGTG
+
@;994@@?>@@;;;<A>>>99919??;994
@7RKHZ:00269:00128
ATCAGACACGGACACAGCAGAACACACAGAAC
+
@?BA<<;BBB699=444444489844473313
@7RKHZ:00270:00110
ACGAGTGCGTTCCCCATGTCGTAGGTACTC
+
9;?@>999995999,4499A><<<-011:6
@7RKHZ:00272:00119
ACGAGTGCGTTCCCCATGTCGTAGGTACTC
+
4;8999884;2444,4@@ABBA@@>?@A@C
@7RKHZ:00272:00131
CGTGTCTCTAGGCACAGGATTTTGTGTAGAG
+
AA?CDCCAB<<89C>9424444,9499444/
@7RKHZ:00273:00113
ACGAGTGCGTTCCCCATGTCGTAGGTACTC
+
=@?@@AA@AA=AAA9ACBBCBAA?;89999
@7RKHZ:00273:00117
TAGTATCAGCCTCGCCATGACGAAGGTATTCC
+
:<ACBABCA@=@@>>59999449865666,/,
@7RKHZ:00273:00121
ACGAGTGCGTTCCCCATGTCGTAGGTACTC
+
;>?ABA@@@@5999/99DCCCAA@9;=<AA
@7RKHZ:00274:00121
ACGAGTGCGTTCCCCATGTCTAGGTACTC
+
9<BB@@AAAAACHH9CCCA@;;:=>>>>>
@7RKHZ:00274:00144
ACGAGTGCGTTCCCCATGTCGTA
+
1/.6684444249929://////
@7RKHZ:00277:00118
TCTCTAATGCGCTCACATGCTG
+
862211,/66444449;/////
@7RKHZ:00277:00122
CGTGTCTCTAGGCACATGGATTTTGTGT
+
BBCCBBCD<<=@@;:1//7////*/78,
@7RKHZ:00277:00127
ACGAGTGCGTTCCCCATGTCGTAGGTACTC
+
?@CBEEBB@B=@@@8@BBECCBBB=><<<C
@7RKHZ:00277:00148
ACGAGTCGTTCCCCATATCGTAGGTACTC
+
4434444882444,444444444944::B
@7RKHZ:00278:00104
TACTGAGCTACACACACAGAAAGATTGGT
+
C9<<ABACD@@ABAA@CBABB=BBB@C@A
@7RKHZ:00278:00111
ACGAGTGCGTTCCCCATGTCGTAGGTACTC
+
>@@B@@@@@B?CCC:CCCCBB@@?@>??CB
@7RKHZ:00278:00123
TACTGAGCTACACACACAGAAAGATTGGTGC
+
AABBCCBB949>999944444-444231331
@7RKHZ:00278:00142
TAGTATCAGCCTCGCCATGACGAAGGTATTCC
+
A@A;;<CCCB@B9;<CBA??C94296999<@=
@7RKHZ:00278:00147
TCTCTATGCGCTCCACATGTCTAAGGTA
+
B??@CECDDBB==;@;<<@ABAA=?699
@7RKHZ:00280:00116
ATATCGCGAGGGTATGGAAGACTCTATAG
+
9;<CBAABAAA?ABCC<B><A9>?::7;;
@7RKHZ:00280:00122
ACGAGTGCGTTCCCCATGTCGTAGGTTACTC
+
49:;/1///87:::5?:9;4///6,.,////
@7RKHZ:00281:00115
ACGAGGTGCGTTCCCCATGTCGTAGGTACTC
+
BBBBC@BAB@@=@AA7ABBA<<999<89999
@7RKHZ:00282:00110
ACGAGTGCGTTCCCCATGTCGTAGGTACTC
+
9<B@@@BA>@5999/999;ABB>@=?;=<A
@7RKHZ:00282:00137
TAGTATCAGCCTCCGCCATGACGAAGGTATTCC
+
94899944?=<992448888@B<96<?994;98
@7RKHZ:00285:00100
ACGAGTGCGTTC
+
BBABBBAABE@C
@7RKHZ:00286:00148
AGCACTGTAGCTGTCACTAGTTACTTGT
+
/////<@BCDCB@@@A849995999=99
@7RKHZ:00287:00111
TGATACGTCTCCTTCCTTAGTTACTTCAG
+
94434444/88,/,/,/,./478992444
@7RKHZ:00291:00121
ACGAGTGCGTTCCCCATGTCGTAGGTACTC
+
@@@C@@A>>?=>=?121>A>:>==,0//11
@7RKHZ:00291:00131
TAGTATCAGCCTCGCCATGACGAAGGTATTCC
+
494449?@9979999294;8944242444892
@7RKHZ:00293:00109
ACGAGTGCGTTCCCCATGTCGTAGGTACTC
+
9<@999AA@>>AAA7B<99C@>>>;894;4
@7RKHZ:00293:00136
ACGAGTGCGTTCCCCATGTCGTAGGTACTC
+
BB;=@>;99>6999/9@>>>1111,01///
@7RKHZ:00295:00135
ACGAGTACGTTCCCCATGTCGTAGGTACTC
+
@AACCC@@?B4998-9>>>?F999599911
@7RKHZ:00295:00146
AACGAGGTGCGT
+
1,,,,,*//668
@7RKHZ:00296:00147
ACGAGTGCGTTCCCCATGTCGTATGGTACTC
+
=>9;11////,/88*::=11111/1,.////
@7RKHZ:00298:00126
ACGAGTGCGTTCCCCATGTCGTAGGTACTC
+
>@?:;<A?>C5999,9DABB<<9>;>9<<B
@7RKHZ:00256:00181
ACGAGTGCGTTCCCCATGTCGTAGGTACTC
+
>AB<<<<DCDCHDE5<<>99941/6.//,,
@7RKHZ:00256:00187
ACGAGTGCGTTCCCCATGTCGTAGGTACTC
+
=>8999<;?CACDD9CCDCB@9;9589111
@7RKHZ:00256:00198
ACGAGGTGCGTTCC
+
-,,,,*/7066,//
@7RKHZ:00257:00155
ACGAGTGCGTTCCCCATGTCGTAGGTACTC
+
??B??@BB@B=@@@8@BBBCC@@A>;<<C@
@7RKHZ:00257:00188
ACGAGTGCGTTCCCCATGTCGTAGGTACTC
+
CCABABBBCC@BCC:C<<<CCCBBA@ABBC
@7RKHZ:00259:00150
ATATCGCGAGGTATG
+
8384442,,,*,,00
@7RKHZ:00259:00185
CGAGTGCGTTCCCCATGTCGTAGGTACTC
+
>>@A;;<>BAEDE9CCDEFCCB=<9;;<>
@7RKHZ:00259:00192
ACGAGTGCGTTCCCCATGTCGTA
+
;=?@@C@>>@5999/9@1-,,**
@7RKHZ:00260:00157
ACGAGTGCGTTCCCCATGTCGTAGGTACTC
+
BBB??@CCCC@CCB:B:::BCCCCAB<<<B
@7RKHZ:00260:00170
ACGCTCGACATGCCCAGGTACAGGAG
+
;;?@BBBBBCBBBBA9959944:844
@7RKHZ:00262:00155
ACGAGTGCGTTCCCCATGTCGTAGGTACTC
+
9<CDCBAD<=<<BD9C<=<CCB@?=:;<A@
@7RKHZ:00262:00166
ACGCTCGACATGCCCAGGTACAGGAG
+
BBBBCCEHCDAAACACCAC@A;;7<>
@7RKHZ:00265:00179
TCTCTATGCGCTCCCACATGTCTAAGGTA
+
@944:??>?@9944-4::4/1://,/7//
@7RKHZ:00266:00161
ACGAGTGCGTTCCCCATGTCGTAGGTACTC
+
89899448445499,4;A=<<1115.///:
@7RKHZ:00268:00185
ACGAGTGCGTTCCCCATGTCGTAGGTACTC
+
@AA??@B@@@=@@@6@BBBBCBBB@>;<<B
@7RKHZ:00269:00171
TCTCTATGCGCTCCCACATGTCTAAGGTACTG
+
4444444449444;-44?=99=44246444//
@7RKHZ:00269:00186
ACGAGTGCGTTCCCCATGTCGTAGGTTACTC
+
=>:;999>888999299448494423149::
@7RKHZ:00270:00161
TGATACGTCTCCTTCCTTAGTTCTTCAGTGC
+
A>9;;999@995424:;<@BA>?>244<9>;
@7RKHZ:00271:00180
ACGAGTGCGTTCCCCATGTCGTAGGTACTC
+
BBBBBB?>@A=@=@6@BBBCCCCB>>@ABA
@7RKHZ:00271:00199
ACGAGTGCGTTCCCCATGTCGTAGGTACTTC
+
BB8=<CCCGC@CDC:CCCAA>>>>5894424
@7RKHZ:00272:00168
ACGAGTGCGTTCCCCATGTCGTAAGGTACTC
+
1/68/4444424;;2944/////,/,.60,/
@7RKHZ:00274:00150
ACGAGTGCGTTCCCCATGTCGTAGGTACTC
+
9488988894999919444;441<,0//1/
@7RKHZ:00274:00182
TCTCTATGCGCTCGACATGTCTAAGGTA
+
;BB@@ABA@@B?4/11////84424244
@7RKHZ:00275:00170
ACGAGTGCGTTCCCCATGTCGTAGGTACTC
+
A?B@AAA>@@5999/99>>?9844;89494
@7RKHZ:00276:00163
TACTGAGCTACCACACACAGAAAGATTGGTGC
+
;:;@>>A>98929===?94499-4492313..
@7RKHZ:00276:00189
ATATCGCGAGGGTATGGAAGACTCTATA
+
?@DCCAA@@?@199?;:<:<<11/..76
@7RKHZ:00277:00161
ACGAGTGCGTCCCATGTCGTAGGTATC
+
;;B@99:44444-444444444234//
@7RKHZ:00277:00176
AAGCGAGGTGCGTTCCCATGTCGTAGGTACTC
+
1,/////,44449244-444994433134498
@7RKHZ:00277:00188
TACTGAGCTACACACACAGAAAGATTGGTG
+
ABCBCBHBBBBCCB::<@=>>144423133
@7RKHZ:00277:00189
ACGAGTGCGTTCCCCATGTCGTAGGTACTC
+
9<A@@@<;;A?BAA7B;<<ADCCD@BCCDC
@7RKHZ:00279:00190
ACGAGTGCGTTCCCCATGTCGTAGGTACTC
+
CBBBBB@?@C@CCB9BBEBCB@==6799@>
@7RKHZ:00280:00163
ACGAGTGCGTTCCCCATGTCGTAGGTATC
+
1/./689999;>>=2=999=99=?=?9::
@7RKHZ:00281:00168
ACGAGTGCGTTCCCCATGTCGTAGGTACTC
+
:;;BAA@@>@5999/9444;99===799A@
@7RKHZ:00282:00154
CGAGTGCGTTCCCCATGTCGTAGGTACTC
+
=99;9@A>A>BAA4<9@@@<;9=:99881
@7RKHZ:00282:00179
TGATACGTCTCCTTCCTTAGTTACTTCAG
+
9;A9999>A@@795959<;;;;111::;1
@7RKHZ:00283:00159
TAGTCAATCAGCTC
+
>44///,////664
@7RKHZ:00283:00179
ACGAGTGCGTTCCCCATGTCGTAGGTACTC
+
C?@AAB@>>>5999/9BAAABB@@7:;<@@
@7RKHZ:00286:00154
ACGAGTGCGTTCCCCATGTCGTAGGTACTC
+
BB89;;99??6999/9999>?499;7@:@=
@7RKHZ:00286:00155
TAGTATCAGCCTCGCCATGACGA
+
AA@;<9AB?@?@BBB<;<CCCAB
@7RKHZ:00288:00159
ACGCTCGACATGCCCAGGTACAGGA
+
BB@AACAAACCCEFABB@A@111-1
@7RKHZ:00288:00173
ACGAGTGCGTTCCCCATGTCGTAGGTACTC
+
@@@@@ACBBC@CDD9AACCBC@@@?BCBCB
@7RKHZ:00289:00172
ACGAGTGCGTCCCATGTCGTAGGTACTC
+
/101////4444-4444:9;48;><;;B
@7RKHZ:00289:00188
ACGAGTGCGTTCCCCATGTCGTAGGTACTC
+
>@@A@A@CAA=@@@6@@=99>9995899B@
@7RKHZ:00291:00151
ACGATGTGCGTTCCCCATGTCGTAGGTACTC
+
;<11//7//1>;>=929999>99447844//
@7RKHZ:00291:00152
AGCACTGTAGCTGTCACTAGTTACTTGT
+
4;984944444;>999>>>>@6999599
@7RKHZ:00291:00157
TCTCTATGCGCTCCACATGTCTAAGGT
+
@B@99<:99?@9969999?999969;>
@7RKHZ:00292:00178
ACGAGTGCGTTCCCCATGTCGTAGGTACTC
+
=@;<9CB>>92999/9>@@@C9;9?BDCCC
@7RKHZ:00293:00179
ATATCGCGAGGGTATGGAAGACTCTATAGA
+
::;CA=>>99919B@@6969>8>9;8--,,
@7RKHZ:00293:00188
ACGAGTGCGTTCCCCATGTCGTAGGTACTC
+
?@B??@CCB@>@AA7A?===BB@@<@A@@@
@7RKHZ:00294:00176
ACGAGTGCGTTCCCCATGTCGTAGGTACTC
+
41;11/:9>=;BDD8@;<;@AAAA>;<<@>
@7RKHZ:00296:00163
TACTGAGCTACACTC
+
/111///9949<111
@7RKHZ:00296:00184
ACGAGTGCGTTCCCCATGTCGTAGGTACTC
+
4978444499@@CC:@AA@>@<>>,01//7
@7RKHZ:00296:00185
ACGAGTGCGTTCCCCATGTCGTAGGTACTC
+
=@@@@BDCCB8;44/99<;CCCBB@ACCCC
@7RKHZ:00297:00165
ACGAGTGCGTTCCCCATGTCGTAGGTACTC
+
9;BBBBBBBB>BAB4;=C<<2<<<:11/1;
@7RKHZ:00297:00182
ACGAGTGCGTTCCCCATGTCGTAGGTACTC
+
9;B@@@A?>>5999-9@@@AB@@>=8<<AA
@7RKHZ:00298:00163
TGATACGTCTCCTTCCTTAGTTACTTCAGT
+
9994444498=<=>C>@<>9849@@<@C99
@7RKHZ:00299:00184
TGATACGTCTCCTTCCTTAGTTTACTTCAGTG
+
4489944449;?B<A<?69488-44/,/6///
@7RKHZ:00299:00188
TGATACGTCTCC
+
448444444449
@7RKHZ:00250:00202
TGATACGTCTCCTTCCTTAGTTACTTCAGT
+
BBB@;<<ICBC?CBCFH@@;:6;AB;@>>>
@7RKHZ:00250:00205
ACGAGTGCGTTCCCCATGTCGTAGGTACTC
+
??CBBB@@>?5999/99AA999>>6899>9
@7RKHZ:00251:00234
AACGAGGTACGTTCCCCATGTCGTAGGTACTC
+
/,,,,,*,,,./599969949944>@59949?
@7RKHZ:00254:00210
TAGTTAATCGAGCCTCGCCATGACGAAGGTAATTCC
+
/,,,*,*,,27//,9@9929>111//,/5//,/,/,
@7RKHZ:00255:00200
ACGAGTGCGTCCCCATGTCGTAGGTACTC
+
??C@<<<<<<CEC9CCBBB>;:;;011;1
@7RKHZ:00257:00205
ATATCGCGAGGGTATGGAAGACTCTATAGAGG
+
A@>?A@;<<<BBB=>=AECCAB@A>?---**0
@7RKHZ:00258:00209
ACGATGTGCGTTCCCCATGTCGTAGGTACTC
+
11;1////68?>CCB4;<94:>111-01///
@7RKHZ:00259:00220
AGCACTGTAGCTGTCACTAGTTACTTGTG
+
ABA=9444/66////66944424489;;@
@7RKHZ:00260:00214
ACGAGTGCGTTCCCCATGTCGTAGGTACTC
+
@AB@BBBA?C@BCC9BABBBDDCC?@AAB@
@7RKHZ:00260:00226
ATATCGCGACGGGTATGGAAGACT
+
88998>999444-44442424:4/
@7RKHZ:00261:00205
ATCAGACACGGACACAGCAGAACACAC
+
BACBB@@@A@@ACCCDCCA@@ADCBB@
@7RKHZ:00264:00238
TCTCTATGCGCTCCACATGTCTAAGGT
+
A@CCCCDCCBBBB?BBBCBCC::6;?@
@7RKHZ:00267:00202
ATATCGCGAGGGTATGGAAGACTCTATAG
+
@>BBCBBABAA<?9995<8<ABBB@@B?7
@7RKHZ:00268:00213
ACGAGTGCGTTCCCCATGTCGTAGGTACTC
+
//.//444::2444-444999994479494
@7RKHZ:00270:00226
ATCAGACACGGACACAGCAGAACACAC
+
BCCBCCCAAA@CBBAAACBCA@@@;;9
@7RKHZ:00271:00233
ACGAGTGCGTTCCCCATGTCGTAGGTACTC
+
=??BBBBB@B====4@AA@@A9<;=;<9BA
@7RKHZ:00273:00219
ACGAGTGCGTTCCCCATGTCGTAGGTACTC
+
=989@9488:9>@A/9<AAAA?<<-01/1/
@7RKHZ:00274:00216
ACGAGTGCGTTCCCCATGTCGTAGGTACTC
+
>@@ACBCBBB@CDC:C><<@A99;>:<;A@
@7RKHZ:00275:00220
TCTCTATGCGCTCCCACATGTCTGAAGGTACTG
+
,,,,,,/4444444-49:99;44448989@994
@7RKHZ:00279:00200
ACGAGTGCGTTCCCCATGTCGTAGGTACTC
+
9984444444249929449A<<9@=?9999
@7RKHZ:00279:00215
ACGAGTGCGTTCCCCATGTCGTAGGTACTC
+
898488=BCCDBBC:CC@@@:;;B?:;<<9
@7RKHZ:00280:00204
CGTGTCTCTAGGCACATGGATTTTGTGTAGG
+
>:/11/68A@BAB@9999599AB/111---*
@7RKHZ:00280:00206
AGCGAATGGTGCGTTCCCCATGTCGTAGGTAATC
+
/////,//,499ABDC@>9>11-,**,,*,,*,0
@7RKHZ:00280:00209
ACGAGTGCGTTCCCCATGTCGTAGGTACTC
+
C;72=>11/8,//1+1>?><1111-11//7
@7RKHZ:00282:00216
AGCACTGTAGCTGTCACTAGTTACTTGT
+
9>>>4<9===AC@@@;99>9959@?;@A
@7RKHZ:00282:00225
AGCACTGTAGCTGTCACTAGTTACTTGTGTG
+
999444444:944444444;;84442497//
@7RKHZ:00283:00239
ACGAGTGCGTTCCCCATGTCGTAGG
+
:;8;9?>:;<-111+1///86///,
@7RKHZ:00284:00216
ATCAGACACGGACACAGCAGAACACACA
+
>333//.///5669?A:/1<<-1/;:/,
@7RKHZ:00285:00206
ACGAGTGCGTTCCCCATGTCGTAAGGTACTC
+
498999444;2444,4@@11111,/,./669
@7RKHZ:00288:00217
CGTGTCTCTAGGCACATGGATTTTGTGTAGA
+
889999?AACCBB>>111:1111*///6444
@7RKHZ:00288:00247
ACGAGTGCGTTCCCCATGTCGTAGGTACTC
+
>1,,0,,,/6,///*49499?@@A@ADAA@
@7RKHZ:00289:00243
ACGAGTGCGTTCCCCATGTCGTAGGTACTC
+
1/4118A@>>5999/9@@@AB@@A>AA<<<
@7RKHZ:00290:00230
ACGAGTGCGTTCCCCATGTCGTAGGTACTC
+
=@?B@@@>@@5999/9?>>ABB@@=@A@AC
@7RKHZ:00293:00206
ACGATGTGCGTTCCCCATGTCGTAGGTACTC
+
848944;=ACCCEEN9<<<9@91165.///7
@7RKHZ:00294:00216
ACGAGTGCGTTCCCATGTCGTAGGTACTC
+
?BC;;<B>>>59919F@@@BCCB?B<<9>
@7RKHZ:00295:00242
ACGAGTGCGTTCCCCATGTCGTAGGTACTC
+
?BA<<<CCBB?BBC7<<CDCBBBC=@;<<@
@7RKHZ:00296:00204
ACGAGTGCGTTC
+
89>;;<ABCGAC
@7RKHZ:00297:00221
CGTGTCTCTAGGCACAGGATTTTGTGTAGA
+
4;8;9:CDCCGAA@>9459999/9999444
@7RKHZ:00297:00227
CGTGTCTCTAGGCACAGGATTTGTGTAG
+
//////:::49249>>9849914449;@
@7RKHZ:00298:00220
TCTCTATGCGCTCCACATGTCTAAGGTAG
+
@==>@9949@:=>;9999>>111,1,///
@7RKHZ:00299:00227
TGATACGTCTCCTTCCTTAGTTACTTCAGTG
+
994894:499><><>59:;@F?@99699944
@7RKHZ:00251:00255
ACGAGTGCGTTCCCCATGTCGTAGGTACTC
+
@>;@@@@>?@<>@@/9<AAAAAA@689994
@7RKHZ:00251:00269
ACGAGTGCGTTCCCCATGTCGTAGGTACTC
+
;;<BBD<99@5999,9??>@=AAA=@AAAA
@7RKHZ:00257:00272
TAGTATCTGCCTCGCCATGACGAAGGTATTCC
+
A9;;999??>8>911,/////6=>@BEBG?B@
@7RKHZ:00258:00265
ACGAGTGCGTTCCCCATGTCGTAGGTACTC
+
@B>>;;9@@@5<<<499<;AAACC@@AAA@
@7RKHZ:00259:00257
ACGAGTGCGTTCCCCATGTCGTAGGTACTC
+
>9844844=>=ABB7=<BBGC=<;8;;9A@
@7RKHZ:00259:00262
TCTCTATGCGCTCCACATGTCTAAGGT
+
CBC;<=CBCCDBB>BBBDCCB::69;>
@7RKHZ:00261:00260
TCTCTATGCGCTCCACATGTCTAAGGT
+
=AABCBCCCBC::99A:7/22<<::=B
@7RKHZ:00261:00274
ACGAGTGCGTTCCCCATGTCGTAGGTACTC
+
=?A@@@A@@@5999/9@@ACCCBB=;;;;@
@7RKHZ:00264:00265
ACGAGTGCGTTCCCCATGTCGTAGGTACTC
+
A;;;;;<BBBABCC:ECCBAA899<89999
@7RKHZ:00267:00271
ACGAGTGCGTTCCCCATGTCGTAGGTACTC
+
98?99;@ABB?AAA4<=<<BCDCDICDBA@
@7RKHZ:00267:00273
TACTGAGCTACACACACAGAAAGATTGGT
+
>;;;@@BCDCBCBA;;<@@>@>@@@=@>@
@7RKHZ:00269:00254
ATGAGTGCGTTCCCCATGTCGTAGGTACTC
+
933444:@>>>ABB7A@@@@@@@A>A=<=@
@7RKHZ:00269:00261
AGTATCAGCCTCGCCATGACGAAGGTATTCC
+
998>CA9<<8:B?@=ADCCCBB@EBCCC?B@
@7RKHZ:00269:00266
ACGAGTGCGTTCCCCATGTCGTAGGTACTC
+
=@:;;AABBB;@@@8ACCBBBBBB@:<<C@
@7RKHZ:00270:00277
ACGAGTGCGTTCCCCATGTCGTAGGTACTCATCA
+
BBBBBBB@>@;>>@6@ABCCC<<;>:99;9800*
@7RKHZ:00272:00260
ACGAGTGCGTTCATGTCGTAGGTACTC
+
;;BAAAA@@@>AC;<;CCCBCC@AA@A
@7RKHZ:00274:00262
AGCACTGTAGCTGTCACTAGTTACTTGTG
+
;4494444;9@@=896/,,,,*/775444
@7RKHZ:00274:00265
ACGAGTGCGTTCCCCATGTCGTAGGTACTC
+
BB?@@=1111,188066=@;94>@;;==AB
@7RKHZ:00275:00285
CGTGTCTCTAGGCACAGGTTTTGTGTAGA
+
;9;AA@AA@AD6999442944,4999:99
@7RKHZ:00278:00268
AGCACTGTAGCTGTCATTAGTTACTTGTG
+
>988449CA@?>89999689954384744
@7RKHZ:00279:00298
ACGAGTGCGTTCCCCATGTCGTAGGTACTC
+
847=49488;2499,4A@A?@@;<:;EECD
@7RKHZ:00280:00257
TAGTATCAGCCTCGCCATGACGAAGGTATTCC
+
44444444;A@CBA@=@88999959999?696
@7RKHZ:00281:00277
ACGAGTGCCGTTGC
+
;4.////,*,,*,/
@7RKHZ:00282:00283
ACGAGTGCGTTCCCCATGTCGTAGGTACTC
+
>::;;@>>>?5999/9>?>?>994484444
@7RKHZ:00289:00251
ATAATCGCGACGGATATGGAAGACTCTATAG
+
***)**0274;9>;;49959544:94444//
@7RKHZ:00289:00280
ACGAGTGCGTTCCCCATGTCGT
+
94344848442444,4:4////
@7RKHZ:00291:00261
AACGAGTGCGTTCCCCCATGTCGTAGGTACTC
+
1,/.///8/4459999+444//////,.///1
@7RKHZ:00294:00297
ATCAGAACACGGA
+
8.0111,.6/42/
@7RKHZ:00296:00256
ACCTGGAAGTGCGTTCCCCCATGTCGTAGGTA
+
//,//,/,/9994454999,9><1---,,*,,
@7RKHZ:00299:00270
ACGAGTGCGTTCCCCATGTCGTAGGTACTC
+
498848449>5999/99<<BBBA@<799<9
@7RKHZ:00250:00305
AGCACTGTAGCTGTCACTAGTTACTTGTG
+
A@A?9999944:449A@>>??=?99511/
@7RKHZ:00250:00331
ACGAGTGCGTTCCCCATGTCGTAGGTACTC
+
@<<<CBBBCC;===6@ACCCCC@@=:<<9@
@7RKHZ:00251:00301
AGCACTGTAGCTCGGTCACTTAGTTACTTGTG
+
99BA=@@:999944244;44244;:;44244/
@7RKHZ:00254:00307
ATATCGCGAGGGTATGGAAGACTCTAATAGAA
+
9?@98;9==@B>ABBB:<:9@9998840/..,
@7RKHZ:00254:00328
ACGAGTGCGTTCCCCATGTCGTAGGTACTC
+
98844844442944,4444@998A>?<<<@
@7RKHZ:00256:00300
ACGAGTGCGTTCCCCATGTCGTAGGTACTC
+
9:A<;<@>?@6999-9EDBCAAAB@ABAAA
@7RKHZ:00256:00325
ACGAGTGCGTTCCCCATGTCGTAGGTACTC
+
=@@AABBBBCDCCC:D<;;CCCCC@A<>>C
@7RKHZ:00263:00315
ACGAGTGCCGTTCCCCATGTCGTAGGTACTC
+
1/4,,///,/8777711:9>C@99958=9@>
@7RKHZ:00264:00308
ACGAGTGCGTTCCCATGTCGTAGGTACTC
+
=@@@@>>>>@69914;@BACCBB<?@@@B
@7RKHZ:00270:00312
ACGAGTGCGTTCCCCATGTCGTAGGTACTC
+
497444===>@CCC:DCC>@@@BA>BAAAC
@7RKHZ:00270:00343
ACGAGTCCGTTCCCATGTCGTAGGTACTC
+
//.////,44244-44449994467??;;
@7RKHZ:00271:00325
ACGAGTGCGTTCCCCATGTCGTAGGTACTC
+
BB>9;9=B?B?BCD8C<<<<9?>@>@AABB
@7RKHZ:00273:00319
ACGAGTGCGTTCCCCATGTCGTAGGTACTC
+
89A;;;BBB@?BBA8AABBCHCCB@@@@@>
@7RKHZ:00276:00303
ACGAGTGCGTTCCCCATGTCGTAGGTACTC
+
9>98>?@?=><=AA9BCCBBAA;98;<A@@
@7RKHZ:00280:00337
ACGAGTGCGTTCCCCATGTCGTAGGTCTC
+
:;B<<;@@A@>?DH:DEBB@@AAA?ABB9
@7RKHZ:00281:00337
ACGAGTGCGTTCCCCATGTCGTAGGTACTC
+
9;A<<<BBCC@BCD:G:<;BC;8;>?<<<A
@7RKHZ:00284:00312
ACGAGTGCGTTCCCATGTCGTAGGTACTC
+
@BBBCB<99@599149499=9=8;>@;99
@7RKHZ:00289:00301
CGTGTCCTCTAGGCACAGGATTTTGTGTAGA
+
7/,,,,*,699;;====;24999/9@@9999
@7RKHZ:00289:00339
TCTCTATGCGCTCCACATGTCTAAGGT
+
BBCBACCCCCCBB@CECB?>>:45959
@7RKHZ:00291:00322
TGATACGTCTCCTTCCTTAGTTACTTCAG
+
//88;444484249:2964>>;>9969E9
@7RKHZ:00296:00333
ACGAGTGCGTTCCCCATGTCGTAGGTACTC
+
4;?;;;9?@@5999,4BBBECBFC@B;;;B
@7RKHZ:00296:00348
GACGAGTGCGTTCCCCATGTCGTAGGTACTC
+
=??BBBEBCB@5999/9@@ACBBBB8:<<A@
@7RKHZ:00299:00302
ACGAGTGCGTTCCCCATGTCGTAGGTACTC
+
8/1//666882999,4999AA?@A>;<;@>
@7RKHZ:00251:00383
ACGAGTGCGTTCCCATGTCGTAGGTACTC
+
@?>BB@@>AA69919@@ACCCBB>?@<<<
@7RKHZ:00258:00377
TGATACGTCTCCTTCCTTAGTTACTTTCAG
+
44488884?A@@C?@=?A99959911+///
@7RKHZ:00260:00391
ACGAGTGCGTTCCCCATGTCGTAGGTACTC
+
?@B99<CCCC?BBA7A=;;;A@@@@;<;9>
@7RKHZ:00262:00353
ATCAGACACGGACACAGCAGAAGAC
+
B@@@CC@AAB?BBBBBCCCCB>B@?
@7RKHZ:00262:00363
ACGAGTGCGTTCCCCATGTCGTAGGTACTC
+
9@AB=<<ECC@CCC9B>=<CBBAC=?<99?
@7RKHZ:00262:00393
ACGAGTGCGTTCCCCATGTCGTAGGTACTC
+
=?>894999@@CCB:CCB;9989>;<AA@>
@7RKHZ:00266:00394
TGATACGTCTCCTTCCTTAGTTACTTCAG
+
?@=:;;;<BBH?B@B59589949<<ACDC
@7RKHZ:00267:00368
ACGAGTGCGTTCCCCATGTCGTAGGTACTC
+
89@A<<<@@@5999,99;@@@@@@=?@@C?
@7RKHZ:00269:00374
ACGAGTGCGTTCCCCATGTCGTAGGTACTC
+
998484444889996=:?@@99995894=9
@7RKHZ:00271:00369
TCTCTATGCGCTCCACATGTCTAAGGT
+
9444=A9<<@AA@5999994444:A64
@7RKHZ:00271:00374
ACGAGTGCGTTCCCCATGTCGTAGGTACTC
+
@A?CCC<<@DACGC9D=<<CC@@AA;<;99
@7RKHZ:00272:00368
ATATCGCGAGGGTATGGAAGACTCTATAG
+
9:A@999999B>CDFBCDBCBBC;88101
@7RKHZ:00273:00391
ACGGTCGCGTTCCCCATGT
+
88849998442/66*////
@7RKHZ:00275:00374
TCTCTATGCGCTCCACATGTCTAAGGT
+
DCCCBCBCBBBBC@C@A?@@;442969
@7RKHZ:00280:00352
TGATAGTCTCCTTCCTTAGTTACTTCAGTT
+
44;?<999<>6969865611,1<88<<11,
@7RKHZ:00281:00365
ACGAGTGCGTTCCCCATGTCGTAGGTACTC
+
1/6//4=;@?;>>>/99BCABBCC?;<;B9
@7RKHZ:00284:00383
AACGAGTGTCCCCATGTCGTAGGTACTC
+
1,/.//894444,499;994<;<B@@A<
@7RKHZ:00285:00356
TAGTATCAGCCTCGCCATGACGAAGGTATTCC
+
89;;/877//,/668:9<<CCAA>A=999595
@7RKHZ:00288:00354
ACGAGTGCGTTCCCCCATGTCGTAGGTACTC
+
49>999844489999/?=@ABCBBD@ABCBB
@7RKHZ:00288:00367
TGATACGTCTCCTTCCTTAGTTACTTCAGTTG
+
BCBA9<;@@@A@D?CAB=>;;49?<-111/,/
@7RKHZ:00288:00378
ACGAGTGCGTTCCCCATGTCGTAGGTACTC
+
?@B??@BBBA@CCC9CCCDCCCBC@B<=>C
@7RKHZ:00294:00397
ACGAGTGCGTTCCCCATGTCGTAGGTACTC
+
B=677---,,22886A:::B?@ABC;==AA
@7RKHZ:00296:00380
ACGAGTGCGTTCCCCATGTCGTAGGTACTC
+
@BC99=CCCCBDCD:FAAABAAAB?BBA@>
@7RKHZ:00297:00396
TACTGAGCTACACACACAGAAAGATTGGTGC
+
4>84494/////,,//////85899231391
@7RKHZ:00298:00376
AGCACTGTAGCTGTCACTAGTTACTTGT
+
BBBD@@AAEECCBBBB=@A;;59?>;99
@7RKHZ:00253:00411
ACGAGTGCGTTCCCCATGTCGTAGGTACTC
+
@@BBA@A@@B@BGC:BBBB;;<CC@@AAAC
@7RKHZ:00255:00411
ACGAGTGCGTTCCCCATGTCGTAGGTACTC
+
@>:999;;99@CHH9CACBBAA>=;89999
@7RKHZ:00264:00436
ACGAGTGCGTTCCTCATGTCGTAGGTA
+
?BACCCCDCC?B?BBABAAABBCB>@A
@7RKHZ:00270:00447
ACGAGTGCGTTCCCCATGTCGTAGGTACTC
+
9;CB@@AF@C5999/9>>>@CB;;8:;<<B
@7RKHZ:00271:00412
ACGAGTGCGTTCCCCATGTCGTAGGTAATC
+
9><;;;>>>=2444,4999>9898<>>;@A
@7RKHZ:00282:00422
ACGAGTGCGTTCCCCATGTCCGTAGGTACTC
+
>@AB@@ABBC?CCC9B@@@@=ACCC@CCAAA
@7RKHZ:00287:00431
ACGAGTGCGTTCCCCATGTCGTAGGTACTC
+
?@ECCCBBBB@BCB:C:::CCCCC@BBBBC
@7RKHZ:00290:00435
ACGAGTGCGTTCCCCATGTCGTAGGTACTC
+
498>>988?@6999/999>@A@@B>;<<=;
@7RKHZ:00292:00417
ACGAGTGCGTTCCCCATGTCGTAGGTTACTC
+
9<BCCBC@@B>BBB9BA@A>>;;;-0,1/;1
@7RKHZ:00296:00410
TCTCTATGCGCTCCACATGTCTAAGGTAC
+
44444444494442499=9>94424249:
@7RKHZ:00296:00445
ACGAGTGCGTTCCCCATGTCGTAGGTACTC
+
:<CCCDC@?@=@@=8@;<;CCCBB?B<=<B
@7RKHZ:00297:00436
ACGAGTGCGTTCCCCATGTCCGTAGGTACTC
+
94;=88==>>;>>>4>@@@@@CCBB?BAAAA
@7RKHZ:00250:00468
ACGAGTGCGTTCCCCCCCCATGTCGTAGGTAC
+
BA>BBBC???59999444$4444//6//,.//
@7RKHZ:00254:00472
ACGAGATGCCGTTCCCACTGTC
+
843844444889244-4:44//
@7RKHZ:00260:00481
ACGAGTGCGTTCCCATGTCGTAGGTACTC
+
99899999495990499::B=@8>;<<=9
@7RKHZ:00264:00453
ACGAGTGGCGTTCCCCATGTCGTAGGTACTC
+
497:<<<,///,/880/449944442349;4
@7RKHZ:00266:00464
ACGAGTGCGTTCCCCATGTCGTAGGTACTC
+
>><=;;;@=A?BBC9<<9999911501///
@7RKHZ:00266:00488
ACGAGTGCGTTCCCCATGTCGTAGGTACTC
+
9;A;;<AAAD9<<<4<BBBCCCBB>@:<<@
@7RKHZ:00270:00458
TCTCTATGCGCTCCACATGTCTAAGGT
+
CCCCAAAFCBBBB@CBBAB=:992959
@7RKHZ:00272:00453
ACGAGTGCGTTCCCCATGTCGTAGGTACTC
+
?@B::<DCCC?BBB9B???BBBBB@>:=<C
@7RKHZ:00273:00470
TCTCTATGCGCTCCACATGTCTAAGGTAAC
+
CCC@@ACCHCCBC9;<AAA@<88+-+,,*,
@7RKHZ:00274:00482
ACGAGTGCGTTCCCCATGTCGTAGGTACTC
+
>@BB@@>@>>5999/9999ADCAB>A;<<A
@7RKHZ:00275:00463
ACGAGTGCGTTCCCCATGTCGTAGGTACTC
+
9<BBBBBA>>5999/9999@A999589>A@
@7RKHZ:00277:00498
AGCACTGTAGCTCGTCACTAGTTACTTGTG
+
9444444499444444444444249A644;
@7RKHZ:00281:00490
TCTCTATGCGCTCCACATGTCATGAAGGTA
+
4444:44999444244;887/////78,//
@7RKHZ:00285:00491
ACGAGTGCGTTCCCCATGTCGTAGGTACTC
+
==;4499>=@>BDC:CABACCA==6:9999
@7RKHZ:00287:00499
ACGAGTGCGTTCCCCATGTCGTAGGTACTC
+
==@:89>>>>;?>?4>BAABBA??=01111
@7RKHZ:00294:00490
ACGAGTGCGTTCCCCATGTCGTAGGTACTC
+
ABBA>>;:<C@CCDBCAA@@@@>@>?@@>>
@7RKHZ:00295:00499
ACGAGTGCGTTCCCCATGTCGTAGGTAC
+
9<BBBCCCAC5999/9999ACCCC@ABA
@7RKHZ:00297:00467
ACGAGTGCGTTCCCCATGTCGTAGGTACTC
+
94<=>;=<CC@CCC:ECCCBA;;;=?@@AB
@7RKHZ:00297:00488
CGTGTCTCTACGGCACAGGATTTTGT
+
444449:4444424444/,////*//
@7RKHZ:00299:00486
ACGAGTGCGTTCCCCATGTCGTAGGTACTC
+
9<EAABCCDC?BBB9C:;9ABB@B>AAAAB
@7RKHZ:00253:00523
TGATACGGTCTCCTTCCTTAGTTACTTCAG
+
?9911//,///4242424:9::94442444
@7RKHZ:00262:00526
ACGAGTGCGTTCCCCATGTCGTAGGTACTC
+
=><999>>>@5999,4??>BC<;:=?AADB
@7RKHZ:00264:00526
ACGAGTGCGTTCCCCATGTCGTAGGTACTC
+
81<11/////,4996?@;BA9984234444
@7RKHZ:00265:00532
ATATCGCGAGGGTATGAAG
+
=<9988444/6+/////56
@7RKHZ:00269:00503
TGATACGTCTCCTTCTTTAGTTACTTCA
+
BB?>?BBBAEC@C@EAA:;9:6;BB@CC
@7RKHZ:00270:00502
ACGAGTGCGTTCCCCATGTCGTAGGTACTC
+
===111>>>88>>=6@CABBBCC@7:;<99
@7RKHZ:00270:00537
CGTGTCTCTAGGCACAGGATTTTGTGTAGA
+
BBBBBBDCD<<8<@>>9:4449,9999949
@7RKHZ:00271:00503
ATATCGCGAGGGTATGGAAGACTCTATAG
+
>>BBBBDBDCB9@94424:;988433333
@7RKHZ:00272:00508
ACGAGTGCGTTCCCCATGTCGTAGGTACTC
+
9>7;;;9>8;2999-9>?>@>9984894>=
@7RKHZ:00274:00510
ACGAGTGCGTTCCCCATGTCGTAGGTACTC
+
9;:@;;9@?A6999/9A>@ACACC@AAAEA
@7RKHZ:00277:00505
TAGTATCAGCCTCCGCCATGACGAAGGTATTCC
+
448444944424424888=;99B@59:<94?B<
@7RKHZ:00277:00513
TAGTATCAGCCTCGCCATGACGAAGGTATTCC
+
9<@C@AC>A=899498888>>9;64?BAB>:9
@7RKHZ:00278:00513
ACGAGTGCGTTCCCCATGTCGTAGGTACTC
+
?@C;;<CB@@=@@@6@?A@BCCGED@@AA@
@7RKHZ:00280:00516
ACGAGTGCGTTCCCCATGTCGTAGGTC
+
?B?BBB@>>>5999/9>>>A==<I@CA
@7RKHZ:00280:00534
ACGAGTGCGTTCCCCATGTCGTAGGTACTC
+
@A@BABA@@B=@@@8AB@AA@999;89<AA
@7RKHZ:00281:00517
ACGAGTGCGTTCCCCATGTCGTAGGTACTC
+
BB>@?ACCCC?CCC9CDCABA@>?<:;;@>
@7RKHZ:00283:00523
ACGAGTGCGTTCCCCATGTCGTAGGTACTC
+
?@C@@ACC@;6944/9?A@CCEBB>>9;;A
@7RKHZ:00283:00545
ACGAGTGCGTTCCCCATGTCGTAGTACTC
+
=>B99<@@@@5999/9@@ACCCBB>BBCB
@7RKHZ:00285:00501
ACGAGTGCGTTCCCCATGTCGTAGGTACTC
+
?@>;;<A@AC@DEE9DBB>>>911-1111/
@7RKHZ:00287:00537
TCTCTATGCGCTCCACATGTCTAAGGTA
+
44449:@@@@@9;7<CBBDBBFD@B?AC
@7RKHZ:00292:00532
ACGAGTGCGTTCCCCATGTCGTAGGTACTC
+
BBC:9;BCCB=A@@8@=@@BBCBBBB<<<A
@7RKHZ:00293:00548
ACGAGTGCGTTCCCCATGTCGTAGGTACTC
+
BB@BA@<;9@5999/9999BAA@B=B>999
@7RKHZ:00297:00544
ACGAGTGCGTTCCCCATGTCGTAGGTACTC
+
BB>@ACB@>@5999/9BB9<=@@A>;<<A@
@7RKHZ:00299:00516
CGTGTCTCTAGGCACAGGATTTTGTGTAGA
+
7//////444424449484449,4449444
@7RKHZ:00253:00564
TCTCTAGCGCTCCCACATGTCTAAGGTA
+
//////;;4444:6444/611//,/,/6
@7RKHZ:00253:00592
AGCACTGTAGCTGTCACTAGTTACTTGT
+
//6//449///////669944:9999;9
@7RKHZ:00256:00567
ACGAGTGCGTTCCCCATGTCGTAGGTACTC
+
66?>@@BBBB@CCB9C@@@<;9??<>9999
@7RKHZ:00258:00599
ACGAGTGCGTTCCCCATGTCGTAGGTACTC
+
9;BBGBDCBC@>@;,;<;AABGBA>@9999
@7RKHZ:00261:00553
CTACTATGCGCTCCACATGTCTAAGTT
+
,,,,,,,,4:49;7949944///,//7
@7RKHZ:00263:00581
ACCGAGTGCGTTCCCCATG
+
992344444442444,44/
@7RKHZ:00265:00556
CGTGTCTCTAGGCACAGGATTTTGTGTAGA
+
;BCECCDDECC@A==9959@AB49999>>>
@7RKHZ:00266:00599
ATATCGCGAGGGTATGGAAGACTCTATAG
+
98944999BBB?B9995969>494.....
@7RKHZ:00270:00565
ATATCGCGGGAGTAGTGAAGACTCTATAG
+
BCCCCBCB;:11/////87;;;BBCCB@:
@7RKHZ:00275:00569
ACGAGTGCGTTCCCCATGTCGTAGGTACTC
+
49>>999?>@5999,9?=@AA@@@<8999>
@7RKHZ:00280:00583
TAGTATCAGCCTCGCCATGACGAAAGGTATTCC
+
AB99;;<949;>>=B<A999>999-42444242
@7RKHZ:00281:00565
ACGATGCGTTCCCCATGTCGTAGGTACATC
+
94<=>999BECCC:@A=:77,-,0,,,,,/
@7RKHZ:00289:00557
TGATACGTCTCCTTCCTTAGTTACTTCA
+
CBBBBBBCA@>7;798;?BBC@@AA@CA
@7RKHZ:00289:00564
ACGAGTGCGTTCCCCATGTCGTAGGTACTC
+
;;99;;<<;CAHHD:AA@991111,01///
@7RKHZ:00291:00555
ATCAGACACGGACACAGCAGAACACA
+
;?::<<7;;C5;9<999:=;8,////
@7RKHZ:00292:00551
ACGAGTGCGTTCCCCATGTCGTAGGTACTC
+
AA@AABAACCACCC:CAAACCBAB=9<<<B
@7RKHZ:00297:00582
ACGAGTGCGTTCCCCATGTCGTAGGTACTC
+
>A?<<9===;<>==6=C>@@B@@A?;<<@?
@7RKHZ:00299:00578
ACGAGTGCGTTCCCCATGTCGTAGGTACTC
+
@CCCCB;:<B@BCC:CCCBBA@>>;899>>
@7RKHZ:00255:00623
TGATAGTCTCCTCCTTAGTTACTTCA
+
4443444../,//,/,//;944/,//
@7RKHZ:00255:00625
AGAGTGCGTTCCCCATGTCGTAGGTACTC
+
4494444442494,444444444434444
@7RKHZ:00255:00641
GAACGAGTGCGTTCCCCATGTCGTAGGTAC
+
24247844444/,/880/,****,,00,//
@7RKHZ:00257:00615
ACGAGTGCGTTCCCCATGTCGTAGGTACTC
+
@@BB@>99996999/999AABBBB>;<<A>
@7RKHZ:00257:00628
ACGAGTGCGTTCCCCATGTCGTAGTTACTC
+
44944444>:9@EC9::B<<8-,,2*,**,
@7RKHZ:00260:00616
AGCACTGTAGCTGTCACTAGTTACTTGT
+
@?@@>4;;>@@ACCCB?==:429>>;99
@7RKHZ:00261:00620
ACGAGTGCGTTCCCCATGTCGTAGGTACTC
+
>>>@@BC@@A?CCC:CCDCBBA?@>AA@@@
@7RKHZ:00262:00635
TTACTTGAGCTACACACACAGAAAAGATTTGGGTGC
+
424442444488499999444444,444;7BD>BB<
@7RKHZ:00263:00640
ACGAGTGCGTTCCCCATGTCGTAGGTACTC
+
44>>>;;111,///*//4444449=A;9<@
@7RKHZ:00264:00635
ACGAGTGCGTTCCCCATGTCGTAGGTACTC
+
9<ABCBCB;98;CC8@A@@@@@@>>?A999
@7RKHZ:00264:00649
ACGAGTCGTCCATGCG
+
>8-,,,26/4244444
@7RKHZ:00266:00614
ACGAGTGCGTTCCCCATGTCGTAGGTACTC
+
;<C<<=C@@?5999/9999AA@@@:<<ACA
@7RKHZ:00266:00615
ACGAGTGCGTTCCCCATGTCGTAGGTACTC
+
BBBBBB??>>5999,4994=A;8;?>111:
@7RKHZ:00266:00643
TATATGCTCGCATGACGAGATC
+
/,0,,,,/44444444444444
@7RKHZ:00266:00648
ACGAGTGCGTTCCCCATGTCGTAGGTACTC
+
@ACCDCBBBB>A=A9A@@@A@A@BAB<<<@
@7RKHZ:00268:00628
ACGAGTGCGTTCCCCATGTCGTAGGTACTC
+
84344;948;<ABB4>9999444?@?>BA=
@7RKHZ:00269:00622
ACGAGTGCGTTCCCCATGTCGTAGGTACTC
+
4999<<CF@@5999/9AAAD<<;4<>?>?4
@7RKHZ:00269:00643
ATATCGCGAGGGTATGGAAGACTCTATA
+
><?999999991>CBCCIB@=?A@BB;7
@7RKHZ:00272:00621
TCTCTTATGCGCTCCACATGTCTAAGGTAC
+
1/-**)***,6944244999999959=@94
@7RKHZ:00273:00612
ACGAGTGCGTTCCCCATGTCGTAGGTACTC
+
??<=99<;9;8>?@9@CBBABB@A=899>1
@7RKHZ:00273:00616
ACGAGTGCGTTCCCCATGTCGTAGGTACTC
+
:<AA@@@>445999,444;;====6:9@?>
@7RKHZ:00273:00646
ATATCGCGAGGGTATGGAAGACTCTATAG
+
10////49999594995969@@997:776
@7RKHZ:00274:00617
ACGAGTGCGTTCCCCATGTCGTAGGTACTC
+
==7;;@>@??5999-9??>BAAAC@C@;;<
@7RKHZ:00274:00624
ATAGACACGGACACAGCAGAACACAC
+
AACB@>@;;69A@99;A=>ABAA@CB
@7RKHZ:00275:00612
ACGAGTGCGTTCCCATGTCGTAGGTACTC
+
>>7;<A>@@@59914;@BACC;:8;<99A
@7RKHZ:00275:00625
ACGCTCGACATGCCCAGGTACA
+
BBBCCCBCCCCBAA=AC@BADB
@7RKHZ:00277:00628
ACGAGTGCGTTCCCATGTCGTAGGTACTC
+
=@CBABA?8854409999>BCAC=@<99?
@7RKHZ:00277:00634
ACGAGTGCGTTCCCCATGTCGTAGGTACTC
+
CCA@;;<@@@>BHH:FEBAAA>>>589999
@7RKHZ:00278:00633
ACGAGGTGCGTTCCCCATGTCGTAGGTACTCA
+
443492444;;?BEC9A===999=><7966//
@7RKHZ:00279:00625
ACGAGTGCGTTCCCCATGTCGTAGGTACTC
+
>>@?@@??>>5999,4;@BDDDBB<@;999
@7RKHZ:00279:00645
ACGAGTGCGTTCCCATGTCGTAGGTACTC
+
BBABBBB;;;244-9B:99=98:234444
@7RKHZ:00280:00602
ACGAGTGCGTTCCCCATGTCGTAGGTACTC
+
>>?C;;<AB@;>@@6@FAAA@@@>;89<A@
@7RKHZ:00281:00633
ATCAGACACGGACACAGCAGAACAC
+
?>BB99<CCH>B<11;11//6,///
@7RKHZ:00283:00612
ACGAGTGCGTTCCCATGTCGTAGGTACTC
+
?=;>?@>???59919@@@BCBBB>@@@@A
@7RKHZ:00283:00618
ACGAGTGCGTTCCCCATGTCGTAGGTACTC
+
=>>9;<9>8;2444,4:99=B999=;<9BA
@7RKHZ:00285:00628
ACGAGTCTCCCCCCC
+
493////////////
@7RKHZ:00285:00633
ACGAGTGCGTTCCCCATGTCGTAGGTACTC
+
=??99<;;9C2944,499ACCCBB?@<<<B
@7RKHZ:00293:00621
ACGAGTGCGTTCCCCATGTCGTAGGTACTC
+
AA@@@@>>>?2949,;@BBCCA@B9;9<94
@7RKHZ:00298:00631
ACGAGTGCGTTCCCCATGTCGTAGGTACTC
+
@A@C@AA@8;2444,49;ABAAAA:;<==<
@7RKHZ:00250:00651
ACGCTCGACATGCCCAGGTACAGGAG
+
49899@ACCAAACC>CC8;;B@A=AC
@7RKHZ:00251:00657
ACGAGTGCGTTCCCCATGTCGTAGGTACTC
+
CCCCA@@9995999/9999984889799AA
@7RKHZ:00251:00665
ACGAGTGCGTTCCCCATGTCGTAGGTACTC
+
:<BBAAA9995999/9999@9;;B>@AA@>
@7RKHZ:00252:00663
ACGAGTGCGTTCCCCATGTCGTAGGTACTCC
+
1/46;>>9995999/44/1////654//4=;
@7RKHZ:00254:00673
CGTGTCTCTAGGCACAGGATTTTGTGTAGA
+
111////9?=><>9999<??@@4AA>>>@9
@7RKHZ:00255:00682
CGTGTCTCTAGGCACAGGATTTGTGTAG
+
>><<111/,,/,,,,,656685//444/
@7RKHZ:00255:00687
AACGAGTGCGTTCCCCCATGTCG
+
/,/.//4;99959944+444167
@7RKHZ:00259:00650
ACGAGTGCGTTCCCCATGTCGTAGGTACTC
+
9<;<<CB@??2444/9??>>>>99689999
@7RKHZ:00261:00652
AACGAGGTGCGTTCCCCATGTCGATAGGTATC
+
9243448444445499,44//////665.199
@7RKHZ:00261:00653
TACTGAGCTACACACACAGAAAGATTGGTGCT
+
;;;9?@B9944494444;444-488,.,...3
@7RKHZ:00261:00660
ACGAGTGCGTTCCCATGTCGTAGGTACTC
+
4498844999599144444449654////
@7RKHZ:00261:00667
TGATACGTCTCCTTCCTTAGTTACTTCA
+
:<BB;9999995<=><A@999=999>9<
@7RKHZ:00262:00682
TACTGAGCTACACACACAGAAAGATTGGT
+
888>?999999?999?>99<<8;@?:8+-
@7RKHZ:00263:00674
TGATACGTCTCCTTCC
+
9994/////,,*,*,*
@7RKHZ:00265:00665
ACGAGTGCGTTCCCCATGTCGTAGGTACTC
+
14344766//,1//*//4;:888:10111=
@7RKHZ:00267:00672
ATATCGCGAGGGTATGGAAGACTCTATAG
+
>@BBBABBA@=5?499<A@@A@;;;;;7@
@7RKHZ:00267:00692
GTAGTATCGCCTCCGCCATGACGAAGGTATTCC
+
244444499;2996996911111/,/,/667:5
@7RKHZ:00268:00674
ACGAGTGCGTTCCCCATGTCGTAGGTACTC
+
/1688>B>@@?CGGAFDAAA@@?@689<<>
@7RKHZ:00269:00666
TAGTATCAGCCTCGCCATGACGAAGGTATTCC
+
9@>>>;99<@<@>992844444424=99;BBD
@7RKHZ:00269:00686
ATAGCTCGACATGC
+
9344,,,,,,*,,,
@7RKHZ:00273:00660
AGCACTGTAGCTGTCACTAGTTACTTGT
+
949;;;@:;<B<;;;<@@ACC@@@@7;;
@7RKHZ:00273:00680
TAGTATCAGCCTCGCCATGACGAAGGTATTCC
+
EBBB=A9<<<7;CCC@DD@>>99549444242
@7RKHZ:00273:00682
ACGAGTGCGTTCCCCATGTCGTAGGTACTC
+
99>>A;<<BDBGDC5=<JECCBBBBB<<<A
@7RKHZ:00273:00689
AGCACTGTAGCTGTCACTAGTTACTTGT
+
8117,-,,,,,,499?>>9995999<AA
@7RKHZ:00275:00679
ACGAGTGCGTTCCCCATGTCGTAGGTACTC
+
998;;9>>995999,49449444=;;9=@=
@7RKHZ:00275:00680
ACGCTCGACATGCCCAGGTACAGGAG
+
89;99@@999>988-88888:44<=9
@7RKHZ:00275:00681
ACGAGTGCGTTCCCCATGTCGTAGGTACTC
+
1/4//4444;2444,4999994442344//
@7RKHZ:00276:00678
ACGAGTGCGTTCCCCATGTCGTAGGTAACTC
+
@A?;;;@@ABBCBC5<999>>>>>9792449
@7RKHZ:00276:00693
ACGAGTGCGTTCCCCATGTCGTAGGTACTC
+
9<@@BAA@8859=>4?BABBCCBC@><<<C
@7RKHZ:00281:00692
ACGAGTGCGTTCGTAGGTACTC
+
CBBBB?@@CC;<<CBBBC;>>C
@7RKHZ:00281:00695
ACGAGTGCGTTCCCCATGTCGTAGGTACTC
+
9;:<<CCB@@2444/9@BBB<=;B@A<<<<
@7RKHZ:00284:00693
ACGAGTGCGTTCCCCATGTCGTAGGTACTC
+
89>>@BCCCCACCD9=<>>@==>>674994
@7RKHZ:00285:00695
ACGAGTGCGTTCCCCATGTCGTAGGTACTC
+
49899>>=8454992?CA@@>>=?589999
@7RKHZ:00295:00684
ACGAGTGCGTTCCCATGTCGTAGGTACTC
+
=B>BEGCACC244-9999CDCCD?@AAAA
@7RKHZ:00253:00700
ACGAGTGCGTTCCCATGTCGTAGGTACTC
+
9434944448244-44444444/,.////
@7RKHZ:00253:00707
ACGAGTGCGTTCCCCATGTCGTAGGTACTC
+
=B@;;9999>=@@A7BCBB@@@A@=?ABBA
@7RKHZ:00254:00704
TCTCTATGCGCTCCACATGTCTAAGGTA
+
AAAA<<:AA94;B694;999@9969699
@7RKHZ:00254:00705
ACGAGTGCGTTCCCCATGTCGTAGGTACTC
+
988>99894824??7CEAAAA@>><>9999
@7RKHZ:00262:00718
ACGAGTGCGTTC
+
9;CBDDCBBB@B
@7RKHZ:00266:00723
ACGAGTGCGTTCCCCATGTCGTAGGTACTC
+
;;?AA<=<CC@CCC9AA@@;<<CB@AB<;<
@7RKHZ:00267:00749
GTGATAACGGTCTCCC
+
24444424886///6+
@7RKHZ:00270:00724
TGATAGTCTCCTCTA
+
:4488443686///*
@7RKHZ:00273:00704
ACGAGTGCGTTCCCCATGTCGTAGGTACTC
+
498@@@>>>@6999-4:99=??==@BAAAC
@7RKHZ:00275:00722
TCTCTATGCGCTCCACATGTCTAAGGT
+
AAA@AACAB@@@@=?@?>@@@B@?A>A
@7RKHZ:00277:00731
TCTCTATGCGCTCCACATGTCTAAGGT
+
DCDC@AADCBDBD@C:=;@@A11-1,/
@7RKHZ:00278:00743
ACGAGTGCGTTCCCCATGTCGTAGGTACTC
+
8>?>>1111-*,000,,////444239=44
@7RKHZ:00279:00732
TCTCTATGCGCTCCACATGTCTAAGGT
+
CCCDAAACCCC@>=?;;9@A@9<59<>
@7RKHZ:00279:00743
ATCAGACACGGACACAGCAGAACACACA
+
888>88,,,,***//////449;94494
@7RKHZ:00280:00715
ACGAGTGCGTTCCCCATGTCGTAGGTACTC
+
=>>@@BA@@@599;49@BCCCCCC?C:;<C
@7RKHZ:00281:00749
TCTCTATGCGTCACATGCTAAGGT
+
8;9A91/1,,,,,,,////48988
@7RKHZ:00283:00719
ATATCGCGAGGGTATGGAAGACTCTATAG
+
98999949999-449:2424444;;7;99
@7RKHZ:00283:00741
ACGAGTGCGTTCCCCATGTCGTAGGTACTC
+
>@C:;<CB@@=@>>4?99;;CCBCBC??>C
@7RKHZ:00284:00747
ACGAGTGCGTTCCCCATGTCGTAGGTACTC
+
94344444882444,4999>>@99689499
@7RKHZ:00285:00743
ATCAGACACGGCACAGCAGAACACACAG
+
9;AC;98@99599>@9=@;;54::9910
@7RKHZ:00292:00732
ACGAGTGCGTTCCCCATGTCGTAGGTACTC
+
BB?A??=8>>;>>>4??ABCDCCC@BAAAC
@7RKHZ:00252:00754
TCTCTATGCGCTCCACATGTCTAAGGTA
+
884444499949;?BBA@11111-/,//
@7RKHZ:00255:00773
ATCAGACACGGACACAGCAGAACACAC
+
488AAA;BBB@D::;DB>=>8899444
@7RKHZ:00256:00750
TACTGAGCTACACACACAGAAAGATTGGT
+
99;B;999>>?>>?9944444-448979;
@7RKHZ:00257:00765
ACGAGTGCGTTCCCCCATGTCGTAGGTACAC
+
9<@@CBA@@A>@@@@0@<;;@C@@@8:<@@>
@7RKHZ:00267:00768
TCTCTATGCGCTCCACATGTCTAAGGTA
+
=;<49@>>@CBBB?CCEB;;>11-/,//
@7RKHZ:00267:00777
ACGAGTGCGTTCCCCATGTCG
+
9<C@@AAAAGACCC:CCBBBC
@7RKHZ:00270:00759
ACGAGTGCGTTCCCCATGTTCGTAGGTACTC
+
9;BAAADCBB?ABB:DDDDBDCB?A@B;<<B
@7RKHZ:00273:00755
TCTCTATGCGCTCCACATGTCTAAGGT
+
CCAAADBB9;<>A>@>@@;;;>;;?-1
@7RKHZ:00275:00767
ACGAGTGCGTTC
+
?@BBBBCCBCBC
@7RKHZ:00277:00768
ACGAGTGCGGTTCCCCATGTCGTAGGTACTC
+
9;BBABHDC@C@CCC:CB???BC@@>@<<<C
@7RKHZ:00279:00779
ACGAGTGCGTTTCCCATGTCGTAGGTACTC
+
:B?@ACA@@C@19;89@B@AA<99><<9A>
@7RKHZ:00279:00784
ACGAGTGCGTTCCCCATATCGTAGGTACTC
+
@A<=>@@@@@=AAA8A@@ABBBBC>AA@?>
@7RKHZ:00280:00763
ACGAGTGCGTTCCCCATGTCGTAGGTACTC
+
?@C@?@@@>@5999/9@@@@ACBC@:<<A@
@7RKHZ:00282:00750
TACTGAGCTCCCCATGACA
+
44444///////*/6////
@7RKHZ:00283:00760
AGCACTGTAGCTGTCACTAGTTACTTGT
+
@>>>99444449444=@>?CC69;A599
@7RKHZ:00285:00794
TAGTATCAGCCTCCGCCATGACGAAGGTATTCC
+
484494;///,//,/67==>CC<979=9949:2
@7RKHZ:00286:00759
ACGAGTGCGTTCCCCATGTCGTAGGTACTC
+
AB>99<A@>?5999/9@B99<<?>;>999@
@7RKHZ:00289:00760
ACGGTGCGTTCCCCATGTCGTAGGTACTC
+
@@C>@@BBC@BAA8A@@=?B;;;99111<
@7RKHZ:00289:00761
ACGAGTGCGTTCCCCATGTCGTAGGTACTC
+
?ACBB@A@4479@@4><<<CCBAB>A;<<A
@7RKHZ:00293:00770
ACGAGTGCTTCCCCATGTCGTAGGTACTC
+
??;B@@A@@?CDC7;<<<=CFCECC<?>B
@7RKHZ:00296:00754
ACGAGTGCGTTCCCCATGTCGTAGGTACTC
+
@@9<;BB@@@2444/9@@99<<@A@B<<<B
@7RKHZ:00298:00761
ATATCGCGGAGGTAGTGGAAGACTCTATAG
+
98>99991,,,*,,,,,*,222,4373117
@7RKHZ:00253:00818
TAGTATCAGCCTCGCCATGACGAAGGTA
+
99@AA@AAA@=@@995911////,/,//
@7RKHZ:00258:00812
TGATACGTCTTAGTTACTTCAGTGC
+
=@@@;<;AAB=CAC@CDEBEBBBCC
@7RKHZ:00259:00803
ACGAGTGCGTTCCCCATGTCGTAGGTACTC
+
?@BABBBBBH@CCC:DAA@CCCCC=@AAA@
@7RKHZ:00262:00832
ACGAGTGCGTTCCCCATGTCGTAGGTACTC
+
CB@;;<@>>82999,494449989234494
@7RKHZ:00264:00800
ACGAGTGCGTTCCCCATGTCGTAGGTACTC
+
??@=@;<9@@6999/999<DAAAB689994
@7RKHZ:00264:00809
ATCAGACACGGACACAG
+
BB:4991///,//,///
@7RKHZ:00266:00814
ACGAGTGCGTTCCCCATGTCGTAGGTACTC
+
CCCCCBAABBCCCC8AA>AAA<;9=>?911
@7RKHZ:00267:00804
ACGAGTGCGTTCCCCATGTCGTAGGTACTC
+
8>>@@@>A995<AA4@99994488234444
@7RKHZ:00271:00838
ACGAGTGCGTTCCCCATGTCGTAGGTACTC
+
99;94>?A@B?ACC:DCBCBBA==<79<<A
@7RKHZ:00272:00848
ACGAGTGCGTTCCCCATGTCGTAGGTACTC
+
?@>?>@@>?@5;9<4<BBCECCCC@B:;;C
@7RKHZ:00273:00821
ACGAGTGCGTTCCCCATGTCGTAGGTACTC
+
=:;<CCAA@@5444/9ACBCCBBB::<@A@
@7RKHZ:00275:00815
ACTGAGCGCTCGAGGTATGAG
+
,,,,,064444//77//////
@7RKHZ:00275:00819
TGATACGTCTCCTTCCTTAGTTACATTCAGTTG
+
@@<<<CBCCCC<<:<=?699;::/,,*,,,,*/
@7RKHZ:00277:00809
ACGAGTGCGTTCCCCATGTCGTAGGTACTC
+
4434444;ABEABC99<1111/88664944
@7RKHZ:00286:00824
ACGCTCGACATGCCCAGGTACAGGAG
+
B@BA>>?99<9;9A>BB@C;:9==@;
@7RKHZ:00286:00832
ACGAGTGCGTTCCCCATGTCGTAGGTACTC
+
BB??>@@>>@5999/9?BACAAAC?:;<A@
@7RKHZ:00289:00809
AGCACTGTAGCTGTCACTAGTTACTTGTGT
+
/666194;999944488;<11-/11-11=9
@7RKHZ:00289:00818
ATATCGCGAGGGTATGGAAGACTCTATAG
+
98B@ACHDCCCACCCC@C@<99:938;@7
@7RKHZ:00291:00838
CGTGTCTCTAGGCACATGGATTTTGTGTAGA
+
88999>>?4949444444:4444,49;9444
@7RKHZ:00292:00834
ACGAGTGCGTTCCCCATGTCGTAGGTACTC
+
@B?;;<BA@@;>>@6>?@@CCCCC@C;<<C
@7RKHZ:00293:00844
TCTCTATGCGCTCCACATGTCTAAGGT
+
BBBBBCBCCCCBC@DCDBBEBGB@C@B
@7RKHZ:00296:00817
TGATACGTCTCCTTCCTTAGTTACTTCAGT
+
?B@@<99@@99692424:///,///,/8/4
@7RKHZ:00250:00852
AGCACTGTAGCTGTCACTAGTTACTTGTG
+
CCCCHCCAAA=9949991111-///,444
@7RKHZ:00250:00863
ACGAGTGCGTTCCCCATGTCGTAGGTACTC
+
?=4111///::;;;1::==994/6,0////
@7RKHZ:00253:00865
TACTGAGCTACACACACAGAAAGATT
+
:CDDDBCABBAA949949499544/,
@7RKHZ:00257:00871
AGCACTGTAGCTGTCACTAGTTACATGTG
+
,,22213>B@A@@B@@>=>99599A>>@A
@7RKHZ:00262:00861
TAGTATCAGTCTCGCCATGACGAAGGTATTCC
+
;9<BBCC@AACAAAB>A@BBAAB7;7<<<:<B
@7RKHZ:00263:00873
AGCACTGTAACTCGTCACTAGTTACTTGTG
+
99@>99:442444444494444249@844=
@7RKHZ:00265:00893
CGTGTCTCTAGGCACAGGTTTTTGTAGA
+
BBDECAAADEEBCBBBA69999,9A@B9
@7RKHZ:00266:00896
AGCACTGTAGCTGTCACTAGTTACTTGT
+
A9<<BB@A@AA?@944444998444989
@7RKHZ:00269:00850
ACGAGTGCGTTCCCCATGTCGTAGGTACTC
+
9;;CCB@;992999,4499==>B@69:?A=
@7RKHZ:00270:00886
ACGAGTGCGTTCCCCATGTCGTAGGTACTC
+
9;>A;9<@@@<AAA7CCBBCC<<<?BCBCC
@7RKHZ:00275:00851
ACGAGTGCGTTCCCATGTCGTAGGTACTC
+
9;;@AAA@@@5991999999999474444
@7RKHZ:00277:00857
ACGAGTGCGTTCCCCATGTCGTAGGTACTC
+
BCBBCC9;;?=>>@6AAABCB@@@=?@@@@
@7RKHZ:00279:00884
TACTGAGCTACACACACAGAAAGATTGGTG
+
9<<CCCCAAAED<<>DCCGCF?B<<:;?CA
@7RKHZ:00280:00853
CGTGTCTCTAGGCACAGGATTTTGTGTAG
+
99DCBBEB<><@994442449924/////
@7RKHZ:00283:00858
ACGAGTGCGTTCCCCATGTCGTAGGTACTC
+
DDCBBB99<B>BCC:CD==<A<;9<89999
@7RKHZ:00284:00853
ACGAGTGCGTTCCCCATGTCGTAGGTACTC
+
:<C;:<CCHH@CCC9AACB9<<A@>A<==C
@7RKHZ:00285:00859
TAGTATCAGCCTCGCCATGACGAAGGTATTCC
+
;;AA@>999929>>@;@@@A@9969<>>@595
@7RKHZ:00285:00894
ACGAGTGCGTTCCCCATGTCGTAGGTACTC
+
=@AB@@ACAA=?==6@;<;BCBAB?B<==C
@7RKHZ:00287:00856
TGATAGTCTCCTTCCTTAGTTACTTCAGT
+
4444499///,/,/,/,//4244424444
@7RKHZ:00288:00867
GACGAGTGCGTTCCCCATGTCGTAGGTACTC
+
=@@;;9;9BBB@CCC9<<?>99999479444
@7RKHZ:00290:00886
ACGAGTGCGTTCCCATGTCGTAGTA
+
1/.//8::4459919991=77*)((
@7RKHZ:00291:00853
ACGAGTGCGTTCCCCATGTCGTAGGTACTC
+
>??AA@>>>@5999,4:9@@@@@948941:
@7RKHZ:00295:00852
TAGTATCAGCCTCGCCATGACGAAGGTATTCC
+
>@@@@@AAA@>@CCC@BB?=:44595994242
@7RKHZ:00296:00864
ACGAGTGCGTTCCC
+
>90---,,,,*,22
@7RKHZ:00297:00874
TGATACGTCTCCCTTCC
+
4;911//1////+4992
@7RKHZ:00299:00871
ACGAGTGCGTTCCCCATGTCGTAGGTACTC
+
9;8@;;9;4C8>=@6@BBCHEBBB8:<999
@7RKHZ:00250:00913
ACGAGTGCGTTCCCCATGTCGTAGGTACTC
+
BBBB;;<BBC@CDE9CCCCDAAABA<>=B@
@7RKHZ:00255:00909
ACGAGTGCGTTCCCCATGTCGTAGGTACTC
+
;;@B;;<?>>5999/99@@B<<;@>>>999
@7RKHZ:00257:00927
CGTGTCTCTAGGCACAGGATTTTGTGTAG
+
;<;@AACCCBC@@@>>@>9999/9B9999
@7RKHZ:00260:00937
ACGAGTGCGTTCCCCATGTCGTAGGTACTC
+
@@?@CCBA>C5999,4444==@@B:;<;BA
@7RKHZ:00263:00910
TACTGAGCTACACACACAGAAAGATTGGT
+
//:;>CCCCB@@;99?99944-4442313
@7RKHZ:00263:00947
ACGAGTGCGTTCCCCATGTCGTAGGATC
+
99?BCAA@B@5999/9?@@BA<947833
@7RKHZ:00264:00931
ACGAGTGCGGTTCCCCATGTCGTAGGTACTC
+
AA?@BB<<<@C>ABB4<9@@@>999;899?=
@7RKHZ:00265:00927
ACGAGTGCGTTCCCCATGTCGTAGGTACTC
+
ABB99<B@?@6111+1111>B>BC?;<;<@
@7RKHZ:00269:00934
ACGAGTGCGTTCCCCATGTCGTAGGTACTC
+
<;;;<BAAA@6999/9999>9844734494
@7RKHZ:00270:00928
AGCACTGTAGCTCGTCATTAGTTACTTGTA
+
9A;;9=CA@9<94499:A?CDC@BBB?@@@
@7RKHZ:00270:00931
TCTCTATGCGCTCCACATGTCTAAGGTA
+
<99;B@BCD<<;A9<999@>>9969599
@7RKHZ:00271:00934
ACGAGTGCGTTCCCCATGTCGTAGGTACTC
+
>>>>9;999;2944,4449?A@?>;899@>
@7RKHZ:00273:00936
ACGAGTGCGTTCCCCATGTCGTAGGTACTC
+
44D>;;;9;@<@@@/949999444234444
@7RKHZ:00274:00904
ACGAGTGCGTTCCCATGTCGTAGGTACTC
+
9;:CCCCB?>644-9999@AADC@F=<<;
@7RKHZ:00274:00914
ACGAGTGCGTTCCCCATGTCGTAGGTACTC
+
>>8;;@A@=B>BBB6>>?9<;;;B>ABBGA
@7RKHZ:00277:00926
ACGAGTGCGTTCCCCATGTCGTAGGTACTC
+
9;89AC<<9B?BBC9B@?9999842344:9
@7RKHZ:00278:00940
ACGAGTGCGTTCCCCATGTCGTAGGTACTC
+
>>89994>992444,494444448774444
@7RKHZ:00279:00900
TACTGACGTCTCCT
+
@44444:9=6=20,
@7RKHZ:00279:00928
TCTCTATGCGCTCCACATGTCTA
+
449@<>=BBB@?>5111/0,,,,
@7RKHZ:00281:00936
TGATACGTCTCCTTCCTTAGTTACTTCA
+
@ABA:<<DDGH@B@C@C?BA?=???@CC
@7RKHZ:00289:00942
ACGAGTGCGTTCCCCATGTCGTAGGTACTC
+
:9:<BBABAA5999/9A>@BB@@A8:<<EA
@7RKHZ:00292:00901
CGTGTCTCTAGGCACAGGATTTGTGTAG
+
ABCCCCCCCFC@DGCCB<99919@@@?<
@7RKHZ:00293:00947
ATCAGACACGGACACAGCAGAACACAC
+
48?>99:<<<>BBAAABBBAB?A;;8>
@7RKHZ:00294:00938
ACGAGTGCGTTCCCATGTCGTAGGTACTC
+
:;;AA@AA@@69919?B949==B>BBA<<
@7RKHZ:00296:00911
ACGAGTGCGTTCCCATGTCGTAGGTACTC
+
9;C@>>>99959914:;::99;B??@<<<
@7RKHZ:00281:00951
TGATACGTCTCCTTCCTTAGTTACTTCAGT
+
CCCB??>BBBC@E=@=@59;;:<<CA>?99
@7RKHZ:00301:00016
ACGCTCGACATGCCCAGGTACAGGAG
+
:;ABB@BBBCCCCD>EC@BBA@@>>9
@7RKHZ:00301:00017
TGATACGTCTCCTTCCTTAGTTACTTCA
+
ABBB9<<@>>@;<;=BBAB<<;<BA@CD
@7RKHZ:00301:00021
TAGTATCAGCCTCGCCATGACGAAGGTATTCC
+
ABB;;<A<<<?BCCC@CCCBCA@=@?;99<@5
@7RKHZ:00301:00040
ACGAGTGCGTTCCCCATGTCGTAGGTACTC
+
@@?A@BCBA?6;94/99;<DCDCE;9<A@@
@7RKHZ:00304:00012
ACGAGTGCGTTCCCCATGTCGTAGGTACTC
+
@A>A??BBBB?CCC9CCCCCCCCB@AAAAB
@7RKHZ:00304:00031
ACGAGTGCGTTCCCCATGTCGTAGGTACTC
+
498=8849=@;>HD9BBCCCCCCC:;<@>>
@7RKHZ:00305:00004
ACGAGTGCGTTCCCATGTCGTAGGTACTC
+
@@BIDB>>99699149;9====@=;<<BA
@7RKHZ:00305:00018
ACGAGTGCGTTCCCCATGTCGTAGGTACTC
+
/,,,,////6599929<<<@GBAA=899A9
@7RKHZ:00305:00038
ACGAGTGCGTTCCCCATGTCGTAGGTACTC
+
@AA@?@BB>>5444/9>@@ECCCCAA:<<B
@7RKHZ:00307:00010
ACGCTCGACATGCCCAGGTACAGGAGAC
+
CB>A?@>=@A@>>@:?A>99///,////
@7RKHZ:00308:00004
ACGAGTGCGTTCCCCATGTCGTAGGTACTC
+
>?ABB@889?6999,4999;==94489994
@7RKHZ:00309:00040
ACGAGTGCGTTCCCCATGTCGT
+
??7;999;;B>BDC4>?1--**
@7RKHZ:00312:00010
ACGAGTGCGTTCCCCATGTCGTAGGTACTC
+
9;@@@AB@@@5999/9?>>CEDAA=@ABA@
@7RKHZ:00313:00021
ACGAGTGCTTCCCCATGTCGTAGGTACTC
+
?@@A@@?984999-9899@@==A@=<<<<
@7RKHZ:00313:00023
ACGAGTGCGTTCCCCATGTCGTAGGTACTC
+
1/4//498882444,4999=@==><89994
@7RKHZ:00315:00047
ACGAGTGCGTTCCCCATGTCGTAGGTACTC
+
;10//66688;>>>4>CBBBBAA><79999
@7RKHZ:00320:00015
ACGAGTGCGTTCCCCATGTCGTAGGTACTC
+
//78=@@8>?-111+1/6994444734499
@7RKHZ:00321:00042
ACGAGTGCGTTC
+
BB8;9BA??@24
@7RKHZ:00322:00024
TGATACGTCTCCTTCCTTAGTTACTTCAG
+
<CBBBBBB@AA?BDE@F@@@@8<;==>B1
@7RKHZ:00326:00025
ACGAGTGCGTTCCCCATGTCGTAGGTACTC
+
?@B@@A=;9?8@>>4?<<<BCC>>;8999<
@7RKHZ:00327:00009
ACGAGTGCGTTCCCCATGTCGTAGGTACTC
+
?@A?@ACA>>5999/9@@BBBCCC@:<<A@
@7RKHZ:00327:00037
ACGAATGGTGCGTTTCCCCATGTTCGTGAGGTACTC
+
,,./,/,*,,,///+/8808>:;711//18,/////
@7RKHZ:00329:00010
ACGAGTGCGTTCCCCATGTCGTAGGTACTC
+
99>@>999>>5999,9@999B9998;@@CC
@7RKHZ:00329:00036
ACGAGTGCGTTCCCCATGTCGTAGGTACTC
+
AB;:<<A?@@5999/9999@CDCC@C==<A
@7RKHZ:00330:00022
TCTTCCTATGCGCTCCACATGTCTAAGGT
+
,,,*,*,,0/4499959>@99999F5959
@7RKHZ:00333:00046
ACGAGTGCGTTCCCCATGTCGTAGGTACTC
+
BB?@?@@A>>5999/9?>A?9948234444
@7RKHZ:00335:00038
ATATCGCGAGGGTATGGAAGACTCTATAG
+
BBCCCBDBBAA<=A@A7;9<BCBB@??<7
@7RKHZ:00336:00036
ACGAGTGCGTTCCCCATGTCGTAGGTACTC
+
9<B@@ACAAD5999/99@>@BCBA9;<9<9
@7RKHZ:00337:00004
ACGAGTGCGTTCCCCATGTCGTAGGTACTC
+
9;A:9;>@@@6999,9??>BB<<<???>?9
@7RKHZ:00337:00024
ACGAGTGCGTTCCCATGTCGTAGGTACTC
+
9<B@@@@@==59909>?>>@@AB?B<<<A
@7RKHZ:00337:00028
ACGAGTGCGTTCCCCATGTCGTAGGTACTC
+
=@@:<<B@AA6999/9AB@ACBBB?B<<<B
@7RKHZ:00337:00037
ACGCTCGACATGCCCAGGTACAGGAGA
+
9989<<;94;=449-4:9889442444
@7RKHZ:00338:00046
TGATACGTCTCCTTCCTTAGTTACTTCAG
+
CDBB@AF@@BC@C@D;;7;@>;@@@;>>9
@7RKHZ:00340:00043
ACGAGTGCGTTCCCCATGTCGTAGGTACTC
+
;<A@AAADBB=@@@8@BBBBDBBB?>A??@
@7RKHZ:00341:00021
ACGAGTGCGTTCCCCATGTCGTAGGTACTC
+
//7/14=8>@5999/99@@AB<;;989999
@7RKHZ:00342:00017
CGTGTCTCTACGGCACAGGATTTGTGTAGAG
+
449;999999992499498999:94444499
@7RKHZ:00342:00039
TATAGTCTCCTAC
+
;9==94/00*,,,
@7RKHZ:00344:00007
ACGAGTGCGTTCCCCATGTCGTAGGTACTC
+
BBBBA?@A>>5999/9999ACCCG@CAAAC
@7RKHZ:00344:00040
TCTCTATGCGCTCCACATGTCTAAGGT
+
BBBCCCDDCDCBB?AAA??>=B@797<
@7RKHZ:00347:00031
ACGAGTGCGTTCCCCATGTCGTAGGTACTC
+
A?ACC@@>@>5999/99?AA@@@@8;;AAA
@7RKHZ:00348:00046
ACGAGTGCGTTCCCCATGTCGTAGGTACTC
+
AAA;<;CDCB?BCC9ABDHCCCBC@@AAD@
@7RKHZ:00303:00074
AGCACTGTAGCTGTCACTAGTTACTTGTGTGA
+
1;;1///66/9944499999A5448566,,,,
@7RKHZ:00304:00090
TCTCTATGCGCTCCACATGTCTAAGGT
+
A@9--,,,,2//4249999A99989:9
@7RKHZ:00305:00088
TACTGAGCTACACACACAGAAAGATTGGT
+
:11//77/////77;DBBDBB=:99;>48
@7RKHZ:00309:00096
AACGAGTGCGTTCCCCCATGTCGTAGGTA
+
-*,,,,///4424444+449944444234
@7RKHZ:00310:00081
ACGAGTGCGTTCCCCATGTCGTAGGTACTC
+
9<C<<=DCCD@CCC:C@@@@BBABB@=<=A
@7RKHZ:00311:00090
TAGTTAATTCCAG
+
44442/,/,/,//
@7RKHZ:00315:00095
ACGAGTGCGTTCCCCATGTCGTAGGAT
+
99:9999:9;64AA-9<@<<<111,/*
@7RKHZ:00319:00077
ACGAGGCGTTCCCCATGTCGTAGGTACTC
+
B<;?D@BDD6999/9@@@ABAB@>89999
@7RKHZ:00320:00070
ACGAGTGCGTTCCCCATGTCGTAGGTACTC
+
BBCBAAA=>@5999/9A@BCCBBA>:;<A@
@7RKHZ:00320:00089
TAGTATCAGCCTCGCCATGACGAAGGTATTCC
+
4448449949599@?<9;;@BBAADACBB@BC
@7RKHZ:00321:00082
CGTGTCTCTAGGCACAGGGTTTGTGTAGAG
+
A949<;B?A@B;<<@@AD19919??9999>
@7RKHZ:00323:00093
ATATCGCGAGGGTATGGAAGACTCTATA
+
@>?@BBCCCCC@CAA?@CABCBBBCCCC
@7RKHZ:00324:00091
ACGAGTGCGTTCCCCATGTCGTAGGTACTC
+
49>9949;>>;>>>,4999?911:54////
@7RKHZ:00324:00095
ATATCGCGAGGGTATGGAGG
+
9844444:9::-444459>;
@7RKHZ:00328:00063
TAGTACAGCCTCGCCATGACGAAGGTATTCCC
+
==99994442344424///6//,/,///,44-
@7RKHZ:00329:00069
TCTCTATGCGCTCCACATGTCTAAGGTA
+
@@@ACICBBA<;<=@@A@@A@9969=99
@7RKHZ:00331:00058
ACGAGTGCGTTCCCCATGCTCGTAGGTACGTC
+
/10/////448999,44444444//,/////8
@7RKHZ:00336:00093
ACGGAGTGCGTTCCCCATGTCGTAGGTATC
+
1/.,//4448=@BB@9?B999999943499
@7RKHZ:00337:00050
ACGAGTGCGTTCCCCATGTCGTAGGTACTC
+
9>899>998=>ABC:DDCCC<;<B>A@AA@
@7RKHZ:00338:00080
CGTGTCTCTAGGCACAGGATTTTGTGTAGA
+
9@999;AACCGBD<<9;>9999/9B@9999
@7RKHZ:00340:00096
ACGAGTGCGTTCCCCATGTCGTAGGTATC
+
>BC;:<HBCC5999/9999?>>>>;>@94
@7RKHZ:00347:00091
ACGAGTGCGTTCCCCATGTCGTAGGTACTC
+
943444AACNBCCD9C;<;BBBAC@@AA@@
@7RKHZ:00301:00107
ACGAGTGCGTTCCCCATGTCGTAGGTACTC
+
BBA::<BBCB=@@>4?991<8---8--,//
@7RKHZ:00301:00143
TGATACGTCTCCTTCCTTAGTTACTTCAG
+
@@@@;;;AA@@>A@C@B?A884991-1A1
@7RKHZ:00302:00148
ACGAGTGCGTTCCCCATGTCGTAGGTACTC
+
???@CCB?BB>AAA6@@>>>999>484499
@7RKHZ:00303:00108
TCTCTATGCGCTCCACATGTCTAAGGTA
+
B?==B<:;BCDCE@D@A=@>@9959699
@7RKHZ:00303:00120
ACGAGTGCGTTCCCCATGTCGTAGGTACTC
+
9<ACBA>>985999/9@BACCCCC=:;9@>
@7RKHZ:00304:00113
CGTGTCTCTAGGCACATGGATTTGTGTAG
+
>=@BBBECFDC=A<<111:111-////44
@7RKHZ:00305:00109
TAGTAATCAGCCTCGCCATGACGAAGGTATTCC
+
41/1/,////7:>>AA791;<111,1,///,/,
@7RKHZ:00309:00112
TACTGAGCTACCACACACAGAAAGATTGGTGCCTGC
+
>4949>=<611,1>;=9;994=699;5464..,.4,
@7RKHZ:00310:00113
ACGAGTGCGTTCCCCATGTCGTAGGTACTC
+
>@?@@@AA?@8;;;49??>;;999?89999
@7RKHZ:00312:00122
ACGAGTGCGTTCCCCATGCTCGTAGGTACTC
+
AAB:;<<<=EBEEC7@;111//88?:9:9:9
@7RKHZ:00313:00118
ACGAGTGCGTTCCCCATGTCGTAGGTACTC
+
BBBBBB@AACACCC8<<<99999>584444
@7RKHZ:00315:00118
TGATACGTCTCCTTCCTTAGTTACTTCA
+
>>>99999994:;:>64584424:;899
@7RKHZ:00318:00104
ACGAGTGCGTTCCCCATGTCGTAGGTACTC
+
9;B;<;A@A@=@>@6@;;<BCBAB>@;<<B
@7RKHZ:00320:00143
ACGAGTGCGTTCCCCATGTCGTAGGTACT
+
?@@:9;<A>><AAB9<<BA911--0--,,
@7RKHZ:00322:00121
TACTGAGCTACACACACAGAAAGATTGGTG
+
B@AACCCCCCBCCCBB<<;A@<@@@=;;;6
@7RKHZ:00322:00124
ACGAGTGCGTTCCCCATGTCGTAGGTACTC
+
:;B;<;A>>@2999,4999;=888101//6
@7RKHZ:00323:00104
ACGAGTGCGTTCCCCATGTCGTAGGTACTC
+
>@?CBBBA>C5999/9?>@BCBBD@ABBCB
@7RKHZ:00325:00141
AGCACTGTAGCTGTCACTAGTTACTTGT
+
8>994444>>@>999A;<;CFABAB@BB
@7RKHZ:00326:00137
ACGAGTGCGTTCCCCATGTCGTAGGTACTC
+
BBAABBA?@C=@@@6@BABCC;;;;:9999
@7RKHZ:00328:00120
TCTCTATGCGCTCCACATGTCTAAGGT
+
BBBCAA@@@@A@@?CAAABCBCB=?==
@7RKHZ:00329:00129
ACGAGTGCGTTCCCCATGTCGTAGGTACTC
+
9;;B@@@BB@5999/9>>>@A>>><8991:
@7RKHZ:00330:00129
ACGAGTGCGTTCCCCATGTCGTAGGTACTC
+
BBBB99<AA@<AAA/99A>>111/,0////
@7RKHZ:00330:00142
ACGAGTGCGTTCCCCATGTCGTAGGTACTC
+
9;::<BCCCC@BCD:C<<;@@AAB>@==AC
@7RKHZ:00332:00141
ACGAGTGCGTTCCCCATGTCGTAGGTACTC
+
9;AA@@AAGDACDD9EAAABA>>>;899>>
@7RKHZ:00334:00118
AGCGAGTGCGTTCCCCATGTCGTAGGTACTC
+
-*****,00//,444,4;999A>48489444
@7RKHZ:00335:00125
ACGAGTGCTTCCCATGTCGTAGGTACTC
+
@>?@@>>98699149;;;;:4459999;
@7RKHZ:00336:00103
ACAGAGTGCGTTCCCCATGTCG
+
4944444444;9:BC9CCCDBC
@7RKHZ:00338:00113
ACGAGTGCGTTCCCCATGTCGTAGGTACTC
+
A@?@@C=<<BACBC9A<<<<<<AC?BAA@@
@7RKHZ:00339:00128
ACGAGTGCGTTCCCCATGTCGTAGGTACTC
+
BBD???BB>?7;;949=@@CCCBB?:;<;<
@7RKHZ:00340:00107
AGCACTGTAGCTGTCACTAGTTACTTGT
+
11<</1////488=>;9<>?B>ABB>BA
@7RKHZ:00340:00123
ATCAGACACTCGGAC
+
48?991.////8,//
@7RKHZ:00342:00115
ATCAGACACGGACACAGCAGAACACAC
+
1046193?99294449A?@@BACCAAA
@7RKHZ:00344:00130
ACGAGTGCGTTCCCCATGTCGTAGGTACTC
+
=@BB@@ABBB=@@@4<9AAC>111,01///
@7RKHZ:00344:00135
TACTGAGCTACACACACAGAA
+
@>A@@BBB9989/////,,,,
@7RKHZ:00345:00126
ACGAGTGCGTTCCC
+
/9>99944442499
@7RKHZ:00348:00142
TAGTATCAGCCTCGCCATGACGAAGGTAT
+
49>>99<@AA>@@>>7;9;;<11-/,///
@7RKHZ:00349:00108
TAATATTAGCCTCGCCATGACGAAGGTATTCC
+
9@><<=CCEC=@@AB>@@>@@;;7;=@>@>B5
@7RKHZ:00300:00154
TACTGAGCTACCACACAACAGAA
+
<DCB;94@44424////,/8888
@7RKHZ:00301:00176
ACGAGTGCGTTCCCCATGTCGTAGGTACTC
+
99?>>@<99@5999/4=9984844734499
@7RKHZ:00303:00178
TACTGAGCTACACACACAGAAAG
+
?84;@@===A44/1///////+/
@7RKHZ:00304:00163
ACGAGTGCGTTCCCCATGTCGTAGGTACTC
+
//.//899@@5999/9999849;;>?;;99
@7RKHZ:00306:00152
ACGAGTGCGTTCCCCATGTCGTAGGTACTC
+
@ABBAAHB@;2444/99;;CCCBB?A;<<@
@7RKHZ:00306:00158
ACGAGTGCGTTCCCCATGTCGTAGGTACTC
+
=@?:;;>>>?5999/9@@ACA@@A>89999
@7RKHZ:00308:00188
AGCACTGTAGCTGTCACTAGTTACTTGT
+
A@=AB;==CCDDCCCC@@@<959@>;?A
@7RKHZ:00309:00198
ACGAGTGCGTTCCCCATGTCGTAGGTACTC
+
=B:;;A<<;@?AAB8AABA@A>99589494
@7RKHZ:00310:00156
TACTGAGCTACACACACAGAAAGATTGGTCCGGTCCTTGG
+
1//11=EBB@@;;9?999BAA:;;;=@>;0,0900,/,.,
@7RKHZ:00310:00161
ACGAGTGCGTTCCCCATGTCGTAGGTACTC
+
BBCA?@;:;=;=?A4994994999<>@AA>
@7RKHZ:00310:00190
ACGAGTGCGTTCCCCATGTCGTAGGTCTCA
+
BB>99<<99?2499,44;9=944423////
@7RKHZ:00311:00158
ACGAGTGCGTTCCCCATGTCGTAGGTACTC
+
1146:@BBCC@BBB:CCC;;;BA>;?@A@@
@7RKHZ:00311:00162
ACGAGGTTCCCCATGTCGTAGGTACTC
+
498?9;@=@CC9AAAAA<<=DBCCCCB
@7RKHZ:00311:00188
ATCAGACACGGACACAGCAGAACACAC
+
=;B?>@@@@@@@B;;;;;;;B>BBCCC
@7RKHZ:00312:00159
ACGCTCGACATGCCCAGGTACAGGAG
+
BBBBABBCD@?@BA=BC?@@A;;7<A
@7RKHZ:00312:00160
ACGAGTGCGTTCCCCATGTCGTAGGTACTC
+
99@BBBCCA>6944/9??>==>>>;>9<<A
@7RKHZ:00313:00187
ATATCGCGAGGGTATGGAAGACTCTATAGAG
+
;;988@44444-49999A=?999=33.4.,,
@7RKHZ:00317:00151
TGATACGTCTCCTTCCTTAGTTACTTCAGT
+
BBBBBBBBABB@C>B>A?A88499959B99
@7RKHZ:00318:00193
ACGAGTGCGTTCCCCATGTCGT
+
@?;99991//,///*///772,
@7RKHZ:00322:00162
ACGAGTGCGTTCCCCATGTCGTAGGTACTC
+
@?>BBBB@>>5999/9@BBBBCCDA8:<CB
@7RKHZ:00322:00182
ACGAGTGCGTTCCCCATGTCGTAGGTACTC
+
8><;;<?>A?5999,9?>@BCCBB?@AACC
@7RKHZ:00324:00163
ATATCGCGAGGGTATGGAAGACTCTATAGA
+
C>?@BBCBCBDACAA@9;7<A;9;@?:://
@7RKHZ:00324:00167
ACGAGTGCGTTCCCCATGTC
+
943?=?=;;;2444,44494
@7RKHZ:00325:00177
TAGTATCAGCCTCGTCCATGACGAAGGTAATTCC
+
;;9BABAB9959944424948999;984424242
@7RKHZ:00325:00188
ACGAGTGCGTCCCCATGTCGTAGGTACTC
+
BBBB?988>9999/999@ABBAA@BBBBC
@7RKHZ:00329:00151
TGATACGTCTCCTTCCTTAGTTACTTCAGT
+
99@@988>111,/,/,/5./4744489:44
@7RKHZ:00331:00175
ACGCTCGACATGCCCAGGTACAGGAG
+
ABABCCDCCEBBCC>AA<9999969?
@7RKHZ:00331:00182
TAGTATCAGCCTCGCCATGACGAAGGTATTCC
+
>@;999;94<;<BBDBCBA@94459644;242
@7RKHZ:00332:00177
ACGAGTGCGTTCCCCATGTCGTAGGTACTC
+
9;A@@AAABD@DDC9CAAACCBBB>;<<CA
@7RKHZ:00334:00199
ACGAGTGCGTTCCCCATGTCGTAGGTACTC
+
8@@@@>A@<;8<CC4<=B@@<<11,.//,,
@7RKHZ:00335:00183
ACGAGTGCGTTCCCCATGTCGTAGGTACTC
+
>?>9994849?BAB9::ACCCHCC?@@A@>
@7RKHZ:00337:00196
ACGAGTGCGTTCCCC
+
9A>11111//,///*
@7RKHZ:00338:00166
ACGAGTGCGTTCCCCATGTCGTAGGTACTC
+
==?@;;9@>>5999,9999ACA@@>A;9<<
@7RKHZ:00339:00182
ACGAGTGCGTTCCCCATGATCGATAAGGTAACTTCGT
+
//.,,,,,//,///*/4444449442424:9:;9:44
@7RKHZ:00340:00150
CGTGTCTCTAGGCACATGGATTTGTGTAGA
+
ADC@?AAA@>@?9944498444-4449944
@7RKHZ:00341:00158
TCTCTATGCGCTCCACATGTCTAAGGT
+
>@ABB===DCDBC?C<:;?@9995424
@7RKHZ:00342:00161
ACGAGTGCGTTCCCATGTCGTAGGTACTC
+
AB@E@B?>9959914444;@@=?=>>999
@7RKHZ:00342:00190
ACGCTCGACATGCCCAGGTACAGGAGA
+
99899//7//////+/984918878//
@7RKHZ:00343:00153
TGATACGTCTCCTTCCTTAGTTACTTCA
+
;AA?<==BBA@>@6969<?>>;>AA>BD
@7RKHZ:00345:00160
ACGAGTGCGTTCCCCATGTCGTAGGTACTC
+
99?99999==@@DD7==:989444234444
@7RKHZ:00346:00193
TGATACGTCTCCTTCCTTAGTTACTTCAG
+
BBAB:<<CBAB=><@<><>A@>BBCBBG<
@7RKHZ:00347:00167
ACGAGTGCGTTCCCCATGTCGTAGGTACTC
+
848;;ACBBB@CCC:BAA@@@>>@68<<A@
@7RKHZ:00348:00192
TACTGAGCTACACACACAGAAAGATTGGTGC
+
99<C@@@A??>999999949=:=A?@C@;87
@7RKHZ:00348:00194
ATCAGACACTCGG
+
1.../4./////,
@7RKHZ:00349:00170
ACGAGTGCGTTCCCATGTCGTAGGTACTC
+
>>>>D@9944244-4444996//,0///6
@7RKHZ:00349:00173
ACGAGTGCGTTCCCCATGTCGTAGTAT
+
988>99<AAABD??11-,****,,,,/
@7RKHZ:00349:00176
ACGAGTGCGTTCCCCAAT
+
8>>999>9942111+1,/
@7RKHZ:00349:00180
CGAGTGCGTTCCCCATGTCGTA
+
A@A>;<=11,///*//444994
@7RKHZ:00300:00201
ACGAGTGCGTCCCCATGTCGTAGGTACTC
+
BBBAB@AACBCDH9>=GDDCDCD@@AA@9
@7RKHZ:00300:00202
ATATCGCGAGGGTATGGAAGACTCTATAAGAG
+
=<:;9@>>99919?DB5959@994.000,...
@7RKHZ:00302:00207
ACGAGTGCGTTCCCCATGTCGTAGGTACTC
+
>>A@@AA>>>5999/9>>@CHCDD?BBBBA
@7RKHZ:00304:00221
ACGAGTGCGTTCCCCATGTCGTAGGTA
+
>?89;A@;;9@BBC/9491/,,,,*,,
@7RKHZ:00305:00226
ACGAGTGCGTTCCCCATGTCGTAGGTACTC
+
9<BCBCCCBA;===/99@@A=886,.////
@7RKHZ:00306:00200
TAATATCAGCCTCGCCATGACGAAGGTATTCC
+
;;8;<=DCBCD@@@B=@?>>>9959>99<ACA
@7RKHZ:00306:00226
ACGAGTGCGTTCCCCATGTCGTAGGTACTC
+
9;>>>>@@@BBDBD8A<<<@@>99589>>@
@7RKHZ:00307:00211
ACGAGTGCGTTCCCCATGTCGTAGGTACTC
+
1,,,,/////,444,444;AC@>>>8<9<A
@7RKHZ:00308:00206
ACGAGTGCGTTCCCCCATGTCGTAGGGTACTC
+
9/4///7,,,*////*//89994448-3:9;:
@7RKHZ:00309:00241
TCTCTATGCGCTCCACATGTCTAAAGGT
+
??@@AABCABA@@>A;9999>999-954
@7RKHZ:00310:00207
TGATACGTCTCCTTCCTTAGTTACTTCA
+
:9<DDCDCCBB=AC@?C@CCC=AAC@CC
@7RKHZ:00310:00219
ACGAGTGCGTTCCCCATGTCCGTAGGTACTC
+
=@@B@@AA9859@@4@@@AC@CBBB8;9>>@
@7RKHZ:00310:00235
ACGAGTGCGTTCCCCATGTCGTAGGTACTC
+
CC@9:<BBAB=@>>4?4;;@CCBC@@AA<=
@7RKHZ:00310:00237
ACGAGTGCGTTCCCCATGTCGTAGGTACTC
+
@BA@?@BBCCDCHH9>?AABAA@@=B@@BB
@7RKHZ:00311:00225
ACCGAGTGCGTTCCCCATGTCGTAGGTACTC
+
44234//////,/885866//,,,22,,,//
@7RKHZ:00313:00217
ACGCTCGACATGCCCAGGTACAGGAG
+
?@BCBABDCBBBCCBDB?BBC@@>AA
@7RKHZ:00314:00210
ACGAGTGCGTTCCCCCATGTCGTAGGTACTC
+
BA@;;9<<;@=ANHH3CDBA;1/1/6.//77
@7RKHZ:00314:00246
ACGAGTGCGTTCCCCATGTCGTAGGTACTC
+
CCBCCCCBAA==>>4=99<BAABC6;;?@@
@7RKHZ:00315:00229
ACGAGTGCGTTC
+
1/.///////,/
@7RKHZ:00316:00230
TCTCTATGCGCTCCCACATGTCTGAAGGTAC
+
894499>>999999199?;888-,,*,*,00
@7RKHZ:00318:00206
ACGAGTGCGTTCCCCATGTCGTAGGTACTC
+
BBB=B<=<AA@CDD9<>@?9111/5.//88
@7RKHZ:00318:00239
ACGAGTGCGTTCCCCATGTTCGTAGGT
+
>A89;@>@@@5999/9811,/20,,*,
@7RKHZ:00320:00238
ACGAGTGCGTTCCCCATGTCGTAGGTACTC
+
@BA:;<B<<<ADCE9BBBBCC;9;@;<<C@
@7RKHZ:00321:00228
TGATACGTCTCCTTCCTTAGTTACTTCAG
+
BBB??@ABBCC@D@D==;=48299959A9
@7RKHZ:00322:00221
ACGAGTGCGTTCCCCATGTCGTAGGTACTC
+
/10/:8=9;9@CCC9<<9<;991>:01///
@7RKHZ:00322:00232
ACGAGTGCGTTCCCCATGTCG
+
@@ABCDBBBC@CBB9>=9;;B
@7RKHZ:00322:00235
ACGAGTGCGTTCCCCATGTCGTAGGTACTC
+
498994:9992444,449>>A:8<=>211<
@7RKHZ:00323:00205
ACGAGTGCGTTCCCCATGTCGTAGGTACTC
+
?@CCCBCC@@2444/9@@ACCCCC>@ABDA
@7RKHZ:00324:00210
TACTGAGCTACCACACACAGAAA
+
@?@99844444244444/6///+
@7RKHZ:00325:00202
ACGAGTGCGTTCCCCATGTCGTAGGTACTC
+
9<C@@AA@@>8;994<@@@CCCCC99<<BA
@7RKHZ:00325:00241
ACGAGTGCGTTCCCATGTCGTAGGTACTC
+
BBBBBBBBBB@BC?BBBA@=44/,./,**
@7RKHZ:00328:00214
ACGAGTGCGTTGCCCATGTCGTAGGT
+
BBBBBB@A@B9<=B<<<21111<<=A
@7RKHZ:00328:00227
ACGAGTGCGTTCCCCATGTCGTAGGTACTC
+
BDCBABCABA@AAB8DCCCCCCCC?AB;<;
@7RKHZ:00328:00228
TGATACGTCTCCTTCCTTAGTTACTTCAGTGC
+
=@=BACC<;;=>@>A;<8;>?;>91-1:1///
@7RKHZ:00332:00219
AAGCGAATGGTGCGTTCCCCATGTCGTAGGTACTC
+
948>4424424444>@BDD5<;44444431344;8
@7RKHZ:00332:00238
TCTCTATGCGCTCCACATGTCTAAGGT
+
B9=<CCCCB@@@H@B:=;><<11,1:1
@7RKHZ:00334:00226
ACGAGTGCGTTCCCCATGTCGTAGGTACTC
+
>><9;<AAA?=@@>4>999@@>?@=>@>@9
@7RKHZ:00334:00229
AACGAAGGTGCGTTCCCCATGTCTGAGGTACTTC
+
-*,,,*,*//8=B@CHG9:49:://,,*,,,,*,
@7RKHZ:00336:00221
TAGTATCAGCCTCGCCATGACGAAGGTATTCC
+
99A994=??>=@@@@?B;;66//,/,/77,42
@7RKHZ:00336:00243
TCTCTATGCGTCCACATGTCTAAGGTAACT
+
>@?CDCBC=<:?>=;B@??B11,/,//,//
@7RKHZ:00337:00212
ATCAGACACGGACACAGCAGAACACACA
+
?@C@AAB@@@69999944;4879@>@40
@7RKHZ:00337:00245
TAGTATCAGCCTCCGCCATGACGAAGGTATTCC
+
4944444449244788887666//,/,///56,
@7RKHZ:00338:00201
AGCACTTGTAGCTGTCACTAGTTTACTTGTG
+
4444442444449>@@>999999199959@@
@7RKHZ:00340:00227
AGCACTGTAGCTGTCACTAGTTACTTGTG
+
=>A941/1//66//44444;;24485449
@7RKHZ:00340:00240
ACGAGTGCGTTCCCCATGTCGTAGGTACTC
+
9;;BBCBBAC5444/9A<;=CCCB;:<9A>
@7RKHZ:00341:00249
TCTACTATGCGCTCCCACATGTCTGAAGGTACTGA
+
/////8///?94849-4;97;>>1//56,///444
@7RKHZ:00343:00201
ACGAGTGCCGTTCCC
+
A@0---,,*,02222
@7RKHZ:00344:00216
ACGAGTGCGTTCCCCATGTCGTAGGTACTC
+
998;99918:5:66*1//4444:;234494
@7RKHZ:00344:00237
ACGAGTGCGTTCCCCATGTCGTAGGTACTC
+
ABCCBBBCBB@EBB:CBABA@@BB=@AAA@
@7RKHZ:00344:00238
ACGAGTGCCGTTCCC
+
>971111-*,22000
@7RKHZ:00345:00202
ACGCTCGACATGCCCAGGTACAGGAG
+
B?@ACCCCCA@@AA=@B<8=?9959>
@7RKHZ:00345:00206
ACGAGTGCGTTCCCCATGTCGTTTGGTACTC
+
ABC@@A>>892999,49494444-4244334
@7RKHZ:00345:00210
ACGAGTGCGTTCCCCATGTCGTAGGTACTC
+
9<EBBBBCAA<?==6@@@?CCCDC@C<<<B
@7RKHZ:00345:00219
ACGAGTGCGTTCCCCATGTCGTAGGTACTC
+
89899444448999244444998;=7=944
@7RKHZ:00345:00229
ACGAGTGCGTTCCCCATGTCGTAGGTACTC
+
9<CBBBCBBA?BBC9BDCBBBCCC?8:<BB
@7RKHZ:00347:00230
ATATCGCGACGGT
+
434449,-,,,*,
@7RKHZ:00347:00238
TACTGAGCTACACACACAGAAAGATTGGTG
+
B@A?BCCCB=48999999844-4887773:
@7RKHZ:00348:00211
ACGAGTCGTCCCATGC
+
=;.1//86/44-4///
@7RKHZ:00348:00223
ACGAGTGCGTTCCCCATGTCGTAGGTACTC
+
>@ABCNAAACACCD9AABB@@@>><89<9@
@7RKHZ:00348:00237
ACGAGTGCGTTCCCCATGTCGTAGGTACTC
+
>@;<;B>>>>2449,9:1////88,.9=99
@7RKHZ:00348:00239
TGATACGTCTCCCTTCCTTAGTTACTTCAGTGC
+
@==@;99@@111+/,/,/5///6444:9:4444
@7RKHZ:00304:00290
ACGAGTGCGTTCCCCATGTCGTAGGTACTC
+
983444488=9@B;,4//1//778,./494
@7RKHZ:00309:00273
TACTGAGCTCCACACAC
+
44444;B4449/,****
@7RKHZ:00310:00259
ACGAGTGCGTTCCCCATGTCGTAGGGTACTC
+
49844444::;>>>/99@9944488579494
@7RKHZ:00313:00254
ACGAGTGCGTTCCCCATGTCGTAGGTACTC
+
;9?BABB=>=5999-999@<<<BC:;<BB>
@7RKHZ:00313:00258
ACGAGTGCGTTCCCCATGTCGTAGGTAC
+
BBB:9<BBCC@GHG9@=AA?--*0)**(
@7RKHZ:00314:00272
ACGAGTGCGTTCCCCATGTCGTAGGTACTC
+
9;?A@>@@@@>AAB4<<@@AA99;>899@@
@7RKHZ:00315:00256
ACGAGTGCGTTCCCCATGTCGTAGGTTACTC
+
998@@;<;A@<>>>/99>>:::66,.,////
@7RKHZ:00315:00283
ACGAGTGCGTTCCCCATGTCGTAGGTACTC
+
@@BC;;<CBBBBHH:DCCDBCCCC@@AABA
@7RKHZ:00317:00263
CGTGTCTCTAGGCACATGGATTTTGTGT
+
?BBBBBCFEEC@@>994424;;;6:000
@7RKHZ:00318:00263
ACGAGTGCGTTCCCCATGTCGTAGGTACTC
+
:<B@@ACB@A====4>>999A999;899@>
@7RKHZ:00322:00267
ACGAGTGCGTTCCCCATGTCGTAGGTACTC
+
49>9;;9BDC@BBB9ECD@@@?@B?@;;;>
@7RKHZ:00324:00275
ACGAGTGCGTTCCCCATGTCGTAGGTACTC
+
;@<?@@<<=D@BCC4<<@>>?999474994
@7RKHZ:00324:00282
ACGAGTGCGTTCCCCATGTCGTAGGTACTC
+
ABABCC;;<C?BAB9B<<<AABBBABCAA@
@7RKHZ:00325:00258
TGATACGTCTCCTTCCTTAGTTACTTCAG
+
=@??@9;<AAA>B?B>A?@88499959B9
@7RKHZ:00325:00297
ACGAGTGCGTTCCCCATGTCGTAGGTACTC
+
//.//444==?@CC9;:?==998;234444
@7RKHZ:00326:00275
ACGAGTGCGTTCCCCATGTG
+
9;AAA?<;;>:8=?*-*(&&
@7RKHZ:00329:00252
AACGAGTGCGTTCCCCATGTCGTAAGGTA
+
924344::49;=@CC5=>A770,*)*)*0
@7RKHZ:00329:00255
AACTGGAAATTGTGCGTTCCCCATGTCGTAGGTAT
+
/,/27778+/,//////,/88*44/<1///.,./4
@7RKHZ:00330:00285
ACGAGTGCGTTCCCCATGTCGTAGGTACTC
+
==9=9;<A@@;AAA8ABCCCCBCB@BC::;
@7RKHZ:00331:00254
ACGAGTGCGTTCCCCATGTCGTAGGTACTC
+
9;@@@AA>>>5999/99@@999>@6899@C
@7RKHZ:00331:00295
ACGAGTGCGTTCCCCATGTCGTAGGTACTC
+
BABB99<BCC@CCC:CAA@A9;9@<><<=A
@7RKHZ:00332:00283
ACGAGTGCGTTCCCCATGTCGTAGGTACTC
+
49>9988>@@;>>>/99>>>>>887744@>
@7RKHZ:00332:00292
ACGAGTGCGTTCCCCATGTCGTAGGTACTC
+
9@AB@AABCB;@@@499D>>=A9827=?AA
@7RKHZ:00333:00272
ACGAGTGCGTTCCCCATGTCGTAGGTACTC
+
BCB:<<<<9BACGG9FCAA@?@<<:11/11
@7RKHZ:00334:00287
ACGAGTGCGTTCCCCATGTCGTAGGTACTC
+
?@CB?@@@885999/9999BBA@A>;<999
@7RKHZ:00334:00290
AACGAGTGCGTTCCCCATGTCGTAGGTACTC
+
,*,46/44;@@6999/9@@@ABBAA>A<=>@
@7RKHZ:00337:00298
ATCAGACACGGACACAGCAGAACACAC
+
;;DC@@?A@@=@A;;;BAAAB=;;;BB
@7RKHZ:00337:00299
ACGAGTGCGTTCCCCATGTCGTAGGTACTC
+
99AAAABBBBABDH9CC<;<?999<>>999
@7RKHZ:00338:00265
ACGAGTGCGTTCCCCATGTCGTAGGTACTC
+
@A@AAA@>9959>>4?BCD;<9995899AA
@7RKHZ:00338:00276
ACGAGTGCGTTCCCCATGTCGTAGGTACTC
+
??BBBBCCBB=@@@8AABBDBB@C>:;=<@
@7RKHZ:00338:00288
ACGAGTGCGTTCCCCATGTCGTAGGTACTC
+
BBBBBB@@AB?BIH:CCCABB==>;89999
@7RKHZ:00341:00251
TAGTATCAGCCTCGCCATGACGAAGGTATTCC
+
;ABB>@B@9929>>@?DCCBBAB>B@<;<AC6
@7RKHZ:00342:00290
ACGAGTGCGTTCCCCATGTCGTAGGTACTC
+
9<CBBBDC@;7944/999<DCBAB??@@>9
@7RKHZ:00342:00296
ACGAGTGCGTTCCCCATGTCGTAGGTACTC
+
=?B99<A@@A5999,9?>>@AABC?A<<<B
@7RKHZ:00343:00289
ACGAGTGCGTTCCCCATGTCGTAGGTATC
+
949===;;<B?CBB6><9999>@A@CCCD
@7RKHZ:00344:00254
TAGTATCAGCCTCGCCATGACGAAGGTATTCC
+
9AA98<A<<<?BCBC?CB??@>==@<@@@>BD
@7RKHZ:00345:00252
ACGAGTGCGTTCCCCATGTCGTAGGTACTC
+
C;:<DBBBDCACCC:CCDCBBCBB??;;;>
@7RKHZ:00346:00286
CGTGTCTCTAGGCACAGGATTTTGTGTAGAGG
+
>>B=<99?9442444487////*////////,
@7RKHZ:00346:00291
ACGAGTGCGTTCCCCATGTCGTAGGTACTC
+
999;;?>>996999,444499988734444
@7RKHZ:00346:00298
TACTGAGCTACACACACAGAAAGATTGG
+
BCCBBBBBA:;<AABB=>=CC?BAA895
@7RKHZ:00347:00263
ACGAGTGCGTTC
+
=@C@?ABCCC@@
@7RKHZ:00347:00273
ACGAGTGCGTTCCCCATGTCGTAGGTACTC
+
8>B944444424@@4A<<<BCA@F?;99@>
@7RKHZ:00349:00259
ACGAGTGCGTTCCCCCATGTCGTA
+
483444444424444+444/////
@7RKHZ:00302:00316
ACGAGTGCGTTCCCATGTCGTAGGTACTC
+
9<;A>@@@9969919FEB@A@A@>?EAC;
@7RKHZ:00308:00304
ACGAGTGCGTTCCCCATGTCGTAGGTACTC
+
9<?;;;<<;CACCC:CD<<?CBBB?:;<<@
@7RKHZ:00309:00314
ACGAGTGCGTTCCCAGGTCGTAGGTACTC
+
@@9;9BCCCC?AA?BDBDBBBCB@B;<;B
@7RKHZ:00311:00302
ATAGCGTCCGACATGTTCAGAAGACA
+
/.44444424:9,,,,*,,,6567//
@7RKHZ:00314:00304
ACGAGTGCGTTCCCCATGTCGTAGGTACTC
+
;9:99@A<<<BHDF8BDCCC<99>689994
@7RKHZ:00314:00310
AGCACTGTAGCTGGTCACTAT
+
/////;444444;2449////
@7RKHZ:00315:00300
TCTCTATGCGCTCCACATGTCTAAGGT
+
44444:BB<==BBACCCB=>@995969
@7RKHZ:00317:00308
ACGAGTGCGTTCCCCATGTCGTAGGTACTC
+
9<BBBBBAB@@GGC:BCBBBBB@C@;<=>A
@7RKHZ:00317:00313
ACGAGTGCGTTCCCCATGTCGTAGGTACTC
+
1/6//4;4995999,44=>>@;;8>@A<A9
@7RKHZ:00318:00322
ACGAGTGCGTTCCCCATGTCGTAGGTACTC
+
=;;<;HBBAB6999/9@BBCCBCB=;999@
@7RKHZ:00318:00327
TGATACGTCTCCCTTCCTTAGTTACTTGCAGT
+
8?999999449959242488=::::8*,,2,,
@7RKHZ:00321:00320
ACGAGTGCGTTCCCCATGTCGTAGGTACTC
+
?@:;;><;<@=@CC8AACBA@?98489?>>
@7RKHZ:00322:00330
ACGAGTGCGTTCCCCATGTCGTTAGGTAACTC
+
88899998899===9?@;>1--*,2*,,*,//
@7RKHZ:00325:00340
ACGAGTGCGTTCCCCATGTCGTAGGTACTC
+
887999888;<@=A6?=@AAACBC9;<@@@
@7RKHZ:00326:00301
ACGAGTGCGTTCCCCATGTCGTAGGTACTC
+
9<CBBBCBBB?CAA6?==>@@@AC@BAAAB
@7RKHZ:00327:00304
ACGAGTGCGTCCC
+
-,,,,0**///88
@7RKHZ:00330:00323
ACGAGTGCGTTCCCCATGTCGTAGGTACTC
+
9;4//////8:AAC:B:9;811888--,-,
@7RKHZ:00330:00335
ACGAGTGCGTTCCCCATGTCGTAGTTACTC
+
49>999@?@A9<<<4=@@ACB@@@@<@@@@
@7RKHZ:00331:00307
ACGAGTGCGTTCCCCATGTCGTAGGTACTC
+
9;?@DBB@?C2444,9@999BB@@=?@@>9
@7RKHZ:00332:00301
ACGAGTGCGTTCCCCATGTCGTAGGTACTC
+
94344444449@;;6=949>489@>:;;<9
@7RKHZ:00333:00303
ACGAGTGCGTTCCCCATGTCGTAGGTACTC
+
9;?@@@AAACACHD9AAAADCCCC?@@999
@7RKHZ:00333:00312
TAGTAATCAGCTCCCCATGACGAAGGTATTCC
+
*(((*)**,,/4444,4;B@>;959<999595
@7RKHZ:00333:00342
ATCAGACACGGACACAGCAGAACACACA
+
488999349498>1////7482444483
@7RKHZ:00334:00300
ACGGAGTGCGTTCCCCCATGTCGTAGGTACTC
+
,,.,//4989924999+494999444589444
@7RKHZ:00334:00308
AGTGTCTCTGCATGATGATGATTGATA
+
**(*****/44444494444465///0
@7RKHZ:00334:00343
ATATCGCGAGGGTATGGAAGACTTC
+
B@@999>99:;6:4442/77///,/
@7RKHZ:00334:00345
ACGAGTGCGTTCCCCATGTCGTAGGTACTC
+
@AA@?@BA@C5999/9A@ABB<<<=@A@AC
@7RKHZ:00335:00319
TCTCTATGTGCTCCACATGTCTAAGGTA
+
9949944449499<A@;999;11,/,//
@7RKHZ:00335:00326
ACGAGTGCGTTCCCCATGTCGTAGGTACTC
+
9<BAAA<;9@5999/99>?@AAA@=;<<<9
@7RKHZ:00336:00330
TACTGAGCTACACACACAGAAAGATTGGTGC
+
99;AAABC@@@@@@;<=CBBB>;949>7873
@7RKHZ:00336:00331
TGATACGTCTTTCCTTAGTTACTTCAGTGC
+
89>>>>884>>9@@A@B=>;>DB?CCAA@>
@7RKHZ:00338:00337
ACGAGGTGCGTTCCCCATGTCGTAGGTACTC
+
=;;11,/6888,444,4>>?99<@@589999
@7RKHZ:00340:00319
ACGAGTGCGTTCCCCATGTCGTAGGTACTC
+
89788894995999/9@@ABGB?>6:<<9A
@7RKHZ:00341:00344
TCTCTATGCTCTCCACATGTCTAAGGTG
+
BBDC@AABCACAEAAABCA??@@59594
@7RKHZ:00343:00341
ACGAGTGCGTTCCCCATGTCGTAGGTACTC
+
@@BB@AACCC@CIE9CA@;;<999>?99<A
@7RKHZ:00344:00311
ACGCTCGACATGCCCAGGTACAGGAG
+
993:4889B<99@B1996---,,*,2
@7RKHZ:00344:00315
ACGAGTGCGTTCCCCATGTCGTAGGTACTC
+
9<C@AABB@?7999/9999@AABD@C><>B
@7RKHZ:00345:00332
TGATACGTCTCCTTCCTTAGTTACTTCA
+
97;11//78>@=@<?9?699949ADA99
@7RKHZ:00345:00345
AGCACTGTAGCTGTCACTAGTTACTTGT
+
?@A>999===@AACCC@=>995999688
@7RKHZ:00307:00395
ACGAGTGCGTTCCCCATGTCGTAGGTACTC
+
BCACBBABDB?BHC:B?ABBB>884899AB
@7RKHZ:00312:00371
ACGAGTGCGTTCCCCATGTCGTAGGTACTC
+
<<BDCB<;<<==CD:BBAAAA@>>;89999
@7RKHZ:00315:00367
ACGAGTGCCGTTCCCCATGTCGTAGGTACTC
+
??BBCBCC@CA29994;?BACAA@C@CAAAC
@7RKHZ:00316:00382
CGTGTCTCTACGGCACAGGATTTGTGTAGA
+
48=;449A99442/6///7///+/664444
@7RKHZ:00320:00376
ACGAGTGCGTTCCCCATGTCGTAGGTACTC
+
BBBBBBBBBGBCCC9B<<<@A@BB@BBAA>
@7RKHZ:00320:00388
CGTGTCTCTAGGCACATGGATTTTGTGTAG
+
,7999==99995449981:;;7706//,,,
@7RKHZ:00328:00388
ACGAGTGCGTTCCCCATGTCGTAGGTACTC
+
?@BBBBBC@;29994;ABCDNCCC=@@AAC
@7RKHZ:00329:00397
ACGAGTGCGTTCCCCATGTCGTAGGTACTC
+
;<BCCBBAA@?BBA7@@@@BBAAA=@>==C
@7RKHZ:00331:00350
ATCAGACACGGACACAGCAGAACACACA
+
--,,,,./4429BB?BEC;9;?<99>8>
@7RKHZ:00332:00359
ACGAGTGCGTTCCCCATGTCGTAGGTACTC
+
9<:BBC<99@5999,4::;8811/,01/1/
@7RKHZ:00335:00366
ATCAGACACGGACACAGCAGAACACAC
+
>88;;;:>AA@CBCCFEDCCA>ADCCC
@7RKHZ:00337:00397
TCTCTATGCGCTCCACATGTCTAAGGT
+
CCEA?ADCCCCBB@BBCABBCCC@EAC
@7RKHZ:00343:00358
ACGAGTGCGTTCCCATGTCGTAGGTACTC
+
1/.//8//44244-4444;;44423449=
@7RKHZ:00301:00439
ACGAGTGCGTTCCCCCATGTCGTAGGTACTC
+
=>B99<@B@@59999-9AAACBBBA?<;<<@
@7RKHZ:00302:00436
ACGAGTGCGTTCCCCATGTCGTAGGTACTC
+
49>894@?@@ACHNABBBBCCB@@<;999>
@7RKHZ:00303:00408
ACGAGTGCGTTCCCCATGTCGTAGGTACTC
+
?A>A?=BB@@=@CC9ECCCBCAA@>@A<;<
@7RKHZ:00306:00409
ACGAGTGCGTTCCCCATGTCGTAGGTACTC
+
4;;@;;<AAB=@@@8@@@BA<<9>489499
@7RKHZ:00316:00407
ACGAGTGCGTTCCCCATGTCGTAGGTACTC
+
1/.//44:>?5999/9@@CAA9942344::
@7RKHZ:00316:00410
ACTAGCGTCCACAT
+
44497///87//44
@7RKHZ:00319:00436
ATCAGACACGGACACAGCAGAAACAGCACAG
+
4334883444244444444449-44444444
@7RKHZ:00321:00409
ACGAGTGCGTTCCCCATGTCGTAGGTACTC
+
;;?999@A?@>BBC9CCCCCC>>>?>133>
@7RKHZ:00325:00415
ACGAGTGCGTTCCCCATGTCGTAGGTACTC
+
9@7:9;@ABCACDC8BCBCCC???@:;9?9
@7RKHZ:00327:00406
TGATACGTCTCCTTCCTTAGTTACTTCA
+
>9111/1::@CAC@E9<8;><-11-+-=
@7RKHZ:00328:00416
TCTCTATGCGCTCCACATGTCTAAGGT
+
CCCCBCAAABCBC@BBDBBB==92959
@7RKHZ:00330:00402
ACGAGTGCGTTCCCATGTCTAGGTATC
+
4/./1//6//,44-444444477789:
@7RKHZ:00330:00420
ACGAGTGCGTTCCCCATGTCGTAGGTACTC
+
9;;ACBBBCC@ABB:C:<:CCCBB@@AAAC
@7RKHZ:00332:00416
TACTGAGCTACACACACAGAAAGATTGGTGC
+
;;:ACAAAB998=949444996484242477
@7RKHZ:00332:00431
ACGAGTGCGTTCCCCATGTCGTAGGTACTC
+
89>ACAAABCBCDG9AAAA@@;;;>;9;CB
@7RKHZ:00338:00442
ACGAGTGCGTTCCCCATGTCGTAGGTACTC
+
9;>@AABBBB?BBC7BAAABBA@A<89999
@7RKHZ:00340:00435
ACGAGTGCGTTCCCCATGTCGTAGGTACTC
+
9<@A>><;9@=@@@8C@@@99999689994
@7RKHZ:00341:00423
ACGAGTGCGTTCCCCATGTCGTA
+
8;944444448999,444/6//,
@7RKHZ:00343:00409
ACGAGTGCGTTCCCCATGTCGTAGGTACTC
+
49?9944448;>@B6@CC@@AA@@>:;<<<
@7RKHZ:00346:00428
ACGAGTGCGTTCCCCATGTCGTAGGTACTC
+
??B99;A@>>5999/999;CCCCCAA:<<A
@7RKHZ:00346:00433
ACGAGTGCGTTCCCCATGTCGTAGGTACTC
+
9<B;<<BAACBFDF:CAAACCB@@>:<<@@
@7RKHZ:00347:00424
ACGAGTGCGTCCCCCATGTCGTAGGTAACTC
+
1,2,,/////4444+49>>>111/,./,///
@7RKHZ:00347:00449
ACGAGTGCGTTCCCCATGTCGTAGGTACTC
+
CC??=@;899<@@A6?AC?11111-.///6
@7RKHZ:00348:00411
CGTGTCATCTAGGCACATGGATTTTTTGTGTAAAGGC
+
B999A944;4442444444:444444(466///+/7/
@7RKHZ:00349:00423
TCTCTATGCGCTCCACATGTCTAAGGTA
+
AACCDFCBBCCCD;;<B>>9999648=9
@7RKHZ:00300:00460
ACGAGTGCGTTCCCCATGTCGTAGGTACTC
+
BCCBEBBBCA=@@@9ACEBCB:9;??;;<B
@7RKHZ:00300:00469
ACGCTCGACATGCCCAGGTACAGGAG
+
4434;ABB@==88809>;>@CBBABB
@7RKHZ:00301:00461
ATATCGCGACGGGTATGGAAGCACGTCTAGTA
+
,,,,,,/44444-444;:A>:949444//,,,
@7RKHZ:00301:00490
ACGCTCGACATGCCCAGGTACAGGAG
+
>><9<9999:444954424;@9@=?;
@7RKHZ:00301:00497
AGCACTGTAGCTGTCACTAGTTACTTGT
+
@CBBAAAGCCB@BBCB@@ADD?=BA8<<
@7RKHZ:00302:00453
ACGAGTGCGTTCCCCATGTCGTAGGTACTC
+
???AABB@>>5499/9?>@BCCCC@C<@=C
@7RKHZ:00303:00466
ACGAGTGCGTTCCCCTGTCGTAGGTACTC
+
9<CAABCB;;2994/9BCCFGDCEA;;;B
@7RKHZ:00304:00496
ACGAGGTGCGTTCCCATGTCGTAGGTACTC
+
//.//,44444244-4;;449988994444
@7RKHZ:00305:00466
ACGAGTGCGTTCCCCATGTCGTAGGTACTC
+
CAB::;A@BC7;<;5<BCCBBBDC>?@AAB
@7RKHZ:00313:00470
ACGAGTGCGTTCCCCATGTCGTAGGTACTC
+
:98;9999>><>??4>9998444877999;
@7RKHZ:00315:00498
ACGAGTGCGTTCCCCATGTCGTAGGTA
+
=?A99;>>9;2444,49>>9;;A@>@A
@7RKHZ:00317:00484
ACGAGTGCGTTCCCCATGTCGTAGGTACTC
+
@>B;;<AAA@>BCD9CBAA@@@@@<@;<<A
@7RKHZ:00321:00491
ACGAGTGCGTTCCCATGTCGTAGGTACTC
+
==?@=@=994244-499944444234444
@7RKHZ:00322:00482
ACGAGTGCGTTCCCCA
+
81011/6678,444,4
@7RKHZ:00331:00473
TACTGAGCTACACACACATGAAAGATTGGTCG
+
=@>@?@994:491111///666+/489;2977
@7RKHZ:00333:00486
ATACGCGTACGGATGAGACTATAT
+
9;44494449876////,,,///4
@7RKHZ:00337:00462
TCTCTATGCGCTCCACATGTCTAAGGTA
+
BBBBCAA@=?A9959AA999>>><A@BB
@7RKHZ:00338:00461
TCTCTATGCGCTTCCCACATGTCTAAGGTA
+
844944446///,//+//:99=A??;=244
@7RKHZ:00338:00469
ACGAGTGCCGTTCCCCATGTCGTAGGTACTC
+
=@<<11//,/656:;6C::<<:=CC@DDDDB
@7RKHZ:00338:00478
ACGAGTGCGTTCCCCATGTCGTAGGTACTC
+
9<CCCCCCBA6944-999<CCBBC<<=CCA
@7RKHZ:00339:00484
ACGAGTGCGTTCCCCATGTCGTAGGTACTAC
+
99;;@@>>?@59<9/9BA>>>>><-1111//
@7RKHZ:00340:00473
ACGAGTGCGTTCCCCATGTCGTAGGTACTC
+
BBBB??A@@C?BAB8A<<;CCCBB?@AABB
@7RKHZ:00341:00460
TACTGAGCTACACACACAGAAAGATTGGT
+
999=A@AACCCBCB::<@@@A>BBB?B>A
@7RKHZ:00342:00470
ACGAGTGCGTTCCCATGTCGTAGGTACTC
+
=??@;;999969919@@@ABCBB?B<<<C
@7RKHZ:00342:00481
ACGAGTGCGTTCCCCATGTCGTAGGTACTC
+
:<CDCCCCBA2444-9>?ABCDDC@E<=<=
@7RKHZ:00344:00463
ACGAGTGCGTTCCCCATGTCGTAGGTACTC
+
1/66/9949:24441:AABCDDCC=@AA@B
@7RKHZ:00347:00497
TCTCTATGCGCTCCACATGTCTAAGGTA
+
==9;>DDCE<<:@?@>B>>@>996969?
@7RKHZ:00348:00459
ACGAGTGCATTCCCCATGTCGTTAGGTACTC
+
94.611///8,///*44//811,/8:7:1;4
@7RKHZ:00348:00477
ATCAGACACTCGGACACAGCAGAACACACAAGA
+
:;AB@;:;////,//444;9444<///7/,*,,
@7RKHZ:00348:00486
ATCAGACACGGACACAGCAGAACACACA
+
@@BA@>@F<9699999<=@=>?@@9948
@7RKHZ:00302:00502
CGTGTCTCTAGGCACAGGATTTTGTGTA
+
A@BCCEAAAB?;><999:4449,//22,
@7RKHZ:00305:00508
ACGAGTGCGTTCCCCATGTCGTAGGTACTC
+
??B??ABB@B=@@@8@ABBBCBHBAB:;;B
@7RKHZ:00306:00508
ACGAGTGCGTTCCCATGTCGTAGGTACTC
+
=@;@@@>@@@59909@@@BCB;;6:<;<C
@7RKHZ:00307:00503
ACGAGTGCGTTCCCCATGTCGTAGGTACTC
+
>@>@@BCCCC>===6@@BBDDCCCA?A<:<
@7RKHZ:00310:00505
ATCAGACACGGACACAGCAGAACACAC
+
BBAC@@?9;;?BBBCEEBCCB@BBABB
@7RKHZ:00313:00510
ACGAGTGCGTTCCCCATGTCGTAGGTACTC
+
?A>@?@A@@@5999/9>>@DBCEC@A:<<C
@7RKHZ:00314:00515
TCTCTATGCGCTCCACTATGTCTAAGGT
+
>9949999//002*,,,,//4;442924
@7RKHZ:00317:00512
ACGAGTGCGTTCCCCATGTCGTAGGTACTC
+
41;11/////778807///8868?>>944>
@7RKHZ:00318:00505
GACGAGTGCGTTCCCCATGTCGTAGGTACTC
+
*,,4//448942444,499>>9999589999
@7RKHZ:00319:00539
ACGAGTGCGTTCCCCATGTCGTAGGTACTC
+
=::;BBA@@D5999/9BAB@AABA>?@9;<
@7RKHZ:00320:00533
ACGAGTGCGTTCCCCATGTCGTATGGTACTC
+
//,,--////,/880:?=666;111,.////
@7RKHZ:00320:00544
ACGAGTGCGTTCCCCATGTCGTAGGTACTC
+
ABAC@?@??@5999/999?A@@@A>?9999
@7RKHZ:00321:00510
ACGAGTGCGTTCCCCATGTCGTAGGTACTC
+
AAAABB?@@C?BBB9BAA?DCCBC@@AAA;
@7RKHZ:00322:00502
ACGAGTGCGTTCCCCATGTCGTAGGTACTC
+
41=21/:611,444,4999AC>>@=?2111
@7RKHZ:00324:00541
ACGAGTGCGTTCCCCATGTCGTAGGTACTC
+
BBBBA=9=>>6999,4;;;;9498734444
@7RKHZ:00330:00534
ACGAGTGCGTTCCCCATGTCGTAGGTACTCC
+
AB@@@BBCCC@BBE:E:<:DCBCC?:<<CC@
@7RKHZ:00330:00544
ACGAGTGCGTTCCCCATGTCGTAGGTACTC
+
9;:;;A<<<AADCC8CCFCCB;89489444
@7RKHZ:00333:00525
ACGAGTGCGTTCCCCATGTCGTAGGTACTC
+
BBAABBAABB@BCC9B:;;BBCBBBCAAAC
@7RKHZ:00336:00517
ACGAGTGCGTTCCCCATGTCGTAGGTACTC
+
49>=>>AA@@=ACE:CED@@@@98489999
@7RKHZ:00336:00538
ACGAGTGCGTTCCCCATGTCGTAGGTACTC
+
>=74999;@A5999-9999ABG;<8;@@>B
@7RKHZ:00341:00531
ACGAGTGCGTTCCCCATGTCGTAGGTACTC
+
9<A@@@AAADACHD:CBBABCCCB?BCCCC
@7RKHZ:00341:00549
ACGAGTGCGTTCCCCATGTCGTAGGTACTC
+
BB<@@B;;9@=@@@6@C@@AAA@@8:9@B@
@7RKHZ:00343:00505
ACGAGTGCGTTCCCCATGTCGTAGGTACTC
+
?@?@89999929>>4@<<=CDAAA?BCCCC
@7RKHZ:00343:00506
ACGAGTGCGTTCCCCATGTCGTAGGTACTC
+
84?>94444424992:A=BBCA@@>A<<<C
@7RKHZ:00302:00565
ACGAGTGCGTTCCCCATGTCGTAGGTACTC
+
BAA::<B>?@5999/9>>991<1/,01//6
@7RKHZ:00304:00568
ACGAGTGCGTTCCCATGTCGTAGGTACTC
+
:;8@AB@>>@59919BBBCCCA@=>9999
@7RKHZ:00307:00575
ATATCGCGAGGGTATGGAAGACTCTATAG
+
CCCCCBB@<<<89B@@>B?<<<CCBB<;<
@7RKHZ:00311:00591
ACGAGTGCGTTCCCCATGTCGTAGGTACTC
+
@A>99;>>>@5999,4@@44////,.////
@7RKHZ:00312:00552
TGATACGTCTCCTTCCTTAGTTACTTCA
+
ABBB<<;@A>>69592487==7844244
@7RKHZ:00312:00563
ACGAGTGCGTTCCCCATGTCGTAGGTACTC
+
;;BB@AACBC5999/99@AAAAA@689999
@7RKHZ:00315:00586
ACGAGTGCGTTCCCCATGTCGTAGGTACTC
+
??;???@@@@5999/9BCDCCCDN@>@;;;
@7RKHZ:00320:00553
TACTGAGCTACACACACAGAAAGATTGGT
+
B:<;CBBBBBBC@@AA=<;@@<@:<::?@
@7RKHZ:00327:00586
TCTCTATGCGCTCCA
+
44449::87,-,,**
@7RKHZ:00329:00551
TATAGTCTCCTCTATTACT
+
///4;4448844/*(((((
@7RKHZ:00330:00563
TGATACGTCTCCTTCCTTAGTTACTTC
+
>>;61//77;7,1,1,/,///,44424
@7RKHZ:00331:00558
TCTCTATGCGCTC
+
44444444/////
@7RKHZ:00333:00569
ACGAGTGCGTTCCCCATGTCGTAGGTACTC
+
4:<89999885;AA4B<<<<9@A@589449
@7RKHZ:00333:00597
ACGAGTGCGTTCCCCATGTCGTAGGTACTC
+
BB9;;@B;;<CDCG:HDAAAC=;;<@;9;@
@7RKHZ:00334:00573
ACGAGTGCGTTCCCCATGTCGTAGGTACTC
+
BBBBBBBA??=?BB:CCCCAABBB@BAAAB
@7RKHZ:00335:00565
ACGAGTGCGTTCCCCATGTCGTAGGTACTC
+
@A?;;8??=>5499/4>>AC>111-11/;:
@7RKHZ:00337:00576
TGATACGTCTCCTTCCTTAGTTACTTCAGT
+
ABBC;;<@@?@8<=<AB=@A@@A@AABA>A
@7RKHZ:00337:00578
ACGCTCGACATGCCCAGGTACAGGAG
+
:;BBA@AAC?@89809959999969>
@7RKHZ:00338:00581
ACGAGTGCGTTCCCCATGTCGTAGGTACTC
+
=@B;;;=CA@CCCC9CCCBBBBBBAA<<<C
@7RKHZ:00340:00596
AACGAGTGCGTTCCCCATGTCGTAGGTACTCA
+
/,/6/14=;?@6999/9A9999998;>=1///
@7RKHZ:00341:00563
ACGAGTGCGTTCCCCATGTCGTAGGACTC
+
99>=>>@>@@5999/9>>>@@99959444
@7RKHZ:00342:00575
ACGAGTGCGTCCCAT
+
11-,,,,,//17::B
@7RKHZ:00344:00574
ATCAGACACGGACACAGCAGAACAC
+
4333,0,,,,222ABB@A999599@
@7RKHZ:00348:00594
ACGAGTCGTCCC
+
//.////89785
@7RKHZ:00349:00585
AGCAATGTAGCTCGTCACTAGTTTGTGTG
+
444424;8>998333437499<B<AAD@>
@7RKHZ:00349:00588
ACGAGTGCGTTCCCCATGTCGTAGGTACTC
+
;;CCBBCCBB@AHD:C:<;CCCCC;;>=>9
@7RKHZ:00300:00622
ACGAGTGCGTTCCCCATGTCGTAGGTACTC
+
==;?;;9>>@5999,4;49;CCAC@B<<9A
@7RKHZ:00300:00647
TGATAGTCTCCTTCCTTAGTTACTTCAGTGC
+
@@@@@;;9?@;>=@@B@B@@=>A@8==B994
@7RKHZ:00306:00621
TCTCTATGCGCTCCACATGTCTAAGGT
+
99999A@@AECAC?C<><BBB<331;<
@7RKHZ:00306:00643
ACGAGTGCGTTCCCCATGTCGTAGGTACTC
+
898>>>>>=@5999,4:;CB<<<@=899>9
@7RKHZ:00308:00644
ACGAGTGCGTTCCCCTACTGTCGTATGGTACTC
+
89789444182822*,,,**(*02,,,006///
@7RKHZ:00310:00645
TACTGAGCTACACACACAGAAAGATTGGT
+
B<;<<<@=8=@@9<:A=B=AA<=9967;9
@7RKHZ:00314:00612
TCTCTATGCGCTCCACATGTCTAAAGGTAC
+
999>@ACCCFA@@?<<<8;A>999-42444
@7RKHZ:00315:00608
ACGAGTGCGTTCCCCATGTCGTAGGTACTC
+
488<<<AA>C5999,9@@@ACCDB@@AAA@
@7RKHZ:00324:00628
ACGAGTGCGTTCCCCATGTCGTAGGTACTC
+
@@89;;9>8;2999,9?@@AA@@>8;;;<4
@7RKHZ:00324:00635
ACGAGTGCGTTCCCCATGTCGTAG
+
=?BB9999942///*///////44
@7RKHZ:00330:00608
TAGTATCAGCCTCGCCATGACGAAGGTATTCC
+
>@9999477<-1///,48;;@<;71,11<,1,
@7RKHZ:00331:00628
ACGAGTGCTTCCCCATTCGTAGGTACTC
+
CCEBBBA@A@BCC6AA@DABBC;<<@@@
@7RKHZ:00333:00604
ACGAGTGCGTTCCCCATGTCGTAGGTACTC
+
@?BBA<<;89;>@@8CEAB<<<AA>899@>
@7RKHZ:00333:00614
AACGAAGATGCGTTCCCCCATGTCG
+
,*/342444988;24444+4/////
@7RKHZ:00334:00638
ACGAGTGCGTTCCCCATGTCGTAGGTACTC
+
>>8999994;89994=?999B999=899A@
@7RKHZ:00336:00612
ACGAGTGCGTTCCCCATGTCGTAGGTACTC
+
CCCAAABABB@CCC9BAA>A=9895899@9
@7RKHZ:00336:00635
ACGAGTGCGTTCCCCATGTCGTAGGTACTC
+
BBCBBBBABC@CHH9AAAACCCCC?;==>C
@7RKHZ:00337:00613
ACGAGTGCGTTCCCCATGTCGTAGGTACTC
+
;;;@A@A<<<ADEC:DBBBA@9996899B>
@7RKHZ:00340:00613
ACGAGTGCGTTCCCCATGTCGTAGGTACTC
+
<<79>>>8895999,4444844844894:4
@7RKHZ:00340:00620
TCTCTATGCGCTCCACATGTCTAAGGTA
+
BBCBAA:<;<<;C@<;=C@@@A?=A694
@7RKHZ:00340:00632
ATCAGACACGGACACAGCAGAACACACAGA
+
9<CBA?@:<;8<BCKHDCB;;,1////,,.
@7RKHZ:00343:00620
ACGAGTGCGTTCCCCATGTCGTAGGTACTC
+
<BCCCECFA@=@BB:C@A?C@@>@7:<<EA
@7RKHZ:00344:00623
TGATACGTCTCCTTCCTTAGTTACTTCAGT
+
CBAA@A@@@AB?B@CACBC;96;>=;>999
@7RKHZ:00346:00622
ATCAGACACGACACAGCAGAACACACAG
+
A773//./////4///////,///6877
@7RKHZ:00346:00624
AGCACTGTAGCTATCACTAGTTTAACT
+
444499?ACCCCBBB=94/111,1,//
@7RKHZ:00346:00632
ACGAGTGCGTTCCCCATGTCGTAGGTACTC
+
9<CCB@AABB>BCC:CBCBCCB@@=?<<<@
@7RKHZ:00347:00649
ACGAGTGCGTTCCCCATGTCGTAGGTACTC
+
@ACCCB?@>>5999/99A??>>@:7;94::
@7RKHZ:00348:00626
ACTAGCGCTCCACATGTCAGAAGTAC
+
4444;944442444//////,2222/
@7RKHZ:00349:00635
ACGAGTGCGTTCCCCATGTCGTAGGTACTC
+
=??A9:<CCC@BBB8@BBABBBCBA@:<<B
@7RKHZ:00349:00646
ATATCGAGGGTATGGAAGACTCTATAGAG
+
AC@@@B@@@=@@?@8;59B@>?>@99111
@7RKHZ:00300:00689
TGATAGTCTCCTCCTTAGTTACTTCAG
+
////;;9666-1/,/,/1?98992449
@7RKHZ:00305:00661
ACGAGTGCGTTCCCATGTCGTAGGTACTC
+
=:0/////44294-44449444423;444
@7RKHZ:00305:00685
ACGAGTGCGTTCCCCATGTCGTAGGTACTC
+
AABBBBCB>;2449/9999@CC>?>@211<
@7RKHZ:00306:00697
ACGAGTGCGTTCCCCATGTCGTAGGTACTC
+
449:99<BBB@CHH:F=@<BC>==>>111<
@7RKHZ:00309:00684
ACGAGTGCGTTCCCATGTCGTAGGTACTC
+
998;A<<9?@599199>>9999=;89494
@7RKHZ:00315:00687
CGTGTCTCTAGGCACATGGATTTTGTGTAGGAG
+
@@>>999999954@>99959;;;8//////,//
@7RKHZ:00316:00658
TGATACGTCTCCTC
+
89941/6///8,,,
@7RKHZ:00316:00696
CGTGTCTCTAGGCGACATGGATTTTGTGTAGG
+
>@A;<=ADB>>?1111109;==;;,//////,
@7RKHZ:00317:00681
TCTCTATGGCGCTCCACATGTCTAGGT
+
://///777=?BA@51111;78:=9;=
@7RKHZ:00320:00680
ACGAGTGCGTTCCCCATGTCGTAGGTACTC
+
=>899;994;;@@@6@ABGCA@@@8;9<;9
@7RKHZ:00321:00696
ACGAGTGCGTTCCCCATGTCGTAGGTACTC
+
9;;BCCCCCB@CBC9@=A=@;;;A=?@BBB
@7RKHZ:00325:00671
ACGAGTGCGTTCCCCATGTCGTAGGTACTC
+
=@@A9;99482444,444444444234449
@7RKHZ:00325:00678
ACGAGTGCGTTCCCCATGTCGTAGGTACTC
+
AB;?9:;@>@6999/9>?@C<;;A<?@AAB
@7RKHZ:00325:00698
ACGAGTGCGTTCCCCATGTCGTATGGTACTC
+
9/0///6688,444,4@@<?11///,.//,,
@7RKHZ:00326:00694
ACGAGTGCGTTCCCCATGTCGTAGGTACTC
+
9<;<B@@?9959@@4BB<91<;11-0//77
@7RKHZ:00328:00667
ACGAGTGCGTTCCCCATGTCGTAGGTACTC
+
BBB:::@@@@5999,4@B@@AB@A<@ABBB
@7RKHZ:00329:00664
ACGAGTGCGTTCCTCATGTCGTAGGT
+
ABC??ACCBC@B>BCBBBBBBBCC?A
@7RKHZ:00331:00656
ACGAGTGCGTTCCCCATGTCGTAGGTACTC
+
>>>>;<<A>@599</9DABCCCDC?ABBAA
@7RKHZ:00335:00650
ACGAGTGCGTTCCCCATGTCGTAGGTACTC
+
BCBBBBDBBB=?>>6@?A=>@>99589994
@7RKHZ:00345:00683
ACGAGTTGCGTTCCCCATGTCGTAGGTACTC
+
9941/,*,,,,*,22*/1@==666=,0/188
@7RKHZ:00301:00700
TACTGAGCTACACACACAGAAAGATTGGT
+
@ABCGCCDCDAAAC<<<@===>==@<><>
@7RKHZ:00301:00712
ACGAGTGCGTTCCCCATGTCGTAGGTACTC
+
@BBCAA>;8869>>4>AACAAAGDAABBEA
@7RKHZ:00306:00718
ACGAGTGCGTTCCCCATGTCGTAGGTACTC
+
1/.//999@D5999/9@BAAAAA@>BA<>=
@7RKHZ:00306:00723
ATCAGACACGGACACAGCAGAACACAC
+
9:3>ABCCCC?9;;A;;;;<<>AA@;9
@7RKHZ:00308:00708
AGCACTGTAGCTGTCACTAGTTACTTGT
+
:<BBB<=:AEDD@@AA81111-/11,89
@7RKHZ:00309:00700
ACGAGTGCGTTCCCCATGTCGTAGGTACTC
+
;;0=1218;;:;;?1::944444;234444
@7RKHZ:00312:00720
TACTGAGCTACACACACAGAAAGATTGGTGC
+
>@@CA>>>9999999@;4444-444999971
@7RKHZ:00317:00702
ACGAGTGCGTTCCCCATGTCGTAGGTACTC
+
BBB:9;??895999/9999CDDCC@CAAAB
@7RKHZ:00317:00727
TCTCTATGCGCTCCACATGTCTAAGGTA
+
CCCCBEC@@@BBCCCCCB=::4429699
@7RKHZ:00321:00702
ACGAGTGGTTCCCCATGTCGTAGGTACTC
+
9;;A<;9=D59;;4;@BHDCBBC@CA@AB
@7RKHZ:00331:00719
ACGAGTGCGTTCCCCATGTCGTAGGTACTC
+
49?;;;<>DD5999-9ABABBBAC<@<<<B
@7RKHZ:00334:00735
TGATACGTCTCCTTCCTTAGTTACTTCA
+
44444444444@B@C@C899>6999699
@7RKHZ:00335:00748
ACGAGTGCGTTCCCCATGTCGTAGGTACTC
+
449:;;>?9969AA4@999>944=<;>BBB
@7RKHZ:00301:00755
ATCAGACACGGACACAGCAGAACACAC
+
;;ABAB@@AACACCC;;;99969A@AA
@7RKHZ:00301:00762
ACGAGTGCGTTCCCCATGTCGTAGGTACTC
+
9834;::@AA<@>>/9999999A@68999@
@7RKHZ:00301:00796
ACGAGTGCGTTCCCCATGTCGTAGGTACTC
+
9<CC@@@>??5999,9999944=>;>?999
@7RKHZ:00302:00797
ACGAGTGCGTTCCCCATGTCTAGGT
+
=9:988:499?@;@644999//.,.
@7RKHZ:00305:00786
ACGAGTGCGTTCCCCATGTCGT
+
89344498882/11+1---,,,
@7RKHZ:00308:00750
ACGAGTGCGTTCCCCATGTCGTAGGTACTC
+
99344@CAAB=AAA4<<BB<<9==;?;;<B
@7RKHZ:00308:00772
ATATCGCGAGGGTATGGAAGACTCTATAGA
+
=?@;;;BAA@B<A<<<ABA99994333616
@7RKHZ:00308:00781
TCTCTATGCGCTCCACATGTCTAAGGT
+
==@@ABC99;@;99<AA>>9;9959<@
@7RKHZ:00312:00770
ACGAGTGCGTTCCCCATGTCGTAGGTACTC
+
@A?>>99999<@BB7?9999;9AB@CDFDC
@7RKHZ:00315:00774
ACGCTCGACCATGCCAGGTACAGGAGA
+
4984499442/,,,*,,0024448444
@7RKHZ:00321:00767
ATATCGCGACGGGTATGGAAGACTCTAATAG
+
434444449444-////,/,///,,/.,..4
@7RKHZ:00322:00782
ACGAGTGCGTTCCCCATGTCGTAGGTACTC
+
4;>9;9@@@@CBAA7A@<99?A9;8;A@>@
@7RKHZ:00323:00769
ACGAGTGCGTTCCCCATGTCGTAGGTACTC
+
???BBB?>>>5999/9999@<;8=;>9;9=
@7RKHZ:00335:00790
ACGAGTGCGTTCCCCATGTCGTAGGTACTC
+
@@BBAB@@@C;@=>4?99<AA>>>58999>
@7RKHZ:00336:00795
ACGAGTGCGTTCCCCATGTCGTAGGTACTC
+
B=>1111/;;599924999?@98:;;?=AA
@7RKHZ:00336:00797
ACGAGTGCGTTCCCCATGTCGTAGGTACTC
+
;;?@ABBBBA@BCD:C<<<BBABC>;==BA
@7RKHZ:00337:00787
ACGAGTGCGTTCCCCATGTCGTAGGTACTC
+
9;BBBBDCBB?BBA9@AABCCCCCB@AAAC
@7RKHZ:00339:00790
ACGAGTCGTTCCCCATGTCGTAGGTACTC
+
=?A@@@B@A@ADE9AADBBABA@;>@@>>
@7RKHZ:00341:00789
ACGAGTGCGTTCCCCATGTCGTAGGTACTC
+
@@ABBCB>>>5999/9AAAABB@A>?AABB
@7RKHZ:00343:00785
TCTCTATGCGCTCCACATGTCTAAGGT
+
BAAABDCBCBBBC>AAFCCCDA@=@>A
@7RKHZ:00348:00763
ACGAGTGCGTTCCCCATGTCGTAGGTACTC
+
@A:;<C@@@@5999,9?9;>A>>==?@@AA
@7RKHZ:00303:00813
ACGAGTGCGTTCATGTCGTAGGTACTC
+
?A@BBBBBBB>BCCAAAA9987<=944
@7RKHZ:00306:00809
AGCGAGGTGCGTTCCCCATGTCGTGAGGTAC
+
1//1//,4:4449:::29=9660,,,,2,,,
@7RKHZ:00311:00812
AAGCGAGGTGCGTTCCCCATGTGTAGGTACTTC
+
-*,,,,,2944996999,444494..3.///,/
@7RKHZ:00318:00800
ACGAGTGCGTTCCCCATGGTCGTAGGTACTC
+
AABBBA@>A;59994<BCBCCCCDC@C;<<>
@7RKHZ:00321:00809
ACGAGTGCGTTCCCCATGTCGTAGGTACTC
+
99>>>9<<<<CDGD7BCCCDC@@@;8999A
@7RKHZ:00322:00809
ACGAGTGCGTTCCCCATGTCGTAGGTACTC
+
898:@@BBCD?BAA4<<@@B@B@C>@ACCC
@7RKHZ:00322:00846
TGATACGTCTCCTTCCTTAGTTACTTCAG
+
CBA@;99999969<?;?;=8954992444
@7RKHZ:00324:00823
TGATACGTCTCCTTCCTTAGTTACTTCA
+
@?B=999999><><>;>@@99699@<99
@7RKHZ:00327:00814
ACGAGTGCGTTCCCCATGTCGTAGGTACTC
+
893444988;;@@@8ACA@>A==>;>>@@C
@7RKHZ:00328:00821
ACGAGTGCGTTCCCCATGTCGTAGGTACTC
+
AAB99<BABB>BBB9BCCCCCA@@?ABBBB
@7RKHZ:00330:00822
ATCAGACACGGACACAGCAGAACACACAG
+
B@@A??@@@@>C@@@B=<<CB8;;999:.
@7RKHZ:00333:00826
TCCTCTTAATGCGCTCCAC
+
,,*,**)*)**8/449<99
@7RKHZ:00335:00841
ACGAGTGCGTTCCCCATGTCGTAGGTACTC
+
>>>;;<<;9@5999/99B>@A@@A>;99@>
@7RKHZ:00336:00819
AGCACTGTAGCTGTCACTAGTTACTTGTG
+
;BAA@BADCCABBCA@@9999599>5999
@7RKHZ:00338:00836
ACGAGTGCGTTCCCCATGTCGTAGGTACTC
+
@@<B99<;<B>BCH9BA@@@>999<89494
@7RKHZ:00338:00837
ACGAGTGCGTTCCCCATGTCGTAGGTACTC
+
@:;;9;994;5999,4444;;;4967494@
@7RKHZ:00339:00801
ACGAGTGCGTTCCCCATGTCGTAGGTACT
+
91-,,**0**),,,*/8::4444423444
@7RKHZ:00339:00835
ACGAGTGCGTTCCCCATGTCGTAGGTACTC
+
@;;99999442444,44;9899;4<899>>
@7RKHZ:00344:00808
TACTGAGCTACACACACAGAAAGAATGGT
+
:;;@@9;<B@@@CB=@@<99@:99511,1
@7RKHZ:00346:00827
TGATACGTCTCCTTCCTTAGTTACTTCAG
+
>=?A999>>9959<?>@>BCA<A@@=@B>
@7RKHZ:00347:00812
ACGAGTGCGTTCCCCATGTCGTAGGTACTC
+
>@:<<CCCBB<=>>8@CCCBBBCD?:<=<B
@7RKHZ:00347:00816
ACGAGTGCGTTCCCCATGTCGTAGGTACTC
+
@@CBCA=9885999,4==>@CA@A<:9999
@7RKHZ:00303:00853
ACGAGTGCGTTCCCCATGTCGTAGGTACTC
+
C?;=9;99@?5999,94?@99844484444
@7RKHZ:00307:00880
ACGAGTGCGTTCCCCATGTCGTAAGGTACTC
+
498999994424==,4444494424234;99
@7RKHZ:00312:00877
ACGAGTGCGTTCCCCATGTCGTAGGTACTC
+
99899;>@=@>A=B7AACBCCA@A;?<<>A
@7RKHZ:00313:00854
ATATCGCGTACGGGTATGGAAGACTCATGATAG
+
88???>4444444-49::9=?@@////,,,,,,
@7RKHZ:00319:00852
ACGAGTGCCGTTCCCCACT
+
/6788:442442444,444
@7RKHZ:00321:00873
ACGAGTGCGTTCCCCATGTCGTAGGTACTC
+
<?<CBBAA>>5999/9>?>@@=@:;89994
@7RKHZ:00326:00865
ACGAGTGCGTTCCCCATGTCGTAGGTACTC
+
BBABBBCA;C2444/9@@>BCCBB?@;<<@
@7RKHZ:00334:00862
ACGAGTGCGTTCCCCATGTCGTAGGTACTC
+
;<B<<<FLCH@CBB9BADCBBCCE@C;=<@
@7RKHZ:00334:00871
ACGAGTGCGTTCCCCATGTCGTAGGTACTC
+
8>?8499=@?2444,4A@BBA=;;?89<>>
@7RKHZ:00340:00872
ACGAGTGCGTTCCCCATGTCG
+
>>94499>=8<BBB:CCBBBB
@7RKHZ:00343:00868
ACGAGTGCGTTCCCCATGTCGTAGGTACTC
+
=99<A@@B<<8;BA4<<<<<AAAAA@>;9@
@7RKHZ:00300:00900
CGTGTCTCTACGGCACAGGATTTTGTGTAGA
+
449994////6656=;9984444,4444444
@7RKHZ:00313:00907
ACGAGTGCGTTCCCCATGTC
+
@@<999999489;;2911,,
@7RKHZ:00317:00928
ACGAGTGCGTTCCCCATGTCGTAGGTACTC
+
@?>BB@@>@@5999-9@@CCCBBB@9;<<C
@7RKHZ:00318:00926
ACGAGTGCGTTCCCCATGTCGTAGGTACTC
+
9434444889899=6=BABCCGCA7:<<@?
@7RKHZ:00318:00930
ACGAGTGCGTTCCCCATGTCGTAGGTACTC
+
BBBB@A<<=C@CCC:HBBBCCB??;89994
@7RKHZ:00320:00927
ACGAGTGCGTTCCCCATGTCGTAGGTATC
+
9989A@@@AA@BD@4@9999999?;<=94
@7RKHZ:00322:00906
ACGAGTGCGTTCCCCATGTCTAGGTATC
+
998999994924AA/9949444377:43
@7RKHZ:00323:00944
ACGAGTGCGTTCCCCATGCTCGTAGGTACTC
+
9;?A@B@?>@5999,48>1/11888711;:4
@7RKHZ:00324:00933
ACGAGTGCGTTCCCCATGTCGTAGGTACTC
+
@A@BBB@@@A=>>>4999>>99//646///
@7RKHZ:00326:00942
ACGAGTGCGTTCCCCATGCCGTAGGTACTC
+
9;@B@>>>986999/9@BB@C=;;>?;<<A
@7RKHZ:00329:00913
TAGTATCAGCCTCGCCATGACGAAGGTATTCC
+
9A@@@ACAAAACBBB?BBB@=>?595994892
@7RKHZ:00331:00923
ACGAGTGCGTTCCCCATGTCGTAGGTACTC
+
49>>99444;99=A9A?=ABA>@@589<@>
@7RKHZ:00332:00900
ACGAGTGCGTTCCCCATGTCGTAGGTACTC
+
==?A;;9>>>6999/9ADABCCBB>:;;BA
@7RKHZ:00332:00937
ACGAGTGCGTTCCCCATGTCGTAGGTACTC
+
BBB@@AB?@C5999/9@@?CCCCD@B:;<C
@7RKHZ:00335:00908
ACGAGTGCGTTCCCCATGTCGTAGGTACTC
+
AA;@@BBA>>;@@>4?@ABBCBBC?A<<99
@7RKHZ:00335:00948
ACGAGTGCGTTCCCATGTCGTAGGTACAGCTACTACGTCTGAGCATC
+
49;11//888,//+444468822+-,0,,,22208//,644.00.5=
@7RKHZ:00336:00936
TACTGAGCTACACACAACAGAAAGATTGGT
+
BABA??@>8848////,/////+/44=B@?
@7RKHZ:00340:00910
ACGAGTGCGTTCCCCATGTCGTAGGTA
+
9;;;AAABBB5999/9>?966///,./
@7RKHZ:00342:00919
ACGAGTGCGTTCCCCATGTCGTAGGTACTC
+
ABACCCB@?@5999/9A@@A<<<A=??999
@7RKHZ:00342:00925
ACGCTCGACATGCCCAGGTACAGGAG
+
@;;;C@B?BABBBC>BD?99:@@:=9
@7RKHZ:00345:00930
ACGAGTGCGTTCCCCATGTCGTAGGTACTC
+
498A@@@BBC=AAA9ABB@@@99968>??@
@7RKHZ:00345:00949
ACGAGTGCGTTCCCCATGTCGTAGGTACTC
+
:>B:;<CBBBACCC9BBDCBBAAA>;<<B@
@7RKHZ:00348:00915
TCTCTATGCGCTCCACATGTCTAAGGT
+
;9BCCDCCCCDBB@C@A?>@@?B;@=@
@7RKHZ:00351:00006
ACGCTCGACATGCCCAGGTACAGGAG
+
=@@@AA@AA>=<DGA<;599999599
@7RKHZ:00353:00021
ATCAGACACGGACACAGCAGAACACAC
+
=<@B99<CCB>BB;<;AAACB@AB999
@7RKHZ:00354:00035
ACGAGTGCGTTCCCCATGTCGTAAGGTACTC
+
44344444442499299=:;7//,/,.///4
@7RKHZ:00354:00046
ACGAGTGCGTTCCCCATGTCGTAGGTACTC
+
ABB::<CCBC@CCC9CCBA=B=486:;<<B
@7RKHZ:00356:00007
ACGAGTGCGTTCCCATGTCGTAGGTACT
+
8@8;9@9984544-44444;44423444
@7RKHZ:00356:00037
ACGAGTGCGTTCCCCATGTCGTAGGTACTC
+
>@B@@@@@@A>CBC9CAA@C@=;:6:?@@@
@7RKHZ:00357:00004
ACGAGTGCGTTCCCATGTCGTAGGTACTC
+
9:A@;;9@@@699149;888///,.///4
@7RKHZ:00367:00022
ACGAGTGCGTTCCCCATGTCGTAGGTACTC
+
=@:11/11/8,444,4444;:499<;@=>@
@7RKHZ:00369:00037
TCTCTATGCGCTCCACATGTCTAAGGTACTG
+
94499999<;;CC@C=:<@@A@==A?B@A@<
@7RKHZ:00373:00041
ATATCGCGAGGGTATGGAAGACTCTATAG
+
?@DCGDB@AAHCHCCC?C@BBBBBA@@@8
@7RKHZ:00374:00016
AAGCACTGTAGCTGTACACTAGTTACTTGTG
+
9248B@BCA@;99>9444991/8,///,///
@7RKHZ:00375:00038
ACGAGTGCGTTCCCCATGTCGTAGGTACTC
+
9;8;;999492444,499499988474499
@7RKHZ:00377:00035
ACGAGTGCGTTCCCCATGTCGTAGGTACTC
+
=?A:;;@A??>ABA9BDCCCA@>@<8999B
@7RKHZ:00380:00038
ACGAGTGCGTTCCCCATGTCGTAGGTACTC
+
;:?BCAA>@@5999,4B@@@B<;:>;<9EA
@7RKHZ:00382:00043
ACGAGTGCGTTCCCCATGTCGTAGGTACTC
+
998A@@@==>9>@A4<<BCCCHDGI<=<AA
@7RKHZ:00383:00028
ACGAGTGCGTTCCCCATGTCGTAGGTACTC
+
BCC;:?C@@A5999,9@@@ABADJ=:<<CC
@7RKHZ:00384:00013
ACGAGTGCGTTCCCCATGTCGTAGGTACTC
+
CBB???@8995999/99@AACCGBBBAA@A
@7RKHZ:00384:00023
TACTGAGCTACCACACACAGAA
+
99<;9@B94449/////////,
@7RKHZ:00385:00021
TGATACGTCTCCTTCCTTAGTTACTTCA
+
BBB?@AAC@@A596969@@@@B99959>
@7RKHZ:00385:00040
ACGAGTGCGTTCCCCATGTCGTAGGTACTTC
+
;:.111:=1/,4992?999>11-8+--,,*,
@7RKHZ:00387:00044
TGATACGTCTCCTTCCT
+
44444449/11,/77,,
@7RKHZ:00388:00010
ACGAGTGCGTTCCCCATGCTCGTAGGT
+
483484444;5999-111///,,,/,/
@7RKHZ:00388:00037
TCTCTATGCGCTCCACATGTCTAAGG
+
944>@99<<<<;H@BBBCC@<>;?D@
@7RKHZ:00391:00014
ACGAGTGCGTTCCCCATGTCGTAGGTACTCC
+
@@CBBBA@@@5999/9999AABAB?BBBEH?
@7RKHZ:00391:00023
ACGAGTGCGTTCCCCATGTCGTAGGTACTC
+
49>>998>AA5999-9>@ABDBCB>;<<99
@7RKHZ:00394:00033
ACGAGTGCGTTCCCCATGTCGTAGGTACTC
+
843;;8444424=A8::9::4848474444
@7RKHZ:00395:00017
ATATCGCGAGGGTATGGAAGACTCTATAGA
+
48999@@9944-444:<B@CABB?7;:?::
@7RKHZ:00396:00036
ACGAGTGCGTTCCCCATGTCGTAGGTACTC
+
9<BA@@CC>A=>@@6@AABCBBBB@B:<:C
@7RKHZ:00398:00030
ACGAGTGCGTTCCCCATGTCGTAGGTACTC
+
>@??=@@>>@5999/999999448974;:B
@7RKHZ:00399:00008
TACTGAGCTACACACACAGAAAGATTGGTGTCTGAC
+
<:9988499=9894494449:-4442399333674/
@7RKHZ:00399:00030
TGATACGTCTCCTTCCTTAGTTACTTCA
+
BBBBBBBBA=B=A=A@B?A@@8<<AABB
@7RKHZ:00399:00041
ACGAGTGCGTTCCCCATGTCGTAGGTACTC
+
CCCBBBA>>>6999/9999CDFDC@CAAAB
@7RKHZ:00350:00088
TGATAACGTCTCCTT
+
11/./,/44444248
@7RKHZ:00352:00086
ACGGAGGTGCGT
+
-**)**),,,88
@7RKHZ:00352:00088
TGATAACGTCTCCTTCCTTAATTACTTCA
+
-****)*,/8@CACBC?DAB:77>88599
@7RKHZ:00356:00054
ACAGAGTGCGTTCCCCATGTCGTAGG
+
444444444442:CC2C4444/,,00
@7RKHZ:00358:00093
TGAACTTAATCGGCTCCTCCT
+
4442//,/77//,//424424
@7RKHZ:00358:00099
TGATACGTCTCCTTCCTTAGTTCTTCAGTGC
+
===>>99999?<@=@AC?@@A<>>5999?>>
@7RKHZ:00359:00072
ACGAGTGCGTTCCCCATGTCGTAGGTACTC
+
@@8;9999482444,499?B@@@@989<<9
@7RKHZ:00360:00090
CGTGTCCTCTAGGCACAGGAT
+
,-****)*,499;9=996:11
@7RKHZ:00361:00056
AGCACTGTAGCTGTCACTAGTTACTTGT
+
;BC<==EE?AABCCCC@?B:429>>5;<
@7RKHZ:00365:00089
ACGAGTGCGTTCCCCATGTCGTAGGTACTC
+
898944;;;@@CCE9CAAAA>;7<-01/,,
@7RKHZ:00365:00097
TAGTTAATCAGCCTCGCCATGACGAAGGTATTCC
+
4444242449:;5948@2448989=245;=@;A?
@7RKHZ:00369:00092
ACGAGTGCGTTCCCCATGTCGGTAGGTACTC
+
//./////4;<9@A499----+,,,*,,,44
@7RKHZ:00373:00090
CGTGTCTCTAGGCACAGGATTTTGTGTAGA
+
999949:BCCCACBA@;A9999/9>99989
@7RKHZ:00373:00093
GCTTTAGGGCCCCCCAAATTCCCCCCGGGG
+
,///+///+/8888(//+/566688+6888
@7RKHZ:00375:00052
AACTGAACTACACTCATAGAATGATGTG
+
,*,2,,**,,,,////444969A@@994
@7RKHZ:00375:00060
ACGAGTGCGTTCCCCATGTCGTAGGTACTC
+
4;;;<BCBBCBCBC:C@AACCEBC?B<<<A
@7RKHZ:00376:00060
ACGAGTGCGTTCCCCATGTCGTAGGTACTC
+
9;@<<<AC@@5<<<4<BBBBB@@><>@<<9
@7RKHZ:00376:00091
CGTGTCTCTAGGCACAGGATTTGTGTAGAGG
+
>=9994@ABBC?BA@>9<9991949444//,
@7RKHZ:00376:00099
ACGAGTGCGTTCCCCATGTCGTAGGTACTC
+
110/6666=@>A@@/99@@@AA@@>;<;9@
@7RKHZ:00382:00065
ACGAGTGCGTTCCCCATGTCGTAGGTACTC
+
943444488=<ACC9@AGBAAABB>?<99?
@7RKHZ:00383:00053
AACGACGTCGTCCCA
+
4247444444444-4
@7RKHZ:00386:00094
AAGCGGAATGGTGCGTTCCCCATGTCGTA
+
42///,/,//,/888;?>A@A>-,((((*
@7RKHZ:00387:00094
TAGTAATCAGCCTCGCCATGACGAAGGT
+
4111/,////8:ABCC=>686:11-/,/
@7RKHZ:00389:00066
ACGAGTGCGTTCCCCATGTCGTAGGTACTC
+
BB>B?@@BDC@CDD:C<;:CCCBC@B;<<<
@7RKHZ:00389:00091
TCTCTATGCGCTCCACATGTCTAAGGTAC
+
@AA@AAACCCCBC@DAA@@A999548944
@7RKHZ:00389:00092
ACGAGTGCGTTCCCCATGTCGTAGGTACTC
+
BBBBAAAA>?;>>>4>>>@@@>>>88918,
@7RKHZ:00392:00091
TCTCTATGCGCTCCACATGTCTAAGGT
+
BBBBDD@ACBBBA?A@A@CA;442969
@7RKHZ:00393:00051
TCTCTATGCGCTCCCACATGTCTAAGGTA
+
44444444494499-4446711//78766
@7RKHZ:00394:00058
ACGAGTGCGTTCCCCATGTCGTAGGTACTC
+
9<B<<<CDCC@CCC:EDBBBCBB?<;4999
@7RKHZ:00396:00064
ACGAGTGCGTTCCCCATGTCGTAGGTACTC
+
=?@:;<BBBCACEC:CCFCCCCBB@>:<<C
@7RKHZ:00396:00076
TAGTATCAGCCTCGCCATGACGAAGGTATTCC
+
:::494494428>9429A@;@99596499>CD
@7RKHZ:00350:00134
AGTATCAGCCTCGCCATGACGAAGGTAT
+
44444449;277399;31////,/,///
@7RKHZ:00351:00134
ATCAGACACGGACACAGCAGAACACAC
+
BBBBAAA@@A>BBBCCCCCCB@CC:9;
@7RKHZ:00352:00129
ACGAGTGCGTTCCCCATGTCGTAGGTACTC
+
49899999@@=ADD9?>DAA9999<?>>@B
@7RKHZ:00354:00128
ACGAGTGCGTTCCCCATGTCGTAGGTACTC
+
;88;9@99442444,449994448734444
@7RKHZ:00355:00135
ACGAGTGCGTCCCATGCTCGTAGTACGTAC
+
8=7944444444-4:;444444///7////
@7RKHZ:00357:00105
ACGAGTGCGTTCCCCATGTCGTAGGTACTC
+
9<CBBBBC@;5949/9?>@BCCBC>A<<<A
@7RKHZ:00360:00112
ACGAGTGCGTTCCCCATGTCGTAGGTACTC
+
9<;;;@99995999/9AB?9999958@A?@
@7RKHZ:00363:00111
ATATCGCGAGGGTATGGAAGACTCTATAG
+
889894:444;6:4;;<@A9989433733
@7RKHZ:00364:00121
ACGAGTGCGTTCCCCATGTCGTAGGTACTC
+
943494==@@=@@@6A@@D@@@@A<>9<<A
@7RKHZ:00364:00136
ACGAGTGCGTTCCCCATGTCGTAGGTACTC
+
=@?B;;<A>A;@>@6@BBABA<99589999
@7RKHZ:00366:00128
ACGAGTGCGTTCCCCATGTCGTAGGTACTC
+
99>>>>???@5999,44449==88;>9999
@7RKHZ:00366:00143
ACGAGTGCGTTCCCCATGTCGTAGGACTC
+
>@B?@AB@>@5999/9999CCCCC@CCDB
@7RKHZ:00369:00119
ACGAGTGCGTTCCCCATG
+
9=:;11/688,///*49:
@7RKHZ:00371:00102
TGATACGTCTCCT
+
>@=<111/,()(*
@7RKHZ:00372:00126
ACGAGTGCGTTCCCCAATGTCGTAGGTACTC
+
=>>>>@;22>:;;;+1,//444444234499
@7RKHZ:00373:00128
ACGAGTGCGTTCCCCATGTCGTAGGTACTC
+
9<?<11221;:;;;6;D;<;CCCCA@A<<<
@7RKHZ:00379:00108
ACGAGTGCGTTCCCATGCTCGTAGG
+
89@@@99999249599444444//,
@7RKHZ:00380:00101
ATATCGCGTCCGACA
+
47;4449:492///,
@7RKHZ:00380:00143
ACGAGTGCGTTCCCCATG
+
>@>?9111//,///*//9
@7RKHZ:00381:00103
ACGAGTGCGTTCCCCATGTCGTAGGTAACTCT
+
9;7=88444;89AA5<<AA@@@9958/,/0,,
@7RKHZ:00382:00130
ACGAGTGCGTTCCCCATGTCGTAGGTACTC
+
49B@;<<DB@8;;;4<BCBCCCCC@C<<<B
@7RKHZ:00382:00133
ACGAGTGCGTTCCCCATGTCGTAGGTACTC
+
8A@<<;@>A@6999/9BBACCA@@4899>=
@7RKHZ:00382:00146
ACGAGTGCGTTCCCCATGTCG
+
==<9;;9@@@5999,9999>B
@7RKHZ:00383:00105
ACGAGTGCGTTCCCCATGTCGTAGGTACTC
+
9;A;;;@@BB?CBB9ADA?@?BBB>;@>@9
@7RKHZ:00383:00145
ACGAGTGCGTTCCCCATGTCGTAGGTACTC
+
998999444;9==B9@CBBA>999;>==?9
@7RKHZ:00384:00142
ACGAGTGCGTTCCCATGTCGTAGGTACTC
+
9>>11111/77220,1//8818;>?9449
@7RKHZ:00386:00134
TGATACGTCTCCTTCCTTAGTTACTTCAG
+
@?B;9;;@@@A@C@C@D@@@B>@>A<999
@7RKHZ:00387:00121
ACGAGTGCGTTCCCCATGTCGTAGGTACTC
+
?@@@@@@@@A>A@@4@999@@<;<DC><=B
@7RKHZ:00387:00147
CGTGTCTCTAGG
+
44444466///,
@7RKHZ:00388:00132
ACGAGTGCGTTCCCCATGTCGTAGGTACTC
+
@A@?;;999@699<4<BEGGBCBC=<<=C@
@7RKHZ:00392:00131
ACGAGTGCGTTCCCCATGTCGTAGGTACTC
+
9<CAAABCBC7999/944=?CBBBAC<:<C
@7RKHZ:00392:00147
ACGAGTGCGTTCCCCATGTCGTAGGTACTC
+
BBB?99;@@B@CCC9CAAACCCBB?;<<C@
@7RKHZ:00393:00145
ACGAGTGCGTTCCCCATGTCGTAGGTACTC
+
>@@BBBBA@C5444/9@BBCCCCC@?:==C
@7RKHZ:00396:00107
ACGAAGGTGCGTTC
+
1/./,/,//64/,1
@7RKHZ:00398:00122
ACGAGTGCGTTCCCCATGTCGTAGGTACTC
+
9<;B>999995999-9444>:=8;48999<
@7RKHZ:00350:00159
ATATCGCGTACGGTATGGAAG
+
AA?>99--,,,,*,,,/,/,/
@7RKHZ:00350:00185
ATATCGCGAGGGTATGGAAGACTCTATAG
+
9;<;;BBA>@>:999A>GCCCABBAAB@@
@7RKHZ:00351:00155
TACTGAGCTACACACACAGAAAGGGTGC
+
@@ABBBBBBBBBBCCCCDCCC>BB=@@C
@7RKHZ:00353:00157
TCTCTATGCGCTCCACATGTCTGAAGGTACT
+
444444444444424;;88;1///565668/
@7RKHZ:00353:00185
ACGAGTGCGTTCCCCATGTCGTAGGTACTC
+
BBABBB@@AB?BCE9BBBAA9999489444
@7RKHZ:00354:00184
ACGAGTGCGTTCCCCATGTCGTAGGTACTC
+
;;;<<CCCDCBECD9BBB@@>;94234994
@7RKHZ:00355:00187
ATATCGCGAGGGTATGGAAGACTCTATAGAG
+
9;@@>@@>99919A997=BC@@@B380:0,,
@7RKHZ:00355:00188
ACGAGTGCGTTCCCACTGTCGTAAGGTATC
+
49898844//,,,*,,***,,,/,/78449
@7RKHZ:00356:00184
TGATACGTCTCCTTCCTTAGTTACTTCA
+
=8989999>??69696967894499844
@7RKHZ:00358:00167
ACGAGTGCGTTCCCCATGTCGTAGGTACTC
+
=@@<<<CBBC@ECC9BBB==A==@=:;<BB
@7RKHZ:00358:00173
ATATCGCGAGGGTATGGAAGACTCTATAGAGG
+
@@@BBBA;<=C@CEDE?B?A>>>>883;1110
@7RKHZ:00358:00191
ACGAGTGCGTTCCCCATGTCGTAGGTACTC
+
9<CCBB@@885999/9999ACBAC>AAAAB
@7RKHZ:00359:00197
ACGAGTGCGTTCCCCATGTCGTAGGTACTTC
+
@AABBBA;>>2444/9?>@CDEB@:;<11,2
@7RKHZ:00360:00192
TACTGAGCTACACACACAGAAAGATTGGTGC
+
B?BBC@A@@A>8999949944-444242433
@7RKHZ:00361:00186
ACGAGTGCGTTCCCCATGTCGTAGGTACTC
+
A@?=:111//,///*/799;BB9;:;B@@A
@7RKHZ:00362:00158
ACGAGTGCGTTCCCCATGTCGTAGGTACTC
+
499>9;999C5999/44:>>=9944744@4
@7RKHZ:00363:00150
ACGAGTGCGTTCCCCATGTCGTAGGTACTC
+
948>>9994@<AAC9DCCBBB;89<899<>
@7RKHZ:00363:00153
ACGAGTGCGTTCTCCATGTCGTAGGTA
+
@BABBCCBCB@CCD?;:;@@;9<4@49
@7RKHZ:00364:00166
ACGAGTGCGTTCCCCATGTCGTAGGTACTC
+
9;?;;;;99@6999/99DABC<;9??@>A9
@7RKHZ:00365:00163
ACGCTCGACCATGCCCAGGTAGACAGGAGACTG
+
9;;94;?44249444-4/7//..//8787,///
@7RKHZ:00366:00152
ACGAGTGCGTTCCCCATGTCGTAGGTACTC
+
498;;<<<BC;==9,449944449<79;@;
@7RKHZ:00366:00198
TCTCTATGCGCTCCACATGTCTGAAGT
+
844444:4/////,///44994442//
@7RKHZ:00369:00160
TAGTATCAGCCTCCGCCATGACGAAGGTATTCC
+
4498444///,//,//,4489444242444:;2
@7RKHZ:00369:00174
ACGAGTGCGTTCCCCATGTCGTAAG
+
=@@B@@>?>>5999/49494///,/
@7RKHZ:00371:00182
TCTCTATGCGCTCCACATGTCTAAGGT
+
>>@ACECCAAB@A=@;<9?>>942484
@7RKHZ:00371:00199
ACGAGTGCGTTCCCCATGTCGTAGGTACTC
+
BBABAB@@@C@CCB8A?BACD:9:>?@@B<
@7RKHZ:00372:00172
ACGAGTGCGTTCCCCATGTCGTAGGTACTC
+
?@A<<<CCCC@CCC:DCCDCBABC=:;<BA
@7RKHZ:00373:00156
ATCAGACACGGACACAGACAGAACACACA
+
@AAB<<7===8=9@49944:::<=?=944
@7RKHZ:00374:00188
ACGAGTGCGTTCCCCATGTCGTAGGTACTC
+
@@@AABDCBC6944/9?@@CCCDCAA:<<C
@7RKHZ:00375:00170
TACTGAGCTACACACACAGAAAGATTGGTG
+
>A>@ABBB@B98999949444-44477779
@7RKHZ:00375:00180
ACGAGTGCGTTCCCCATGTCGTAGGTACTC
+
@BC<;<B@>>5999/9AB@ACCBA<:;;AA
@7RKHZ:00375:00193
ACGAGTGCGTTCCCCATGTCGTAGGTACTC
+
9<BBBB><<C@CBC9AACAA@9894899@A
@7RKHZ:00377:00175
ACGAGTGCGTTCCCCATGTCGTAGGTACTC
+
9;:;;;B@@@5999/9@B@AABBA=;99@9
@7RKHZ:00378:00186
ACGAGTGCCGTTCCCCCATGTC
+
>?@<;111,/656666/6:996
@7RKHZ:00379:00171
ACGAGTGCGTTCCCCATGTCGTAGGTACTC
+
CCBBBB>=>>6999/9@BABCCCA;>@9<4
@7RKHZ:00380:00194
ACGAGTGCGTTCCCCATGTCGTAGGTACTC
+
BB>?@BCCBB>BCC:CDC@@<<99@>9999
@7RKHZ:00382:00169
ACGAGTGCGTTCCCCATGTCGTAGGTACTC
+
9<CCBA@>995999/999<BCBBC?;;<AB
@7RKHZ:00383:00188
TCTCTATGCGCTCCACATGTCTAAGGTA
+
?@ABBDBABBCBC@B@A?C@=?>59599
@7RKHZ:00383:00197
ACGAGTGCGTTCCCCATGTCGTAGGTACTC
+
BB?BBBA>>@5999,49;;?=>>==?>994
@7RKHZ:00384:00176
ACGAGTGCGTTCCCCATGTCGTAGGTACTC
+
:<BA@ACBBB?BCC9BAAACCCCC?BB<<<
@7RKHZ:00384:00179
ATATCGCGAGGGTATGGAAGACTCTATAG
+
>@BBAAB@AAC@BC?C>A><1116;;>@:
@7RKHZ:00385:00151
AACGAGTGCGTTCCCCC
+
424788/8/11,////*
@7RKHZ:00387:00197
ACGAGTGCGTTCCCCATGTCGTAGGTACTC
+
@>849944445444,4;;@AA@?>589999
@7RKHZ:00390:00192
ACGAGTGCGTTCCCCATGTCGTAGGTACTC
+
?@@BBBBBA?71//+11111118>48;AB@
@7RKHZ:00391:00176
ACGAGTGCGTTCCACATGTCGTAGGTAC
+
:9ABDB><<C@B?C991--,,,,,*,,,
@7RKHZ:00392:00187
TGATACGTCTCCTTCCTTAGTTACTTC
+
@@999>999;:5678,/,//86:4424
@7RKHZ:00392:00192
CTCTAGTCGCTCCCCA
+
,,,,,4444///770,
@7RKHZ:00394:00166
ATCAGACACGGACACAGCAGAACACACA
+
=?@@:;;BBC8=9B;<9?:99;999943
@7RKHZ:00395:00160
ACGAGTGCGTTCCCCATGTCGTAGGTACTC
+
??;?;;<99@;@@@6CCBCCA@@B<?;<;9
@7RKHZ:00396:00157
ACGAGTGCGTTCCCCATGTCGTAGGTACTC
+
=9;<BCA@@@5444/9B>@ANBBA?:;9@A
@7RKHZ:00396:00168
AGCACTGTAGCTCGTCACTAGTTACTTGTG
+
9?9444999944444;8894992498;89/
@7RKHZ:00396:00181
ACGAGTGCGTTCCCCATGTCGTAGGTACTC
+
CBABCGAABA<=@@194?://///,.///4
@7RKHZ:00396:00183
ATCAGACACGGACACAGCAGAACACAC
+
9;CCBCBBCC=?ACAAACCCB@BB??@
@7RKHZ:00397:00162
ACGAGTGCGTTCCCAT
+
?>.1/-,,,,*,,*//
@7RKHZ:00398:00198
ACGAGTGCGTTCCCCATGTCGTAGGTACTC
+
AB?@AAABBCDCCC9@CA@@ABB@@:;<<9
@7RKHZ:00399:00176
ACGAGTGCGTTCCCCATGTCGTAGGTACTC
+
9@>>;<<?AA5999-9>>>BA@?@58999@
@7RKHZ:00350:00232
ACGAGTGCGTTCCCCATGTCGTAGGTACTC
+
>;411/88/1,444,444449444989>?9
@7RKHZ:00352:00228
TAGTATCAGCCTCGCCATGACGAAAGGTAT
+
448499ABBB69999598444444-/5660
@7RKHZ:00353:00214
ACGAGTGCGTTCCCCCATGTCGTAGGTACTC
+
497984=@=A?BBAA1C<<==CBBGA<=;B9
@7RKHZ:00353:00215
ACGAGTGCGTTCCCCATGTCGTAGGTACTC
+
?@9:;;<;;@@CCC:CEBA@>999689444
@7RKHZ:00354:00202
ACGAGTGCGTTCCCCATGTCGTAGGTACTC
+
BBBBBABCCC7;99/9?>@@BBBA@;;=BA
@7RKHZ:00354:00231
ACGAGTGCGTTCCCCATGTCGTAGGTACTC
+
BBC<<=@>=>5999,4@@AAB@>>5899?@
@7RKHZ:00357:00214
ACGAGTGCGTTC
+
9<BCFCCBBB@B
@7RKHZ:00360:00225
ACGAGTGCGTTCCCCATGTCGTAGGTACTC
+
9;C;;<DBDD@CDD9C@@BBCCBC??@A@@
@7RKHZ:00361:00236
ACGAGGTCGTTCCCCATGTCGTAGGTACTC
+
9>;11-//677:A;6BEDCC;;9=<:9999
@7RKHZ:00363:00209
ACGAGTGCGTTCCCCATGTCGTAGGTACTC
+
>@;<<CCBBB@CCC9CDDCCBDBB<<AAAA
@7RKHZ:00363:00228
TGATAGTCTCCCTCTT
+
<////77444;56//,
@7RKHZ:00363:00248
ACGAGTGCGTTCCCCATGTCGTAGGTACTC
+
??7;;9<;;A@AHD:BBBCCC>8873999A
@7RKHZ:00365:00202
ACGAGTGCGTTCCCCATGTCGTAGGTACTC
+
49889949@AACHHBDBBBCB989<899>9
@7RKHZ:00365:00249
ACGAGTGCGTTCCCCATGTCGTAGGTACTC
+
BBBBAAAAA@5999/999999//654////
@7RKHZ:00367:00201
ACGAGTGCGTTCCCCATGTCGTAGGTACTC
+
=BA<;<ACCC@CFC:CC@?A@BAA=?@<<9
@7RKHZ:00367:00203
ACGAGTGCGTTCCCCATGTCGTAGGTACTC
+
99899499>>@EBA9@999@9999=794//
@7RKHZ:00368:00202
ACGAGTGCGTTCCCATGTCGTAGGTACTC
+
>@BAA9999959904:999>8//,.////
@7RKHZ:00369:00241
ACGAGTGCGTTCCCCATGTCGTAGGTACTC
+
BBB?@FBA??5499/9@@ABAAAC@AB<;;
@7RKHZ:00369:00249
TCTCTATGCGCTCCACATGTCTAAGGTA
+
@@AACCDCBDCAB??;;9>>A9969599
@7RKHZ:00370:00216
ATATCGCGAGGGTATGGAAGACTCTATAGAGG
+
934;;;;444909??@@CCCBA@888010..,
@7RKHZ:00371:00210
ACGAGTGCGTTCCCCATGTCGTAGGTACTC
+
:<ABBBCCA?=@@@6@BBBBFCCC?:;<A@
@7RKHZ:00371:00216
ACGAGTGCGTTCCCCATGTCGTAGGTACTC
+
BCB<;;999959>=2=>>=@>;@?<79999
@7RKHZ:00371:00245
ACGAGTGCCGTTCCCCATGTCGTAGGTACTC
+
//.//44424;9;BC9::=660-,,0,,*0,
@7RKHZ:00372:00207
ACGAGTGCGTTCCCTGTCGTAGGTACTC
+
<BA@BB;:99;>@1999@;?9969@999
@7RKHZ:00373:00247
ACGAGTGCGTTCCCCATGTCGTAGGTACTC
+
>@@BBBBCCB;>>=8@BCCCDCCB<9;999
@7RKHZ:00374:00228
TCTCTATGCGCTCCACATGTCTAAGGTAC
+
BCCCBCCCB@A?B?=9;9>>=94242444
@7RKHZ:00376:00210
ACGAGTGCGTTCCCCATGTCGTAGGTACTC
+
41:11/6677,444,4?>@<<<?>=89994
@7RKHZ:00376:00236
ACGAGTGCGTTCCCCATGTCGTAGGTACTC
+
?B???@@>>>5999/9EDCDBDCDBA:<<A
@7RKHZ:00377:00243
ACGAGTGCGTTCCCCATGTCGTAGGTACTC
+
?@?C@@@@?@;@@@6@BBA;;9>>589994
@7RKHZ:00378:00227
ATCAGACACGGACACAGCAGAACACAC
+
@@BB;9;;<96<B9<<BBCBB?B9999
@7RKHZ:00380:00226
ATCAGACACGGACACAGCAGAACACACAG
+
9:;@;;:<;<@CBBCH@=<CBABC@?>:0
@7RKHZ:00381:00229
ACGAGTGCGTTCCCCATGTCGTTGGTACTC
+
==899?>>AB?BCC9BBBCBA@=>59<@@A
@7RKHZ:00381:00238
ACGAGTGCCGTTTCCCCATGTCGTAGGTACTC
+
>>0---,,*,,,*,,,*/44444488234444
@7RKHZ:00382:00222
TGATACGTCTCCTTCCTTAGTTACTTCAGT
+
ACCB?@ABB>>:<:<,1,011-9=B<9944
@7RKHZ:00383:00212
AGCACTGTAGCTGTCACTAGTTACTTGTG
+
;;A@=AAA;==BBBBB@;99959995999
@7RKHZ:00383:00219
ACGAGTGCGTTCCCCATGTCGTAGGTACTC
+
BBCCCAA?886999/9@@AA@<99<89999
@7RKHZ:00383:00228
ACGAGTGCGTTCCCCATGTCGTAGGTACTC
+
:<A@@ACCCC@DCC9B@;;;A@@@8;<<<A
@7RKHZ:00384:00200
ACGAGTGCGTTCCCCATGTCGTAGGTACTC
+
BB?BB?@@@@=AAA7AAAAAAAAA=;<=CB
@7RKHZ:00386:00233
ACGAGTGCCGTTCCCCATGATCGTAG
+
49>1111/,/65688027/////11/
@7RKHZ:00386:00244
ACGAGTGCGTTCCCCATGTCGTAGGTACTC
+
AC@????@=B;@>>4>999>////,.////
@7RKHZ:00387:00208
ACGAGTGCGTTCCCCATGTCGTAGGTACTC
+
9>ABABCA;;2444/9??@BECDD@CAAAB
@7RKHZ:00387:00212
ACGAGTGCGTTCCCCATGTCGTAGGTACTC
+
9;??;;;>>>8=>>499AACBCCC989999
@7RKHZ:00389:00242
ACGAGTGCGTTCCCCATGTCGTAGGTACTC
+
9;:BBBBB?C5999/9>BAAA@@><899A>
@7RKHZ:00390:00219
CGTGTCTCTAGGGCAACAGGATTTTGTGTAGAGG
+
//7/44444499544244424:::2444444442
@7RKHZ:00390:00243
ATCAGACACGACACAGCA
+
433484344:88/,,*((
@7RKHZ:00391:00219
TGATACGTCTCCTTCCTTAGTTACTTCAG
+
<@@@BBB@B@@=A@B@B=?;9499959>9
@7RKHZ:00391:00225
ACGAGTGCGTTCCCCATGTCGTAGGTACTC
+
@@?CBBB>AA@BBB6@ACCCDBCB??AA;;
@7RKHZ:00391:00229
ACGAGTGCGTTCCCCATGTCGTAGGTACTC
+
BBB?>@;;;@>AAC9DDHECBBBB<?>>?>
@7RKHZ:00393:00207
ATATCGCGGGGGTATGAAAGACTCTATAAG
+
=?;<;CCCGCB2<<;;AB:<>=@=@@9949
@7RKHZ:00393:00227
ACGAGTGGCGTTCCCCATGTCGTAGGTACTC
+
?@CBCBB?B====A>499;@@AABB=?><=A
@7RKHZ:00394:00228
AGTATCAGCCTC
+
///////68,33
@7RKHZ:00394:00242
ACGAGTGCGTTCCCCATGTCGTAGGTACTC
+
;<;CBDBBBA;=@@4<<CBCA=;9489999
@7RKHZ:00395:00228
TAGTATCAGCCTCGCCCATGACGAAAGGTATTC
+
9499944494:;>998-84844499-4294/,/
@7RKHZ:00396:00210
ACGAGTGCGTTCCCCATGTCGTAGGTACTC
+
B?9449884;9:=A6=:;<A?<;;:01,-,
@7RKHZ:00397:00237
TCTCTATGCGCTCCACATGTCTAAGGTA
+
@;=<CCABBCCBC?CCDCCD>>?59599
@7RKHZ:00399:00205
ACGAGTGCGTTCCCCATGTCGTAGGTACTC
+
@BBBBBB@AA?BBB9B@A@@AGBB>AB@@9
@7RKHZ:00350:00284
ACGAGTGCGTTCCCCATGTCGTAGGTACTC
+
//./////442944,4::99949958>999
@7RKHZ:00353:00277
ACGAGTGCGTTCCCCATGTCGTAGGTACTC
+
99:;;@@@@ACECC:DDCC<;<CF>;<<BA
@7RKHZ:00355:00250
ACGAGTGCGTTCCCATGTCGTAGGTACTC
+
91011////6,44-444499444234494
@7RKHZ:00355:00265
TGATACGTCTCCTTCCTTAGTTACTTC
+
?BC@:99999@>A<A<@588/,/,,*,
@7RKHZ:00356:00282
ACGAGTGCGTTCCCCATGTCGTAAGGTACTC
+
49@99999>;2444,44999:4/,/647///
@7RKHZ:00356:00288
ACGAGTGCGTTCCCCATGTCGTAGGTACTC
+
BCA???CA@B7;99/9?>@CBBBB@A;<<A
@7RKHZ:00359:00282
ACGAGTGCGTTCCCCATGTCGTAGGTACTC
+
?ACBBBCB?;5444/9D9;;CBAC@;==BC
@7RKHZ:00360:00251
ACGAGTGCGTTCCCCATGTCGTAGGTACTC
+
4::;;@@999=@@@4@9999<?<<:@211;
@7RKHZ:00362:00250
ACGAGTGCGTTCCCCATGTCGTAGGTACTC
+
:;0//676;;5999/9F@AA@<;9;>>999
@7RKHZ:00363:00280
ACGAGTGCGTTCCCCATGTCGTAGGTACTC
+
:<<DCCC<9;<=::6A@==9;@44279494
@7RKHZ:00364:00281
ACGAGTGCGTTCCCCATGTCGTAGGTACTC
+
89>;;;A@@E?A@A4;99<<11//,.///4
@7RKHZ:00367:00251
TAGTATCAGCCTCGCCATGACGAAGGTATTCC
+
>@9999944A>BCCA=@849999542444242
@7RKHZ:00367:00265
ACGAGTGCGTTCCCCATGTCGTAGGTACTC
+
;<DCCCGBA?5999/99@@CFDDC@CBBBA
@7RKHZ:00367:00279
ACGAGTGCGTTCCCCATGTCGTAGGTACTC
+
=@@AABDCCC?BBC9ABDCCCCBC>A<<<@
@7RKHZ:00367:00289
TATACGTCTCCTCT
+
>8;//////677/4
@7RKHZ:00368:00253
ACGAGTGCGTTCCCCATGTCGTAGGTACTC
+
9<;@@BA<<<@CBB:CA<<=A@>@>:<<>>
@7RKHZ:00368:00271
TCTCTATGCGCTCCACATGTCTAAGGTA
+
844499:9@A@<959?F999==98@=AA
@7RKHZ:00369:00297
ACGAGTGCGTTCCCCATGTCGTAGGTACTC
+
=BBBBBBBA@5999/99>??>>99689499
@7RKHZ:00370:00269
ACGAGTGCGTTCCCCATGTCGTAGGTACTC
+
447484;4>@59<;4;CB><<<11,1<-**
@7RKHZ:00370:00278
TACTGAGCTACACACACAGAAAGATTGGTG
+
A@A@BBHCBCB>211;11/8814442969A
@7RKHZ:00371:00265
ACGAGTGCGTTCCCCATGTCGTAGGTACTC
+
//.66==>BC>ACC5<;?=@4449234444
@7RKHZ:00371:00268
TACTGAGCTACACACAACAGAAAGATTGGGTGCTG
+
/////669884/////,/20665///,..+.3113
@7RKHZ:00374:00260
ACGAGTGCGTTCCCCATGTCGTAGGTACTC
+
@CCBBBCCCB?CHC7@;;;@>>>@989<B>
@7RKHZ:00374:00262
AGCACTGTAGCTCGTCACTAGTTAACG
+
4444444444;4444///////,4244
@7RKHZ:00374:00286
TAGTATCAGCCTCGCCAT
+
444494444424444949
@7RKHZ:00375:00271
ACGAGTGCGTTCCCCATGTCGTAGGTACTC
+
BBBBBB@;;;2444/9BA@CDEAA=>AA?B
@7RKHZ:00376:00264
ACGAGTGCGTTCCCCATGTCGTAGGTACTC
+
=@B??ACCBC@CCC8B@>>@BBBB?BBBBC
@7RKHZ:00380:00261
ATATCGCGAGGGTA
+
98666///666+//
@7RKHZ:00380:00271
CGTGTCTCTAGGCACAGGATTTTGTGTAG
+
@@@;<<ACDCDACCCAA<9999-99@??>
@7RKHZ:00381:00293
ACGAGTGCGTTCCCCCCATGTCGTAGGTACTC
+
9;88999?48544444(4;;;9=@;;8:BCBB
@7RKHZ:00383:00286
TGATACGTCTCCTTCCTTAGTTACTTCAG
+
@@>@:;;@@>@5969>A@>>@111>566=
@7RKHZ:00385:00298
CGTGTCTCTTACGGCACAGGATTTTGTGTAGA
+
/84944///,///,/444/7////*//////8
@7RKHZ:00386:00283
CGTGTCTCTAGGCACAGGATTTTGTGTAGA
+
=ACCC<B<CBC>BAB9969999/9@@@999
@7RKHZ:00386:00287
ACGAGTGCGTTCCCCATGTCGTAGGTACTC
+
84<8>>@@AA>BAA7@@@@AAAAA>ABABA
@7RKHZ:00388:00285
ACGAGTGCGTTCCCCATGTCGTAGGTACTC
+
9<@@@BJCBC?CCB:AAABBBBBC@B;<<C
@7RKHZ:00389:00254
ACGAGTGCGTTCCCATGTCGTAGGTACTC
+
9;CBDDC@CC544-9>>??A@AA>A<<<B
@7RKHZ:00389:00274
ACGAGTGCGTTCCCCATGTCGTAGGTACTC
+
@@BBCCA@@A>AAB9BCCCBCCB@<8;<>>
@7RKHZ:00391:00261
AGTATCAGCCTCGCCAT
+
==4449=442.../,,,
@7RKHZ:00391:00267
TTTCTATGCGCTCCACATGTCTAAGGT
+
?A<B<;;B<9;BB?C;;<CC@@A?B=@
@7RKHZ:00391:00268
ACGAGTCGTCCCATGCTGTAGTA
+
>>894484449598,,,,,,,,/
@7RKHZ:00391:00282
CTCTATGCGCTCCCACATGTCTGAAGGTACTA
+
/////449943496=99444444424244944
@7RKHZ:00392:00292
ACGAGTGCGTTCCCCATGTCGTAGGTACTC
+
BBB@@@CBBC5999/9?BACCCEC@C<<<C
@7RKHZ:00393:00273
ACGAGTGCGTTCCCCATGTCGTAGGTACTC
+
@?;@BBBCCC?A@=9BB@=@C;;;@BBABA
@7RKHZ:00395:00258
ACGAGTGCGTTCCCCATGTCGTAGGTACTC
+
9=@A:9<GCB@BCE:CAA==911:::112=
@7RKHZ:00396:00274
ACGAGTGCGTTCCCCATGTCG
+
AAB??@BBBC@CDD:CCAAAC
@7RKHZ:00397:00252
AGCGAGGTGCGTTCCCCATGTCGTAGGTATC
+
,,,///,4;A@C@CD806---,,,..388;;
@7RKHZ:00397:00275
ACGAGTGCGTTCCCATGTCGTAGGTACTC
+
;>??9949;;249144494444;<?9449
@7RKHZ:00397:00296
GCGCTCCACATGTCTAAGGTACTG
+
=>>A@B=@@@9<;@ACAICCCCB<
@7RKHZ:00397:00298
ACGAGTGCGTTCCCCATGTCGTAGGTACTC
+
BBAABBBBAA69994;ACCCCDBCA8:=CB
@7RKHZ:00398:00272
ACGAGTGCGTTCCCCATGTCGTAGGTACTC
+
?@A@@@A@@BACDC:DCCCCCBBB@:<=CA
@7RKHZ:00398:00297
ACGAGTGCTTTCCCCATGTCGTAGGTACTC
+
?@@@@>=877/9>>4>999D999@;>949B
@7RKHZ:00350:00313
TACTGAGCTACACACACAGAAAGATTGGTGCT
+
CBBBBBAB=9;;<<<BECBBEAB::8:=>><<
@7RKHZ:00352:00301
TCTCTATGCGCTCCACATGTCTAAGGTA
+
====AEBBBBB;;79999>A@EA>A>99
@7RKHZ:00353:00322
ATATCGCGAGGGTATGGAAGACTCTATAG
+
=@BBBBBBCCDCCFCC=A;@>>99888>7
@7RKHZ:00355:00303
CGTGTCTCTAGGCACAGGATTTTGTGTAGAGG
+
9CAAACDDICD?91111,1?@<0@;<119949
@7RKHZ:00355:00347
ACGAGTGCGTTCCCCATGTCGTAGGTAC
+
9::;;;<BBCABCC:CECCB<99@6899
@7RKHZ:00356:00307
CGTGTCTCTAGGCACATGGATTTGTGTAGA
+
;@ACCCDCD=<59:;1//7///+///,///
@7RKHZ:00357:00309
ACGCTCGACATGCCCAGGTACAGGAGA
+
>>89999<9<<=CGBDD@B@?99699@
@7RKHZ:00357:00321
ACGAGTGCGTTCCCCATGTCGTAGGTACTC
+
@ABBBBBBBB@CCC9CDCCCCCBB=@<=<A
@7RKHZ:00358:00304
ATATCGCGAGGGTATGGAAGACTCTATAG
+
98499B@A@AA<@@AC=A?ADCAC?>??0
@7RKHZ:00359:00339
ACGAGTGCGTTCCCCATGTCGTAGGTACTC
+
8;?@@@A<;<B?>A5>1111119@;799:9
@7RKHZ:00362:00313
ACGAGTGCGTTCCCCATGTCGTAGGTACTC
+
/8788>@CBB@CA>1?111/6068:4////
@7RKHZ:00366:00317
ACGAGTGCGTCCC
+
/-***(((**,20
@7RKHZ:00368:00326
ATCAGACACGGACACAGCAGAACACACAG
+
9:?A@@?994244::9=@A@C@BBA?@8-
@7RKHZ:00368:00348
ACGAGTGCGTTCCCCATGTCGTAGGTACTC
+
=@>@@@<;<DCCDD:D=?<CCAAA:;<<A?
@7RKHZ:00369:00321
TAGTATCAGCCTCGCCATGGATCGAAGGT
+
,,,,/////9:44449;4424944/,,2,
@7RKHZ:00369:00328
TGATACGTCTCCTTCCTTAGTTACTTCA
+
BBBA9;;CCBB>@=A@C@BBA??A@@AA
@7RKHZ:00369:00330
ACGAGTGCGTTCCCCATGTCGTAGGTACTC
+
?=ABBB;;;BAAAB9C<<<B<<9@5;;@@=
@7RKHZ:00370:00300
ACGAGTGCGTTCCCCATGTCGTAGGTACTCATC
+
9:A;;;BAAA>BBB9BCCECCB?B>@AAACCCC
@7RKHZ:00370:00320
ACGAGTGCGTTCCCCATGTCGTAGGTACTC
+
BBBBAAAABC@BCC:EA@?BCCHDC@<=<A
@7RKHZ:00372:00336
TCTCTATGCGCTCCACATGTCTAAGGT
+
AABBBCB@>@A>@>AAAABA?=?5959
@7RKHZ:00373:00310
TGATACGTCTCCT
+
448=44498000,
@7RKHZ:00375:00323
ACGCGTTCCCCATGTCGTAGGTACTC
+
BBCCDC???=69;;BBCCCDBE<>>D
@7RKHZ:00377:00303
TGATACGTCTCCTTCCTTAGTTACTTCA
+
@BA@9<<CA@A>A=?=><>A@>AAB?;9
@7RKHZ:00377:00314
ACGAGTGCGTTCCCCATGTCGTAGGTACTC
+
49>;;;999@5999/9@@@99998;>@=99
@7RKHZ:00377:00325
ACGAGTGCGTTCCCCATGTCGTTAGGTACTC
+
:;;B;;9>?@5999,49681//,/86.11:9
@7RKHZ:00379:00313
ACGAGTGCGTTCCCCATGTCGTAGGTACTC
+
9;A;;<GCCC@CCC:GCBBBBBBB@9;<CA
@7RKHZ:00379:00327
ACGAGTGCGTTCCCCATGTCGTAGGTACTC
+
9;A;;9B?AB@CCD:CCD@A@A>>;8999@
@7RKHZ:00380:00331
TCTCTATGCGCTCCACATGTCTAAGGT
+
***07?A=??C@@>AB@@@>;;;,1,1
@7RKHZ:00382:00306
ACGAGTGCGTTCCCCATGTCGTAGGTACTC
+
9;@AA@A>>><@@@4A<<<BA>>><89999
@7RKHZ:00382:00316
TATACGTCCTCTC
+
444444;87////
@7RKHZ:00383:00302
ACGAGTGCGTTCCCCATGTCGTAGGTACTC
+
BBBBBBB?@@=@@@6@BB@=@>99589<@A
@7RKHZ:00383:00323
ACGAGTGCGTTCCCCATGTCGTAGGTACTC
+
9<CCBBCC?=<@@@6=D>A9<<AB??=>>@
@7RKHZ:00383:00345
ACGAGTGCGTTCCCCATGTCGTAGGTACTC
+
??;@@@@>??599<4<CCCCCCCC@AAAAC
@7RKHZ:00384:00304
ACGAGTGCGTTCCCCATGTCGTAGGTACTC
+
4;@;<;ACDCCGCC9CCCBB?989=89999
@7RKHZ:00385:00326
ACGAGTGCGTTCCCCATGTCGTAGGTACTC
+
BBB9:;CCCC?CBB9A@??CCCCC@@<<<B
@7RKHZ:00385:00330
ACGAGTGCGTTCCCCATGTCGTAGGTACTC
+
49?;;9A@;;:<CC8BABB@<=9B@;=@=C
@7RKHZ:00385:00342
ACGAGTGCGTTCCCATGTCGTAGGTACTC
+
BBBBB?==?@69914449=9=>>;8999A
@7RKHZ:00386:00344
ACGAGTGCTTCCCCATGTCGTAGGTACTC
+
BBCBBB@A?4888/9@@?>9949244///
@7RKHZ:00390:00306
TCTCTATGCGCTCCACATGTCTAAGGT
+
B@B@;<>BBCCCC@CABB?A;442969
@7RKHZ:00392:00343
ACGAGTGCGTTCCCCATGTCGTAGGTACTC
+
??8<<CECCC89994;BBCCCCCC@A:;;B
@7RKHZ:00393:00303
ACGAGTGCGTTCCCCATGTCGTAGGTACTC
+
?@BBBBB;;;2444/9FA@ACDCC@A<<<C
@7RKHZ:00393:00329
ACGAGTGCGTTCCCCATGTCGTAGGTACTC
+
B<;<CCCBBE@CCC9CAAACCB??48999>
@7RKHZ:00394:00309
ACGAGTGCGTTCCCCATGTCGTAGGTACTC
+
BBA@AACCCC>BBB9BCBBBBBBC@C<<<B
@7RKHZ:00396:00341
TCTCTATGCGCTCCACATGTCTAAGGTA
+
BBCBBBBBCCCBC@B949?>99424999
@7RKHZ:00355:00386
TAGTATCAGCCTCGCCATGACGAAGGTATTCC
+
9;BBCACB<=;<CCCABDBBBBC?C@<;<=A=
@7RKHZ:00359:00359
ACGAGTGCGTTCCCCATGTCGTAGGTACTC
+
@@>@@BC???2444/9999ABBCC@C<<<@
@7RKHZ:00362:00366
TGATACGTCTCCTTCCTTAGTTACTTCAG
+
9;;?999>@995959<@<8;;>BCB?BB9
@7RKHZ:00364:00366
ACGAGTGCGTTCCCCATGTCGTAGGTACTC
+
4;?;;<BAAD8<<<4<<<;GDDCC?@AAAA
@7RKHZ:00368:00360
TACTGAGCTACACA
+
4444444///6/,/
@7RKHZ:00368:00374
ACGAGTGCGTTCCCCATGTCGTAGGTACTC
+
4;:@@>@@996999/9EAAAC<;9=>>A@>
@7RKHZ:00372:00383
ACGAGTGCGTTCCCCATGTCGTAGGTACTC
+
>>>@?BBCBB6994/9=@>BCCCC@A<<>C
@7RKHZ:00375:00375
TCTCTATGCGCTCCACATGTCTAAGGT
+
BBAAAFJCCBCBBBCCCBBBA:42959
@7RKHZ:00376:00388
TATAGTCTCCTCTAG
+
9944444442///,,
@7RKHZ:00378:00373
ACGAGTGCGTTCCCCATGTCGTAGGTACTC
+
?@?@?@B@>@5999/9?ABCCCCD@B:><C
@7RKHZ:00379:00388
ACGAGTGCGTTCCCATGTCGTAGGTACTC
+
BBCBABBB>>6997;@@@BCDCC@C<<<C
@7RKHZ:00380:00360
ACGAGTGCGTTCCCCATGTCGTAGGTATC
+
@@>;;8;@?BAEHD:CC=<<B@@A:;;=>
@7RKHZ:00380:00385
ACGAGTGCGTTCCCCATGTCGTAGGTACTC
+
==B99;9@@@5999,9AABBCDCC@B<<<C
@7RKHZ:00381:00399
TGATACGTCTCCTCCTTAGTTACATGCAGT
+
4443488444424424834,2,,,,,,2,,
@7RKHZ:00382:00368
ACGAGTGCGTTCCCCATGTCGTAGGTACTC
+
9<BBB@C@=85999/9@A@CCCCC@@A<<;
@7RKHZ:00382:00390
ACGAGGTGCGTTCCCCATGTCGTAGGTACTC
+
/,2,,*/667779996=A@@DCA@@>@<<<A
@7RKHZ:00385:00378
TAGTATCAGCCTCGCCATGACGAAGGTATTCC
+
BBA;99999929@AA=@@@@>9969;?99542
@7RKHZ:00385:00391
CGTGTCTCTAGGCACAGGATTTTGTGTAG
+
@ABCC;==AAA><;<@><>>F@/99@?><
@7RKHZ:00387:00394
ACGGTGCGTTCCCCATGTCGTAGGTACTC
+
CB><A:;9@6999/9B>ABC;99;74499
@7RKHZ:00388:00391
CGTGTCTCTAGGCACAGGATTTTGTGTAG
+
ABBCBBBDCCCACCB@DB9999/9BBA>>
@7RKHZ:00390:00361
ACGAGTGCGTTCCCCATGTCGTAGGTACTC
+
94?CBBC@@>5999/9CA911111-1///6
@7RKHZ:00390:00371
ACGAGTGCGTCCCGATGATCGTAGTATC
+
493444444444-4;94444444444//
@7RKHZ:00391:00351
ACGAGTGCGTTCCCCATGTCGTAGGTACTC
+
89;9BACCCC@CCB:?:<;@@@BC?B?=<A
@7RKHZ:00392:00369
GAACGAGTGCGTTCCCCATGTCGTAGGTACTC
+
696;A@>@BB@@=ADD9C<=ACCCBB>:;999
@7RKHZ:00393:00380
ACGAGTGCGTTCCCCATGTCGTAGGTACTC
+
9<CB;<<ECC>BBB7A;;9?ABBC>A<<<@
@7RKHZ:00395:00381
TAGTATCAGCCTCCGCATGACGAAGGTATTCC
+
44444444//,,,*,,,644444249:44242
@7RKHZ:00395:00396
CGTGTCTCTACGGCACAGGATTTTGTGTAGA
+
4@BB<<9AA1/177:>=9:4499/9999444
@7RKHZ:00396:00371
CGTGTCTCTAGGCACAGGATTTTGTGTAG
+
C>99<9???@CA==>CDDAAAA8@B@<<;
@7RKHZ:00396:00396
ATCAGACACGGACACAGCAGAACACAC
+
800011.1/49449499999;=A@BBC
@7RKHZ:00397:00373
ACGAGTGCGTTCCCCATGTCGTAGGTACTC
+
9;AAAACCB?>A@A9BDEBBBBBB@>@ACC
@7RKHZ:00398:00364
AACGAGTGCGTTCCCCATGTCGTAGGTACTC
+
1,/.//4:888>BD@4@9999999@;799:=
@7RKHZ:00353:00429
ACGAGTGCGTTCCCCATGTCGTAGGTACTC
+
@@B@@AB@======4=;;;AA@>><>99<A
@7RKHZ:00357:00417
ACGAGTGCGTTCCCCATGTCGTAGGTACTC
+
?@CBBBBBBB@BBB:CAD@CCBABBCAAAC
@7RKHZ:00360:00410
ACGAGTGCGCCATGTCGTAGGTACTC
+
9<BAA@CC?@=@CCCDCAA@>:;<CC
@7RKHZ:00361:00425
CGTGTCTCTAGGCACAGGATTTTGTGTAG
+
99?@99<99EB>?<99@@9999-9=9999
@7RKHZ:00365:00428
ACGAGTGCGTTCCCCATGTCGTAGGTACTC
+
9;?AA@ABBC@CDD:D<<<BB@>>>:;<<@
@7RKHZ:00365:00437
ACGAGTGCGTTCCCCATGTCGTAGGTACTC
+
@?B;9<BBEH@CCC9B:<;AAACD@C>@@E
@7RKHZ:00372:00401
ATCAGACACGGACACAGCAGAACACAC
+
1,,,,,.8698999:BCBBBC?=8844
@7RKHZ:00373:00414
ACGAGTGCGTTCCCATGTCGTAGGTACTC
+
9@<@;<9?AD69914:?@BEJBBBBCCCC
@7RKHZ:00373:00445
AACGAGTGCGTTCCCCATGTCGTAGGTACTC
+
92/6///887;,944,4999@@A>A<?9999
@7RKHZ:00374:00409
ACGAGTGCGTTCCCCATGTCGTAGGTACTC
+
==;899899=?BCD9::BB;11<=:011::
@7RKHZ:00374:00428
ACGAGTGCGTTCCCCATGTCGTAGGTACTC
+
49?99;9;@@5999,499::=>?@=@A@@@
@7RKHZ:00380:00406
ACGAGGTGCGTTCCCCATGTCGTAGGTACTC
+
99>992488442444,49949==;>>7;9;9
@7RKHZ:00380:00407
TCTCTATGCGCTCCACATGTCATGAAGGTAC
+
444498@1/,,,22,,/6@@94944892444
@7RKHZ:00382:00402
ACGAGTGCGTTCCCCATGTCGTAGGTACTC
+
?@A@@A@A@@5;99/9?@@CCCCD@C<<<B
@7RKHZ:00389:00403
AGCACTGTAGCTGTCACTAGTTACTTGTG
+
44449=@@@;<<BCAAADCEDABBB=@>1
@7RKHZ:00393:00413
ACGAGTGCGTTCCCCATGTCGTAGGTACTC
+
=@?@9;<@@@5999/9@@BCCCCC@C<<<C
@7RKHZ:00393:00423
TAGTATCAGCCTCGCCATGACGAAGGTATTCC
+
4;@@>@C@A@>@@@@=ACBBBBB@D@CAA?A=
@7RKHZ:00394:00420
ACGAGTGCGTTCCCCATGTCGTAGGTA
+
81121/8866,444,44444////,./
@7RKHZ:00395:00409
ATATCGCGAGGGTATGGAAGACTCTATAG
+
?7;4448811<8<1/1,/7///99>777B
@7RKHZ:00395:00435
CACTAGCGCTTCCCATGTCTAAGGTACTC
+
*****,///.,/6567:994421,/761/
@7RKHZ:00396:00448
AGCACTGTACGTCGTCACTAGTTACTTGTG
+
94444=>1/////678:949::2444244/
@7RKHZ:00397:00400
ACGAATGCGTTCCCTTGTCGTAGGTACTC
+
??@@<9999959>:>599944@@;><;<A
@7RKHZ:00397:00407
ACGAGTGCGTTCCCCATGTCGTAGGTACTC
+
89>99844@?2994,499999999;>;;9@
@7RKHZ:00353:00460
ACGAGTGCGTTCCCCATGTCGTAGGTACTC
+
BBABBBBBCB@BBB:@=@B@;;;A>@@999
@7RKHZ:00355:00473
AGCACTGTAGCTGTCTAGTTACTTGTGT
+
B>;;;////6//9A>>>99699954449
@7RKHZ:00355:00495
ACGAGTGCGTTCCCCATGTCGTAGGTACTC
+
89A;;<B?@@5999/9>>>A<999689999
@7RKHZ:00355:00499
ACGAGTGCGTTCCCCATGTCGTAGGTACTC
+
99844444449=BB:CCBA@@>995899@9
@7RKHZ:00358:00478
ATCAGACACTCGGACACAGCAGAACACACAGA
+
987784384449244444;4:49894448,,*
@7RKHZ:00359:00450
ACGAGTGCGTTCCCCATGTCGTAGGTACTC
+
??;??@@>?@5999/9@AACGB@@=<B;;<
@7RKHZ:00360:00462
AGCACTGTACTGTCACTAGTTACTTGT
+
AABBC@AAABBBBBBAAA:::<CC?CB
@7RKHZ:00363:00453
ACGAGTGCGTTCCCCATGTCGTAGGTACTC
+
>><989<;9A?BBB9:;AAA999?5894:4
@7RKHZ:00363:00477
ACGAGTGCGTTCCCCATGTCGTAAGTACTC
+
89?;489;99549=49?=>9999698999>
@7RKHZ:00365:00480
TAGTATCAGCCTCGCCATGAC
+
?=844994/20--,,2297:1
@7RKHZ:00367:00482
ACGAGTGCGTTCCCCATGTCGTAGGTACTC
+
BB9;;>@A@@=ABD9A<=;@B@11,1111/
@7RKHZ:00368:00459
ACGAGTGCGTTCCCCATGTCGTAGGTTACTC
+
8>?989>>8;2444,4=B>B>><<-1,1///
@7RKHZ:00370:00493
ACGAGTGCGTTCCCCTGTCGTAGGTACTC
+
9<@@ACCCCC@CBC9ABDDD@@@@;<999
@7RKHZ:00370:00495
ATCAGACACGACACCAGCAGAACAGCACA
+
483444.////6/42444:442444444/
@7RKHZ:00371:00462
TCTCTATGCGCTCCACATGCTAAGGTA
+
;94=BB<<9A@998;AAB@AAC@D@AA
@7RKHZ:00372:00497
TAGTATCAGCCTCGCCATGACGAAGGTATTCC
+
9<FCCBBB:9;;;<<@CECCCAB?CBBBC@C=
@7RKHZ:00373:00452
ACGAGTGCGTTCCCCATGTCGTAGGTACTC
+
8?>;;;>?>@5999,49999AA@@=@CCCC
@7RKHZ:00376:00499
TAGTATCAGCCTCGCCATGACGAAGGTATTCC
+
<CCC=@=?9929@@A>B:888//,1:1//:B9
@7RKHZ:00377:00469
ACGAGTGCGTTCCCCATGTCGTAGGTACTC
+
49899?99485949,4@;<;1///66//49
@7RKHZ:00377:00488
ACGAGTGCGTTACCCATGCTCGTAGGTA
+
8>894444442444-444444444/,/7
@7RKHZ:00379:00467
ACGAGTGCGTTCCCCATGTCGTAGGTACTC
+
??;??@BBBB>ABA7@BACCBDCA8:<<<9
@7RKHZ:00379:00497
ACGAGGTGCGTTCCCCATGTCGTAGGTATC
+
4/.//,////=,1//*/,,,,,28:88;??
@7RKHZ:00381:00471
ACGAGTGCGTCC
+
/1,,,,,,7666
@7RKHZ:00381:00493
AACGAGTGCGTTCCCCATGTCGTAGGTACTC
+
9243448==@A@CBB7B><=CCCBC?>;;:4
@7RKHZ:00382:00485
CGTGTCTCTAGGCACAGGATTTTGTGTAGAG
+
9;<<BBDDEA@=<<<?@?@ABA/99><<111
@7RKHZ:00385:00479
ACGAGTGCGTTCCCCCATGTCGTAGGTACTC
+
9989;;99@@59999,99@994===279=>=
@7RKHZ:00385:00481
ACGAGTGCGTTCCCCATGTCGTAGGTACTC
+
AB@@@BB@AAACHH:CDAABBBCB@;<=<<
@7RKHZ:00386:00464
ACGAGGTGCGTTCCCCATGTCGTAGGTACTC
+
//.//,4484969CA19:<99>984779494
@7RKHZ:00386:00485
TGATACGTCTCCTTCCTTAGTTACCTCA
+
?@6;1111111,/78,1,///,492//:
@7RKHZ:00387:00463
ACGAGTGCGTTCCCCATGTCGTAGGTACTC
+
:9<889844;2444,44>@AD=;<A@<9<@
@7RKHZ:00389:00495
ACGAGTGCGTTCCCCATGTCGTAGGTACTC
+
BBBBAB?ABB@EBC:CAA@9;<BB@CAAAC
@7RKHZ:00390:00457
TCTCTATGCGCTCCCACATGTCTAAAGG
+
;941;<11/6//44-44444444//+/5
@7RKHZ:00398:00471
ACGAGGTGCGTTCCCCATGTCGTAGGTACTC
+
>><845;>8;;2444,49@ABCDDD=;<=CA
@7RKHZ:00398:00487
TCTCTATGCGCTCCACATGTCTAAGGTA
+
:99BC<9<;BA==<>9<<8>B995;599
@7RKHZ:00399:00486
ATATCGCGAGGGTATGGAAGACTCTATAG
+
BB@@@A@C?>><<<;A@IBDDG??10000
@7RKHZ:00350:00529
ACGAGTGCGTTCCCCATGTCGTAGGTACTC
+
=@>99;<94:8=9=6@@>@AA999589444
@7RKHZ:00353:00540
ACGAGTGACGTTCCCCATGTCGTAGGTACTC
+
8=011//////777711444;=9:9?;??C@
@7RKHZ:00356:00517
ACGAGTGCGTTCCCCATGTCGTAGGTACTC
+
@>;99;<;;<?CGG9DBCCCCCBB@CCAA@
@7RKHZ:00358:00517
AACGAGGTGCGTT
+
1,/.//,4499;2
@7RKHZ:00359:00513
ACGAGTGCGTTCCCCA
+
@1-*****,02222*/
@7RKHZ:00361:00545
ACGAGTGCGTTCCCCATGTCGTAGGTACTC
+
@AB@?@@>>@5999/9E>@@CCBC=@<=<A
@7RKHZ:00362:00543
ACGAGTGCGTTCCCCATGTCGTAGGTACTC
+
>>A111///7,///*/444::99968>?@A
@7RKHZ:00363:00531
ACGAGGTGCGTTCCCCATGTCGTAGGTACTC
+
99794?;;8=8;>==,949999:44234449
@7RKHZ:00365:00503
ACGAGTGCGTTCCCCATGTCGTAGGTACTC
+
9;C::<CDCCACCC:CD@?@CBBB@@<<<B
@7RKHZ:00369:00529
ACGAGTGCGTTCCCCATGTCGTAGGTACTC
+
91;11/////,4AA8BDC==<>>>;899<<
@7RKHZ:00370:00501
ACGAGTGCGTTCCCCATGTCTTAGGTACTC
+
@@AC99<AAB>BAB9A@A=9;8;C@A@BBC
@7RKHZ:00370:00519
ACGAGTGCGCCCCATGTCGTAGGTACTC
+
::AA@@>?9999/9BACBC@@@=;;<A@
@7RKHZ:00370:00527
ACGAGTGCGTTCCCCATGTCGTAGGTACTC
+
94348444442444,444499=8>=<B=B@
@7RKHZ:00370:00531
ACGAGTGCGTTCCCCATGTCGTAGGTACTC
+
99>999999924;;,::AB>>88<-11/1/
@7RKHZ:00371:00532
ACGAGTGCGTTCCCCATGTCGTAGGTACTC
+
AAB>>@AA?@<AAA7BCCCCCBAB@>@ACC
@7RKHZ:00371:00543
ACGAGTGCGTTCCCCATGTCGTAGGTACTC
+
=@C99<ACAD=AAA8A@AAHBBBCCB<=>B
@7RKHZ:00372:00505
ACGAGTGCGTTCCCCATGTCGTAGGTACTC
+
49>;1111//,/8:11:BB==<99=;B@A>
@7RKHZ:00372:00531
ACGAGTGCGTTCCCCATGTCGTAGATAC
+
49899444442444,4444444449873
@7RKHZ:00372:00534
ACGAGTGCGTTCCCCATGTCGTAGGTACTC
+
F97889994999BB7<:FCCBEDC?ACAA@
@7RKHZ:00373:00508
ACGAGTGCGTTCCCCATGTCGTAGGTACTC
+
9:AB;;<BAB=@@@8A;<;DBBBC@@@A<<
@7RKHZ:00375:00506
TGATACGTCTCCTTCCTTAGTTACTTCA
+
>>>>94884892969>;299969@B@CF
@7RKHZ:00375:00540
ATCAGAACACGGAC
+
8001//,.//4244
@7RKHZ:00375:00543
ACGAGTGCGTTCCCCATGTCGTAGGTACTC
+
9;B:;<B@>C;>@@6@A@CCFCCC?:<<C@
@7RKHZ:00376:00507
ACGAGTGCGTTCCCCATGTCGTAGGTACTC
+
??CB:9<CBB=A@@6@9<;CCCAB>?;><B
@7RKHZ:00376:00521
ACGAGTGCTTCCCCATGTCGTAGGTACTC
+
=?;=A>>>?=@AB6@@CA<<<<9<@AAAB
@7RKHZ:00377:00541
TCTCTATGCGCTCCACATGTCTAAG
+
8844=FBBCCCBB?EB@=@@;91:A
@7RKHZ:00378:00530
ACGAGTGCGTTCCCCATGTCGTAGGTACTC
+
9<A@@@BBCC@CCC9C:::CC@?@BBAAAD
@7RKHZ:00379:00525
TAGTATCAGCCTCCGCCATGACGAAGGTATTCC
+
/1/////4442442449;<<<;11,1,///,/,
@7RKHZ:00379:00540
ACGAGTGCGTTCCCCATGTCGTAGGTACTC
+
949444994489992>999>91,0*-,,,,
@7RKHZ:00382:00537
CGTGCTCTAGCACAGGATTTGTGTAGA
+
44494/,,,,,/44989::-///////
@7RKHZ:00382:00538
ACGAGTGCGTTCCCCATGTCGTAGGTACTC
+
>><@@BBB@B?BBB9CEBBCCCBB=@AAAC
@7RKHZ:00382:00541
AGCACTGTAGCTGTCACTAGTTACTTGT
+
AABABB@><AACABACB==:4599859B
@7RKHZ:00383:00537
ATATCGCGAGGGTATGGAAGACTCTATAG
+
;<;;@ACAAADACBBB9;7<A??@>>888
@7RKHZ:00386:00509
ACGAGTGCGTTCCCCATGTCGTAGGTACTC
+
9:;@@>@BBBACHD:DDBAAABAC9;>=A@
@7RKHZ:00386:00534
ACGAGTGCGTTCCCCATGTCGTAGGTACTC
+
9;ABBAAABB=@>>6@AA@@@B@@>@A9<9
@7RKHZ:00387:00542
ACGAGTGCGTTCCCCATGTCGTAGGTACCTC
+
@A@;89>@>>;?AA4<9><?1111,.//,49
@7RKHZ:00391:00519
ACGAGTGCGTTCCCCATGTCGTAGGTATC
+
1/./,,,,//,///*//444498893444
@7RKHZ:00395:00506
ACGAGTTGCGTTCCCCATGTCGTAGGTACTC
+
9=::11,/6687;::09449>=>99489499
@7RKHZ:00395:00529
ACGAGTGCGTTCCCATGCTCGTAGGTACGTC
+
8889994444244-4;44//////,/7////
@7RKHZ:00397:00537
ACGAGTGCGTTCCCCATGTCGTAGGTACTC
+
??BBBB@AAA@AAA8ABBBB@@;948999<
@7RKHZ:00397:00542
ACGAGTGCGTTCCCCATGT
+
88344444442///*///,
@7RKHZ:00397:00543
TAGTATCAGCCTCGCCATGACGAAGGT
+
@=111:888C?BC@>;=<000+*)*)*
@7RKHZ:00399:00513
AGCACTGTAGCTGTCACTAGTTACTTGT
+
@?>@@=;>CBBBCCCB?=;442999544
@7RKHZ:00399:00527
ATATCGCGACGGGTATGGAAGACTCTATAG
+
489;9977////+///8:;;@??BB;9.;.
@7RKHZ:00399:00532
AGCACTGTAGCTGTCACTAGTTACTTGTG
+
BBB?A@?AAA<<9====?@DBB@995449
@7RKHZ:00350:00594
ATATCGCGAGGGTATGGAAGACTCTATA
+
@@?@@AC@;;9199<<@CAEDCAA@CAA
@7RKHZ:00353:00596
ACGAGTGCGTTCCCCATGTCGTAGGTACTC
+
:94111//::;;;;6C<<<ABBBC?@@=>C
@7RKHZ:00357:00570
ACGAGTGCGTTCCCATGTCGTAGGTACTC
+
9;AA;<9@@@69914999@BC@A=?;999
@7RKHZ:00359:00585
ACGAGTGCGTTCCCCATGTCGTAGGTACTC
+
==;@;;<@@@5999/99>>A>999589999
@7RKHZ:00360:00569
ACGAGTGCGTTCCCCATGTCGTAGGTACTC
+
B?;@989B;<<<HGBEABCAA<><;111//
@7RKHZ:00360:00584
ACGAGTGCGTTCCCGATGATCGTAGTACT
+
993488984424=-444444444444994
@7RKHZ:00362:00558
ACGAGTGCGTTCCCCATGTCGTAGGTACTC
+
CDAAEB<;;?=>>>4>999BB@>=<799?>
@7RKHZ:00362:00559
ACGGTGCGTTCCCCATGTCGTAGGTACTC
+
BBC89<CCC@BBB:C:<:BBB>A?@AAAC
@7RKHZ:00363:00580
TGATACGTCTCAGTTACTTCAGTGC
+
BBB@9;;;;AACCI?DECDDCAA@B
@7RKHZ:00364:00568
ACGAGTGCGTTCCCCATGTCGTAGGTACTC
+
==7;;@>>@@5999/9F@BBCBCC@BCCCC
@7RKHZ:00364:00580
ACGAGTGCGTTCCCCATGTCGTAGGTACTC
+
9<CDB@BA=88>>>4>@99;<<@@=B@@C>
@7RKHZ:00365:00579
TCTCTATGCGCA
+
@AAAAFCCCCCC
@7RKHZ:00366:00571
ACGAGTGCGTTCCCCATGTCGTAGGTACTC
+
=?:<<B@@??2444/9BBBCCCCE@8:<DC
@7RKHZ:00368:00585
CGTGTCTCTAGGCACAGGATTTTGTGTAG
+
==@BBCGCFCC=@?C@D<9994/9B>>>B
@7RKHZ:00368:00592
GTCTCTATGCGCTCCACATGTCTAA
+
2489:=B??A?99929494444,,*
@7RKHZ:00369:00580
ACGAGTGCGTTCCCCATGTCCGTAGGTAC
+
@@?;;;<;4:89992966//,/666,./4
@7RKHZ:00371:00579
ACGAGTGCGTTCCCCATGTCGTAGGTACTC
+
>@@A@@>@>>2444/9@?>=9448274444
@7RKHZ:00372:00583
ACGAGTGCGTTCCCCATGTCGTAGGTACTC
+
9>?98999489==A9ACBA@@;99<899>9
@7RKHZ:00377:00556
ACGAGTGCGTTCCCCATGTCGTAGGTACTC
+
??BABBBBBB@CCC:CC==?=9;;>?@ABB
@7RKHZ:00377:00557
ACGAGTGCGTTCCCCATGTCGTAGGTACTC
+
@>?@@<<<@@>AA@4@9944==9?@>@@B9
@7RKHZ:00377:00575
ACGAGTGCGTTCCCCATGTCGTAGGTACTC
+
>>>=89994;2444,49;@BB<<;>;<9?A
@7RKHZ:00377:00582
ACTGACTACACACACAGAAAGATTGGTGC
+
BBBBBCCDCCCC?9>>988/883777;A@
@7RKHZ:00379:00583
ACGAGTGCGTTCCCCATGTCGTAGGTACTC
+
BB9<;@AB@A>AHG:CCCCB=::;,01111
@7RKHZ:00380:00574
ACGAGTGCGTTCCCCATGTCGTAGGTACTC
+
9;@@@BBBCH@CCC:CCDCCBCDD@9:<BA
@7RKHZ:00380:00592
ACGAGTGCGTTCCCCATGTCGTAGGTACTC
+
99>>>>>>9954;;,9444;4448734444
@7RKHZ:00381:00567
ACGAGTGCGTTCCCCATGTCGTAGGTACTC
+
8;C@ABCKCB?CBB7??@@CC;;;>8<999
@7RKHZ:00383:00597
ACGAGTTGCGTTTCCCC
+
=>811/5/////+///*
@7RKHZ:00384:00582
ACGAGTGCGTTCCCCATGTCGTTAGGTACTC
+
<<0//8//492444,44/////,/8,.//;9
@7RKHZ:00386:00554
ACGAGTGCGTTCCCCATGTCGTAGGTACTC
+
44349498@@5999-49<<<111=;==>D@
@7RKHZ:00386:00593
TCTCTATGCGCTCCACATGTCTAAGGT
+
BBCCCCAABCCAA>BAA@CCC<<;<@9
@7RKHZ:00387:00575
ACGAGTGCGTTCCCCATGTCGTAGGTACTC
+
@>;:;;>@??;A@A6@B@@BB;<<@CGBB@
@7RKHZ:00388:00558
TCTCTATACGCTCCACATGTCTAAAGGTA
+
CC<;<<BAABDCC@C::9?@1111+/,/6
@7RKHZ:00389:00563
AGCACTGTAGCTGTCACTAGTTACTTGT
+
@CBC;:@D@AACCCBB@=94429>>;>A
@7RKHZ:00389:00586
ACGAGTGCGTTCCCCATGTCGTAGGTACTC
+
99>A<<@CCD@BCC9BECBB://1,01111
@7RKHZ:00389:00594
TGATACGTCTCCTTCCAGTGC
+
B?AB>88=111-/777<8849
@7RKHZ:00389:00595
ACGAGTGCGTTCCCCATGTCGTAG
+
9;AAAC@=8;2///*///////44
@7RKHZ:00391:00576
TCTACTATGCGTCCCACATGTCTAAGGTAC
+
///////88:4444-44449A944242449
@7RKHZ:00392:00570
ACGAGTGCGTTCCCCATGTCGTAGGTACTC
+
89>999<<<CAFIG9DDACBAABA8;9999
@7RKHZ:00393:00557
ACGAGTGCGTTCCCCATGTCGTAGGTACTC
+
99>A>>@@@@=@CE:CB><11111,0;194
@7RKHZ:00393:00573
AGCACTGTAGCTGTCACTAGTTACTTGT
+
<BBBCCBEAAAA<<<CAA=;;59>>;>>
@7RKHZ:00393:00595
ACGAGTGCGTTCCCCATGTCGTAGGTACTC
+
9;ACA?@@995444,449994444234994
@7RKHZ:00395:00594
ACGAGTGCGTTCCCCATGTCGTAGGTACTC
+
8>?;;;ABA@=>?>499999<11>>>1///
@7RKHZ:00396:00572
TAGTATCAGCCTCGCCATGACGAAGGTATTCC
+
?>>999499928@996911/8/1,/,///,42
@7RKHZ:00397:00555
ACGAGTGCGTTCCCCATGTCGTAGGTACTC
+
BACBB@AAAA@GCF:ECBAAC>===@;<<B
@7RKHZ:00397:00584
ACGAGTGCGTTCCCCATGTCGTAGGTACTC
+
ABBCB?@@@A<AAA9BBBBCB<;;?>@>?9
@7RKHZ:00398:00567
ATATCGCGACGGTATGGAAGACTCTGATAG
+
889444;44442449:24244444489733
@7RKHZ:00398:00591
ACGAGTGCGTTCCCCATTGTCGTAGGTTCTC
+
>@@BA@@@AB?BCC9BC;<<<<@@@585999
@7RKHZ:00351:00622
ACGAGTGCGTTCCCCATGTCGTAGGTACTC
+
==7?@@998;2999,49999=994639494
@7RKHZ:00352:00620
ACGAGTGCGTTCCCCATGTCGTAGGTACTC
+
BBBB???>>@5999/9F@@ACCBB@<;<<B
@7RKHZ:00353:00612
TGATACGTCTCCTTCCTTAGTTACTTCA
+
CCBB?@@CB?>==697;>@@@=AEDACC
@7RKHZ:00353:00648
ACGAGTTGCCGTTTCCCCCATGTCGTAGGTTACTC
+
9@8448599=?BH>CCB;+4444/////,.,///6
@7RKHZ:00354:00600
ACGAGTGCGTTCCCCCCCC
+
49;;@776//,////////
@7RKHZ:00356:00611
ACGAGTGCGTTCCCCATGTCGTAGGTACTC
+
:;89@@999@6999/9999ACA>@;>9999
@7RKHZ:00359:00608
TAGTATCAGCCTCGCCATGACGAAGGTATTCC
+
444?CCDCCB@BAAA@CB@==4959<999295
@7RKHZ:00359:00645
ACGAGTGCGTTACCCATGCTCGTAGGTACAGTC
+
883946////,//856669:44///,/8////8
@7RKHZ:00360:00628
TAGTATCAGCCTCGCCATGACGAAGGTATTCC
+
49>AA@AABA<@@9959>>9999542444242
@7RKHZ:00360:00637
ACGAGTGCGTTCCCCATGTCGTAGGTACTC
+
ABBB>@>>>>5999,4:@@99;;A=?ADDA
@7RKHZ:00362:00649
ACGAGTGCGTTCCCATGTCGTAGGTACTC
+
498999899;5990499>@BBBB?@A@@@
@7RKHZ:00363:00618
ACGAGTGCGTTCCCCATGTCGTAGGTACTC
+
AB?BABA???5444/9@@@CCHCCAA@AAB
@7RKHZ:00368:00602
ACGAGTGCGTTCCCCATGTCGTAGGTACTC
+
BCBBBCA>>>5999,9?@@AABA@?ACBAA
@7RKHZ:00368:00622
CGTGTCTCTAGGCACAGGATTTTGTGTAGA
+
9;BAAAFEIEFB=<<?989999/9994844
@7RKHZ:00369:00634
ACGAGTGCGTTCCCCATGTCGTAG
+
>>A8;;9>>>2999/4//--,,,,
@7RKHZ:00370:00628
ACGAGTGCGTTCCCCATGTCGTAGGTACTC
+
?=;?;89A@@?CGG:CBCBBBB==<?AAAA
@7RKHZ:00370:00648
ACGAGTGCGTTCCCCATGTCGTAGGTACTC
+
4;;A@AABCB@CHC5:<EBDECCB@CBBBE
@7RKHZ:00372:00637
AGTATCAGCCTCGCCATGACGAAGGTATTCC
+
4444;;;@A988896989998=892444249
@7RKHZ:00373:00637
ACGAGTGCGTTCCCCATGTCGTAGGTACTC
+
49899?>>=>5999,49;>>9=>>689911
@7RKHZ:00374:00601
TACTGAGCTCCA
+
>89;9@@4//5*
@7RKHZ:00374:00615
ACGAGTGCGTTCCCCATGTCGTAGGTACTC
+
=:;;BAB@AA@CCC:CBCB@?<11-01/,,
@7RKHZ:00375:00604
ACGAGTGCGTTCCCCATGTCGTAGGTACTC
+
9<BC@AA@B@7;;;4<ABCCCBBB@@AACB
@7RKHZ:00376:00601
TCTCTATGCGCTCCACATGTCTAAGGTA
+
@@AB;94;=11/17>:A?@<DECAC@CC
@7RKHZ:00376:00642
ATATCGCGAGGGTATGGAAGACTCTATAG
+
;?>>>@>999919?9=;CCCCB@@@B@??
@7RKHZ:00377:00613
ACGAGTGCGTTCCCCATGTCGTAGGTACTC
+
BB;<<A;99@6999-9?BB>232A-11=:;
@7RKHZ:00377:00616
AGCACTGTAGCTGTCACTAGTTACTTGT
+
;>>>94449?:>@ACBBCBBB>;99;>9
@7RKHZ:00378:00619
ACGAGTGCGTTCCCCATGTCGTATGGTAAC
+
449444>>?BACHC8<;9//////,22222
@7RKHZ:00379:00613
ACGAGTGCGTTCCCCATGTCGTAGGTACTC
+
?@C;<=CACD@DJD:DA<;<<>>>>:99?>
@7RKHZ:00380:00628
ACGAGGTGCGTTCCCCATGTCCGTAGGTACTC
+
843442449::<AA@29;111,-2000**,,,
@7RKHZ:00380:00632
ACGAGTGCGGTTCCCCATGTCGTAGGTACTC
+
9;A@BB<<<F@8<<9/999;BBAAC8:<==C
@7RKHZ:00381:00613
AACGAGTGCGTTCCCCATGTCGATAGGTACTC
+
1,/467499;@<ACC9A?////////,.//44
@7RKHZ:00381:00624
ACGCTCGACATGCCCAGGTACAGGAG
+
9;79@B@BBBBCCC>BB>ABB@@=@@
@7RKHZ:00382:00641
ATCAGACACGGACACA
+
>::1*****,2,,444
@7RKHZ:00383:00600
TCTCTATGCGCTCCACATGTCTAAGGT
+
@@CCBCBCCB@999;BB@BBBCC@B?B
@7RKHZ:00384:00619
ACGAGTGCGTTCCCCATGTCGTAGGTAACTC
+
997==>>;@@6999/9@@@>;;;@<>B=>?>
@7RKHZ:00384:00638
TGATACGTCTCCTTCCTTAGTTACTTCA
+
=@@B:99@>99592424878:7444244
@7RKHZ:00385:00618
ATATCGCGAGGGTATGGAAGACTCTATA
+
?@@@CCCCBCC>CEBC?DDBDBBCCCC@
@7RKHZ:00386:00628
ATGAGTGCGTTCCCCATGTCGTAGGTACTC
+
>@:;9CBBABBCHG9A<<<99>>>589494
@7RKHZ:00387:00619
TCTCTATGCGCTCCACATGTCTAAGGTA
+
CCCCABBCABCBB?BBBBBA?9969699
@7RKHZ:00387:00626
TGATACGTCTCCTTCCTTCAGTGC
+
BBBB9;99@995<@A>C?DDCCCC
@7RKHZ:00388:00620
ACGAGTGCGTTCCCCATGTCGTAGGTACTC
+
:<C@@ABBBC@BCC:CA@@A@@@A=;<<<A
@7RKHZ:00388:00637
ACGAGTGCGTTCCCCATTGTTCTATGGTACTTC
+
@9344444442444,4/,//,/8664,.44424
@7RKHZ:00389:00621
ACGAGTGCGTTCCCCATGTCGTAGGTACTC
+
9<CBBBDCBB?CCC8@AA999999689999
@7RKHZ:00391:00600
AGCACTGTAGCTGTCACTAGTTACTTGT
+
;ABCBABC;<<CBBBBBABBB@BBB=@B
@7RKHZ:00391:00625
ACGCTCGACATGCCCAGGTACAGGAG
+
@?ABB?AACBAACC=BB@BBC<:;<C
@7RKHZ:00392:00619
ATATCGCGAGGGTATGGAAGACTTCTATAGGAGACTCA
+
8>==?>999>>144442424444243331136111611
@7RKHZ:00394:00602
AACGAGTGCGTTCCCATGTCGTAGGTACTC
+
9243444444/,//+/////798873444:
@7RKHZ:00394:00621
ACGAGTGCGTTCCCCATGTCGTAGGTACTC
+
>9348444995999/9999@B@9;589944
@7RKHZ:00394:00640
TGATACGTCTCCTTCCTTAGTTACTTCAGTG
+
@CB?@ACA@ACAC;<;;?A@?=AB<;<:111
@7RKHZ:00395:00634
ACGCTCGACATGCCCAACAGGAGACTG
+
89>>999999999@1959@?487BB>;
@7RKHZ:00397:00616
TCTCTATGCGCTCCACATGTCTAAGGTA
+
CCBDCDAAA;;;@=@@D@@=@4959699
@7RKHZ:00397:00642
TACTGAGCTACACACACAGAAAGATTTGGTGC
+
@99999494:89/111////656444-31331
@7RKHZ:00399:00612
ACGAGTGCGTTCCCCATGTCGTAGGTACTC
+
9<CA@@CCAA>AGH9CEBAAABA@>B==<A
@7RKHZ:00352:00655
ATATCGCGAGGGTATGGAAGACTCTATAG
+
@@@BCCB@@CC<A?B@=AAAAB@B?@@??
@7RKHZ:00354:00658
ACGAGTGCGTTCCCCATGTCGTAGGTACTC
+
8=7:;<<A@@599;,9@@<<<AAC?ABBB@
@7RKHZ:00355:00693
ACGAGTGCGTTCCCCCATGTCGTAGGTATC
+
980////,,220000),,,/6668=<;===
@7RKHZ:00362:00653
ATATCGCGACGGTATGGAAGAC
+
47844966///,//68,/,/4/
@7RKHZ:00366:00658
ATCAGACACGGACACAGCAGAACACACAGA
+
98A;987944244:9::444424;444,,,
@7RKHZ:00366:00661
ACGAGTGCGTTCCCCATGTCGTAGGTACTC
+
;;?AAA<;9@5999/9999>@99958>999
@7RKHZ:00367:00658
ACGAGTGCGTTCCCCATGTCGTAGGTACTC
+
8979999;AC@CHH9C=<;99<<<:@1/1/
@7RKHZ:00367:00662
TCTCTATGCGCTCCACATGTCTAAGGT
+
ABBDECC@@AD@@?ABCBBCBDA8:69
@7RKHZ:00368:00660
ACGAGTGCGTTCCCCATGTCGTAGGTACTC
+
9;;@@ACCCB@CCC9CBAABBBBB@?BBBB
@7RKHZ:00370:00671
ACGAGTGCGTTCCCCATGTCGTAGGTACTC
+
9<C@@@BB@B=@@@6@@BA@A>9948;<BB
@7RKHZ:00372:00659
TCTCTATGCGCTCCACATGTCTAAGGT
+
BCCCBBC?=CDBB@BCDB888//,1:;
@7RKHZ:00372:00680
ACGAGTGCGTTCCCCATGTCGTAGGTACTC
+
=?;@AAA@@@5999/9BACDCCDD@?AA@B
@7RKHZ:00374:00693
ACGAGTGCGTTCCCCATGTCGTAGGTACTC
+
8>>>@>994;2444,4499;;;;96:BBBC
@7RKHZ:00377:00666
ACGAGTGCGTTCCCCATGTCGTAGGTACTC
+
?@ABBCBBBA@BAA6?ABBDBBA?<?@@@9
@7RKHZ:00381:00650
TACTGAGCTACACACACAGAAAGATTGGTG
+
944;;4449998911//,,,,*,,/,,004
@7RKHZ:00381:00659
AGCACTGTAGCTGTCACTAGTTACTT
+
//1/////99999>>@91111-11--
@7RKHZ:00381:00662
ACGAGTGCGTTCCCCATGTCGTAGGTTACTC
+
?AC?@@BGCC@CCC9B<<;=<<;;-1,//86
@7RKHZ:00390:00691
TAGTATCAGCCTCGCCATGACGAAGGTATTCC
+
89?;;<CCCB@BA:929==>>9969@@@A695
@7RKHZ:00391:00669
AGCACTGTAGCTGTCACTAGTTACTTGTG
+
9;B>@>;<99444444/////771118=9
@7RKHZ:00391:00690
ACGAGTGCGTTCCCCATGTCGTAGGTACTC
+
8>?<<;@@@@6999-9B@A@C@9988@@@B
@7RKHZ:00391:00693
ACGAGTGCGTTCCCCATGTCGTAGGTACTC
+
//.//444482444,4;999=988234444
@7RKHZ:00392:00699
ACGAGTGCGTTCCCCATGTCGTAGGTACTC
+
=@;@@BA>>>5999/9??@BCCBB@CAAAC
@7RKHZ:00395:00698
ACGAGTGCGTTCCCCATGTCGTAGGTACTTC
+
BB9<;>>?995999/9@@999911,0111,/
@7RKHZ:00399:00671
ACGAGTGCGTTCCCCATGTCGTAGGTACTC
+
;;7=>989999<BB8B>=<B@@?A>;<<A@
@7RKHZ:00352:00712
TCATGAGCTACGACACAGATTGAATGAGTAG
+
,,****,.34:67//////87/424444444
@7RKHZ:00353:00749
ATATGCGAGGGTATGGAAGACTCTATA
+
/.,,,////8+//4499244444/...
@7RKHZ:00359:00744
ACGAGTGCGTTCCCATGTCTAGGT
+
99899999=@59914944449977
@7RKHZ:00361:00733
ACGAGTGCGTTCCCCA
+
99?>>@?1//,///*/
@7RKHZ:00364:00727
ACGAGTGCGTTCCCATGTCGTAGGTACTC
+
498;;9>@>@69914>>>BCF@A=@AAAA
@7RKHZ:00364:00728
ATATCGCGAGGGTATGGAAGACTCTATAG
+
=799>?4449:69997,/,/////6.311
@7RKHZ:00365:00748
ACGAGTGCGTTCCCCATGTCGTAGGTACTC
+
/10/1::6885999/9@>9;=BACAC<<=@
@7RKHZ:00366:00709
ATCAGAACACGGACACAGCAGAACACACA
+
@;;<11,//6;24494444466,/111/,
@7RKHZ:00366:00728
AGCACTATAGCTGTCACTAGTTACTTGT
+
=9/1/1//7:::CDCCBABA><?9959>
@7RKHZ:00370:00739
ACGAGTGCGTTCCCATGTCGTAGGTACTC
+
8@:;<BA@@@59909999>><11-01111
@7RKHZ:00372:00704
ACGAGTGCGTTCCCCATGTCGTAGGTACTC
+
BBABABBBB@5999/9??>@@999;899@>
@7RKHZ:00373:00733
ACGAGTGCGTTCCCCATGTCGTAGGTACTC
+
=B<@>@@@@@;@>@6@@ABDDCCC?AAAA@
@7RKHZ:00375:00711
ACGAGTGCGTTCCCCATGTCGTAGGTACTC
+
BBABBBBB@@5999/9@@ACDBBB@@AACC
@7RKHZ:00380:00719
ACGAGTGCGTTCCCCATGTCGTAGGTACTC
+
B99<<=B@@F7;;9/9BBCDCCCC@C<<<C
@7RKHZ:00381:00711
ATATCGCGTACGGGTATGGAA
+
9;:4489444444-444989?
@7RKHZ:00384:00739
ACGAGTGCGTTCCCCATGTCGTAGGTACTC
+
9:@@@A@B@@7;;;5<BCBCCCBC@A:<>C
@7RKHZ:00386:00721
TCTCCGCTCCACATGTCTAAGGTACTG
+
B<;<?@@@@CA;<;>@B:<:;?>A@?8
@7RKHZ:00387:00732
TAGTATCAGCCTCGCCATGACGAAGGTATTCC
+
9;@@ABC:=<=@BA@>BCCCCCB?B@@>@595
@7RKHZ:00390:00737
ACGAGTGCGTTCCCCATGTCGTAGGTACTC
+
CC9<<A@@AA5999/999>=6///,.////
@7RKHZ:00396:00706
ACGAGTGCGTTCCCATGTC
+
ABB@444444244-4//,,
@7RKHZ:00398:00727
ACGAGTGCGTTCCCCATGTCGTAGGTACTC
+
9<AAAAECC@6944/999;@BBBCDN==>C
@7RKHZ:00399:00732
TCTCTATGCGCTCCACATGTCTAAGGTA
+
AAA@ACCBBBA@?@A@A@AA?995969>
@7RKHZ:00356:00777
TGATAGTCTCCTTCCTTAGTTACTTCA
+
;<@9944/6:,/,/,/,//?244424/
@7RKHZ:00358:00768
ACGAGTGCGTTCCCCATGTCGTAGGTACTC
+
;;;;=BCBAB7;99/9D>>>;9897749=@
@7RKHZ:00365:00795
ACGAGTGCGTTCCCCATGTCGTAGGTACTC
+
49>?9999995994,4449=99=@<?9498
@7RKHZ:00368:00783
ATATCGCGACGGTGAAGCTCTATAGAG
+
9344444994424442449::499444
@7RKHZ:00373:00768
ACGAGTGCGTTCCCCATGTCGTAGGTACTC
+
9@89;<@>8;2444,4:;499==;2:49@9
@7RKHZ:00377:00782
ACGAGTGCGTTCCCCATGTCGTAGGTACTC
+
==<@@AB@AA>AAA7@@@AAA<;9<BCBCC
@7RKHZ:00386:00790
ACGAGTGCGTTCCCCATGTCGTAGGTACTC
+
BA>@@999>>5999,4:?@@<;;@>89<@@
@7RKHZ:00389:00794
ACGCTCGACATGCCCAGGTACAGGAG
+
??>@=====@>>AA:<<ABBA@>;>8
@7RKHZ:00392:00750
ACGAGTGCGTTCCCCATGTCGTAGGTACTCAACTTCT
+
;;;>>>?49469AA9A@@@BBBCE@BBA7-*)**)**
@7RKHZ:00393:00796
ACGAGTGCGTTCCCCATGTCGTAGGTACTC
+
=B@BBB@@AC@CCJ:CCCBB@??@:011=:
@7RKHZ:00357:00840
ACGAGTGCGTTCCCCATGTCGTAGGTACTC
+
=?>A@@@@?BECCC:C==<ABA@@<89994
@7RKHZ:00359:00849
ACGAGTGCGTTCCCCATGTCGTAGGTACTC
+
BBD9:;@CB@8;<<4<@@@CCBCC=?;<;?
@7RKHZ:00361:00808
ACGAGTGCGTTCCCCATGTCGTAGGTACTC
+
@ACCB@@8895999/9@@@ACBAC@B@@>>
@7RKHZ:00362:00830
ACGAGTCGTCCCATGCG
+
88.///69444-44444
@7RKHZ:00362:00834
ACGAGTGCGTTCCCCATGTCGTAGGTACTC
+
?@BBBBBBBC>BBB9B@@@BB@@@@;<<A9
@7RKHZ:00363:00811
ACGAGTGCGTTC
+
?@@;;>BBCC>B
@7RKHZ:00369:00838
ACGAGTGCGTTCCCCATGTCGTAGGTACTC
+
9;@999<@>@>BAB7A<<<<=<AC?@A@@>
@7RKHZ:00373:00811
TGATACGTCTCCTTC
+
AAA@=8481--+*)*
@7RKHZ:00373:00818
ACGAGTGCGTTCCCCATGTCGTAGGTACTC
+
?=7<<CBBBC=AAA4;<BAAA<<;989>>?
@7RKHZ:00376:00847
ACGAGTGCGTTCCCATGTCTAGGTAC
+
AA99<99999244-444444439344
@7RKHZ:00378:00825
ACGAGTGCGTTCCCCATGTCGTAGGTACTC
+
9;:C@@ACCC>BBB9A@BBA;;;A>89<B9
@7RKHZ:00381:00831
ACGAGTGCGTTCCCCATGTCGTAGGTAACTC
+
1/688999AC@CCC:FIBBB>;;;:11,///
@7RKHZ:00382:00823
ACGAGTGCGTTCCCCATGTCGTAGGTACTC
+
@?@@BBB@AA;>>=4??>@999=>;>@<<;
@7RKHZ:00382:00843
CGTGTCTCTACGGCACA
+
4:444444449989///
@7RKHZ:00388:00840
TGATACGTCTCCTTCCTTAGTTACTTCCAGTG
+
<;@A>>999996929248889999924:4994
@7RKHZ:00395:00841
ACGAGTGCGTTCCCCATGTCGTAGGTACTC
+
<;;9>>9999<=BC:GEAACAA>?;>>994
@7RKHZ:00397:00840
ACGAGTGCGTTCCCCATGTCGTAGGTACTC
+
@@BBEBBA;;2444/99B@BBAAA=?@@@@
@7RKHZ:00350:00850
ACGAGTGCGTTCCCCATGTCGTAGGTACTC
+
@@@BBBB@>C5999/999998444234444
@7RKHZ:00357:00850
TACTGAGCTACACACACAGAAAGATTGG
+
9;499;9989999994444//+///,.6
@7RKHZ:00366:00869
ACGAGTGCGTTCCCCATGTCGTAGGTACTC
+
=BAB@@@AAB=@>>4??@@@A>??<89994
@7RKHZ:00366:00870
TAGTATCAGCTTCGCCATGACGAAGGTATTCC
+
>>9994494998;98@@@;=;@>;>=@@@AD=
@7RKHZ:00370:00862
ACGAGTGCGTTCCCCATGTCGTAGGTACTC
+
9;A;;<CDCC@BCD:EAAA@C@>@=<<<AA
@7RKHZ:00372:00857
ATGATCTCTCCG
+
433///////,/
@7RKHZ:00373:00853
ACGAGTGCGTTCCCCATGTCGTAGGTACTC
+
4984>>>=>>6999/9@>AADCCBB;<<<@
@7RKHZ:00374:00852
ACGAGTGCGTTCCCCATGTCGTAGGTACTC
+
44>8>@C@AA@CBB7<999?>>>>;34449
@7RKHZ:00381:00868
ACGCTCGACATGCCCAGGTACAGGAG
+
==CBBAAAC?@===5@@<>@@9959>
@7RKHZ:00382:00878
TCTCTATGCGCTCCCACATGTCTAAGGTACTGT
+
9444999>994444-44:99===9899///,,,
@7RKHZ:00384:00868
TCTCTATGCGCTCCACATGTCTAAGGTA
+
@@A@;<49:1//1,/669;@@C?=?@AA
@7RKHZ:00386:00855
ACGAGTGCGTTCCCCATGTCGTAGGACTC
+
1/.//494442444,44////,,,2,,//
@7RKHZ:00386:00868
ACGAGTGCGTTCCCCATGTCGTAGGTACTC
+
99?99999995999,9>99<CBCC@BCC<9
@7RKHZ:00386:00874
TACTGAGCTACACACACAGAAAGATTGTG
+
4944;99=9999=9;4444//+/,,*,,,
@7RKHZ:00392:00878
ACGAGTGCGTTCCCCATGTCGTAGGTACTC
+
898;;;A@?@=@>>/99@A@@@@@;89999
@7RKHZ:00393:00884
ATCAGACACGGACACAGCAGAACACACA
+
9889998444699=?A@A@>?<999>?;
@7RKHZ:00395:00883
CGTGTCTCTACGGCACATGGATTTTGTGTAGAGGCA
+
///8;::99444246////7////*////4444244
@7RKHZ:00395:00890
ACGAGTGCGTTCCCCATGTCGTAGGTACTC
+
9@AA@A@>882444,4;B@ABCCB8:<<@@
@7RKHZ:00396:00857
ATAGCTCCGACA
+
97===@;2///*
@7RKHZ:00367:00905
ACGAGTGCGTTCCCCATGTTCGTAGGTACTC
+
498;99>=88<==92=;--+-***0)*,,//
@7RKHZ:00369:00901
ACGAGTGCGTTCCCCATGTCGTAGGTACTC
+
443489C@@@6999/4??>@@@>@<?<;<@
@7RKHZ:00369:00903
ACGAGTGCGTTCCCCATGTCGTAGGTACTC
+
4;C<;<DGECDCCC9AABBCBCAA?B;<<C
@7RKHZ:00371:00915
TGATACGTCTCCTTCCTTAGTTAC
+
CBAB9;99999598=51,//1,//
@7RKHZ:00375:00922
ACGAGTGCGTTCCCCATGTCGTAGGTACTC
+
@@?BBECB@@5999-9??>ADCAA>A;<<@
@7RKHZ:00377:00914
ACGAGTGCGTTCCCCATGTCGTAGGTATC
+
@@?>>>121;88:;6>B=:4444/,.///
@7RKHZ:00380:00921
AGCACTGTAGCTGTCACTAGTTACTTGT
+
/////<?BABCCCCCC===9959@@<AB
@7RKHZ:00381:00933
ACGAGTGCGTTCCCCATGTCGTAGGTACTC
+
?@?BBB<99@5999,4:@@CBBBB=@ABA@
@7RKHZ:00394:00903
ATCAGACACGGACACAGCAGAACACACA
+
488999=@>@>@@99999@AB=@@@;98
@7RKHZ:00396:00928
ACGAGTGCGTTCCCCATGTCGTAGGTACTC
+
@A@ABBBAA@5999/99AAA999>4899?9
@7RKHZ:00374:01001
CGTGTCTCTAGGCACAGGATTTTGTGTAG
+
=ACCCCBEBCC?A@>>>69999/9@@884
@7RKHZ:00401:00029
TAGTATCAGCCTACGGTC
+
A@@@@@CB;000***)**
@7RKHZ:00402:00043
TGATACGTCTCCTTCCTTAGTTACTTCAGTGC
+
;AA;;;@ABBB?BCEBC@B@=6;9>@@999?9
@7RKHZ:00403:00044
ACGAGTGCGTTCCCCATGTCGTAGGTACTC
+
B?<===>?>>=?B@6B<;<C;;8@484999
@7RKHZ:00405:00016
TCTCTATGCGCTCCACATGTCTAAGGTACT
+
44444444:94895944444//8,/,/8//
@7RKHZ:00405:00027
ACGAGTGCGTTCCCCATGTCGTAGGTACTC
+
9:B;;<CBBB@CCC:CAA@EECBB@C<<<C
@7RKHZ:00405:00033
ACGAGTGCGTTCCCCATGTCGTAGGTACTC
+
@A@CEDBBBB@CCC:CCCC=@@;8489<<B
@7RKHZ:00407:00007
TAGTATCAACCTCGCCATGACGAAA
+
=@8994998>;>9442448894//+
@7RKHZ:00407:00023
ACGAGTGCGTTCCCCATGTCGTA
+
6/.////69:2999,4941/,,,
@7RKHZ:00409:00046
ACGAGTGCGTTCCCCATGTCGTAGGTACTC
+
B@@A<<;@??5<99/9911>2--70--,//
@7RKHZ:00410:00020
ACGAGTGCGTTCCCCATGTCGTAGGTACTC
+
?@CCCB@@@@==@@6@CCBCCC@@=?999A
@7RKHZ:00411:00033
ATATCGCGTACGGGTATGGAAGACTCTGATAGAG
+
989489///////+/669;>;99//////02,..
@7RKHZ:00412:00017
ACGAGTGCGTTCCCCATGTCGTAGGTACTC
+
>@B<;<FCCC@CHD9CABBCGCCBABCBCB
@7RKHZ:00412:00029
TCTCTATGCGCTCCACATGTCTAAGGT
+
CABBBBBBBCCBBAC::<CCBAC>A;>
@7RKHZ:00413:00022
ACGAGTGCGTTCCCCATGTCGTAGGTACTC
+
?B99<BA@@D2444/999;BCCCC@B===C
@7RKHZ:00414:00015
TCTCTATGCGCTCCATATGTCTAAGGTA
+
944494448////,///::<99=8969A
@7RKHZ:00415:00028
ACGAGTGCGTTCCCCATGTCGTAGGTATC
+
9;@BBCCCAA@CCA499999944477994
@7RKHZ:00417:00045
ACGAGTGCGTTCCCCATGTCGTAGGTACTC
+
BBBABCB@A;5444/999;ABBBC@B<<<@
@7RKHZ:00418:00047
ACGAGTGCGTTCCCCATGTCGTAGGTACTC
+
?B8<<@B@=>5499/9@ABCCCBB99;AAB
@7RKHZ:00423:00017
ACGAGTGCGTTCCCATGTCGTAGGTACTC
+
49?999>>99294-444449///,01///
@7RKHZ:00424:00023
ACGAGTGCGTTCCCCAATGTCGTAGGTACTC
+
998484=:?>:>>?121/;@>>;98779911
@7RKHZ:00427:00025
ACGAGTGCGTTCCCCATGTCGTAGGTACTC
+
@ACCBBCCBA8999499;;ACC@A=@CBB@
@7RKHZ:00427:00032
ACGAGTGCGTTCCCCATGTCGTAGGTACTC
+
9<CBA@A@@>5999/999<CCCBC?AA@;<
@7RKHZ:00430:00022
ACGAGTGCGTTCCCCATGTCGTAGGTACTC
+
==B>?@@>>?5999/9?>>ACBAA>A@AAC
@7RKHZ:00431:00029
ACGAGTGCGTTCCCCATGTCGTAGGTACTC
+
;9899;<;@@<ABB8AABBAAABDBCBBHC
@7RKHZ:00432:00019
TCTCTGCGCTCCACATGTCTAAGGTA
+
BBBABCDB<=<BF<<=IEDCC@C@CB
@7RKHZ:00433:00019
ACGAGTGCGTTCCCCATGTCGTAGGTACTC
+
AAABBBBABB@BCD:CBBBCCBBB@;<>BB
@7RKHZ:00434:00036
CGTGTCTCTAAGGCACATGGATTTTGTGTAGA
+
44@@;91///,/569==99:4444,4//////
@7RKHZ:00435:00031
ACGAGTGCGTTCCCCATGTCGTAGGTACTC
+
?><@?@A@>>2444/9@@ABCB>@;>999?
@7RKHZ:00437:00020
ACGAGTCGTTCCCCATGTCGTAGGTATC
+
8=89444992444,499=:A>>@<??>@
@7RKHZ:00439:00015
ACGGTGCGTTCCCC
+
=B@<?@BCB?CCC9
@7RKHZ:00447:00023
ACGAGTGCGTTCCCCATGTCGTAGGTACTC
+
@ACBBBDA?=;==96@BBB@A@AA>?@AAB
@7RKHZ:00447:00029
ACGAGTGCGTTCCCCATGTCGTAGGTACTC
+
BBABAABCCC@BCC:CCABBCB?AA@;<<A
@7RKHZ:00448:00022
ATCAGACACGGACACAGCAGAACACAC
+
@BA::;?@>A=@@AA@@@?9969A>>>
@7RKHZ:00449:00015
ACGAGTGCGTTCCCATGTCGTAGGTACTC
+
?9:;@;99?;599149:;;;;4448490,
@7RKHZ:00401:00092
ACGAGTGCGTTCCCCATGTCGTAGGTAACT
+
@989@@@@=@=ABB7=<BA>8888+--*,,
@7RKHZ:00402:00099
ACGAGTGCGTTCCCCATGTCGTAGGTAACTC
+
947444==BB@DEC:GAAAC><;<,01,///
@7RKHZ:00407:00098
ACGAGTGCGTTCCCCATGTCGTAGGTACTC
+
9;@<;<@@995999,9??@ACBBB@@<=>C
@7RKHZ:00408:00060
TGAATAACGGCTCCT
+
111,./,//,/./,/
@7RKHZ:00410:00064
ACGAGTGCGTTCCCCATGTCGTAGGTACTC
+
BBB@@ABCCC@BCC:BC@@?ABBB@B;<<A
@7RKHZ:00410:00065
ACGAGTGCGTTCCCCATGTCGTAGGTACTC
+
9=CA@@CB988<AA4AECBBCCBC@A;<<@
@7RKHZ:00412:00065
ACGAGTGCGTTCCCCCATGTCGTAGGTACTC
+
;9;9;999>?59999+49==8444448BBCC
@7RKHZ:00417:00054
ACGAGTCGTCCCATG
+
447444444495922
@7RKHZ:00418:00062
ACGAGTGCGTCC
+
1,***,,,,,//
@7RKHZ:00421:00071
ACGAGTGCGTTCCCCATGTCGTAGGTACTC
+
:;8999?>?@<A@A6ACCCCCA@@@A<<=B
@7RKHZ:00422:00090
TACTGAGCTACACACACAGAAAGATTGGT
+
CBBBBBCC?>9444494444968=>@B?B
@7RKHZ:00423:00077
ACGAGTGCGTTCCCCATGTCGTAAGGTACTC
+
>>899999442999,444676//,/6.//14
@7RKHZ:00423:00095
ACGAGTGCGTTCCCCATGTCGTAGGTACA
+
BBBB@A@?@@5999,9?B@>9//6:---,
@7RKHZ:00424:00051
ACGAGTGCGTTCCCCATGTCGTAGGTATC
+
44344444442499,44444444;<;??=
@7RKHZ:00425:00072
ACGAGTGCGTTCCCCATGTCGTAGGTATC
+
9;@BA?AA;;;<CC:CDCBBBCCB@@BBC
@7RKHZ:00429:00067
TGATACGTCTCCTTCCTTAGTTACTTCA
+
?@;;;CCCCBB@C;;7;@799=;<<?CD
@7RKHZ:00429:00089
ACGAGTGCGTTCCCCATGTCGTAGGTACTC
+
==?@@A>>>?6999,9?BBCCCAA<89999
@7RKHZ:00430:00074
ACGAGTGCGTTCCCCATGTCGTAGGTACTC
+
//.//44488;?BA6?<;999:88234449
@7RKHZ:00431:00075
AGCACTGTAGCTCGTCACTAGTTACTTGTGT
+
4994444;>>1111::8@CC<9644454944
@7RKHZ:00432:00058
ACGAGTGCGTTCCCCATGTCGTAGGTACTC
+
=A>>8444==@>>>5>1111:7:<,.////
@7RKHZ:00436:00053
ACGAGTGCGTTCCCCATGTCGTAGGTACTC
+
9;BBB@BA;;8;AA7BAAABAAACDB<==B
@7RKHZ:00440:00080
ACGAGTGCGTTCCCCATGTCGTAGGTACTC
+
8=799>>AAB?DJN:CDBBB@>>><89999
@7RKHZ:00442:00064
ACGAGTGCGTTCCCCATGTCGTAGGTACTC
+
947444==BAADDD:C==>CCC@@=@><<B
@7RKHZ:00446:00063
ACGAGTGCGTTC
+
9;?@>999>>;>
@7RKHZ:00400:00108
ACGAGTGCGTTCCCCATGTCGTAGGTACTC
+
@@CABACCCC@CCD9B9499999@<<99:=
@7RKHZ:00401:00146
ACGAGTGCGTTCCCCATGTCGTAGGTACTC
+
>98;;9ABBB@CGC5<<;949988;344?=
@7RKHZ:00403:00144
TCTCTATGCGCTCCACATGTCTAAGGTA
+
B;8<AAABBCCBA7;<<9@@B9969;99
@7RKHZ:00404:00105
ACGAGTGCGTTCCCCATGTCGTAGGTACTC
+
BBB::<CCBC5999/9@BCECEDC?79;@>
@7RKHZ:00406:00136
ACGAGTGCGTTCCCCATGTCGTAAGGTACTC
+
94388;44495999/999/////,/54//,/
@7RKHZ:00407:00112
ACGAGTGCGTTCCCCATGTCGTAGGTACTC
+
8;;;AA@@>>5999/9>@@BCCAB=A<<<B
@7RKHZ:00408:00103
ACGAGTGCGTTCCCATGTCGTAGGTACTC
+
BBBBBC?;99244-9?>>AA@@@8899AA
@7RKHZ:00408:00110
ACGAGTGCGTTCCCCATGTCGTAGGTACTC
+
BBC@@FCBA@7;;;4;BCCCCCBB@>:<;B
@7RKHZ:00409:00137
ACGCTCGACATGCCCAGGATACAG
+
998944444448885//,///**0
@7RKHZ:00409:00143
ACGAGTGCGTTCCCCATGTCGTAGGTACTC
+
;AB@@A<<<C?BBB7<<;;;A><<:<1/1/
@7RKHZ:00415:00128
ACGAGTGCGTTCCCCATGTCGTAGGTACTC
+
=@B;;=CADCBCCHBE<<;@@A??589999
@7RKHZ:00415:00147
ACGAGTGCGTTCCCCATGTCGTAGGTATC
+
84788499;C@CIE9CCBA@A<99<?944
@7RKHZ:00416:00134
ATCAGACACGGACAACAGCAGAACACACA
+
ABBB;;:@>;:<11,////4=A@@B@:48
@7RKHZ:00416:00146
TACTGAGCTACACACACAAGAAAGATTGGTGC
+
>A@@@A@A@B;991////,///+/79787433
@7RKHZ:00416:00147
ATCAGACACGGACACAGCAGAACACAC
+
@@@B@@?AA@5;<@999BA@@=@BBCC
@7RKHZ:00417:00109
ACGAGTGCGTTCCCCATGTCGTAGGTACTC
+
BABBC;<9>>;=>>4@DCCE8//-+--,2,
@7RKHZ:00418:00112
ACGAGTGCGTTCCCCATGTCGTAGGTACTC
+
:<BCCCC:<<ACHN:GAAACCBBB>:99--
@7RKHZ:00419:00144
TAGTATCAGCCTCGCTATGACGAAGGTATTCC
+
:;A@>>B@9929>@@CCBBBBDD@C@DBB@GB
@7RKHZ:00419:00148
ACGAGTGCGTTCCCCATGTCGTAGGTACTC
+
8=7;9999845449-4::989===<<999=
@7RKHZ:00423:00124
ACGAGTGCGTTCCCCATGTCGTAGGTACTC
+
9;AA@;99@@5999/9=>@@AAAB?B9;99
@7RKHZ:00423:00134
ACGAGTGCGTTCCCCATGTCGTAGGTACTC
+
=>>99;AA@@>BBB9BCCFBBBDC?BA@@@
@7RKHZ:00424:00120
ACGAGTGCGTTCCCCATGTCGTAGGTACTC
+
?@C:9<AABBADDC:CC;;;>@>><B<;<<
@7RKHZ:00425:00143
ACGAGTGCGTTCCCCATGTCGTAGGTACTC
+
987=>>98442999,44449===@@;9944
@7RKHZ:00426:00118
ACGAGTGCGTTCCCCATGTCGTAGGTACTC
+
9;A>@@AAADCCCC:CCCBBBBCB>@ABBA
@7RKHZ:00427:00135
CTACTATGCGCTCCCACATGTTAGGTACTG
+
/////////////65669944244844444
@7RKHZ:00428:00131
ACGAGTGCGTTCCCCATGTCGTAGGTACTC
+
9;C@AABBBC@CDH:CAA@@A@>>98949@
@7RKHZ:00433:00119
ACGAGTGCGTTCCCCATGTCGTAGGTACTC
+
9<ABAB=;;B=@>@6@AA@AAB<<;;CBA>
@7RKHZ:00434:00133
ACGAGTGCGTTC
+
ABB@@AA@AD?B
@7RKHZ:00436:00117
ACGAGTGCGTTCCCCATGTCGTAGGTACTC
+
?@@BB;99@@6999,9999ADA@@D:;<@9
@7RKHZ:00436:00129
ACGAGTGCGTTCCCCATGTCGTAGGTACTC
+
9<ABBBBCCC@AAA8A?BABBDBB=@;<<@
@7RKHZ:00437:00110
ACGAGTGCGTTCCCCATGTCGTAGGTACTC
+
BBBB99;BAB7;;;4<BBBCCB@>679999
@7RKHZ:00437:00132
ACGAGTGCGTTCCCCATGTCGTAGGTACTC
+
9;?B?9;;;@;@CC9CB=<;@@@@;?;444
@7RKHZ:00438:00118
ATATCGCGGGGGTATGGAAGACTCTATAGAAGGT
+
?@@AAABHGGG3G@AABC@C@C@;990--,*,*,
@7RKHZ:00439:00139
ACGAGTGCGTTCCCCATGTCGTAGGTACTC
+
9;D;;;AAAC@CHD9GCCCBC?==<?999@
@7RKHZ:00446:00114
AGCACTGTAGCTGTCACTAGTTACTTGT
+
<BBD@@ACCCBCBBBB?====8@@@=BC
@7RKHZ:00447:00118
ACGAGTGCGTTCCCCATGTCGTAGGTAC
+
49?;999>9954>>/9<99B=111-01,
@7RKHZ:00448:00124
ACGCTCGACATGCCCAGGTACAGGAG
+
A9;;;<@>BFA>>>:9959999?B@9
@7RKHZ:00448:00125
ACGAGTGCGTTCCCCATGTCGTAGGTACTC
+
4;>;;;ACBCBCCE:EAA?CDBBB=@A<99
@7RKHZ:00448:00149
ACGAGTGCGTTCCCCATGTCGTAGGTACTC
+
@>>11111/8,///*/9999988423==>4
@7RKHZ:00400:00191
TCTCTATGCGCTCCACATGTCATGAAGGTTACTG
+
1///6/44;<111-//899944444242424446
@7RKHZ:00401:00182
ATCAGACACTCGGACACAG
+
47<44/46////,//999:
@7RKHZ:00402:00190
TAGTATCAGCCTCGCCATGACGAAGGTATTCC
+
BBCCCC<?DC>>@;99<8??;9954244/56,
@7RKHZ:00403:00160
TGATACGTCTCCTTCCTTAGTTACTTC
+
?BBB:<;BB@>=@=A?AFGCD?DCC@A
@7RKHZ:00403:00187
ACGAGTGCGTTCCCCATGTCGTAGGTACTC
+
9<BCCC@@@CCDDB9ADC<<<BBB:;<>A9
@7RKHZ:00405:00188
ACGAGTGCGTTCCCCATGTCGTAGGTACTC
+
@@ABCCCBBB>BCB:DCB?>@=>>;89999
@7RKHZ:00405:00196
ATCAGACACGGACACAGCAGAACACACAG
+
C@@?AA@;<9<=@?DACCCBB?BB>>901
@7RKHZ:00407:00193
ATCAGACACGGACACAGCAGAACACA
+
>7334434448=999::1/777///2
@7RKHZ:00410:00172
ACGAGTGCGTTCCCCATGTCGTAGGTACTC
+
9;CCABBBB@>BAA7A@@@AB;;;>A<>=C
@7RKHZ:00411:00185
ACGAGTGCGTTCCCCATGTCGTAGGTACTC
+
99844444;;5999,49999999;23444:
@7RKHZ:00411:00196
ACGAGTGCGTTCCCCATGTCGTAGGTACTC
+
498@@@@BJCDCCC9BBB@;<9>>;89994
@7RKHZ:00412:00168
TGATACGTCTCCTCCTAGTTACATGACAGTTCG
+
44/.,,,,,//,/859399<9=9@44////,//
@7RKHZ:00412:00192
ACGAGTGCGTTCCCCATGTCGTAGGTACTC
+
9;?@@@===DBDNC:BBBBA;99>;899>9
@7RKHZ:00412:00193
ACGAGTGCGTTCCCCATGTCGTAGGTACTC
+
BBEABA@@>>5999/9AA?@@984489444
@7RKHZ:00413:00156
ACGAGTGCGTTCCCCATGTCGTAGGTACTC
+
=@D;;<BC@@6999-9999@DCCC@@<;<A
@7RKHZ:00413:00160
ACGAGTGCGTTCCCCATGTCGTAGGTACTC
+
9;BCBBBBBB;=@@6@@ACCDCCCD@AACC
@7RKHZ:00414:00164
AGCACTGTAGCTGTCTACTAGTTACTTGT
+
998//1//,,**,,,,,//9442499;94
@7RKHZ:00414:00194
ATATCGCGAGGGTATGGAAGACTCTATAGAGG
+
9>@@@DEAAACCDCBB@GACAC=<0000..17
@7RKHZ:00415:00153
ATCAGACACGGACACAGACAGAACACA
+
4877=@7444244/,,,,,,,020066
@7RKHZ:00415:00178
ACGAGTGCGTTCCCCATGTCGTAGGTACTC
+
BBB??@DCB;2444/99>>>>966,.////
@7RKHZ:00415:00197
ACGAGTGCGTTCCCCATGTCGTAGGTACTC
+
@BCBBBBDCC=???8@BCCB@@BBABABBC
@7RKHZ:00418:00150
TACTGAGCTACACACACAGAAAGATTGGT
+
9;<CCCCCBB?>;9<?@@99919@@;A=@
@7RKHZ:00419:00170
TCTCTATGCGCTCCACATGTCTAAGGTA
+
BBABDECBBACBB?CCC@66611,/,//
@7RKHZ:00419:00174
ACGAGTGCGTTCCCCATGTCGTAGGTACTC
+
==;BBBA@CC5999/9@BADCDCC>@AAA@
@7RKHZ:00419:00194
ACGAGTGCGTTCCCCATGTCGTAGGTACTC
+
9<C@@AADDC@CCC:CCDBBBBBB@B@AAC
@7RKHZ:00420:00173
ACGAGTGCGTTCCCCATGTCGTAGG
+
4;;<;<@@?>-111*//68/////,
@7RKHZ:00422:00159
ATCAGACACGGACACAGCAGAACACAC
+
BBCA9;:899;?>?AACBB<<<<BBCD
@7RKHZ:00423:00156
ACGAGTGCGTTCCCCATGTCGTAGGTACTC
+
9<I@?AB>>>5999/9??>AHCCC?A;<<@
@7RKHZ:00423:00194
ACGAGTGCGTTCCCCATGTCGTAGGTACTC
+
99@>>>>>99599=,9;BBCC@@A;89999
@7RKHZ:00427:00173
ACGAGTGCGTTCCCCATGTCGTAGGTAACTC
+
>?@@A;;;@A<BAA7@9999==68601,///
@7RKHZ:00428:00151
ACGAGTGCGTTCCCCATGTCGTAGGTACTC
+
?@@:99;;;;;=CC:DD<<<A999=89999
@7RKHZ:00428:00157
TGATACGTCTCCTTCCTTAATTACTTCA
+
>A:;133>>BB?DCC?CAC>B>BBB@CE
@7RKHZ:00428:00187
ACGAGTGCGTTCCCCATGTCGTAGGTACTC
+
?@CBCCBA992444/9B@BCCCCC?ABBBA
@7RKHZ:00430:00192
CGTGTCTCTAGGCACATGGATTTTG
+
899@9;<<<=B644=4//7////*/
@7RKHZ:00433:00157
ACGAGTGCGTTCCCCATGTCGTAGGTACTC
+
?@AB?@??=85449/9?A@BCAA@=?@@@?
@7RKHZ:00434:00190
ACGAGTGCGTTCCCCATGTCGTAGGTACTC
+
CB79;9999959@@4ABBBBCDLCA;=<<9
@7RKHZ:00435:00162
ACGAGTGCGTTCCCCATGTCGTAGGTACTC
+
94.86/////,///*44;44499=<>BCCA
@7RKHZ:00437:00163
TACTGAGCTACACACACAGAAAGATAGGT
+
>>@988444;944949449;;:=944377
@7RKHZ:00437:00176
ACGAGTGCGTTCCCCATGTCGTAGGTACTC
+
9<BBBBBAA@5999/9ABAAAAAA=?>@@>
@7RKHZ:00438:00158
ACGAGTGCGTTCCCCATGTCGTAGGTACTC
+
BB@@@C;;9@5999/9F@>@A;9;>?;<<B
@7RKHZ:00438:00180
ACGAGTGCGTTCCCCATGTCGTAGGTACTC
+
AB@@?@ABBBACCD9A;<;@@@>B@B=<=C
@7RKHZ:00439:00186
ACGAGTGCGTTCCCCATGTCGTAGGTACTC
+
@AB99<ACCCDCCC9CCCDCD??=<7;9;9
@7RKHZ:00440:00156
ACGAGTGCGTTCCCCATGTCGTAGGTACTC
+
49>>999944899929444>994423999>
@7RKHZ:00440:00158
ACGAGTGCGTTCCCCATGTCGTAGGTACTC
+
>=CCB;<9@?5999/9999@@@@B9;<CBB
@7RKHZ:00440:00172
ACGAGTGCGTTCCCCATGTCGTAGGTACTC
+
898@@BBBBB@CCC8@?A@99988234449
@7RKHZ:00440:00182
ACGAGTGCGTTCCCCATGTCGTAG
+
=834944888899929:111//00
@7RKHZ:00440:00187
ACGAGTGCGTTCCCCATGTCGGTAGGTACTC
+
:;A9944811,1:81///4442488999944
@7RKHZ:00441:00175
ACGAGTGCGTTCCCCATGTCGTAGGTAC
+
988>>9994;2444,49:;A@AA@?ABC
@7RKHZ:00441:00185
ACGAGTGCGTTCCCCATGTCGTAGGTACTC
+
9?>>>@@@BB>CDC8AABAAA:88734444
@7RKHZ:00442:00167
ACGAGTGCGTTCCCCATGTCGTAGGTATC
+
BB;;;C@>>?5999/99998:>9948944
@7RKHZ:00442:00180
ACGAGTGCGTTCCCCATGTCGTAGGTACTC
+
@??B@A@?CC5999/9999@@?>>;?<<<B
@7RKHZ:00442:00192
AATATCAGCCTCGCCATGACGAAGGTATTCC
+
C<799994:9997423744444249997,/,
@7RKHZ:00443:00157
ACGAGTGCGTTCCCCATGTCGTAGGTACTC
+
;@ACCDCBBB@CCD:CC@AAACCA@:;=<<
@7RKHZ:00443:00186
ACGAGTGCGTTCCCCATGTCGTAGGTACTC
+
9;A@;;=BDC@CHD9AAACC@==@4899?@
@7RKHZ:00443:00190
ACGAGTGCGTTCCCCATGTCGTAGGTACTC
+
998@BC<<:B@CCE9C===BA@@A<:9994
@7RKHZ:00444:00165
ACGAGTGCGTTCCCCATGTCGTAGGTACTC
+
>>@:9<BCBDFCDC:C:;:CCCBC@C<=<E
@7RKHZ:00445:00157
ACGAGTGCGTTCCCCATGTCGTAGGTACTC
+
9;8>>>994824;B8CDCCCC<<;??99<@
@7RKHZ:00445:00177
ACGAGTGCGTTCCCCATGTCGTAGGTACTC
+
==;B@@;:;@;@@@6@CCAAACBA7;<<<9
@7RKHZ:00445:00184
ACGAGTGCGTTCCCCATGTCGTAGGTACTC
+
9<@@BBCBBB@CCC9>>BAA@999689999
@7RKHZ:00446:00153
CGTGTCTCTAGGCACAGGATTTTGTGTAG
+
19<@@BAAABC>AABAA?AEEB7A@9999
@7RKHZ:00446:00177
ACGAGTGCGTTCCCCATGTCGTAGGTACTC
+
CBB@AAAA;;2444/9>>>BCC@@<?;;;B
@7RKHZ:00446:00199
ACGAGTGCGTCCCCATGTCGTAGGTACTC
+
BCBBBC@=>8999/9@BCCCBBB=?@AAB
@7RKHZ:00447:00173
TAGTATCAGCCTCGCCATGACGAAGGTATTCC
+
@CB<9<CCAA@ADBB@BB9;;99698;9HFKB
@7RKHZ:00449:00153
ACGAGTGCGTTCCCCATGTCGTAGGTACTC
+
9<B@AACCCC@CBB:CCBCBBBCC@?<<<>
@7RKHZ:00449:00188
ACGAGTGCGTTCCCCATGTCGTAGGTACTC
+
9<@AAAACCC=@@=6@ABCCCJCC=@ACCB
@7RKHZ:00401:00219
ACGAGTGCGTTCCCCATGTCGTAGGTACTC
+
B@>@BBBBBB@CHG9A=<;BA@@@?ABAA@
@7RKHZ:00401:00237
ACGAGTGCGTTCCCCATGTCGTAGG
+
48<>8999482444,444946668,
@7RKHZ:00401:00245
ACGAGTGCGTTCCCCATGTCGTAGGTACTC
+
>?>89999489:>>6?ABBCBB@@7:<999
@7RKHZ:00402:00205
CGTGTCTCTAGGCACAGGATTTTGTGTAGA
+
;;CCCCDCD>>311<<;94444,4;;4444
@7RKHZ:00406:00215
ACGAGTGCGTTCCCCATGTCGTAGGTACTC
+
998;;BA@AB5999/9<?--,,,0*,,7;9
@7RKHZ:00406:00226
AGCACTGTAGCTGTCACTAGTTACTTGTG
+
;9>94449?@99949=444996991:;11
@7RKHZ:00408:00206
ACGAGTGCGTTCCCCATGTCGTAGGTACTC
+
BBEBBBDA===@@@6ACCC?C98948>@B9
@7RKHZ:00409:00232
AGCACTGTAGCTGTCACTAGTTAATTGT
+
BBB@AABBCCCB@;449994/,/,/,//
@7RKHZ:00410:00249
ACGAGTGCGTTCCCCATGTCGTAGGTACTC
+
@@@@>ACABD@GCC9DAB@>999968>>>>
@7RKHZ:00411:00212
ACGAGTGCGTTCCCCATGTCGTAGGTACTC
+
9<ABBBBBBB?BBA8@@@@BBAA@>89999
@7RKHZ:00411:00234
AGCACTGTAGATGTCACTAGTTACTTTGTG
+
?ACCCCDAAAA@?B9;9@?9969999-494
@7RKHZ:00411:00238
ATATCGCGGGGGTATAGGAAGACTCTAAT
+
4:>>>@11111+1@///56568866..,.
@7RKHZ:00411:00246
ACGAGTGCGTTCCCCATGTCGTAGGTACTC
+
=@B99<ABA@=@@@8ACCCBABCC@?ABAC
@7RKHZ:00414:00208
ACGAGTGCGTTCCCCATGTCGTAGGTACTC
+
?@ABBD@@AB@CCB8?AABBBA?@?:;<@>
@7RKHZ:00414:00213
TGATACGTCTCCTTCCTTAGTTACTTCAGTGC
+
@AC:49>>999242424244424442494444
@7RKHZ:00414:00232
TACTGAGCTACACACACAGAAAGATTG
+
@8=A@?>>>999999949===69:2*,
@7RKHZ:00415:00210
TGATAGTCTCCTCCTTAGTTACTCAG
+
<<<:8;;/,,*,,*,2,,,0////6/
@7RKHZ:00415:00240
ACTAGCGTACGATGAG
+
4444;//////,,,,/
@7RKHZ:00416:00204
ACGAGTGCGTTCCCCATGTCGTAGGTACTC
+
BB;:;CCCCCAGHC:CDCA@@999;89944
@7RKHZ:00418:00208
ACGAGTGCGTTCCCCATGTCGTAGGTACTC
+
9<C;;=CCCC?BBB9BABABBBBB?ABBBC
@7RKHZ:00421:00210
ACGAGTGCGTTCCCCATGTCGTAGGTACTC
+
CB@@AAACCB@BBE:BCBBBCCBB?ABBAA
@7RKHZ:00421:00220
TCTCTATGCGCTCCACATGTCTAAGGTA
+
-,,,2069>@@11,/77444444249:=
@7RKHZ:00421:00228
ACGAGTGCGTTCCCCATGTCGTAGGTACTC
+
BBAAAEDBCB?BAA9BAA@AE99:@B<<<C
@7RKHZ:00423:00202
TGATACGTCTCCCTTC
+
>9984446/,,2*,*,
@7RKHZ:00423:00210
ACGAGTGCGTTCCCCATGTCGTAGGTACTC
+
BBBCIAAB;;5949/9B@AABAA@=>>???
@7RKHZ:00424:00205
ACGAGTGCGTTCCCCATGTCGTAGGTACTC
+
9<BC@@ABBC=AAB6@?BA@@@@>5;<<<9
@7RKHZ:00424:00246
TAGTATCAGCCTCGCCATGACGAAGGT
+
9;;<11<;11,////,4?;111<,1,/
@7RKHZ:00425:00211
ACGAGTGCGTTCCCCATGTCGTAGGTACTC
+
9>>99;<@@@>AAB5;<@@><<;;-01:11
@7RKHZ:00425:00219
ACGAGTGCGTTCCCCATGTCGTAGGTACTC
+
9;CBBBCNEB>ACC:AAABCBCBBB8:<A@
@7RKHZ:00426:00207
ACGAGTGCGTTCCCCATGTCGTAGGTACTC
+
=@CC<;<CBB?ABB:CDDC=<99@5899?9
@7RKHZ:00426:00213
ACGAGTGCGTTCCCCATGTCGTAGGTACTC
+
9<BBBBCBAA=AAA4;9>@@999@<89999
@7RKHZ:00426:00225
ATCAGAACACGGACACAGACAGAACACACACGA
+
488>9923444249;99444444:8700,,,,,
@7RKHZ:00428:00213
ACGAGTGCGTTCCCCATGTCGTAGGTACTC
+
9<CDCCBB@?54494;BBCCBBBC?:;<>?
@7RKHZ:00428:00237
ACGAGTGCGTTCCCCATGTCGTAGGTTACTC
+
1/./689=@A=@DB4<;9;1///8,.,//0,
@7RKHZ:00430:00208
CTCTATGCGCTCCCACATGTCTGAAGGTACTGT
+
//,,,,/,,/./6577=9894444892//77//
@7RKHZ:00431:00222
ACGAGTGCGTTCCCCATGTCGTAGGTACTC
+
B@>@ABBCCCACCC9CDCCBB@=?<7;=>C
@7RKHZ:00431:00237
TCTCTATGCGCTCCACATGTCTAAG
+
***,//8/444442499=9991-*-
@7RKHZ:00432:00200
ACGAGTGCGTTCCCCATGTCGTAGGTACTC
+
9<>???B@@A=@>>499==BB11166//1/
@7RKHZ:00432:00221
ACGAGTGCGTTCCCCATGTCGTAGGTACTC
+
94.6/1////788:1::9;444>8734/1/
@7RKHZ:00432:00237
ACGAGTGCGTTCCCCATGTCGTAGGTACTC
+
>@?BBBB@>>5444/9@ABCDDCC@@AACC
@7RKHZ:00434:00206
ACGAGTGCGTTCCCCATGTCGTAGGTACTC
+
?@BBBBCCBC@CCB9A?@>?@AAC=@ABCC
@7RKHZ:00434:00236
CGTGTCTCTAGGCACAGGATTTTGTGTAGA
+
9<<<AB<<<EC?AAA@@94999,9994444
@7RKHZ:00434:00237
ATAACGGTCTCTCTT
+
4./,//,/,,////,
@7RKHZ:00435:00224
TACTAGTCGTCCCTC
+
44449444444;-44
@7RKHZ:00435:00225
ACGAGTGCGTTCCCCATGTCGTAGGTA
+
?@C@@@>9995999/4999A?>>8+-*
@7RKHZ:00436:00201
ACGAGTGCGTTCCCCATGTCGTAGGTACTC
+
4:9489;4;;899929????@>==994994
@7RKHZ:00438:00205
TACTGAGCATACACACAACAGGAAAG
+
8@@>98////7766=67,///,/8+.
@7RKHZ:00438:00224
ACGAGTGCGTTCCCATGTCGTAGGTACTC
+
199B@A@?@@69914:9>>@BAA>A;=<<
@7RKHZ:00439:00200
ACGAGTGCGTTCCCCATGTCGTAGGTACTC
+
==>??@ACCC@BBB8BAABBBBC@>;=@@@
@7RKHZ:00441:00214
ACGAGTGCGTTCCCCATGTCGTAGG
+
810///6///,444,448;;11/6,
@7RKHZ:00443:00245
TTGATACGTCTCCCTTTCCTTTAAGTTA
+
1,//.48844444-44-42/8+.,//,/
@7RKHZ:00444:00225
ACGAGTGCGTTCCCCATGTCGTAGGTACTC
+
BBABBBBAA@6944/9@AACC@@@=:<9@A
@7RKHZ:00444:00239
ACGAGTGCGTTCCCCATGTCGTAAGGTACTC
+
99<498@@A@CCEC9CB9/1///,/,.///4
@7RKHZ:00444:00241
ACGAGTGCGTTCCCCATGTCGTAGGTACTC
+
?@@CCCCCCC@CCB6@@A@B@AAA9;99A9
@7RKHZ:00445:00226
ACGAGGTGCGTTCCCCATGTCGTGAGGTACTC
+
//.//,/8/49@?::6:11--,,//,*,,,,/
@7RKHZ:00445:00241
ACGAGTGCGTTCCCCATGTCGTAGGTACTC
+
CCBBBB=4885999,9?@@BCCCC?;<<CB
@7RKHZ:00449:00207
ACGAGGTGCGTTTCCCCATGTCGTAGGTACTC
+
1---,*,,,///+4;;29=94499484344;;
@7RKHZ:00449:00232
ACGAGTGCGTTCCCCATGTCGTAGGTACTC
+
9:A;;<BBA@8;99/9999>>>?@<;=<A@
@7RKHZ:00401:00292
TAGTATCAGCCTCGCCATGACGAAGGTATTCC
+
488=?9<9;9:8=9969;==??C@C8;<@;?2
@7RKHZ:00402:00263
ATATCGCGACGGGTATGGAA
+
1.///7999444-449;898
@7RKHZ:00402:00268
ACGAGTGCGTTCCCCATGTCGTAGGTACTC
+
>>>@@@BCCC>BAA6@?@>A9<;@589994
@7RKHZ:00402:00294
ATATCGCGACGGGTATGGAAGACTCTA
+
:011//674444-44992/,/66////
@7RKHZ:00403:00251
TCTCTATGCGCTCCACATGTCTAAGGTAC
+
994/////22>11,168>=@CBB>BCEAD
@7RKHZ:00404:00259
AACGAGGTGCGTTCCCCATGTCGTAGGGTACTC
+
82434424:9=A@CCH:::<>994444-34444
@7RKHZ:00405:00280
ACGAGTGCGTTCCCCATGTCGTAGGTACTC
+
;A?@B<==AAADGG9A><9@999947=9>9
@7RKHZ:00405:00284
TACTGAGCTACACACACAGAAAGATTGGT
+
>?@ECCA@?=@;9999@999>:>@@5858
@7RKHZ:00406:00256
ACGAGTGCGTTCCCCATGTCGTAGGTACTC
+
?A7;;;999=?BCC:DDCEC@>98489999
@7RKHZ:00407:00252
ACGAGTGCGTTCCCCATGTCGTAGGTACTC
+
9438==>?@=;;>>522/>:194=7<4444
@7RKHZ:00408:00253
ACGAGTGCGTTCCCCATGTCGTAAGGT
+
9<B?A?>9896999/9444444/,/,.
@7RKHZ:00408:00255
ACGAGTGCGTTCCCCATGTCGTAGGTACTC
+
==BBBBBBBBACFG9CEBA@B==?<:99@@
@7RKHZ:00408:00269
ACGAGTGCGTTCCCCATGTCGTAGGTACTC
+
>>?B;<9BCEBBDH9B94999844234449
@7RKHZ:00408:00290
ACGAGTGCGTTCCCCATGTCGTAGGTACT
+
498>99884@;@>@4>@@<<--,,*,,,,
@7RKHZ:00409:00251
ACGAGTGCGTTCCCCATGTCGTATGGT
+
98848=499=;999,94:2,,,,,,*,
@7RKHZ:00409:00253
TAGTAACAGCCTCGCCATGACGAAGGTATTCC
+
@@AAA@CCDC>@@??799B@994899444<;2
@7RKHZ:00410:00256
ACGAGTGCGTTCCCCATGTCGTAGGTACTC
+
=@@BBBA@AD@CCC:CDCCCCEBC@:;<@@
@7RKHZ:00410:00283
ATATCGCGAGGGTATGGAAGACTCTATAGA
+
=??@>>>999919BBB?D=@BABB??;900
@7RKHZ:00411:00256
TCTCTATGCGTTCCCACATGTCTAAGGTACT
+
444444;;444594-9444;44442424444
@7RKHZ:00411:00283
TGATACGTCTCCTTCCT
+
BBBBCCCCBDC@B?C>@
@7RKHZ:00412:00275
TCTCTATGCGCTCCACATGTCTAAGGTAC
+
AA?DEDBBBCD=?==@@>>@@99596999
@7RKHZ:00413:00256
TGATACGTCTCCTTCCTTAGTTACTTCAG
+
44444494?995954249:;;<9999444
@7RKHZ:00413:00270
ACGAGTGCGTTCCCCATGTCGTAGGTACTC
+
??<@@@@CBB>BBB7A@@==@@>><@>999
@7RKHZ:00415:00278
ACGAGTGCGTTCCCCATGTCGTAGGTATC
+
?@BBBBBBBB@CCC8@BBBBBBBB;;<C<
@7RKHZ:00419:00284
ACGAGTGCGTTCCCCATGTCGTAGGTACTC
+
9989ABB9995999/9A999A9;99899>9
@7RKHZ:00421:00253
ACGAGTGCGTTCCCCATGTCGTAGGTACTC
+
9:C;:=DCBC=A@@8A:;:BCCCC@A<==C
@7RKHZ:00422:00269
ACGAGTGCGTTCCCCATGTCGTAGGTACTC
+
ABB::;ACBC7;99/999;CCCAB?B<<<C
@7RKHZ:00426:00272
ACGAGTGCGTTCCCCATGTCGTAGGTACTC
+
9<B<<<CBCC@CDD5<<<<@>@@@=?A@AA
@7RKHZ:00428:00262
ACGAGTGCGTTCCCCATGTCGTAGGTACTC
+
9>>>>>>999<ABB7BAA<<<@>@6;<;9B
@7RKHZ:00430:00257
ACGAGTGCGTTCCCCATGTCGTAGGTACTC
+
49B@@ABA@@5999/9??@BCCCC@C<@=N
@7RKHZ:00431:00264
TAGTATCAGCCTCGCCATGACGAAGGTATTCC
+
4;?BAABCA??ADBCCB@A@BAA>B@A@A@C8
@7RKHZ:00432:00257
TGATACGTCTCCTTCCTTAGTTACTTCAGTGC
+
8894444444424899:944474448944446
@7RKHZ:00434:00277
ACGAGTGCGTTCCCCATGTCGTAGGTACTC
+
AA@BBBBB@@=@AA7;;<AACBBBD;;9A@
@7RKHZ:00438:00258
ACGAGTGCGTTCCCCATGTCGTAGGTACTC
+
=@@@@@@C<<;<NG:CAA@CCB@B??;<<@
@7RKHZ:00438:00277
TGATACGTCTCCTTCCTTAGTTACTTCAGT
+
DB@@:<;BA;;;<AC;?<>9959>>;??99
@7RKHZ:00441:00257
AACGCTCGACATGCCCAGGTACAGGAG
+
42499999=9:;9@=:44589999549
@7RKHZ:00443:00253
TACTGAGCTACACACACAGAAAGATTGGT
+
848>@AAB=@@9=99999>>>:;99<A>@
@7RKHZ:00447:00272
AGCACTGTAGCTGTCACTAGTTACTTGT
+
11AA1/1/16>CCAA@A@A44299959>
@7RKHZ:00401:00345
ACTGCGTTCCCCATGTCGTAGGTACTC
+
>9;<ACCADDD9=<@>?9444244886
@7RKHZ:00403:00322
ATCAGACACGGACACAGCAGA
+
48A@;;7AAB5<9A;99//0,
@7RKHZ:00412:00318
TCTCTATGCGGCTCCACATGTCTAAGGT
+
@==B::=BCE@E@BAB9;99999?89=B
@7RKHZ:00412:00334
ACGAGTGCGTTC
+
99?;;<AABCBC
@7RKHZ:00414:00314
ATATCGCGAGGGTATGGAAGACTCTATAG
+
=@@A@B@AA@>;>=>=11,1>?<<??>?8
@7RKHZ:00415:00321
ACGAGTGCGTTCCCCATGTCGTAGGTACTC
+
?@CCCBB@?;2449-99999999;;<9449
@7RKHZ:00421:00318
CGTGTCTCTAGGCACAGGATTTTGTGTAGA
+
BAAACCEDA??ACCB9969?B?4?>@9999
@7RKHZ:00436:00333
ACGAGTGCGTTCCCCATGTCGTAGGTAACTC
+
>@@@@ACBBC@CCC:CCBBBCCAA>AC?ACA
@7RKHZ:00439:00332
ACGAGTGCGTTCCCCATGTCG
+
998;;ACCCD@CCC:C<;;BC
@7RKHZ:00440:00332
ATCAGACACGGACACAGCAGAACACACA
+
9;<CCBF<<<=>@ABBBBCCC=@@=890
@7RKHZ:00440:00339
ACGAGTGCGTTCCCCATGTCGTAGGTACTC
+
9;BC@@AFA?2444/9>@@CCFBC?C><<C
@7RKHZ:00445:00303
ATCAGACACGGACACAGCAGAACACACAA
+
93778=7844244966/////,/6//4.,
@7RKHZ:00448:00308
ACGAGTGCCGTTCC
+
>>899?99244244
@7RKHZ:00448:00321
ACGAGTGCGTTCCCCATGTCGTAGGTACTC
+
@BCBBAABBC@BBC:@@@BBCCBC?A;<99
@7RKHZ:00406:00368
ACGAGGTGCGTTCCCCATGTCGTAGGTACTC
+
>@744;944;;5999,4444;@::=939444
@7RKHZ:00409:00392
ACGAGTGCGTTCCCCATGTCGTGTACTC
+
AA@@@BBBAA;===6@;;;EAAACCE@@
@7RKHZ:00410:00376
ACGAGTGCGTTCCCCATGTCGTAGGTACTC
+
DF7:;;<;?@599;/9@A>@A@@?=?@>@@
@7RKHZ:00414:00371
ACGAGTGCGTCCCA
+
66,,,,,,////+4
@7RKHZ:00414:00382
ACGAGTGCGTTCCCCATGTCGTAGGTACTC
+
?A@@BB<;<C>BAB9BCA@CCCBC@BCCCC
@7RKHZ:00423:00355
TGATACGTCTCCTTCCTTAGTTACTTCAG
+
9998988@;;<-1,/,/,./?94442499
@7RKHZ:00423:00361
ATATCGCGAGGGTATGGAAGACTCTATAG
+
88>999@@444-:=@@@F@A==99388@8
@7RKHZ:00425:00363
TACTGAGCTACACACAACAGAAAGATTGGT
+
19>999<949;>1111,1/:6658:=<@89
@7RKHZ:00426:00399
ATATCGCGAGGGTATGGAAGACTCTATA
+
=>=?999@99919EBA@F?A<;;A?AAB
@7RKHZ:00427:00368
CGTGTCTCTAGGCACAGGATTTTGTGTAGA
+
BC<<=CDEAAA>@AA>98=99?4111:11/
@7RKHZ:00430:00369
ACGAGTGCGTTCCCCATGTCGTAGGTACTC
+
9<C@@@AA>>5999/9>?@CCDCC@@:<<C
@7RKHZ:00430:00384
CGTGTCTCTAGGCACAGGATTTTGTGTAG
+
BB9;;DDFFCCACCB@@@9999/9?A@>>
@7RKHZ:00431:00352
ACGAGTGCGTTCCCCATGTCGTAGGTACTC
+
BBBBABBA>>5999/9@ABCCCCC@B;;<D
@7RKHZ:00437:00364
ACGCTCGACATGCCCAGGTACAGGAG
+
@9<<CCCCCBB@>>:9859>A9;8<A
@7RKHZ:00437:00365
AGCACTGTAGCTGTCACTAGTTACTTGT
+
?@@?>@;:9AA@ABCBAA@??;>9959B
@7RKHZ:00437:00385
AGCACTGTAGCTGTCACTAGTTACTTGT
+
BBA@AABBCCAA@EDDC<=>DACBC@BB
@7RKHZ:00440:00389
ACGAGTGCGTTCCCCATGTCGTAGGTACTC
+
AAA@@ABCCB=?@=6@=@>BCBBB@BCCCC
@7RKHZ:00445:00382
ACGAGTGCGTTCCCCATGTCGTAGGTACTC
+
8@?@@>@@996999/9B@AAA>>>589994
@7RKHZ:00401:00427
ACGAGTGCGTTCCCCATGTCGTAGGTACTC
+
??>99<<@@B>BBC9BDBCCBBB@=?@<<9
@7RKHZ:00401:00435
ACGAGTGCGTTCCCCATGTCGTAGGTACTC
+
88;;@@@@D@5999/9@@BCCCCC@ACDCC
@7RKHZ:00403:00411
ACGAGTGCGTTCCCCATGTCGTAGTAC
+
BBBB99<@?@5999-9ABGCBCCCCCC
@7RKHZ:00403:00424
ACGAGTGCGTTCCCCATGTCGTAGGTACTC
+
>@B@>@A@>>5999/9>@ACCCDC@A:;:B
@7RKHZ:00404:00403
ACGAGTGCGTTCCCCATGTCGTAGGTACTC
+
BCABBB@?@C>BAB9BBABCA@@AB;<<;9
@7RKHZ:00405:00401
CGTGTCTCTAGGCACAGGATTTTGTGTAG
+
BBBCCBAAACC?B?>9@=9944/9BAAAH
@7RKHZ:00405:00409
ACGAGTGCGTTCCCCATGTCGTAGGTACTC
+
==;@?@BCBD?CCC9CC@@BCAAB>:<<B9
@7RKHZ:00406:00420
TAGTATCAGCCTCGCCATGACGAAGGTATTCC
+
>@A<<<BCDC>?@;;59?>>@9959;444892
@7RKHZ:00406:00425
ACGAGTGCGTTCCCCATGTCGTAGGTACTC
+
9;>@@@@@>@5999/9BAABDHBC@AB<;<
@7RKHZ:00408:00423
ACGAGTGCGTTCCCCATGTCGTAGGTACTC
+
=?:<<CCDCCACCC9AABCC<<<A=;<<A>
@7RKHZ:00408:00437
ACGAGTGCGTTCCCCATGTCGTAGGTACTC
+
>>89;@>>9;2999,4B@ACCDBB>A@<;<
@7RKHZ:00414:00434
ACGAGTGCGTTCCCCATGTCGTAGGTACTC
+
@BA;;;999>5999,4:=>=:999<899?4
@7RKHZ:00415:00412
ACGAGTGCGTTCCCCATGTCGTAGGTACTC
+
>?B::<CCGE?CCC:CBECBBBBB@@;<<<
@7RKHZ:00415:00432
ACGAGTGCGTTCCCCATGTCGTAGGTACTC
+
BBBBBBBCCC?CCC9CBBA===4948?>>>
@7RKHZ:00417:00441
ACGAGTGCGTTCCCCATGTCGTAGGTACTC
+
88899448882444,44:9=ABA>?;<9;:
@7RKHZ:00419:00405
TCTCTATGCGCTCCACATGTCTAAGGT
+
@@@@AGABAACCDBCCC?9;;CG@CAE
@7RKHZ:00420:00403
TGACTGATGCTAGACACAGAT
+
///////8194=984/////8
@7RKHZ:00420:00429
ACGAGTGCGTTCCCCATGTCGTAGGTATC
+
AAABBBBABC@CCC7@@@@CCCBB?:;;>
@7RKHZ:00423:00410
ACGAGTGCGTTCCCCATGTCGTAGGTACTC
+
1109==@BCB@BDCAJ:;;BCB@@@@<<=@
@7RKHZ:00427:00433
ACGAGTGCGTTCCCCATGTCGTAGGTACTC
+
8=>>9;99CB>BBB7AD<;<A@@>=;9999
@7RKHZ:00430:00401
ACGAGTGCGTTCCCCATGTCGTAGGTACTC
+
?@CBBB@@AC@CCC:CCA@@BCBBA@AABA
@7RKHZ:00430:00404
ACGAGTGCGTTCCCCATGTCGTAGGTACTC
+
1/./////4;2///*////666;B>9;4;;
@7RKHZ:00433:00401
ACGAGTGCGTTCCCCATGTCGTAGGTACTC
+
A?@@@A>>9959AA4@?999999A>;9<B?
@7RKHZ:00435:00416
ACGAGTGCGTTCCCCATGTCGTAGGTACTC
+
>=?@@;<<BCADDC:DCAA<<<AA@CEDAA
@7RKHZ:00435:00432
ACGAGTGCGTTCCCCATGTCGTAGGTACTC
+
41?11/////8?BC:CCDBCB@@>;89999
@7RKHZ:00436:00431
ACGAGTGCGTTCCCCATGTCGTAGGTACTC
+
CA?AA899996999/499=>@>>>5899>=
@7RKHZ:00437:00431
ACGAGTGCGTTCCCCATGTCGTAGGTACTC
+
@@BBBBB@@>5999/9999@B>>@=8999B
@7RKHZ:00441:00406
TAGTATCAGCCTCGCCATGACGAAGGTATTCC
+
4444449444249445;@@@@9429<?@B595
@7RKHZ:00442:00422
ACGAGTGCGTTCCCCATGTCGTAGGTACTC
+
<<CBCCB@@@@CHD:C<<;CBA=@=?AAA@
@7RKHZ:00442:00427
ACGAGTGCGTTCCCCATGTCGTAGGTACTC
+
@@C@?@BBBA>=<<0:111?=:@C<<=944
@7RKHZ:00444:00420
TAGTATCAGCCTCGCCATGACGAAGGTA
+
9;99<C<<<B<>99969111111,/,//
@7RKHZ:00444:00424
ACGAGTGCGTTCCCCATGTCGTAGGTACTC
+
BB@BAABBCB?BCC:BBBBC;:6650111<
@7RKHZ:00447:00415
ACGAGTGCGTTCCCCATGTCGTAGGTACTC
+
:;BCCC@>>>5999/999@B@?DC?331>?
@7RKHZ:00447:00432
ACGAGTGCGTTCCCCATGTCGTAGGTACTC
+
BBBBBBBBBB@CBB1:;<;BBBDNI@BAA@
@7RKHZ:00449:00418
ACGAGTGCGTTCCCCATGTCGTAGGTACTC
+
9;?A>>AB;;8=CC9ECCB>BA;44:@<;9
@7RKHZ:00449:00423
TGATACGTCTCCTTCCTTAGTTACTTCAG
+
AB><9;;AA@B>A@C>@>@:96;AB?C=<
@7RKHZ:00401:00478
ACGAGCGTTCCCCATGTCGTAGGTACTC
+
86344,,,*,00*,,/44444423444;
@7RKHZ:00403:00461
ACGAGTGCGTTCCCCATGTCGTAGGTACTC
+
ABBB??ABBEDCCC9CECCBBCCC@@<<<<
@7RKHZ:00403:00483
ACGAGTGCGTTCCCCATGTCGTAGGTACTC
+
<97;;;;?@@5999/9@A@BBB994899??
@7RKHZ:00405:00495
ACGAGTGCGTTCCCCATGTCGTAGGTACTC
+
9;CCCBBBBB?BBB:CBBA;;;>>;><<<@
@7RKHZ:00405:00496
TACTGAGCTACCACACACAGAAAGATTGGTG
+
?A949>?11//7:69::9999;-4482.,.6
@7RKHZ:00407:00485
TCTCTATGCGCTCCACATGTCTAAGGT
+
DCCBABCBBBBBB@BBAA=>;442969
@7RKHZ:00408:00478
ACGAGTGCGTTCCCCATGTCGTAGGTACTC
+
9<BC@@ABBC>BBB9BCCCDCC??=@;<;B
@7RKHZ:00409:00450
ACGAGTGCGTTCCCCATGTCGTAGGTACTC
+
=@3;<<AA>@8<<<4<99AA@@@A>?@>>>
@7RKHZ:00415:00488
AACGAGTGCGTTCCCCGATGTCGTAGGTACTC
+
,*,,,,/;;;C5999,444;444448944444
@7RKHZ:00416:00496
ATATCGCGAGGGTATGGAAGACTCTATAG
+
;;B;<<AECCHBBBBC;<6<CC@@?>888
@7RKHZ:00417:00489
ACGAGTGCGTTCCCATGTCGTC
+
:<CCCCCCB?866+/,,*****
@7RKHZ:00419:00496
ACGAGTGCGTTCCCCATGTCGTAGGTACTC
+
?@BB::<CCC@CCC:CBBABBBBB@A<<<B
@7RKHZ:00420:00463
ACGAGTGCGTTCCCCATGTCGTAGGTACTC
+
498AAA>@@@5999/9999AACCC=@ACCB
@7RKHZ:00421:00485
ACGAGTGCGTTCCCCATGGTCGTTAGGTACTC
+
=?;==@@>?@599949DBBBC<;8;>;>A<<<
@7RKHZ:00425:00479
AGCACTGTAGCTGTCACTAGTTACTTGT
+
@@F<;<@A;9;B>>>A;<<>A=@99599
@7RKHZ:00427:00450
TAGTATCAGCCTCGTCCATGACGAAGGTATTCC
+
=BC@@@99915:1///5/449AB@@C>:::@E@
@7RKHZ:00431:00459
ACGAGTGCGTTCCCCATGTCGTAGGTACTC
+
99899999AB@CEC9CDECBAB@A=?A<<9
@7RKHZ:00435:00471
TGATAGTCTCCTCTAGTTACTGCAGT
+
///.4:=;4866/////,4444/,,,
@7RKHZ:00439:00475
ACGAGTGCGTTCCCCATGTCGTAGGTACTC
+
A@@BBBBBCB@CDH9CDAAAAA@A?@>>@>
@7RKHZ:00447:00491
ATCAGACACGGACACAGCAGAACACACA
+
9:@?;;<ACABDCAAACECCC@CC>=@;
@7RKHZ:00400:00519
ATATCGCGAGGGTATGGAAGACTCTATAG
+
489884499:@>CAAA>A=AGD@D@CB>:
@7RKHZ:00400:00546
ACGAGTGCGTTCCCCATGTCTAGGTACTC
+
@@B@?@@@=@5999/9?@>9998<>989=
@7RKHZ:00403:00510
ACGAGTGCGTTCCCCATGTCGTAGGTACTC
+
@@BBBBDB=:2444/9BACCCCDC??@@BA
@7RKHZ:00404:00513
ACGAGTGCGTTCCCCATGTCGTAGGTACTC
+
@@CBBBBBBC@BCC:C@@@BBBBC@AAAAB
@7RKHZ:00404:00517
ACGAGTGCGTTCCCCATGTCGTAGGTACTC
+
<=ABBABBBA?ABC9C<<;AAA;;9;B@A@
@7RKHZ:00408:00505
ACGAGTGCGTTCCCCATGTCGTAGGTACTC
+
BBBBBA999>5999-9=999A>>A>8<<@9
@7RKHZ:00409:00519
ACGAGTGCGTTCCCCATGTCGTAGGTACTC
+
9:B@>>@>9969@@/99>>9;48=939444
@7RKHZ:00409:00526
TAGTATCAGCCTCGCCATGACGAAGGTAT
+
9;9994449B:;9A@>A@@449951,//*
@7RKHZ:00410:00500
ATCGACACGGACCACAGCAGAACACACAGAC
+
9393449>>9;B>944444442444;:93..
@7RKHZ:00410:00535
ACGAGTGCGTTCCCCATGGCGTAGGTACTC
+
:<CCCBB@AA?ABC:CBA?A=;995<99<D
@7RKHZ:00413:00510
AGCACTGTAGCTCGTCATTAGTTACTTTGTGT
+
9994444444444444//,/687:444-4;88
@7RKHZ:00414:00531
ACGAGTGCGTTCCCCATGTCGTAGGTT
+
49?@@BDDCB@BBG9A@<;9<88,+,(
@7RKHZ:00417:00508
ACGAGTGCGTTCCCCATGTCGTAGGTACTC
+
???BBBCCBC6444/9999ABBAA?AAAAA
@7RKHZ:00418:00543
ACGAGTGCGTTCCCCATGTCGTAGGTACTC
+
;;@?A@999>;>>>4>9999<9?A>?AAGA
@7RKHZ:00422:00530
ACGAGTGCGTTCCCCATGTCGTAGGTACTC
+
9484889=B?CBBA7@9999>?99584994
@7RKHZ:00422:00547
TGATACGTCTCCTTCCTTAGTTA
+
=@@@;99>>11-1,/,/,,,,*,
@7RKHZ:00427:00531
ACGGAGTGCGTTCCCCATGTCGTAGGTACTC
+
/10)*****0022886CCCBCB@@=;>9999
@7RKHZ:00427:00542
ACGAGTGCGTTCCCCATGTCGTAGGTACTC
+
:;?@9;<;;><BBC:CBBA<<;9?<?9;<;
@7RKHZ:00430:00544
ATATCGCGAGGGTATGGAAGACTCTATAG
+
10////66=::6:4/1-1-1////44337
@7RKHZ:00431:00536
TAGTATCAGCCTCGCCATGACGAAGGTATTCC
+
A=@@99444424;9@=;11<<11,/7888::8
@7RKHZ:00431:00542
ACGAGTGCGTTCCCCATGTCGTAGGTACTC
+
:;;A@@B<<<BGHC:A>=<BCBAB?B=<<A
@7RKHZ:00432:00546
ACGAGTGCGTTCCCCATGTCGTAGGTACTC
+
197@AABBCCABBC:CDCBAAAAA>B<=>@
@7RKHZ:00433:00513
ACGAGTGCGTTCCCCATGTCGTAGGTACTC
+
??B99;@>>@5999,9AAAECCCC@BCCCC
@7RKHZ:00433:00542
ATGACTGCCTTCCG
+
/..//,,,*/,/77
@7RKHZ:00433:00543
ACGAGTGCGTTCCCCATGTCGTAGGTACTC
+
:<BBB;<<@@>AAB9C<<<CCCCC?@@ACA
@7RKHZ:00434:00527
ATATCGCGACGG
+
9:@A?>@@4444
@7RKHZ:00434:00540
ACGAGTGCGTTCCCCATGTCGTAGGTACTC
+
9;BCBBBBAB7;;94;;;;CGFBC@BA<<<
@7RKHZ:00434:00544
ACGAGTGCGTTCCCCATGTCGTAGGTACTC
+
@A>@A<<<AC?CBB4;<<<A@AAC:;<BBA
@7RKHZ:00434:00546
TCTCTGATGCGCTCCCACATGTCTAAGGTACT
+
9//6//////4444959994944442424499
@7RKHZ:00436:00511
ACGAGTGCGTTCCCCATGTCGTAGGTACTC
+
8=<;;;9::;2949,4:@ACDCBB=?@@@@
@7RKHZ:00436:00532
ATCAGACACGGACACAGCAGAACACACA
+
A>>>99;?>A2;9@;99AB@>=>@9990
@7RKHZ:00437:00542
ACGAGTGCGTTCCCCATGTCGTAGGTACTC
+
:;C<<<AAACECDC9BAAADGCCC>?@@A>
@7RKHZ:00439:00523
ATATCACGAGGGTATGGAAGACTCTATA
+
9:C::;BBBBD>B<==AF@GEC<@=DCC
@7RKHZ:00443:00533
ACGAGTGCGTTCCCCATGTCGTAGGTACTC
+
4989;=999;2999,44B@AABBA9;<@@9
@7RKHZ:00400:00560
ACGAGTGCGTTCCCCATGTCGTAGGTACTC
+
BBA:9<DCCC@CCD9CCABBCCCC@:<<@A
@7RKHZ:00405:00567
ACGAGTGCGTTCCCCATGTCGTAGGTACTC
+
@@@:;<BAB@599</9>@BC<<;@589999
@7RKHZ:00406:00594
ACGAGTGCGTTCCCCATGTCGTAGGTACTC
+
?B;?BA<9488=9=6ABCBDDCBB=@ABCB
@7RKHZ:00407:00579
ACGAGTGCGTTCCCATGTCGTAGGTACTC
+
CCBBBB=99959914;;@ABBBCBAAAAB
@7RKHZ:00409:00587
ACGAGTGCGTTCCCCATGTCGTAGGTACTC
+
9@>999444;2444,4449==?A><899@4
@7RKHZ:00411:00580
ATCAGACACGACACAGCAGAACACACAG
+
88891101//669:BBDE>>A>;11/..
@7RKHZ:00412:00554
ACGAGTGCGTTCCCCATGTCGTAGGTACTC
+
/10//6668=ACCE:CBB;;;9;A=?@CC>
@7RKHZ:00412:00595
ACGAGTGCGTTCCCCATGTCGTAGGTACTC
+
:=?8498:9=@CCB9CCCCCAAAC@@AABA
@7RKHZ:00415:00554
ATCAGACACGGACACAGACAGAAC
+
4334887===899:11/////656
@7RKHZ:00416:00563
ACGAGTGCGTTCC
+
444:1/////,//
@7RKHZ:00416:00589
CGTGTCTCTAGGCACAGGATTTTGTGTAGA
+
88/1////4?>>=A=4469999/9?A?>99
@7RKHZ:00417:00562
TCTCTATGCGCTCCACATGTCTAAGGTA
+
BBABB><499999;11//88:@B@:7/1
@7RKHZ:00417:00574
TGATACGTCTCCTTCCTTAGTTACTTCAGTGC
+
9991111//7999<?9::;998;8;:;::498
@7RKHZ:00418:00579
TATATCAGCCTCGCCATGACGAAGGTATTCC
+
9;>99<ABA?@<;<BC@@@B@@;>;999;?5
@7RKHZ:00419:00562
ACGAGTGCGTTCCCCATGTCGTAGGTACTC
+
9;:CCBBBCC@CBB9CCB@@@@@@;89999
@7RKHZ:00419:00590
AGCACTGTAGCTGTCACTAGTTACTTGT
+
AAAAABBDAAABBAA@>CB99599A<99
@7RKHZ:00420:00554
ACGAGTGCGTTCCCCATGTCGTAGGTACTC
+
9<?<::11/6,///*/444=?BAB>?<==9
@7RKHZ:00421:00587
ACGAGTGCGTTCCCCATGTCGTAGGTACTC
+
49@999894424=A8?::;@>BCC>89999
@7RKHZ:00422:00553
ACGAGTGCGTTCCCATGCTCGTAGTACGTC
+
9>784/////,/856694444444449444
@7RKHZ:00423:00579
ATCAGACACGGACAC
+
939344.66:,1///
@7RKHZ:00425:00551
ACGAGTGCCCCATGTCGTAGGTACTC
+
BB?::;4444/9999?@@9<699999
@7RKHZ:00425:00569
ACGAGTGCGTTCCCCATGTCGTAGGTACTC
+
>@>AEACBBB@AAA9CBCEBDBBC?:<<BA
@7RKHZ:00427:00557
ACGAGTGCGTTCCCCATGTGTAGGTACTC
+
?@AB;9<@@?<AAA7AACCCAAACAAADB
@7RKHZ:00430:00580
TCTCTATGCGCTCCACATGTCTAAGGT
+
:<<>?C9999@99599>>@@@9959=9
@7RKHZ:00432:00575
ACGAGTGCGTTCCCCATGTCGTAGGTACTC
+
9<C@@@CDCB?BAA9A@@?CCDBC@B<<<B
@7RKHZ:00436:00563
ATCAGACACGGACACAGCAGAACACACA
+
;;8;@@999B?@994449444244444.
@7RKHZ:00436:00578
ATATCGCGAGGGTATGGAAGACTCTATAG
+
A@ABAAA=9;;79A@B8=;=A@@BBBBBB
@7RKHZ:00439:00564
ACGAGTGCGTTCCCCATGTCGTAGGTACTC
+
AB>B::<BBC>BBB9BAA@CCCCB?AABBB
@7RKHZ:00441:00596
AGCACTGTAACTGTCACTAGTTACTTGTGTG
+
@@>=;:1//,//444@99999699@<99944
@7RKHZ:00441:00599
ACGAGTGCGTTCCCCATGTCGTAGGGTACTC
+
8>>99888442444,4499;;;49908>=>9
@7RKHZ:00442:00585
ACGAGTGCGTTCCC
+
44988811,,*,,,
@7RKHZ:00447:00563
ACGAGTGCGTTCCCCATGTCGTAGGTACTC
+
498@@A>@@@5999,9@@BCCDBB?>;=<C
@7RKHZ:00410:00615
ACGAGTGCGTTCCCCATGTCGTAGGTACTC
+
=@@@@@@@>>5999,4BB@ABCBB>AAAAF
@7RKHZ:00412:00620
TCTCTATGCGCTCCCACATGTCTGAAGGTAC
+
44444444944444-444887////,/,//7
@7RKHZ:00413:00600
TACTGAGCTACACACACAGAAAGATTGGT
+
?ACBAACD@??A99<A@AAAA<>@A=?=?
@7RKHZ:00415:00622
ACGAGTGCGTTCCCCATGTCGTAGGTACTC
+
>=?B?;99@@5999/9?>@CDCBC=@<=<C
@7RKHZ:00418:00615
ACGAGTGCGTTCCCCATGTCGTAGGTACTC
+
89889?AF>?;999299=9988//-0//77
@7RKHZ:00419:00601
ACGAGTGCGTTCCCCATGTCGTAGGTACTC
+
9;899999895999,4?==@CCCCB<=<C>
@7RKHZ:00419:00641
ACGAGTGCGTTCCCCATGTCGTAGGTACTC
+
8=<=9;9>9;8==92994;;=<;>=021BB
@7RKHZ:00420:00622
ACGAGTGCGTTCCCCATGTCGTAGGTACTC
+
BBA::<BCBB=@@@8ACCCCCA@@?:;<<?
@7RKHZ:00421:00623
ACGAGTGCGTTCCCCATGTCGTAGGTACTC
+
9=CBBCCCBB@CCC:CAA??@A>A>:;<9B
@7RKHZ:00423:00621
ACGAGTGCGTTCCCCATGTCGTAGGTACTC
+
9<BC@@@@=85999/9AABAEBBC??;<<;
@7RKHZ:00425:00635
ATCAGACACGGACACAGCAGAACACAC
+
?>@@@@@CBB?BBCCCAAACD@CDAAB
@7RKHZ:00425:00645
ACGAGTGCGTTCCCCATGTCGTAGGTACTC
+
49889@AAAC@CHC9BBC<<<@A?6899@?
@7RKHZ:00427:00625
ACGAGTGCGTTCCCCATGTCGTAGGTAATC
+
?@BBBBBBBA==@=4=999;<ABD>ABA@@
@7RKHZ:00428:00604
TACTGAGCTACCACACACAGAAAGATTGGTG
+
BBBA@>91111,/669=BA999-444766/,
@7RKHZ:00428:00645
ACGAGTGCGTTCCCCATGTCGTAGGTACT
+
998;;;11/8568:11:999444423444
@7RKHZ:00429:00603
ACGAGTGCGTTCCCCATGTCGTAGGTACTC
+
9;@<;<CCBB?CCC9CCDCECB==<:;<@A
@7RKHZ:00429:00609
ACGAGTGCGTTCCCCATGTCGTAGGTACTC
+
:;BBAAAGCC@BBB:BBCAABB@B>:;<<A
@7RKHZ:00430:00605
ACGAGTGCGTTCCCCATGTCGTAGGTACTC
+
9;C@>>>>9989BB8BAA@>>>995899@>
@7RKHZ:00430:00608
CGTGTCTCTAGGCACATGGGATTT
+
>89;:HCCBBA<9111111,1///
@7RKHZ:00431:00612
ACGAGTGCGTTCCCCATGTCGTAGGTACTC
+
BBB@BBBBBB<>==6@;;;BCCBC@B;<<@
@7RKHZ:00431:00614
ACGAGTGCGTTCCCCATGTCGTAGGTACTC
+
9;CCBBB@?C5999/9A@ACCFCC>?9999
@7RKHZ:00433:00601
ACGAGTGCGTTCCCCATGTCGTAGGTACTC
+
49>>>>???>;@AA9BBBB<11?<:111:<
@7RKHZ:00435:00610
ACGAGTGCGTTCCCCATGTCGTAGGTACTC
+
AA?BBBCBBB?BBA9A?AA@@ACC@BCCCA
@7RKHZ:00437:00616
ACGAGTGCGTTCCCCATGTCGTAGGTACTC
+
=@?@A@A>>>;>=>4>999AC9998;99:<
@7RKHZ:00438:00605
AACGAGTGCGTTCCCCATGTCGTAGGTAACTC
+
924./////88,///*4:4//111/,./,/77
@7RKHZ:00438:00607
TCTCTATGCGCTCCACATGTCTAAGGTA
+
889=>9<9>999959@A999?A@69694
@7RKHZ:00442:00618
ACGAGTGCGTTCCCCATGTCGTAGGTACTC
+
@@<>>9<9?><@>:29:;@@@?>>;>1/11
@7RKHZ:00443:00643
TCTCTATGCGCTCCACATGTCTAAGGT
+
999=@9=@<>=CB@CCCCB==:4695<
@7RKHZ:00446:00608
AACGAGTGCGTTCCCATGTCGTAGGTACTC
+
/,/20,///77566+44499994=;;?ACA
@7RKHZ:00447:00613
CTACTATGCGTCCACATGTCTAAGGTAC
+
44444494444:9:44444/67,/,///
@7RKHZ:00447:00633
ACGAGTGCGTTCCCCATGTCGTAGGTACTC
+
BBD?@A@@@C5999/999>B911;::1/1:
@7RKHZ:00447:00648
ACGAGTGCGTTCCCCATGTCGTAGGTACTC
+
BBBBBBDB@;2444/9@@@AAA>@589<AA
@7RKHZ:00449:00608
TGATACGTCTCCCTTCCTTAGTTACTT
+
44//1////899599:2/,/11-/82*
@7RKHZ:00449:00625
ACGAGTGCGTTCCCCATGTCGTAGGTACTC
+
@@BCCDCGBB@CCC9BDA>9;;>>589@@?
@7RKHZ:00410:00654
ACGAGTGCGTTCCCCATGTCGTAGGTACTC
+
9<;AAACCBC=@@A9ACECBBBB@=8;9>>
@7RKHZ:00410:00669
TACTGAGTTACACACACAGAAAGATTGGTGC
+
9948444969>>>@?@@A?>>9999;<:?BB
@7RKHZ:00412:00685
ACGAGTGCGTTCCCCATGTCGTAGGTACTC
+
?@@BBB;;9B699<4<CCCDCCDN=@AABB
@7RKHZ:00417:00683
TCTCTATGCGCTCCTCATGTCTAAGGTA
+
4999BC?=@@A99699;9ABCCDCD::=
@7RKHZ:00419:00653
AGCACTGTAGCTGTCACTAGTTACTTGT
+
99;;<><B<<<@AAACBCA;92;>=;@B
@7RKHZ:00424:00656
ACGAGGGTTCCCCATGTCGTAGGTACTC
+
BBABBB:>6944,888<@BBBC8;<<<@
@7RKHZ:00429:00685
ACGAGTGCGTTCCCCATGTCGTAGGTACTC
+
B@@@AAABAGCIGJ7=<@@@;778,.////
@7RKHZ:00430:00654
ACGAGTGCGTTCCCCATGTCGTAGGTACTC
+
=>@@@@CCFCACCC:CCAA@9999<899>>
@7RKHZ:00432:00659
ACGAGTGCGTCCCATGCTCGTAGTACGTC
+
6<-,,,,,///85;994///////66///
@7RKHZ:00432:00663
ACGAGTGCGTTCCCCATGTCGTAGGTACTC
+
99;8;AAAAA=>>@4;<ABBCCBB?@AA@>
@7RKHZ:00436:00659
ATCAGACACGGACACAGCAGAACACA
+
;;;B9;;;<<>A@@B<<<@8=8==--
@7RKHZ:00436:00672
ACGAGTGCGTTCCCCATGTCGTAGGTACTC
+
BBABB@@@@A>@AA9CCCCCBBBC@BA;99
@7RKHZ:00440:00679
ACGAGTGCGTTCCCCATGTCGTAGGTACTC
+
8;B;;<DDCG@CCC:D:::BBBBC@C<<<C
@7RKHZ:00443:00663
ACGAGTGCGTTCCCCATGTCGTAGGTACTC
+
89>994884424::,4<@>@?A>A<;99@A
@7RKHZ:00444:00667
ACGAGTGCGTTCCCCATGTCGTAGGTACTC
+
;;@@9>@@@B?BCF:ECCBB=<<<,01//7
@7RKHZ:00445:00662
ACGAGTGCGTTCCCCATGTCGTAGGTACTC
+
@@BBBBBBAA>ABB9B<<;BBBBC@A=>?C
@7RKHZ:00403:00717
ACGAGTGCGTTCCCCATGTCGTAGGTACTC
+
>@CB:;<CA@5;;;4<BCBBCBAA>A;;;A
@7RKHZ:00404:00737
ACGAGTGCGTTCCCCATGTCGTAGGTACTC
+
==94499>892444,4::>ABBAB=@;<<A
@7RKHZ:00405:00742
TCTCTATGCGCTCCACATGTCTAAGGTA
+
1///8899499898444/11///787/1
@7RKHZ:00405:00744
ACGAGTGCGTTCCCATGTCGTAGGTACTC
+
==;99;>>>?59904;@@BFCAA=@<;;@
@7RKHZ:00405:00745
ACGAGTGCGTTCCCATGTCGTAGGTACTC
+
998;;@994959919:;ACCCDC@C<<<@
@7RKHZ:00410:00707
ATCAGACACGGACACAGCAGAACACACAG
+
>9:;;;;@AB?BBCAA>;9>>5989944.
@7RKHZ:00410:00746
ACGAGTGCGTTCCCCATGTCGTAGGTACTC
+
498999994;2444,49;:=BBCCBCBAAA
@7RKHZ:00414:00701
ACGAGTGCGTTCCCCATGTCGTAGGTACTC
+
4;;:;BA@@B>BAA9A@@@AA@@@>@@>;<
@7RKHZ:00415:00744
ACGAGTGCGTTCCCCATGTCGTAGGTACTC
+
>A>A@@994:2999,499:=ABBA>@AAAA
@7RKHZ:00416:00709
ACGAGTGCGTTCCCCATGTCGTAGGTACTC
+
=@D@;<=BAB@CCC9CCCBCCCCB@9;<A9
@7RKHZ:00419:00736
TACTGAGCTACACACATCAGAAGATTGGTG
+
?<9;94;:89;4949444444249:88244
@7RKHZ:00422:00708
ACGAGTGCGTTCCCCATGTCGTAGGTACTC
+
99>994==@@=ADD:DCCAA<<;A>899>9
@7RKHZ:00425:00714
ACGAGTGCGTTCCCCATGTCGTAGGTAACTC
+
99?A@@CA@@=AAA4@@@>><111:01,1;1
@7RKHZ:00430:00727
ACGAGTGCGTTCCCCATGTCGTAGGTACTC
+
BBB?<==A@@@BCC:CA@@=<111-11///
@7RKHZ:00433:00704
ACGAGTGCGTTCCCCATGTCGTAGGTACTC
+
ACA@;;9@996999-9=AA@999=4894:/
@7RKHZ:00435:00729
ACGAGTGCGTTCCCCATGTCGTAGGTACTC
+
ABA@9;<BCC?CCC9C@A??AACC@BAAAB
@7RKHZ:00437:00747
CGTGTCTCTAGGCACATGGATTTTGTGTA
+
>;999B<--,,*,/444424444,44499
@7RKHZ:00438:00705
ACGAGTGCGTTCCCCATGTCGTAGGTACTC
+
BBC@?@BBCB@CCC9CCAA@B@>?=@B@@@
@7RKHZ:00440:00731
ACGAGTGCGTTCCCCATGTCGTAGGTACTC
+
99?99;ABAB?BBB7B=@@@A>@><89999
@7RKHZ:00441:00709
TCTCTATGCGTCCCACATGTCTAAGGTACT
+
4444@::9B9444-4:9444999;>;98;8
@7RKHZ:00442:00730
ACGAGTGCGTTCCCCATGTCGTAGGTACTC
+
?@CCBBCDBB>AAA9ABDCCBBBBD9:<BB
@7RKHZ:00444:00725
AGCACTGTAGCTGTCACTAGTTACTTGT
+
CCA@9;;?999A@@@CBCCBCCCBB@==
@7RKHZ:00445:00737
TACTGAGCTACAAAA
+
4;44494;4841/1+
@7RKHZ:00446:00701
ACGAGTGCGTTCCCCATGTCGTAGGTACTC
+
;;@;<;CCCCBBCD:A@A??AA>@=?<<<A
@7RKHZ:00449:00725
ACGAGTGCGTTCCCCATGTCGTAGGTACTC
+
//./88==@B=@@@4?999>>>>A=?@AB?
@7RKHZ:00401:00762
ACGAGTGCGTTCCCCATGTCGTAGGTACTC
+
49899999982944,4:=AACBAA:;=@@@
@7RKHZ:00404:00780
TGATAGTCTCCTTCTTAGT
+
@@@A@=9788+-*,,0**,
@7RKHZ:00405:00798
TGATAGTCTCCTCTAT
+
4444844499944/,*
@7RKHZ:00407:00778
ACGAGTGCGTTCCCCATGTCGTAGGTACTC
+
498;9>>@?>5999/9>>>@CCAB>A<99?
@7RKHZ:00409:00760
ACGAGTGCGTTCCCCATGTCGTAGGTACTC
+
;>7;;99=882944,499?>998;;>@AA@
@7RKHZ:00409:00777
ACGAGTGCGTTCCCATGTCGTAGGTACTC
+
84899999::599144:@>@>994899BB
@7RKHZ:00410:00773
AGCACTGTAGCTGTCACTAGTTACTTGT
+
==9;9;C==@AAA;;99999969>@699
@7RKHZ:00414:00766
ACGAGTGCGTTCCCCATGTCGTAGGTACTC
+
4989984;;;5999,4999?A>>@;89999
@7RKHZ:00414:00791
ACGAGTGCGTTCCCCATGTCGTAG
+
9;BB;<=BAC5999/99---,,,,
@7RKHZ:00416:00799
ATATCGCGAGGGTATGGAAGACTCTATAG
+
48>9998444B094;;59549888;;A@8
@7RKHZ:00420:00769
ACGAGTGCGTTCCCCATGTCGTAGGTACTC
+
B=78@;994;2444,49999444:934994
@7RKHZ:00422:00789
ACGAGTGCGTTCCCCATGTCGTAGGTACTC
+
==;?;89@??5999,4::@ABBBB?ABAA@
@7RKHZ:00424:00783
TCTCTATGCGCTCCACATGTCTAAG
+
99994:;94444424;;444///,/
@7RKHZ:00428:00775
ATATCGCGTACGGGTATGGAAGACTCTATAG
+
AA?>>@8//////+/66;?A>A==2//.333
@7RKHZ:00430:00752
ACGAGTGCGTTCCCCATGTCGTAGGTACTC
+
>98;>???9959@@4@<;<<8899489444
@7RKHZ:00430:00763
ACGAGTGCGTTCCCCATGTCGTAGGTAACTC
+
:939999999?BBD9BBA<9111/,./,///
@7RKHZ:00430:00785
GTAGTATCAGCCTCGCCATGACGAAGGT
+
244444444442444424/,,,,,*,2,
@7RKHZ:00431:00754
ACGAGTGCGTTCCCCATGTCGTAGGTACTC
+
89@@>>>>>>5999-9;=<;>11/,01//4
@7RKHZ:00434:00754
ACGAGTGCGTTCCCCATGTCGTAGGTACTC
+
=>?@@@ABDCDCCC:DAA@@ACCC@:;;@9
@7RKHZ:00434:00768
ACGAGTGCGTTCCCCATGTCGTAGGTACTC
+
>AA@;<<AAD6999/99>>ABBBC@BB<;;
@7RKHZ:00434:00782
ACGAGTGCGTTCCCCATGTCGTAGGACTC
+
8:7111/668,444,44;999111:1///
@7RKHZ:00443:00763
TCTCTCATGCGCTCCACATGTCTAAGGTA
+
A@@<1////66989299;@BCBC?;8,//
@7RKHZ:00444:00777
ACGAGTGCGTTCCCCATGTCGTAGGTACTC
+
?@ABBBB@A?8;;;4<BBCCD<<<?A@@@B
@7RKHZ:00447:00784
ACGAGTGCGTTCCCCATGTCGTAGGTACTC
+
?=76==11/8,,,,*,////8776:.////
@7RKHZ:00449:00753
ACGAGTGCGTTCCCCATGTCGTAGGTACTC
+
//.668=AA@=@>>4?;;;AA>?A;899A@
@7RKHZ:00410:00825
TGGATACGCTCTCCTTAGTTACTTCA
+
442/////,.///77,/4;9///,//
@7RKHZ:00411:00810
ATATCGCGAGGGTATGGAAGACTCTATAG
+
98>>>99<;:D?CBBB8<8;@A@@@@BCB
@7RKHZ:00412:00820
TACTGAGCTACACACACAGAAAGATTGGT
+
BBBBCBC?@??BBB<=?CDDC@CCC@B?B
@7RKHZ:00424:00841
ACGAGTGCGTTCCCCATGTCGTAGGTACTC
+
1/6814449424==2=:99>911>;:1118
@7RKHZ:00428:00835
ATCAGACACGGACACAGCAGAACACAC
+
CBCCCBB;<<@BCBBDAADBB?CCBBC
@7RKHZ:00430:00845
ACGAGTGCGTTCCCCATGTCGTAGGTACTC
+
@AIBBBB=885999/999994444234444
@7RKHZ:00431:00836
ACGAGTGCGTTCCCCATGTCGTAGGTACTC
+
9979A@@>>D599;49@ABBDB;968>>@@
@7RKHZ:00434:00839
ACGAGTGCGTTCCCCATGTCGTAGGTACTC
+
BCBBBBBBBA?BCB8BB<<<AAAC?BAA<=
@7RKHZ:00402:00873
ACGAGTGCGTTCCCCATGTCGTAGGTACTC
+
=@A;;<<<@GCDHD7=>CBCCC@?=8999?
@7RKHZ:00408:00866
ACGAGTGCGTTCCCCATGTCGTAGGTACTC
+
9=BBBBBA>?5999/9>>@CCA@@8:;;;9
@7RKHZ:00408:00877
TAGTATCAGCCTCGCCATGACGAAGGTATTCC
+
A@@@>AA;;;8;;9;@BB@B=AA>B>A@@595
@7RKHZ:00412:00859
TAGTATCAGCCTCGCCATGACGAAGGTATTCC
+
;@BBAAA:-*)(((((*8;9>@=;?;999<@5
@7RKHZ:00412:00877
ACGATGGAGCGTTCCCCATGTCGTAGGTACTCA
+
*---,,*,,,/;2444,449A@@999484/8/*
@7RKHZ:00414:00889
ACGAGTGCGTTCCCCATGTCGTAGGTACTC
+
>>@@@@ACAB?CCC:CA@?CC;;<;;<<GA
@7RKHZ:00417:00882
ACGAGTGCGTTCCCCATGTCGTAGGTATTC
+
<DC;;<@>>>5999,4>>>@@?11-011,/
@7RKHZ:00417:00888
ACGAGTGCGTTCCCCATGTCGTAGGTACTC
+
>??;<;=9;;2444,4?>>AA@>A=899@9
@7RKHZ:00420:00879
CGTGTCTCTAGGCACAGGATTTGTGTAGA
+
BCAAABDDCCC@BA@=@<99919AD@999
@7RKHZ:00422:00859
ACGAGTGCGTTCCCCATGTCGTAGGTACTC
+
BCC<<=A@@@6999/9999?A@@@<8999>
@7RKHZ:00422:00860
ACGAGTGCGTTCCCATGTCGTAG
+
A@?BB@AACC<;7+1/////,//
@7RKHZ:00422:00865
AGCACTGTAGCTCGTCACTAGTTGACTTGTGT
+
4:8449:444444444941,22*,,,,*,888
@7RKHZ:00426:00874
TCTACTATGCGTCCCACATGTCTGAAGTACT
+
/////6///9999954446>1-,,,*,,2,/
@7RKHZ:00426:00890
ACGAGTGCGTTC
+
BBBB@?@B>>59
@7RKHZ:00429:00892
ACGAGTGCGTTCCCCATGTCGTAGGTACTC
+
BBB??@A@@B=@>@6?>>A?@>>>;899@9
@7RKHZ:00433:00866
ACGAGTGCGTTCCCCATGTCGTAGGTACTC
+
A@@BCBBABC6999-9@@;;<BBC@CDEAA
@7RKHZ:00440:00897
ACGAGTGCGTTCCCCATGTCGTAGGTACTC
+
=@;:;;<99C2999,9999>>>99489444
@7RKHZ:00441:00899
ACGAGTGCGTTCCCCATGTCGTAGGTACTC
+
:<BA@@AAADCEEE9AAAA999>>;89494
@7RKHZ:00443:00897
ACGAGTGCGTTCCCCATGTCGTAGGTACTC
+
99>9949>892944,44449=99=@:<<BA
@7RKHZ:00445:00878
ACGCTCGACATGCCCAGGTACAGGA
+
A9:;BBBBCBBBBB<@A?=>A99:9
@7RKHZ:00448:00890
ATATCGCGGGGGTACTGGAAGACTCTATAG
+
974444/////*/////,424449444/6/
@7RKHZ:00410:00905
TGTACGTTCCCTCTTCCTTAGGTT
+
4444444244-44/,/565//,/5
@7RKHZ:00414:00915
TGATACGTCTCCTTCCTTAGTTACTTCA
+
9;9999<<;AB=@?A@B<>@?=@@@?BB
@7RKHZ:00414:00919
ACGAGTGCGTTCCCCATGTCGTAGGTACTC
+
=@@@;<<A@@5999/9DBCCCCCC@B;;;@
@7RKHZ:00416:00929
ACGAGTGCGTTCCCCATGTCGTAGGTACTC
+
@A@A?@ABBB?BBB9AAA@@@>@>;:<<A@
@7RKHZ:00424:00925
ACGAGTGCGTTCCCCATGTCGTAGGTACTC
+
BC<@;<=DCCACDD:CCBA@>99423449:
@7RKHZ:00434:00925
ACGCTCGACATGCCCAGGTACAGGAGACT
+
9<BAA>?11/8/44-4424;?9A@B=6//
@7RKHZ:00435:00922
ATCAGACACGGACACAGCAGAACACAC
+
9<BBBBDEBE99<CCAAACCB?@@;89
@7RKHZ:00438:00931
ACGAGTGCGTTCCCCATGTCGTAGGTACTC
+
<<0/1:86996999/9999BBAAB>;<<99
@7RKHZ:00439:00932
ACGAGTGCGTTCCCCATGTCGTAGGTACTC
+
89849;;=8;=@>@4>9<<BDCBC@<==CC
@7RKHZ:00448:00944
ACGAGTGCGTTCCCCATGTCGTAGGTACTC
+
9<ABCBB@::2444/999;@AA@@=?<<<@
@7RKHZ:00404:00963
TGATACGTTTCCTTCCTTAGTTACTTCAGTGC
+
BBB?;@944185859;><@9954499?ACBDB
@7RKHZ:00405:00999
ACGAGTGCGTTCCCATGTCGTAGGTACTC
+
89>@CB@>>@599149=9=B@>>>:<9>>
@7RKHZ:00406:00963
TAGTACAGCCTC
+
>=?994944234
@7RKHZ:00409:00965
ACGAGTGCGTTCCCCATGTCGTAGGTACTC
+
=B:<;BAA>>2449/99@>>>>=8489494
@7RKHZ:00412:00991
ACGAGTGCGTTCCCCATGTCGTAGGTACTC
+
>@BB9;<BBB=@@@8ABBBDCCBB@B@@@@
@7RKHZ:00413:00995
ACGAGTGCGTTCCCCATGTCGTAGGTAACTC
+
183844444:;8280,,,***,//,./,/84
@7RKHZ:00414:00977
CGTGTCTCTAGGCACAGGATTTTGTGTAG
+
<=BEDCCCCCD;;<B<<6<CCC9DBAA99
@7RKHZ:00415:00968
ACGAGTGCGTTCCCCATGTCGTAGGTACTC
+
AAB99<A@@B@BBC8AABABB@@>;89999
@7RKHZ:00416:00963
TGATACGTCTCCTT
+
BBBBBB??@BC?A@
@7RKHZ:00418:00952
ACGAGTGCGTTCCCCATGTCGTAGGTACTC
+
@B>@ACC@@@5999/9BB<<=CCC@C;<;?
@7RKHZ:00418:00972
ACGAGTGCGTTCCCATGTCGTAGGTACTC
+
?9844=9;4459914999@CB??=@A@AB
@7RKHZ:00425:00993
ACGAGTGCGTTCCCCATGTCGTAGGTACTC
+
=@@:9;<A>?=@@@6@@A@BBBDC@BAAAB
@7RKHZ:00426:00989
ACAGGTGCGTTCCCCATGTCGTAGGTACTC
+
??@>;@@?>A>@BB9BCCCB@BDCB?:==C
@7RKHZ:00430:00955
ACGAGTGCGTTCCCCATGTCGTAGGTACTC
+
BA???AACCB>A@@79999BBABDBA=<=@
@7RKHZ:00430:00988
ACGAGTGCGTTCCCCATGTCGTAGGTACTC
+
9;?@@BA@@@5999-9>9444448234444
@7RKHZ:00431:00975
TAGTATCAGCCTCGCCATGACGAAGGTATTCC
+
AABAA>=9992948><BCA=A;959=999@B6
@7RKHZ:00434:00977
ACGAGTGCGTTCCCCCATGTCGTAGGTACTC
+
943488499B@BDCC3?@9984449234444
@7RKHZ:00438:00969
TACTGAGCTACACACACAGAAAGAT
+
4=9;@><;4;44///////88119:
@7RKHZ:00439:00984
ACGAGTGCGTTCCCCATGTCGTAGGTACTC
+
9>>=9999885999/4:=>@==>>>899>@
@7RKHZ:00440:00960
ACGAGTGCGTTCCCCATGTCGTAGGTACTC
+
998:;;;@C@5999/94999;==9634444
@7RKHZ:00440:00968
CGTGTCTCTAGGCACATGGATTTTGTG
+
BB<<<AC<9<@=?<;111:111/*/22
@7RKHZ:00446:00982
TAGTATCAGCCTCGCCATGACGAAGGTATTCC
+
BBCDBBAEAB>@=?@>;;9DB<<>=CCCCABA
@7RKHZ:00449:00953
TCCCCATGTCGTAGGTATC
+
CCCC:BB>>>949;9::@?
@7RKHZ:00405:01015
ACGAGTGCGTTCCCCCCATGTCGTGGTACTC
+
8=78994888299944(4>?B@@99599789
@7RKHZ:00430:01013
ACGAGTGCGTTCCCATGTCGTAGGTATC
+
8?>@=>9999599594498444>43498
@7RKHZ:00452:00008
ACGAGTGCGTTCCCCATGTCGTAGGTTACTC
+
>>?>99999:2444,46//,,,,,*,*/2,,
@7RKHZ:00452:00016
AGACTGTAGGTGTACACTAG
+
499=9449;7::1///////
@7RKHZ:00452:00018
ACGAGTGCGTTCCCCATGTCGTAGGTACTC
+
=@A>A@<;99@AAB9::;;1/>>@131/>>
@7RKHZ:00453:00016
ATCAGACACTCGGA
+
1..66/./////,/
@7RKHZ:00456:00011
ATCAGACACGGACACAGCAGAACACACA
+
=?@BBBBBBB?BBBBBBAA@>;@A994;
@7RKHZ:00456:00027
ATCAGACACGGACACAGCAGAACACACA
+
A@@A99899959@>>9999442488887
@7RKHZ:00460:00038
ACGAGTGCGTTCCCCATGTCGTAGGTACTC
+
>>>>9;99442449-9999>>AAB>ABCCC
@7RKHZ:00463:00040
AGCACTGTAGCTGTCACTAGTTACTTGT
+
8>>A89:;@@ACBBCCBBC>==<CC@;<
@7RKHZ:00466:00038
ACGAGTGCGTTCCCCATGTCGTAGGTACTC
+
?@CB?@@CA?;@@@4@ACBCECCC=>@;;9
@7RKHZ:00468:00035
ATCAGACACGGACACAGCAGAACACAC
+
?@@@;;;CCCACCDCCBCCA>=>>999
@7RKHZ:00469:00023
ACGAGTGCGTTCCCCATGTCGTAGGTACTC
+
CBBB99;@>?;>>>6@AABAA<;;=899>9
@7RKHZ:00469:00040
ACGAGTGCGTTCCCCATGTCGTAGGTACTC
+
@AA;;;?@@@5999,494>>AA8=;>949=
@7RKHZ:00471:00030
ACGAGTGCGTTCCCCATGTCGTAGGTACTC
+
BBBBBBABBB=>==6@@AACBBBA@;<<AA
@7RKHZ:00472:00013
TCTCTATGCGCTCCACATGTCTAAA
+
B@AADEC<<=<9A@>99884/,**)
@7RKHZ:00473:00010
ACGAGTGCGTTCCCCATGTCGTAGGTACTC
+
BBABA?A?==5999/999984444234444
@7RKHZ:00474:00025
ACGAGTGCGTTCCCCATGTCGTAGTACTC
+
//.//444;;:<NG:DDC;<111101/78
@7RKHZ:00475:00016
ACGAGTGCGTTCCCCATGTCGTAGGTACTC
+
>@C:9<AEBC@CGI9CBBBBAA@@=?AAAA
@7RKHZ:00475:00035
ACGAGTGCGTTCCCCATGTCG
+
8>?999??@?6999/9?>@BC
@7RKHZ:00476:00009
TCTCTATGCGCTCCACATGTCTAAGGTA
+
>>>CCDCDCCC>==;;99;8///,/,//
@7RKHZ:00476:00049
ACGAGTGCGTTCCCCATGTCGTAGGTACTC
+
A@@BBBBBCC5944/9@AACCBBB>9:<BB
@7RKHZ:00478:00033
CGTGTCTCTAGGCACAGGATTTGTGTAG
+
44>9949444989>>?9844404;;9>A
@7RKHZ:00479:00030
ACGAGTGCGTTCCCCATGTCGTAGGTACTC
+
89899;BBJC@BBB8CBCCCCB>?=799;A
@7RKHZ:00480:00028
ATCAGACACGGACACAGCATGAACACACAGTAC
+
9;>>@@89449;499=B9444:894///6...,
@7RKHZ:00482:00026
ACGAGTGCGTTCCCCATGTCGTAGGTACTC
+
BBBBBBB?;;2444/9999BCA@A=:;<@A
@7RKHZ:00483:00036
ACGAGTGCGTTCCCCATGTCGTAGGTACTC
+
943448=>@CACDD9B<<<<@AA@>;<9;A
@7RKHZ:00491:00027
ACGAGTGCGTTCCCCATGTCGTAGGTACTC
+
=@C;9<CA??5999/9>>@CCCCC?A<<<@
@7RKHZ:00492:00018
TGATACGTCTCCTTCCTTAGTTACTTCAG
+
>>>>9889499542424974989=6:::/
@7RKHZ:00492:00026
ACGAGGTGCGTTCCCCATGTCGTAGGTACTC
+
1/.//,49;49;:AB2B=><<;A@@??<;;4
@7RKHZ:00492:00034
TACTGAGCTACACACACAGAAAGATTGGT
+
AABBBCHBBCBA<;;99999919@@5969
@7RKHZ:00493:00040
ACGAGTGCGTTCCCCATGTCGTAGGTACTC
+
BBB???CBA;2444/9A@@AACCC?BCBBB
@7RKHZ:00499:00007
CGTGTCTCTAGGCACATGGATTTTGTGTAGA
+
@ABAABG<<9A<9::111,////*/86/499
@7RKHZ:00499:00008
ACGAGTGCGTTCCCCATGTCGTAGGTACTC
+
9;A@@@AA@C@BBB5<<@@>B@@>=?><<<
@7RKHZ:00499:00026
TATACGTCTCCTTCCTATTACTTC
+
*((,,,7699242:64/86///7/
@7RKHZ:00499:00043
ACGAGTGCGTTCCCCATGTCGTAGGTACTC
+
AA;;999>>>;>A@7@A>AA@;99=8949>
@7RKHZ:00450:00059
TATACGCTCGTCTA
+
449444///////,
@7RKHZ:00452:00060
ACGAGTGCGTTC
+
9;?@ABBBBB@D
@7RKHZ:00460:00093
ACGAGTGCGTTCCCCATGTCGTAGGTACTC
+
>?8999994:2999,4:9DCCBCB=@@@@A
@7RKHZ:00465:00087
ACGAGTGCGTTCCCCATGTCGTAGGTACTC
+
>98;;A@@@@5999/9@A@ABA@>;>9999
@7RKHZ:00468:00051
TTCTCTAATTGCGCTCCACAATGTCTAAGGTA
+
/,////4:@??A??985991,1/////,4:94
@7RKHZ:00470:00070
ACGAGTGCGTTCCCCATGTCGTAGGTACTC
+
9;A<<<GCCC=A@@/99999448;234949
@7RKHZ:00471:00071
ACGAGTGCGTTCCCCATGTCGTAGGTACTC
+
BBCAAACCCC@CHH9A:<;BAAAA>@AAAA
@7RKHZ:00472:00065
ACGAGTGCGTTCCCCATGTCGTAGGTACTC
+
>@B@AACCCB@BBB8BCBCBC?=?@:;<<B
@7RKHZ:00474:00080
ACGAGTGCGTTCCCCATGTCGTAGGTACTC
+
?@CCCBCCBB=@?>6@@@>@@C@B?BAAAC
@7RKHZ:00474:00082
CGTGTCTCTAGGCACAGGATTTTTGTGTAGAG
+
?ADCGDDEDBB<99994244444+//8/////
@7RKHZ:00476:00072
AACGAGTGCGTT
+
/,/./6444442
@7RKHZ:00476:00079
ACGAGTGCGTTCCCCATGTCGTAGGTACTC
+
CCB99;CBBA=@@@6@ABABBCBB=@@AA@
@7RKHZ:00478:00078
ACGAGTGCGTTCCCCATGTCGTAGGTACTC
+
9;C@@AABBB@BCD8A=<:CCCCC@B<<<<
@7RKHZ:00480:00089
ACGAGTGCGTTCCCCATGTCGTAGGTACTC
+
BBB???949A6999/9BBACCCCC?@;;;A
@7RKHZ:00481:00065
ACGAGTGCGTTCCCCATGTCGTAGGTACTC
+
4;B;;;<B@@=ABG7EBCBECCCB@C<<<A
@7RKHZ:00482:00060
ATATCGCGAGGGTATGGAAGACTCTATAGAG
+
1.//88:>;9<8<BEB@DCB<99933..,,,
@7RKHZ:00483:00080
ACGCTCGACATGCCCAGGTACAGGAG
+
BAABCCDCCC<<<B?<;;<CBBC@<<
@7RKHZ:00483:00096
ACGAGTGCGTTCCCCATGTCGTAGGTACTC
+
?????@@@@@5999/9>?>BBBBB>A<=<C
@7RKHZ:00484:00073
AACGGAAAGGTGCGTTCCCCATGTCGTAGGTATC
+
1,/.,//+/,4:444>A::2=9111////,.644
@7RKHZ:00486:00072
TGATACGTCTCCTTCCTTAGTTACTTCA
+
<<BC;<=C<;;=@=@=@=?@@=<<;@BA
@7RKHZ:00487:00070
ACGAGTGCGTTCCCCATGTCGTAGGTACTC
+
9;BCCBCBAA<?==4??99999?A@CBBBC
@7RKHZ:00487:00080
ACGAGTGCGTTCCCCATGCCGTAGGTACTC
+
?@@CBB@@@@=@@@6@BAA?@@@>;>@<<9
@7RKHZ:00487:00081
TGATACGTCTCCTTCCTTAGTTACTTCA
+
==???@>@>89595969F?@?<999599
@7RKHZ:00491:00055
ACGAGTGCGTTCCCCATGTCGTAGGTACTC
+
99A;<<DCCC@BCD:BBBBCAA@C@B<==H
@7RKHZ:00494:00088
ATATCGCGTACGGT
+
4894440,,,,,*,
@7RKHZ:00495:00090
ATCAGACACGGACACAGCAGAACACAC
+
9834>>78@@6<9@9999444244444
@7RKHZ:00495:00091
ACGAGTGCGTTCCCCATGTCGTAGGTACTC
+
??<@@@A@@@?BBB9BBBBBBA@>;79999
@7RKHZ:00497:00072
ACGAGTGCGTTCCCCATGTCGTAGGTACTC
+
C97;B@;;<B@ABB9B<<<BBA@A=?><>C
@7RKHZ:00497:00077
AGCACTTGTAGCTGTCACTAGTTACTTGTG
+
/11///,////444444444442///,///
@7RKHZ:00497:00093
ACGAGTGCGTTCCCCATGTCGTAGGTACTC
+
898<;;BCCC?BCB8C@@B@BBDF@B<<<B
@7RKHZ:00498:00070
TGATACGTCTCCTTCCTTAGTTACTTCA
+
ABB@?@CC@>>?B=?>A78;A<>?@699
@7RKHZ:00499:00085
ACGAGTGCGTTCCCCATGTCGTAGGTACTC
+
?@CABBD?;;2444/99999999>689994
@7RKHZ:00452:00113
ACGAGTGCGTTCCCCATGTCGTAGGTACTC
+
??BB??@>>@5999-9@@ADA?99589?@>
@7RKHZ:00452:00133
ACGAGTGCGTTCCCCATGT
+
91>11/=;=;;CCC:DDBB
@7RKHZ:00453:00111
ACGAGTGCGTTCCCCATGTCGTAGGTACTC
+
ACCCDBA@@B=@==4=?99;@A@B@C=?>C
@7RKHZ:00453:00128
ACGAGTGCGTTCCCCATGTCGTAGGTACTC
+
49>99449882444,491111//8,.//49
@7RKHZ:00453:00141
ACGAGTGCGTTC
+
:;?>99<;;@<B
@7RKHZ:00454:00112
ACGAGTGCGTTCCCCATGTCGTAGGTACTC
+
BBBB@@AB@@;@>>4>99;;A@?A:;99@9
@7RKHZ:00454:00120
ACGCTCGACATGCCCAGGTACAGGAG
+
98844>><<11//85/1,48994:>9
@7RKHZ:00455:00101
ACGAGTGCGTTCCCCATGTCGTAGGTACTC
+
>@;9;A@BBC?A@@9?:<;CCBBB@@AABC
@7RKHZ:00455:00132
TCTCTATGCGCTCCACATGTCTAAGGTA
+
44449DABCC==<ABB9<<9111,/,//
@7RKHZ:00455:00140
TATATCGCTCCTCC
+
9444444444244:
@7RKHZ:00464:00119
ACGAGTGCGTTCCCCATGTCGTA
+
;@@AAB@@AA>BBB9AAAA@=:7
@7RKHZ:00465:00146
ACGAGTGCGTTC
+
1/4668=@BA?B
@7RKHZ:00467:00137
ATCAGACACGGACACAGCAGAACACAC
+
/.46,/.1/17:/944?>>99599994
@7RKHZ:00468:00128
TCTCTATGCGCTCCA
+
94444444:444424
@7RKHZ:00468:00143
TACTGAACTACACACACAGAAAGATTGGTGC
+
9998442444444999>>978/33977566;
@7RKHZ:00469:00145
ACGAGTGCGTTCCCCATGTCGTAGGATC
+
==@;;;<A@?<A@@4999999999<4..
@7RKHZ:00470:00119
ACGAGTGCGTTCCCCATGTCGTAGGTACTC
+
9;B;<<CEDC@CCC:C@@?BCCBB;:<;B@
@7RKHZ:00470:00129
ACGAGTGCGTTCCCCATGTCGTAGGTACTC
+
BBC:;;@A>?=BCC7BBA@@@CCA??@<<<
@7RKHZ:00472:00123
TCTCTATGCGCTCCACATGTCTAAGGTA
+
94449:@<<=<<B>AAA>111-,*,0,,
@7RKHZ:00474:00120
ATCAGACACGGACACAGCAGAACACAC
+
88>?@BCBBB=@@@<999944244444
@7RKHZ:00474:00126
ACGAGTGCGTTCCCCATGTCGTAGGTACTCATCACA
+
49A;;9@BA@>BAA7A;<;BBA@@>?@@@A>;;8**
@7RKHZ:00476:00143
TCTCTATGCGCTCCACATGTCTAAGGT
+
A@A?=99999944599?9999995969
@7RKHZ:00477:00135
AGCACTGTAGCTGTCACTAGTTACTTGT
+
111/66<>AAAA;;<;9@@<<;=BB?BC
@7RKHZ:00478:00112
ACGAGTGCGTTCCCCATGTCGTAGGTACTC
+
=@9=9;994;2444,444;=AABB@BA@AB
@7RKHZ:00478:00136
ACGAGTGCGTTCCCCATGTCGTAGGTACTC
+
9434444899=BCC:CDFBBCCCC@ECCCC
@7RKHZ:00479:00138
ACGAGTGCGTTCCCCATGTCGTAGGTACTC
+
9;BAAAA@@B=@=>4>9<;CCBBC@@<=<C
@7RKHZ:00479:00142
ACGAGTGCGTTCCCCATGTCGTAGGTACTC
+
49?>?>>>;;8<BC5<==?CCJBD>@<99@
@7RKHZ:00480:00116
ACGAGTGCGTTCCCCATGTCGTAGGTACTC
+
?@@@;9<;;A<@@A4@B=@@<111,.////
@7RKHZ:00480:00142
ACGAGTGCGTTCCCCATGTCGTAGGTACTC
+
8>>;;9@@>>5999/9>@@BCCBB?A<<<C
@7RKHZ:00483:00127
ACGAGTGCGTTCCCCATGTCGTAGGTACTC
+
9<C@@AACCC@BCC:C><;A;99><899?>
@7RKHZ:00484:00128
ACGAGTGCGTTCCCCATGTCGTAGGTACTAC
+
9;B;<9>>@@6999-9F?@ACB=8+----,,
@7RKHZ:00485:00138
TACTGATGCTCA
+
@///////6444
@7RKHZ:00488:00128
ACGAGTGCGTTCCCCATGTCGTAGGTACTC
+
?=;;9<BABB=@@@6??@@BCBCC?:;<BA
@7RKHZ:00488:00131
ACGCTCGACATGCCCAGGTACAGGAG
+
AAA:;;@AB@AAAGADDBB@A>>699
@7RKHZ:00489:00135
ACGAGTGCGTTCCCCATGTCGTAGGTACTC
+
//.668@9<=BDCCBE@><@>999<899?>
@7RKHZ:00492:00115
ACGAGTGCGTTCCCCATGTCGTAGGTACTC
+
;;:ABB@@?@5999/9>A@BB;;;?;99;;
@7RKHZ:00497:00141
ACGAGTGCGTTCCCCATGTCGTA
+
>>@999A;;;@CB@8@999;==@
@7RKHZ:00499:00135
ATCAGACACGGACACAGCAGAACACACAG
+
488>>>?9<979B<==>;B@@=@?9990.
@7RKHZ:00499:00144
ATCAGACACGGACA
+
4398//.///,//4
@7RKHZ:00451:00151
ACGAGTGCGTTCCCCATGTCGTAGGTACTC
+
@@AAAA;;9@;??>/99@@@>?>>;>><<<
@7RKHZ:00451:00185
TACTGAGCTACACACACAGA
+
<<<<BBBBB9994944;444
@7RKHZ:00453:00163
CGTGTCTCTAGGCACATGGATTTT
+
4;@<<<DFDDCF911--*)*==0)
@7RKHZ:00453:00187
ACGAGTGCGTTCCCCATGTCGTAGGTACTC
+
4;>A@B=<?BDCDB7BCCCEBBBA<89999
@7RKHZ:00453:00188
TAGTATCAGCCTCGCCATGACGAAGGTATTCC
+
9<BDCCBBDA>?BBB@BBC?A==596944892
@7RKHZ:00455:00192
ATCAGACACGGACACAGCAGAACACACA
+
???B99:B>>599A999=?9>;999940
@7RKHZ:00457:00157
ACGAGTGCGTTCCCCATGTCGTAGGTACTC
+
84<494444;2444,4>>>AB<99=899<A
@7RKHZ:00457:00161
ACGAGTGCGTTCCCCATGTCGTAGGTACTC
+
9>344444482444,44444444=?B@=@A
@7RKHZ:00458:00152
AGCACTGTAGCTGTCACTGATGTTACTTG
+
4444444977//////44444448688,/
@7RKHZ:00458:00186
TGATACGTCTCCTTCCTTAGTTACTTCAG
+
?9;:;;;@ABCABBC89589959<A@CGC
@7RKHZ:00458:00199
ACGAGTGCGTTCCCCATGTCGTAGGTACTC
+
=??;;;AABA@CCC8AAA@AAA8;7:9@@@
@7RKHZ:00460:00185
CGTGTCTCTAGGCACATGGATTTTGTGTAAG
+
4>A99<>>CEH@AAAA@==<<<<+11//,*,
@7RKHZ:00462:00156
ACGAGTGCGTTCCCCATGTCGTAGGTACTC
+
?@@B<<<@FD6999-9??@CGDCB8:;;<<
@7RKHZ:00463:00186
ACGAGTGCGTTCCCCATGTCGTAGGTACTC
+
=?>@?@@BBD@CEC:CBBBBA>@>589999
@7RKHZ:00463:00187
TAAGTATCAGCCTCCCCATGAGCGAAGGTATTCCA
+
//,//444444244:=2667///67,/,444242/
@7RKHZ:00464:00150
TACTGAGCTACACACACAGAAAGATTGGT
+
BBBBBBC:9:?>@@AACCBCB?CBB?B@;
@7RKHZ:00464:00155
ACGAGTGCGTTCCCCATGTCGTAGGTACTC
+
?@?BBDCCCD@CCC:CCE@@@@>>6899>9
@7RKHZ:00468:00156
ACGAGTGCGTTCCCCATGTCGTAGGTACTC
+
=??;;;ABBBDCCC:DBCCBCBBB?AAAAC
@7RKHZ:00472:00150
ACGAGTGCGTTCCCCATGTCGTAGGTACTC
+
61011/88:;;CCC9BAA9<<CAA?B<<=A
@7RKHZ:00472:00152
ATCAGACACGGACACAGCAGAACACAC
+
9;CC<<:BCD@AACBAAAADB?9;9>9
@7RKHZ:00473:00159
CGTGTCTCTACGGCACAGGTTTTGTGTAGAGG
+
////494//6//,//4492444,444444498
@7RKHZ:00474:00175
ACGAGTGCGTTCCCCATGTCGTAGGTACTC
+
@@@@@>@B9;9;C?4@A999>9994849=4
@7RKHZ:00477:00151
ACGAGTGCGTTCCCCATGTCGTAGGTACTC
+
9<C<<<CCBC?CBB9A@@@BBBABAA=@?C
@7RKHZ:00479:00154
ACGAGTGCGTTCCCCATGTCGTAGGTACTC
+
9<B<<<CCCC?BBB9A@BED?A@C?;;<=B
@7RKHZ:00479:00162
ACGAGTGCGTTCCCCATGTCGTAGGTACTC
+
?>BB<<=AAA=AAA8CAA=;<<BF@B@@@<
@7RKHZ:00479:00193
ACGAGTGCGTTCCCCATGTCGTAGGTACTC
+
89898>@?=A?AHG:CCAACD@@A?;<<B9
@7RKHZ:00480:00169
ACGAGGTGCGTTCCCCATGTCCGTAGGTACTC
+
,,,,,*/76885944,494442494/,./,,,
@7RKHZ:00482:00158
TGATGATCGTCTT
+
///./44444492
@7RKHZ:00482:00166
TGATACGTCTCCTTCCTTAGTTACTTCAG
+
=>>8999>;11,/78,/,.4424442499
@7RKHZ:00484:00178
ACGCTCGACATGCCCAGGTACAGGAG
+
@=>?@@<;4:;444-44244444899
@7RKHZ:00484:00196
TACTGAGCTACACACACAGAAAGATTGGT
+
BBB>@@CCCB@BBBBCC@BBB>BBB@B@B
@7RKHZ:00485:00172
ACGAGTGCGTTCCCCATGTCGTAGGTACTC
+
?@ABB@@@CC5999/9>>>>ABAB?B<<<A
@7RKHZ:00486:00151
ACTATGCTCGCATCTAGATACG
+
9444444444;*****0,4444
@7RKHZ:00486:00184
AGCACTGAGCTGTCACTAGTTACTTGT
+
44499BECAAAKC944494424499=?
@7RKHZ:00489:00164
ACGAGTGCGTTCC
+
//.//44444244
@7RKHZ:00489:00170
ACGAGTGCGTTCCCCATGTCGTAGGT
+
?9744444>;:>??+1//,00,,,*,
@7RKHZ:00490:00198
ACGAGTGCGTTCCCCATGTCGTAGGTACTC
+
AA@?@@ABAB=@@@6@AA@ABBAC@B<<<B
@7RKHZ:00491:00165
ACGAGTGCGTTCCCCATGTCGTAGGTACTC
+
9;C@@AABA@=@@@8AAAACCCBC@B<><A
@7RKHZ:00492:00165
ATCAGACACGGACACAGCAGAACACAC
+
98B>99;@@><>>999??99959>>>>
@7RKHZ:00492:00183
ACGAGTGCGTTCCCCATGTCGTAGGTACTC
+
9;B<;<A@@@5999/999<DCCEH=>AAAC
@7RKHZ:00493:00172
ACGAGTGCGTTCCCATGTCGTAGGTACTC
+
8>?@4/////,//+/6;;9==9423:9//
@7RKHZ:00494:00192
ACGAGTGCGTTCCCCATGTCGTAGGTACTC
+
?@BBCBAA882444/9@ABCBBCC@BBBBC
@7RKHZ:00498:00182
ACGAGTGCGTTCCCCATGTCGTAGGTACTC
+
@B@AACCCCC@BAA6@DBBBBBCB@B@A@B
@7RKHZ:00498:00183
ACGAGTGCGTTCCCCATGTCGTAGGTAACGTC
+
CC>>>9994;2499-9444444//,./,////
@7RKHZ:00453:00213
TACTGAGCTACCACACACAG
+
<<@@>??4444944444///
@7RKHZ:00453:00224
ACGAGTGCGTTCCCATGTCGTAGGTACTC
+
==7999998>599149999994423444=
@7RKHZ:00453:00232
TAGTATCAGCCTCGCCATGACGAAGGTATT
+
4944@B@AA@=>>9;89---=--+*)***)
@7RKHZ:00455:00214
CGTGTCTCTAGGCACAGGATTTTGTGTAGA
+
@BBCDCCBEBC@DCCCC@<<></9>@@>>9
@7RKHZ:00456:00226
ACGAGTGCGTTCCCC
+
::;<1116685000*
@7RKHZ:00457:00207
ACGAGTGCGTTCCCCATGTCGTAGGTACTC
+
?@C9:;BB??5999/9A@ACCCBB=?;;:B
@7RKHZ:00457:00218
ACGAGTGCGTTCCCCATGTCGTAGGTACTC
+
9<BCAAACCC?BBB9B:;9AA;8;;>99<A
@7RKHZ:00457:00238
ACGAGTGCGTTCCCCATGTCGTAGGTACTC
+
BBBBA@@CBB>BCC6@ABBBBBBBB;<<99
@7RKHZ:00459:00218
CGTGTCTCTAGGCACAGGATTTTGTGTAG
+
BCCAAAAAABB@;;;>><9999/999D99
@7RKHZ:00461:00232
TGATACGTCTCCTTCCTTAGTTACTTCAGT
+
BCC@@@CCA>>;=;=595999598954;44
@7RKHZ:00461:00245
ACGAGTGCGTTCCCCATGTCGTAGGTACTC
+
=@>;1111/878::11:4444444234444
@7RKHZ:00462:00202
AGCACTGTAGATGTCACTA
+
<<<CB94////////44//
@7RKHZ:00463:00215
ATATCGCGAGGGTATGGAAGACTCTATAG
+
=>89999?99919C@A>BBCA>>=>8873
@7RKHZ:00463:00240
ATCAGACACGGACACAGCAGAACACAC
+
BABB@?@BBB=@@CBA;;<@><B@999
@7RKHZ:00466:00205
ACGAGTGCGTTCCCCATGTCGTAGG
+
?@EBBBC???5944,9=?@>@98:4
@7RKHZ:00468:00221
ACGAGTGCGTTCCCCATGTCGTAGGTACTC
+
@@B@AACBAB7;;;49>>@CCAAAABC<==
@7RKHZ:00468:00227
TAGTATCAGCCTCGCCATGACGAAGGTATTCC
+
>?9999499988==>;@>>@@9969599@595
@7RKHZ:00470:00209
AACGAGGTGCGTTCCCCATGTCGTAGGTAACTC
+
1,/./,*,,,,,*,2200,4499988934299:
@7RKHZ:00472:00209
ACGAGTGCGTTCCCCATGTCGTAGGTACTC
+
>@BBC@@>>>5999-9>9944444234444
@7RKHZ:00474:00226
ACGAGTGCGTTCCCCATGTCGTAGGTACTC
+
=@:;=BCBBC8<<<4<BBBCCBBB@:;<@@
@7RKHZ:00474:00236
ACGAGTGCGTTCCCCATGTCGTAGGTACTC
+
9;CC@@A@A?599949?@@BAA@@=??@@@
@7RKHZ:00475:00207
ATATCGCGGGGGTATGGAAGACTCTATAG
+
BBBBBB94444+9>?B=@=AACECCCCCC
@7RKHZ:00475:00208
TAGTATCAGCCTCGCCA
+
////94449656///50
@7RKHZ:00475:00210
TACTGAGCTACACACACAGAAAGATTGGT
+
B???BBCBAABCABABBA;;;7;BB@C?C
@7RKHZ:00475:00242
GCTCTATGCGCTCCACATGTCTAAAGGT
+
8<@BAA@;;;@>>;>999@@@999-9<9
@7RKHZ:00478:00217
ACGAGTGCGTTCCCCATGTCGTAGGTACTC
+
8=?@;;<@@A>BAB9CCBBBCCCC=;<<CB
@7RKHZ:00478:00222
ACGAGTGCGTTCCCCATGTCGTAGGTACTC
+
>9899;9>BBCHDD9BBBBB@A@B484;<4
@7RKHZ:00479:00230
TCTCTATGCGCTCCACATGTCTAAGGT
+
:;BCCAAABAA@@899>@;<;ED@D@D
@7RKHZ:00480:00227
ATATCGCGAGGGTATGGAAGACTCTATAG
+
8;;;@@@><<>;<DDDBE?AACB;88>=7
@7RKHZ:00480:00233
ACGAGTGCGTTCCCCATGTCG
+
?BABBBBA??2444/9>>>AA
@7RKHZ:00482:00232
TGATACGTCTCCTTCCTTAGTTGC
+
4//.1///8:::A=?=@>@CH@CC
@7RKHZ:00483:00244
ACGAGTGCGTTCCCCATGTCGTAGGTACTC
+
?AA>99894424::2?99A@<;;@9799@=
@7RKHZ:00485:00236
ACGCTCGACATGCCCAGGTACAGGAG
+
89898449::49==-4424444:<@9
@7RKHZ:00487:00213
ACGAGTGCGTTCCCCATGTCGTAGGTACTC
+
@@@=;;<@@@5999,9?>>>AAA@<@<999
@7RKHZ:00490:00245
TACTGAGCTACACACACAGAAAGATTGGT
+
CB99<CBBBCBB@@@?>@9991999687:
@7RKHZ:00491:00231
ACGAGTGCGTTCCCCATGTCGTAGGTACTC
+
=@@:;<C@@>;>>@6@?BAAAA>>;899>>
@7RKHZ:00491:00243
ACGAGTGCGTTCCCCATGTCGTAGGTACTC
+
BBBBAABBBBBBCC9BBBBB111<-111//
@7RKHZ:00492:00219
TCTCTATGCGCTCCACATGTCTAAGGT
+
?ABCAAADBCCAA>A;;<<ABDFCEDA
@7RKHZ:00494:00215
TAGTATCAGCCTCGCCATGACGAAGGTATTCC
+
<<C@@@B@A@>?>>@=@=>>>9964;=9@;?5
@7RKHZ:00494:00248
TGATACGTCTCCTTCCTTAGTTACTTCAG
+
BDCE;<<CAA?5959<><>A@>BDC@CD<
@7RKHZ:00495:00223
TAGTATCAGCCTCGCCATGACGAAGGTATTCC
+
/4@AAECBBB?AA:;8<A@??942969>@<@;
@7RKHZ:00497:00220
ACGAGTGCGTTCCCCATGTCGTAGGTACTC
+
4989999;9@?BBC9<=EDDG;99<8999@
@7RKHZ:00497:00246
ACGAGTGCGTTCCCATGTCGTAGGTACTC
+
BCABBBC;;;244-9BB@BBBCDAB:;<A
@7RKHZ:00498:00234
ACGAGTGCGTTCCCCATGTCGTAGGTACTC
+
B::9BCB>?>6999,9?>>A;;8=;>9;<A
@7RKHZ:00499:00210
ACGAGTGCGTTC
+
9<CCBBBCB@69
@7RKHZ:00451:00294
ATATCGCGAGGGTATGGAAGACTCTATAG
+
?@?@@@BA@AB>FA9959=>A@@@88000
@7RKHZ:00452:00259
ACGAGTGCGTTCCCCATGTCGTAGGTACTC
+
??>99<BAA@89<<4<@@@@A999689111
@7RKHZ:00453:00262
ACGAGTGCGTTCCCCATGTCGTAGGTACTTC
+
@=<;;;99@@5999,44499=9:86.///,/
@7RKHZ:00454:00261
ACGAGTGCGTTCCCCATGTCGTAGGTACTC
+
84344;98485999,99@>>>>>>589@A@
@7RKHZ:00456:00274
ACGAGGTGCGTTCCCCATGTCGTAGGTACTC
+
9<;11,1<8;8;CBB9B<<;C<<;CA;<=DC
@7RKHZ:00460:00265
ACGAGTGCGTTCCCCATGTCGTAGGTACTC
+
89?;9999842444,4::444444234;@@
@7RKHZ:00465:00294
TCTCTATGCGCTCCACATGTCTAAGGT
+
A>>AAACFCCHEB@BCBA;;;D@<@8<
@7RKHZ:00468:00274
CGTGTCTCTAGGCACATGGATTTTGTGAGA
+
6:=>=A?A?AC@99944424;;;2944///
@7RKHZ:00468:00276
ATATCGCGAGGGTATGGAAGACTCTATAGA
+
@>=??@@;<<B?B<<<?C@AACCB880;00
@7RKHZ:00470:00282
ACGAGTGCGTTCCCCATGTCGTAGGTACTC
+
9>:;11////7;;;6?=911111/,.///9
@7RKHZ:00471:00259
TCTCTATGCGCTCCCACATGTCTGAAGGTAC
+
,,,,,,/449444;:999661////,/,/87
@7RKHZ:00473:00259
ATATCGCGAGGGTATGGAAGACTCTATAG
+
AAC@@@CBAAA9??>>;@<@ABBBA?>88
@7RKHZ:00473:00277
ACGAGTGCGTTCCCCATGTCGTAGGTACTC
+
>@?CBB<99C2999,444944444234:88
@7RKHZ:00474:00287
ACGAGTGCGTTCCCCA
+
94./////,*00000,
@7RKHZ:00477:00295
CGTGTCTCTAGGCACATGGATTTTGTGTA
+
@@@@>AAA<><?@@994484444,4447/
@7RKHZ:00478:00271
TACTGAGCTACACACACAAGAAAGATTGGTGC
+
994989B>99994>11//,/66569><@8999
@7RKHZ:00478:00287
ACGAGTGCGTTCCCCATGTCGTAGGTACTC
+
@@ABBBBA882449/9999AAAAB>AAAAC
@7RKHZ:00480:00258
AGCACTGTAGCTCGTCACAGTTACTTGTGT
+
4488;94/////////44999244424468
@7RKHZ:00483:00283
ACGAGTGCGTTCCCCATGTCGTAGGTACTC
+
9;?999>>>>;>AA7AC@@@A9;9@BBBBB
@7RKHZ:00485:00288
TCTCTATGCGCTCCCACATGTCTGAAGGTACT
+
44444444444449-444///6///,/,/684
@7RKHZ:00486:00286
AACGAGTGCGTTCCCCATGTCGTAGGTACTC
+
1,/01///8885===69?>@AA<21::@211
@7RKHZ:00486:00296
GTGTCTCTAGGCACAGGATTTTGTGTAGA
+
>BAA@DCCCC@C?AAB?;;99-8==9999
@7RKHZ:00487:00256
ACGAGTGCGTTCCCCATGTCGTAGGTACTC
+
8>?@;;<@@@5999/9A@@@A@??<8<<@@
@7RKHZ:00487:00265
ACGAGTGCGTTCCCCATGTCGTAGGTACTC
+
@ABBCBBBBC?AAA9A?@?BCCBB?B;<<A
@7RKHZ:00487:00274
ACGAGTGCGTTCCCCATGTCGTAGGTACTC
+
9<BBCCCCBB?BBC:C@?>BCCCB>ABBCD
@7RKHZ:00490:00281
ACGCTCGACATGCCCAGGTACAGGAG
+
9<@@@ABAAAADCH@CC@CBCBB?B;
@7RKHZ:00490:00282
ACGAGTGCGTTCCCCATGTCGTAGGTACTC
+
9<CCBCCCA@;>==6@@@?CCCCC@>:<<A
@7RKHZ:00492:00295
ATAGACACGGACACAGCAGAACACACAGA
+
/./,,,,,,*,,/444:4442444992,,
@7RKHZ:00493:00272
ACGAGTGCGTTCCCCATGTCGTAGGTACTC
+
9/6///////,444,44444;4444349?>
@7RKHZ:00494:00271
ACGCGTCGTCCATGCTCGTAGTACAGT
+
6:.///7844249444///////////
@7RKHZ:00496:00290
ATCAGACACGGACACAGCAGAACACAC
+
><DC@?@ABB@CBAAACAABBACA??B
@7RKHZ:00497:00288
ACGAGTGCGTTCCCCATGTCGTAGGTACTC
+
9;B@@@ABBBBCHG:DAA@ACBBCBC<==B
@7RKHZ:00498:00265
TACTGAGCTACACACACAGAAAGGTGC
+
==@;;<ACABBDA@A?@B99909?@88
@7RKHZ:00450:00329
ACGAGTTGCGTTCCCCATGTCGTAGGTACTC
+
:<CABB@BCBB@BBB8BBAABAABBAACCCC
@7RKHZ:00453:00313
ACGAGTGCGTTCCCCATGTCGTAGTACTCATCACCGA
+
99@A@@@@@A;A@@6@BCCC=>>201/<::44/,*,2
@7RKHZ:00453:00320
ACGAGTGCGTTCCCCATGTCGTAGGTACTC
+
>@:;;>;;<A=@BD7=<CAA<<;;:11/1/
@7RKHZ:00456:00341
ACGAGTGCGTTCCCCATGTCGTAGGTACTC
+
BB@??@B>>@5999/9@@ABBAAA@@AABB
@7RKHZ:00466:00321
TGATATCGTCTCGTTCTTAGTTACTTCAG
+
:7:611////4444244874424//,///
@7RKHZ:00467:00308
ACGAGTGCGTTCCCCATGTCGTAGGTAC
+
?=;9;949;;2444,49>9111/6,.,,
@7RKHZ:00468:00330
AACGAGGTGCGTTCCCCATGTCGTAGGTAC
+
/,,2,,*////779996=449@1111,01/
@7RKHZ:00470:00328
CGTGTCTCTAGGCACAGGATTTTGTGTAG
+
BBDBBBCBBBB299>9969AAD4?99999
@7RKHZ:00472:00314
ACGAGTGCGTTCCCCATGTCGTAGGTACTC
+
;;;@@>@@9959>>4>?@@ABA@@=?BBBA
@7RKHZ:00473:00309
TACTGAGCTACACACACAGAAAGATTGGTG
+
BBBCBBBCCB8;<9999>>>>:99;8;@CD
@7RKHZ:00476:00330
ATCAGACACGGACACAGCAGAACACACA
+
@>>?AA?94429>>>??44448994443
@7RKHZ:00476:00340
TACTGAGCTACACACACAGAAAGATTGGT
+
849;BCCCCBCB??=B9999914442478
@7RKHZ:00476:00341
ACGAGTGCGTTCCCCATGTCGTAGGTACTC
+
BBACCCCACB?A@A9A???CCBBC?B@AAB
@7RKHZ:00478:00347
ACGAGTGCGTTCCCCATGTCGTAGGTACTC
+
9<BA@@A<;<>AAA9BBBBCDBAB@9;<<B
@7RKHZ:00481:00315
ACGAGTGCGTTCCCCATGTCGTAGGTACTC
+
>@C<=@CCCCBCCC9B:;9B@@@A?:9<99
@7RKHZ:00483:00325
ACGAGTGCGTTCCCCATGTCGTAGGTACTC
+
@CCBCCBBA>5;;;4<BBBBCBBB?:;<BC
@7RKHZ:00484:00313
ACGAGTGCGTTCCCCATGTCGTAGGTA
+
9<CBCDCBBB@CCC:DECBBC:::,01
@7RKHZ:00487:00349
ACGAGTGCGTTCCCCATGTCGTAGGTACTC
+
AAABBBB?;;2444/9EA@@AA;;6:;<<B
@7RKHZ:00491:00301
ACGAGTGCGTTCCCCATGTCGTAGGTACTC
+
BBB@@?BC@@5999/9??>@@A@@>@<==C
@7RKHZ:00491:00324
ACGAGTGCGTTCCCCATGTCGTAGGTACTC
+
=>8994=999ADHD9<9@8////6,.//49
@7RKHZ:00493:00330
ACGAGTGCGTTCCCCATGTCGTAGGTACTC
+
94?@>@<21::<<<+1/7>>=@@>@9::EB
@7RKHZ:00496:00326
ACGAGTGTGTTCCCCATGTCGTAGGTACTC
+
>@BB;;?CFFBCCC:CCC??@@>>;:9;@?
@7RKHZ:00498:00312
ACGATGTCGTTCCCCATGTCGTAGGTACTC
+
:;B@>983442444,444;BCC>@=;;<<C
@7RKHZ:00499:00328
ACGAGTGCGTTCCCCATGTCGTAGGTACTC
+
9;?9;;<@>@;@@@6>>>@AB;;;>;<<BA
@7RKHZ:00450:00359
ACGAGTGCGTTCCCCATGTCGTAGGTACTC
+
:<CBBBCCBB@CCC:CCBCBCCBC?>:<<C
@7RKHZ:00450:00397
ACGAGTGCGTTC
+
:<B@<<=BA@;@
@7RKHZ:00451:00352
ACGAGTGCGTTCCCCATGTCGTAGGTACTC
+
943444;;995999,991111//866//44
@7RKHZ:00457:00370
ACGAGTGCGTTCCCCATGTCGTAGGTACTC
+
>98999449=9A;A5::9;A>BBB?BAAAA
@7RKHZ:00458:00386
ACGAGTGCGTTCCCCATGTCGTAGGTACTC
+
@A?@@BB?>>2444,9?>>ACCCC@@AAAA
@7RKHZ:00460:00384
ACGAGTGCGTTCCCCATGTCGTAGGTACTC
+
??>>?@ABGCACCC:CAA?DBCBC@A@AAB
@7RKHZ:00462:00378
ATCAGACACGGACACAGCAGAACACACAG
+
>;<8@>?94424944:@A99;>>>>@?8-
@7RKHZ:00463:00372
ACGAGTGCGTTCCCCATGTCGTAGGTACTC
+
9;?@@G=<<C@CBE9AAABCCBCC?;;<99
@7RKHZ:00467:00370
CGTGTCTCTACGGCTACATGGAT
+
BCHEHCICB111-///4///7/1
@7RKHZ:00467:00374
ACGAGTGCGTTCCCCATGTCGTAGGTACTC
+
9:@@@ACCBC@BBB8B@BBDCA??=79;B>
@7RKHZ:00470:00389
TACTGAGCTACACACACAGAAAGATTGGT
+
BBAAADCCCB@?@?;99@99919??>A?B
@7RKHZ:00472:00389
ACGAGTGCGTTCCCCATGTCGTAGGTACTC
+
9;A@@@<;;@>AAA9BDCCCCCBB?B<<<C
@7RKHZ:00473:00354
ACGAGTGCGTTCCCCATGTCGTAGGTACTC
+
BAABCBBBCC@CDC:CAAAA>112:021:6
@7RKHZ:00474:00355
ACGAGTGCGTTCCCATGTCGTAGGTACTC
+
9;@ACABBAB?BC@EC<;<CCCD@C<==C
@7RKHZ:00476:00396
ACGAGTGCGTTCCCCATGTCGTAGGTTCTC
+
BB;99<A@ACBDDC:DAAADCCCA8:5;@>
@7RKHZ:00478:00387
ACGAGTGCGTTCCCCATGTCGTAGGTACTC
+
BBABABBCCC====6@@B@AADDC@:<<BA
@7RKHZ:00480:00376
ACGAGTGCGTTCCCCATGTCGTAGGTACTC
+
??@CBBBBBCDCCC9CCDCC::9B?9;<BA
@7RKHZ:00480:00386
TCTCTATGCGCTCCACATGTCTAAGGT
+
B@A@EEDCBCCBD@B@A??AA@==A89
@7RKHZ:00481:00357
ACGAGTGCGTTCCCCATGTCGTAGGTACTC
+
:<CCCCCB@B@BCA9??BCCCB?=<?@?@@
@7RKHZ:00481:00363
ACGAGTGCGTTCCCCATGTCGTAGGTACTC
+
9<CCCBBB@;2444/9?99;@@@B@@=>=C
@7RKHZ:00484:00354
ACGAGTGCGTTCCCCATGTCGTAGGTACTC
+
BBB?@@BA992444/9>>@BBBCC?AABAB
@7RKHZ:00485:00356
TAGTAACAGCCTCCGCCATGACGAA
+
444442444923424488/1////,
@7RKHZ:00485:00383
ACGAGTGCGTTCCCCATGTCGTAGGTACTC
+
BBCBABAAB@6999/9?@@AAAAC=?@<<9
@7RKHZ:00487:00383
ACGAGTGCGTTCCCCATGTCGTAGGTACTC
+
9;CB?@;;;@;>>>4>999<@BBKEFBAA<
@7RKHZ:00488:00381
ATATCGCGAGGGTATGGAAGACTCTATAG
+
9::;;BBBCCC<A==<?CD<=<BB:;8=0
@7RKHZ:00488:00397
ACGAGTGCGTTCCCCATGTCGTAGGTACTC
+
?A7;;<<BAC@DDC9CA=<<@B@B;;<==A
@7RKHZ:00490:00394
ACGAGTGCGTTCCCCATGTCGTAGGTACTC
+
9<C<;<CAAC5;99/9?@@CCCBCBA<==C
@7RKHZ:00491:00355
ACGAGTGCGTTCCCCATGTCG
+
?@CBBBBEBB@BCC:EDECCB
@7RKHZ:00492:00350
TCTCTATGCGCTCCACATGTCTAAGGTA
+
89<<ABCDDDCAB>BBCBBCE::8=EAB
@7RKHZ:00492:00361
ACGAGTGCGTTCCCCATGTCGTAGGTACTC
+
>@@@@>AABB>CCC:DCCCCECBB>@B==>
@7RKHZ:00493:00393
ACGAGTGCGTTCCCCATGTCGTAGGTACTC
+
??;=@@;99@59994<@BBGEBBB>:;9AA
@7RKHZ:00495:00354
ATATCGCGAGGGTATGGAAGACTCTATAG
+
9:;;@>AA>??8@1/1,1,///8=;;;:?
@7RKHZ:00498:00358
ACGAGTGCGTTCCCCATGTCGTAGGTACTC
+
:<DCCCDCB=====6@B@>?C;;;8:;??9
@7RKHZ:00450:00429
ACGAGTGCGTTCCCCATGTCGTAGGTACTC
+
=@>A;;9??@6999,94@?>>444234999
@7RKHZ:00453:00436
ACGAGTGCGTTCCCCATGTCGTAGGTACTC
+
8>>?>9949999=92?=999CB@9<;9444
@7RKHZ:00454:00411
ACGAGTGCGTTCCCCATGTCGTAGGTACTC
+
?@ABBBCBDC@CCC9CCCCBCCBB?@;;<@
@7RKHZ:00455:00408
ACGAGTGCGTTCCCCATGTCGTAGGTACTC
+
89B;;;CCCCDCCC:CCDCBBCBB@><<<<
@7RKHZ:00456:00402
ACGAGTGCGTTCCCCATGTCGTAGGTACTC
+
=>89989:9A@BAC9B><<BB@@@>AA<<<
@7RKHZ:00458:00403
ACGAGTGCGTTCCCCATGTCGTAGGTACTC
+
9;CBCBBCHB?ABA9A:449=999589494
@7RKHZ:00458:00404
ACGAGTGCGTTCCCCATGTCGTAGGTACTC
+
@A>@;;<;4:999=6=9=@BBCAC?B=<<@
@7RKHZ:00462:00410
ACGAGTGCGTTCCCCATGTCGTAGGTACTC
+
BBB@@ABCBB@CCC8AAAADCCCC?:<<BB
@7RKHZ:00463:00437
ACGAGTGCGTTCCCCATGTCGTAGGTACTC
+
8=8999994:9:>A9A?AA@<<18601///
@7RKHZ:00467:00423
TCTCTATGCGCTCCACATGTCTAAGGT
+
@<<<BCBBCCBBCCD;><CAA?A8<:<
@7RKHZ:00469:00405
TACTGAGCTACAGAAAGATTGGTGC
+
99=>CEDCDB==444-999;>AAAA
@7RKHZ:00474:00401
TGATACGTCTCCTTCCTTAGTTACTTCA
+
BBBB:;;CBBB@@>A@C@B?B>@@@>BB
@7RKHZ:00477:00404
ACGCTCGACATGCCCAGGTACAGGAG
+
B@>@BDCCBBBBBC>BB@BBCBB?BA
@7RKHZ:00479:00405
TGATACGTCTCCTTCCTTAGTTACTTCA
+
BABA@AACBBB@C@C@B@BA@>AA=@AB
@7RKHZ:00479:00447
AGCACTGTAGCTGTCACTAGTTACTTGT
+
>@@BA@@ACBBBDCB@>;9;959>>;>A
@7RKHZ:00480:00431
ACGAGTGCGTTCCCCATGTCGTAGGTACTC
+
??BBBABBBB?BBB9CAAACCCCCC@<><B
@7RKHZ:00482:00420
ACGAGTGCGTTCCCCATGTCGTAGGTACTC
+
BBB@@@BABC@CDC:CA@@CBA@@=:;<CA
@7RKHZ:00482:00424
ACGAGTGCGTTCCCCATGTCGTAGGTACTC
+
9:CCB@@ACCACDD:C;<;CJ@?@@:;<@>
@7RKHZ:00482:00435
ACGAGTGCGTTCCCCATGTCGTAGGTACTC
+
498999>>899<BB7D<<;@211>;01111
@7RKHZ:00485:00419
ACGAGTGCGTTCCCCATGTCGTAGGTACTC
+
??>99;@@@@>ADD>DECAA@@@@5899>9
@7RKHZ:00486:00440
ATACGTCTCCTCCTTAGCTTGACTTCAGGTG
+
434444///,//,/,/78;244442444244
@7RKHZ:00486:00449
ACGAGTGCGTTCCCCATGTCGTAGGTACTC
+
:<C@@@BBBB?CCC:CAAAAC@>@7:<<@>
@7RKHZ:00487:00420
ACGCTCGACATGCCCAGGTACAGGAG
+
:;8;F@<<=DCCDCBDC@@@A9959@
@7RKHZ:00488:00411
ACGAGTGCGTTCCCCATGTCGTAGGTACTC
+
99@999<;9=>=BD9AEBA@999957=444
@7RKHZ:00489:00401
ACGAGTGCGTTCCCCATGTCGTAGGTACTC
+
@@BB?@@@>>5999/9EBABDCBB?AAAAA
@7RKHZ:00489:00419
ACGAGTGCGTTCCCCATGTCGTAGGTACTC
+
==>>9999449>>;6B;9499494934499
@7RKHZ:00491:00421
ACGAGTGCGTTCC
+
490//1///6,//
@7RKHZ:00492:00433
ACGAGTGCGTTCCCCATGTCGTAGGTACTC
+
>>;@;;<;;A@CCF:FAAABFBBC?@<=<B
@7RKHZ:00453:00472
ACGAGGTGCGTTCCCCATGTCGTAGGTACTC
+
4/;/1,/////7ACD9AAC<91111,01/66
@7RKHZ:00459:00468
ACGAGTGCGTTCCCCATGTCG
+
@@@@@BAA>>6444/9>>@@<
@7RKHZ:00460:00460
ACGAGTGCGTTCCCCATGTCGTAGGTACTC
+
AA???@CA@@8999/999<B<<;B989<99
@7RKHZ:00461:00483
ACGAGTGCGTTCCCCATGTCGTAGGTACTC
+
8989>>>ABC@CHH9AABBCAAA@=?@ABA
@7RKHZ:00462:00466
ACGAGTGCGTTCCCCATGTCGTAGGTACT
+
=@?@9;<A@D5999/<FAACCA>>;8999
@7RKHZ:00466:00496
ACGAGTGCGTTCCCCATGTCGTAGGTACTC
+
9>>@@A@>>@5999/9>>>BGBAA9;999<
@7RKHZ:00467:00457
TACTGAGCTACACACACAGAAG
+
?@@<;9@@988/61//////,4
@7RKHZ:00468:00463
TCTACTATGGCGCTCCCACATGTCTAAAGGTAC
+
////,22,-*/7//44-44994961//+/,///
@7RKHZ:00468:00496
ACGAGTGCGTTCCCCATGTCGTAGGTACTC
+
4;A@;;<BBC?DCC:CCCAAC?=@>@;<<<
@7RKHZ:00473:00452
ACGAGTGCGTTCCCCATGTCGTAGGTACTC
+
498;9>@>AA=>>>4999<A>8;=,0////
@7RKHZ:00474:00497
TCTCTATGCGCTCCACATGTC
+
999AAB<<9>A995444/,,*
@7RKHZ:00475:00452
ATCAGACACGGACACAGCAGAACACAC
+
?>@@??@BBB@BBABABBBBB?@@=?@
@7RKHZ:00476:00459
ACGAGTGCGTTCCCCATGTCGTAGGTACTC
+
8;?A@CH<<<?BBA9CBBBBB>>@=899?9
@7RKHZ:00476:00468
ACGAGTGCGTTCCCCATGTCGTAGGTACTC
+
==;99;<CA@=A@@4>?@;<<CBA=@ABBB
@7RKHZ:00477:00478
ACGAGTGCGTTCCCCATGTCGTAGGTACTC
+
?BABBCCCAA69444;BAACC@@@@:;<=>
@7RKHZ:00479:00487
ACGAGTGCGTTCCCCATGTCGTAGGTACTC
+
BBABABBCBA89994;=@@DDDCC=>AAAB
@7RKHZ:00480:00451
TCTCTATGCGCTCCACATGTCTAAGGTA
+
@;;<;CCGCDCBD>@@A>9>?945969?
@7RKHZ:00481:00452
ACGAGTGCGTTCCCCATGTCGTAGGTACTC
+
9<B<<<=<;B=@>>/9999ABB@@@AAAAB
@7RKHZ:00483:00451
TGATACGTCTCCTTCCTTAGTTACTTCAG
+
>@@?;99@99959298=@BCC@CA@>AC<
@7RKHZ:00483:00454
ACGAGTGCGTTCCCCATGTCGTAGGTACTC
+
9;B;;<CBBDBBCC8C<;:BCCCC@@<==B
@7RKHZ:00484:00451
TCTCTATGCGCTCCACATGTCTAAGGT
+
?AB@@ABBBCDCB@CDCBBBBA=;?=9
@7RKHZ:00484:00462
CGTGTCTCTAGGCACAGGATTTTGTGTAGAG
+
A==@;;<CBBBBCC@@>?9999/1118--,,
@7RKHZ:00487:00462
ATATCGCGTACGGTA
+
9744448////,*,,
@7RKHZ:00487:00498
TGATACGTCTCCTTCCTTAGTTACTTCAGTG
+
@@A@;;;<<@A?@>B61-111-16>,99444
@7RKHZ:00489:00494
ACGAGTGCGTTCCCCATGTCGTAGGTACTC
+
?@ABBB<;;A;?>@4<9A@@9999589999
@7RKHZ:00492:00469
TAGTATGAGCCTCG
+
8991//////,/44
@7RKHZ:00492:00481
ACGAGTGCGTTCCCCATGTCGTAGGTACTC
+
8;<11///66599929994=444>779944
@7RKHZ:00492:00483
ATCAGACACGGACACAGCAGAACACACAGA
+
BBFD<<;B@=5;49944:=:;:88--,**,
@7RKHZ:00492:00491
ACGAGTGCGTTCCCCATGTCGTAGGTACTC
+
BBC99<AAACBFJC9AACAA@B@A9;<<C@
@7RKHZ:00493:00464
ACGAGTGCGTTCCCCATGTCGTAGGTACTC
+
?@BCBBCCBB?CCC:CCBBB:<;B@@<<=A
@7RKHZ:00493:00486
ACGAGTGCGTTCCCCATGTCGTAGGTACTC
+
:<AA;99@996999/9@@@@AAAA=?@A@@
@7RKHZ:00494:00483
ACGAGTGCGTTCCCCATGTCGTAGGTACTC
+
9988;;C@@@5999/9?>>@A>1111211>
@7RKHZ:00495:00480
TACTGAGCTACACAACAAC
+
@@A@>>999991//,,,*,
@7RKHZ:00499:00457
ATCAGACACGGACACAGCAGAACACACA
+
;<;7=?<999?99111/////,///443
@7RKHZ:00450:00536
ACGAGTGCGTTCCCATGTCGTAGGTACTC
+
9;:<<CA?>@244-9A@@@A999<899A@
@7RKHZ:00451:00501
ACGAGTGCGTTCCCCATGTCGTAGGTACTC
+
>>9489944424;A8CA@?BBCBC?:<=AB
@7RKHZ:00451:00544
ACGAGTGCGTTCCCCATGTCGTAGGTACTC
+
@A@@BC<<<CIDDD9BCA994494<;99;9
@7RKHZ:00457:00547
TGATAGTCTCCTTCCTTAGTTACTTCAGT
+
BCB@@ACACCAB<=282499584924:44
@7RKHZ:00460:00512
ACGAGTGCGTTCCCCATGTCGTAGGTACTC
+
=@?@@A<<<D@AAB8<=<BBBCCC=;<;<;
@7RKHZ:00465:00500
TCTCTATGCGCTCCACATGTCTAAGGTA
+
CCBBCCAAA;<<B?E<=;@>B9969=99
@7RKHZ:00471:00501
TAGTATCAGCCTCGCCATGACGAAAGTATTCC
+
44449444?>8>>9959@@D@9990////,/,
@7RKHZ:00471:00520
ACGAGTGCGTTCCCCATGTCGTAGGTACTC
+
9<CBBBC@992444/9>>>BCBCC@B<<;@
@7RKHZ:00474:00511
ACGAGTGCGTTCCCCATGTCGTAGGTACTC
+
@@BBABA?=85999/9B@ACA@@?9;9<<9
@7RKHZ:00475:00507
ACGAGTGCGTTCCCCATGTCGTAGGTACTC
+
98344944488999,99@994999;>>999
@7RKHZ:00475:00519
ACGAGTGCGTTCCCCATGTCGTAGGTACTC
+
@@<@?;99882949,4444911/6;01///
@7RKHZ:00477:00516
ACGAGTGCGTTCCCCATGTCGTA
+
>@?@9999992444,444/72,,
@7RKHZ:00481:00509
ACGAGTGCGTTCCCCATGTCGTAGGTACTC
+
;;?>>@A@AADCDE:ECBBBCCBC@@AABB
@7RKHZ:00481:00527
ACGAGTGCGTTCCCCATGTCGTAGGTAAC
+
89:998C>>85999/9A9997611,./,/
@7RKHZ:00483:00511
ACGAGTGCGTTCCCCATGTCGTAGGTACTC
+
89;;@>@;<<=ACB8ABAABAA@A7:=>?@
@7RKHZ:00484:00516
ACGAGTGCGTTCCCCATGTCGTAGGTACTC
+
BCB99;A?8959>>4@AA@CHCBB@ABBCC
@7RKHZ:00484:00526
ACGAGTGCGTTCCCCATGTCGTAGGTACTC
+
9;B@@@BBBB>BCC9BEBBCCCCC@:<<C@
@7RKHZ:00487:00527
ACGAGTGCGTTCCCCATGTCGTAGGTACTC
+
9;@;<<A@@B=@@@8ABCCBBEBB@>:<<B
@7RKHZ:00488:00510
ACGAGTGCGTTCCCCATGTCGTAGGTACTC
+
<<CCCAA@BB@CHHABBBBCCBBB@B<=>B
@7RKHZ:00488:00533
ACGAGTGCGTTCCCCATGTCGTAGGTACTC
+
>@BB@@@BBB=@@@6;<;ABCCBB?BAAAB
@7RKHZ:00488:00540
TAGTATCAGCCTCGCCATGACGAAGGTATTCC
+
BBC@ABEBCC@;<<E?BBB@=;979<999;@5
@7RKHZ:00489:00515
ACGAGTGCGTTCCCCATGTCGTAGGTACTC
+
99@;;<CCCCACCB6@@999>999;>99;A
@7RKHZ:00489:00517
GAGCACTGTAGCTGTCACTAGTTACTTGTG
+
,/6/,,/////8688=>999995991-///
@7RKHZ:00489:00519
ACAAGTGCGTTCCCCATGTCGTAGGTACTC
+
844244:>@@>AAA4>999@999><><:<B
@7RKHZ:00490:00537
ACGAGTGCGTTCCCCATGTCGTAGGTACTC
+
9;B;;;A@@A>BBB9BCCCCCCCCA8:=<C
@7RKHZ:00492:00542
ACGAGTGCGTTCCCCATGTCGTAGGTACTC
+
?@@CCBCBCB@BBB:CCDBB>111,01111
@7RKHZ:00493:00506
ACGAGTGCGTTCCCCATGTCGTAGGTACTC
+
//467===>@5999/4949=994453444=
@7RKHZ:00495:00535
ACGAGTCGTCCCATGCGTAGACGTACG
+
18-,,,26/44-49,,,,,,,,/4444
@7RKHZ:00498:00511
ACGCTCGACATGCCCAGGTACAGGAG
+
4434499999999>:>>544?9959A
@7RKHZ:00499:00501
ACGAGTGCGTTCCCCATGTCGTAGGTACTC
+
94B@BBDFBB>AAA9AB;;<BBBB?AA@A>
@7RKHZ:00499:00531
ACGAGTGCGTTCCCCATGTCGTAGGTACTC
+
@CABBBDAB@;===6@BCCDCCBA>?;<<9
@7RKHZ:00450:00579
TCTCTATGCGCTCCACATGTCTAAGGT
+
=>>=999499449<AB<;<@B@@=B=@
@7RKHZ:00453:00550
TAGTATCAGCCTCCGTCCTATTGACGAAGGTATTCC
+
////944496,,,*,,,*,,/,48888;=6:9@<:9
@7RKHZ:00453:00579
TGATACGTTTCCTTCCTTAGTTACTTCAGTGC
+
C>=4:111>:>;?=C@C@CCC@CEC?BBBCCC
@7RKHZ:00454:00564
ACGAGTGCGTTCCCCATGTCGTAGGTACTC
+
B@CCCAAEACAEDC9C<<<<AABC?@BCEA
@7RKHZ:00455:00561
ACAGTGCGTTCCCCATGTCGTAGGTACTC
+
8/////79BABBB:CCDDBCA@@=;99@>
@7RKHZ:00455:00564
TACTGAGCTACG
+
2-*****//444
@7RKHZ:00457:00597
ACGAGTGCGTTCCCCATGTCGTAGGTACTCA
+
@@CCC;<<@@=@B@4>>999994;234/,,*
@7RKHZ:00458:00567
ACGAGTGCGTTCCCATGTCGTAGGTACTC
+
9<CCB@BC997;A<BABBBBBAA>>99<9
@7RKHZ:00459:00556
TCTCATGCGCTCCACATGTCTAAGGTA
+
CBBCCBCCCCBB=@@<;9AA<<:<@@>
@7RKHZ:00459:00595
ACGAGTGCGTTCCCCCATGTCGTAGGTACTC
+
1/,,,/////,/888-;:99=998B=:;;?@
@7RKHZ:00465:00560
TAGTATCAGCCTCCGCCATGACG
+
4894944444244888<>1/,07
@7RKHZ:00469:00571
ACGAGTGCGTTCCCCATGTCGTAGGTACTC
+
9:8;99;;9@?CBC9:DECCB<;9589999
@7RKHZ:00469:00585
ACGAGTGCGTTCCCCATGTCGTAGGTACTC
+
@@BBBBCCBB@BCC:C:::BBB>@<>99<A
@7RKHZ:00469:00596
ACGAGTGCGTTCCCCATGTCGTAGGTACTC
+
1/.//449;B@CDH9B<11<111;66//44
@7RKHZ:00470:00581
ACGAGTGCGTTCCCCATGTCGTAGGTACTC
+
;9BA@AAABB?BBB9BAAABBBCC@BAAAA
@7RKHZ:00474:00588
TGATAGTCTCCTTCCTTAGTTACTTCAGTGC
+
488>>4438964992824895499:444444
@7RKHZ:00476:00584
TGATACGTCTCCTTCCTTAGTTACTTCAG
+
;;BC<<=DCBB@B@C@@>?88499B>@99
@7RKHZ:00477:00571
ACGAGTGCGTTCCCCATGTCGTAGGTACTC
+
=@@@@@A>>?5999/9@@@A=<;<-01/66
@7RKHZ:00481:00577
ACGAGTGCGTTCCCCATGTCGTGGTACTC
+
=@>@@@@A@C>@@@6@DABBBBG<==@@@
@7RKHZ:00484:00584
TACTGAGCTACACACACAGAAAAGA
+
<<BDAA=A99444444444///*//
@7RKHZ:00487:00581
ATAGACGCTCCGACATGTAGAAGAC
+
47444444;;949943444442444
@7RKHZ:00489:00594
ACGAGTGCGTTCCCCCAATGTCGTAGGTACTC
+
4/.////,,,*/888*/,//968876,.///6
@7RKHZ:00495:00599
ACGAGTGCGTTCCCCATGTCGTAGGTACTC
+
1/.///9?@C@CCC9BBBB>=<<<,01111
@7RKHZ:00450:00614
ATATCGCGTACGGT
+
43444494444424
@7RKHZ:00453:00629
ACGAGTGCGTTCCCCATGTCGTAGGTACTC
+
49>;;9=>;;;>=>6=;;;CBBBBBCDCCC
@7RKHZ:00453:00637
ACGAGTGCGTTCCCCATGTCGTAGGTACTC
+
9999949==B@BCB8A@ECCC?>?>:<<=<
@7RKHZ:00454:00644
ATCAGACACGGACACAGCAGAACACAC
+
8<@:;;7>>@;@?<=;BAA@@=@@@AA
@7RKHZ:00456:00639
ACGAGGTGCGTTCCCCATG
+
81;11,1////118806//
@7RKHZ:00457:00603
ACGAGTGCGTTCCCCATGTCGTAGGTACTC
+
=>?BABAA?>5999/9@B>>@@994899?>
@7RKHZ:00457:00607
ATCAGACACGGACACAGCAGAACACAC
+
@>>?9889442449?===BBA?A@999
@7RKHZ:00457:00618
ACGAGTGCGTTCCCCATGTCGTAAGGTACTC
+
4974444448;=992>999>941,/66////
@7RKHZ:00457:00642
TGATACGTCTCCTTCCTTGTTACTTCA
+
9<<@ACCCA<>,1-1,17/1,444244
@7RKHZ:00458:00614
ACGAGTGCGTTCCCCATGTCGTAGGTACTC
+
;;B;;9>;@@5999/9A@999>99589111
@7RKHZ:00460:00627
TAGTATCAGCCTCGCCATGACGAAAGATAT
+
99;;;<ABEA>>@;;8;?@@>999-49=44
@7RKHZ:00462:00631
ACGAGTGCGTTCCCCATGTCGTAGGTACTC
+
?BC:9<AA@@5999/9999@BAAB?A=>>C
@7RKHZ:00464:00611
ACGAGTGCGTTCCCCATGTCGTAGGTACTC
+
BBABB;<<BB=ACC8AACBA;<<@=?B<<<
@7RKHZ:00464:00614
ACGAGTGCGTTCCCCATGTCGTAGGTACTC
+
BBB99<AEDC@DCC:EBBCBA@A><:;<A@
@7RKHZ:00465:00602
ACGAGTGCGTTCCCCATGGTCGTAGGTACTC
+
@@@AACB@>@5999/9@B@CCCDBB?A;<<@
@7RKHZ:00466:00627
ACGAGTGCGTTCCCCATGTCGTAGGTACTC
+
1/6/199BDCCCGG9@?BBBAA??589999
@7RKHZ:00466:00631
ACGAGTGCGTTCCCCATGTCGTAG
+
AB;;;;AABC@CGC:GBBA9499>
@7RKHZ:00467:00630
ACGAGTGCGTTCCCCATGTCG
+
>@;:;;<;<B@CCC:FCCD<<
@7RKHZ:00469:00641
ACGAGTGCGTTCCCCATGTCGTAGGTTACTC
+
99>99448899=:=6?:;<DCHCG?@=ABA@
@7RKHZ:00472:00649
ACGAGTGCGTTCCCCATGTCGTAGGTACTC
+
9>?;98>>8889996=ABBCBBBD@@AACB
@7RKHZ:00473:00642
ACGAGTGCGTTCCCATGTCGTAGGTACTC
+
49B;;99>@@59914=>?GCCDD@A<<<C
@7RKHZ:00474:00632
TACTGAGCTACCACACACAGAAAGATTGGTGCT
+
BCABB9=::11,1/<@9=====699??:;1...
@7RKHZ:00477:00614
ACGAGTGCGTTCCCCATGTCGTAGGTACTC
+
?@BC?>@B@@=AAA7A<;;CBBA@8:<AAA
@7RKHZ:00477:00641
ACGAGTGCGTTCCCCATGTCGTAGGTACTC
+
9;B;;;@;99>AAA7DAAB@A@CC??@AA@
@7RKHZ:00480:00645
ACGAGTGCGTTCCCCATGTCGTAGGTACTC
+
89?994>=???CDC:D><;CB@@A>?>999
@7RKHZ:00481:00617
ACGAGTGCGTTCCCCATGTCGTAGGTACTC
+
4;;B@@@A>@6999/9FABB=<;;,011<1
@7RKHZ:00481:00633
TAGTATCAGCTCGCCATGACGAAGGTATTCC
+
BCC99<B99989449898949924244424>
@7RKHZ:00482:00622
ACGAGTGCGTTCCCCATGTCGTAGGTACTC
+
BBBBBBBABB@CCC:DBAA9<;@@>:;9<9
@7RKHZ:00482:00644
ACGAGTGCGTTCCCCATTCGTAGGTACTC
+
9;C<<<BBCC@DHH9AA=A@>>@69=<<A
@7RKHZ:00484:00602
CGTGTCTCTAGGCACAGGATTTGTGTAG
+
BBCC:::EFDB@C9;9BA99909BA@AB
@7RKHZ:00487:00640
ACGAGTGCGTTCCCCATGTCGTAGGT
+
49?;11///678;;1::=607--,*,
@7RKHZ:00488:00638
TAGTATCAGCCTCCGCCATGACGAAGGTATTCC
+
4494944444244244244444>>59699>;@?
@7RKHZ:00493:00633
ACGAGTGCGTTCCCCATGTCGTAGGTACTC
+
BBACCB::<C@CCC9EDCBAAA88489999
@7RKHZ:00499:00638
ACGAGTGCGTTCCCCATGTCGTAGGTACTC
+
88>>>>@A@A@AFFABBB@;<<AA>@=<<A
@7RKHZ:00499:00647
ACGAGTGCGTTCCCCATGTCGTAGGTACTC
+
BBBBBB=:885499/9>@AAAABA>;99<9
@7RKHZ:00452:00660
ACGAGTGCGTTCCCCATGTCGTAGGTACTC
+
=@@@B@B@@A?BBB:B;<999111,01///
@7RKHZ:00452:00668
ACGAGTGCGTTCCCCATGTCGTAGGTACTC
+
9???;;9A>>5999,9?@@@ABAA?:9<;9
@7RKHZ:00453:00688
TCTCTATGCGCTCCACATGTCT
+
A;49@@@@AEF@@6<<A>@AB8
@7RKHZ:00457:00656
AGCACTGTAGCTGTCACTAGTTACTTGTG
+
?A@BACAAABBCB@@@@>?9959995999
@7RKHZ:00461:00697
ACGAGTGCGTTCCCCATGTCGTAGGTACTC
+
49;111/678,///*4?=@>C@?;:0111/
@7RKHZ:00462:00656
ACGAGTGCGTTCCCCATGTCGTAGGTACTC
+
>;;;ABABBB@CGL:FCAAAC@A@?;;999
@7RKHZ:00465:00656
ACGAGTGCGTTCCCCATGTCGTAGGTACTC
+
?B?CCBB>@@@FCC9BA@A@@999=;=<<9
@7RKHZ:00466:00651
CGTGTCTCTAGGCACAGGATTTTGTGTAGAGG
+
CCCCCBBBA>@<>A@@;:4444,444444442
@7RKHZ:00467:00673
ACGAGTGCGTTCCCCATGTCGTAGGTACTC
+
ABA@@AA@@B=@@@8ABBECCBBB??;<<A
@7RKHZ:00469:00663
ATCAGACACGGACACAGCAGAACACACAG
+
10>>>>?@;;99AB@FGB<99=9999=9.
@7RKHZ:00473:00666
AACGAGTGCGTTCCCATGTCGTAGGTACTC
+
-*,,,08:94959914:::;@>=@=>>?>>
@7RKHZ:00475:00673
ACGAGTGCGTTCCCCATGTCGTAGGTACTC
+
AA78=>99888=AA8CB=;;/;;<,0////
@7RKHZ:00475:00677
TCTCTATGCGCTCCACATGTCTAAGGTAA
+
>>>11/11/688>@>>A84444454:442
@7RKHZ:00476:00651
ACGAGTGCGTTCCCCATGTCGTAGGTACTC
+
@@BB@@@B>?2949/9?@@BCBCC@B<<<<
@7RKHZ:00476:00654
ACGAGTGCGTTCCCCATGTCGTAGGTATC
+
9<CBBB<<<B>@@@499999844823444
@7RKHZ:00476:00695
ACGAGTGCGTTCCCATGTCGTAGGTACTC
+
:88999=:::59904449;@=@BCB<<<A
@7RKHZ:00477:00682
TCTCTATGCGCTCCACATGTCTAAGGTA
+
>11/:8>4<<A@A=AADBCAA@==@<99
@7RKHZ:00478:00660
ACGCTCGACATGCCCAGGTACAGGAGA
+
98811-,,,,2/44-4424899===@9
@7RKHZ:00481:00652
ACGAGTGCGTTCCCCATGTCGTAGGTACTC
+
98348444442444,44444;;8==<@B?A
@7RKHZ:00482:00690
ACGAGTGCGTTCCCCATGTCGTAGGTACTC
+
498@@>>A@@<@@A4=<CAA>999589998
@7RKHZ:00484:00674
ACGAGTGCGTTCCCCATGTCGTAGGTACTC
+
?=>@@;99@@5999/9??@B<<;B=>9<<A
@7RKHZ:00486:00688
ACGAGTGCGTTCCCCATGTCGTAGGTACTC
+
CBABBB@@@B@GCD:DC<99>999239999
@7RKHZ:00487:00692
ACGAGTGCGTTCCCCATGTCGTAGGTACTC
+
>?C@AABCA?5;99/9>?@BCCBC@C=?<A
@7RKHZ:00487:00694
ACGAGTGCGTTCCCCCCATGTCGTAGGTACTC
+
=:;;;;<CCC>BBBBB-BKKCCCB@?=?@@AC
@7RKHZ:00491:00667
ATATCGCGAGGGTATGGAAGACTCTATAG
+
9;99?@ADCCB>?9995959>>>><<00.
@7RKHZ:00493:00651
ACGAGTGCGTTCCCCATGTCGTAGGTACTC
+
?@C?B;<<BA>BCC9AACA@@@==;899>>
@7RKHZ:00493:00684
ACGAGTGCGTTCCCCATGTCGTAGGTACTC
+
=@7:8999882444,4////////5.4444
@7RKHZ:00495:00653
ATATCGCGAGGTATGGAAGACTCTATAGA
+
=>?>11--,*)*0*,*,228111773777
@7RKHZ:00498:00662
ACGAGTGCGTTCCCCATGTCGTAGGTACTC
+
998?99<<<<@CCC9?=CCCCA@><@9999
@7RKHZ:00499:00675
AGCACTGTAGCTGTCACTAGTTACTTGT
+
ABBBBB;<<@@>>@999>?995999>A<
@7RKHZ:00499:00694
ACGAGTGCGTTCCCCATGTCGTAGGTACTC
+
9;>B@@<<<@@CCD:DCCCCCBBC?:;<<9
@7RKHZ:00450:00736
ACGAGTGCGTTCCCCATGTCGTAGGTACTC
+
==;=9;9>>@5999,99@BCHCCC@@AAA;
@7RKHZ:00452:00748
ACGAGTGCGTTCCCCATGTCGTAGGTACTC
+
=?>A??@@>@5999/9>>BDC<<<@AAAAA
@7RKHZ:00454:00706
ACGCTCGTACCATGCCCAGGTACAGGAGA
+
?>899844442499995=88==@;A>A91
@7RKHZ:00457:00723
ACGAGTGCGTTCCCCATGTCGTAGGTACTC
+
>@@BBBB@@@5999/99BBBCAAA>;<<@?
@7RKHZ:00458:00727
ACGAGTGCGTTCCCCATGTCGTAGGTACTC
+
?@B??A<<<C?BBB9CC<<<CBA@?;<<AC
@7RKHZ:00465:00713
CGTGTCTCTAGGCACAGGATTTGTGTAG
+
BBBCCC?AABA>?@@99699919A99<A
@7RKHZ:00465:00737
TAGTATCAGCCTCGCCATGACGAAGGTATT
+
99AAA=C:>=@BC@@89;>>>996969>=?
@7RKHZ:00473:00720
ACGAGTGCGTTCCCCATGTCGTAGGTACTC
+
=@7@9;<<=CCCCC:GGC<;9999589494
@7RKHZ:00473:00734
TACTGAGCTACACACACAGAAAGATGGT
+
84;;999AA@@@<<994@98=<=:97@B
@7RKHZ:00479:00728
ACGAGTGCGTTCCCCATGTCGTAGGTCTC
+
:<CCCCDCA?5999/9?>>BCBBB@CCCB
@7RKHZ:00481:00738
TAGTATCAGCCTCGCCATGACGAAGG
+
ACCCDCC<=<@BC88291;:6/1,/,
@7RKHZ:00482:00722
TGATACGTCTCCTTCCTTAGTTACTTCAGT
+
BC@@<<<B@>>5969<@=@9959>>;>@99
@7RKHZ:00487:00743
ACGAGTGCGTTCCCCATGTCGTAGGTATC
+
?BBAA?CB>;2444/999>?999943494
@7RKHZ:00488:00705
TCTGAGCTACCACACACAGAAAGATTGGTGC
+
94/////1//,///4488=BE@BBB>@=;99
@7RKHZ:00491:00723
TGATAGTCTCCCTCCTTTACTTCAGTGC
+
4444499.,,,*,,*,2*,,/,444494
@7RKHZ:00491:00734
ACGAGTGCGTTCCCCATGTCGTAGGTACTC
+
BBB??@B@@@>BAB9BCCCEC>:957111<
@7RKHZ:00492:00713
ACGAGTGCGTTCCCCATGTCGTAGGTACTC
+
@BA@@@CBBB?BCC:CA???@=;;,01116
@7RKHZ:00495:00704
TAGTATCAGCCTCCGCCATGACGAAGGTATTCC
+
44444444442442442444449A59:9==<?=
@7RKHZ:00495:00713
TACTGAGCTCCA
+
444444444424
@7RKHZ:00496:00719
ACGAGTGCGTTCCCCATGTCGTAGGTACTC
+
9;BCA@BA;;8<BB7BAABBAAAB?B<99?
@7RKHZ:00497:00707
TACTGCTCTCCTCTAGATATGTC
+
9444446/,,*,**2,,,88//9
@7RKHZ:00450:00788
TACTGAGCTACACACACAGAAAGATTGGT
+
4444??999:484@:;9B=AA=AAAABDL
@7RKHZ:00459:00781
ACGAGTGCGTTCCCCATGTCGTAGGTACTC
+
==<99;9>882444,449@CCCDCABAA<<
@7RKHZ:00462:00757
ACGAGTGCGTTCCCCATGTCGTAGGTACTC
+
=>;?>@@=>@5999/9??>BCB@@@;<<A@
@7RKHZ:00462:00768
ACGAGGTGCGTTCCCCATGTCGTAGGACTC
+
9;@11,1///8,444,44:88<<11,///6
@7RKHZ:00464:00762
ACGAGTGCGTTCCCCATGTCGTAGGTACTC
+
@A@ABBCB@@5999/9@@AABA@@<;999@
@7RKHZ:00465:00793
TGATACGTCTCCTTCCTTAGTTACTTCAGTGC
+
CAAADCBCCCC?B?C@B5;;;59>B5;:4449
@7RKHZ:00468:00794
ACGAGTGCGTTCCCCATGTCGTAGGTACTC
+
BBBB99;?==5999/9@@ABCCBB?BAAA@
@7RKHZ:00470:00756
ACGAGTGCGTTCCCCATGTCGTAGGTACTC
+
=@?<;<CCBB>BCHBEB?@ABC@@>@<<9A
@7RKHZ:00473:00772
ACGAGTGCGTTCC
+
<=011//688599
@7RKHZ:00480:00778
ACGAGTGCGTTCCCCATGTCGTAGGTACTC
+
>@@;;9@@996999/9??A@AA@>;>99<9
@7RKHZ:00483:00750
TCTCTATGCGCTCCACATGTCTAAGGT
+
8=BCEDHB=:<;969A999>??><@<9
@7RKHZ:00486:00763
ACGAGTGCGTTCCCCATGTCGTAGGTACTC
+
9;@AA@@>>>5999/99<;DCC@@=@A??>
@7RKHZ:00486:00791
TGATACGTCTCCTTCCTTAGTTACTTCAGT
+
BBCB9<;BBBB?B?C=@=@;;59AA<9999
@7RKHZ:00494:00770
TACTGAGCTACCACACACAGAAAGGATTGGTGC
+
444444494442499;9=9444-4244231395
@7RKHZ:00494:00792
ACGAGTGCGTTCCCCATGTCGTAGGTACTC
+
8=8;99@@9;:;AB8BBAA<;44@=:<;B?
@7RKHZ:00494:00799
ACGAGTGCGTTCCC
+
99344444442//+
@7RKHZ:00496:00779
AACGAGTGCGTT
+
/,/.//444442
@7RKHZ:00497:00778
ACGAGTGCGTTCCCCATGTCGTAGGTACTC
+
:;D@@<<<BB@CCC7><@@A@@>@<A<;>A
@7RKHZ:00499:00756
ACGAGTGCCGTTCCCCATGTCGTAGGTACTC
+
;:<;CBAA<@@=@DC9CAAADCDBB?BB;;9
@7RKHZ:00450:00816
ACGAGTGCGTTCCCCATGTCGTATGTACAGC
+
9::@;99?8;2444,4999;@?@99841,,,
@7RKHZ:00451:00845
ACGAGTGCGTTCCCCATGTCGTAGGTACTC
+
:=EHCCCCBB6944/999<AACBD;;<;;A
@7RKHZ:00452:00833
ACGCTCGACATGCCCAGGTACAGGAG
+
--,,,2/4499999-44244499?99
@7RKHZ:00455:00846
ACGAGTGCGTTCCCCATGTCGTAGGTACTC
+
::?@@BDC>?2444/99@?9<3;>A>212>
@7RKHZ:00457:00812
ACGAGTGCGTTCCCATGCTCGTAGGTACTC
+
;;01///6//,//+/8/////8/8244444
@7RKHZ:00460:00801
ACGAGTGCGTTCCCCATGTCGTAGGTACTC
+
@@<99;999@5999,4999@A?>?<>;99A
@7RKHZ:00462:00844
ACGAGTGCGTTCCCCATGTCGTAGGTACTC
+
=@?@@@>>>@5999/9>>@CHCBB?BA>>@
@7RKHZ:00463:00823
ACGAGTGCGTTCCCCATGTCGTAGGTACTC
+
9@7==@999;2444,499444444774494
@7RKHZ:00474:00812
ACGAATGCGTTCCCCATGTCGTAGGTACTC
+
BBCC@B?@AC@BBB8BDC<<<@@@8:<<A>
@7RKHZ:00478:00805
ACGAGTGCGTTCCCCATGTCGTAGGTACTC
+
?@BBB@AA>>5499/9@@>AB@@><89999
@7RKHZ:00482:00803
TCTCTATGCGCTCCCACATGTCTAAGGTACT
+
84444444444449544449999:242//6/
@7RKHZ:00484:00810
TACTGAGCTACACACACAGAAAGAATGGTG
+
=@BC<<;BBB;;9@9949444-44247133
@7RKHZ:00485:00832
ACGAGTGCGTTCCCCATGTCGTAGGTACTC
+
@@8;;@994;5999,44;;@=BA>589999
@7RKHZ:00486:00802
ATCAGACACGGACACAGCAGAACACACAGAA
+
93344:3444249444444=@@BB@@4-,-*
@7RKHZ:00487:00835
ACGAGTGCGTTCCCCCATGTCGTAGGTACTC
+
A@>999998824444+4494449;;774494
@7RKHZ:00489:00819
ACGAGCGTTCCCCATGTCGTAGGTACTC
+
BBBA>>996999/99989==9=>;<;99
@7RKHZ:00491:00841
ATATCGCGAGGGTATGGAAGACTCTATAG
+
BCBBBAB@@@A<AABA8<;<CABAAC;::
@7RKHZ:00491:00842
TGATACGTCTCCTTCCTTAGTTACTTCAG
+
=989999?111,/,/,/,/4474448999
@7RKHZ:00497:00823
ACGAGTGCGTTCCCCATGTCGTAGGTACTC
+
49BA@@BA?@5999/999;CCBAA>:9<>?
@7RKHZ:00498:00819
TACTGAGCTACACACACAGAAAGATTGGTCGC
+
99<@@BBCA@@@;;>BAB<;90991-0,-,,,
@7RKHZ:00499:00843
AGCACTGTAGCTGTCACTAGTTACTTGT
+
@AB@?;:;999@@@@@@>@B?<@>><>@
@7RKHZ:00453:00870
ACGAGTGCGTTCCCCATGTCGTAGGTATC
+
988>>988882499,44//////66./44
@7RKHZ:00458:00875
AACGAGTGCGTTCCCCATGTCGTAGGTACTC
+
4243444::>>;>>>491111/,,,*,////
@7RKHZ:00462:00872
ACGAGTCGTCCATG
+
/11///894/,///
@7RKHZ:00466:00877
ACGAGTGCGTTCCCCATGTCGTAGGTACTC
+
94348:=BCC@BBC9CBBB;;<AA>8<<@>
@7RKHZ:00467:00870
ATCAGACACGGACACAGCAGAACACAC
+
?<8:;@@@@@>@BABAAAEEDBCBB@A
@7RKHZ:00471:00875
ACGAGTGCGTTCCCCATGTCGTAGGTACTC
+
?>@CBABBBB>=BB8AAGCCAAAD@CABAC
@7RKHZ:00473:00891
TAGTATCAGCCTCGCCATGACGAAGGTATTCC
+
4///1/88//,999924994449>@@BCBBGC
@7RKHZ:00474:00891
ACGAGTGCGTTCCCCATGTCGTAGGTACTC
+
99@>@ACBCC>BBB9BCCCCDCB@<89999
@7RKHZ:00476:00869
ACGAGTGCGTTCCCCATGTCGTAGGTACTC
+
@@@BBBBAB@599;4<ABCCEDBB>A<<<C
@7RKHZ:00477:00879
ACGAGTGCGTTCCCCATGTCGTAGGTACTC
+
BA>@FBBA992444/9>@@BCCCC@B<<<@
@7RKHZ:00477:00888
ACGAGTGCGTTCCCCATGTCGTAGGTACTC
+
1/./1@A;@@2444,49>>>>C9958949>
@7RKHZ:00478:00873
ACGAGTGCGTTCCCCATGTCG
+
BBABAB=@>@5999/9?@@@C
@7RKHZ:00480:00870
AGCACTGTAGCTGTCACTAGTTACTTGT
+
99CBBBCCABCBBBBB=?=::69@>5;<
@7RKHZ:00484:00899
TACTATGCGTCCACATGTCTAAGTA
+
444:44/////,/7;999//,*,,,
@7RKHZ:00488:00892
ACGAGTGCGTTCCCCATGTCGTAGGTACTC
+
493488>=B=>BBB9BCCCCBBBC??@;<9
@7RKHZ:00490:00892
ACGAGTGCGTTCCCCATGTCGTAGGTACTC
+
BB>ABEA>;?2999/999<<CGBB>A<<<@
@7RKHZ:00451:00934
ACGAGTGCGTTCCCCATGTCGTAGGTACTC
+
8>8998=::;5999,44;:=CBBB?@AAAA
@7RKHZ:00457:00931
ACGAGCGCGTTCCCCATGTCGTAGGTA
+
9;:@;;;@@@@BBB9ACBA;44492//
@7RKHZ:00460:00931
ACGAGTGCGTTCCCCATGTCGTAGGTACTC
+
=@?BAAA>??2999,4498@A@@@589994
@7RKHZ:00462:00908
ACGAGTGCGTTCCCCATGTCGTAGGTACTC
+
9;AA?@CCEA>BHH:C?@?CCCAC>?;<<>
@7RKHZ:00462:00917
ACGAGTGCGTTCCCCATGTCGTAGGTACTC
+
?@A::<BCCC=A@@6@=@@BBBAD@B=@@C
@7RKHZ:00468:00922
TCTCTATCCACATGTCTAAGGTACTG
+
C@@A@A@@=@<;;BA98<:969A99<
@7RKHZ:00472:00922
ACGAGTGCGTTCCCATGTCGTAGGTACTC
+
9<;ABBCBBB=>@<@;9;@@@AA>B<=<B
@7RKHZ:00475:00910
ACGAGTGCGTTCCCCATGTCGTAGGTATC
+
/,,,,/688:;CBB9:<@@@;9;A>;<9@
@7RKHZ:00475:00917
ACGCTCGACATGCCCAGGTACAGGAG
+
9:;BC@AADDCBCC>CB=@=?99599
@7RKHZ:00475:00935
TCTCTATGCGCTCCACATGTCTAAGGT
+
BBBCCCBBBCDBB?ABE@@9;442969
@7RKHZ:00476:00908
ACGAGTGCGTTCCCCATGTCGTAGGTACTC
+
:9:CBBCGCB@CCC7@@>9999>><>;;9B
@7RKHZ:00478:00911
TGATACGTCTCCTTCCTTAGTTACTTCA
+
:9889444444<9:>2/,/11-/7;7BE
@7RKHZ:00478:00918
ATATCGCGAGGGTATGGAAGACTCTATAG
+
8>@@@@>>9998<99<>B?BBBBA?>?77
@7RKHZ:00483:00917
ACGAGTGCGTTCCCCATGTCGTAGGTACTC
+
//;:;><;<BACDE:CCBC<<<@@8;=;<@
@7RKHZ:00483:00923
TGATACGTCTCCTTCCTTAGTTACTTCA
+
@;:;@@@BCBG@C;<<==<<C@CCC@CC
@7RKHZ:00487:00941
ACGAGTGCGTTCCCCATGTCGTAGGTACTC
+
9;:;;<BB@?5999/99AAAGHCB@;<999
@7RKHZ:00491:00921
ACGAGTGCGTTC
+
?B>??ABBAB=@
@7RKHZ:00491:00940
ACGAGTGCGTTCCCCATGTCGTAGGTACTC
+
88?@@ACCCC@CGC:C;<;@A><<:<211<
@7RKHZ:00492:00928
TCTCTATGCGCTCCACATGTCTAAGGT
+
44444494B@99<<?>?<99B>>6<69
@7RKHZ:00493:00937
CGTGTCTCTAGCACAGGATTTG
+
899444;1///,,//8,//85,
@7RKHZ:00450:00986
ACGCTCGACATGCCCAGGTACAGGAGA
+
A9;;BBB<<9499=<@C@==??=;=>>
@7RKHZ:00453:00999
ACGAGTGCGTTCCCCATGTCGTAGGTACTC
+
AA>@?ABA@@5999-9@AB@A@AA>?<<<C
@7RKHZ:00457:00958
ACGAGTGCGTTCCCCATGTCGTAGGTACTC
+
@B??@ABA@@6999/999849988284/6/
@7RKHZ:00462:00950
ACGAGTGCGTTCCCCATGTCGTAGGTACTC
+
9;949988>?5111*////8::9?>@<;;@
@7RKHZ:00465:00976
ACGAGTGCGTTCCCCATGTCGTAGGTACTC
+
998>>@@ABC@CHG9=@A@A@?>>5894>9
@7RKHZ:00467:00997
ACGAGTGCGTTCCCCATGTCGTAGGTACTC
+
=B<@@@;<<B>CCC9CBCEAAAA@>ABBBB
@7RKHZ:00471:00984
ATATCGCGAGGGTATGGAAGAAC
+
989;;ABCBDC><9/8+*)**)*
@7RKHZ:00479:00969
ACGAGTGCCGTTCCCCATGTCGTAGGTACT
+
998/////,/7788;11:=9;6111,.///
@7RKHZ:00481:00961
ACGAGTGCGTTCCCCATGTCGTAGGTACTC
+
9;;@;99?@@5999-9999>@@AA>?<;<B
@7RKHZ:00484:00985
ACGAGTGCGTTCCCCATGTCGTAGGTACTC
+
>@BBBBBA??5999/9@@ABA@@F>:;<<A
@7RKHZ:00490:00986
ACGAGTGCGTTCCCCATGTCGTAGGTACTC
+
9:C:9<BDDCACCC9BBDA@@B>><@<<<C
@7RKHZ:00491:00973
TGATACGTCTCCTTCCTTAGTTACTTCAG
+
;;AB999>>9969248988=><98989:>
@7RKHZ:00492:00968
TATATCGTCTCGTACTAGATACAT
+
49:4444444444:444494////
@7RKHZ:00494:00975
ACGAGTGCGTTCCCCATGTCGTAGGTACTC
+
99?A99<>9959==4>@@@99999689499
@7RKHZ:00494:00982
ACGAGTGCGTTCCCCATGTCGTAGGTACTC
+
:><9;;AABB@CDH9CCABA?A9947999>
@7RKHZ:00455:01035
ACGAGTGCGTTCCCCCCCCCCCCCCCCATGTCGTAGGTACT
+
=?>?==>@995499999999999999"44444//,,*,,,,
@7RKHZ:00467:01026
ACGAGTGCGTTCCCCATGTCGTAGGTACT
+
BBACCCBBBB>@A@/99>?<111/,0///
@7RKHZ:00468:01010
ACGAGTGCGATCCCCATGTCGTAGGT
+
=?;99<@?@A9999/9>>ACJCCECB
@7RKHZ:00469:01007
ATCAGACACGGACACAGCAGAACACAC
+
=@A;;;?AAA=BA@<<>BBBCBCCAA<
@7RKHZ:00469:01036
ACGAGTGCGTTCCCCATGTCGTAGGTACTC
+
?=@B@@@@@@5999/9>@?A<;;=<??@@@
@7RKHZ:00470:01009
AGCACTGTAGCTATCACTAGTTACTTGT
+
4444494?@@EA@@@>>>>9959?@8<?
@7RKHZ:00470:01037
TCTCTATGCGCTCCCCCACATGTCTAAGGTACTG
+
?@@@@B=@@AAAAAAA1@@A>>>>9424899=BB
@7RKHZ:00472:01019
ACGAGTGCGTTCCCCATGTCGTAGGTACTG
+
=?>A@@@CAC7;;;4<@@?CCCCC?A:<<A
@7RKHZ:00474:01041
AGCACTGTAGCTGTCACTAG
+
=:8>>9449498>94//,**
@7RKHZ:00476:01007
TAGTATCAGCCTCGCCATGACGAAGGTATTCC
+
4488@@A@A@>BCCGDBDDBBBC@CCAA@@B?
@7RKHZ:00476:01025
TAGTATCAGCCTCGCCATGACGAAGGTATTCC
+
44:494:4//,1//:;;?BBB996959449:2
@7RKHZ:00479:01000
ACGAGTGCGTTCCCCATGTCGTAGGTACTC
+
=><;;9>>8;2444,4==>@AA@A>?9994
@7RKHZ:00480:01001
TACTGAGCTACACACACAGAAAGATTGGTGC
+
<;<BB9911////84449444-44427>BA7
@7RKHZ:00483:01033
ACGAGTGCGTTCCCCATGTCGTAGGTACTC
+
AAA??@@CBB=@@@6@?A=B@@@@7:<<AB
@7RKHZ:00485:01022
ACGAGTGCGTTCCCCATGTCGTAGGTACTC
+
>?B??ABA>@5999/9BBABC<<;>??>>>
@7RKHZ:00486:01003
AGCACTGTAGCTGTCACTAGTTACTTGT
+
@CCD9:<DCCCCCCCBABA::6;A?<@B
@7RKHZ:00488:01029
ATATCGCGAGGGTATGGAAGACTCTATAGA
+
BBBBBBDAAAC?DECE?E?BC@@A:80:00
@7RKHZ:00489:01009
ACGAGTGCGTTCCCCATGTCGTAGGTACTC
+
4;A<<<BBCC5999/9999ACCDB?B<<<A
@7RKHZ:00492:01010
ACGAGGTGCGTTCCCCATGTCGTAGGTACTC
+
41;11,//888,444,4>@ABCECC>@<<9@
@7RKHZ:00493:01010
ACGAGTGCGTTCCCATGTCGTAGTA
+
44344499882491444/600****
@7RKHZ:00493:01011
ACGAGTGCGTTCCCCATGTCGTAGGTACTC
+
AABB==<AA@=@??6<99AA@@@A>A@<<9
@7RKHZ:00495:01006
ACGAGTGCGTTCCCCATGTCGTAGGTACTC
+
=@@?9;<@@@6<99/9AABCBCCC@B:<<C
@7RKHZ:00497:01028
CGTGTCTCTAGGCACAGGATTTGTGTAG
+
9;<BBAABE<<;=A>>B@99919ABBCC
@7RKHZ:00498:01013
TAGTATCAGCCTCGCCATGACGAAGGTATTCC
+
9@AAAABA;;;<@@ACCBB??:;8<@@>>>B6
@7RKHZ:00505:00041
TACTGATGTCTCCTC
+
4///////0,//,//
@7RKHZ:00506:00046
TGATACGTCTCCTTCCTTAGTTACTTCA
+
;@9:;<@BBCCEC@C?C?@==;@@?=AC
@7RKHZ:00508:00017
ACGAGTGCGTTCCCCATGTCGTAGGTACTC
+
@A@B;<<BBC>BCC9@?@@@@;;8489994
@7RKHZ:00512:00019
ACGAGTGCGTTCCCATGTCGTAGGTACTC
+
?@:9999>9969914:::;999=>?>@?=
@7RKHZ:00513:00044
ACGAGTGCGTTCCCCATGTCGTAGGTACTC
+
9<C@AACCB@5<99/9>?@CCBBB@DAAAC
@7RKHZ:00520:00004
ACGAGTGCGTTCCCCATGTCGTAGGTACTC
+
CCBCBBCCCC=>==6>??>@B>9958999>
@7RKHZ:00520:00011
ATATCGCGAGGGTATGGAAGACTCTATAG
+
489>>>>=444-4;@B@CCCD@@?<@@?9
@7RKHZ:00520:00030
ACGAGTGCGTTCCCCATGTCGTAGGTACTC
+
98?9;;99A@5999/44?;>999==7;9A@
@7RKHZ:00523:00028
ACGAGTGCGTTCCCCATGTCGTAGGTACTC
+
89?999<;9?<@AA6AABGCCA@A@;=<<<
@7RKHZ:00526:00039
ACGATGCGTTCCCCATGTCG
+
1/.///44;?BBC:FCDABA
@7RKHZ:00530:00045
ACGAGTGCGTTCCCCATGTCGTAGGTACTC
+
49?999?>>><@@A6ABAAAB@>@<>9999
@7RKHZ:00533:00045
TACTGAGCTACCACACA
+
894494944442444//
@7RKHZ:00534:00013
TCTCTATGCGCTCCACATGTCTAAGGTA
+
?@ABBBBCCDDCC?BBBA?@@9954249
@7RKHZ:00534:00031
ACGAGTGCGTTCCCCATGTCGTAGGTACTC
+
8?7:;A@@>A;@>@6@@@AA@<99689<@@
@7RKHZ:00534:00041
ACGAGTGCGTTCCCCATGTCGTAGGTACTC
+
9;?@BBCBBB?B@=9;;;BBCCDC@BCCCC
@7RKHZ:00535:00025
TGATACGTCTCCTTCCTTAGTTACTTCA
+
BBB>9;;@@>>=@>A>ABBBB@AAA>BB
@7RKHZ:00536:00032
TACTGAGCTACACACACAGAAAGATTGGT
+
@@BB<<=CAB@A<9994@=>>:>>>;>>@
@7RKHZ:00537:00005
ACGAGTGCGTTCCCCATGTCGTAGGTACTC
+
4;:CCC@@@A599</<CBCCCCA@48;<99
@7RKHZ:00540:00010
ACGAGTGCGTTCCCCAA
+
494111/,,,*,22*/,
@7RKHZ:00543:00017
TACTGAGCTACACACACAGAAAGATTGGT
+
99484444448849999999919995944
@7RKHZ:00544:00042
TACTGAGCTACACACACAGAAAGATTGGT
+
?=@@@@@?99;<9@@EACBCC?BAC=@=@
@7RKHZ:00500:00086
AGCACTGTAGCTCGTCACTAGTTACTTGTG
+
>>99949AA948489989;9@A>=AB?==>
@7RKHZ:00506:00076
ACGAGTGCGTTCCCCATGTCGTAGGTACTC
+
ABAB989@9;8=BC9DDCCCCDCC>A;;;>
@7RKHZ:00507:00059
ACGAGTCGTCCCATGCTCGTAGTAC
+
9989444449;:;;44/////,,,0
@7RKHZ:00507:00095
ATACGGATCACTACGCAGAACACACAGAC
+
811//5///////6444992444494448
@7RKHZ:00508:00063
ACGAGTGCGTTCCCCATGTCAGAGTACTC
+
?@CCBB=6::,111+/,0*(((((((00;
@7RKHZ:00509:00059
ACGAGTGCGTTCCCCATGTCGTAGGTACTC
+
=@A99;998>5999,9EAAABB@@=@BBAB
@7RKHZ:00513:00050
ACGAGTGCGTTCCCCATGTCGTAGGTACTC
+
/1;;1998>><@@@/99@@BB=<;@?@@A<
@7RKHZ:00513:00061
TAGTATCAGCCTCGCCATGACGAAGGTATTCC
+
;;A999=9<9<@@99299?>>995:B999<B6
@7RKHZ:00515:00067
ACGAGTGCGTTCCCCATGTCGTAGGTACTC
+
9<AAAACBBC?BBB9B@CB@B=@?;?@AA@
@7RKHZ:00516:00065
ACGAGTGCGTTCCCCATGTCGTAGGTACTC
+
9;CBBBBBBC?BBB9B;;;BC@@A@BBBBB
@7RKHZ:00519:00065
AGCACTGTAGCTCGTCACTAGTTACTTGTG
+
;ABBAA@DCAB;<8999<<@CC<@@B8;9A
@7RKHZ:00522:00055
TCACTATGGCGTCCACATGCTAGT
+
//,,,,,,*/49=<?;A<-,,,**
@7RKHZ:00523:00056
TCTATGCGCTCCACATGTCTAAGGT
+
@A99;B@=9;:;=99;@@ABBAJAC
@7RKHZ:00523:00099
TGATACGGCTCCTTCCTTAGTTACTTCAGTAC
+
E@F??4429896954242444244/,/7////
@7RKHZ:00525:00069
ATATCGCGAGGGTATGGAAGACTCTATAGA
+
9;9@@@@@@@@:>?@>696<AABA?>88;7
@7RKHZ:00527:00051
ACGAGTGCGTTCCCCATGTCGTAGGTACTC
+
9<BB@@ACAA=@@>4>>9<=BAAB9;<AAA
@7RKHZ:00527:00081
ACGAGTGCGTTCCCCATGTCGTAGGTACTC
+
BBBBCBA@AC@CCG:B:<;CCCCG?B<@>C
@7RKHZ:00529:00054
ACGAGTGCGTTCCCCATGTCGTAGGTACTC
+
BB?@>999992999,44449>>9;9;<<=B
@7RKHZ:00529:00070
TACTGAGCTACCACACACATGA
+
4994884444424;6///////
@7RKHZ:00529:00098
TAGTATCAGCCTCGCCATGACGAAGGTATTCC
+
AABB@=B@;;5;AAB@CBBAA??CA@CBC@F?
@7RKHZ:00534:00062
AACGAGTGCGTTCCCCATGTCGTAGGTACTC
+
9243444488;2999,9?99<BBCC@CDCCC
@7RKHZ:00534:00076
ACGAGTGCGTTCCCATGTCGTAGGTACTC
+
@?BBCC?=>;549-999994444974444
@7RKHZ:00534:00095
ACGAGTGCGTTCCCCATGTCGTAGGTACTC
+
AA:;<@A@@A@ABD7<<=<AAAA@689999
@7RKHZ:00536:00067
ACGAGTGCGTTCCCATGTCGTAGGTACTC
+
9;A;;9@?>>59914?@@ABFBB?B@@=>
@7RKHZ:00539:00072
ACGAGTGCGTTCCCCATGTCGTAGGTACTC
+
??BABBB>??5944/9>>>CBBBCA@AACA
@7RKHZ:00539:00083
ACGAGTGCGTTCCCCATGTCGTAGGTACTC
+
==B99<ABBAACCC9ECCBBBCCB@:;<<<
@7RKHZ:00541:00077
ACGCTCGACATGCCCAGTACAGGAGA
+
9:BBB=B9999111,11/8/448944
@7RKHZ:00542:00060
ACGAGTGCGTTCCCATGTCGTAGGTACTC
+
BA?9;;>?9959A:991---,,,*,,,//
@7RKHZ:00542:00098
ACGAGTGCGTTCCCCATGTCGTAGGTACTC
+
=@@@@AACDB>BBB9BCBBBC@@A>;99@9
@7RKHZ:00543:00079
ACGAGTGCGTTCCCCATGTCGTAGGTACTC
+
:<AAB@<;;>;>>@4>F>999>>>5899@@
@7RKHZ:00543:00080
ACGAGTGCGTTCCCCATGTCGTAGGTACTC
+
998;9;9>:;5999/99999B@@@@B<999
@7RKHZ:00544:00096
TGATACGTCTCCTTCCTTAGTTACTTCAGTG
+
BBB@:<;@>>@=>=@6968994991,111//
@7RKHZ:00545:00083
CGTGTCTCTAGGCACAGGATTTTGTGTAGA
+
AA?BAABCECCABB@@>A9999/9?BCA99
@7RKHZ:00546:00070
TCTCTATGCGTTCCACACTGGTCTAAGGG
+
444444449998989986//,//..,33,
@7RKHZ:00548:00070
TAGTAACAGCCTC
+
9>>9954;B@@;;
@7RKHZ:00500:00127
ACGAGTGCGTTCCCCATGTCGTAGGTACTC
+
=??@@@A>@@5499/99999<<;B@@<;=A
@7RKHZ:00500:00135
ACGAGTGCGTTCCCCATGTCGTAGGTACTC
+
89>>>999>>5999/999>>AAAA>;<=@B
@7RKHZ:00503:00109
TGATACGTCTCCTTCCTTAGTTACTTCA
+
@@BA@@ACBCC>@=A>A=?@>;@@B>BD
@7RKHZ:00504:00142
ACGAGTGCGTTCCCCATATCGTAGGTACTC
+
99.////8::;??;5=::::>>>B=@@@A>
@7RKHZ:00508:00100
ACGAGTGCGTTCCCCATGTCGTAGGTACT
+
9;B;;9;;9?>BDD:CDBCBBBA?>:;<9
@7RKHZ:00508:00102
TCTCTATGCGCTTCACATGTCTAAGGT
+
AABCCCCCCAA@?BBA@@;;;@A>B?B
@7RKHZ:00508:00124
ACGAGTGCGTTCCCCATGTCGTAGGTACTC
+
9<DEAACA;;5444/9?@@GCCDC=?ACCB
@7RKHZ:00508:00125
TGATACGTCTCCTCCTTAGTTACATTGTA
+
848>84444442442424449:4//,///
@7RKHZ:00509:00127
ACGAGTGCGTTC
+
?@A@>@@>>@59
@7RKHZ:00510:00108
ACGAGTGCGTTCCCCATGTCGTAGGTACTC
+
?BA?@@@>?>6999/<ECBBCDCC?@AAAA
@7RKHZ:00512:00127
ACGAGTGCGTTCCCCATGTCGTAGGTACTC
+
BBA@??@>>@5999,499>9@994>89999
@7RKHZ:00513:00131
ATCAGACACGGACACAGCAGAACACACA
+
BCCCAA@BCB:<9B=>>944499?9949
@7RKHZ:00514:00127
ACGAGTGCGTTCCCCATGTCGTAGGTACTC
+
=@>>9999492444,4;AABCBBA?:;<B9
@7RKHZ:00516:00104
ACGAGTGCGTTCCCCATGTCGTAGGTA
+
;88448944989@@5:>ECCC211?1/
@7RKHZ:00516:00146
GACTTCGAATCGCTCGCA
+
,444244;84441.//,,
@7RKHZ:00518:00111
TCTCTATGCGCTCCCACATGTCTGAAGGTACT
+
4444944444:;>B>@@A=688///5676664
@7RKHZ:00518:00138
TAGTATCAGCCTCGCCATGACGAAGGTATTCC
+
4=>>>>>?9979>B@@BBBBB@==B@<<<AD=
@7RKHZ:00519:00110
TCTCTATGCGCTCCACATGTCTAAGGT
+
CCCDDBCAA;<;<ABAAAA==;:9<@B
@7RKHZ:00522:00111
TGATACGTCTCCTTCCTTAGTTACTTCA
+
BBBBBA;<<@A=@@C@><>9;69=B<BC
@7RKHZ:00524:00130
ACGAGTGCGTTCCCCATGTCGTAGGTACTC
+
BBABBB=;@@5999,9@@@>@;;;>?A@AA
@7RKHZ:00526:00102
ACGAGTGCGTTCCCCATGTCGTAGGTACTC
+
@@@A;9;>>><AAA9BDBBCBD;:7:?>>@
@7RKHZ:00527:00105
ACGAGTGCGTTCCCCATGGT
+
89?999999?;>?@4AAB=@
@7RKHZ:00529:00141
TCTCTGATGCGTCC
+
84////////4444
@7RKHZ:00532:00127
ACGAGTGCGTTCCCCATGTCGTAGGTACTC
+
998@@B<;4@5999-99B?AA@@@>;;;B<
@7RKHZ:00532:00135
ACGAGTGCGTTCCCCATGTCGTAG
+
AA9<<CBAA@5999/994////,,
@7RKHZ:00533:00140
ACGAGTGCGTTCCCCATGTCGTAGGTACTC
+
BABA?@>>>>5999,9@@@BCAAC>:;;@@
@7RKHZ:00534:00126
ACGAGTGCGTTCTCCATGTCGTAGGT
+
=@@@;;<@@@=A@AABBBCCCCCCAC
@7RKHZ:00534:00127
ATATCGCGAGGGTATGGAAGACTCTA
+
AA@@@=>999919B>>=A=>@994.0
@7RKHZ:00536:00104
ATCAGACACGGAC
+
437844.///,/7
@7RKHZ:00537:00107
TGATACGTCTCCTTCCTTAGTTACTTCA
+
449344;;8992424=B?BCB<;9924?
@7RKHZ:00538:00134
ACGAGTGCGTTCTCCATGTCGTAGGT
+
AAB@AA@BBB7;;<:;ACBBBBCC@C
@7RKHZ:00539:00124
ACGAGTGCGTTCCCCATGTCGTAGGTACTC
+
:48;;;9>=;5999/9>AACCCCC?BC<<<
@7RKHZ:00539:00132
ACGAGTGCGTTCCCCATGTCGTAGGTACTC
+
;;8AAC<;8@5999,994BCHCBB@BCCGD
@7RKHZ:00540:00123
AGCACTGTAGCTGTCACTAGTTACTTGT
+
ABBBCFCDBBBB<<=CBBB;;599859;
@7RKHZ:00541:00107
ACGAGTGCGTTCCCCATGTCGTAGGTACTC
+
9<CBBBB@>>5999/9?>>ACBBB?ABBBB
@7RKHZ:00543:00105
CGTGTCTCTAGGCACAGGATTTGTGTAG
+
B;;<@9<9<<C?B@>?@>99914?9449
@7RKHZ:00543:00127
ACGAGTGCGTTCCCCATGTCGTAGGTACTC
+
>><99;@>??5999/9@@BCDCFCAB:<;B
@7RKHZ:00545:00119
ACGAGTGCGTTCCCCATGTCGTAGGTACTC
+
9;CA@BCCAC5;99/9?@@CCCCC@C<<<B
@7RKHZ:00549:00145
ACGAGGTGCGTTCCCCATGTCGTAGGTACTC
+
41911,///687>CC:CCACCDCBB=:;<@@
@7RKHZ:00500:00171
ACGAGTGCGTTCCCCATGTCGTAGGTACTC
+
8989994>88;>@@4999>99999>@A@AB
@7RKHZ:00501:00174
TAGTATCAGCCTCGCCATGACGAAGGTATTCC
+
448@@@CCAAA@BBB@CBBBBBC@EACCCDC@
@7RKHZ:00501:00182
ACGAGTGCGTTCCCCATGTCGTAGGTACTC
+
BBA@;;<AAA>DHD:C;<<B;;9@=74;@=
@7RKHZ:00503:00161
ACGAGTGCGTTCCCCATGTCGTAGGTACTC
+
BBBBBBBBBC@DCC:CCCEBAA@@=><<<A
@7RKHZ:00505:00164
TCTCTATGCGCTCCACATGTCTAAGGT
+
CBBBCCCCCEDBB@BBDCCCBBBAEAC
@7RKHZ:00506:00169
ACGAGTGCGTTCCCCATGTCGTAGGTACTC
+
?@ABBBB@A?2444/9BBCBBCCD@B<=<C
@7RKHZ:00508:00185
ACGAGTGCGTTCCCCATGTCGTAGGTACTC
+
498;;@@@CD?CCC9CB@;9;88=7;AACC
@7RKHZ:00509:00198
ACGAGTGCGTTC
+
>>>A@AAA@=29
@7RKHZ:00510:00156
ACGAGTGCGTTCCCCATGTCGTAGGTACTC
+
??BBEBCBCC>BAB7@@@@CBBBB=@AAAB
@7RKHZ:00511:00153
ACGAGTGCGTTCCCCATGTCGTAGGTACTC
+
9<CCBBCA==5999/9@@@DCGCC@>@AA>
@7RKHZ:00511:00174
TGATACGTCTCCTTCCTTAGTTACTTCA
+
9441:11//8::B@E?A<=9>44999=A
@7RKHZ:00512:00154
AACGAGTGCGTTCCCCATGTCGTAGGTACTC
+
1,/.//44444<=A;8;44444444234994
@7RKHZ:00512:00156
ATCAGACACGGACACAGCAGAACACACA
+
BDCCA<<<BB@CCCCAA@:11;==11/=
@7RKHZ:00513:00160
ACGAGTGCGTTCCCCATGTCGTAGGTACTC
+
9:CCEBBCA;2944/999;CCCCC@BAAAC
@7RKHZ:00513:00185
ACGAGTGCGTTCCCCATGTCGTAGGTACTC
+
>@BBBBB@@@;@>@4;<AACCBBB@@AAAB
@7RKHZ:00514:00184
CGTGTCTTAGGCACAGGATTTTGTGTAGAG
+
449999C89969944494444,4448444:
@7RKHZ:00515:00173
TAGTATCAGCCTCGCCATGACGAAGGTATTCC
+
9;=@@BDCCCACC@@=@;;9AAA<B@@>A@CA
@7RKHZ:00515:00182
TAGTATCAGCCTCGCCATGACGAAGGTATTCC
+
BB:9<ABAA@=?@=@=@@@>?@==A=@AAACF
@7RKHZ:00516:00157
ACGAGTGCGTTC
+
9<ABBCCCCC==
@7RKHZ:00516:00187
ACGAGTGCGTTCCCCATGTCGTAGGTACTC
+
>@:;;?<;9A>ABC9DAAA@ACBA?BCCCC
@7RKHZ:00517:00198
ATATCGCGAGGGTATGGAAGACTCTATAG
+
989:8?;;4::6:?9@?C8;999477911
@7RKHZ:00518:00174
ACGAGTGCGTTCCCCATGTCGTAGGTACTC
+
9;:;;;998?2999/9999>;B@C;:;?AC
@7RKHZ:00521:00155
ACGAGTGCGTTCCCCATGTCGTAGGTACTC
+
9<C@@@B@>>5999/99999998><>99:9
@7RKHZ:00521:00159
ACGAGTGCGTTCCCCATGTCGTAGGTACTC
+
9<?@@>@@@@=ACC8ABBBC>===:011<<
@7RKHZ:00521:00177
ACGAGTGCGTTCCCCATGTCGTAAGTACTC
+
:;E@?ABBBD@CCC5<;AAAA=<:::1111
@7RKHZ:00521:00184
ACGAGTGCGTTCCCCATGTCGTAGGTACTC
+
=?7;;@<;;B?BBB5=<@A@@A@ACBAAAB
@7RKHZ:00521:00187
TAGTATCAGCCTCGCCATGACGAAGGTATTCC
+
4999999=BA;:;11,/,/6///,/7877;A=
@7RKHZ:00524:00161
ACGAGTGCGTTCCCCATGTCGTAGGTACTC
+
49>@@A@@>A<@@@7A@@@AA@@>=89111
@7RKHZ:00524:00178
ACGAGTGCGTTCCCCATGTCGTAGGTACTC
+
@@:<<BDCCC@CCC9<>EDDDCCF@C<><A
@7RKHZ:00527:00196
ACGAGTGCGTTCCCCATGTCGTAGGTACTC
+
4;8@>>@A@@ACKGBH<=<CCA@@=?@<<<
@7RKHZ:00528:00162
ACGAGTGCGTTCCCCATGTCGTAGGTACTC
+
9;B;;<<;BB>AAA7A=<<BBBBC=?@<99
@7RKHZ:00528:00170
ACGAGTGCGTTCCCCATGTCGTAGGTACTC
+
@AECCCDA@@?DCB:C=><>@@999;<;B@
@7RKHZ:00528:00191
TAGTATCAGCCTCGCCATGACGAAGGTAC
+
:BC99<;;<4:>?99599>=4992489;;
@7RKHZ:00530:00154
ACGAGTGCGTTCCCCATGTCGTAGGTACTC
+
?BABCCC?=85449/9999ABBA@58<99@
@7RKHZ:00530:00155
ACGAGTGCGTTCCCCATGTCGTAGGTACTC
+
9<B@@A<99@5999/9AA@BCAA@;79999
@7RKHZ:00530:00160
ACGAGTGCGTTCCCCATGTCGTAGGTACTC
+
=@ABABBA@?5999/999BCCBBB>89999
@7RKHZ:00530:00174
ACGAGTGCGTTCCCCATGTCGTAGGTACTC
+
@AEAA@BCCB@CCC:CAA>B@>==;=213?
@7RKHZ:00533:00158
AGCACTGTAGCTGTCACTAGTT
+
94:49=9:<<11///8898//,
@7RKHZ:00534:00156
ACGAGTGCGTTCCCCATGTCGTAGGT
+
>@BB@@@A>><>??4>??9111-8+-
@7RKHZ:00534:00187
ACGAGTGCGTTCCCCATGTCGTAGGTACTC
+
BB<??A@?@@=@@@9ACCCCBBAB?>@AAC
@7RKHZ:00536:00191
TAGTATCAGCCTCGCCATGACGAAGGTATTCC
+
44499444:98;;@?<??221<=:?,///787
@7RKHZ:00537:00163
ACGAGTGCGTTCCCCATGTCGTAGGTACTC
+
9<>>>@@A@@=@AA8@BCBBCBB><<@999
@7RKHZ:00540:00158
AGCACTGTAGCTGTCACTAGTTTAACAT
+
<CCC9<;AAB;;<A@@999911+/,//,
@7RKHZ:00540:00160
TCTCTATGCGCTCCACATGTCTAAGGTA
+
=;=<CDDABACB@=AAC@AAA4429699
@7RKHZ:00540:00163
TAGTATCAGCCTCCGCC
+
//66444///,//,//,
@7RKHZ:00540:00165
AACGAGGTGCGTTCCCCATGTCGTAGGTACTC
+
42/4//,////77@BC:@@@11/1//,./702
@7RKHZ:00540:00173
ACGAGTGCGTTCCCCATGTCGTAGGTACTC
+
@AACCC@>>@5999/9>>>BAA@C?<=<<9
@7RKHZ:00540:00182
TGATACGTCTCCTTCCTTAGTTACTTCAG
+
;;@?;99D@995929249799<4492444
@7RKHZ:00541:00170
TATACGTCTCCTCCTATTACATGACAGTTC
+
;4884444::89924442444944444424
@7RKHZ:00542:00162
ACGAGTCGTTCCCCATGTCGTAGGTACT
+
9;A@BABDLAEHF:CA@>>:1--8--,*
@7RKHZ:00543:00160
ACGAGTGCGTTCCCCATGTCGTAGGTACTC
+
99>999999A5999,9999CBAA@48991,
@7RKHZ:00543:00167
TCTCTATGCGCTCCCACATGTCTGAAGGTACT
+
984/////////44-4::89>>444242////
@7RKHZ:00543:00186
ACGAGTGCGTTCCCCATGTCGTAGGTACTC
+
;;?AAAB@AA=@BB7AA@>>999948944:
@7RKHZ:00546:00165
ACGAGTGCGTTCCCCATGTCGTAGGTACTC
+
?@BBBEBBBB@CCC:D@A?@@B@B?AAA@@
@7RKHZ:00547:00175
TCTCTATGCGCTCCACATGTCTAAGGGTACT
+
BDDCCCCCCC><<AEABCA>>99699-4444
@7RKHZ:00548:00167
ACGAGTGCGTTCCCCATGTCGTAGGTAAC
+
1/6868?BBB>BBA9CC<;18700)*+)*
@7RKHZ:00548:00176
TCTCTATGCGCTCCACATGTCTAAGGTA
+
;A@9<>ACACCBB?BAA==:>9959699
@7RKHZ:00549:00163
ACGAGTGCGTTCCCCATGTCGTAGGTACTC
+
BBBBAA=:8=5999,9>>?AACBB>;<==D
@7RKHZ:00549:00185
ACGAGTGCGTTCCCATGTCGTAGGTACTC
+
943484=49959904??>AAB@@=?<<=A
@7RKHZ:00504:00223
AACGAGGTGCGTTCCCCCATGTCGTAGGTACTC
+
1,/466,/////,////*//4999944434444
@7RKHZ:00504:00243
TGATGTCTCCTTCCCTTAGTTACTTCAGTGC
+
99944889;@;244-42449844177:8,,,
@7RKHZ:00505:00203
ACGAGTGCGTTCCCCATGTCGTGAGGTACTC
+
993444988A<???4>999944444249944
@7RKHZ:00506:00230
ACGAGTGCGTTCCCCATGTCGTAGGTACTC
+
49A@;9<B;;8=CC7CCBA@999>589444
@7RKHZ:00507:00202
ACGAGTGCGTTCCCCATGTCGTAGGTACTC
+
9;@@;;=FCC@BDDAC<<:BDDCC@C>><B
@7RKHZ:00508:00210
CGTGTCTCTAGGCACATGGATTTTG
+
7789;?EEDDC@1-----+--00*,
@7RKHZ:00508:00232
ACGAGTGCGTTCCCCATGTCGTAGGTACTC
+
8;>9999>>@;?BA6BB=<<AA>>;89999
@7RKHZ:00510:00209
ACGAGTGCGTTCCCCATGTCGTAGGTACTC
+
?@@B@;=<DDADGL9AEAAA@BAB@@<<<A
@7RKHZ:00510:00239
ACGAGTGCGTTCCCCATGTCGTAGGTACTC
+
49849===@@5;994<@@AC<;;A>:9<99
@7RKHZ:00512:00225
ACGAGTGCGTTCCCCATGTCGTAGGTACTC
+
99?@@CCFCB@CCC9<:BBB;111:.//66
@7RKHZ:00512:00226
CGTGTCTCTAGGCACATGGATTTTGTGTAGAG
+
@A;=<@@?999;>9444424444,4::94444
@7RKHZ:00512:00249
ATATCGCGAGGGTATGGAAGACTCTATAGA
+
8;@AAC;<:DHACDBB8<8999>?883111
@7RKHZ:00515:00211
ACGAGTGCGTTCCCCATGTCGTAGGTACTC
+
8@9>>@@@ACECCD:C=<;CCCAC;:<<BA
@7RKHZ:00515:00219
CGTGTCTCTAGGCACAGGATTTTGTGTAG
+
CBDCCAAACCFACBC@A>ABBB9?=@A@@
@7RKHZ:00517:00206
ATCAGACAGACACAGCAGAACACACAG
+
9;C@@@@AA@BAAB@B@<959A994>/
@7RKHZ:00517:00225
ACGAGTGCGTTCCCCATGTCGTAGGTACTC
+
9;B@@@@BCC5999/9DBCCBBBC??;<<@
@7RKHZ:00517:00228
ACGAGTGCGTTCCCCATGTCGTAGGTACTC
+
?@BBAACCAA>BBA9A?=@?@@@@>:<==<
@7RKHZ:00520:00246
TAATATCAGCCTCGCCATGACGAAGGTATTCC
+
9924444466,...8689?==;;242449696
@7RKHZ:00522:00238
CGTGTCTCTAGGCACAGGATTTTGTGTAGAG
+
9@ABABECDCB>9949/56788*/,,,,,,,
@7RKHZ:00523:00208
ACGAGTGCGTTCCCCATGTCGTAGGTACTC
+
>@A@@@CCCCACCE:CAAADCDBC@B<==B
@7RKHZ:00523:00211
ACGAGTGCGTTCCCCATGTCGTAGGTACTC
+
9;?@@@AAACDCCC:CBBBCCA??>79;A@
@7RKHZ:00523:00216
TCTCTATGCGCTCCACATGTCTAAGGT
+
BBBCCCCCCCCCC@C;:;99911,1;1
@7RKHZ:00523:00237
ACGAGTGCGTTCCCCATGTCGTAGGTACTC
+
4;;;A@@BB@7;;;4;BBBBC<;;::<>@>
@7RKHZ:00523:00244
ATCAGACACGACAC
+
A;3488.////7,/
@7RKHZ:00524:00249
ACGAGTGCGTTCCCCATGTCGTAGGTACTC
+
<<;BBDCDDH?BCB:C@@@CDDB@<?@@>@
@7RKHZ:00526:00212
ACGAGTGCGTTCCCCATGTCGTAGGTACTC
+
9;AAA8<;;;=@BB9G=>==<<AA8;<@C>
@7RKHZ:00526:00221
ATATCGCGAGGGTATGGAAGACTCTATAGAAG
+
4899?>999@@:994424::99943.../.,.
@7RKHZ:00526:00242
ACGAGTGCGTTCCCCATGTCGTAGGTACTC
+
??B@?@@C@@=ABC9CDCCBBCBA>;9;;A
@7RKHZ:00527:00202
CGTGTCTCTAGGCACATGGATTTTGTGTAG
+
BBBBBBAAA4959:;111>1111+1<<;=@
@7RKHZ:00528:00214
ACGAGGCGTTCCCCATGTCGTAGGTACTC
+
9:ABC@CCC@CCC8A=<<B>111:01121
@7RKHZ:00530:00238
ACGAGTGCGTTCCCCATGTCGTAGGTACTC
+
=@?;;;<;9?=AAB9BDCCDEA@A@;<?CD
@7RKHZ:00531:00210
AGCACTGTAGATGTCA
+
6:11/////8@A?:11
@7RKHZ:00531:00214
ATCAGACACGACACAGACAGAACACACA
+
C;:8<@8-,,,,////////65666698
@7RKHZ:00531:00217
ACGAGTGCGTTCCCCATGTCGTAGGTACTC
+
=?>??AABAA=A@@8@@A>ACC@@=?@@@B
@7RKHZ:00534:00249
TGATACGTCTCCTTCCTTAGTTACTTCAG
+
<<BBBAAB@@>;?5969<>?@>;<<=@A@
@7RKHZ:00535:00230
TCTCTATGCGCTCCACATGTCTAAGGT
+
@AABCCHCCCAAADCADBBBBDC@CAA
@7RKHZ:00537:00200
ACGAGTGCGTTCCCCATGTCGTAGGTACTC
+
BAB?B;<;A@6999/9>@ACCCCC>A;<9@
@7RKHZ:00539:00220
ACGAGTGCGTTCCCCATGTCGTAGGTACTC
+
?@>BABB@8959>>4>>BAA>@>>58=@@B
@7RKHZ:00540:00238
ACGAGTGCCGTTC
+
4474444424/,/
@7RKHZ:00542:00242
ACGAGTGCGTTCCCCATGTCGTAGGTACTC
+
4989;9@?@@6999/9>AABDNDC?CBBAA
@7RKHZ:00542:00244
ACGAGTGCGTTCCCCATGTCGTAGGTACTC
+
8>>9999948=@AC:D@><BAA>@>@<<<B
@7RKHZ:00545:00244
ACGAGTGCGTTCCCCATGTCGTAGGTACTC
+
998>A9484489::2:=9>>99;;>?@9<<
@7RKHZ:00546:00200
ACGAGTGCGTTCCCCATGTCGTAGGTACTC
+
>>;:99999>5999,9>>?ACA@@?B<<<B
@7RKHZ:00502:00264
TGATACGTCTCCTTCCTTAGTTACTTCA
+
BBBB???BCBC@B@B===>8849?B599
@7RKHZ:00505:00281
ACGAGTGCGTTCCCCATGTCGTAGGTACTC
+
9:B@@@CA;?5499/9@@BDAAAA=;<<A@
@7RKHZ:00508:00265
CGTGTCTCTAGGCACAGGATTTGTGTAGTAGG
+
////44444992444499444-4444444499
@7RKHZ:00509:00282
ACGACGTCGTCCCATGCTCGTAGTACGTAC
+
88.1//,,,//:::7B9///////666///
@7RKHZ:00510:00253
TCTCTATGCGCTCCACATGTCTAAGGT
+
GDDCCEC:;:JBB>CAA@@?@997969
@7RKHZ:00511:00282
ATCAGACACGGACACAGCAGAACACAC
+
:;BC<;<BBB?BCCEBCCCBBABB===
@7RKHZ:00512:00276
ACGAGTGCGTTCCCCATGTCGTAGGTACTC
+
BB7:;@<<<DCHJG9BDAAA@B9958>?>?
@7RKHZ:00512:00278
ACGAGTGCGTTCCCCATGTCGTAGGTACTC
+
>?@;;;<<;@=@@A8ADBAAB;;;<899@>
@7RKHZ:00514:00255
TCTCTATGCGCTCCACATGTCT
+
1//2221111/8;29444//7/
@7RKHZ:00514:00287
AGCACTGTAGCTGTCACTAGTTACTTGTG
+
BBAB;;:=;99B@<<<AAD<<699959@@
@7RKHZ:00517:00260
ACGAGTGCGTTCCCCATGTCGTAGGTACTC
+
?@A@@BCCCC@AAB:CBBBDBB==<@;<<B
@7RKHZ:00518:00265
TACTGAACTACACACACAGAAAGATTGGTGC
+
?>@B@@=CCCCCCBBA@@ABB=@??=?=88:
@7RKHZ:00519:00274
ACGAGTGCGTTCCCCATGTCGTAGGTACTC
+
4;A<;;AB>>>@>>4?99;;<<BC?C<=<B
@7RKHZ:00520:00272
TACTGAGCTACACACACAGAAAGATTGGT
+
99BBBBC;==DBBAB44////+///,/56
@7RKHZ:00522:00252
ACGAGTGCGTTCCCCATGTCGTAGGTACTC
+
BBA@AAAACC@CCC:CAA@C=@@@7:<<99
@7RKHZ:00522:00277
ACGAGTGCGTTCCCATGTCGTAGGTACTCATCACATCGA
+
9434889:::69919>?<<1///,.//,,//////6//4
@7RKHZ:00523:00296
ACGAGTGCGTTCCCATGTCGTAGGTACTAC
+
9438889949294-44449////6./////
@7RKHZ:00524:00252
ACGAGTGCGTTCCCCATGTCGTAGGTACTC
+
49?A;;=DDC@BBB8B@?ABECBA>B;<<@
@7RKHZ:00524:00272
ACGAGTGCGTTCCCCATGTCGTAGGTACTC
+
:;ACBCAAACACDC9AAB@@@>@>;89499
@7RKHZ:00524:00280
ACGCTCGACATGCCCAGGTACAGGAG
+
BBAB@B@@@BB@@@<@@<>>@9969A
@7RKHZ:00524:00286
TACTGAGCTACCACACACAGAAAGATTGGTGC
+
:99@>99944424499:;8878+/165668..
@7RKHZ:00524:00295
ACGAGTGCGTTCCCCATGTCGTAGGTACTC
+
?@?BBBCBBC>BBB9BB=BBB99;=:;9A>
@7RKHZ:00525:00258
TGATACGTCTCCTTCCTTTAGTTACTTCAGT
+
@BAA99999995959611+///,///,4444
@7RKHZ:00525:00259
ACGAGTGCGTCCCATGCTCGTAGTACGTC
+
=93981/////858894444444444444
@7RKHZ:00525:00272
ACGAGTGCGTTCCCCATGTCGTAGGTACTC
+
9<?@@@AABCCCCC9BBBB@>=895899>9
@7RKHZ:00526:00272
ACGAGTGCGTTCCCCATGTCGTAGGTACTC
+
99?;9;@>@@6999/9ECBBCB<;8;@@A>
@7RKHZ:00526:00292
CGTGATCTCTACGCACATGGATTTGTGTAGAGG
+
41<1//67744444444442499-4::::>442
@7RKHZ:00527:00267
TCTCTATGCGCTCCACATGTCTAAGGT
+
?BBBBCAAADCBB@CCCB?===?5959
@7RKHZ:00528:00275
TACTGAGCTACCACACACATGAAA
+
==@@@AB<;9;<>=:7<******)
@7RKHZ:00532:00259
TACTGAGCTACACACACAGAAAGATTGGT
+
::;@ACBBA@@<99?F>?>>><?@@?B?B
@7RKHZ:00532:00283
ACGAGTGCGTTCCCATGTCGTAGGACTC
+
89349/////,//+//444;444244:=
@7RKHZ:00533:00259
TACGAGTGCGTTCCCCATGTCGTAGGTACTC
+
,//19;:CBCB@CDC9CA;;9>>@?<>9899
@7RKHZ:00535:00291
ACGAGTGCGTTCCATGTCGTAGGTACTC
+
@ACBBBBBBB::;<CBBCCCBB@ABBBC
@7RKHZ:00537:00263
CGTGTCTCTAGGCACATGGATTTTGTATAGAG
+
BA?@@@BBBBB>@@999889444,49444///
@7RKHZ:00538:00298
TACTGAGCTACCACACACAGAAAGATTGGTGC
+
4944449844424;999944495444242446
@7RKHZ:00542:00284
ATATCGCGAGGGTATGGAAGACTCTATAG
+
BBBBBBC;:<H@@ACB7;7<BB@A@@@@@
@7RKHZ:00544:00257
ACGAGTGCGTTCCCCATGTCGTAGGT
+
@@@@@AABBBADCD:FDCCBCBBB<A
@7RKHZ:00544:00285
ATATCGCGACGGTATGGAAGACTCTATAGAG
+
9;@AA???///,///8,/,1;97<11.4..3
@7RKHZ:00544:00296
ACGAGTGCGTTCCCCATGTCGTAGGTACTC
+
4;;;<<DCCC?CCH:C:<9@B>>>=>>??A
@7RKHZ:00545:00286
ACGGAAGGTGCGTTCCCCCATGTCGTGA
+
,,.,/567///9924444+44448///,
@7RKHZ:00545:00288
ATCAGACACGGACACAGCAGAACACAC
+
?>@@@@@CCC9:<CCBBBB9959999?
@7RKHZ:00546:00292
ACGAGTGCGTTCCCCATGTCGTAGGTACTC
+
9;?B@@@BAA?BAA7B;<;@BA>?>;<<<<
@7RKHZ:00502:00328
ACGAGTGCGTTCCCCATGTCGTAGGTACTC
+
=?;@?CBBBC>BBB9AACCCCCCC@ACCC=
@7RKHZ:00507:00334
TACTTGAGCTACCACACACAGAAAAGG
+
,-,,*,,,444989499<11//88*/,
@7RKHZ:00508:00320
ACGAGTGCGTTCCCCATGTCGTAGGTACTC
+
9;;@@?9949;=>>4=44499444234444
@7RKHZ:00510:00310
AGCACTGTAGCTGTCACTAGTTACTTGTG
+
;@<<1////7444898844498==><@C@
@7RKHZ:00510:00332
ACGCTCGACATGCCCAGGTACAGGGAGAAC
+
8489@>@;;<AACC>DD@;9////+///,/
@7RKHZ:00519:00344
CGTGTCTCTAGGCACATGGATTTTGTGTAGA
+
BAABBCCEAAA??<<111,111/*/886944
@7RKHZ:00520:00306
ACGAGTGCGTTCCCCATGTCGTAGGTACTC
+
:;C;;<BBBA@CAA7B;<;@@@@A?A><<@
@7RKHZ:00521:00339
ATATCGCGTACGGTATGGAAGA
+
>?A948;1////,///424899
@7RKHZ:00523:00314
AGCACTGTAGCTGTCACTAGTTACTTGTG
+
499;49=DBAABCCC<@<AAA9=;CACBC
@7RKHZ:00523:00323
ACGCTCGACATGCCCAGGTACAGGAG
+
=@@A@A<<999999-8959BCBC@CA
@7RKHZ:00526:00341
ACGAGTGCGTTCCCCATGTCGTAGGTACTC
+
=@A=9;<@ADBCCC9FBBCBA@@A@:<=>C
@7RKHZ:00527:00349
CGTGTCTCTAGGCACAGGATTTTGTGTAG
+
?@;;<ACAAAD?AACCDADEDH:AA>999
@7RKHZ:00528:00344
CGTGTCTCTAGGCACAGGATTTGTGTAGTA
+
///8=@CCCDC==99942444-4///////
@7RKHZ:00531:00332
ACGAGTGCGTTCCCCATGTCGTAGGTACTC
+
9<CCCBBBBC@CEC9:;BB@@ABB?@AAEC
@7RKHZ:00532:00316
ACGAGTGCGTTCCCCATGTCGTAGGTACTC
+
BBB??@@@AB?BBC9B==<CCCBDIC@?=D
@7RKHZ:00534:00318
ACGAGTGCGTTCCCCATGTCGTAGGTACTC
+
;<C<;<FCBB?CBB7B=@?CBBBC@C<><A
@7RKHZ:00535:00337
ACGCTCGACATGCCCAGGTACAGGAG
+
AAABCBDBBBAAAC>A?@BBCBC@EC
@7RKHZ:00537:00345
ACGAGTGCGTTCCCCATGTCGTAGGTACTC
+
>><B?>@A@?5499/9@@ACBBBB=@AAAC
@7RKHZ:00538:00321
ACGAGTGCGTTCCCCATGTCGTAGGTACTC
+
=@>>9999>>6999/9@AAC?<<<-11//6
@7RKHZ:00538:00330
ACGAGTGCGTTCCCCATGTCGTAGGTACTC
+
==;@@>AF;<;=EC9CCCCCCB@=;<>999
@7RKHZ:00540:00322
ACGAGTGCGTTCCCCATGTCGTAGGTACTC
+
?@@CCCCBBB@BBC:CC@AACA@@>?;99@
@7RKHZ:00543:00322
ACGAGTGCGTTCCCCATGTCGTAGGCTC
+
898@@BABBB?BCC8<;<@@BBAAAECB
@7RKHZ:00543:00341
ACGAGGTGCGTTCCCATGTCGTAGGTACTC
+
BA@?@=>>>>>599149;;;9999289494
@7RKHZ:00546:00309
ACGCTCGACATGCCCAGGTACAGGAG
+
9;@ACBBCCCB?AA<@B;@?B;;5<>
@7RKHZ:00546:00335
ACGAGTGCGTTCCCCATGTCGTAGGTACTC
+
BBBB??@@@A<AAB7ABCBCCCBB?BBBBA
@7RKHZ:00547:00329
ACGAGTGCGTTCCCCATGTCGTAGGTACTC
+
119;=>BB@>=ACC:CBBCCCCB>679999
@7RKHZ:00547:00333
ACGAGTGCGTTCCCCATGTCGTAGGTACTC
+
?@@BB@@@;;59BB/<;BAA;99=<79;=@
@7RKHZ:00549:00310
ACGAGTGCGTTCCCCATGTCGTAGGTACTC
+
AAABBBB@@?5994/9@@ACCB@A<:;99>
@7RKHZ:00549:00347
ACGAGTGCGTTCCCCATGTCGTAGGTACTC
+
9<BCCCDCA;2444/9@@@AAAA@6899<<
@7RKHZ:00501:00365
ATATCGCGACGGTATGGAAGACT
+
984444;4444244//,,*,,,,
@7RKHZ:00504:00389
ATATCGCGTACGAGTTTGGAAGACTCTATAGA
+
:;;>>??944944444-4242444888797;;
@7RKHZ:00508:00382
TGATACGTCTCC
+
//,,///8/444
@7RKHZ:00512:00365
ATCAGACACGGACACAGCAGAACACAC
+
4789>?>949><<=FAA@CBAA@>>>@
@7RKHZ:00513:00378
ACGAGTGCGTTCCCCATGTCGTAGGTACTC
+
BBB@?ACBBC7;99/<BABICCCB@>@ADC
@7RKHZ:00513:00397
ACGAGTGCGTTCCCCATGTCGTAGGTACTC
+
9:A;;<B@>@5999/999999448774449
@7RKHZ:00517:00352
ACGAGTGCGTTCCCCATGTCGTAGGTACTC
+
??B@?@BB??5444/9??@CBCBC;;=AA@
@7RKHZ:00518:00352
TGATACGTCTCCTTCCTTAGTTACTTCA
+
DCCB:<;BB==<?<?;>;>9949@@>BD
@7RKHZ:00518:00357
ACGAGTGCGTTCCCCATGTCGTAGGTACTC
+
9<DBBBCCBC?BAA9??=>@ABBC@C<=<B
@7RKHZ:00521:00364
ACGAGTGCGTTCCCCATGTCGTAGGTACTC
+
?@CBBDBCCC@BBB8C?AABBBB@=9;;@>
@7RKHZ:00522:00382
TCTCTATGCTCTCCACATGTCTAAGGT
+
BCDCCCC@AACFE?ABCB@@@@=8924
@7RKHZ:00524:00358
ACGAGTGCGTTCCCCATGTCGTAGGTACTC
+
@@BBBBCC@;69994;BBBCEBBB@B:<<C
@7RKHZ:00524:00380
ACGAGTGCGTTCCCCATGTCGTAGGTACTC
+
@@A:<<BCBA?CCC9BAB@=A>==;899?A
@7RKHZ:00526:00389
ACGAGTGCGTTCCCCATGTCGTAGGTACTC
+
ABC@@ABCCC@CCC9C@@@DECBB@A@AAD
@7RKHZ:00528:00397
ACGAGTGCGTTCCCCATGTCGTAGGTACTC
+
??>?@ABCDC=AA@8@?@BAAA=?=@<<<C
@7RKHZ:00528:00398
CGTGTCTCTAGGCACATGGATTTTGTGTAGAG
+
BBBC@AACBBA?A@11/1,1///*/7864444
@7RKHZ:00530:00396
ACGAGTGCGTTCCCCATGTCGTAGGTACTC
+
CBBB??ABB@=@@@8AABACC<;;?:;<BB
@7RKHZ:00532:00352
ACGAGTGCGTTCCCCATGTCGTAGGTACTC
+
9<BB@@ABBCACCB8BCCBCCCB@?B<==A
@7RKHZ:00533:00375
AGCACTGTAGCTGTCACTAGTTACTTGT
+
BB?BBA<><BBBBBBCC@B==;=CC@DC
@7RKHZ:00535:00351
CGTGTCTCTTACGGCA
+
4444497//,///784
@7RKHZ:00535:00397
CGTGTCTCTAGGCACAGGATTTTGTGTAG
+
BCCCCBBCEDG?BBCBBB9999/999@@@
@7RKHZ:00537:00359
TACTGAGCTACACACACAG
+
CB::<BC@@@BBCB;;9D9
@7RKHZ:00538:00381
TGATACGTCTCCTTCCTTAGTTTACTTC
+
4;;CBCCCDCC@B<@5969444-//,*,
@7RKHZ:00542:00374
ATATCGCGAGGGTATGGAAGACTCTATAG
+
=:;;@A@@@@@<>BAA5;9<@@@B;;;?>
@7RKHZ:00545:00371
ACGAGTGGCGTTCCCCATGTCGTAGGTACTC
+
9<BBBBDCCB@6449/9@@@AAAAA=>@@@@
@7RKHZ:00545:00386
ACGCTCGACATGCCCAGGTACAGGAG
+
B@@@ABCBB<<<CA<AC=@@CBB?BB
@7RKHZ:00546:00357
ACGAGTGCGTTCCCCATGTCGTAGGTACTC
+
9;?A@@GBBB@CCC:@??=9<9??<8<;<B
@7RKHZ:00547:00360
ACGAGGTGCGTTC
+
-,,,,*///4924
@7RKHZ:00547:00394
ACGAGTGCGTTCCCCATGTCGTAGGTACTC
+
BBB@@@BBBC@BCB8??>BBCCBA@9;<<A
@7RKHZ:00549:00387
TCTCTATGCGCTCCACATGTCTAAGGT
+
9=??CCDBAAAAB@BBBBBA;:42959
@7RKHZ:00501:00436
ACGAGTGCGTTCCCCATGTCGTAGGTACTC
+
@@@BBBCGCB?BBB8AAECCCCCCDC@>=C
@7RKHZ:00503:00401
ACGAGTGCGTTCCCCATGTCGTAGGTACTC
+
CCABBBCBBB?CHH:B?@@CCCCE=@AAA@
@7RKHZ:00504:00402
ACGAGTGCGTTCCCCTATGTCGTAGGTACTC
+
9<BBBBBA@@5999/49@@?@@@>>6999>?
@7RKHZ:00504:00447
ACGCTCGACATGCCCAGGTACAGGAGA
+
;8<=BB;;9>>99919@<@@@>><999
@7RKHZ:00507:00449
TCTCTATGCGCTCCACATGTCTAAGGTA
+
9444;49911///,/8889>>9424:44
@7RKHZ:00508:00423
ACGAGGTGCGTTCCCCATGTCGTAGGTACTC
+
1,,,,*/86//,444,499449;496799::
@7RKHZ:00508:00430
ACGAGTGCGTTCCCCATGTCGTAGGTACTC
+
=B>;9;BCBB?CBC9CCCBBB=8827999@
@7RKHZ:00509:00425
ACGAGTGCGTTCCCCATGTCGTAGGTACTC
+
=??B@@@AA@5999/9>@ACCBBB=;99@@
@7RKHZ:00512:00438
ACGAGTGCGTTCCCCATGTCG
+
=@?@@ABECD@BBC:CA@?AB
@7RKHZ:00514:00415
ACGAGTGCGTTCCCCATGTCGTAGGTACTC
+
9=BBBBBD@B=@@@9ACCCCBBBB@A@@@C
@7RKHZ:00515:00425
ACGAGTGCGTTCCCCATGTCGTAGGTACTC
+
BBABBB=8=>5999-9999ACCCC?@AACC
@7RKHZ:00517:00418
ACGAGTGCGTTCCCCATGTCGTAGGTACTC
+
41<211/8=8,944,4ABBDBCDD@;<<AA
@7RKHZ:00518:00410
ACGAGTGCGTTCCCCATGTCGTAGGTATC
+
>@ABBCA>>>5444/9>>>>998858944
@7RKHZ:00520:00447
ACGAGTGCGTTCCCCATGTCGTAGGTACTC
+
9;A;;;A?>>;>>>6@CBCCDAA@@@@@@>
@7RKHZ:00521:00449
ACGAGTGCGTTCCCCATGTCGTAGGTACTC
+
@AB?>@@@@C@CCC:CCDBABAA?>9<<A@
@7RKHZ:00522:00426
ACGAGTGCGTTTCCCCATGTCGTAGGTACTC
+
>@B99<A@@AB<?@?4@>999>999434499
@7RKHZ:00523:00439
TAGTATCAGCCTCGCCATGACGAAGGTATTCC
+
9>>9949@A@BEBBB?B?;?;445969>@595
@7RKHZ:00524:00421
ACGAGTGCGTTCCCCCATGTCGTAGGTACTC
+
?@>A99<@A?59;99-9ABBCCCDGA@AAA@
@7RKHZ:00524:00439
ACGAGTGCGTTCCCCATGTCGTAGGTACTC
+
9989998=>><@@@-94=>>988@=;<;>>
@7RKHZ:00524:00440
ACGAGTGCGTTCCCCAATGTCGTAGGTACTC
+
>989;;<B>>>>>>+1,/69994449344:4
@7RKHZ:00524:00442
ACGAGTGCGTTCCCCATGTCGTAGGTACTC
+
9;??@@>>>C5999/4D@<<<<11,0111<
@7RKHZ:00525:00426
AGCACTGTAGCTGTCACTAGTTACTTGT
+
@B:;;BAA@AACCDCBCBDCE@BBB>AA
@7RKHZ:00525:00441
TGATACGTCTCCTTCCTTAGTTACTTCAGTG
+
99934444,,,*,*,*,00/42444249444
@7RKHZ:00526:00430
ACGAGTGCGTTCCCCATGTCGTAGGTACTC
+
99?9999988;=@@8CC@@A@>>@>8<<A@
@7RKHZ:00527:00441
ACGAGTGCGTTCCCCATGTCGTAGGTACTC
+
>@AB::<AA@6999/=@CCDCCCB@9;<AA
@7RKHZ:00530:00414
TCTCTATGCGCTCCACATGTCTAAGGT
+
AABBDCCCBFCBB?BBCB?;;442959
@7RKHZ:00532:00425
ACGAGTGCGTTCCCCATGTCGTAGGTACTC
+
9;C@@AAACCACCC:ECAAAA@BA?:9<<9
@7RKHZ:00534:00423
TCTCTATGCGCTCCCACATGTCTGAAGTACTG
+
///////444444=-44@844////,//////
@7RKHZ:00537:00441
ACGAGTGCGTTCCCCATGTCGTAGGTACTC
+
4;?>>><<<C@CBB,94494444;9749:=
@7RKHZ:00538:00401
TCTCTATGCGCCACATGTCTAAGGTACTG
+
>:<;<<ACCEC@DBAABA@@C=?:?B<;:
@7RKHZ:00538:00437
CGTGTCTCTAGGCACGGATTTGTGTA
+
?A>99999949244442444-444//
@7RKHZ:00541:00415
TGATACGTCTCCTTCCTTAGTTACTTCA
+
BBCB9<<C@@A@C@C@DDC@@=@@@?AA
@7RKHZ:00548:00426
CGTGTCTCTAGGCACAGGATTTTGTGTAGA
+
CBCBBBECCA@>@CB@@?9999/99@@@>9
@7RKHZ:00549:00430
ACGAGTGCGTTCCCCATGTCGTAGGTACTC
+
99:B@;9;@A<>@@4>@@@@AB@>=?;99A
@7RKHZ:00500:00461
ACGAGTGCGTTCCCCATGTCGTAGGTACTC
+
==;=9;9BAA6999-9AAA@AABC@B@AAD
@7RKHZ:00501:00475
ACGAGTGCGTTCCCCATGTCGTAGGTACTC
+
9<CCCCBBB@=@@@6?@@@999>>;8<<@@
@7RKHZ:00501:00497
ATATCGCGAGGGTATGGAAGACTCTATAGA
+
??@@@@@A@A@<AAEA=CA@AAAA>>::0/
@7RKHZ:00505:00460
ACGAGTGCGTTCCCCATGTCGTAGGTACTC
+
498488:8895999,44444444877::;9
@7RKHZ:00506:00486
ACGAGTGCGTTCCCCATGTCGTAGGTACGCTACGTACGTCTTGAGCATCGA
+
BAABBA@=>>5999/9ABBBBA=<,011111/6///66/431337738111
@7RKHZ:00507:00460
ACGAGTGCGTTCCCCATGTCGTAGGTACT
+
?@>?>@<<<D@>>?111//6668823444
@7RKHZ:00507:00471
TCTCCGCTCCACATGTCTAAGGTACTG
+
@@ACACCCCCC@@FCCCBC?B?BBBAC
@7RKHZ:00508:00473
ATATCGCGTACGGGTATGGAAG
+
9<@>>@<1/////+///92454
@7RKHZ:00509:00475
ACGAGTGCGTTCCCCATGTCGTAGGTACTC
+
@AA??@AABC@CCB9B@>>ABBCBA>:<<C
@7RKHZ:00515:00460
TCTCTATGCGCTCCACATGTCTAAGGTA
+
CDCCBCCDB::<C=A<><>>>11,1,/1
@7RKHZ:00515:00477
ACGAGTGCGTTCCCCATGTCGTAGGTACTC
+
9;A@;;<@@C@EDC:EDCBBBBBB@B<>>C
@7RKHZ:00516:00474
ACGAGTGCGTTCCCCATGTCGTAGGTACTC
+
@@A;99999954;;,449999444974494
@7RKHZ:00516:00496
ACGAGTGCGTTCCCCATGTCGTAGGTACTC
+
?B<9;<B@@@9<<<4<BBCCCCBB>:;;99
@7RKHZ:00517:00455
ACGAGTGCGTTCCCCATGTCGTAGGTACTC
+
BB@@@@;;;B=@>@6@A@@CGAA@@@AAA@
@7RKHZ:00517:00458
AGCACTGTAGCTCGTCACTAGTTGACTTGTGTGCC
+
999444;;99994444BBA@F;24444244////,
@7RKHZ:00520:00475
TCTACTATGCGCTCCCACATGTCTAAGGTAC
+
/////////4444496:;>@><444242499
@7RKHZ:00520:00484
ACGAGTGCGTTCCCCATGTCGTAGGTACTC
+
9;C;;<=BBB>BBC9BCCBBBBBB@B@AAA
@7RKHZ:00521:00450
ACGAGTGCGTTCCCCATGTCGTAGGTACTC
+
=@BB?@@B@@=ACC9DFAACCAAA>;<<@?
@7RKHZ:00522:00455
ACGAGTGCGTTCCCCATGTCGTAGGTACTC
+
@@;?>=;<<B?CGG:CDAACBB@C?B<=<B
@7RKHZ:00524:00458
ACGAGTGCGTTCCCCATGTCGTAGGTACTC
+
BBBAABDBBA<=9>/99999998;234444
@7RKHZ:00524:00484
ATATCGCGAGGGTATGGAAGACTCTAGAGG
+
9;@AAEBBBBCBJFBB8:29@?>??8883<
@7RKHZ:00526:00473
ACGAGTGCGTTCCCCATGTCGTAGGTACTC
+
CCABBB:9<C@CCC:BBAA@A999>8=9<B
@7RKHZ:00527:00494
ACGAGTGCGTTCCCCATGTCGTAGGTACTC
+
>>79;;=BBCBCCC7BBCBB;;;@>ABCCB
@7RKHZ:00533:00479
ACGAGTGCGTTCCCCATGTCGTAGGTACTC
+
;;B<<<DGCCACCC:CAAACCCBC@C<==@
@7RKHZ:00533:00484
ACGAGTGCGTTCCCCATGTCGTAGGTACTC
+
@A?;<<BBBCBCCE:DAA@CC>AA<799>>
@7RKHZ:00533:00499
CGTGTCTCTAGGCACAGGATTTTGTGTAGAGG
+
==@>>A<><CC@CAAAB@=C@A6B999>9992
@7RKHZ:00534:00470
ACGAGTGCGTTCCCCATGTCGTAAGGTACTC
+
?B9:9<<<<C@CCG7<>@11111,/647/14
@7RKHZ:00539:00479
CGTGTCTCTAGGCACATGGATTTTGTGTAG
+
@@@@ABC<;;;59<;1//7////*/886=>
@7RKHZ:00540:00452
ACGAGTGCGTTCCCCATGTCGTAGGTACTC
+
9<C@>@@A>>;=;;1<111=::;A@<;;:@
@7RKHZ:00540:00466
ATATCGCGAGGGTATGGAAGACTCTATAGAAGG
+
48994499999599==?C@B@9>887...,*,0
@7RKHZ:00541:00478
TACTGAGCTACACACAGAAGA
+
@BCBCCC:<;CAA@=1**0))
@7RKHZ:00541:00494
ACGCTCGACATGCCCAGGTACAGGAG
+
>9;;<BCA=A<B;;:8959>944248
@7RKHZ:00542:00473
ACGAGTGCGTTCCCCATGTCGTAGGTACTC
+
9<;B@>AA;;8;BB7BBBBAA@>>;>999?
@7RKHZ:00543:00468
ACGAGTGCGTTCCCCATGTCGTAAGGTACTC
+
??A@@AA@AC@CDH9><<11<11,/5.///4
@7RKHZ:00544:00467
ACGAGTGCGTTCCCCATGTCGTAAGGTACTC
+
49>AAB<99@;>>>4??911:11,/6466,/
@7RKHZ:00545:00479
TACTGAGCTACCACACACAGAAAGATTGT
+
;<<99@@9944244444::444-4//,//
@7RKHZ:00545:00483
ACGAGTGCGTTCCCCATGTCGTAGGTACTC
+
49?9;<CCCC@CCB8AABBCCCCC@A<<<A
@7RKHZ:00548:00486
ACGAGTGCGTTCCCCATGTCGTAGGTACTC
+
=@?@@@>>>>5999/9?BACDDDC@A:<<<
@7RKHZ:00500:00509
ACGAGTGCGTTCCCCATGTCGTAGGTACTC
+
>@B@@ABCCB:;;;49>>@BB<;;=?@@A@
@7RKHZ:00501:00513
ACGAGTGCGTTTCCCCATGTCGTAGGTACTC
+
:<CBAA<;;@A>ADDACDCBBBCBB@:<>CC
@7RKHZ:00503:00537
ACGAGTGCGTTCCCCATGTCGTAGGTACTC
+
BBA::;BCBB7;;;5<CCCB@BBBAB:<:C
@7RKHZ:00505:00507
ACGAGTGCGTTCCCCATGTCGTAGGTACTC
+
ABB??ABBBG@CCC:BA@?CCBAB@:;<@@
@7RKHZ:00505:00517
TCTCTATGCGCTCCACATGTCTAAGGTA
+
844=@AAAABB@@=>999949//,/,//
@7RKHZ:00505:00541
TAGTATCAGCCTCGCCATGACGAAGGTATTCC
+
4444>@99442484424444449242444248
@7RKHZ:00508:00531
ACGAGTGCGTTCCCCATGTCGTAGGTACTC
+
A>;9;99;9B@BCB:CDD@AA99968991/
@7RKHZ:00512:00505
ACGAGTGCGTTCCCCATGTCGTAGGTACTC
+
<BAABAAAA@5999/99>9;4448234444
@7RKHZ:00512:00533
ACGAGTGCGTTCCCCATGTCGTAGGTATA
+
4:>998>A@@=>:>9A312>;198;7999
@7RKHZ:00512:00544
CGTGTCTCTAGGCACAGGATTTTGTGTAGAG
+
;;AA@@AAAAA@CA@@>699@@4A9999999
@7RKHZ:00513:00516
TCTCTATGCGCTCCACATGTCTAAGGTA
+
;A@@BBA??999959>A@@@B:<89=99
@7RKHZ:00517:00535
ACGAGTGCGTTCCCCATGTCGTAGGTACTC
+
??>9999:9A@BCC9::99>9;;B>:9494
@7RKHZ:00519:00501
TGATACGTCTTCCCTTCCTTAGTTACTTCAGTCGC
+
9A@7849;898;=:B5;24534424::2//////,
@7RKHZ:00523:00505
ACGAGTGCGTTCCCCATGTCGTAGGTACTC
+
?@BBBBBA??5999/9BBCCCCCBAA@@AD
@7RKHZ:00527:00543
ACGAGTGCGTTCCCCATGTCGTAGGTACTC
+
??B@@ACCCA=@@@6@BBABBCCC@BAAAC
@7RKHZ:00529:00501
ACGAGTGCGTTCCCCATGTCGTAGGTACTC
+
9<?@@@<;;B>AAB9BBBBBBBB@?899@9
@7RKHZ:00530:00510
GACGAGTGCGTTCCCCATGTCGTAGGTACTC
+
?B@?@@><;<B?DDG9?:B===111:46669
@7RKHZ:00530:00521
ACGAGTGCGTTCCCCATGTCGTAGGTACTC
+
BBAA>=@@@B?BDE8A>=<AAAAA<?A999
@7RKHZ:00532:00505
ACGAGTGCGTTCCCCATGTCGTAGGTACTC
+
??@BCBB<><@CCB9BA<;;BB@@=@CBB@
@7RKHZ:00534:00545
AACGAGGTGCGTTCCCCATGTCGTAGGTACTC
+
1,,2,,*/////7@@@9::BCCA@>A6894>>
@7RKHZ:00537:00549
ACGAGTGCGTTCCCCATGTCGTAGGTACTA
+
BBB99<BBBCBCCC9CBBCCCC>>8-+)&&
@7RKHZ:00539:00500
ACGAGTGCGTTCCCCATGTCGTAGGTACTC
+
=?>:9<BF@@5;99/9@BBCCCCC@C<;<C
@7RKHZ:00540:00544
ACGAGTGCGTTCCCCATGTCTAGGTA
+
==;??B@>>>5999/9@@11,,0*,,
@7RKHZ:00544:00522
ACGAGTGCGTTCCCCATGTCGTAGGTACTC
+
BBABBCDBCC@ECC:DCD@ABBBC@:;9@9
@7RKHZ:00546:00548
ACGAGTGCGTTCCCCATGTCGTAGGTACTC
+
=@B@?@ACCC?CCC9CAA@CCCBB>><<<B
@7RKHZ:00547:00505
TCTCTATGCGTCCCACATGTCTAAGGTAC
+
////6//4@B?:?:9944444998=;99@
@7RKHZ:00547:00541
ACGAGTGCGTTCCCCAGTCGTAGGTACTC
+
@@BBAAB@>@5999/9>??9448244444
@7RKHZ:00500:00552
ACGAGTGCGTTCCCCATGTCGTAGGTACTC
+
??BBA@@BCC5999/9@@@@@@99589999
@7RKHZ:00502:00562
TGATACGTCTCCTTCCTTAGTTACTTCAG
+
DCCBBAA9<;B>A>B=><>995999<?F@
@7RKHZ:00508:00576
ACGAGTGCGTTCCCCATGTCGTAGGTACTC
+
41<11/1;;;;CDD9@AA@AAA@@=@AAA@
@7RKHZ:00510:00572
ACGAGTGCGTTCCCCATGTCGTAGGTACT
+
>><@@AA@@@5999/9>>@CCC>9220*)
@7RKHZ:00510:00579
ACGAGTGCGTTCCCCATGTCGTAGGTACTC
+
9=?@99;>>D6999,94;CB;;88489494
@7RKHZ:00510:00593
ACGAGTGCGTTCCCCATGTCGTAGGTACTC
+
8=>9944;;;<A@@9A<<;CCBBB@A<==B
@7RKHZ:00514:00566
ACGAGTGCGTTCCCCATGTCGTAGGTACTC
+
==@?=@@A@@=ACC:DAAACCB?=<:9999
@7RKHZ:00521:00581
ACGAGTGCGTCCCATGCTCGTAGTACGTC
+
::394//////8588@444444///6///
@7RKHZ:00523:00563
ACGAGTGCGTTCCCCATGTCGTAGGTACTC
+
><:11/////59992999<;=ABB;;<AA@
@7RKHZ:00525:00568
AGCACTGTAGCTGTCACTAGTTAC
+
@A@A<;999B9944444////,/6
@7RKHZ:00526:00572
ACGAGTGCGTTCCCCATGTCGTAGGTACTC
+
==;:9;;;;F@BAB7CAA@CDDDC@CBBB@
@7RKHZ:00526:00583
ACGAGTGCGTTCCCCATGTCGTAGGTACTC
+
9>899A>>>@5999,9@B@A=<;;-011:1
@7RKHZ:00526:00594
ACGAGTGCGTTCCCCATGTCGTAGGTACTC
+
AABB?=@A@>=@AA4A@@AA;<;@=?@AAA
@7RKHZ:00527:00562
ACGAGTGCGTTCCCCATGTCGTAGGTACTC
+
@C@@@BBBCCACCC9AAC@@@@@A8:<CC@
@7RKHZ:00530:00577
ACGAGTGCGTTCCCCCATGTCGTAGGTACTC
+
;9BA=89;4924999+444444944234444
@7RKHZ:00531:00556
ACGAGTGCGTTCCCCATGTCGTAGGTACTC
+
<9A@@@C@@@=@@@6@@@@@@@@@479999
@7RKHZ:00531:00567
ACGAGTGCGTTCCCCATGTCGTAGGTACTC
+
9;?A@>??9959@@4>999<@@BB>@;;<9
@7RKHZ:00532:00574
TGATACGTCTCCTTCCTTAGTTACTTCAGT
+
///.//668=@@A>>8<68>>;?9/,////
@7RKHZ:00532:00580
TACTGAGCTACACACACAGAAAGATTGGTG
+
B?ABBBHECBBBBB;:<@@?@:@9959<98
@7RKHZ:00534:00568
ACGAGTCCGTTCCCCATGTCGTAGG
+
1/./8:A<>@6111+11/////448
@7RKHZ:00534:00576
ACGAGTGCGTTCCCCATGTCGTAGGTCTC
+
?@BA?@@?@>;@>>6>??@B@AAC@CFCC
@7RKHZ:00536:00570
ACGAGTGCGTTCCCCATGTCGTAGGTACTC
+
=@B@@@CCGC@CDHACGB@@@ABB=@A@@>
@7RKHZ:00538:00560
ACGAGTGCGTTCCCCATGTCGTAGGTACTC
+
9<;BBBBBBCBCCC:CCBA@@999689994
@7RKHZ:00538:00584
ACGAGTGCGTTCCCCATGTCGTAGGTACTC
+
49?99498892444,44;===@@><89999
@7RKHZ:00540:00596
ACGAGTGCGTTCCCCATGTCGTAGGTACTC
+
==;:999>>>;>>>4>999A>>>?;;<<99
@7RKHZ:00541:00564
ACGAGTGCGTTCCCCATGTCGTAGGTACTC
+
94344498>>5999/9@A@AACBB?@A;;<
@7RKHZ:00542:00576
ACGAGTGCGTTCCCCATGTCGTAGGTACTC
+
A@AB@=@@AADCDD:AAAACCCCC@@AABB
@7RKHZ:00545:00564
ACGAGTGCGTTCCCCATGTCGTAGGTACTC
+
9<CB?@@C=@=AAA7AAA?CCCCC=:<=AA
@7RKHZ:00545:00567
ATCAGACACGGACACAGCAGAACACACA
+
BBB@@B;?@@=@@BBBCCA@@9;<999>
@7RKHZ:00547:00568
ACGAGTGCGTTCCCCATGTCGTAGGTACTC
+
@@BABBCBBB?A=A7:;;AC@ABA;>@@<9
@7RKHZ:00547:00595
ACGAGTGCGTTCCCCATGTCGTAGGTACTC
+
?BBBBBBBBA@AAB:BBBBBCA@?>:;<<9
@7RKHZ:00548:00554
TCTCTATGCGCTCCACATGTG
+
ACBCBB?44999959???@@@
@7RKHZ:00502:00617
GACGAGTGCGTTCCCCATGTCGTAGGTACTC
+
>?BCBABBBBB<>>?6??A>>>8494899@@
@7RKHZ:00503:00628
ACGAGTGCGTTCCCATGTCTAGGTATC
+
943484444424:6:944444.,.//.
@7RKHZ:00504:00616
ACGAGTGCGTTCCCCATGTGTAGGTACTC
+
;4348@8949;>>>49?44///,2,,,,,
@7RKHZ:00519:00638
TCTCTATGCGCTCCACATGCTAAGGT
+
668/4////////,/6;444:92424
@7RKHZ:00521:00637
ACGAGTGCGTTCCCCATGTCGTAGGTACTC
+
@@<@ACB@A@54444;DCCDCD@@<79<?A
@7RKHZ:00525:00602
ACGCTCGACATGCCCAGGTACAGGAG
+
=?@@@A@@<<=CCC>DC=@@A99599
@7RKHZ:00527:00643
ACGAGTGCGTTCCCCATGTCGTAGGTACTC
+
>9889@=?;;6<99/9999BB;;;>;<;B@
@7RKHZ:00527:00649
ACGAGTGCGTTCCCATGTCGTAGGTACTC
+
99344C==4859@:??@@><92>;0112/
@7RKHZ:00528:00639
ATCAGACACGGAC
+
/-,,--.68;244
@7RKHZ:00532:00642
ACGAGTGCGTTCCCCATGTCGTAGGTACTC
+
??9<<C@@@@2444,9>?>BBBBB=@ABBB
@7RKHZ:00535:00605
ACGAGTGCGTTCCCATGTCGTTAGGTACTC
+
=878844444244-4::9499888934444
@7RKHZ:00542:00608
ACGAGTGCGTTCCCCATGTCGTAGGTACTC
+
BBB99<@@>>59994<<<<CFCCC;;<CBA
@7RKHZ:00546:00628
ACGAGTGCGTTCCCCATGTCGTAGGTACTC
+
9:;BBBB@=>5999/9999@449B69;A@>
@7RKHZ:00547:00621
TAGTATCAGCCTCGCCATGACGAAGGTATTCC
+
99BCCBCDA??@BBB@CBB?==98>;999?C>
@7RKHZ:00510:00650
ACGAGTGCGTTCCCATGTCGTAGGTACTC
+
B?BBBBBA@@=@A<;<<BCC@@@=;<<@>
@7RKHZ:00510:00669
ACGAGTGCGTTCCCCATGTCGTAGGTACTC
+
81:11////8,444,449999499<34444
@7RKHZ:00519:00681
ACGAGTGCGTTCC
+
1/.//44///788
@7RKHZ:00523:00670
AGCACTGTAGCTGTCACTAGTTACTTGTG
+
911/////87//99484////,///,499
@7RKHZ:00525:00693
ACGAGTGCGTTCCCCATGTCGTAGGTACTC
+
9;;<;@@@@@6999/9>>>ACBAA?A@@@@
@7RKHZ:00528:00690
ACGAGTGCGTTCCCCATGTCGTAGGTACTC
+
=?B@@@@@@@>BDD:CCCCCCCA?69;@@A
@7RKHZ:00529:00688
TAGTATCAGCTCGCCATGACGAAGGTATT
+
494499>@99:;@B?CBA??BC?C@CBB@
@7RKHZ:00531:00663
TCTCTATGCGCTCCACATGTCTAAGGT
+
BBBAC?:77////,//44999442424
@7RKHZ:00537:00683
ATCAGACACGGACACAGCAGAACAC
+
9>>9443?8924444449968,///
@7RKHZ:00537:00686
AGCGAGTGCGTTCCCCATGTCGTAAGG
+
1///88:;99D5999,9//////,*,0
@7RKHZ:00544:00694
ATATCGCGAGGGTATGGAAGACTCTA
+
?===111:@;;>:449246944//..
@7RKHZ:00545:00698
ATATCGCGTACGGTAT
+
8784442,,,,,+,,2
@7RKHZ:00501:00711
ATCAGACACGGACACAGCAGAACACAC
+
=@:9;98>>>599@@ABBBBB@<;:@A
@7RKHZ:00501:00747
ACGAGTGCGTTCCCCATGTCGTAGGTACTC
+
4;>@;;<@@@6999/9@@ACCCBC=:<<BB
@7RKHZ:00506:00706
ACGAGTGCGTTCCCCATGTCGTAAGGTTACTC
+
B@@BB=<3>@:<><+1//777//,/,.,///4
@7RKHZ:00508:00705
ACGAGTGCGTTCCCATGTCGTAGGTACTC
+
>>?::;1111,//+/449444415.////
@7RKHZ:00508:00714
TCTCTATGCGCTCCACATGTCTAAGGTA
+
AAACCBBCD==;B7<;<91<;11,/,//
@7RKHZ:00512:00742
ACGAGTGCGTTCCCCATGTCGTAGGTACTC
+
998448999;;@@@6@ABCCEBAA?;<<AA
@7RKHZ:00520:00705
TGTAGCTCCTCCTAG
+
44444:9:2//,///
@7RKHZ:00521:00708
ACGAGGTGCGTTCCCCATGTCGTAGGTACTC
+
:<:11,////:;BAA9A?999A=?=@@B??=
@7RKHZ:00523:00738
ACGAGTGCGTTCCCCATGTCGTAGGTACTC
+
?@@AAB?>>>5999,4=?@CCCBB:;<@@?
@7RKHZ:00525:00723
ACGAGTGCATTCCCCATGTCGTAGGTACTC
+
@@DC@@>9442444,4499=BB>;>:949=
@7RKHZ:00525:00728
ACGAGTGCGTTCCCCATGTCGTAGGTACTC
+
=@>88999488=@B9ABBBCDCBB@@AAAC
@7RKHZ:00529:00716
TCTCTATGCGCTCCACATGTCTAAAGGTA
+
9;AB;<=<=CCBB@C<:9>@@999-9544
@7RKHZ:00530:00704
AGCACTGTAGCTGTCACTAGTTTACTTGTG
+
ABA?@@AG@?@@@@A?>>>949-4442///
@7RKHZ:00531:00714
TGATAGTCTCCTCCTT
+
<99C@44/,,*,,*,*
@7RKHZ:00532:00725
ACGAGTGCGTTCCCATGTCGTAGGTACTC
+
=@AB>>>>9959914444;=99@8899>>
@7RKHZ:00533:00740
ACGAGTGCGTTCCCCATGTCGTAGGTACTC
+
9;B@;<=CBB?DDD:FCECCCBBC@@A;;;
@7RKHZ:00534:00724
TCTCTATGCGCTCCACATGTCTAAGGTA
+
@AAAADB<<=A@A@G>><B<<9=:9<>>
@7RKHZ:00535:00712
TCTCTATGCGCTCCACATGTCTAAGGT
+
944=9?@>>>?996999949/66,1,/
@7RKHZ:00537:00728
TGATACGTCTCCTTAGTTACTTCAGTGC
+
9949@@99111,/,/8811:AA@=BB94
@7RKHZ:00538:00744
ACGAGTGCGTTCCCCATGTCGTAGGTACTC
+
9<CC@BACCC@BCC:C@@@BB@=@<?;<<@
@7RKHZ:00539:00742
ACGAGTGCGTTCCCCATGTCGTAGGTACTC
+
89;;;;<?>95999,9999BACAC>A<<<<
@7RKHZ:00543:00724
TGATACGTCTCCTTCCTTAGTTACTTCAGTGC
+
?=BA9<<ADCG@D@CDC=@98499A@@@9944
@7RKHZ:00543:00729
ACGCTCGACATGCCCAGGTTACAGGAG
+
@@:<<CCCDA@>??>><,1-1///,44
@7RKHZ:00545:00714
CGTGTCTCTAGGCACAGGATTTTGTGTAGAGG
+
9:99<AAACCB>?@994244;C/9944444/,
@7RKHZ:00546:00740
TCTCTATGCGCTCCACATGTCTAAGGTAC
+
BCCCCD;;<99??<>>B@@@=11-/,/6/
@7RKHZ:00549:00731
ACGAGTGCGTTCCCCATGTCGTAGGTACTC
+
9<CCCCC@==599;4;BCCCCDCA?7;;@>
@7RKHZ:00506:00793
TCTCTATGTCGCTTCCCCACATGT
+
-,,/8:41/////7888081:9/1
@7RKHZ:00509:00756
ACGAGTGCGTTCCCCATGTCGTAGGTACTC
+
A@7;<BA?@D5999/9999@BA;;8;BAAD
@7RKHZ:00511:00759
ACGAGTGCGTTCCCCATGTCGTAGGTACTC
+
BB?=9999499999,44:@@>AAA=899A@
@7RKHZ:00513:00777
ACGAGTGCGTTCCCCATGTCGTAGGTACTC
+
=@A@@@A>9959>>4>>>@B<=9B@?<<=A
@7RKHZ:00515:00772
ACGAGTGCGTTCCCCATGATCG
+
443444444:2///*,,,,,00
@7RKHZ:00520:00755
ACGAGTGCGTTCCCCATGTCGTAGGTACTC
+
?99<<BBACC=@@@6@<<<CBAAA9899>9
@7RKHZ:00520:00787
ACGAGTGCGTTCCCCATGTCGTAGGTACTC
+
:;BCCCCCB>;=994>999@@A?A=@<;;B
@7RKHZ:00522:00765
ACGAGTGCGTTCCCCATGTCGTGGTACTC
+
AC<@@BBBBB?CCG9AABAA;;9<@??>>
@7RKHZ:00522:00783
ACGAGTGCGTTCCCCATGTCGTAGGTACTC
+
@AAB;;;@995999/99@A@999>;899<<
@7RKHZ:00523:00787
ACGAGTGCGTTCCCCATGTCGTAGGTACTC
+
BBBBA=@@;;69AA/9999@9;9A>A;;<A
@7RKHZ:00525:00765
ACGAGTGCGTTCCCCATGTCGTAGGTACTC
+
@@9<;A@@@@<@@@4<<BC@AACC@;<9B9
@7RKHZ:00527:00777
ACGAGTGCGTTCCCCATGTCGTAGGTACTC
+
9>?;;<A@@A6999,4=>>AB@@@>AAAAA
@7RKHZ:00529:00762
AACGAGGTGCGTTCCCCATGTCGTAGGTACTC
+
1,/4//,4444><>>B9@@AB@99995899?9
@7RKHZ:00529:00788
ACGCTCGACATGCCCAGGTACAGGAG
+
;9:;;<>?@@@>=@;=B>BBBBB?>>
@7RKHZ:00534:00770
ACGAGTGCGTTCCCCATGTCGTAGGTACTC
+
?@BBA?AABB@CCC:C<<;@AA@B>@<<<<
@7RKHZ:00534:00791
ACGAGTGCGTTCCCCATGTCGTAGGTACTC
+
89;;@@@@9;6<A@4@A<<;AAA@<89494
@7RKHZ:00535:00785
ACGCTCGACATGCCCAGGTACAGGAG
+
9:;;CB;<>AAAAB?<<:<BCBDBCB
@7RKHZ:00535:00797
ACGAGTGCGTTCCCCCCCCATGTCGTAGGTACTC
+
??8999444424444444$44///////,.//44
@7RKHZ:00536:00797
ACGAGTGCGTTCCCCATGTCGTAGGTACTC
+
??;>99<BAC@CCB9BBCB@@@AA58<999
@7RKHZ:00537:00791
ACGAGTGCGTTCCCCATGTCTAGGTACTC
+
9>>?8899=82444,44444443134448
@7RKHZ:00539:00751
CGTGTCTCTAGGCACAGGATTTTGTGTAGAGGG
+
AACAB@???996999@B111DB0;;111////+
@7RKHZ:00539:00788
ACGAGTGCGTTCCCCATGTCGTAGGTACTC
+
==<:9;<BBDBCDD9BBBABCCBB>@;<<A
@7RKHZ:00543:00755
ACGAGTGCGTTCCCCATGTCGTAGGTATC
+
9;@>>>A<<@AJGH:JEAA<=<BBABA>9
@7RKHZ:00546:00797
ACGAGTGCGTTCCCCATGTCGTAGGTACTC
+
?@?@@@>>@?5999/9999@999A98<@AA
@7RKHZ:00549:00753
ATATCGCGAGGGTATGGAAGACTCTATAG
+
9:CCBBBBCDH>CCCC?C@CBBBCA@??:
@7RKHZ:00549:00777
ACGAGTGCGTTCCCCATGTCGTAGGTACTC
+
??;9;<BBBLCDEC9><A@A>>>>;89999
@7RKHZ:00500:00840
TGATACGTCTCCTTCCTTAGTTACTTCA
+
CCAA@@;998>8=89242444244989;
@7RKHZ:00502:00837
ACGAGTGCGTTCCCCATGTCGTAGGTACTC
+
9A>A;<<AA@5<<<4<@@@A@9;9489=>9
@7RKHZ:00502:00848
TCTCTATGCGCTCCACATGTCTAAGGT
+
444==BBCCDECC:;=<9949@?9:;=
@7RKHZ:00503:00810
ACGAGTGCGTTCCCCATGTCGTAAGGTACTC
+
=@?;;;BBBA>AAB5<<A<;:1/,/,.//79
@7RKHZ:00503:00819
ACGAGTGCGTTCCCCATGTCGTAGGTACTC
+
=?7;;A<99@6999/9DBBCAAAC8:;BA>
@7RKHZ:00504:00801
TAGTATCAGCGCCATGACGAAGGTATTCC
+
BBCBBEC@?AAA;<<BD<<<?B>@@@=A=
@7RKHZ:00508:00802
ACGAGTGCGTTCCCCATGTCG
+
@A<99;;98;8=9@5<<BCIB
@7RKHZ:00508:00805
AGCACTGTAGCTGTCACTAGTTACTTGT
+
9999994A@>?@>9444///,*,,,*//
@7RKHZ:00510:00802
CGTGTCTCTAGGCCAGGATTTTGTGTAGAAGGC
+
////499@;=4:;69:::CCH:CB@94442424
@7RKHZ:00510:00805
ACGAGTGCGTTCCCCATGTCGTAGGTACTC
+
?@>??FBBCEBCCC9AACCDCA@A<;<CE@
@7RKHZ:00513:00849
ACGCTCGACATGCCCCAGGTTACAGGAG
+
=98999994996:;:066,/,/6667=@
@7RKHZ:00515:00801
ACGAGTGCGTTCCCCATGTCGTAGGTACTC
+
=>899====?>BBA7C<99>=994234444
@7RKHZ:00515:00833
ACGTTCCCCATGTCGTAGGTACTC
+
49>@4999/9>=>@B@@A?BDDBB
@7RKHZ:00516:00829
ATCAGACACGGACACAGCAGAACACAC
+
8?AC@A?BA@5999499;;98844444
@7RKHZ:00522:00817
ACGAGTGCGTTTCCCCATGTCGTAGGTACTC
+
BBBB99;?;9919BB4@@>@@AAA@@B<<<9
@7RKHZ:00524:00821
ACGAGTGCGTTCCCCATGTCGTAGGTACTC
+
?:;<BBCA@>=@@@4>AA@>=666,.////
@7RKHZ:00527:00828
ACGAGTGCGTTCCCCATGTCGTAGGTACTC
+
9<BB@AAB@C5999/9BBACCCCD=?ABCC
@7RKHZ:00528:00820
ACGAGTGCGTTCCCCATGTCGTAGGTACTC
+
8;A;;;<AA@>A@@7D<99@B9996894@>
@7RKHZ:00533:00847
ACGAGTGCGTTCCCCATGTCGTAGGTACTC
+
>@:<;A<<;B?BCC6@@;<<<BAA>@AACB
@7RKHZ:00534:00817
ATATCGCGAGGGTATGGAAGACTCTATAGA
+
B@AABBCCCFC>CB;;59=@999@3809..
@7RKHZ:00541:00802
TACTGAGCTCCACA
+
444444:@942//*
@7RKHZ:00542:00821
ACGAGTGCGTTCCCCATGTCGTAGGTACTC
+
119>=>BA@>=AAA9BDCBB@@@>;89999
@7RKHZ:00544:00810
AACGAGTACGTTCCCCATGTCGTAGGTATC
+
4247;;@979>4999/9999BBCCC><<44
@7RKHZ:00545:00816
ATCAGACACGGACACAGCAGAACACAC
+
48?@999AA@<@@@AABAB@@=A@@@A
@7RKHZ:00546:00843
TGATACGTCTCCTTCCTTAGTTACTTTCAGTG
+
CBBB;;;ACAA>B<>61-111,////+44444
@7RKHZ:00549:00830
ACGAGTGCGTTCCCCATGTCGTAGGTACTC
+
89>@;9<@A@=>@@0<2/2?=<?B:;;9;@
@7RKHZ:00504:00892
TGCGTTCCCCATGTCGTAGGTACTC
+
@EBBB=??>8?CAAACCDD@AAABB
@7RKHZ:00505:00896
ACGAGTGCGTTCCCCATGTCGTAGGTACTC
+
:<CCCA;94=5999,9>>>>484:489994
@7RKHZ:00510:00893
CGTGTCTCTAGGCACAGGATTTGTGTAG
+
;;>?;;;BBAA@=<9>959991449;44
@7RKHZ:00511:00855
TCTCTATGCAGCTCCACATGTCTAAGGT
+
944>>@<<1//7787;1;4;94442424
@7RKHZ:00514:00862
TGATAGTCTCCTTCCTTAGTTACTTCA
+
9;@A@@A@@@>B<@78599959ACCBB
@7RKHZ:00514:00898
TAGTATCAGCCTCGCCAT
+
4444444444244442//
@7RKHZ:00515:00876
ACGAGTGCGTTCCCCATGTCGTAGGTACTC
+
::;?;;<@A@6999/9>DACCCFC=@AAAA
@7RKHZ:00515:00881
ACGAGTGCGTTCCCCCATGTCGTAGGTACTC
+
8?@BBB;89@59999-9>B@>@=9467;4>=
@7RKHZ:00517:00888
ACGAGTGCGTTCCCCATGTCGTAGGTACTC
+
>@@@@>>A;;9<@@/9<;<AAABD=@<;<@
@7RKHZ:00518:00896
CGTGTCTCTAGGCACAGGATTTTGTGTAGA
+
;84<<<CBBED@A994@?9999-944;444
@7RKHZ:00521:00879
AGCACTGTAGCTGTCACTAGTTACTTGT
+
BBCB;<<CAACCCCCB99;49599959@
@7RKHZ:00524:00862
ATCAGACACGGACACAGCAGAACACACA
+
BBDCA@@@AC?BBBBB?>>9959@9999
@7RKHZ:00525:00861
ACGAGTGCTTCCCCATGCGTAGGTACTC
+
898;9;<;7>@B>4<>211:8;9==999
@7RKHZ:00527:00896
ACGAGTGCGTTCCCCATGTCGTAGGTACTC
+
??9=99;;8;9=:=6999=94444234444
@7RKHZ:00529:00858
ACGAGTGCGTTCCCCATGTCGTAGGTAACTC
+
@@>?99<98;9@AA4<:9=@A998=892499
@7RKHZ:00529:00886
CGTGTCTCTAGGCACAGGATTTTTGTGTAGA
+
;<;CCCDDECB@BCA?@599999-9944444
@7RKHZ:00529:00894
ACGAGTGCGTTCCCCATGTCGTAGGTACTC
+
9;C<<<ADAA>BAA7B;<9CD@@@>A<<<A
@7RKHZ:00531:00860
ACGAGTGCGTTCCCCATGTCGTAGGTACTC
+
==7?@@<<=CBCDB:BAA@CCBBB@:;<<@
@7RKHZ:00531:00866
CGTGTCTCTAGGCACAGGATTTGTGTAG
+
BB@AABBBDCCBCCB@B@99919?9444
@7RKHZ:00532:00891
ATAGTCTCGTCTAT
+
/.////;;4444//
@7RKHZ:00533:00865
TTCTCTATGCGCCT
+
/,////44////,/
@7RKHZ:00536:00870
ACGAGTGCGTTCCCCATGTCGTAGGTACTC
+
<<BCCCBDCC@ECC9EEAAA==<B>;<;?9
@7RKHZ:00536:00877
AGCACTGTAGCTGTCACTAGTTACTTGT
+
AA@BBBBCCC=<=CBA?99995999699
@7RKHZ:00537:00897
ACGAGTGCGTTCCCCATGTCGTAGGTACTC
+
8=<>999;9BACDB:BBBBA>>>>489444
@7RKHZ:00538:00872
ACGAGTGCGTTCCCCATGTCGTAGGTACTC
+
9=>>>B@@>>6999,4BB@CCBA?<89999
@7RKHZ:00539:00854
CGAGTGCGTTCCCCATGTCGTAGGTACTC
+
BBBAB?::;2444/9>@>BDBBC><;;>>
@7RKHZ:00539:00868
ACGAGTGCGTTCCCCATGTCGTAGGTACTC
+
=?AB?@ACBB=@@@8ABCBBCBBB=<=;;9
@7RKHZ:00539:00875
ACGAGTGCGTTCCCCATGTCGTAGGTACTC
+
@?CBBCA@@@5;9;/<BAABB;;;<899@>
@7RKHZ:00545:00892
ACGAGTGCGTTCCCCATGTCGTAG
+
99849;449>6999,44999===9
@7RKHZ:00502:00917
ACGAGTGCGTTCCCCATGTCGTAGGTACTC
+
98>>A@AACC@CCB8@;<<<ACBC@A=<<@
@7RKHZ:00503:00916
TCTCTATGCGCTCCACATGTCTAAGGT
+
44:9?999@?999<>>?>?@999>@=>
@7RKHZ:00508:00946
ACGAGTGCGTTCCCCATGTCGTAGGTACTC
+
8;@;;<DCCCD>>>1<1---,,//,.//49
@7RKHZ:00509:00911
ACGAGTGCGTTCCCCATGTCGTAGGTACTC
+
AABAEADBBB<>==6==@@@@BAA=?@@@A
@7RKHZ:00509:00927
ACGAGTGCGTTCCCCATGTCGTAGGTACTC
+
?@A??ADBBB@CCB7>999>?<;<:71//6
@7RKHZ:00510:00914
ATATCGCGAGGGTAT
+
>99;;@>>@AA?AHE
@7RKHZ:00512:00913
TAGTATCAGCCTCGCCATGACGAAGGTATTCC
+
4844;:?@@@=@>A?<?@994448989=B?CA
@7RKHZ:00513:00907
ACGAGTGCGTTCCCCATGTCGTAGGTACTC
+
898999994@>:;?499444498897==94
@7RKHZ:00515:00936
AACGAGTGCGTTCCCCATGTCGTAGGTACTC
+
/,/4//4==>@=@AB4@@9999999434444
@7RKHZ:00523:00939
ACGAGTGCGTTCCCCATGTCGTAGGTACTC
+
4434484484;>?>-944444///691118
@7RKHZ:00528:00936
ACGAGTGCGTTCCCCATGTCGTAGGTACTC
+
9<CBBBCCBB@BCC:C:::BCCBB?BAAAB
@7RKHZ:00534:00942
ACGAGTGCGTTCCCCATGTCGTAGGTACTC
+
94<>AACCBC@CDH:CB;;;A@@@>AD@A@
@7RKHZ:00536:00932
ACGAGTGCGTTCCCCATGTCGTAGGTACTC
+
49>99;A@>>6999/9@ACFDCCC=@AB@@
@7RKHZ:00538:00935
ACGAGTGCATTCCCCATGTCG
+
BBABDCC@<<-///*//002,
@7RKHZ:00539:00943
ATCAGACACGGACACAGCAGAACACACA
+
1..//4399;?AA<>121111:<>9947
@7RKHZ:00541:00945
ACGAGTGCGTTCCCCATGTCTAGGTACTC
+
9<?@@@ABCD@BCC5;<<<BBBCBE=?=C
@7RKHZ:00543:00949
ACGAGTGCGTTCCCCATGTCGTAGGTACTC
+
<;AAABCB@@=@CD7B<@ADNECD@@AAA>
@7RKHZ:00547:00925
ACGAGTGCGTTCCCCATGTCGTAGGTACTC
+
9989;BAB@D5999/9?BBBCHDB?AAAAB
@7RKHZ:00501:00971
ACAGTGCGTTCCCCATGTCGTAGGTACTC
+
A?A??;;9@59994<AAAIDCBB@BEAAA
@7RKHZ:00505:00962
TAGTAACAGCCTCGCCATGACGAAGGTATTCC
+
@?=998<BBB@C@@@@BCBBB?B?D@FBB@C@
@7RKHZ:00507:00951
TAGTATCAGCCTCGCCATGACGAAGGTATTCC
+
>A9;94;;49:;9@A?<<;BC;;;>A<9<=><
@7RKHZ:00507:00974
AGCACTGTAGCTGTCACTAGTTACTTGT
+
BABBCCDBABCCCFA@;9999699><99
@7RKHZ:00511:00957
ACGAGTGCGTTCCCCATGTCGTAGGTACTC
+
:;C@ACBCCD@BCC:C:;9@@>>?<?<<=B
@7RKHZ:00522:00958
ACGAGTGCGTTCCCCATGTCGTAGGTACTC
+
443449444489=9244498449@<<9444
@7RKHZ:00522:00968
ATTCGCGAGGGTATGGAAGACTCTATAGAG
+
;7@3//6,,,*,,,,222/44444444844
@7RKHZ:00522:00980
ACGAGTGCGTTCCCCATGTCGTAGGTACTC
+
@@?@@A99482449,9999>999>;>>998
@7RKHZ:00523:00959
TACTGAGCTACACACACAGGAAAGATTGGT
+
::498>499999>>?@<11,11+/8=6B88
@7RKHZ:00523:00961
ACGAGTGCGTTCCCCATGTCGTAGGTACTC
+
1/667499;B<@@@/9999999>B>@;;<A
@7RKHZ:00525:00977
TGATACGTCTCCCTTC
+
444444497222*,*,
@7RKHZ:00529:00952
ACGAGTGCGTTCCCCATGTCGTAGGTACTC
+
:<CDCDCC;;2444/9>>@CCCCD@C<<<C
@7RKHZ:00529:00983
ACGAGTGCGTTCCCCATGTCGTAGGTACTC
+
?A;?A?A@BB7;;;5<BBCBBAA@=?@@B9
@7RKHZ:00529:00987
ACGAGTGCGTTCCCCATGTCGTAGGTACTC
+
8989994//65688*//6=>4984779498
@7RKHZ:00535:00979
ACGAGTGCGTTCCCCATGTCGTAGGTACTC
+
9<CCDBB@>@5999-99999<999589998
@7RKHZ:00536:00983
ACGAGTGCGTTCCCCATGTCGTAGGTACTC
+
94>9;<ABBBACFC:EAA?B@@@A<:99>>
@7RKHZ:00537:00959
ACGAGTGCGTTCCCCATGTCGTAGGTACTC
+
4;8;;9<>>><>??4999@@999><89998
@7RKHZ:00538:00966
CGTGTCTCTAGCACAGGATTTGTGTAGAGGC
+
44844441,-,,,//42444-4444994424
@7RKHZ:00542:00990
ACGAGTGCGTTCCCCCATGTCGTAGGTACTC
+
=;;<BBDCCD@EBCB2A@@@@>>>>58999>
@7RKHZ:00546:00989
ACGAGTGCGTTCCCCATGTCGTAGGTACTC
+
9<C<<<CECC@CEE:C@@?B@@@C?BAAAA
@7RKHZ:00547:00956
TAGTATCAGCCTCGCCATGACGAAGGTATTCC
+
BBCGBB?A<;8;B?>>@8999992::;=C@DA
@7RKHZ:00549:00970
ATATCGCGAGGGTATGGAAGACT
+
98>>;;<AB@@7<<ABBDACD<<
@7RKHZ:00549:00988
ACGAGGTGCGTTCCCCATGTCGTAGGTACTC
+
94344244:@CABCC:A:;99988>779944
@7RKHZ:00500:01025
ACGAGTGCGTTCCCCATGTCGTAGGTACTC
+
;BD;:>DCBB?BCC9CCCCBBBBA@>:;<B
@7RKHZ:00501:01010
ACGAGTGCGTTCCCCATGTCGTAGGTACTC
+
BBBBBBCBBB@ECC9CCBBCB>=?<<=999
@7RKHZ:00502:01042
ACGAGTGCGTTCCCCATGTCGTAGGTACTC
+
=@@@@@A@>>5999/9DBBB311;:1111/
@7RKHZ:00503:01003
TCTCTATGCGCTCCACATGTCTAAGGTA
+
94449444;4444249:@@999424249
@7RKHZ:00504:01011
ACGAGTGCGTTCCCCATGTCGTAGGTACTC
+
??ABBAA?==2444/9ABBCCDCC?<9;;@
@7RKHZ:00505:01005
ACGAGTGCGTTCCCCATGTCGTAGGTACTC
+
>@?@@>>9985999,9@@@@@>@B6;<@@>
@7RKHZ:00506:01007
ACGAGTGCGTTCCCCATGTCGTAGGTACTC
+
?@ABBBBCAA====6@BBABCBBC6:<@@>
@7RKHZ:00506:01023
ACGAGTGCGTTCCCCATGTCGTAGGTACTC
+
49>;;;@A>A<@@@/99A>@<99@489494
@7RKHZ:00507:01012
TGATACGTCTCCCTTCCTTAGTTACTTCAG
+
9444444:/,,,*,*,*,*,,/,4442444
@7RKHZ:00507:01037
ACGAGTGCGTTCCCCATGTCGTAGGTACT
+
;;BA>AABBB?CDHBAEA@>998473449
@7RKHZ:00508:01016
ACGAGTGCGTTCCCCATGTCGTAGGTACTC
+
?@CBBBB@882444/999<CCCCCAC;<<<
@7RKHZ:00511:01018
ACGAGTGCGTTCCCCATGTCGTAGGTACTC
+
9;?@AABCCC@CCC9AAB@>@@@@=:;9@>
@7RKHZ:00512:01005
TGATACGTCTCCTTCCTTAGTTACTTCAGT
+
@AC@;<<CCCF@D?C=>;>99599><??99
@7RKHZ:00512:01015
AACGAGGTGCGGTTCCCCATGATCGTAGGTACTC
+
/,/.6779:49595999,46/////88877/444
@7RKHZ:00513:01019
ACGAGTGCGTTCCCCATGTCGTAGGTACTC
+
9989;ABCCCACCC:CGCBC<<;>489944
@7RKHZ:00515:01022
ACGAGTGCGTTCCCCATGTCGTAGGTACTC
+
BABBAAB@A@=@@@6@@A?CCCCC@ABBBC
@7RKHZ:00515:01029
ACGAGTGCGTTCCCCATGTCGTAGGTACTC
+
AB;;;;<99>>A@A9CBBBDCCCC@AB;;;
@7RKHZ:00517:01006
TAGTATCAGCCTCGCCATGACGAAGGTATTCC
+
;;;99@@<<<@DCCC@BBBB@9429;>??696
@7RKHZ:00517:01022
ACGAGTGCGTTCCCCATGTCGTAGGTACTC
+
8;;111=9=:;CCE9CCCBBBBBB>9;<BA
@7RKHZ:00517:01026
ACGAGTGCGTTCCCCATGTCGTAGGTACTC
+
??A@?@B>>@5999/9B@ABCBBA>AAAAA
@7RKHZ:00517:01029
ACGAGTGCGTTCCCCATGTCGTAGGTACTC
+
BBA@@@CEBD?ADD9CCC@??CB@?BB;<;
@7RKHZ:00521:01003
TCTCTATGCGCTCCACATGTCTAAGGTA
+
4;;944?@>@?;959B?>?@>?=29594
@7RKHZ:00522:01036
TGATACGTCTCCTTCCTTAGTTACTTCA
+
BBBB?@@BBBB@E@D@B>@8949@@>@?
@7RKHZ:00524:01004
ACGAGTGCGTTCCCCATGTCGTAGGTACTC
+
9438889999ECCC:@@AA<;;A@?>9;94
@7RKHZ:00524:01024
ACGAGTGCGTTCCCCATGTCGTAGGTACTC
+
BBC@@A@B>>5999/9@BCCCDCC=>AFBD
@7RKHZ:00525:01001
TCTCTATGCGCTCCACATGTCTAAGGTA
+
4>;9?BCCB?A???=:D@999;9:;:B@
@7RKHZ:00525:01031
AGCACTGTAGCTGTCACTAGTTACTTGT
+
@@AAA@AABCCDCCDC@AAAA@ABBAB<
@7RKHZ:00526:01043
ATCAGACACGGACACAGCAGAACACACA
+
9;@@@@B@@@;<9CCBBBAA@>AA==>>
@7RKHZ:00528:01027
ACGAGTGCGTTCCCCATGTCGTAGGTACTC
+
??@A@ACCBB89994;?ABCCBBB>@AABB
@7RKHZ:00531:01022
TCTCTATGCGCTCCACATGTCTAAGGTA
+
94444444>1///,/88;BCBCC6;79=
@7RKHZ:00532:01010
ATCAGACACGGACACAGCAGAACAC
+
BABB??@BCB>BC:<:=;BB>;800
@7RKHZ:00532:01035
ACGAGTGCGTTCCCCATGTCGTAGGTACTC
+
9:<9999>>>;>>>4??>@@B@@@>?@<><
@7RKHZ:00533:01042
TCTCTATGCGCTCCACATGTCTAAGGTA
+
<99;BBCDCEDBB@=9<91////,/,//
@7RKHZ:00534:01003
GACGAGTGCGTTCCCCATGTCGTAGGTACTCA
+
=?AC@AADCCB=@@@6@@@@BBB@@?A999>A
@7RKHZ:00534:01048
ATCAGACACGGACACAGCAGA
+
433>;;1//,*,,/////444
@7RKHZ:00536:01004
GACGAGTGCGTTCCATGTCGTAGGTACTC
+
=>@CB@A@CCC@C@G@A@AAABC@A<<<A
@7RKHZ:00536:01022
ACGAGTGCGTTCCCCATGTCGTAGGTACTC
+
9;BBBBCAAAACCC9BAAACCCCC=@@@@>
@7RKHZ:00537:01020
TGTTACGTCTCCTTCCTTAGTTACTTCA
+
BBC?BCCCA@D@D@D?=<A;92<A@<AB
@7RKHZ:00537:01035
ATCAGACACGGACACAGCAGAACACACA
+
9;AA@@?94424:44:CC?=@@@;9943
@7RKHZ:00541:01003
ACGCGTCGTACCATGCCGTAGCAGAG
+
840////8///,4;;;244/6,,,,*
@7RKHZ:00545:01046
ACGAGTGCGTTCCCTATGTCGTAGGTACTC
+
@@BBBCBCCC?BB?BCAA@BCB?B>@<<<B
@7RKHZ:00546:01008
TAGTATCAGCCTCGCCATGACGAAGGTATTCC
+
444444499;>B@@@>B?@ABCC@CBDCC@C?
@7RKHZ:00546:01020
ACGAGTGCGTTCCCCATGTCGTAGGTACTC
+
9<A;;<CBBC@CCC:D@@@CBA@?639<99
@7RKHZ:00547:01023
ACGAGTGCGTTCCCCATGTCGTAGGTACTC
+
BC@AAACCCC@BCC:C@A@BB;;;?@A@A@
@7RKHZ:00548:01001
ACGAGTGCGTTCCCCATGTCGTAGGTATC
+
447444=?AA@;>>01-*****,22,,48
@7RKHZ:00549:01025
TAGTACAGCCTCCGCCATGACGAAGGTATTCC
+
4/6//////,./,//,//44499?;:?9924;
@7RKHZ:00549:01042
TACTGAGCTACCACACACAGAAAGATTGGTGC
+
ABBBB99::11,1:;>:=9==9-4497;7<6:
@7RKHZ:00549:01043
TCTCTATGCGCTCCACATATCTAAGGTA
+
@A@@CEBCBBBBB>ABC99;?=?@C@CB
@7RKHZ:00508:01061
AGCACTGTAGCTGTCACTAGTTACTTGT
+
A?=?;;:?@@@CBBBBAAB:;9<CC@BC
@7RKHZ:00511:01052
TACTGAGCTACCACACAC
+
9948444/1//5//444/
@7RKHZ:00512:01068
ACGAGTGCGTTCCCATGTCGTAGGTACTC
+
9;C;;<B@@@59909999ABBAB>@<<<B
@7RKHZ:00514:01052
TGATACGTCTCCTTCTTAGTTACTTCA
+
89988>>>@995959969?><999599
@7RKHZ:00514:01057
TCTCTATGCGCTCCACATGTCTAAGGT
+
CCBC@AAB@@@@@;=B;;;;CCB?CE=
@7RKHZ:00517:01050
ACGAGTGCGTTCCCATGTCGTAGGTACTC
+
8478889988244-499944/6654///:
@7RKHZ:00519:01076
ACGAGTGCGTTCCCATGTCGTAGGTACTC
+
>=;A9:;@@@59919@@BD@>@>589999
@7RKHZ:00520:01055
ATATCGCGAGGTATGGAAGACTCTATAG
+
@>B@?=A;4/,////,/,//66633316
@7RKHZ:00520:01077
ACGAGTGCGTTCCCCATGTCGTAGGTACTC
+
9<C@AAB@;C5999,9@@@BCBBB=@<==C
@7RKHZ:00525:01061
ACGAGTGCGTTCCCATGTCGTAGGTACTC
+
9;@@@@@@=859909@?>@CCBC@B=??C
@7RKHZ:00525:01079
TCTCTATGCGCTCCACATGTCTAAGGT
+
BDCBABCEBBB=>==;:<CCCCCCCA<
@7RKHZ:00527:01071
AGCACTGTAGCTGTCACTAGTTACTTGT
+
;@@@@AACAA@B;<<A@BACCA<=<DCC
@7RKHZ:00527:01074
ACGAGTGCGTTCCCCATGTCGTAGGTACTC
+
==?@@BA>@@5999/9>>>@@@@@48999@
@7RKHZ:00527:01078
ACGCTCGACATGCCCAGGTACAGGAG
+
9:BBB@ABBA@BBA>BB@BBFCCAC@
@7RKHZ:00528:01078
ACGAGTGCGTTCCCCATGTCGTAGGTACTC
+
@@B??@@@>>5999/9??@CCCCC@B;<<C
@7RKHZ:00529:01070
ACGAGTGCGTTCCCCATGTCGTAGGTACTC
+
1/./8>=>9969?>4>>@@AAABCAF=<<C
@7RKHZ:00530:01076
ACGAGTGCGTTCCCCATGTCGTAGGTACTC
+
-/4//44;;;2444,44499994:474;94
@7RKHZ:00531:01086
ACGAGTGCGTTCCCATGTCGAGGTACTC
+
8?@@;;9???59919?>>BCBB@@@<<<
@7RKHZ:00532:01074
ACGAGTGCGTTCCCCATGTCGTAGGTACTC
+
498@>>?>>>6999,4949>=A>@=;<<<A
@7RKHZ:00534:01064
ACGAGTGCGTTCCCATGTCGTAGGTACTC
+
;;;@>>@@9969919BA@@AA9958999A
@7RKHZ:00534:01076
ACGAGTGCGTTCCCCATGTCGTAGGTACTC
+
9<C<;<CB@@5;99/9@ABBCCCCBB;?<C
@7RKHZ:00535:01080
TATACGTCTCCCTCTTATTACTC
+
///444;9444-44424/,///,
@7RKHZ:00536:01054
ACGAGTGCGTTCCCCATGTCGTAGGTATC
+
443444;;>>5999,499@>@@@C@AAB<
@7RKHZ:00536:01080
ACGAGTGCGTTCCCCATGTCGTAGGTACTC
+
8=899944442444,4999=AA@B?B<<<A
@7RKHZ:00538:01084
ACGAGTGCGTTCCCCATGTCGTAGGTACT
+
9:A@@@>>>>5999,9999<<;AC>?<<<
@7RKHZ:00539:01089
ACGAGTGCGTTCCCCATGTCGTAGGTACTC
+
9:A:;<BA@@5999/9@B@AC@@@=@AAAC
@7RKHZ:00540:01074
ACGAGTGCGTTCCCCATGTCGTAGGTACTC
+
9;A@@@>?>>5999,9@@ACCCDC@C;;<C
@7RKHZ:00541:01058
ATCAGACACGGACACAGCAGACACA
+
433:44/7//,///44//6//////
@7RKHZ:00542:01054
TACTGAGCTACACACACAGAAAGATTGGT
+
4/,,,,,,8999AC?:99>>>:999<?<8
@7RKHZ:00544:01060
ACGCTCGACATGCCAGGTAC
+
1/98:44/6,,,,*,,*//4
@7RKHZ:00546:01056
ACGAGTGCGTTCCCATGTCGTAGGTACTC
+
9<B;99>>99599-4449>==8><?999?
@7RKHZ:00546:01065
ACGAGTGCGTTCCCCATGTCGTAGGTACTC
+
9;ABBBCB::2444/99999<1;<:<1/11
@7RKHZ:00546:01066
ACGAGTGCGTTCCCAT
+
98744/////,//+//
@7RKHZ:00547:01064
TGACTGAGTCTCCTC
+
1//////44499244
@7RKHZ:00547:01094
ACGAGTGCGTTCCCCATGTCGTAGGTACTC
+
9;>@>>?>@@5999/9BA?ABA@@=?@@@@
@7RKHZ:00549:01068
ACGAGTGCGTTCCCATGTCGTAGGTACTC
+
9<ABBBBA@?59909999>@A9998<;9A
@7RKHZ:00553:00046
TACTGAGCTCCACAT
+
44444/////,//,,
@7RKHZ:00554:00022
ACGAGTGCGTTCCCCATGTCGTAGGTACTC
+
9<@BBAAAA@5;99/9999>>>>@>BBAC@
@7RKHZ:00555:00011
TAGTATCAGCCTCCGCCATGACGA
+
4>84944444244988241,0200
@7RKHZ:00555:00040
TACTGAGCTACACACACAGAAAGATTGGTG
+
BBABCBCB999;9999?>998-488,.,..
@7RKHZ:00557:00010
ATATCGCGAGGGTATGGAAGACTCTATAG
+
BBB@===@BBC?DABA@E@CEC@@@CBB@
@7RKHZ:00557:00013
ACGAGTGCGTTCCCCATGTCGTAGGTACTC
+
=?AB@@A@@B?BEH:DDCCCBBBC@@AACC
@7RKHZ:00558:00031
ACGAGTGCGTTCCCCATGTCGTAGGTACTC
+
@A?;;9>@9969AA4<<@>111/;,0//44
@7RKHZ:00561:00030
ACGAGTGCGTTCCCCATGTCGTAGGTACTC
+
AB9:113>>>:>>>6BBECC@??@<?=999
@7RKHZ:00563:00044
ACGAGTGCGTTCCCCATGTCGTAGGTACTC
+
?;:;@@A>@@5999/9999?@@9948999@
@7RKHZ:00566:00014
ACGAGTGCGTTCCCCATGTCGTAGGTACTC
+
4;7999=?=C@BAA6@<<<AABCB?BCFAA
@7RKHZ:00566:00037
ACGAGTGCGTTCCCCATGTCGTAGGTACTTC
+
1/./64449929=924444;99=B<@=@@59
@7RKHZ:00569:00008
ACGAGTGCGTTCCCATGTCGTAGGTACTC
+
=@?<;<B@@@59909@@AB=<;A6:9>A9
@7RKHZ:00569:00012
ACGAGTGCGTTCCCATGTCGTAGGTACTC
+
9;;@;;4=>>5991499=CBB?=>B9999
@7RKHZ:00573:00015
ACGAGTGCGTTCCCCATGTCGTAGGTACTC
+
9;?ABBBBBC@CCC:CCCBAB;;;=?BCDC
@7RKHZ:00575:00034
ATATCGCGTACCGGGTATGGAAGACTCTAT
+
1./667778/1,/85///6,1,44444433
@7RKHZ:00580:00028
ACGAGTGCGTTCCCCATGTCGTAGGTACTC
+
99989944==;@BB4<4//6/1,2222,//
@7RKHZ:00581:00020
ACGAGTGCGTTCCCCATGTCGTAGGTACTC
+
BA>99<<;<C?CCC9CGJCCC;;<@BA@AB
@7RKHZ:00581:00047
ACGAGTGCGTTCCCCATGTCGTAGGTACTC
+
@ABAAADC>;6444/9999@ABAB?A<<<@
@7RKHZ:00583:00042
ACGAGTGCGTTCCCCATGTCGTAGGTACTC
+
?@@@@@@@AB?CHG:C<<<CDCCC?@ACCC
@7RKHZ:00587:00011
TCTCTATGCGCTCCACATGTCTAAGGT
+
AB@A@A@@A@A@A?A@A@BBBCB=A=@
@7RKHZ:00590:00026
ACGAGTGCGTTCCCCATGTCGTAGGTACTC
+
=@A99;<@@A6999/999;BCCCC@B;<<B
@7RKHZ:00550:00096
ACGAGTGCGTTCCCCATGTCGTAGGTACTC
+
@AA<;;@B;;:<CB8BCA@@@999489999
@7RKHZ:00552:00094
ACGAGTGCGTTCCCCATGTCGTAGGTACTC
+
;ABBBBBBBE@CCC9CAA@CCC@B>@<<<A
@7RKHZ:00556:00052
ACGAGTGCGTTCCCCATGTCGTAGGTACTC
+
@@BBCBB@>>5999/9999ABC;<;<A@AC
@7RKHZ:00559:00054
ACGAGTGCGTTCCCCATGTCGTAGGTACTC
+
?AD::<B@>C5999/999;CCCCC@@AAAC
@7RKHZ:00560:00070
AGCACTGTAGCTTCGTCACTAGTTGACTTGTGT
+
=>999=9788//,////444444244492446/
@7RKHZ:00564:00091
ACGAGTGCGTTCCCCATGTCGTAGGTACTC
+
BAB@?@BBCC@CCC:BBBBBBDBB@9;;<<
@7RKHZ:00565:00083
AAGCGAAGGTGCGT
+
42444/,,0,,,,,
@7RKHZ:00567:00083
AATATCGCGTACGGTATGGAAGACTCTAATA
+
,*,,,2,/44499899492/,/6/1///,33
@7RKHZ:00569:00078
ACGAGTGCGTTCCCCATGTCGTAGGTACTC
+
9;?A@@@@@@5999/9BAACCCAA<79<<C
@7RKHZ:00569:00086
ACGAGTGCGTTCCCCATGTCGTAGGTACTC
+
99>99;@>@@5999-449994444634==9
@7RKHZ:00571:00099
ACGAGTGCGTTCCCCATGTCGTAGGTACTC
+
BBCBBBBAA>69995;CCCBBCBB@?9;;A
@7RKHZ:00572:00060
ACGAGTGCGTTCCCATGCTCGTAGGTAC
+
498948444424;-4444//////,///
@7RKHZ:00575:00056
ACGAGTGCGTTCCCCATGTCGTAGGTATC
+
9;BB@@AB>>5999/99999444423499
@7RKHZ:00575:00079
ACGAGTGCGTTCCCCATGTCGTAGGTACTC
+
9;@@@@CBBC?CCC9B:<;ACCBC@;<>=A
@7RKHZ:00578:00066
TAGTATCAGCCTCGCCATGACGAAGGTATTCC
+
89A;<<ECCC?AB998;B?>>9959?994?@2
@7RKHZ:00580:00066
TGATAGCTCTCTAG
+
999?;4444///,,
@7RKHZ:00585:00055
ACGAGTGCGTTCCCCATGTCGTAGGTACTC
+
9;>@999;4;9>>B9CAAAC=;;F<89999
@7RKHZ:00590:00078
ACGAGTGCGTTCCCCATGTCGTAGGTACTC
+
BBB@?ACGBB@CBA6@@;;<ABBB=;<<A@
@7RKHZ:00594:00093
TGATACGTCTCCTTCCTTAGTTACTTCAGT
+
;88>;999999?C@CA@;<11,1<<:?@@@
@7RKHZ:00596:00091
TACTGAGCTACACACACAGAAAGATTGGTGCT
+
=9;<<=CCCA@@@99999449694467>;;9>
@7RKHZ:00599:00097
ACGAGTGCGTTCCCCATGTCGTAGGTACTC
+
:;AB;;<A>@5999/9>>?A<<;A>@AA@@
@7RKHZ:00550:00102
TCTCTATGCGCTCCCACATGTCTGAAGTACT
+
*****,/4944444-4444;4////,//8//
@7RKHZ:00552:00122
TGATACGTCTTTCCCTTAGTTACTTCAGTGC
+
>9911111///+//+42444244/,//////
@7RKHZ:00555:00106
TCTCTATGCGCTCCACATGTCTAAGGT
+
@@@ABDCBBBCAB?BEDB==9442969
@7RKHZ:00555:00110
TGATACGTCTCCTTCCTTAGTTACTTCA
+
B@@::;@BBBCAE@G@CAB@@=@@A@CC
@7RKHZ:00560:00119
ACGAGTGCGTTCCCCATGTCGTAAGGTACTC
+
:;@;;;@@>D6999/9@@>=>11,/66//14
@7RKHZ:00560:00131
ACGAGTGCGTTCCCCATGTCGTAGGTACTC
+
4;8;9998882444,49B<<<KCB>A==<@
@7RKHZ:00561:00118
AACGAGGTGCGTTCCCCATGTCGTGAGGTACTC
+
-*,,,,2///4499;;2=99444994=@9>994
@7RKHZ:00562:00146
CGCGAGTGTACACTACGTACTCTAGCATCATCGATGTACAGCTACGTACGTCTGAGCATCGAT
+
,,,,28:BAABBBBCCB;;>?@>111>>;:9:::BAAACCBCBC@@BB<@=<<?===<@=A<A
@7RKHZ:00563:00135
AGCACTGTAGCTGTCACTAGTTACTTG
+
9=94449:@@<9448///6//,9=77/
@7RKHZ:00565:00101
ACGAGTGCGTTCCCCATGTCGTAGGTACTC
+
410/1/7678,444,4999>@?AB<>@@AA
@7RKHZ:00569:00109
TAGTAATCAGCCTCGCCATGACGAAGGTATTCC
+
/,,,/,/8///,999958994899242444242
@7RKHZ:00574:00140
ACGAGTGCGTTCCCCATGTCGTAGGTACTC
+
998@>A@@@@6999,99?@@B@@=;89999
@7RKHZ:00575:00100
TGATACGTCTCCTTCCTTAGTTACTTCA
+
4/111////8>@E@B@B@BA@=@CC@CC
@7RKHZ:00579:00120
AGCACTGTAGCTGTCACTAGTTACTTGT
+
@@>>99944444444949@??6999;98
@7RKHZ:00583:00135
TAGTATCAGCCTCGCCATGACGAAGGTATTCC
+
CBA?@BBA@A@BBAA9;9@@@BB@CB<<=@C<
@7RKHZ:00584:00140
ACGAGTGCGTTCCCCATGTCGTAGGTACTC
+
844444444;2444,49:;;?>9948=9>@
@7RKHZ:00588:00123
ACGAGTGCGTTCCCCATGTCGTAGGTACTC
+
@BBCBCBB@@6944/99;;;<<AA>?<99@
@7RKHZ:00590:00113
ACGAGTGCGTTCCCCATGTCGTAGGTACTC
+
998999;:BC>AAA7999@@@@AAAB<<<<
@7RKHZ:00591:00115
ACGAGTGCGTTCCCCATGTCGTAGGTACTC
+
48948=@?BCAEBA7A9999>@@@>AAAAA
@7RKHZ:00591:00125
ACGAGTGCGTTCCCCATGTCGTAGGTACTC
+
BBB@BBB9;;=AAA6@@BBCCCBA@:;<;9
@7RKHZ:00596:00124
ACGAGTGCGTTCCCCATGTCGTAGGTACTC
+
9<FDCCFC??=?AA9AAAACCDCC>@;<=9
@7RKHZ:00596:00136
ACGAGTGCGTTCCCCATGTCGTAGGTACTC
+
;<99BB@>=85999/9>==>@>>=;8;49;
@7RKHZ:00597:00119
ACGAGTGCGTTCCCCATGTCGTAGGTACTC
+
89>>9999@@69994<@@ACCDCC?AAAAB
@7RKHZ:00598:00130
ACGAGTGCGTTCCCCATGTCGTAGGTACTC
+
1/6/1;DCBB@CDE:C@@@@@@>@;><<<9
@7RKHZ:00599:00127
ACGAGTGCGTTCCCCATGTCGTAGGTACTC
+
9<BAAABA>@5999/9>>>>@?;<::111<
@7RKHZ:00550:00158
ACGAGTGCGTTCCCCATGTCGTAGGTACTC
+
BBBBBDCBBA=@@@6>?>=>;111-01///
@7RKHZ:00550:00160
TCTACTATGCGCTCCA
+
,,,0,//4449;4424
@7RKHZ:00550:00180
ACGAGTGCGTTCCCCATGTCGTAGGTACTC
+
?@;;<;AA>@=@AA7A;<<CCCBB?B;999
@7RKHZ:00551:00159
ACGAGTGCGTTCCCCATGTCGTAGGTACTC
+
=?;@?@@>>@5999/9999BCA?A=:99@9
@7RKHZ:00551:00168
ACGAGTGCGTTCCCCATGTCGTAGGTACTC
+
BA>99;A>>?;>>>4>;;;CECBB@CAAAC
@7RKHZ:00551:00188
ACGAGTGCGTTCCCCATGTCGTAGGTACTC
+
498999994;5999,9=>>>@BAB=>9999
@7RKHZ:00554:00164
ACGAGTGCGTTCCCCATGTCGTAGGTACTC
+
>>?A@@A@?>5999/9F@@@AC@A=?@AC@
@7RKHZ:00555:00186
ACGAGTGCGTCCCAT
+
;98>:///////+//
@7RKHZ:00557:00160
ATATCGCGAGGGTATGGAAGACTCTATAGAG
+
B?BCC;<<99D:>AAB>BACB@@>8887111
@7RKHZ:00558:00178
ACGAGTGCGTTCCCCATGTCGTAGGTACTC
+
8>8944444424==2=999?9111:;1///
@7RKHZ:00559:00172
ACGAGTGCGTTCCCCATGTCGTAGGTACTC
+
49>99;BBBC@CDE9BCCCCBBBA>:9999
@7RKHZ:00560:00172
ACGAGTGCGTTCCCCATGTCGTAGGTACTC
+
49?;;9<@BG@CFC9<<9991-772--,,,
@7RKHZ:00560:00180
TGATACGTCTCCTTCCTTAGTTACTTCA
+
B99;BA??<11,1-1,159:>4849244
@7RKHZ:00561:00183
TAGTATCAGCCTCCGCCATGACGAAGGTATTCC
+
/,,,//////,44244244444442424442:>
@7RKHZ:00564:00152
ACGAGTGCGTTCCCCATGTCGTAGGTACTC
+
BBCBBC@;??2444-9999@B@@@?@@ABB
@7RKHZ:00564:00163
ACGAGTGCGTTCCCCATGTCGTAGGTACTC
+
9<CAAACCCB@CDH:C:;;A>999;>>994
@7RKHZ:00565:00189
TAGTATCAGCCTCGCCATGACGAAGGTATTCC
+
@B;;;A@@;98;@AA@CBBBBBD@CACCC?C?
@7RKHZ:00566:00194
AGCACTGTAGCTGTCACTAGTTACTTGT
+
BBABBBBB;==CCBABCBA==299959<
@7RKHZ:00567:00178
TGATACGTCTCCTTCCTTAGTTACTTCAGTGCT
+
448444999;;245959>@@C?CB>;88/,,,,
@7RKHZ:00569:00188
ACGAGTGCGTTCCCCATGTCGTAGGTACTC
+
9<CDCCDBAA>@@=7;;;B@AABB=@<=>B
@7RKHZ:00570:00198
ACGAGTGCGTTCCCCATGTCGTAGGTACTC
+
:<9??B?ABDCECC9BECCCCCBC?B<<<B
@7RKHZ:00572:00169
TGATAGTCTCCTCTT
+
448<;//,,,*///,
@7RKHZ:00572:00176
ACGAGTGCGTTCCCCATGTCGTAGGTACTC
+
?@@@@@??>>5999/9@BBCCCCC@B@A@>
@7RKHZ:00577:00181
ACGAGTGCGTCCCATGTCTAGGTACTAC
+
////////444959444444.,.66///
@7RKHZ:00577:00199
ACGAGTGCGTTCCCCATGTCGTAGGTATC
+
9////////6,444,44999>94947944
@7RKHZ:00580:00197
ACGAGTGCGTTCCCCATGTCGTAGGTACTC
+
=?B:;<HCCCFBBC8BAA@BBBBB@C<<<D
@7RKHZ:00583:00179
ACGAGTGCGTTCCCCATGTCGTAGGTACTC
+
?@C@@@C@@>599949BABDCCCC<749?9
@7RKHZ:00584:00189
ACGAGTGCGTTCCCCATGTCGTAGGTACTC
+
997>?><;;A>A@A7D<<<AA111-01/1:
@7RKHZ:00584:00198
CGTGTCTCTAGGCACAGGATTTGTGTAG
+
BBAA;;<<<<CACCC?=;499149444@
@7RKHZ:00585:00153
TCTCTATGCGCTCCACATGTCTAAGGTA
+
>>999@A@@=B>>594449444424244
@7RKHZ:00585:00183
ACGAGTGCGTTCCCCATGTCGTAGGTACTC
+
9<B<<;B@>>5999/9ABBCDCCC::99>>
@7RKHZ:00586:00189
ACGAGTGCGTTCCCATGTCGTAAGGTATC
+
9478444449294-44449:4424=?999
@7RKHZ:00587:00199
ACGAGTGCGTTCCCCATGTCGTAGGTACTC
+
9<C<<<CCCC@BBB8BAB??BABB@E<<<B
@7RKHZ:00594:00183
TACTGAGCTACACACAACAGAAAGATT
+
BAAAA;99>>99/;11,/7///+/4/5
@7RKHZ:00595:00193
ACGAGTGCGTTCCCCATGTCGTAGGTACTC
+
:<CAAACB@A=@@>4?>>@@BA?A?;<>=A
@7RKHZ:00597:00184
CGTGTCTCTAGGCACATGGATTTTGTGT
+
A@@@ADCCDCE>B>@111;1111+-7-,
@7RKHZ:00599:00195
ACGAAGGTGCGTTCCCCATGTCGTAGGTACTC
+
1,,,*,*,02881994,4@<<<BCCBFB<<1<
@7RKHZ:00550:00200
ACGAGTGCGTTCCCCATGTCGTAGGTACTC
+
:;?9999949>@CC:CDBBBA;;9>AB<<9
@7RKHZ:00550:00244
ACGAGTGCGTTCCCCATGTCGTTAGGTACTC
+
;<;BAB<=@CADDLB@<1<<11,/8:011::
@7RKHZ:00553:00229
ACGAGTGCGTTCCCGATGATCGTATGGTACTC
+
=8:;>9448=544-44944/766///,///6/
@7RKHZ:00553:00239
ACGAGTGCGTTCCCCATGTCGTAGGTACTC
+
ABBBBBBBBB=???6?@BAABA>?<89999
@7RKHZ:00554:00200
ACGAGTGCGTTCCCCATGTCGTAGGTACTC
+
@AB9:<BCCB=@@@8@@@?BABBC=@;<<C
@7RKHZ:00555:00204
AAGCGAAGGTGCGGTTCCCCCAA
+
4244//,/,////,/56777*42
@7RKHZ:00555:00234
ACGAGTGCGTTCCCCATGTCGTAGGTACTC
+
BBBBBCBBBC?CBB9CAAABBA@C<:;<>>
@7RKHZ:00557:00227
CGTGTCTCTAGGCACAGGATTTTGTGTAGA
+
;@DCCCFCGBB@CB@>=84999/9@@9999
@7RKHZ:00559:00209
ACGAGTGCGTTCCCCATGTCGTAGGTACTC
+
99899988999@@@9?=?=9994;999949
@7RKHZ:00559:00231
ACGAGTGCGTTCCCCATGTCGTAGGTACTC
+
9<ABBBB?>@2444/9AAABAA@A=;<<BA
@7RKHZ:00562:00200
ACGAGTGCGTTCCCCATGTCGTAGGTACTC
+
9<CBABBA885999/9@ABCCCCC?A@AAB
@7RKHZ:00562:00224
TGATACGTCTCCTTCCTTAGTTACTTCAG
+
A>F?:<<ACBC@CBB59589959?><>@9
@7RKHZ:00563:00234
ACGAGTGCGTCCCCATGGTCGTAGGTACTC
+
8@?AAA<<<BBB@4B;;8<BBABB>@@@@@
@7RKHZ:00564:00200
ACGAGTGCGTTCCCATGTCGTAGGTACTC
+
[truncated: 777,076 more chars]
