# Supplementary material for: The Sequencing Bead Array (SBA), a Next-Generation Digital Suspension Array
Source: PLoS One. 2013 Oct 7;8(10):e76696. doi: 10.1371/journal.pone.0076696 (PMC3792038; doi:10.1371/journal.pone.0076696)
Supplement: Data S1 — Raw sequencing data files for presented experiments. The compressed file contains a table of content for all files included (0. TOC Supporting Data Files.txt) and raw sequencing data (PGM Torrent Suite run reports, FASTQ files and Sphix generated CSV files) for experiments presented in Figure 2 and Figure 3 (same data set as Figure S1). (ZIP) [file pone.0076696.s001.zip › Supporting Data Files/2. Figure 3 and S1/2.1 Figure 3 and S1 files/2.2 FASTQ/3_OM-1299_TS-342.fastq]

@31DOO:00048:00029
AGCACTGTAGCTGTCACTAGTTACTTGT
+
;;<BADDCCCCGA?@@999?><994999
@31DOO:00012:00058
TACTGAGCTACACACACAGAAAAGATTTGGTGC
+
C9;;BBBAA>49;9999994882>/.0+0,...
@31DOO:00019:00089
TAGTATCAGCCTCGCCATGACGAAGGTATTCC
+
49BAB@C@A@>BAAA?@111<11,/,///592
@31DOO:00034:00076
GATACGTCTCCTTCCTTAGTTACTTCAG
+
=?@BBCCCBC@CBD>A599969?><994
@31DOO:00035:00076
AGCACTGTAGCTGTCACTAGTTACTTGTG
+
BCEJCAAACCAA@CC@@@>B>699@;>>9
@31DOO:00036:00057
ATCAGACACGGACACAGCAGAACACAC
+
=??B@@@BBB:<=ACFHDCBGCGC@@?
@31DOO:00005:00113
TCTCTATGCGCTCCACATGTCTAAGGTACTA
+
@@AACCCCAAABB>BBBBCAAAC@@;@9484
@31DOO:00010:00102
ATCAGACACGGACACAGCAGAACACACA
+
BB@B@@@BACAA<><BB@ABB?AA997;
@31DOO:00013:00109
TAGTATCAGCCTCGCCATGACGAAGGTATTCC
+
999BDDDBABCBB@@;@<11111-/,///,42
@31DOO:00015:00134
AGCACTGTAGCTGTCACTAGTTACTTGT
+
44444444449888984449656//,/6
@31DOO:00022:00101
ATCAGACACGGACACAGCAGAACACAC
+
AAABAA?@@C9;=CGE=@<CB<>@993
@31DOO:00023:00119
AGCACTGTAGCTGTCACTAGTTACTTGTGT
+
>>>944/7;11//6///////,4888899/
@31DOO:00032:00143
TGATACGTCTCCTTCCTTAGTTACTTCAGT
+
?@>>>99999969;=59588944442444/
@31DOO:00036:00102
ATATCGCGAGGGTATGGAAGACTCTATAG
+
A@@@@@BA@BA>A@@@5959991....33
@31DOO:00036:00110
AGCACTGTAGCTGTCACTAGTTAC
+
==9>494?A?>A8444844442//
@31DOO:00043:00144
TAGTATCAGCCTCGCCATGACGAAGGTATTCC
+
4;BCGCCBBB@CCCC999>>>99248444:;2
@31DOO:00009:00189
ACGAGTGCGTTCCCATGTCGTAGGTACTC
+
>99494??@B?CCAB;;<999=>474=;9
@31DOO:00012:00181
TCTCTATGCGCTCCACATGTCTAAGGTA
+
B<<=ED;;A><<C@=;<@@>?996969@
@31DOO:00014:00196
TCTCTATGCGCTCCACATGTCTAAGGTACT
+
:99BA==ABBAAAACAA<<9999;>69444
@31DOO:00017:00168
TCTCTATGCGCTCCACATGTCTAAGG
+
@@@ACCBBCA?@A==999999/,*,*
@31DOO:00037:00176
ATCAGACACGGACACAGCAGAACACACA
+
9;BC@@ACCC7;;@<;<<;=@>@@>?>;
@31DOO:00043:00172
TCTCTATGCGCTCCACATGTCTAAGGT
+
==@BCCCDCBC885994::::4969;9
@31DOO:00046:00176
ATATCGCGAGGGTATGGAAGACTCTATAGAG
+
979;9@@999919?@@@DCBCABB01,,,,,
@31DOO:00008:00200
AGCACTGTAGCTGTCACTA
+
A?8944944444888/,,,
@31DOO:00010:00226
TGATACGGTCTCCTTCCTTAGTTACTTCA
+
88=;:/1,//8;:B8;8:244:4444944
@31DOO:00012:00235
ACGCTCGACAGCCCAGGTACAGGAGA
+
B@@@BBBBBBBBEAAA>ACB<<;<A?
@31DOO:00014:00238
ATATCGCGAGGGTATGGAAGACTCTATAG
+
BABBAACBCCC>BAAA<@<?>>>>>@>77
@31DOO:00019:00225
ACGAGTGCGTTCCCCATGTCGTAGGTACTC
+
CCABBB=99?2444-9@@@BDCCCACECCC
@31DOO:00028:00204
ACGAGTGCGTTCCCCATGTCGTAGTACTC
+
9:@>8899995/8>0<2/11/19;8DA99
@31DOO:00038:00214
ATATCGGCGGGGTATGGAAGACTCTATAGAAGG
+
9?999924944,44448989;999884...,.3
@31DOO:00039:00234
TGATACGTCTCCTTCCTTAGTTACTTCAGTG
+
49=>>>A==<CIKCF@C==44244424:499
@31DOO:00048:00209
AGCACTGTAGCAGTCACTAGTTGACTTGTGT
+
=>99494446///////,//8,////,/8:8
@31DOO:00049:00203
ATATCGCGAGGGTATGGAAGACTCTATAAG
+
?>?@@BC=>=CBB?@>6969989344..,.
@31DOO:00010:00250
TACTGAGCTACACACACAGAAAGATTGGT
+
BA?BBBA?ACCDCDBGBCB@@<9=<<?<@
@31DOO:00013:00267
ATCAGACACGGACACAGCAGAACACAC
+
9;;A@@@B4924=?>?:1111,1/11.
@31DOO:00017:00272
TCTCTATGCGCTCCACATGTCTAAGGTA
+
A@AAACCBBCB<96<<9>>B>?>59699
@31DOO:00017:00276
CGTGTCTCTAGGCACAG
+
@==A==@9<9B<?9111
@31DOO:00018:00282
ACGAGTGCGTTCCCCATGTCGTAGGTACTC
+
BBA==@;8999@@A9BBBAABB@@=@BBCB
@31DOO:00020:00290
AGCACTGGTAGCTGTCACTAGGTTCTTGT
+
8/;////,//88/99>>/1//,/,//744
@31DOO:00026:00269
TGATACGTCTCCTTCCTTTAGTTTACTTCA
+
@>ABC>=;;<B?B@D@BA>@999099959B
@31DOO:00028:00297
AGCACTGTGCTGTCACTAGTTTTTACTTGTG
+
9==9AD@999999>999999999+4442449
@31DOO:00029:00272
TACTGAGCTACACACACAGAAAGATTGGTG
+
AADCDBB=<<BBCBGBAABAB?B@@=?>?@
@31DOO:00031:00292
AGCACTGTAGCTGTCACTAGTTTTTACTTTGTGG
+
448==<:<A<98;;A@AABGBA@@/=811+///,
@31DOO:00034:00272
ACGAGTGCGTTCCCCATGTCGTAGGTACTC
+
@@B?=@@?@A>BAB9C<<;CBBBC@BAAAC
@31DOO:00040:00284
TGATACGTCTCC
+
////4444/66,
@31DOO:00046:00255
TCTCTATGCGCTCCACATGTCTAAGGT
+
BBB;<<A@BBA9;8;A?=9;9998<@C
@31DOO:00025:00310
TCTCTATGCGCTCCACATGTCTAAGGTA
+
>99;;9999994484444444:>>;7:<
@31DOO:00028:00305
TACTGAGCTACACACACAGAAAGATTGGT
+
>8;<AAACCBBADC?:==48809>>486;
@31DOO:00028:00322
ACGCTCGACATGCCCAGGTACAGGAGA
+
9999999:@@=>BB==?<=799=9996
@31DOO:00036:00311
ATATCGCGAGGGTATGGAAGACTCTATAG
+
8898;@@@CDHCCCBA5969443333116
@31DOO:00041:00310
TTACTGAGTTACACACACAGAAAAGATTTGG
+
82941/811,/,,,,,///////*497C8>1
@31DOO:00007:00389
ACGCCGACATGCCCAGGTACAGGAGA
+
?=;959>>9;<BBABD?AAABB@ACB
@31DOO:00010:00356
TCTCTATGCGCTCCACATGTCTAAGGTA
+
BBBBBCCBCCCBB@B@AAC@@AB=@=?>
@31DOO:00014:00385
ACGCTCGACATGCCCAGGTACAGGAG
+
A9;9>>>>><444;088699:>A@CB
@31DOO:00019:00369
ATCAGACACGGACACAGCAGAACACACA
+
?<7;;@<<<GIBBB<;<9<>@<A;<9>?
@31DOO:00027:00382
TAGTATCAGCCTCGCCATGACGAAGGTATTCC
+
99@@B>B?A>@1111-1>?99;B>GCBBB?C@
@31DOO:00035:00380
ACGAGTGCGTTCCCCATGTCGTAGGTACTC
+
==91/111/1:::?6BEC<;;<9958?999
@31DOO:00044:00387
TCTCTATGCGCTCCACATGTCTAAGGTA
+
ABCBBB@4999==8444444448,/,//
@31DOO:00013:00427
ATATCGCGAGGGTATGGAAGAACA
+
B79;A@@>9=B7946>,1,/,*,,
@31DOO:00015:00422
CGTGTCTCTAGGCACAGGATTTTTGTGTAG
+
CBBCBDCCCDCABCCCB@BBBBB2BCCCCA
@31DOO:00033:00439
TACTGAGCTACACACACAGAAAGATTGGT
+
AAA?FABBCCCCAABCCCCDC?@;:5;=@
@31DOO:00037:00447
ACGAGTGCGTTCCCCATGTCGTAGGTACTC
+
@@@999<<4=@BBC:CCA<11111,01/6/
@31DOO:00038:00445
TCTCTATGCGCTCCACATGTCTAAGGT
+
BBCCDCCCBBBCNCC>D<BA??98924
@31DOO:00046:00449
TAGTATCAGCCTCGCCATGACGAAGGTATTCC
+
@ABCCBBCCC@BB?B@BBB@@;;7969999@8
@31DOO:00043:00486
AGCACTGTAGCTGTCACTAGTTACTTGT
+
?>=@<=<GAA=>>>9111///,444244
@31DOO:00052:00029
TAGTATCAGCCTCGCCATGACGAAGGTATTCC
+
>>4;<9@AAB@AA>?=>>>;;;A>B5<9@<F=
@31DOO:00054:00026
TGATACGTCTCCTTCCTTAGTTACTTCAGT
+
BBBB9;9=@@@?B?B<?;>9949?@<@?>@
@31DOO:00056:00025
TGATACGTCTCCTTCCTTAGTTACTTCAG
+
CBBABB>9;<B>@@B59599959@@>BEA
@31DOO:00057:00012
TAGTATCAGCCTCGCCATGACGAAGGTATTCC
+
>>A;;<D@@@>;;;B@;99@<99249444:;2
@31DOO:00060:00026
CGTGTCTCTAGGCACATGGATTTGTGT
+
CDCBBBDCDDC<@@9111:111+////
@31DOO:00066:00017
ACGAGTGCGTTCCCCATGTCGTAGGTACTC
+
BBABAABBA?5944/9>>>>?999;89994
@31DOO:00069:00016
TAGTATCAGCCTCGCCATGACGAAGGTATTCC
+
=>@A@;<<CBABBBC?B@>9999695949>@9
@31DOO:00070:00004
ATCAGACACGGACACAGCAGAACACACAG
+
><:99;99;<5<9?=<:99A;<=>4436.
@31DOO:00072:00021
ATCAGACACGGACACAGCAGAACACACA
+
=<;?989>>@6<<CAAADCAA>@@>>?;
@31DOO:00076:00038
ACGAGTGCGTTCCCCATGTCG
+
=@A;;99:9@>=>A7<99>A@
@31DOO:00077:00012
TGATACGTCTCCTTCCTTAGTTACTTCAG
+
BBABB??>@@A>A?B59599959995999
@31DOO:00079:00019
TGATACGTCTCCTTTCCTTAGTTACTTCA
+
99:?AA;<9?@699196969995991-1@
@31DOO:00083:00010
ACGCCTTCCGACATGCCC
+
1/02*/,/,///?99;A-
@31DOO:00084:00018
AGCACTGTAGCTGTCACTAGTTACTTGTG
+
AABBDCCG?AABA>>>9999959=9<944
@31DOO:00095:00005
ATATCGCGAGGGTATGGAAGACTCTATAGA
+
>?>@AB<<=CC?BA@@9969@99883;;11
@31DOO:00096:00035
TACTGAGCTACACACACAGAAAGATTGGT
+
@@@@AA>>>@999999444//+//.,.3.
@31DOO:00096:00041
ATCAGACACGGACACAGCAGAACACACA
+
802,,,,0098=9=;99>>>>=@BB@?<
@31DOO:00050:00093
TGATATCGTCTCGTTCCTTAGTTACTTTACAGTTGTCTA
+
4//6//////4444249:93442444969999924444/
@31DOO:00051:00094
TCTCTATGCGCTCCACATGTCTAAGGT
+
@@BACCB;<9C995=949><<11-/,1
@31DOO:00052:00096
ATCAGACACGGACACAGCAGAACACACAGA
+
?;;11////4244:4444;//,////.4.3
@31DOO:00053:00098
ATATCGCGAGGGTATGGAAGACTCTAAAGAGG
+
BBBBEEBCCCC>CCCC@F?BBBBB>>>88:19
@31DOO:00055:00074
TGATACGTCTCCTTCCTTAGTTTACTTC
+
??99999>99924:;2924444-44/,/
@31DOO:00056:00067
TCTCTATGCGCTCC
+
BBCCF?@ACEJCCA
@31DOO:00060:00063
TGATACGTCTCCTTCCTTAGTTACTTCAG
+
BBBB@@@CC??=?=@=A@@>@499B6999
@31DOO:00061:00065
TCTCTATGCGCTCCACATGTCATGA
+
949;BCBCCCC@;2/1-,,,,////
@31DOO:00066:00076
ACGAGTGCGTTACCCA
+
;;;44444442449-/
@31DOO:00067:00098
TAGTATCAGCCTCGCCATGACGA
+
8444499@49244//,//////4
@31DOO:00069:00067
ATCAGACACGGACACAGCAGAACAC
+
8>>:;;;A=A<A=?:44448;2///
@31DOO:00069:00072
TCTCTATGCGCTCCACATGTCTAAGGTACT
+
A@>?@@=<=AA@@=@999:44442/,////
@31DOO:00069:00075
TCTCTATGCGCTCCACATGTCTAAGGT
+
<BDCCCC?==A9959>B>@>9996969
@31DOO:00079:00073
TAGTATCAGCCTCGCCATGACGAAGGTATTCC
+
4488=ACBCC?=@>@69988444249999242
@31DOO:00083:00063
TGATACGTCTCCTTCCTTAGTTACTTCAGT
+
@AA@@@@@@@A@CAC@BAB<;:<B<:<?11
@31DOO:00090:00055
ACGCTCGACATGCCCAGGTACAGGAG
+
98@999<<999999199=@>=@@@>>
@31DOO:00095:00061
TCTCTATGCGCTCCACATGTCTAAGGT
+
;99BBDCB::=CC>AA@9999995424
@31DOO:00067:00132
ATATCGCGAGGGTATGGAAGAC
+
CAAB@;@>99919@91,/,///
@31DOO:00070:00127
ATCAGACACGGACACAGCAGAACACAC
+
48>A;;9CCD9=<=<C@BCBB?BB997
@31DOO:00074:00148
TCTCTATGCGCTCCACATGTCTAAGGTA
+
A;<=ADCCCAE@C@B;99@999954899
@31DOO:00077:00119
TACTGAGCTACACACACAGAAAGATTGGT
+
C:<<CCCCCBAA;:<A?@99909??<A?A
@31DOO:00082:00115
ATATCGCGAGGGTATGGAAGACTCTATAG
+
439;;AAABCB>C===@CACCCAA;;7>7
@31DOO:00091:00109
CGTGTCTCTAGGCACAGGATTTTGTGTAGAG
+
@@BCCCCCBBBBDCCB@;9999/999=8894
@31DOO:00052:00195
ACGAGTGCGTTCCCCATGTCGTAGGTACTC
+
BBCCCCA@>>5999,999=@@BABAABGHB
@31DOO:00066:00176
TGATACGTCTCCTTCCTTAGTTACTTCAGT
+
>A9488888>>24248=:?BB;;9B;@=<<
@31DOO:00082:00155
TAGTATCAGCCTCGCCATGACGAAGGTATTCC
+
<BDBABCBBB@<<<A=@8944492489999:2
@31DOO:00088:00177
ACGCTCATGCCCAGGTACAGGAGA
+
@@@@CCBBCCCECCBCBCBB?CA@
@31DOO:00096:00154
TCTCTATGCGCTCCACATGTCTAAGGT
+
BBBACDBBBBBBB@BBCCCCBBB=?69
@31DOO:00058:00201
TAGTATCAGCCTCGCCATGACGAAGGTATTCC
+
44:999BD@@=@B@B=@>=>94959<999?C=
@31DOO:00060:00245
ATATCGCGAGGGTATGGAAGACTCTATAG
+
BABBCCC@AAHBEBBC>B>A@@?@@@@A?
@31DOO:00068:00241
AGCACTGTACGCT
+
=899444444///
@31DOO:00075:00233
CGTGTCTCTAGGCACAGGATTTGTGTAGA
+
88>9AB9<;498>9944:44469=9;;=9
@31DOO:00078:00216
AGCACTGTAGCTGTCACTAGTTACTTGT
+
ABBBBBBCCCCCBBCBBBBEA<???8<<
@31DOO:00085:00241
TCTCTATGCGCTCCACATGTCTACTG
+
A;;<AC<<<DECC=A@AA@999999>
@31DOO:00091:00235
TGATACGTCTCCTTCCTTAG
+
BBB?>=899995424242//
@31DOO:00092:00246
ATCAGACACGGACACAGACCA
+
97744444::24/,,,,,,*,
@31DOO:00095:00236
TCTCTATGCGCTCCACATGTCTAAGGT
+
B?@ACFBBB???D@C::;AACCCBDBC
@31DOO:00056:00297
TCTCTATGCGCTCCACATGTCTAAGGT
+
:;9@9<<;9C@@>=ABBBCCDFI@@>@
@31DOO:00065:00272
TGATACGTCTCCTTCCTTTAGT
+
A@BCC;;9@>>61-1-11+///
@31DOO:00065:00299
AGCACTGTAGCTGTCACTAGTTACTTTGT
+
?998444949944:944444424444-44
@31DOO:00070:00298
TAGTATCAGCCTCGCCAATG
+
;;?>@99994244/1,/,,,
@31DOO:00071:00255
TAGTATCAGCCTCGCCATGACGAAGGT
+
A@B<<=CCCB@?=>@5911////,/,/
@31DOO:00052:00303
TCTCTATGCGCTCCACATGTCTAAGGTAC
+
;;ABCCCCHDCBB@BBE@A=99959<>99
@31DOO:00061:00330
AGCACTGTAGCTGTCACTAGTTACTTGT
+
=@@BABCE?AAACBBBCAB;;7;>@<>9
@31DOO:00064:00305
AGCACTGTAGCTGTCACTAGTTACTTGT
+
AAA@A<;<BA@A@@99999@@>A@@=@;
@31DOO:00068:00314
TGATACGTCTCCTTCCTTAGTTACTTCAGTGC
+
@@BBBCA@@;959<>;>698848492449444
@31DOO:00083:00306
TCTCTATGCGCTCCACATGTCTAAGGTA
+
B<=;A@A@@AA>>;?1117--//,/,//
@31DOO:00083:00328
ATCAGACACGGACA
+
988>9994>@<AAB
@31DOO:00083:00333
CGTGTCTCTAGGCACAGGATTTTTTTGTGTAGA
+
@@@BECCCAAABCBCCB?9999994&9AAC>@;
@31DOO:00093:00312
AGCACTGTAGCTGTCACTAGTTACTTGTG
+
BBCBBBCAAACAA<<9>>9996999=@>>
@31DOO:00098:00310
TCTCTATGCGCTCCACATGTCTAAGGTA
+
;;99?>999999>;?999@99949:944
@31DOO:00050:00371
ACGCTCGACATGCCCAGGTACAGGAG
+
BABB@;<?DDCCCC@CCAA@AA@=@A
@31DOO:00059:00367
ACGCTCGACATGCCCAGGTACAAGAG
+
C?=>AABBBBCBBB?BB@@@AA:999
@31DOO:00075:00354
ACGCTCGACATGCCCAGGTACAGGAG
+
444/////,,////+/87/7;@A>;8
@31DOO:00076:00372
TGATACGTCTCCCT
+
>=;@111/////+,
@31DOO:00076:00397
AGCACTGTAGCTGTCACTAGTTACTTGT
+
A;;9=>>?@AAABCC>@;;<@=@BB@BA
@31DOO:00077:00360
ACGCTCGACATGCCCAGGTACAGGAG
+
ABBBBABAAACCBDBDC@CBBBB?C=
@31DOO:00077:00392
TCTCTATGCGCTCCACATGTCTAAGGTA
+
B>@@A<;<ABB>@;;9999999969594
@31DOO:00083:00366
TGATACGTCTCCTTCCTTAGTTACTTCAG
+
44448>>>9<<>@<A8<:;@?;>@@<9<<
@31DOO:00084:00367
ATATCGCGAGGGTATGGAAAAAACTCTAATAGAG
+
BBB??;<=CBB?DA>@=AAAAA,<<;1/,/6643
@31DOO:00088:00393
TCTCTATGCGCTCCACATGTCTAAGGT
+
@;<<<=@@AAA@B?A@A@A;;<C?G?<
@31DOO:00094:00391
ATATCGCGAGGGTATGGAAGACTCTATAG
+
BA:<<BCCCCD>A<=9=A@9847333116
@31DOO:00077:00434
AGCACTGTAGCTGTCACTAGTTACTTGT
+
;@BCCCEGBCCBCCECCBCCC=@>CACC
@31DOO:00081:00401
ATCAGACACGGACACAGCAGAACACAC
+
B@@@CBBBBC?BAAACAAADA999998
@31DOO:00083:00408
AGCACTGTAGCTGTCACTAGTTACTTGT
+
?@@@@<<>AAABCCBBB=?9959>@>A<
@31DOO:00066:00450
TAGTATCAGCCTCGCCATGACGAAGGTATTCC
+
9;AAABCAAB@?@@A=>>>>9992489::9:9
@31DOO:00071:00481
TCTCTATGCGCTCCACATGTCTAAGGT
+
CCB?@A<<<BECC@D@A@BAA9=7;59
@31DOO:00078:00498
ACGAGTGCGTTCCCCATGTCGTAGGTACTC
+
9;>@>>>>995999/99999989?<>AB@@
@31DOO:00086:00495
ATATCGCGAGGGTATGGAAGACTCTATAGG
+
CBBCB>44994-999959598:7776,,,*
@31DOO:00088:00494
ATATCGCGAGGGTATGGAAGACTCTATAGA
+
>?A@?>>>9991<A@ABHABACCCCC::..
@31DOO:00070:00588
TGATACGTCTCCTCCTAGGTTAT
+
944944444442/8,///,/5//
@31DOO:00078:00592
TAGTATCAGCCTCGCCATGACGAAGGTATTCC
+
9=ABBBCAAA=A@@A=A@@AAAA@C>=<<AEC
@31DOO:00078:00593
AGCACTGTAGCTGTCACTAGTTACTTGT
+
;@@AACCCCBBB???BBBB::6;@@8<<
@31DOO:00094:00581
TAGTATCAGCCTCGCCATGACGAAGGTATTCC
+
BBB?>@B@;;7;AABBCBBB@9969?@AC@DB
@31DOO:00079:00651
GGGGTAGGGGGGTTTATCAGGGGGGGCCCCTTTTTCGGGGGGGG
+
B@@/?999999(44-49::@CB@;;&444,4444+444444444
@31DOO:00086:00683
GGGGGGAGCACTGGGGGGT
+
BBBBB'99>>41/////(/
@31DOO:00064:00723
TCTCTATGGCTCCACATGTCTAAGGTAC
+
A>@@CB;;9<BB8<<<:;4944242448
@31DOO:00068:00714
TGATACGTCTCCTTCCTTAGTTACTTCA
+
CBBB??@DBBB@B?A>A=@BB?BCCBCE
@31DOO:00068:00747
ATCAGACACGGACACAGCAGAACACAC
+
BABBBEBCCBABBCCECCCBDAD@@@B
@31DOO:00069:00744
ACGCTCGACATGCCCAGGTACAGGAG
+
9;@BCCCCECJCCC>;;59>@995<A
@31DOO:00072:00748
TGATACGTCATCCTTCC
+
B?>99///,,,2*,*,2
@31DOO:00075:00728
TGATACGTCTCCTTCCTTAGTTACTTCA
+
:;ACA@AAAAABC@C<<8;AA>BBC?CC
@31DOO:00078:00736
TGATACGTCTCCTTCCTTAGTTACTTCAG
+
BBBB:<<CCBB?BBE?B?BBB>BBB?CBA
@31DOO:00082:00735
ACGCTCGACATGCCCAGGTACAGGAG
+
?@??ABCCCCCCCC>CB@CCCCC?BB
@31DOO:00085:00743
AGCACTGTAGCTGTCACTAGTTACTTGT
+
@C9<=AABBCCCCDDB>>?::69@C5;<
@31DOO:00089:00739
TGATACGTCTCCTTCCTTAGTTACTTCA
+
B>@@9<<@ACC@C@C?@5999499@<>9
@31DOO:00068:00750
TCTCTATGCGCTCCACATGTCTAAGGTA
+
B?A@CHCDA??AEAC<=<BA@?>69699
@31DOO:00068:00769
ACGAGTGCGTTCCCATGTCGTAGGTACTC
+
@@4;;B?@AA5991999>>@@@A<89999
@31DOO:00073:00771
ATCAGACACGGACACAGACAGAACAC
+
:78;;99>>@6<91/:1/1///5664
@31DOO:00077:00791
ATCAGACACGGACACAGCAGAACACACA
+
;:11/6689=;=999<=@@@@@<;9?70
@31DOO:00084:00750
TCTCTATGCGCTCCACATGTCTAA
+
CBCC<<9BB<<;C>@AA@999949
@31DOO:00087:00750
TAGTATCAGCCTCGCCATGACGAAGGTATTCC
+
////44:@9<;<BBHACCCCCCBAE==;C?B@
@31DOO:00092:00786
AGCACTGTAGCTGTCACTAGTTACTTGT
+
9;;C<;:AA?@BBAAB9999969AA<@@
@31DOO:00097:00778
ATCAGACACGGACACAGCAGAACACAACAG
+
?::;11/66;:99;B@=99//,/7//,.,,
@31DOO:00097:00787
TAGTATCAGCCTCGCCATGACGAAAGTAATCCA
+
9;899944998>>A@=>>>99<9:5?442/8,/
@31DOO:00098:00766
ACGCTCGACATGCCCAGGTTACAG
+
A<;4:=99?99/885//,/,.2,,
@31DOO:00069:00848
AGTATCAGCCTCGCCATGAACGAAAGGTATTCC
+
,,,//77//17>78766//,////+/7//4@B=
@31DOO:00073:00839
ACGAGTGCCGTTCCCCATGTCGTAGGTACTC
+
94:1////,//56885;@=;;8/-,*,,,,,
@31DOO:00080:00829
ACGCTCGACGATGACCAGGTAC
+
899989C994/6-,,*,,*,,/
@31DOO:00085:00816
TTGCGCTCCACATGTCTAAGGTACTG
+
9249994469A=>7>>8924244437
@31DOO:00086:00825
ATATCGCGAGGGTATGGAAGACTCTATAGGAA
+
10:11/76966567//,1,/6/..33...,.,
@31DOO:00090:00805
ATCAGACACGGACACAGCAGAACACACA
+
97>9844499249?===B@;;;898434
@31DOO:00095:00804
CGTGTCTCTAGGCACAGGATTTGTGTAGA
+
;<BECDDDDBB?AA99@?99909A>>>A@
@31DOO:00099:00803
ATCAGACACGGACACAGCAGAACACACAG
+
4;;;;;9>@>9<<ABB@A@@?;99998@8
@31DOO:00087:00856
ATATCGCGAGGGTTATG
+
@?@@@@///,,**)**0
@31DOO:00088:00851
TACTGAGCTACACACACAGAAAGATTGGTG
+
C9;:BECBBA==@=999A999184843133
@31DOO:00094:00892
ACGAGTGCGTTCCCATGTCGTAGGTACTC
+
4;;;;<?@D@59919AB@BABAA=>@>>9
@31DOO:00094:00895
ACGAGTGCGTTCCCATGTCGTAGGTACTC
+
=A88;<A@@@9<<;=CBCBC@?@>@;<<@
@31DOO:00097:00875
AGCACTGTAGCTGTCACTAGTTACTTGT
+
=>>>999A?@ABABCC<;?ICBBBA?99
@31DOO:00098:00895
ACGAGGTGCGTTCCCCATGTCGTAGGTACTC
+
411//,/////,444,49;@@@9994899?>
@31DOO:00077:00907
ACGAGTGCGTTCCCATGTCGTAGGTACTC
+
@AA@@AB???54909@@?ACB@A8:;@BB
@31DOO:00086:00916
ACGAGTGCCCCCCGTTCCCCCCCC
+
??@88=888999*9@699994444
@31DOO:00087:00910
ACGAGTGCGTTCCCATGTCGTAGGTACTC
+
9:;BCCCCCB=?><CBBBBCCCC@;<<<=
@31DOO:00087:00915
TAGTATCAGCCCCCCCCCCCCTCGCCCCCCCATGACGAAGGTATTCCCCCCCCCCCCATCACCCC
+
89>99499999999944444"484444444&4444444245498888888887000",,,,2288
@31DOO:00090:00903
ACGAGTGCGTTCCCCATGTCGTAGGTACTC
+
9<BBAA?@995999-9B@@AC@A>=899A9
@31DOO:00091:00917
AATGTACCCCTAGGCAACAGATTG
+
,*.468BCB2611,//,/68775/
@31DOO:00104:00033
CGTGTCTCTAGGCACAGGATTTTTTTTTTTTTTTTTTTTTTGTGTAGAGGCATCA
+
BAECC@@A@@A>;;<>@=111111111111111///////"///66::F@C??9;
@31DOO:00110:00037
AGCACTGTAGCTGTCACTAGTTACTTGT
+
@@;;9<<><>>CCBCFA><<<-//87//
@31DOO:00126:00005
TGATACGTCTCCTTACTTAGTTACTTC
+
CCCCAAA@>>>,1,///,//4244424
@31DOO:00128:00017
ATCAGACACGGACACAGCAGAACAC
+
?@@CBBA@@B591111/77688984
@31DOO:00130:00022
TACTGAGCTACACACACAG
+
BAA@BCCBBBDDBB<==A>
@31DOO:00133:00005
AACACTGTAGATGTCACTAGTTACTTGT
+
B?B?B@BA@@@CCBBB99<9969>>;>9
@31DOO:00144:00016
ACGCTCGACGTGCCCA
+
=?:98>>999?@AA>A
@31DOO:00113:00053
TCTCTATGGCGCTCC
+
8?>11111,1///42
@31DOO:00134:00077
TCTCTATGCGCTCCACATGTCTAAGGTA
+
>99<AAAABA@9959999;=99424244
@31DOO:00148:00056
TCTCTATGCGCTCCACATGTCTAAGGTA
+
89999:>@ABFCCBC::;A@@995969>
@31DOO:00101:00147
TTCTCTATGCGCTCCACATGTCTAAG
+
1,///////4499959444;AADB@B
@31DOO:00103:00137
ATCAGACACGGACACAGCAAAACACAC
+
>7::@@@@A@?BFCCCCA@??6>BBAB
@31DOO:00109:00119
TACTGAGCTACACACACAGAAAGATTGGT
+
BBCBBBBBBCBB<<9B=998804437777
@31DOO:00127:00199
ACGAGTGCGTTCCCCATGTCGTAGGTACTC
+
;?=>999@AA6999,9?>@A==<B=@ABBB
@31DOO:00106:00233
TGATACGTCTCCTTCCTTAGTTACTTCAG
+
@@AAA@@@BBC?BBB51,111-//0*///
@31DOO:00131:00238
TAGTATCAGCCTCGCCATGACGAAGGTATTCC
+
////4449?92444424444449242444242
@31DOO:00101:00276
ACGAGTGCGTTCCCCATGTCGTAGGTACTC
+
9;B<<=CC@@5999/9@@ABBBBB>BAA<<
@31DOO:00113:00290
TCTCTATGCGCTCCACATGTCTAAGGT
+
9;<<=4ABBAA@C@B:=<A@@996969
@31DOO:00133:00257
ATCAGACACGGACACAGCAGAACACACAG
+
9:9=8;;4442/////6668889844333
@31DOO:00140:00260
TACTGAGCTACACACACAGAAAGATTGGT
+
=@@9;<@@A@@@@@9999944-4;9:>=>
@31DOO:00106:00303
TAGTATCAGCCTCGCCATGACGAAGGTATTCC
+
9:AB@=B@@@=@C@B>B>=;;9?<?699?<@5
@31DOO:00115:00337
TGATACGTCTCCTTCCTTAGTTACTTCAGTG
+
AB@==@;;;@A=@AC:<:9>>59<B?A?999
@31DOO:00119:00309
TACTGAGCTACACACACAGAAAGATTG
+
BA;9;<BA999999994944;69431.
@31DOO:00146:00337
ATATCGCGAGGGTATGGAAGACTCTATAGAG
+
BBAB@>@@99919@AA;A@AAA@A78.9.,,
@31DOO:00103:00371
ACGAGTGCGTTCCCATGTCGTAGGTACTC
+
=@?B<;9@??599199>@@A@@@=>9<=<
@31DOO:00114:00365
ACGCTCGACATGCCCAGGTACAGGAG
+
9<BBCCBBEAAABC>BB>BBDCC@B@
@31DOO:00115:00399
CGTGTCTCTAGGCACATGGATTTGATGTAGAGG
+
@@;<<CD>=:B9>1/-,-2,,,*,,,,,/7:B2
@31DOO:00121:00364
AGCACTGTAGCTGTCACTAGTTACTTGT
+
?B>@=<>DBCCB@@@@>>@99599959@
@31DOO:00124:00357
ATATCGCGAGGGTATGGAAGCACTC
+
?;@@>999999-999;:;94/////
@31DOO:00126:00366
ATATCGCGAGGGTATGGAAGACTCTATAG
+
BBBC<;>CCDDDCCAA;?699>???>=77
@31DOO:00126:00392
ATCAGACACGGACACAGCAGAACACAC
+
:::A;;;BGC8<<CB?94488244887
@31DOO:00131:00353
ATATCGCGAGGGTATGGAAGACTCTATAGA
+
BA9;;A@B<<919?9969698883331111
@31DOO:00135:00368
TCTCTATGCGCTCCACATGTCTAAGGT
+
=@@ABBBB;;<@>5949=9<<BCAEC<
@31DOO:00137:00357
TGATAGCTCTCCTAGTACATCAG
+
944=8:44444244444////,,
@31DOO:00109:00425
ATCAGACACGGACACAGCAGAACACAC
+
/.46:8=BAB8<9?9994@9>>>A998
@31DOO:00110:00426
CGTGTCTCTAGGCACAGGATTTTGTGTAG
+
99@@?@ABABC@BBA@:94999/9>=>9@
@31DOO:00115:00426
TAGTATCAGCCTCGCCATGACGAAAGGTATTCC
+
4///////77,4448244444444-4:999>@9
@31DOO:00122:00401
ATCAGACACGGACACAGCAGAACACACA
+
488@@@A@AA@CCCCCCCCCB@BA>8>;
@31DOO:00123:00407
TAGTATCAGCCTCGCCATGACGAAGGTATTCC
+
448@>?ACBB?BB@A:<999>9954844/56,
@31DOO:00123:00429
TACTGAGCTACACACACAGAAAGATTGGTG
+
=:;<AAADBB@A<999494=A==AB?B?:;
@31DOO:00125:00423
TACTGAGCTACACACACAGAAAGATTGGT
+
=9<<CA@@@<;9>?>944889-446343.
@31DOO:00129:00443
ACGCTCGACATGCCCAGGTACAGGAG
+
BB@CB?;99>?99909><98999584
@31DOO:00132:00404
AGCACTGTAGCTGTCACTAGTTACTTGT
+
94884944444498=>11---81//777
@31DOO:00132:00445
TGATACGTCTCCTTCCTTAGTTACTTCAG
+
;;@BCCCDDBB@B@B8<;;BB>CCC=@A<
@31DOO:00143:00408
CGTGTCTCTAGGCACAGGATTTTGTGTAG
+
<<CCCCCCEDC@CCB>A<9999/9>@>>>
@31DOO:00147:00403
ATCAGACACGGACACAGCA
+
93394449=;9=A::4/,,
@31DOO:00147:00430
TCTCTATGCGCTCCACATGTCTAAGGTA
+
9;<@@BBBAABCC?A<99>>991,/,/1
@31DOO:00113:00473
AGCACTGTAGCTGTCACTAGTTAATTGT
+
ABABBEDCBBBBBBCBBBBEC@B@D;99
@31DOO:00118:00462
ATCAGACACGGACACAGCAGAACACAC
+
><@C@@@A@@7;<<>AAB<;<?@;9;B
@31DOO:00121:00472
TGATACGTCTCCTTCCTTAGTTACTTCAG
+
BBBCBBA@@AC@C@C@C@A;;:<ABB@>9
@31DOO:00124:00451
CGTGTCTCTAGGCACATGGATTTTGTGTAGA
+
<<<CCCCJD<;29;<111:1111*/886444
@31DOO:00126:00492
TCTCTATGCGCTCCACATGTCTAAGGT
+
4999?999<AAAB>A;;<>>>?>8=;9
@31DOO:00127:00472
TGATACGTCTCCTTCCTTAGTTACTTCA
+
:>98;@@@ACC?A?A@B;<=C?CC?B>C
@31DOO:00132:00453
TCTCTATGCGCTCCACATGTCTAAGGTA
+
444999@?>9444:44:96>>--+,2,-
@31DOO:00133:00480
TAGTATCAGCCTCGCCATGACGAAGGTATTCC
+
DBHBBBC::=@BBAC@=99>9992424449:2
@31DOO:00133:00496
TTGAATTATCGTTCCTTCCCTTTTCCCTTTAGTTTTACCTTTTC
+
-+//,/,444>92424244-444,44-44-//888*//,///*/
@31DOO:00135:00460
ACGCTCGACATGCCCAGGTACAAGGAG
+
BB?>@B@@>=<BAC@CC@BAAC=A=@A
@31DOO:00137:00467
TAGTATCAGCCTCGCCATGACGAAGGTATTCC
+
@@ABAABAB@<>@9959??@@??<A:<;B@B=
@31DOO:00143:00469
ACGCTCGACATGCCCAGGTACAGGAG
+
9:BBB@BAA;99??9>@;989=@>BB
@31DOO:00143:00478
TCTCTATGTGCTCCACATGTCTAAGGTAC
+
<9<CECC;<<>;9>@<9;@@@66777/1/
@31DOO:00145:00478
TACTGAGCTACACACACAGAAAGATTGGTG
+
;A==49;@;;;9944:944/858/.,.3..
@31DOO:00146:00470
ATCAGACACGGACACAGCAGAACACACA
+
>888?>94449:44::?9499<999837
@31DOO:00100:00572
ACGCTCGACATGCCCAGGTACAGGAG
+
49<AABCCDCBBCB?CB@BACCC@DB
@31DOO:00101:00582
CGTGTCTCTAGGCACAGGATTTTGTGTAGAG
+
8;ABB=<=ABB;>;99969999/99A>9944
@31DOO:00104:00565
TCTCTATGCGCTCCACATGTCTAAGGTA
+
>9<<AABDBB:<<>>B?>>;49969549
@31DOO:00119:00577
TCTCTATGCGCTCCACATGTCTAAGGTA
+
A;9<BC=>;;<@@>999>>@>A>>A<99
@31DOO:00123:00558
ATATCGCGAGGTATGGAAGACTCATATGG
+
861///:6442444424996/......10
@31DOO:00146:00551
ACGCTCGACATGCCCAGGTACAGGAG
+
BBAADB::>CCCCC@CC?B@<99;>9
@31DOO:00101:00620
TACTGAGCTACACACACAGAAAGATT
+
4>@@@BBA=899>;11/,,,,*,,.3
@31DOO:00101:00637
CGTGTCTCTAGGCACAGGATTTGTGTAG
+
>>>@>@@F99969999@=9??:?@9999
@31DOO:00106:00644
TATAGTCTCCTCCTA
+
94/8///88544244
@31DOO:00110:00614
TCTCTATGCGCTCCACATGTCTAAGGT
+
;<=ACDFCBCABB@BCCBCAAAB<A=B
@31DOO:00112:00638
ATCAGACACGGACACAGCAGAACACAC
+
BABB99;<<<>A<<=DBBBBC@BBA@@
@31DOO:00116:00600
AGCACTGTAGCTGTCACTAGTTAATTGTG
+
9@B9444A>?>99484484@@?@696994
@31DOO:00118:00609
TGATACGTCTCCTTCCTTAGTTACTTCAGT
+
@A@@@;;<@@@=@=@<@?999699969999
@31DOO:00120:00622
ATCAGATACGGACACAGCAGAACACAC
+
B<<=??B<<;@AB=A<AA@>@=@;;;B
@31DOO:00120:00633
CGTGTCTCTAGGCACAGGATTT
+
>9999999@9951////,////
@31DOO:00126:00617
TAGTATCAGCCTCGCCCATGACGAAGGTATTCCC
+
49>>>99:4>?B<<>CABBCCCCC@ECB@A5991
@31DOO:00126:00630
TCTCTATGCGCTCCACATGTCTA
+
>@>?>?9999444:94,,-,,,0
@31DOO:00143:00602
ATATCGCGAGGGTATGGAAGACTCTATAGAG
+
CCCCCBCCCCC?BBCC>B?@@AB?88:77..
@31DOO:00106:00650
TGAAACGTCTCCTT
+
44485888=:8+-*
@31DOO:00107:00692
ACGCTCAGGAGACTGAC
+
??@;>-,,*,,,,,,,/
@31DOO:00112:00658
TAGTATCAGCCTCGCCATGACGAAGGTTTTTTTC
+
4;;9>AB@@@=>999599949>:,/,/77777&,
@31DOO:00113:00697
ACGAGTGGCGTTCCCCATGTCGTAGGTACTC
+
A:8;@>>;>995999,9?>>AC=9;F;99;>
@31DOO:00116:00680
AGCACTGTAGCTGTCACTAGTTACTTGT
+
4;@999449998A@<;9A@996999699
@31DOO:00116:00689
TGATACGTCTCCTTCCTTAGTTACTTCA
+
@@BB@@@B@=9;=5959@AA@>>>>699
@31DOO:00124:00650
ACGCTCGACATGCCCCCCCCCAGGTACAGGAGACT
+
;>==@@@DB99999999999"99<?>@9;7;=AA@
@31DOO:00147:00697
ACGAGTGCGTTCCCCATGTCGTAGGTACTC
+
BB9<<@@@9959>>4><<;>B@99589999
@31DOO:00104:00716
CGTGACTCTAGGCACAGGATTTTGTGTAGAGGCAT
+
44@@@994999699994>9999,4::994945494
@31DOO:00116:00711
TGATACGTCCCCTCCCCCCCCCCCCCCTTCCCCCCCCCCCCCCTTAGT
+
111@@@99999,44444444444444"424444444444444"42///
@31DOO:00133:00707
TAGTATCCCCCCCCCCAGCCCCCCCC
+
>99///88:;;;;;:"111::88;;;
@31DOO:00139:00742
ACGCTCCGGACA
+
;;?111,-+***
@31DOO:00103:00760
TCTCTATGCGCTCCACATGTCTAAGGT
+
CCCFBCC>87;11,1<;>@ACIKAB@B
@31DOO:00103:00785
TAGTATCAGCCTCGCCATGACGAAAGGTATTCC
+
49>99;BCCB?@@@@588844444-42444242
@31DOO:00106:00756
TGATACGTCTCCTTCCTTAGTTACTTCA
+
BBB@@@88999<><>6968442499:9;
@31DOO:00117:00769
ATCAGACACGGACACAGCAGAACACAC
+
BBBBA?@@BB8;<C<<<?AAB@BBAB;
@31DOO:00121:00792
ATATCGCGAGGGTATGGAAGAC
+
@:;;@@B@=8>11/68,1,/6/
@31DOO:00124:00752
TCTCTATGCGCT
+
CCAA<<9=@ACC
@31DOO:00124:00780
TAGTATCAGCCTCGCCATGACGAAAGGTATTCC
+
999;1<<<11,1/6;7:>844444-48444892
@31DOO:00127:00752
AGCACTGTAGCTGTCACTAGTTTACTTGTGT
+
1A11/1/678>;;9>9999999-44424444
@31DOO:00129:00751
TCTCTATGCGTTCCACATGTCTAAGGGTAC
+
9449>44949:89;4999/////,//+/66
@31DOO:00130:00758
ATATCGCGAGGGTATAGAAGACTCTATA
+
AA?@?@ACCCH?EBBC@><@>;78>>==
@31DOO:00135:00773
ACGCTCGACATGCCCAGGTACAGGAG
+
BBB::;CDDDBBBC@CCA;:;>><>9
@31DOO:00137:00783
CGTGTCTCTAGGCACAGGATTTTGTGTAGAGG
+
/66999;999@<>@@9424444,944/////,
@31DOO:00140:00754
ACGCTCGACATGCCCAGGTACAGGAG
+
<D@AACCCD:<<BB@BE@BACA@=@9
@31DOO:00142:00790
AGCACTGTAGCTGTCACTAGTTACTTGTG
+
=>>>9<49@?9;<;;98@>9969==2844
@31DOO:00145:00794
AGCACTGTAGCTGTCACTAGTTACTTGT
+
;ACBBBFDCCCBABBBA@9::69>><AB
@31DOO:00100:00841
ACGCTCGACATGCCCAGGTACAGGAG
+
@@BB@?ACC?>;990;C@CBCEE@AA
@31DOO:00101:00822
ATATCGCGAGGG
+
9>>>11///**)
@31DOO:00107:00807
TCTCTATGCGCT
+
94494499/,,,
@31DOO:00118:00829
TAGTATCAGCCTCGCCATGACGAAGGTATTCC
+
4999444999>BCCD;;9@??9959=>>>;>5
@31DOO:00129:00810
ATCAGACACGGACACAGCAGAACACAC
+
BABABB??A@>ABBGCBBA@@;>;9;?
@31DOO:00130:00805
TCTCTATGTCCAATCTAAGGTACTG
+
<<=CBBACAA@A=@@99:9<@@<<<
@31DOO:00134:00801
CGTGTCTCTAGGCACAGGATTTTGTGTAGA
+
<=@@@>@@A@@=>A@9954999-9449444
@31DOO:00101:00894
ACGAGTGCGTTCCCCATGTCGTAGGTACTC
+
94:BBCBBBC@JGC::;<A>9999689994
@31DOO:00105:00891
ACGAGTGCGTTCCCCATGTCGTAGGTACTC
+
=@B99=BDCB=@@@8@@@==@@@@8:<BBC
@31DOO:00108:00897
TACTGAGCTACACACACAGAAAGATTGGTGC
+
BBBAAACC@A@A<9994984:9:43131331
@31DOO:00110:00893
TAGTATCAGCCTCGCCATGACGAAGGTATTCC
+
9;ABB?@9992;BBCBCBBBB??=ADB@@=A8
@31DOO:00111:00892
AGCACTGTAGCTGTCACTAGTTACTTGTG
+
BBBCCCCFAAADB@@@9999>594><>>?
@31DOO:00112:00878
TAGTATCAGCCTCGCCATGACGAAGGTATTCC
+
999994==BB?>@<;,11////4242444242
@31DOO:00112:00893
TCTCTATGCGCTCCACATGTCTAAGGTA
+
??>@ECA;<=IBB>BDA@CCBBB=A=?>
@31DOO:00115:00897
ACGAGTGCGTTCCCCATGTCGTAGGTACTC
+
=@@@@BBBAB=@@@8ABBBDC@=>479999
@31DOO:00120:00894
ATATCGCGAGGGTATGGAAGACTCTATA
+
BA@@ACBBBDD?DCBB@D@BBBBCBBB@
@31DOO:00128:00882
ACGCTCGACATGCCCAGGTACAGGAG
+
?@CBB@?@BCBBCC@CC?>>>99599
@31DOO:00133:00899
TGATACGTCTCCTTCCTTAGTTACTTCAG
+
BACCB@@<<<C@C@GAB>BBB>BBC=AA<
@31DOO:00136:00898
ATCAGACACGGACACAGCAGAACACAC
+
>@@@@@ACCC@C<:<;<A@AA?AAA>>
@31DOO:00144:00852
TACTGAGCTACACACACAGAAAGATTGGT
+
/44849949;>>??11////6+/431313
@31DOO:00105:00902
TGATACGTCTCCTTCCTTAGTTACTTCAGTG
+
448=9999999<><@59584:2444844444
@31DOO:00105:00903
ATCAGACACGGACACAGCAGAACACACAG
+
BA@@FCBBAC:=<=<BA==99284443.,
@31DOO:00105:00908
TCTCTATGAGCTCCACATGTCTAAGGTA
+
DDHCFCC:<<AAA=@AB@??@995969A
@31DOO:00105:00910
ACGAGTGCGTTCCCCATGTCGTAGGTACTC
+
9:;;;<AAA@=@@@6A@@;;<@@A8:9AA?
@31DOO:00105:00930
ATCCAGACCCCCCCC
+
9;;,1---777788$
@31DOO:00106:00923
ACGAGTGCGTTCCCCCCCC
+
>>BAA@===>599999999
@31DOO:00107:00912
ACGAGTGCGTTCCCCATGTCGTAGGTACTC
+
9@@99;<BA@=A@@6AA@?BBB=><?;;;B
@31DOO:00112:00907
ACGAGTGCGTTCCCCATGTCGTAGGTACTC
+
ABABBBCA??2444/9?ABCCCCD@?AABB
@31DOO:00112:00939
AACCCCCCCCCCCCCCCCCCCCCGAGTGCCCCCCCCCCCCCCGTTTTTTTTTTTTT
+
1,/6666666666666669666"6//44/////////////"/,288822222222
@31DOO:00113:00945
ACGAGTCCCCCCCCCCCCCCCCCC
+
4/-,,,,22282222222222228
@31DOO:00124:00908
ATATCGCGAGGGTATGGAAGACTCTATAGAAG
+
9:;A@@@BACA?ADCCACACA==880,,**)*
@31DOO:00125:00909
TGCGTTCCCCATGTCGTAGGTACTC
+
BB=AA=@@=6@BCDBCBCC>AACBC
@31DOO:00126:00906
TCTCTATGCGCTCCACATGTCTAAGGTA
+
94444;449;9@@<9=<>B@@9424844
@31DOO:00126:00922
ACGAGTGCGTTCCCCATGTCGTAGGTACTC
+
AA???@@@@@6<<<5=CCDCCBBC@C:<<C
@31DOO:00126:00931
ACGAGTGCGTTCCCCCCCCCCCCCCCCCCCATGTCGTAGGTACTC
+
89@999BBBB?BCBBBCAAA======AAB"CB?@?A;6654///;
@31DOO:00140:00919
ATATCGCGAGGGTATGGAAGACTCTATAGA
+
AABBDBCCCDCACBBB9<9<@@BB8800/.
@31DOO:00157:00020
CGTGTCTCTAGGCACAGGATTTTGTGTAG
+
>AAA@ACDCCC@AA@@:94999/994444
@31DOO:00157:00027
ATCAGACACGGACAAAGCAGAACACACA
+
?<AB99<BB@5999919BBCC@CCCBBC
@31DOO:00165:00011
CGTGTCTCTAGGCACAGGATTTGTGTAG
+
BBBCBCCDCCCBDCB@@=99909??B@<
@31DOO:00172:00010
AGCACTGTAGCTGTCAATAGTTAATTGT
+
94444444444;@;985///8,/,4244
@31DOO:00174:00023
ACGAGTGCGTTCCCATGCTCGTAGGTACGTC
+
89994=9888899-44444444442499944
@31DOO:00175:00037
AGCACTGTAGATGTCACTAGTTACTTGT
+
?A8;9=AA>A==9>>>99444244/,/8
@31DOO:00161:00088
TAGTATCAGCCTCGCCATGACGAAGGTATTCC
+
<<CCC@B::;7;B>>;>>99949892444892
@31DOO:00171:00103
ATATCGCGAGGGTATGGAAGACTCTATA
+
BABBBBBCAAA>??@B@C@CC<<;CCBB
@31DOO:00171:00142
TCTCTATGCGCTCCACATGTCTAAGGTACT
+
@;9<BBBBBCC@@59994944//,/,////
@31DOO:00192:00134
TAGTATCAGCCTCGCCATGACGAAGGTATTCC
+
@:<<ABB@@@=A@@@=@A>??>?:A,1//,/,
@31DOO:00174:00153
ATCAGACACAGGACAACAG
+
937:44/8///,//42444
@31DOO:00175:00186
TCTCTATGCGCTCCACATGTCTAAGGT
+
@AADDD@?ACFBCAC@A>AA@995969
@31DOO:00185:00189
ACGAGTGCGTTCCCATGTCGTAGGTACTC
+
>==99<@>@@59914@9999848979494
@31DOO:00187:00150
AGCACTGTAGCTGTCACTAGTTACTTGT
+
BBBB@@ACCCBBABBCBBB?=;9=99=@
@31DOO:00189:00191
CGTGTCTCTAGGCACATGGATTTGTTGT
+
;<BBBABDCCN;=;C111,1//+//,//
@31DOO:00193:00168
TCTCTATGCGCTCCACAATGTCCTA
+
@9499=>>@9<9@;@91,/8//,**
@31DOO:00152:00216
TCTCTATGCGCTCCACATGCTAAGGTA
+
>@>>111:>@=BC899?4444424944
@31DOO:00154:00211
ATATCGCGAGGGTATGGAAGACTCTATAG
+
BA@@?B@AABC@BAAA:<7<BCBBBC@==
@31DOO:00160:00218
TCTCTATGCGCTCCACATGTCATAAGTTAC
+
///,,,,,//6799/11//8/444844244
@31DOO:00163:00205
AGCACTGTAGCTGTCACTAGTTTACTTGTG
+
>>>@99::=ABBABB>9999991991,///
@31DOO:00194:00203
ACGAGTGCGTTCCCCATGTCGTAGGTACTC
+
9;B:;=CA@@5999/9@ABBBBDC@B@A@B
@31DOO:00152:00296
CGTGTCTCTAGGCACATGGATTTGTGTAG
+
B>9=999444:999444/,//857/////
@31DOO:00154:00289
TCTCTATGCGCTCCCCCACATGTCTAAGGT
+
988@@B9;>DDFCCLD3AAC<;;AB>,1,1
@31DOO:00157:00293
TCTCTATGCGCTCCACATGTCCTAAGGT
+
@>>999999>?>>6111/67874/,/5/
@31DOO:00162:00256
AGCACTGTAGCTGTCACTAGTTACTTGTG
+
9499449C94;;49@A@@@CD=@@@<999
@31DOO:00183:00264
TCTCTATGCGCTCCCCCACAATGTCTAA
+
@BABCC::>DEDCCBB-111,1;:71--
@31DOO:00185:00255
TCTCTATGCGCTCCACATGTCTAAGGT
+
999;@BACBCC;959999991-,**)*
@31DOO:00196:00258
TCTCCTATGCGCTCCCCCCACATGTCTAAGG
+
994929?99A99999999(4444494,,*,*
@31DOO:00154:00369
TCTCTATGCGCTCCACATGTCTAAAGGTAC
+
B@@AAAAEDEA@@?B9999>?911+/,///
@31DOO:00170:00366
TGATACGTCTCCTTCCTTAGTTACTTCAGT
+
@BBA;;;99@@>B@C@C>B@@:<<B@CB<9
@31DOO:00180:00382
TAGTATCAGCCTCGCCATGACGAAGGTATTCC
+
4:@@A@DCCC@AA=A>A999@9969=999;?;
@31DOO:00182:00398
ACGAGTGCGTTCCCATGTCGTAGGTACTC
+
/9>A@A999?5991499889=8>>89999
@31DOO:00183:00362
TCTCTATGCGCTCCACATGTCTAAGGT
+
A@@AC@==99944294:=@BBA@2424
@31DOO:00187:00389
ATCAGACACGGACACAGCAGAACACACAG
+
?<;=449>99549@?@AAA>=;::11.-,
@31DOO:00192:00362
ACGCTCGACATGCCCAGGACAGGAGAC
+
9;9BCC@@?@989909@<9999>>>><
@31DOO:00197:00378
TATATCAGCCTCGCCATGACGAAGGTATTCC
+
11//864:9A>>8;59>;1111,1,1//,/,
@31DOO:00198:00361
ATATCGCGAGGGTATGGAAGACTCTATAG
+
@BCBA@;=999-9444:;699=;337??<
@31DOO:00199:00360
TCTCTATGCGCTCCACATGTCTAAGGTA
+
A@A@B99>A998>;>498>>>9424899
@31DOO:00152:00409
TAGTATCAGCCTCGGCCATGACGAAGGTATTCC
+
@@AA@>9<<A;>=@495994444489244;:;2
@31DOO:00156:00420
ATCAGACACGGACACAGCAGAACACACA
+
=;<>889949=999@9999:;,111/.,
@31DOO:00169:00441
TCTCTATGCGCTCCACATGTCTAAAGGTA
+
4444?>99111<<-1/14444999-4244
@31DOO:00173:00441
TCTCTATGCGCTCCGACATGGTTCTAAGGTA
+
///////98////,//664424244;24244
@31DOO:00197:00416
ATCAGACACGGA
+
9=0111,228,,
@31DOO:00197:00448
TGATACGTCTCCTTCCTTAGTTACTTCA
+
ABBBABBDBBB@B@CBD@99;=@@>BAA
@31DOO:00152:00450
TATAGTCTCTCCT
+
>888444////,/
@31DOO:00153:00495
ACGCTCGACATGCCCAGGTACAGGAG
+
B9;<BABB?>?999099=>>@@A>?9
@31DOO:00155:00450
TAGTATCAGCCTCGCCATGACGAAGGTATTCC
+
=9<<CCCBB=?>899599?@@@@59294929=
@31DOO:00159:00474
ATATCGCGGAGGGTATGGAAGACTCTAT
+
98446///,/685///424:44477;;9
@31DOO:00160:00477
TACTGAGCTACACACACAGAAAGATTGGTGCT
+
;8>998444;44444?4948;7847137;;97
@31DOO:00165:00481
AGCACTGTAGCTGTCACTAGTTACTTGT
+
99>@4994;9?>>?11////42448889
@31DOO:00169:00465
TAATATCAGCCTCGCCATGACGAAGGTAATTCC
+
449999=>;;2333424:;;@442424424249
@31DOO:00171:00459
TGATACGTCTCCTTCCTTAGTTACTTCA
+
ABBBB@@@@>>59595969>@;>>@<>@
@31DOO:00173:00497
ACGAGTGCGTTCCCCATGTCGTAGGTACATC
+
8>999>@;<<:<<<+11:>?>11/,0/////
@31DOO:00173:00499
ATCAGACACGGACACAGCAGAACACAC
+
939>;;9AAB5<<@??>999@<??A;8
@31DOO:00176:00462
ATATCGCGAGGGTATGAAGACTCTATA
+
98>=944>>;@-1111/,/88=99:1;
@31DOO:00176:00494
TCTCTATGCGCTCCACATGTCTAAAGGTA
+
=@;<9@999<<;B=AAE@;?@44419699
@31DOO:00179:00450
TACTGAGCTACACTAC
+
;1///6/4/1//////
@31DOO:00183:00497
CGTGTCTCTAGGCACAGGATTTGTGTAG
+
@@BCEEAAAAB@CCBBA@99919DA@A<
@31DOO:00190:00474
AGCACTGTAGCTGTCACTAGTTACTTGT
+
=99<;ACACCCBBBC>4499959>>;9<
@31DOO:00192:00453
ACGCTCGACATGCCCAGGT
+
>9999999994/785//,/
@31DOO:00196:00489
TAATATCAGCCTCGCCATGACGAAGGTATTCC
+
449@AAGCA?>@AAB?@@@A@>>;@8<;AFC@
@31DOO:00177:00533
TAGTATCAGCCTCGCCATGACGAAGGTATTCC
+
@?ABBBC@:;59B;;7<BA@A@@=A>>>@<B=
@31DOO:00179:00513
ATCAGACACGGACAAGAACACACAGAC
+
??B<;<ACCC>AACDDC@CCAABBA@@
@31DOO:00181:00518
ACGAGTGCGTTCCCCATGTCGTAGGTACTC
+
?A;;;BA@@@>A@A7C<9<CCAABABCFCC
@31DOO:00186:00510
ACGAGTGCGTTCCCATGTCGTAGGTACTC
+
=@@BBA?99959914;;@;;;CC>AAAAB
@31DOO:00190:00547
ACGAGTGCGTTCCCCATGTCGTAGGTATC
+
9>8?899@996///*///1:668>;>?44
@31DOO:00159:00566
TGATACGTCTCCTTCCTTAGTTACTTCAG
+
99;?999?9949@;>5924494;C>7;@1
@31DOO:00162:00578
TCTCTATGCGCTCCACCAGTGTAGGTACTG
+
44444444444498442444444424::99
@31DOO:00174:00552
AGCACTGTGTCACTAGTTACTTGTGTGC
+
<BBCBB=A;;188@<1/,///56>>>>>
@31DOO:00176:00563
ATATCGCGAGGGTATGGAAGACTCTATAGA
+
48999>@@GDD<AC@@8<59B@88880/..
@31DOO:00178:00582
CGTGTCTCTAGGCACAGGATTTTGTGTAG
+
BB@@ACDDBBBACCCBE@9999/9AC>>9
@31DOO:00190:00557
ACGAGTGCGTTCCCCATGTCGTAGGTACTC
+
BA===@9;98<?;C8<;;;AC?AA<;9999
@31DOO:00150:00640
ACGCTCGGACATGCCCCAGGTA
+
?@=1---*,,228BCH91/56,
@31DOO:00154:00609
ATCAGACACGGACACAGCAGAACACAC
+
9779499@995<AADCDCCCE@BA??B
@31DOO:00162:00620
TGATACGTCTCCTTCCTTAGTTACTTCA
+
>>=@999?911:<:?-1-/11,849244
@31DOO:00179:00641
TGATACGTCCCCCTCCCCCCCC
+
BBBB:<<CCDCE0<<AAAAAAA
@31DOO:00179:00649
TGATACGTCTCCTTCCTTAGTTACTTCA
+
4>>>99999992924:8781-+,,,*/8
@31DOO:00181:00617
ATCAGACACGGACACAGCAGAACACACA
+
BAAA?>;;<;,1/686999495/;;10-
@31DOO:00182:00643
TCTCTATGCGCTCCCCCCCACATGTCTAAGGTACTG
+
<9;BBC9;;@@9999999&9999A@@9959549494
@31DOO:00185:00649
CGTGTCTCTAGGCACAGGATTTTGTGTAG
+
BCD::<BABAA=@;99D@9999/9>999@
@31DOO:00151:00691
AGCACTGTAGCTGTCACTAGTTTTTTTTACTTTTTT
+
9>99444944448884:;444444444$////////
@31DOO:00151:00693
TCTCTATGCGCTCCACATGTCTAAGGTTA
+
888;@A@AB<<;;?B@A<99?<?--+-*,
@31DOO:00152:00691
TCTCTATGCGCTCCACATGTCTAAGGT
+
4449@A9;>BDCC@DCEBA@;445969
@31DOO:00153:00676
TCTCTATGCGCTCCACATGTCTAAGGTACT
+
944=944?BBBBF@BBBA<99;6,,*,,,,
@31DOO:00156:00689
CGTGTCTCTAGGCACAGGATTTTGTGTAGA
+
@ABBBCCCCCC?AACCCEA@>?/9994844
@31DOO:00159:00682
ATCAGACACTCGGA
+
43344///////,/
@31DOO:00161:00684
ATCAGACACGGACACAGCAGAACACACA
+
BBBB::<BCC=A@BAA<<;;?;>>9936
@31DOO:00161:00685
ACGAGTGCGTTCCCATGTCGTAGGTACTC
+
999:;999@?59914444;994?>>9999
@31DOO:00171:00666
TACTGAGCTACACACACAGAAAGATTGGTG
+
99;>B@AACBA9999444444-49;;9840
@31DOO:00173:00671
AGCACTGTAGCTTTCACTAGTTACTTGT
+
>@BABBCA@@999-4:;9=AF@CCC=AA
@31DOO:00175:00650
TCTCTATGCGCTCCACATGTCTAAGGT
+
<BHAA@BA@<;9A>999=@>9<<@@?@
@31DOO:00175:00670
TGATACGTCTCCTTCCTTAGTTACTTCAGT
+
;;;9;<<12/87:111:=999;==9=@999
@31DOO:00178:00679
ATATCGCGAGGGTATGGAAGACTCTATAG
+
A@BB@>>999919@ABCDABCBCF@@??:
@31DOO:00180:00651
TACTGAGCTACACACACAGAAAGATTGGTGCT
+
??9;9899;889444444488:>BB@B@CCAC
@31DOO:00180:00659
TGATACGTCTCCTTCCTTAGTTACTTCAG
+
99;;;;AA;<<=?>B69699:6;9B>@=@
@31DOO:00180:00683
TGATACGTCTCCTTCCTTAGTTACTTCAGT
+
BB=@=@;<;>;?@6:248844244856///
@31DOO:00196:00667
AGCACTGTAGCTGTCACTAGTTATTGT
+
;BB;9;DB;;=BC<<<BBCBB?AA@B;
@31DOO:00198:00679
AGTATCAGCCTCGCCATGACGAAGGTAATTCC
+
44444994423778244////1:67/1,/77,
@31DOO:00151:00728
TATAGCTCGCACG
+
44444,,,,,/44
@31DOO:00155:00735
ACGCTCGACATGCCCAGGTAGCAGGG
+
99@999<;;A>;;857;,/../,,,*
@31DOO:00155:00747
CGTGTCTCTAGGCGACATGGATTTTGTGGTAGAGGG
+
/89=999/,,,*,,,//.424999,444244///8+
@31DOO:00159:00709
ACGCTCGACATGCCCAGGTACAGGA
+
=:4;8999994444-488847,,*,
@31DOO:00165:00704
TAGTATCAGCCTCGCCATGACGAAGGTATTCC
+
9<CCCCDCCC799995999AA996924498?8
@31DOO:00171:00710
ATATCGCGAGGGTATGGAAGACTTTATAGAG
+
BECB@?@@@@A:@@995959>>>>8>>:00.
@31DOO:00171:00715
TCTCTATGCGCTCCACATGTCTAAGGT
+
9<;<CD>BCCEBC@CDDBBBBCD@C?A
@31DOO:00173:00744
ATATCGCGAGGGTATGGAAGACTCTATA
+
;:99AC@AABC?EDAA?A6<;A???B?7
@31DOO:00184:00726
TAGTATCAGCCTCGCCATGACGAAGGTATTCC
+
9=A@C9<<A@=ACDC@BBBB>99295999:@5
@31DOO:00188:00719
ACGCTCGACATGCCCAGGTACAGGAG
+
>>?=>><=<<BBCG@BB>;:499;=8
@31DOO:00195:00722
TAGTATCAGCCTCCGC
+
9AB;<;<,,,*,,*,/
@31DOO:00151:00774
CGTGTCTCTAGGCACAGGATTTGTGTAG
+
4499==CCCAB@ABA@@=999199999>
@31DOO:00154:00760
TCTCTAGCGCTCCACATGTC
+
:994;999444424;-****
@31DOO:00157:00784
ACGAGTGCGTTCCCCCCCCCCCCCCCCCATGTCGTAGGTACTC
+
94@>998C9959994444444444444"4444;AB;><<944A
@31DOO:00165:00783
TGATACGTCTCCTTCCTTAGTTACTTCA
+
49>;;11//8<,1,/,/,//8544424:
@31DOO:00175:00762
TAGTATCAGCCCCCCCCCCCCCCCCCCCCCTTTTCGCCCCCCCCCCCCCCCCCCCCCAT
+
49444449444444444444444444444"4;;28>===99999999999999999",*
@31DOO:00179:00762
TGATACGTCTCCTTCCTT
+
DBBAABBBBCC;<;<ACB
@31DOO:00157:00820
TGATACGTCTCCTTCCTTAGTTACTTCA
+
98=;99>989@>B?DADCFGC<<<B>A9
@31DOO:00178:00813
TATGAGCTACACACACAGAAAGATTGGT
+
<1//66449=BBAACCG@>>9898<>;>
@31DOO:00178:00833
TGATACGTCTCCTTCCTTAGTTACTTCA
+
BBCB9<<A@>?=@>@?@?999;>9969?
@31DOO:00181:00818
ATATCGCGAGGGGTATGGAAGACTTTATAGAG
+
A>@@ABBB@AAA4<<AA?B@D@98808888??
@31DOO:00187:00830
AGCACTGTAGCTGTCACTAGTTTACT
+
?998@>944994444///////+488
@31DOO:00188:00822
GGGGACGAGGGGTGCGTTTTTTTTTCCCCCCCC
+
BBB2BBBBCBB9BCBBBBCB@@C;"44444444
@31DOO:00195:00847
TAGTATCAGCCTCGCCATGACGAAAGGTAT
+
9:@AABB<<<A9999599111///+/,///
@31DOO:00196:00830
TACTGAGCTACA
+
1,,,,,,8444/
@31DOO:00199:00847
ACGCTCGACATGCCCAGGTACAGGAG
+
?@BB811111////+/:243?9;244
@31DOO:00161:00857
TATATGACTCGACAATGTCAGAAGTACAG
+
4488944444444424444866,//////
@31DOO:00168:00861
TCTCTATGCGCTCCACATGTCTAAGGTAC
+
BBBBBCC@@ABAACBCBAB<;<979?99<
@31DOO:00173:00852
TCTCTATGCGCTCCACATGTCTAAGGTA
+
8?@9944499B@A=ADFBBAAA=;>;?@
@31DOO:00175:00867
ATCAGACACGGACACAGCAGAACACAC
+
?@A@@@@ABC@CDDED??CDB=;;998
@31DOO:00176:00856
TACTGAGCTACACACACAGAAAGATTGGT
+
>8999@?@?@BBBBAAABBBC@BCCAD?A
@31DOO:00205:00029
ATACTCCTCCTCCTACTGACATGCGTC
+
/./6442//,//,///64444944444
@31DOO:00201:00064
AGCACTGTAGCTGTCACTAGTTACTTGT
+
99>94449>@ABBBCB99<9959?>;99
@31DOO:00243:00146
ACGAGTGCGTTCCCCATGTCGTAGGTACTC
+
BB?@;9994;2444,4444/7///,.///6
@31DOO:00205:00199
ATCAGACACGGACACAGCAGAACACACAG
+
988999;BBA=ACBA=:<<11,1;11.=8
@31DOO:00212:00170
ATCAGACACGGACACAGCAGAACACAC
+
9;;BBCCCCC@BB@111//,,220,,.
@31DOO:00223:00165
AGCACTGTAGCTGTCACTAGTTACTTGT
+
>@=@9;:=ABAAACHB@;<9969>B=AA
@31DOO:00224:00153
ACGAGTGCGTTCCCATGTCGTAGGTACTC
+
>>>A@@@@A@59919@@A<111/,0//66
@31DOO:00248:00153
TCTCTATGTCGCTCCACATGTCTAAGGTA
+
////,,0,,/7666:9;:94444/78,//
@31DOO:00203:00212
TCTCTATGCGCTCCACATGTCTAAGGTAC
+
<=CAFFCCAAGBC?;;<@>>>94242444
@31DOO:00208:00215
TCTCTATGCGCTCCACATGTCTAA
+
9;9<AABBCCB?A89999@991-+
@31DOO:00218:00232
ACGCTCGACATGCCCAGGTACAGGAG
+
CB?=9;<;<9AAAC@BC@><@44544
@31DOO:00200:00261
TACTGAGCTACACACACAGAAAGACTTGGTG
+
AABBB?@@@@>@<?11/022202///56,/4
@31DOO:00227:00256
TGATACGTCTCCTTCCTTAGTTACTTCAGTG
+
9<AA<<=CCCD@C@C@B799>;>>B699994
@31DOO:00229:00298
ATATCGCGAGGGTATGGAAGACTCTATA
+
989??99999A>@9496:24;;<<00..
@31DOO:00201:00317
TAATAACAGCCTCGCCATGACGAAGGTATTCC
+
9949><ABBC?B;;;=A>>A?9969>A@BAC@
@31DOO:00202:00334
AGCACTGTAGCTGTCACTAGTTACTTGTG
+
9>>?><49@>9;;@A@>@AAA@A;1-1<1
@31DOO:00229:00343
CGTGTCTCTAGGCACATGGA
+
>9<9999994424/////,/
@31DOO:00207:00449
TCTCTATGCGCTCCACATGTCTA
+
8444999;=;;=<11/27////,
@31DOO:00227:00439
ACGCTCGACATGCCCAGGTACAGGAGA
+
99>>>>>=9=>911,1@;20188,/44
@31DOO:00241:00443
ACGCTCGACTACAGGAGACTG
+
BBBBBBB@CCBC998<BCCCC
@31DOO:00245:00407
AGCACTGTAGCTGTCACTAGTTACTTGT
+
;@BCCDDAABBCDCCC@@?99599><99
@31DOO:00245:00444
TCTCTATGCGCTCCACATGTCTAAAGGGTAC
+
CCBC@@<91>;11,/1:8499944-44-444
@31DOO:00208:00499
ATCAGACACGGACACAGTCAGAACACAC
+
A:89<<1/1::8777///////,/4444
@31DOO:00215:00456
TGATACGTCTCCTTCCTTAGTTACTTCA
+
CA?;;;@@>AB@CDC?E@@9959>@699
@31DOO:00218:00483
CGTGTCTCTAAGGCACATGGATTTTGTGTAG
+
49A99916/1,/7722,,,*,,,,*,00089
@31DOO:00226:00455
CGTGTCTCTAGGCACAGGATTTTGTGTAGA
+
C::<CCAAAAA=@A@@BA9999/9>@@999
@31DOO:00230:00475
ACGCTCGACATGCCCAGGTACAGGAG
+
B999ABBBEBBBCC?BBACBC;;9<B
@31DOO:00230:00478
ACGCTCACATGCCCAGGTACAGGAG
+
;>BBCC=::>@?;<@A899@@A=@@
@31DOO:00232:00474
AGCACTGTAGCTGTCACT
+
@@@BBBCD:;<DB@>@@8
@31DOO:00234:00477
ATCAGACACGGACACAGCAGAACACA
+
937B<<:CDC@CA@999998424444
@31DOO:00236:00460
CGTGTCTCTAGGCACAGGATTTTGTGTAG
+
B@?AAADBCCC?BAB;;9<BBA6@@>>>@
@31DOO:00240:00471
AGCACTGTACGCTTCTTCACTTAGTTTACTTGTGTG
+
1////////44442442444424444-44489444/
@31DOO:00240:00475
TACTGAGCTACACACACAGAAAGATTGGT
+
9948499ACGCCBBBCCCBBA=BCB?A?B
@31DOO:00243:00457
TACTGAGCTACACACACAGAAAGATTGGT
+
49<;;9BCCDDGCC;49@99909984;@B
@31DOO:00202:00529
AGCACTGTAGCTGTCACTAGTTTACTTGTG
+
>@9;;94?B99;A;<;9:@94:-448,111
@31DOO:00210:00545
TGATACGTCTCCTTCCTTAGTTACTTCA
+
A@A998448@@59299:9>>>5999699
@31DOO:00214:00516
TAGTATCAGCCTCGCCATGACGAAGGTATTCC
+
4@AAAAC@A@@@CBB?BBB?=AA8::<BBAF?
@31DOO:00220:00524
TAGTATCAGCCTCGCCATGACGAAGGTATTCC
+
;<@@CCCBBCCCC??=>==@CCB@C@<<<@A?
@31DOO:00224:00500
ATCAGACACGGACACAGCAGAACACACAG
+
9889999;A@>BDDAA>>?9959>>>30.
@31DOO:00226:00525
ATCAGACACGGACACAGCAGAACACAC
+
@>??;;;BDD8=<C?@9<<;;:88--,
@31DOO:00233:00536
ACGCTCGACAGTACCAGGAG
+
B@=99811111//6768244
@31DOO:00244:00537
ACGAGTGCGTTCCCTGTCGTAGGTACTCC
+
A@9<<B>>>@544-9;;@BBEC>A;9995
@31DOO:00202:00597
ATCAGACACGGACACA
+
90.///,228,/////
@31DOO:00221:00582
ATCAGACACGGACACAGCAGAACACACA
+
@AAC;;<DAA2;9944444492444434
@31DOO:00234:00579
ATATCGCGAGGGTATGGAAGACTCTATAG
+
BABCB>?:49919@B@<BAB<9:>?????
@31DOO:00238:00584
AGCACTGTAGCTGTCACTAGTTACTTG
+
=@@<9<?BCBBBBA999911/,,,00*
@31DOO:00238:00586
ACGAGTGCGTTCCCCCCCCCATGTCGTAGGTACTC
+
4;BB@AADCB799999999"9>A>@>@>?6;9@@A
@31DOO:00247:00571
AGCACTGTAGCTGTCACTAGTTACTTGTG
+
=9@;44?A@@@>>>>>9999954888844
@31DOO:00200:00601
ATCAGACACGGACACAGCAGAACACAC
+
@BB??AB9<<8<<@999999?;>?993
@31DOO:00200:00609
ATCAGACACGGACACAGCAGAACACAC
+
9;ABBCBBFC@CCCDCBBCCC@CB=@@
@31DOO:00202:00642
AGCACTGTAGCTGTCACTAGTTACTTGTG
+
ABBB<<>CCA@@;99999999594><>@@
@31DOO:00211:00615
ATCAGACACGGACACAGCAGAACACAC
+
>>89994:998=4;:CA>=BB8;94;9
@31DOO:00218:00644
ATATCGCGAGGGTATGGAAGACTCTAATAG
+
;B;;9@?9444-4:78,/,///,,,,*...
@31DOO:00225:00620
ATCAGACACGGACACAGCAGAACAC
+
9;BB<<=BAA>=1-,,,,/66,//6
@31DOO:00225:00644
TCTCTATGCGCTCCACATGTCTAAGGTA
+
@A=?ACBBA<:9?<94:44A=?A@A=?>
@31DOO:00230:00628
ACGCTCGACATGCCCAGGTACAGGAGAA
+
49;;@AABA@@;94-499@@;;;:</1,
@31DOO:00235:00623
TAGTATCAGCCTCGCCATGACGAAGGTAATC
+
A@@@BB=<>CBCCCC?;//111/,/,//,//
@31DOO:00238:00601
ATATCGCGAGGGTATGGAAGACTCTATAG
+
=;=>9<;CCDH>CBAA7929A@>?CCBBC
@31DOO:00238:00619
ACGCTCGACATGCCCAGGTACACTG
+
@?@@@?ACBBBCEE<=<?@79=444
@31DOO:00239:00621
ACGCTCGACATGACCCAGGT
+
>9;;91/>1,,///282:;1
@31DOO:00244:00610
AGCACTGTAGCTGTCACTAGTTACTTGT
+
C??AGBBBAAACBBBGBD@AA@C@@=@@
@31DOO:00247:00631
TCTCTATGCGCTCCACATGTCATGA
+
ADCCCCCBBBA999711///,////
@31DOO:00212:00662
CGTGTCTCTAGGCACAGGATTTTGTGTAGA
+
B@@@ABBB<<<B9999424999,94:9444
@31DOO:00221:00663
AGCACTGTAGCTGTCACTAGTTACTTGT
+
//////1<?@>A@?@??>?995999<@>
@31DOO:00229:00681
AGCACTGTAGCTGTCACTAGTTACTTGT
+
=>?;<>BB@=<;;BB@@@CA=;@@A?;8
@31DOO:00233:00666
TCTCTATGCGCTCCCACCATGTTCTAAAGGGTA
+
/666/449>99499-442494424499-44-44
@31DOO:00240:00678
TCTCTATGCGCTCCACATGTCTAAGGTA
+
@ABCCCBAACDBC?AABB@;@9959699
@31DOO:00245:00681
CGTGTCTCTAGGCACAGGATTTTTTGTGTAG
+
BCCCBCCBBAAAB9;9B?999999*9>>>AB
@31DOO:00209:00730
ACGAGTGCGTTCCCATGTCGTAGGTACCACTC
+
@@BB?=@@8;7<B>BCCCCC>8,+,)))((((
@31DOO:00217:00731
TGATACGTCTCCTTCTTTAGTTACTTCA
+
CBA@@CC;48@5959<<8;11-/887=?
@31DOO:00219:00748
TCTCTATGCGCTCCACATGTCTAAGGTA
+
C<;<@>999994989@C9>994424244
@31DOO:00221:00718
ACGAGTGCGTTCCCCATGTCGTAGGTACTC
+
>>99;@>@@@5999/999>;-,,0*-,,,,
@31DOO:00222:00705
AGCACTGTAGCTGTCACTAGTTACTTGT
+
@AABBCCC;<<A@@9;;99@@:<11,//
@31DOO:00226:00741
TGATACGTCTCCTTCCTTAGTTACTTCA
+
DCGB>??CCBB?A?A242999499969>
@31DOO:00227:00708
TAGTATCAGCCTCGCCATGACGAAGG
+
:<CNCCCBA=2444424//7///,/,
@31DOO:00229:00721
AGCACTGTAGATGTCACTAGTTACTTGT
+
=>994449>AA@?>98999@@@DCCCHD
@31DOO:00231:00727
ATATCGCGAGGGTATGGAAGACTCTTAAT
+
9:ABAABA?@C;<9@@5964/66.,*,*,
@31DOO:00232:00705
TAGTATCAGCCTCGCCATGACGAAGGTATTCC
+
449@AABCA@=@;<<?CB<==CC@CCB@A=@@
@31DOO:00242:00711
ACGCTCGACATGCCAGGTACAGGAG
+
499;@B@@9<@11-/15/.4AA@A;
@31DOO:00201:00781
TCTCTATGCGCTCCACATGTCTAAGGT
+
>?>BBC<;<BB9;8<BCBBBCCC>A>A
@31DOO:00227:00786
TCTCTATGCGCTCCACATGTCTAAGGT
+
?A@CD<:<BCCAC@BAAB@@@?@=@69
@31DOO:00228:00768
AGCACTGTAGCTGTCACTAGTTACTTGT
+
99@944:99948444//////,4449:9
@31DOO:00238:00788
TACTTGAGCTACACACACAGAAAGATTGGT
+
44442449;>99999994448856/.,.4.
@31DOO:00238:00798
TCTCTATGCGCTCCACATGTCTAAGA
+
<@>111::BBCBB8;<BAA@?B<,**
@31DOO:00201:00840
ACGCTCGACATGCCCAGGTACAGGAG
+
4499999999999909?;>89;D=>>
@31DOO:00215:00836
ACGCTCGACATGCCCAGGTACAGGAG
+
@@=?BB@@ACA@@G@@@>@:99@<@;
@31DOO:00216:00836
CGTGTCTCTAGGCACAGGATTTGTGTAG
+
48>BABAAAB=9>9999599919@>>>>
@31DOO:00241:00800
ATATCGCGAGGGTATGGAAGACTCTATA
+
CABBB@C@99919B997<@CCCBCCCA?
@31DOO:00203:00856
CGTGTCTCTAGCACATGGATTTGTTGTA
+
@@9<999444444;:4/,///+,,*,,,
@31DOO:00232:00868
CGTGTCTCTAGGCACAGGATTTTGTGTA
+
>@?;;<ACBAB@<<;>=644;;-1////
@31DOO:00257:00035
TGATACGTCTCCTTCCTTAGTTACTTCA
+
@BABB?=@@BA>??B79599949>><>E
@31DOO:00258:00005
AGCACTGTAGCTGTCACTAGTTTAC
+
BB@@ABBDCAABABABCC8,**)*(
@31DOO:00258:00026
ATCAGACACGGACACAGCAGAACACAC
+
10011///6989;::999999<>AA@@
@31DOO:00267:00011
ATATCGCGAGGGTATGGA
+
??B?ABC;<=HACCCB=A
@31DOO:00267:00040
TCTCTATGCGCTCCACATGTCTAAGGT
+
?AABJDABBCDCCAC@AAB==995969
@31DOO:00267:00048
TACTGAGCTACACACACAGAAAGAT
+
BBBBDB;;;@>>>994444//+//,
@31DOO:00273:00032
CGTGTCTCTAGGCACATGGATTTTGTGTAGAG
+
9<<CBBHDAAAFBBB99959999/994/////
@31DOO:00277:00036
ACGAGTGCGTTCCCCAT
+
BB@@@@<<<C@CHH:CB
@31DOO:00279:00045
ACGAGTGCGTTCCCCATGTCGTAGGTACTC
+
8?=>@@<<<A@CDK:KEDAAB@@?;>>999
@31DOO:00281:00005
ACGAGTGCGTTCCCCATGTCGTAGGTACTC
+
BB??>@==>>5999/9@@ACCCCC@C<=<C
@31DOO:00294:00028
TCTCTATGCGCTCCACACTGTCTAA
+
98449:99@=9:>594/////6,,*
@31DOO:00298:00038
ACGCTCGACATGCCCAGGTACAGGAG
+
@<<<DCCFDCCCCDBBB?@?A@@=@B
@31DOO:00266:00081
CGTGTCTCTAGGCACATGGATTTTGTG
+
;<CDBBBCBBCA@@>:::,1///*,,,
@31DOO:00273:00060
TGATACGTCTCCTTCCTTAGTTACTTCA
+
ABBBBBBA?ACBD?C@C@CAA=@DHACE
@31DOO:00285:00072
TGATACGTCTCCTTCCTTAGTTACTTCA
+
BBBBAABDDCD@B@C@D@BBB@B@B@B@
@31DOO:00288:00066
TCTCTATGCGCTCCACATGTCTAAGGTA
+
B??@DCFBC::<B@AABA;<<A@<><>?
@31DOO:00289:00056
ACGAGTGCGTTCCCCATGTCGTAGGTACTC
+
?@9;<B@@>@;@@@6@ACCCDCCC?@@@@@
@31DOO:00263:00102
ACGAGTGCGTTCCCCATGTCGTAGGTACTC
+
@AA@@ACCAA=@@@6@CC?@ACB?>B;<;A
@31DOO:00251:00154
TCTCTATGCGCTCCACATGTCTAAGGTA
+
AA@AAA;;=CCAA?B;<<99991,1,11
@31DOO:00254:00156
ATATCGCGAGGGTATGGAAGACTC
+
>;99;@@<=>KCB@>8+-+-****
@31DOO:00280:00157
CGTGTCTCTAGGCACATGGATTTGTGTAG
+
9<9@BC<<=A@;>>9999<99904;;994
@31DOO:00280:00243
CGTGTCTCTAGGCACAGGATTTTGTGTAGA
+
???==@:;<<>?@@@>><?A??/99B?999
@31DOO:00258:00285
TCTCTATGCGCTCCACATGTCTAAGGT
+
@@@AAACCCDE>>=?BBBBGDECCC@@
@31DOO:00262:00291
ATCAGACACGGACAC
+
86.11/,*,*)****
@31DOO:00284:00274
CGTGTCTCTAGGCACAGGATTTTGTGTAGAGGC
+
A@BCDCDCA@A@;;9;969??>/9998444424
@31DOO:00294:00284
ATATCGCGTACGGG
+
:74448/1/////+
@31DOO:00295:00276
TGATACGTCTCCTTCCTTAGTTACT
+
CEBBBABAAADBCFC61-11/,//,
@31DOO:00254:00346
CGTGTCTCTAGGCACAGGATTTTGTGTAGAG
+
99944449499<==;9984449,94;99444
@31DOO:00287:00308
CGTGTCTCTAGCACAAGATTTGTGA
+
,,,,//94449;44424499-1,,,
@31DOO:00252:00385
ATATCGCGAGGGTATGGAAGACTCTATA
+
@@BCCCC@CCDADCA@;=;@@@?@@BAA
@31DOO:00287:00382
TAGTATCAGCCTCGCCATGACGAAGGTATTCC
+
:;ACBACB;9<;<;9?BB;<;AA<@=?9969@
@31DOO:00292:00371
TAGTATCAGCCTCGCCATGATGAAGGTATTCC
+
DCCCECDC@??@CCCBCBBA>>>5969;B;>=
@31DOO:00254:00419
TCTCTATGCGCTCCACATGTCTAAGGTAC
+
;44;;9;<==:>A?B<99@>999242444
@31DOO:00262:00444
TAGTATCAGCCTCGCCATGACGAA
+
4444949=;;=?;;98>86/111,
@31DOO:00270:00416
TACTGAGCTACACACACAGAAAGATTGGT
+
9;<BBACDAAAB;:99@@911-//0,.64
@31DOO:00278:00440
TGATACGTCTCCTTCCTTAGTTACTTCA
+
;899;@A@?>@<?6969@BBCEAAABDE
@31DOO:00281:00423
TCTCTATGCGCTCCACATGTCTAAGGTA
+
?@@B;<=ACDDCB?AADCCCDIC?B599
@31DOO:00251:00491
TATTTTTTTTTTTTTTTTTTTTTGA
+
8444488999999944444444"44
@31DOO:00268:00479
AGCACTGTAGCTGTCACTAGTTACTTGT
+
99=9<<@AAACCCC;98849969@D=99
@31DOO:00275:00472
TACTGAGCTACACACAACAGAAAAG
+
@ADBBCCB;;9911//,///,,,*,
@31DOO:00277:00491
ATATCGCGAGGGTATGGAAGACTCTATAG
+
=?=@@ABB;;909@@>8<8<BA;;;BAA:
@31DOO:00289:00467
TGATACGTCTCCTTCCTTAGTTACTTCAGT
+
@@>@<<<BBBB;<;=>A<@995944:9=?E
@31DOO:00250:00506
ATATCGCGAGGGTATGGAAGACTCTATAGAG
+
@;@BCAB@@?><@999<C<>@>>>8;:A>;;
@31DOO:00270:00542
TACTGAGCTACACACACAGAAAGATTG
+
B9<<B@@@>>><11/////4858:91.
@31DOO:00275:00512
ACGAGTGCGTTCCCCATGTCGTAGGTACTC
+
8>=9999>442444,4999?994;484444
@31DOO:00292:00520
TGATACGTCTCCTTCCTTATTTACTTCA
+
CCCBBBCB<<=@CABAA>>>>1999@99
@31DOO:00293:00506
TCTCTATGCGCTCCACATGTCTAAGGTA
+
BAAAAABAAB?=9599984944424244
@31DOO:00294:00533
TGATACGTCTCCTTCCTTAGTTACTTCA
+
BCBBAABC??@??<@5459996991,1:
@31DOO:00299:00505
GATATCGCGAGGGTATGGA
+
:;;BB988;4/1+////,/
@31DOO:00256:00565
TCTGAGCTACACACACAGAAAGATTGGTGCTG
+
449>==BC<<DBBBBBBA@?9>8969594>@1
@31DOO:00256:00594
TCTCTATGCGCTCCACATGTCTAAGGTA
+
BBA?>C321::8:<?999944/*)*)**
@31DOO:00264:00586
ACGCTCGACATGCCCAGGTACAGGAG
+
=@=?AAAACCC@@@9995;?>@B=AA
@31DOO:00265:00597
TACTGAGCTACAACACAAC
+
A@BBC;41:://,,0,,*,
@31DOO:00276:00579
CGTGTCTCTAGGCACAGGATTTTGTGTAGA
+
BA@AACCCCEC=@<994:4499-9=9;444
@31DOO:00293:00567
ATATCGCGAGGGTATGGAAGACTCTATAGAGG
+
=>999@9999?:9949295;=8878816.44,
@31DOO:00250:00600
ATATCGCGAGGTATGGAAGACTCTATAGA
+
@BBBBA;>11,1/88:CB>CCBBB>:::,
@31DOO:00253:00644
TACTGAGCTACACACACAGAAATGATTGG
+
=>?>>99999999>91////8+//84379
@31DOO:00267:00638
ACGCTCGACTGCCCAGGTACAGGA
+
C<99@?1116688+4424444424
@31DOO:00285:00630
TACTGAGCTACACACACAGAAAGATTGGT
+
<@@@CC@:;;1-,-,,///44-44377?B
@31DOO:00292:00642
ATATCGCGAGGGTATGGAAGACTCTATA
+
879<9@A@ACD>C9995959999>?8::
@31DOO:00294:00639
TACTGAGCTACACACACAGAAAGATTGGTG
+
444499@BD@@@@;99@?999148399=<?
@31DOO:00258:00655
TCTCTATGCGCCTCCACATGTCTAAGGT
+
4444;;><///,/85667///,,,*/,/
@31DOO:00264:00682
ATCAGACACGGACACAGA
+
90.///8//4244:><11
@31DOO:00298:00696
TCTCTATGCGCTCCACATGTCTAAGGT
+
9449??@>?>999;<111=>@CG=A=A
@31DOO:00253:00702
TGATACGTCTCCTTCCTTAGTTACTTCA
+
?ABB9<<BBBA?B=A=A=@@B8;<A=@A
@31DOO:00256:00720
ATATCGCGAGGGTATGGAAAACTCTATAGAG
+
98;A;99A99919>=A@EEE:F><;>>?973
@31DOO:00257:00715
ATATCGCGAGGGTATGGAAGACTCTATAGA
+
98:99>><<<A<ACFGCGBECBCDCECC:;
@31DOO:00260:00711
ACGAGTGCGTTCCCCATGTCGTAGGTACTC
+
89@@A>>>@@6999/4999:9416::<11/
@31DOO:00263:00717
ACGCTCGACATGCC
+
?A@?ACCCBB>989
@31DOO:00267:00716
ATATCGCGAGGGTATGGAAGACTCTATAG
+
=?C:89@@999199999:9444377....
@31DOO:00250:00782
ATCAGGAACCACCG
+
4884424242442/
@31DOO:00272:00773
TAGTATTCCCAGCCCCCCCCCCCCCTTCGCCCCCCCCCCCCCCCCATTGACGAA
+
?>?111,/8+//////////////"/,//;;;>AAAAAAA>;;;"/,***0000
@31DOO:00278:00777
TCTCTATGCGCTCCCCCCCACATGTCTAAAGGGTAC
+
=991>;//11//444444&///////499-44-444
@31DOO:00256:00804
TACTGAGCTACGATTGGTGCTGCG
+
@A@>;;9<;;;<;B?A69994444
@31DOO:00273:00836
TCTCTCCACATGTCTAAGGTACTG
+
B@AACE@CCCBABEEC>@>ACBBB
@31DOO:00282:00837
ATATCGCGAGGGTATGGAAGACTCTATAG
+
AA:;;CCCBAA>BCCC?C?AA@>BBB???
@31DOO:00290:00811
ACGCTCGACATGCCCAGGTACAGGAG
+
9:@@BABBB@:44409>;>?@9969@
@31DOO:00292:00818
ATCAGACACGGACACAGCAGAACACAC
+
BAABBGCDCC>AACAAAA@CB@AA;;;
@31DOO:00252:00872
ACGCTCGCATGCCCAGGTACAGGAG
+
BBBBCCA;99444199699>>>;>>
@31DOO:00253:00888
TGATACGTCTCCTTCCTTAGTTACTTCA
+
;;B@@@AA@>>;>592:?==??;99644
@31DOO:00262:00862
TACTGAGCTACACACACAGAAA
+
///66;BCCCA=9994911--+
@31DOO:00266:00879
TACTGAGCTACACACACAGAAAGATTGGTG
+
@@@@@>9899999??@9>>>@<@??=?57:
@31DOO:00284:00896
TAGTATCAGCCTCGCCATGACGAAGGTATCC
+
BBBBCA=?:959?@@<A@<<<A>:;:<11/,
@31DOO:00288:00890
TCTCTATGCGGCTCCACATGTCTAAGGT
+
4444=?91/1,///566:994>?92424
@31DOO:00293:00889
AGCACTGTAGCTGTCACTAGTTACTTGT
+
>>94449999;@CBAAA@AAA@B;;9;@
@31DOO:00253:00914
TAGTATCAGCCTCGCCATGACGAAGG
+
@@BBCBCC@=;6;11,1A99441,/,
@31DOO:00272:00923
AGCACTGTAGCTGTCACTAGTTACTTGT
+
ABBCCCCCDBCEAAB;99999699959>
@31DOO:00275:00915
ATCAGACACGGACACAGCAGAACACACAGA
+
>?@?@@@ACD?BBBAA@@@>>6999933..
@31DOO:00308:00041
ACGCTCGTACCATGCCAGGTAGTCAGAGAC
+
?=4949444=?;;:=64/,/8-,,,,,066
@31DOO:00308:00044
ATATTGCGAGGGTATGGAAAGACTCTATA
+
CBBB?AB99;C?B@A@59919?>?>AA@?
@31DOO:00309:00009
TAGTATCAGCCTCG
+
99@ABBBCCCA<;<
@31DOO:00324:00043
ATCAGACACGGACACAGCAGAATAC
+
BBBB?=?@;97<CCAAACCCC@BB@
@31DOO:00328:00040
TAGTATCAGCCTCGCCATGACGAAA
+
;BAA>AAAC@>9999594////,,*
@31DOO:00334:00022
ATACGTCGTCCGT
+
9<4//////87,,
@31DOO:00302:00053
TCTCTATGCGCTCCACAAGTCT
+
@=@@ABCCBCC??=?CBA@=>>
@31DOO:00309:00094
ATATCGCGAGGGTATGGAAGACTCTATAGA
+
108888A9:1>:;111-1-///..37....
@31DOO:00336:00064
TGATACGTCTCCTTCCTTAGCTTACTTCAGG
+
;;A>@@9999969;?59544449=8877//,
@31DOO:00320:00108
ATCAGACACGGACACAGCAGAACACAC
+
=889>>>>==>;;<AG@;;9B7<;;;<
@31DOO:00326:00121
TCTCTATGCGCTCCACATGTCTAAGGT
+
>99<<BBBCDA@@?C;<<BAA9969<9
@31DOO:00340:00115
TACTGAGCTACACACACAGAAAGATTGGT
+
B???BBCBBBBCBB::<CAB@=@@?>A<@
@31DOO:00307:00157
CGTGTCTCTAGGCACAGGATTTGTGTAGA
+
(*,,///,///,/8;44:;??:>@>>@@9
@31DOO:00313:00171
TCTCTATGCGCTCCACATGTCTAAGGTA
+
=9;<@@@@BBCCC=A=><BAB9969699
@31DOO:00328:00150
TCTCTATGCGCTCCACATGTCTAAGAT
+
94?9<<<CBBCCBBCCEBCBBBC@CB9
@31DOO:00301:00214
TCTCTATGCGCTCCACATGTCTAAGGT
+
@AAAABCCCCCBA<@9999999424:4
@31DOO:00304:00239
ACGAGTGCGTTCCCCCATGTCGTAAG
+
9999999@@@69999+444<80**)*
@31DOO:00309:00222
ATATCGCGAGGGTATGGAAGACTCTATAGAAG
+
@@@CCABA=<<:9?AA99:9@88333....,.
@31DOO:00313:00238
ATATCGCGAGGGTATGGAAGCCTCTATAGAG
+
97999;AAACCA<=;959A@;:=>111><:>
@31DOO:00328:00224
ACGCTCGACATGCCCAGGTACAGGAG
+
=?>9;9AABAAAAC<@A@;7499584
@31DOO:00329:00209
TCTCTATGCGTTCCACATGTCTTAAGG
+
44444:9444@5924;;/////,/,/,
@31DOO:00341:00221
TGATACGTCTCCTTCCTTAGTTACTTCAGTGCA
+
BBB?@AACCBC@B@C7/,111,11-+1@111<9
@31DOO:00346:00246
ATCAGACACGGACACAGCAGAACACACAGAC
+
@?BBBBBBBB@CCCA?=>>9959@998;01.
@31DOO:00327:00282
TGATACGTCTCCTTCCTTAGTTACTTCAG
+
@@=:111;;@@595929549959995999
@31DOO:00336:00255
AGCACTGTAGCTGTCACTAGTTACTTGTTG
+
=@99444444944448999442///,//,/
@31DOO:00339:00292
TGATACGTCTCCTTCCTTAGTTACTTCA
+
CB@B:;99<BA>A?B=B=@@@>A@@=AB
@31DOO:00348:00259
AGCACTGTAGCTGTCACTAGTTACTTGT
+
BBA@AAACAAACBBBBBBCCA>?>>6;;
@31DOO:00320:00331
TACTGAGCTACACACACAGAAAGATT
+
A?@@@@@<99>>999944444-4431
@31DOO:00325:00313
TACTGAGCTACACACACAGAAAGATTTGGTGC
+
B?@A@A@>>>@<<=ABB@>>=08433,31344
@31DOO:00325:00315
TACTGAGCTACACACACAGAAAGATTGGT
+
8=>>;<<ABABBBCBAAACBB>A<;7;=8
@31DOO:00340:00302
ATCAGACACGGACACAGCAGAACACACAG
+
488>;99AAA5;<<<99>>11-1111.6.
@31DOO:00343:00322
TCTCTATGCGCTCCAC
+
A;999@@91////,//
@31DOO:00344:00300
TAATATCAGCCTCGCCATGACGAAGGTATTCC
+
9<ACGCBCBD@B?9968??==>>;>5999696
@31DOO:00312:00386
TCTCTATGCGCTCCACATGTCTAAGGTA
+
BA>ABA:==DCAA=999966/1/,/,//
@31DOO:00313:00369
ATATCGCGAGGGTATGGAAGACTCTATA
+
>>>AA@AABBD;<9>>696944/.....
@31DOO:00325:00398
CGTGTCTCTAGGCACAGGATTTTGTGTAGA
+
49BCCGCHCBB>A@;;85////*//66//4
@31DOO:00345:00389
TCTCTATGCGCTCCACATGTCTAAGGT
+
B@@@BC;;=CDBBCBBDBBA@A?=A=A
@31DOO:00303:00449
CGTGTCTCTAGGC
+
;HHCCB@@DCC@9
@31DOO:00317:00420
AGCACTGTAGCTGTCACTAGTTACTTGTG
+
=>>@994:;9<CHCDA@@A9959995999
@31DOO:00319:00430
TGATGTCTCCTTCCTTAGTTACTTCAGTGC
+
BBA@?==@@>==>=;;B1/,1<?:<A994;
@31DOO:00324:00439
ACGCTCGACATGCCCAGGTACAGGAG
+
::<DCBBCCA@@BC>BC?BAC@AC<;
@31DOO:00332:00436
CGTGTCTCTAGGCACATGGATTTTGTGTA
+
449994444=B=@==1/1:1///*////4
@31DOO:00342:00448
ACGAGTGCGTTCCCCATGTCGTAGGTACTC
+
99?@>999@A6999,9?@@@??9968A99<
@31DOO:00344:00439
TGATACGTCTCCTTCCTTAGTTACTTCAG
+
>?99989AACCAC@C@A?@9949@A6999
@31DOO:00345:00412
ATATCGCGAGGGTATGGAAGACTCTATAG
+
BA@@ADBBBEDACBBB=@;>9;:ABBAB@
@31DOO:00313:00492
TCTCTATGCGCTCCACATGTCTAAGGTAAC
+
@91//////:??C@CAA=;;4/,*,0,,*,
@31DOO:00331:00478
TCTCTATTGACGCTCC
+
BBA311;:1//1//92
@31DOO:00337:00454
AGCACTGTAGCTGTCACTAGTTACTTGT
+
@BBBAAADBBCDA@@?>99996999599
@31DOO:00346:00495
ACGAGTGCGTTCCCCATGTCGTAGGTACTC
+
;84;;>>A?A<A@@/9911111//,.//;9
@31DOO:00303:00536
TACTGAGCTACACACACAGAAAGATTGGT
+
?9;;CCCCCC??@A9999999144.,.,.
@31DOO:00308:00522
ACGCTCGACATGCCCAGGTACAGGAG
+
CBBCB??AAAAACDCDLA=<111;;1
@31DOO:00316:00508
ATCAGACACGGACACAGCAGAAC
+
>?;<;<11<<-1/1//4448856
@31DOO:00321:00508
ACGAGTGCGTTCCCCATGTCGTAGGTACTC
+
@AA@??@?>>5999/9BAACCHBB><;;<C
@31DOO:00330:00511
ATATCGCGAGGGTATGGAAGACTCTATAG
+
989944;;;;BBC@@@6969>>8373114
@31DOO:00331:00512
ACGAGTGCGTTCCCCATGTCGTAGGTACTC
+
>>A=4499992444,4449>===>6894=4
@31DOO:00334:00518
TGATACGTCTCCTTCCTTAGTTACTTCAG
+
A@BC:<<FCCC@E@C9;799849995999
@31DOO:00342:00548
ATCAGACACGGACACAGCAGAACA
+
9;BB;<3>B>,111//44444244
@31DOO:00305:00560
CGTGTCGTCTAGGCACAGGATT
+
?>>>@9944449244//,2,,,
@31DOO:00306:00556
ATATCGCGAGGGTATGGAAGACTTTATAGAG
+
CC;<<CCCEBB@CECC>A;=;84403>>>?A
@31DOO:00307:00557
ATCAGACACGGACACAGCAGAACACAC
+
=>:;<BBDBC><=AACCCBCCACBBBA
@31DOO:00310:00590
TAGTATCAGCCTCGCCATGACGAAGGTATTCC
+
99A>A=B@AA?ACCC@ABBCCBBAA>@@B@DB
@31DOO:00318:00559
ATCAGACACGGACACAGCAGACACAC
+
>??@;<;AA@<A<<9B<;111/8;1.
@31DOO:00320:00571
ACGAGTGCGTTCCCCATGTCGTAGGTACTC
+
ABBCCCCBBA@AAB:DC;;;BBBA?@AACA
@31DOO:00327:00550
CGTGTCTCTAGGCACAGGATTTTGTGTAG
+
B99<A99<A@A>A999969999/9>@A99
@31DOO:00329:00550
ACGAGTGGCGTTCCCCATGTCGTAGGTACTC
+
>>9999959499999244/6/////,.//44
@31DOO:00330:00582
ATCAGACACGGACACAGCAGAACACAC
+
BBBA99;@;85;@@@@@@;9;?AAAA@
@31DOO:00334:00595
TGATACGTCTCCTTTCCTTTAGTTACTTC
+
/9C@@=>9<;;89DAD611,111,///,/
@31DOO:00336:00551
ATCAGACACGGACACAGCAGAACACACA
+
9;;<<ABBAC@<<<AAA@@CB>A@>>><
@31DOO:00302:00639
AGCACTGTAGCTGTCACAGTTACTTGT
+
BBBBBABDCA@ABBB@AB9;6;>@;@;
@31DOO:00321:00616
AGCACTGTAGCTGTCACTAGTTACTTGT
+
:;AC@=CA@A@@>>?;11111-9>>;>>
@31DOO:00323:00615
TGATACGTCTCCTTCCTTAGTTACTTCA
+
@?@CCCBBB?A;=8@54599949@B?@<
@31DOO:00323:00632
TCTCTATGCGCTCCACATGTCTAAGGT
+
=A@@BB499>?9959994494442424
@31DOO:00325:00614
AGCACTGTAGCTGTCACT
+
BBBBBBBDCCCCBB@==@
@31DOO:00342:00627
TGATACGTCTCCTTCCTTAGTT
+
=89;99A@><@-1-1--+---+
@31DOO:00309:00696
TAGTATCAGCCTCGCCATGACGAAGGTATTCC
+
99999@?99929@@BABBBCBBB<@59998?2
@31DOO:00311:00657
TTATCCAGCCTC
+
92444244/,//
@31DOO:00323:00677
AGCACTGTAGCTGTCACTAGTTACTTGT
+
@@;;9BCA=A@@>;99>>?AA=@A?8;<
@31DOO:00323:00697
TAGTAATCAGCCTCGC
+
@@98/,/////,//88
@31DOO:00345:00692
CGTGTCTCTACGGCACATGGATTTG
+
849@AB@@?99924/////,///+/
@31DOO:00346:00691
TGATACGTCTCCTTCCTTAGTTACTTCAGT
+
499???9;99A>@69696981-11-+,,,,
@31DOO:00303:00714
ACGCTCGACATGCCCAGGTACAGGAG
+
BBBABBCBBBB99919?;9899=>B9
@31DOO:00303:00719
TCTCTATGCGCTCCACATGTCTAAGGT
+
@@@A;<=CECCCC@C<;9<<<11,/78
@31DOO:00309:00740
TCTCTATGCGCTCCACATGTCTAAGGT
+
;<@ACAA?DAA@B?C@A@BBB;;79>@
@31DOO:00328:00717
TCTCTATGCGCTCCACATGTCTAAGGTA
+
=;4<@@>ABAA>@69994449?;:756/
@31DOO:00332:00739
CGTGTCTCTAGGCACAGGATTTTGTGTAG
+
9;9BBCCBAAA@CCGDC@9944-4=?>>@
@31DOO:00341:00708
ATATCGCGAGGGTATGGAAGAC
+
9:999>>99991994;<@>;99
@31DOO:00348:00705
AGCACTGTAGCTGTCACTAGTTTACTTGT
+
;;BBCBCEDEBA=@@>999999-989994
@31DOO:00348:00707
ATATCGCGAGGGTATGGAAGA
+
A@?>>><1111,1/77,4249
@31DOO:00300:00799
ACGCTCGACATGCCCAG
+
>?;/,---,//69;-44
@31DOO:00306:00766
AGCACTGTAGATGTCACTAGTTACTTGT
+
BBBBCCBBBBFA@@@=99999699@<AD
@31DOO:00314:00778
TAGTATCAGCCTCGCCATGACGAAGGTATTCC
+
448444;@995999899499BCB?C;>49696
@31DOO:00331:00794
TGATACGTCTCCTTCCTTAGTTACTTCAG
+
BBA@@A@AA@B<><?6969984846566/
@31DOO:00344:00803
ACGCCTCGACATGCCCCCCAGGTACAGGAGACTG
+
;;;9B91////668:==:-888834/67;7///8
@31DOO:00310:00924
TAATACGTCTCCTTCCTTAGTTACTTCA
+
;;?>9<<A@?@8<8=?C@>?=:122>@?
@31DOO:00312:00931
ACGCTCGACATGCCCAGGTACAGGAG
+
9;?@BB@@AC@@@CAA@?@;=<BA@@
@31DOO:00320:00941
ATATCGCGAGGGTATGGAAGACTCATATAA
+
8899>>99<2B8A?<<-1-/1/6.3.../,
@31DOO:00328:00917
CGTGTCTCTAGGCACAGGATTT
+
>4499???;<<-/,**,*,,,,
@31DOO:00333:00919
TCTCTATGCGCTCCACATGTCTAAGGT
+
=99@A@@@@@A@@8;=C<<9B@A6969
@31DOO:00334:00933
ACGCTCGATATGCCAGTACAGG
+
:6111@<@:944;844/.,,,*
@31DOO:00336:00935
TACTGAGCTACACACAACAGAAAGATTGGT
+
44/7/////44:96:;,,,,--+,,.,.,3
@31DOO:00365:00004
ACGAGTGCGTTCCCCCATGTCGTAGGTACTC
+
;;49;;<;9BAHHEH3FBBBBCB@?=?@<99
@31DOO:00375:00020
AGCACTGTAGCTGTCACTAGTTACTTGTG
+
/99A9:<>>>BBA@A>899995988=>94
@31DOO:00381:00047
AGCACTGTAGCTGTCACTAGTTACTT
+
99A<9=DCBBD9:;B@>>>9959995
@31DOO:00382:00043
TCTCTATGCGCTCC
+
BAAA?@@AABA@A>
@31DOO:00364:00079
CGTGTCTCTAGGTACAGGTTTTGTGTAGA
+
@BBBBBCCEEE=A@@@@;AA@8@@AA<><
@31DOO:00389:00052
TACTGAGCTACACACACA
+
B@@<;;B@>99999,,,*
@31DOO:00392:00059
ATATCGCGAGGGTATGGAAGACTCTATAG
+
A@:;<CBAABICFA@@@EEGCA;;887=7
@31DOO:00364:00164
ATATCGCGAGGGTATGGAAGACTCTATAGGA
+
??BBBC==>EEBDCCJ@DB=<9@>0-,,,+,
@31DOO:00387:00167
TCTCTATGCGCTCCACATGTCTAAAGGTA
+
BBBCC::<AAFB@<A<1-,2,,//+/,//
@31DOO:00388:00191
TGATACGTCTCCTTCCTTAGTTTACTTCAGT
+
@@A@B@@>><<,1,1:<,1199-44984444
@31DOO:00389:00184
TCTCTATGCGCTCCACATGTCTAAG
+
999;<=@CCAA@B==><<---*(((
@31DOO:00393:00223
ACGAGTGCGTTCCCCATGTCGTAGGTACTC
+
=@>@>?999@6999,9@>>@AACA>@A@@>
@31DOO:00359:00274
TGATACGTCTCCTTCCTTAGTTACTTCAG
+
CBBB9<<CCCD@C@DAG?@?@=@@C?CCB
@31DOO:00364:00263
TGATACGTCTCCTTCCTTAGTTACTTCA
+
;@AA?ACA@>92929248844244/,//
@31DOO:00367:00263
TACTGAGCTACACACACAGAAAAGATTGAT
+
BA@@@;9999999944444444,4431333
@31DOO:00394:00258
TCTCTATGCGTCCACATGTCTAAGGT
+
1/////6644448444??A@@B=@69
@31DOO:00399:00292
TAGTATCAGCCTCGCCATGACGAAGGTATTCC
+
9999@B<;=C:;<CB=@@>?@@C:;899924:
@31DOO:00357:00335
TGATACGTCTCCTTCCTTAGTTACTTCA
+
CBBB?@?BCBC?A?A74299849995<D
@31DOO:00365:00326
CGTGTCTCTAGGCACAGGATTTTGTGTAG
+
@@@ECCCBCBCA?@@@@=9999/999999
@31DOO:00368:00314
TTACTGAGCTACACACACAGAAAGATTGGTGCTGC
+
-*////4;98444444444444-4:97777711.,
@31DOO:00384:00313
ATCAGACACGGACACAGCAGAACACACA
+
4789999;998<9<ADB=?>==>>997:
@31DOO:00395:00332
TACTGAGCTACACACACAGAAGATTG
+
9449444444899;7/////-/22*.
@31DOO:00397:00317
TCTCTATGCTCTCCACATGTCTAAGGT
+
44444449B@AAF>11>=111><:784
@31DOO:00358:00398
ACGCTCGACATGCCCAGGTACAGGAG
+
A>@A@<=<AC@9;;19@590711,/6
@31DOO:00375:00360
ATATCGCGAGGGTATGGAAGACTCTATAGAG
+
8<9;9@@A99909@@><A@A>@??:;/;;7,
@31DOO:00379:00368
TGATACGTCTCCTTCCTTAGTTACTTCAGT
+
:=?AA;99A9969<>61-111,//,*////
@31DOO:00379:00371
TGATACGTCTCCTTCCTTAGTTACTTCAGTG
+
=994?==9>@@5929;><>99684/5///,,
@31DOO:00382:00372
CGTGTCTCTAGGCACAGGATTTTGTGTAGA
+
BBBBCCDCBBB>CCBA;:9999/999?>99
@31DOO:00394:00361
AGCACTGTAGCTGTCACTAGTTACATGT
+
>??@=@C<999A==>CC@AAB;944494
@31DOO:00366:00412
ATCAGACACGGACACAGCAGAACACAC
+
AABB:9;CBB=AABBC@AABCACC?=?
@31DOO:00369:00444
TGATACGTCTCCTTCCTTAGTTACTTCAG
+
>@<<1////CB>=>?24249969><:7//
@31DOO:00371:00437
ATCAGACACGGACACAGCAGAACACACA
+
>>>>9;8;>?8<9B>A@@@@@@AB998:
@31DOO:00384:00433
TGATAGCTCCTCCTATTACTAGTT
+
///8698442442//,*,,,///,
@31DOO:00395:00423
ACGAGTGCGTTCCCATGTCGTAGGT
+
?@@CCC889A69914;91-0-,,+-
@31DOO:00397:00437
CGTGTCTCTAGGCACAGGATTTTGTGTAGA
+
>4499999<BB=>@B<9549BA4>>99999
@31DOO:00351:00483
CGTGTCTCTAGGCACAGGATTTTGTGTAGA
+
9;<A@@AC<<<=@@AA@??:?@/999////
@31DOO:00361:00472
ATCAGACACGGACACAGCAGAA
+
=;@@;99==B;=9:111//88,
@31DOO:00379:00473
CGTGTCTCTAGGCACAGGATTTTGTGTAGA
+
@@=>:1-,,,,00999994444,4448///
@31DOO:00387:00464
CGTGTCTCTAGGCACAGGATTTTGTGTAGA
+
BBCCBAABAAA@BAAA@:4999/9999>99
@31DOO:00388:00470
CGTGTCTCTAGGCGACATGGATTT
+
9;<CBBCA<<<-1////./5///+
@31DOO:00351:00542
AGCACTGTAGCTGTCACTAGGTTACTTGT
+
9=@@<;4:@9999999999969598>;>9
@31DOO:00354:00520
TCTCTATGCGCTCCACATGTCTAAGGT
+
FABBB>;<<994;:@@==AB<<;?B?@
@31DOO:00360:00507
TGATACGTCTCCTTCCTTAGTTACTTCA
+
CC@@@@@;<<A>A?C=<:;11-//1-9>
@31DOO:00360:00538
TGATACGTCTCCTTCCTTAGTTACTTCA
+
ACBBDBBB>AB897;@B@@BA7;<@@BA
@31DOO:00362:00529
CGTGTCTCTAGGCACAGGATTTTGTGTAG
+
==@BAABBBBB?@@@AD???>>6@@BCCC
@31DOO:00369:00544
TCTCTATGCGCTCCACATGTCTAAGGTA
+
99;;<CCCCAA@B>B<><C<<<D>A=AB
@31DOO:00373:00526
TCTCTATGCGCTCCACATGTCTAAGGT
+
99;CHGCBCDD@@=@CC>@ACCC@C@C
@31DOO:00377:00539
ATCAGACACGGACACAGCAGAACACAC
+
BAAA?@AAAA?AACDECCCCC@CBBBC
@31DOO:00382:00506
CGTGTCTCTAGGCACAGGATTTGTGTAG
+
;;9@ABBBBCC@BBA@:949914999:@
@31DOO:00388:00527
ATATCGCGAGGGTATGGAAGACTCTATAGAAGG
+
CDACBBC<<<E:<<BC?B@AA9878>00..,.,
@31DOO:00396:00518
ATCAGACACGGACACAGCAGAACACAC
+
B@?B??@BCC=@ACCA@ABBB>BB@@A
@31DOO:00366:00571
ACGAGTGCGTTCCCATGTCGTAGGTACTC
+
8=:;;<>@DD59909@>??A;:9>AAACB
@31DOO:00368:00569
CGTGTCTCTAGGCACAGGATTTTGT
+
BBBBBCCBCBB@BCD?:71///+,0
@31DOO:00368:00587
TCTCTATGCGCTCCACATGTCTAAGGTA
+
=;<<CCAABDBAB@C::<A@@@@6969A
@31DOO:00368:00590
TCTCTATGCGCTCCACATGTCTAAGGT
+
BCBCCCD;:=CBC@B;;99999984?B
@31DOO:00375:00557
TACTGAGCTACACACACAGAAAGATTGGT
+
;AA<<=CCCCCCAABBACCDDAFFC@C@C
@31DOO:00380:00558
ACGCTCGACATGCCAGGTACAGGA
+
B<<;@=:88//**)**)***,,*/
@31DOO:00388:00572
TGATACGTCTCCTTCCTTAGTTACTTCA
+
BBAB9;;B>>>5;8;=@ABBB@@@A?BB
@31DOO:00395:00570
ATCAGACACGGACACAGCAGAACACAC
+
C@@AAAACCDCCCADCAAABA>ABAA@
@31DOO:00397:00576
ACGAGTGCGTTCCCATGTCGTAGGTACTC
+
??B:9;A@@@59919999><99>9;9<AA
@31DOO:00354:00636
AGCACTGTAGCTGTCACTAGTTACTTTGTGT
+
=@;;9@BBBCECA=@>9944424444-4444
@31DOO:00367:00630
AGCACTGTAGCTGTCACTAGTTACTTGTG
+
A??BA@ABCCCCCBB@4899969995984
@31DOO:00368:00618
ACGAGTGCGTTCCCCATGTCGTAGGTACTC
+
9A@;9<99992444,449994//654////
@31DOO:00388:00648
AGCACTGTAGCTGTCACTAGTTTACTTGTG
+
BCC?AAGHABBB=@@>999999-9442444
@31DOO:00389:00629
ATCAGACACGGACACAGCAGAACACAC
+
@@BB;<<AAB5<;@999999?<@>993
@31DOO:00393:00620
TCTCTATGCGCTCCACATGTCTAAGGTAC
+
@AAACFBBABBBB@CAB?99944242444
@31DOO:00372:00672
ATCAGACACGGACACAGCAGAACACACA
+
438999444454494CB444858>993.
@31DOO:00377:00654
TCTCTATGCGCCTCCACATGTCTAAGGTA
+
9=C<;991111,/87<=FB??AFC@B894
@31DOO:00378:00666
AGCACTGTAGCTGTCACTAGTTACTTGT
+
BCBB@DACBBA@@@>>889996999598
@31DOO:00382:00699
ATCAGACACGGACACAGCAGAACACAC
+
B?>@@ABBBBAB<<99449442484=3
@31DOO:00390:00663
CGTGTCTCTAGGCACAGGATTTTGTGTAG
+
999AABCCCBA?BCBAA;9999/9>?>>9
@31DOO:00393:00667
TCTCTATGCGCTCCACATGTCTAA
+
?@9999>>999@@<@99/,,,,,*
@31DOO:00394:00667
CGTGTCTCTAGGCACAGGATTTTGTGTAGA
+
99ABBDAAACB@?>AAD@A?BB6<<9A??9
@31DOO:00356:00711
CGTGTCTCTAGGCACAGGATTTGTGTAG
+
BCCCABBA@@A?BBCBA?99909>B@99
@31DOO:00366:00739
TGATACGTCTCCTTCCTTAGTTACTTCAG
+
@BBBBB9:;EC@C@CBC=@A?;@@>::=1
@31DOO:00385:00734
TAGTATCAGCCTCGCCATGACGAAGGTATTCC
+
@ABBAABB@@=@;;<?A@9=<@A?B;=49299
@31DOO:00386:00739
TAGTATCAGCCTCGCCATGACGAAGGTATTCC
+
49>A>>AA9959>@>>@?8899959=>9=595
@31DOO:00387:00741
TAGTATCAGCCTCGCCATG
+
44889999942444424--
@31DOO:00351:00787
TAGTATCAGCCTCGCCATGACGAAGGTATTCC
+
B=@>@<<>EB>>>94599>>44424244;9:2
@31DOO:00361:00763
TCTCTATGCGCTCCACATGTCTAAGGT
+
>@@ACCBC@DABB@BBDD:88//,1-1
@31DOO:00393:00753
ATATCGCGAGGGTATGGAAAGACTCTATAGA
+
6711611/8:::>79:244-498;7831611
@31DOO:00374:00817
TCTCTATGGGGGCGCTCCACATGGGG
+
////8A4//11+--,,0*,,649444
@31DOO:00387:00803
AGCACTGGGGGGTAGGCTGGTCACTAGGTTTTTTACTTTTTGGGGGGGGGG
+
///6/944444(444244924:>99<AACDDDB*991111+1111111111
@31DOO:00399:00835
TCTCTATTGGCGCTCCACATGTCTAAGGGTAC
+
@=9>>11,,2**,,,*,,/999=AC@?>6::6
@31DOO:00354:00860
TAGTATCAGCCTCGCCATGACGAA
+
:A>@?@<;<C<9999599,,,,,*
@31DOO:00363:00855
AGCACTGTAGCTGTCAC
+
B@=499449448>>9--
@31DOO:00364:00890
TACTGAGCTACACACC
+
>>98;99----**(*)
@31DOO:00376:00898
GTAGGTTATTCCAAGGCCCTTCCGCCCATGGAACCGAAAGGGTAATTTCCCAATTCCAACCCGGAAC
+
,/,,*,*,,*,*,*1::;;B?A599>094/,/,/,///+//+//,//+/85;:;2424244-49::;
@31DOO:00385:00871
TCTCTATGCGCCTCC
+
9999>9991//,//,
@31DOO:00365:00937
ATCAGACACGGACACAGCAGAACACACA
+
8339444444:9998/1////,////77
@31DOO:00374:00941
ACGCTCGACATGCCCAGGTACAGGAG
+
>8;;B@B@>9999909959>949589
@31DOO:00371:00981
GGGACGGGGGGGGAGGGGTGGGGGGGGGGCGGGGGGGGGGGGGGGGGGGTTCCTACTCATCACCGGGGAC
+
@@7<<<DDCDCE%A@@>49999999999"9999999984444444444"489244444444449:>C1::
@31DOO:00397:00974
TCTCTATGGGCGCTCCACATGGGTCTAAGGGGGGGGGGGGGGGGT
+
9==BA:9;A?9999969999991999969>>999999999999"9
@31DOO:00438:00017
CGTGTCTCTAGGCACAGGATTTTTGTGTAG
+
AAACCCCDCCC?CCBCB@CGEJD0<<<<9>
@31DOO:00447:00046
ACGCTCGACATGCCCAGGTACAGGAG
+
@???99;<<@>>99<@@;><:9954=
@31DOO:00403:00064
TAGTATCAGCCTCGCCATGACGAAGGTATTCC
+
BCBBBCCBBB?AB:96;@@>@<;7<?>?A>D?
@31DOO:00409:00055
CGTGTCTCTAGGCACATGGATTTTGTGTAGA
+
A@@ACCCEDCEB@;<111-1111*//7/444
@31DOO:00434:00051
AGCACTGTAACTGC
+
A?ABBBEBA>@@@@
@31DOO:00447:00076
TACTGAGCTACACACACAGAAAGATTGGTGC
+
B9<<BBCC@@;;999999444-4;9131331
@31DOO:00448:00098
TACTGAGCTACACACAACA
+
;@BBBB9>=891,,,,*,,
@31DOO:00449:00051
ACGAGTGCGTTCCCCATGTCGTAGGTACTC
+
9<<CCEECCC@CCC9B>>994444234/6/
@31DOO:00412:00121
TAGTATCAGCCTCGCCATGACGAAGGTATTCC
+
4;=@>>>B9929>9924;:<;11-/,//,*/,
@31DOO:00414:00131
TACTGAGCTACACACACAGAA
+
999==<<98//,,,,,/7///
@31DOO:00422:00142
ATATCGCGAGGTATGGAAGACTCTATA
+
=79889111/,///7,/,/9997<8:7
@31DOO:00430:00138
TCTCTATGCGCTCCACATGTCTAAGGTA
+
9449=BBA@AFB=<=9;;@ABA@<><99
@31DOO:00435:00129
ACGCTCGACATGCCCAGGTACAGGAG
+
==;99@@<>@CCDIBCB>;899@<@8
@31DOO:00438:00136
ACGAGTGCGTTCCCCCCATGTCGTAGGTACTC
+
?>?@@A;99@;>>??>,>9999<>>@::<<11
@31DOO:00449:00103
TCTCTATGCGCTCCACATGTCTAAGGGGGTAC
+
99<94:=9@<>;A@=<1::///6,,,,,)/66
@31DOO:00400:00199
AGCACTGTAGCTGTCACTAATTCACT
+
:=994444>9?>AA<21<<,1,//69
@31DOO:00414:00198
TAGTATCAGCCTCGCCATGACGAAGGTATTCC
+
;;BBB>=@;;8;??@59999894242449:;2
@31DOO:00418:00188
AGCACTGTAGCTGTCATAGTTAC
+
B?>ACAACDC?:881,,,,/,/.
@31DOO:00435:00175
AGCACTGTAGCTGTCACTAGTTACTTGTG
+
;;4444;9=999884@@>999699?;999
@31DOO:00439:00186
AGTATCAGCCCCCCCC
+
//89444444444444
@31DOO:00441:00177
ACGAGTGCGTTCCCCATGTCGTAGGTACTC
+
=>9999>>>?5999/49@?911/6:01/:6
@31DOO:00442:00194
CGTGTCTCTAGGCACAATGATTTTGTG
+
;<CCBAAA999@911<-11111/*/,0
@31DOO:00410:00246
TAGTATCAGCCTCGCCATGACGAAGGTATTCCA
+
/11/1/:<BA?BACC<989>99954244/,/,/
@31DOO:00413:00215
TCTCTATGCGCTCCACATGTCTAAGGTA
+
CCCCCCCBCCBAA@A9999944989244
@31DOO:00414:00241
TCTCTATGCGCTCCACATGTCTAAGGTA
+
944;<<DDCDH?=899///6//4:;899
@31DOO:00423:00206
TCTCTATGCGCTCCACATGTCTAAGGTA
+
;<<AAC;;<AA@B>B;;<B999959599
@31DOO:00426:00217
TGATACGTCTCCTTTCCTTTAGTTTACTTCA
+
,///4899499599-4244-4899-9;B699
@31DOO:00429:00201
ACGCTCGACATGCCCAGGTACAGGAG
+
BBBBBB?AAA@@?A7;;593949544
@31DOO:00430:00218
TAGTATCAGCCTCGCCATGACGAAGGTATTCC
+
8;ABAA;;4429>@@?CDCB??A?C@;;=@BC
@31DOO:00442:00210
ATCAGACACGGACACAGCAGAACACAC
+
BABB?@@CCC=@AD=:<CCDC?BB::;
@31DOO:00449:00243
ACGAGTCGTCCATGC
+
>>44444844244/,
@31DOO:00411:00274
TCTCTATGCGCTCCACATGTCTAAGGTA
+
;99;B@:@AAA@C@<<;;@>=9989244
@31DOO:00413:00292
ACGCTCGACATGCCCAGGTACAGGAG
+
BBBBBDCCCCCBCH>CB>=;@=@=@@
@31DOO:00416:00280
TCTCTATGCGCTCCACATGTCTAAGGT
+
BBBBCCBBBCFBBB@@A@C>?9959<9
@31DOO:00423:00293
TCTCTATGCGCTCCACATGTCTAAGGTA
+
?;<?FDCDCAA@B=A<=<CABBA;><99
@31DOO:00427:00297
TAGTATCAGCCTCGCCATGACGAAGGTATTCC
+
;;BCD?:==CBCCDD??@89999242499892
@31DOO:00432:00284
CGTGTCTCTAGGCACAGGATTTTGTGTAGA
+
@?CCCCCD<;<==@@@:24449,466////
@31DOO:00439:00258
ATCAGACACGGACACAGCAGAACACACA
+
AAAB::<CCB>C@@>B@494:2888437
@31DOO:00409:00313
ATCAGACACGGACACAGCAGAACACAC
+
>>@A@@@CA@=ABCCBBBBCB==@:9;
@31DOO:00414:00334
TAGTATCAGCCTCGCCATGACGAAGGTATTCC
+
@CCBCCCBGBBBBBB?BB;:94959;944892
@31DOO:00423:00338
AGCACTGTAGCTGTCACTAGTTACTTGT
+
AAA?B<<<BCCAAACBBB@AA=AB@<@A
@31DOO:00427:00333
TAGTATCAGCTTCGCCAT
+
A??=8::---,*,00298
@31DOO:00435:00323
ACGAGTGCGTTCCCCATGTCGTAGGTACTC
+
??B99<BBA@8<<9/9?>>>@A>>;?=<<<
@31DOO:00445:00314
TAGTATCGAGCCTTCCGCCATGACGAAGGGTATTCC
+
44/////////,/,42442444449=244-4449:2
@31DOO:00447:00319
AGCACTGTAGCTGTCACTAGTTACTTGT
+
@A9<=CCCBCCCC@@@>==9959AB>AC
@31DOO:00447:00325
TGATATGTCTCCTTCCTTAGTTACTTCAGTG
+
>@A@99;988=<@6959;989;@BC=ACD99
@31DOO:00400:00358
TACTGAGCTACACACACAGAAAGATTGGTG
+
4>>>>>>999>@999?99444-493;9969
@31DOO:00401:00366
ACGAGTGCGTTCCCCATGTCGTAGGTACTC
+
=?@@?ACA@@5999/9999@A@A@<89999
@31DOO:00402:00378
CGTGTCTCTAGGCACAGGATTTTGTGTAGA
+
9;9;;<ACAAGCCCCC;:4499/9949444
@31DOO:00402:00380
ACGAGTCGTCCCATGCT
+
9911///44495966//
@31DOO:00404:00358
AGCACTGTAGCTGTCACTAGTTTACTTGTG
+
;;;1//////444444444444-4442444
@31DOO:00410:00397
TAGTATTCGCCATGACGAAGGTATTCC
+
=<1118,///7/4/1111,/,/1;;;;
@31DOO:00411:00373
ATCAGACACGGACACAGCAGAACACAC
+
4;BB<<;CHHBDEC===A@=<-1111.
@31DOO:00416:00350
TAGTATCAGCCTCGCCATGACGAAGGTAT
+
////94;4B:9999A<>811117785//,
@31DOO:00417:00353
ACGCTCGACATGCCCAGGTACAGGAG
+
BBBCBBBA>@<CCK:=<=A>999589
@31DOO:00420:00356
ACGAGTGCGTTCCCCATGTCGTAGGTACTC
+
99911111//566606=9994999>?@@A;
@31DOO:00420:00359
TACTGAGCTACACACACAGAAAGATTGGT
+
49;=DEFCBABCCCAAACCCC?CCC?C@B
@31DOO:00431:00359
ATTTCGCGAGGGTATGGAAGACTCTTATA
+
888/899499A:;;495424/00,,*,,2
@31DOO:00432:00387
ACGCTCGACATGCCCAGGTACAGGAGA
+
?89991111///44-4888776656,,
@31DOO:00425:00414
ATATCGCGAGGGTATGGAAGACTCT
+
=;@B@@@AACB;211=+-+,7--,4
@31DOO:00427:00449
ATCAGACACGGACACA
+
:646/1,,,/,/////
@31DOO:00430:00429
CGTGTCTCTAGGCACAGGATTTTGTGTAGA
+
BCAAAAAABCC<==B@A59999,99::999
@31DOO:00435:00417
ATATCGCGAGGGTATGGAAGACTCTATAGAA
+
8>;<;CBA@AA199>?5969A>>>>?:00,*
@31DOO:00442:00432
CGTGTCTCTAGGCACATGGATTTTGTGTAGAGG
+
999@>>>A999<994449244;;,444444442
@31DOO:00445:00424
TAGTATCAGCCTCGCCATGACGAAGGTATTCC
+
49@@@AE><@@CBBC@B@994442424499:2
@31DOO:00448:00446
ACGCTCGACATGCCCAGGTACAGGAGA
+
//444444/////856611344;9:44
@31DOO:00417:00463
ACGAGTGCGTTCCCCATGTCGTAGGTAA
+
@A;999994:9999,944448/1/,./,
@31DOO:00424:00486
ATCAGACACGGACACAGCAGAACACAC
+
=@BCAAADCD?BBB==<CAAB?999@8
@31DOO:00427:00495
TCTCTATGCGCTCCACATGTCTAAGGT
+
<@AABB??A<><C@AAAB@@@442959
@31DOO:00429:00474
TCTCTATGCGCTCCACATGTCTAAGGT
+
9499:CCHCDFCB59948444/,+,*,
@31DOO:00437:00473
AGCACTTGTAGCTGTCACTAGTT
+
8;;;11,////984444444444
@31DOO:00442:00497
ATATCGCGAGGGTATGGAAGACTCTATAG
+
BCBBBCC?@AC>ECCC===@@@>?88000
@31DOO:00421:00538
ATATCGCGAGGGTATGGAAGACTCTATAGAAG
+
??@@@@@;<<@>BA@@=A@A<;;B88000,+,
@31DOO:00437:00539
CGTGTCTCTAGGCACAGGATTTTGTGTAGA
+
BBC?@ADECBB?@@?>:84999/9949444
@31DOO:00437:00546
TGATACGTCTCCTTCCTTAGTTACTTCAGT
+
999;BB<<=CDBC@E?A?@B@9@@A<@F?>
@31DOO:00447:00525
TGATACGTCTCCTTCCTTAGTTACTTCA
+
@?@@A;<=BCCAC@CADBBDB>B@B8<<
@31DOO:00400:00550
TGATACGTCTCCCCCCCCCCTTCCCCCCCTTTTAGTTTTACTTCAGT
+
>8899899444::::==::":2444444&444,4;@BC999BE>;::
@31DOO:00401:00556
CGTGTCTCTAGGCACAGGATTTTTTTTTTGTGTAG
+
;9AA@999999699994244::::::::"//////
@31DOO:00441:00578
ACGAGTGCGTTCCCCATGTCGTAGGTACTC
+
489;;<<@@@6999/9999AA@@B989998
@31DOO:00448:00573
TACTGAGCTACACACACAGAAAGATT
+
BBB>@AB<;999/1//////8+/439
@31DOO:00400:00631
AGCACTGTAGCTGTGACTAGTTACTTGT
+
999;=ADCABBBBCDBA@=::6;>@<99
@31DOO:00411:00613
TCTCTATGCGCTCCACATGTCTAAGGTA
+
@9<<BBACCCCBDAC::;CAAADBC=@;
@31DOO:00413:00614
TAGTATCAGCCTCGCCATGACGAAGGTA
+
;;A;99@@C@;>@@A581--,,,*,*,,
@31DOO:00419:00643
TAGTATCAGCCTCGCCATGACGAAGGTATTCC
+
98A;;9@@?=<A@??=>@?>999595944242
@31DOO:00440:00622
TCTCTATGCGCTCCACATGTCTTAAGGTA
+
/6/,,1//7/4495949/////,/,/,//
@31DOO:00448:00634
ACGAGTGCGTTCCCCATGTCGTAGGTACTC
+
9;;BBBJBBA@ACC:CAA@@AA>>;>999>
@31DOO:00406:00679
TCTCTATGCGCTCCACATGTCTAAGGT
+
>@9<=AA@@A??@6999911<11,/56
@31DOO:00445:00651
TGATACGTCTCCTTCCTTAGTTACTTTCAGTGC
+
@BCB:<<CC?=<A<@59599949999-944444
@31DOO:00401:00702
AGCACTGTAGCTGTCACTAGTTA
+
=@9;9:>??1/1///,,*,,,*/
@31DOO:00412:00711
TCTCTATGCGCTCCACATGTCTAAGGTA
+
BBAAEGBBBDDBD@B::<AAA;=:;,1/
@31DOO:00430:00700
TCTCTATGCGCTCCACATGTCTAAGGT
+
;;;CEDBCCCA?@799@999>??<>59
@31DOO:00447:00710
TAGTATCAGCCTCGCCATGACGAAAGGTATTCCA
+
>>999444442844424?>>>999-4244497,/
@31DOO:00400:00789
TACTGAGCTACACACAACAGAAAG
+
??ABECBAAA99111/,,,,,,*,
@31DOO:00406:00772
TGATACGTCTCCTTCCTTAGTTACTTCAG
+
AC>@@;;;9?A?C@CAC@A@A=@A@>@F9
@31DOO:00415:00768
AGCACTGTAGCTGTCACTAGTTACTTTGTG
+
;@4;94?@>9<9449>><<11,1111+444
@31DOO:00423:00758
TCTCTATGCGCTCCACATGTCTAAGGT
+
B9;;>994>?9;>>AAB?>99442424
@31DOO:00423:00770
TACTGAGCTACACAACACAGAAA
+
?49;99>>999<--+--,,,/75
@31DOO:00436:00753
ACGCTCGTACCATGCCAGGTACAGGTAGA
+
89@>84444424944244248,,,*,,,,
@31DOO:00440:00787
TATATCGCGTCCGTACTTGA
+
>844444444424444/,//
@31DOO:00448:00765
TCTCTATGCGCTCCACATGTCTAAGGT
+
9949@@;;<CC@@=ABBBBCCEB@C@C
@31DOO:00410:00830
TATATCGCGAGGGTATGGAAGGACTC
+
444994944444-/66868,/,/...
@31DOO:00418:00846
CGTGTCTCTAGGCACAGGATTTTGTGTAGA
+
A@=BBDJNLCEACA@<7,////+1//66//
@31DOO:00422:00834
ATATCGCGAGGTATGGAAAGACTCT
+
4>9488499954:998@?6444/..
@31DOO:00432:00837
ATATCGCGAGGGTATGGAAGACTCTATAGAA
+
48;@BAA<=<C199>>;><>=>>383./..,
@31DOO:00404:00857
AGCACTGTAGCTGTCACTAGTTTACTTTG
+
999>494499449@9998994:-//8851
@31DOO:00422:00854
TCTCTATGCGCTCCCCACAAT
+
>@D>>?999444444,4442/
@31DOO:00424:00860
ACGAGGTGCGTTTTCCCC
+
98491,//,,***)*888
@31DOO:00425:00866
TGATACGTCTCCCCCTTTTTCCCTTTTTTAGTTTACTTCAG
+
?@@@@=89999999-4>>>+99-94444(4444-4448994
@31DOO:00405:00912
TACTGAGCTACACACACAGAAAGATTTGGT
+
CB?@?BBBA?@>;;9A@>99919987,313
@31DOO:00412:00930
ACGCTCGACATGCCCAGGTACAGGAG
+
CCBBAABCDAA944-8859>@99511
@31DOO:00432:00909
TACTGAGCTACACACAACAGAAAGATTGGT
+
>>99;>;A>@>?111/,/////+/431313
@31DOO:00436:00906
TTAACTTGAAGCTAACAACA
+
4292449::<=999691,-=
@31DOO:00439:00916
TGATACGTCTCCTTCCTTAGTTACTTCAG
+
=88=94444449:9:;9884429?B9778
@31DOO:00445:00902
ATATCGCGAGGGTATGGAAGACTCTATAG
+
BBBBB?=;444-9>>>5969>>879?<::
@31DOO:00446:00922
ACGAGTGCGTTCCCATGTCGTAGGTACTC
+
9;;;;A>@>?59919AB@@BB>@;?<<<B
@31DOO:00415:00959
ATCAGACACGGACACAGCAGAACACA
+
80011/666;?>;;944444424468
@31DOO:00424:00971
TAGTATCAGCCTCGCCATGACGAAGGTATTCC
+
/>>@@A@9996;>@F>@;;<@@@:<69BB696
@31DOO:00426:00974
ATCAGACACGGACACAGCAGAACACAC
+
48?>99499969?>BBAAC;;7<AA>B
@31DOO:00447:00984
TACTGAGCTACACACACG
+
9994;;;;<<@@>:,,,,
@31DOO:00455:00014
TCTCTATGCGCTCCACATGTCTAAGGTA
+
@ABCCB?=@<<;BADBCA86611,/,//
@31DOO:00495:00004
TACTGAGCTACACACACAGAAAGATTGGT
+
?@>A;<9<9@>AAA??9998=98877713
@31DOO:00452:00078
TAGTATCAGCCTCGCCATGACGAAGGTATTCC
+
;<BBAB@A@@=A9;;>@??@?;97<>AAC?DC
@31DOO:00467:00053
TTCTCTATCGCGCTCCACATGTCTAAAGGTA
+
B9;/,,,,,,,/44424444994444-4244
@31DOO:00474:00050
TGATACGTCTCCTTCCTTAGTTACTTCAG
+
BBBBBA;448959>A61,///,///,494
@31DOO:00480:00053
ACGCTCGACATGCCCAGGTACAGGAG
+
@@@@BABBA@@111-11-101/6598
@31DOO:00494:00094
ATATCGCGAGGGTATGGAAGACTCTATAG
+
BABBBBBBBCD?CDCB?B?BCCCCB:;;C
@31DOO:00496:00097
ACGCTCGACATGCCCAGGTACAGGAG
+
ABBBBBCAA;;;@@<@@?>@A<<9<C
@31DOO:00497:00051
ACGAGTGCGTTCCCCATGTCGTAGGTACTC
+
99948>994:;>>>/99>>>9999<>>999
@31DOO:00450:00143
TCTCTATGCGCTCACATGTCTAAGGTACT
+
444499@@11111/6/449499>;:;B>/
@31DOO:00461:00126
CGTGTCTCTAGGCGACATGGATTTTGTGTAGAGG
+
949@@>?A///5///686994444,444444442
@31DOO:00461:00138
TACTGAGCTACACACACAGAAAAGATTGGTGC
+
BBBBBBB@>9999944444444,443131331
@31DOO:00463:00105
TGATACGTCTCCTTTCCTTAGTTTACTTTTCAGTTG
+
:9:B?444484244-48984444-444::2944424
@31DOO:00479:00142
TAGTATCAGCCTCGCCATGACGAAAGGTATTTTTTCCATCACCC
+
9A>>>@>?@><>>9;59@@99999-1,1//////(/,/66194-
@31DOO:00496:00100
ATCAGACACGGACACAGCAGAACACACA
+
=>AB@AACBB?BBCC?=@A;;59>@>80
@31DOO:00475:00151
TCTCTATGCGTCTAAGGTACTG
+
BCCBCCBBBCDCA@>@=889@>
@31DOO:00499:00154
TGATACGTCTCCCTTT
+
@@>?>9999111+,,*
@31DOO:00450:00234
ACGAGTGCGTTCCCCATGTCGTAGGTACTC
+
49@A@A<99D6999/9>>@@999><?9999
@31DOO:00457:00203
ATCAGACACGGACACAGCAGAACACACAG
+
4;>9994::;699?@B999=9949893..
@31DOO:00457:00223
CGTGTCTCTAGGCACAGGATTTTGTGTAG
+
AABBCBBCD@AACCBBEA9999/9>@@A>
@31DOO:00465:00224
ATATCGCGAGGGTATGGAAGACTCTATAGA
+
BDCCCBCBAA@099>>5969>8837797./
@31DOO:00468:00237
ACGAGTGCGTTCCCCATGTCGTAGGTACTC
+
4:;@?@9;;A;>>>4>@<1111/6,.//44
@31DOO:00473:00218
TAGTATCAGCCTC
+
@@B@@@B;;=@BC
@31DOO:00490:00214
AACACTGTAGCTGTCACTAGTTA
+
>;99899=>88789989981,*,
@31DOO:00495:00242
ATCAGACACGGACACAGCAGAACACAC
+
?@@@;;9@996<9AE@@@@@>;>>998
@31DOO:00497:00206
CGTGTCTCTAGGCACAGGATGTAGAG
+
?>=>=99<<@AA@@@<<:999@9944
@31DOO:00498:00222
TCTCTATGCGCTCCACATGTCTAAGGT
+
BBECCCCCFCCB?>B@A@AB;445969
@31DOO:00470:00255
ATATCGCGAGGGTATGGAAGACTTCTAATA
+
B@@@BCC@ABCCCCCC@I@B?80,1,,***
@31DOO:00474:00269
TCTCTATGCGCTCCACATGTCTAAGGT
+
BBBDCDCECDEBB@CCEBCBAB?896;
@31DOO:00476:00276
ATCAGACACGGACACAGCAGAACACACAC
+
98;<AABBBB?CAAAAA@B;;9<1<<;0.
@31DOO:00481:00262
CGTGTCTCGTAGGCGAAC
+
89999444444/;1/1,/
@31DOO:00487:00266
ATCAGACACGACACAGCC
+
1..///44444988811,
@31DOO:00496:00286
TACTGAGCTACACACACAGAAAGATTGGT
+
BBBCAAAC@@@CCB999@999184?;><@
@31DOO:00453:00322
ATCAGACACGGACACAGCAGAACACAC
+
88@@>>>@98599@?99;;;;>BCB<;
@31DOO:00462:00322
CGTGTCTCTAGGCACATGGATTTGTGTAGAG
+
449;BC===EHB9<9999<99904::;999?
@31DOO:00471:00340
TCTCTATGCGCTCCACATGTCTAAGGTAC
+
A9<;BBACCCCCF@CCCCBA>99595944
@31DOO:00492:00328
TGATACGTCTCCTTCCTTAGTTACAT
+
BBBC@@@;8442424242441-11//
@31DOO:00463:00384
ACGAGTGCGTTCCCCATGTCGTAGGTACTC
+
4;;@@@>@A?5999/99<<CNCCC>@ABBA
@31DOO:00465:00381
AGCACTGTAGCTGTCACTAGTTACTTGT
+
<BBBBBBCB@@@;<=AA?D;;9>BB@CC
@31DOO:00474:00395
TGATATGTCTCCTTCCTTAGTTACTTCAGT
+
?99<AAABBAB8949595999444424944
@31DOO:00483:00369
TAGTATCAGCCTCGCCATGACGA
+
//669ABGCC>BBBA>>>=9<;@
@31DOO:00483:00384
TGATACGTCTCCTTCCTTAGTTACTTCA
+
BBBB:;;BBCDAC@B@C@B996;B?>BC
@31DOO:00487:00394
CATGTCTCTAGGCACAGGATTTTGTGTAG
+
898<<DBBBBB@CBAAB?@>>>4>>>?99
@31DOO:00498:00362
ACGAGTGCGTTCCCCATGTCGTAGGTACTC
+
AA?BBC;:<C@CCC:C@@@BB@=@=@@@@A
@31DOO:00451:00404
CGTGTCTCTAGGCACATGGATTT
+
@AACBBBA;;96911-,,*,000
@31DOO:00452:00423
AGCACTGTAGCTGTCACTAGTTACTTGT
+
99@@>AEBAACC;;=B91111-/8<;8;
@31DOO:00456:00418
CGTGTCTCTAGGCACATGGATTTTGT
+
?@@@@=<=AAAB999991::666*/,
@31DOO:00464:00436
ATCAGACACGGACACAGCAGAACACACA
+
48>9994444244;:ABCCBCACB;98:
@31DOO:00469:00447
CGTGTCTCTAGGCACAGGATTTTGT
+
1//149CA<<<@<99>8,//7;011
@31DOO:00470:00438
CGTGTCTCTAGGCACAGGATTTTGTGTAGAG
+
@@?CCCCCCCB=@>999699??4?>>>@944
@31DOO:00475:00437
ATATCGCGAGGTATGGAAGACTCTAATTAGAG
+
BBBBCC=49954449<BACB;86,-*,*,200
@31DOO:00475:00439
TACTGAGCTACACACACAGAAAGATTGGT
+
@;;<BBBBBB@@;;<99A99909>><?<>
@31DOO:00477:00408
TCTCTATGCGCTCCACATGTCTAAGGT
+
=B@AAAABABB;99<;;;BCB9959<9
@31DOO:00477:00446
TCTCTATGCGCTCCACATGTCTAAGGT
+
@;<<DEBBCCB?A>A;;;BBBBA@@69
@31DOO:00490:00440
TCTCTATGCGCTCCACATGTCTAAGGT
+
;11//////8>19244946<>11-/5/
@31DOO:00454:00483
ACGAGTGCGTTCCCATGTCGTAGGTACTC
+
=@BBBB@>>?59909>>>@A@@A>89<@@
@31DOO:00462:00477
CGTGTCTCTAGGCACATGGATTTTGTG
+
44>@?=AB<<<>@C=94954444,4//
@31DOO:00462:00497
TGATACGTCTCCTTCCTTAGTTACTTCAGT
+
BBCA9<<CAAAAD@C=::;11-1:70:<11
@31DOO:00466:00450
TGATACGTCTCCTTCCTTAGTTACTTCAG
+
@@>@@@;;<BC?A?C=><>9849?<-111
@31DOO:00476:00487
TACTGAGCTACACACACAGAAAAAG
+
98894:D>99991111/8/////*/
@31DOO:00478:00476
AGCACTGTAGCTGTCACTAGTTTACTTGTG
+
@=>;9<:<CECCCBB;44999919>>;994
@31DOO:00481:00472
TACTGAGCTACACACACAGAAAATTGGTGC
+
=499849@@>;<;C??>@9999/9<@?BBB
@31DOO:00490:00482
TGATACGTCTCCTTCCTTAGTTACTTCA
+
CCBBA@?BBCB@C@C=@=>9949@@<@A
@31DOO:00495:00498
TCTCTATGCGCTCCACATGTCTAAGGT
+
499444444?A998<?B>@99:48984
@31DOO:00455:00517
ATCAGACACGGACACAGCAGAACACAC
+
488>994=9=>B@@AB<;;BC@CDA@;
@31DOO:00456:00510
TCTCTATGCGCTCCACATGTCTAAGGT
+
@@>@BB@?ABC@@=ABB@ABBB@<@59
@31DOO:00464:00540
TCTCTATGCGCTCCACATGTCTAAGG
+
99999BBBBBCBB?AAA>@>=996<<
@31DOO:00467:00540
TACTGAGCTACACACACAGAAAGATTGGTG
+
9>;;9BCA@ACBAA>?9944404/.,.,..
@31DOO:00470:00535
ACGAGTGCGTTCCCCATGTCGTAGGTACTC
+
8>>@998>442499,499><=;:;-011>7
@31DOO:00471:00508
ACGAGTGCGTTCCCCATGTCGTAGGTACTC
+
@??9:>BCC@5999/9A@>?@<998;9BCB
@31DOO:00471:00514
TAGTATCAGCCTCCCCATGACGAAGGTATTCC
+
4498999A9929???4>9<<CCCBCACCC@C>
@31DOO:00471:00524
TAGTATCAGCCTCGCCATGACGAAGGTATTCC
+
>44944494459@9969A9999959994/;;:
@31DOO:00473:00509
ACGAGTGCGTTCCCATGTCGTAGGTACTC
+
9999@9999>59914444994449799@9
@31DOO:00476:00535
TCTCTATGCGCTCCACATGTCTAAGGTT
+
944;@@B@@@=4824999999//,/,/,
@31DOO:00478:00520
TAGTATCAGCCTCGCCATGACGAAGGTATTCC
+
CCBC@?ABBBCCCCD89;9@>9954294;9:9
@31DOO:00483:00529
TCTCTATGCGCTCCACATGTCTAAGGT
+
BBBDDCDDCCCBDBCBEBCCCCB?B@9
@31DOO:00458:00560
ATCAGACACGGACACAGCAGAACACAC
+
>>9;;;;?@>=@@<<<CCCCBACBCBC
@31DOO:00467:00562
ATCAGACACGGACACAGCAGAACACAC
+
@?9:;CA@AB;<;CDF<::AB?AC@@>
@31DOO:00472:00579
ATATCGCGAGGGTATGGAAGACTCTATAG
+
BCA>=@99;<C>DCCDBC>>=BCB>8777
@31DOO:00481:00577
ACGAGTGCGTTCCCCATGTCGTAGGTACTC
+
CCCCDCC?>>5999,499>>444848949@
@31DOO:00481:00579
TACTGAGCTACACACACAGAAAGATTGGT
+
AAAAABB9:;>A999@999;B7:9B;;;4
@31DOO:00484:00581
ACGAGTGCGTTCCCCATGTCGTAGGTACTC
+
=??@@>>>995999,499>>>=89589>?@
@31DOO:00452:00630
AGCACTGTAGCTGTCAACTAGTTACTTG
+
=@@@9:@:;;9>;;11,/,,,/,//7,4
@31DOO:00459:00625
TGATACGTCTCCTTCCTTAGTTACTTCAGTGCT
+
AB@@@@;;9AA8><?BDBCBB==9;2444///,
@31DOO:00465:00619
CGTGTCTCTAGGCACAGGATTTTGTGTAGAGG
+
B99<CCCCCCC???949544;B4911-,,,,*
@31DOO:00477:00622
TACTGAGCTACACACACAGAAAGATTGGT
+
@?ABCCDBAB@@@BAAAAADEBCCC@C?B
@31DOO:00478:00639
TCTCTATGCGCTCCACATGTCTAAGGT
+
8;<<AABCACA@@59999@9911,/,,
@31DOO:00486:00642
TGATACGTCTCCTTCCTTAGTTACTTCAGTG
+
@@B@@AB@AABAEAC@A=>>>;>//,////,
@31DOO:00488:00623
TGATACGTCTCCTTCCTTAGTTACTTTCAG
+
1111///69442424:;594>;>99909??
@31DOO:00452:00685
AGCACTGTAGCTGTCACTAGTTACTTGTGTGC
+
BBBBAABC;==CBBBCCB@::6;@>=>>9999
@31DOO:00456:00696
ATCAGACACGGACACAGCAGAACACAC
+
AABBBBB???ABBCBAABEBB@BB@@@
@31DOO:00462:00667
ATATCGCGAGGGTATGGAAGACTCTA
+
6<>>99<9CEA:<111-1-1//....
@31DOO:00474:00691
AGCACTGTAGATGTCACTAGTTA
+
==494=9944496<;<11,00*/
@31DOO:00476:00669
ACGAGTGCGTTCCCCATGTCGTAGGTACTC
+
4;>9999999649>-99>@9999958=999
@31DOO:00490:00678
TAGTATCAGCCTCGCCATGACGAAGGTATTCC
+
89B@@>@@<<8<CCCDCA@@C<;9=AAAADE?
@31DOO:00492:00658
TCTCTATGCGCTCCACATGTCTAAGGTACT
+
9;=AAABBCCC==89999=9://,/,////
@31DOO:00459:00722
TCTCTATGCGCTCCACATTCTAAGGTACTG
+
BBBCHCCBBDCB@@ACDC?AAA==;@A<<=
@31DOO:00463:00714
CTGAGCTACACACACAGAAAGATTGGTGC
+
BABBCCCBA@DABCCBABB?AAB?B>?@B
@31DOO:00464:00704
TGATACGTCTCCTTCCTTAGTTACTTCA
+
B?9;<@<<9@B5959<<:;11-///,49
@31DOO:00465:00711
TGATTACGTCTCCCTTT
+
494,*,,,,,,//+44-
@31DOO:00470:00700
ATCAGACACGGACACAGCAGAACAC
+
@CB<<<B@=92944/76///877//
@31DOO:00470:00713
ACGAGTGCGTTCCCCATGTCGTAGGTACTC
+
941111////,///*4449444442349;4
@31DOO:00480:00735
TAGTATCAGCCTCGCCATGACGAAGGTATTCC
+
494@@>A@;;;<DCC?A?@CB;9:;79449:2
@31DOO:00485:00721
TCTCTATGCGCTCCACATGTCTAAGGTT
+
A?AACCCHEED;<89994444//,/,/,
@31DOO:00487:00720
TAGTATCAGCCTCGCCATGACGAAGGT
+
44;89>@@992498924//////,/,/
@31DOO:00493:00717
TCTCTATGCGCTCCACATGTCTAAGGT
+
>><?21111?A=@<<111667442424
@31DOO:00498:00718
ACGAGTGCGTTCCCCATGTCGTAGGTACTC
+
BBBB@?@>>>5999/9AAACCCCC=<@AAA
@31DOO:00454:00759
TGATACGTCTCTTCCTTAGTTACTTCAG
+
8>@11111,-,/78,/,/4424;8787/
@31DOO:00454:00764
AGCACTGTAGCTGTCACTAGTTACTTGTG
+
9@@@@AA<;<@@@@@>>>999599?<999
@31DOO:00480:00784
TGATACGTCTCCTTCCTTAGTTACTTCA
+
BBBB9=@CDCCAEBA@ACA@==@@@?BB
@31DOO:00482:00751
AGCACTGTAGCTTTCACTATTTACTTGT
+
999949:CBCCBC?CCBBB>>:===121
@31DOO:00490:00779
TAATATCAGCCTC
+
:<>AABBAA@=@?
@31DOO:00493:00787
ACGCTCGACATGCCCAGGTACAGGAG
+
?9;<BBCBCD@;;;89><@@AAABDD
@31DOO:00467:00837
ATCAGACACGGACACAGCAGAACACACA
+
40011/8//486///////449444433
@31DOO:00477:00808
TGATACGTTCTCC
+
?@41----*,,,*
@31DOO:00458:00860
TTGATACGTCTCCTT
+
924444444///,,2
@31DOO:00465:00874
ATCAGACACGGACACAGCAGAACAC
+
4?8<;;;BCC8<9>111////,///
@31DOO:00466:00871
TCTCTATGGCGCTCCACATGTCTAAGGT
+
48/-,,,,*,//8:244:666///,/,/
@31DOO:00467:00871
TCTCTATGCGCTCCACATGTCTAAGGT
+
@AACCCCCDDF@@>@FCBECDEB@B?B
@31DOO:00468:00864
ACGAGTGCGTTCCCCATGTCGTAGGTACTC
+
A??@BC@>??5999/9@BAAA@>><89999
@31DOO:00470:00879
TGATACGTCTCCTTCCTTAGTTACTTCA
+
AB=A?@@@@=>;>=>;?@@@@=@@>=@B
@31DOO:00474:00867
TAGTATCAGCCTCGCCATGACGAAGGTA
+
9;BBBBBDCC@BB996;<<<<11-,00,
@31DOO:00477:00890
CGTGTCTCTAGGCACAGGATTTTGTGTAG
+
CECBCCCCB?A>;99@@599A@4ABD>@>
@31DOO:00491:00861
ATCAGACACGGACACAGCAGAACACACAG
+
?>;???:<<<>AABDB<99>>69999733
@31DOO:00497:00886
ATCAGACACGGACACAGCAAAGACACA
+
4:8@999;99<@999A1111,///6//
@31DOO:00450:00933
ATATCGCGAGGGTATGGAAGACTCTATAGA
+
BBBBBBC;<<A<?B@@=A@AA>::10,7,,
@31DOO:00460:00920
AGCACTGTAGCTGTCACTAGTTACTTGT
+
@@BBAABBBABBAA>>989996999594
@31DOO:00466:00936
TAGTATCAGCCTCGCCATGACGAAGGTATTCC
+
/;>;99@>997;A@A=@811111,/,///,/,
@31DOO:00471:00905
TACTGAGCTACACACACGATGA
+
444449998@=9/////////,
@31DOO:00476:00914
TCTCTATGCGCTCCACATGTCTAAGGT
+
<9BCDCC@8/111,1//449999299?
@31DOO:00478:00931
TACTGAGCTACACACACAGAAAGATTGGT
+
@<==DCCBBDCCA@AAGCBBB?BCDACCC
@31DOO:00482:00918
CGTGTCTCTAGGCACAGGATTTGTGTAGA
+
BBBCCDCCCCB@CECB@;9991999:484
@31DOO:00482:00939
ATCAGACACGGACACAGCAGAACACAC
+
>>@@998>>@<@@@A>=<CGC?C>:11
@31DOO:00483:00924
CGTGTCTCTAGGCACAGGATTTGTGTAGA
+
=@AA;<=BDBA:<99949444-49::444
@31DOO:00487:00937
AGCACTGTAGCTGTCACTAGTTACTTGT
+
BABBB:?DAAACBBBBCDBCG?@@>8;;
@31DOO:00487:00939
TCTCTATGCGCTCCACATGTCTAAGGT
+
999ADDBCCB;;9<449>;>9:9;=<9
@31DOO:00488:00907
TCTCTATGCGCTCCACATGTCTAAGGTA
+
4;;BBB99<@A;<:11111<<11,1:<1
@31DOO:00468:00963
ATCAGACACGGACACAGCAGAACACAC
+
48>@994>>@5<4;:?>@@;;89@?98
@31DOO:00471:00988
ATCAGACAGCGGACACAGCAGAA
+
98391161///,/8444449//,
@31DOO:00473:00979
AGCACTGTAGCTGTCACTAGTTACTTG
+
;8;<9@BAA999994:8444>244424
@31DOO:00473:00985
TAGTATCAGCCTCGCCATGACGAAGG
+
488>@@A;;<@CCBG?@-))))((((
@31DOO:00485:00989
ATCAGACACGGACACAGCAGAACACAC
+
9>>>99994424444::9=@A<@@>98
@31DOO:00452:01013
ACGCTCGACATGCCCAGGTACAGGAG
+
?>;99@A99988==58?<=849;244
@31DOO:00463:01029
TGATACGTCTCCTTCCTTAGTTACTTCA
+
=@?B;;9@@995959<><>>>;9<<=@C
@31DOO:00469:01031
ACGAGTGCGTTCCCATGTCGTAGGTACTC
+
?B=?99;?@@59919@@@BCAAA479999
@31DOO:00469:01035
ATATCGCGAGGTATGAAGACTCATATAG
+
489999@999544444999943337>;;
@31DOO:00478:01017
ACGCTCGACATGCCCAGGTACAGGAG
+
9;BBBBCCC@AACC?CC@CAA;979>
@31DOO:00488:01016
TACTGAGCTACACACCACAGAAAGGACTT
+
?>@@CCC@A@@@>@@59/,,,,*,*****
@31DOO:00491:01040
TGATACGTCTCCTTCCTTAGTTACTTCA
+
>A?>9;<AAAA@B>A>@@?984999?CE
@31DOO:00491:01045
CGTGTCTCTAGGCACAGGATTTGTGTAG
+
@9<9;>?99992444442499599:999
@31DOO:00483:01070
ACGCTCGACATGCCCAGGTACAGGAG
+
BBABCBAAACDBCB?BC??<>99599
@31DOO:00484:01057
TACTGAGCTACACACACAGAAAGATTGGTGCT
+
>=889994488>999944444-4439913361
@31DOO:00487:01062
ACGCTCGACATGCCCAGGTACAGGAG
+
D@@@CB@AA<=<BB>A@=>?999<>9
@31DOO:00492:01052
TCTCTATGCGCTCACATGTCTAAGGTAC
+
44444:?911//1/87AA9<>D@C@C<<
@31DOO:00499:01051
CGTGTCTCTAGGCACAGGATTTTGTGTAGAG
+
@>>E@@AAABB=@;99><9999/99999999
@31DOO:00502:00023
TAGTATCAGCCTCGCCATGACGAAGGTATTCC
+
999;;>BCBC7;;;<59@@>>99642444242
@31DOO:00512:00038
TCTCTATGCGCTCCACATGTCTAAGGT
+
CCCCCCCDDEECFDDAA@CB@@@<?<?
@31DOO:00519:00028
ATATCGCGAGGGTATGGAAGACTCTATAG
+
BDAAABCCCCDACBBB@C@C;<:<;C?@@
@31DOO:00528:00038
ACGAGTGCGTTCCCCATGTCGTAGGTACTC
+
===@9;<BBB>BBB9BBBBCB>@@>9;<BA
@31DOO:00530:00006
TAGTATCAGCCTCGCCATGACGAAGGTATTCC
+
9444994444244488444844989844/,/,
@31DOO:00539:00042
AGCACTGTAGCTGTCACTAGTTACTTGT
+
BBBBBCCCBCAAABBA>>=99599?699
@31DOO:00544:00037
TAGTAACAGCCTCGCCATGACGAAGGTATTCC
+
C>BAA:==ICABC<98:?>>>99596999;?5
@31DOO:00547:00030
TACTGAGCTACACACCACAGAAAGAGTT
+
A@BBA>9;;4449442444667+//,,2
@31DOO:00549:00013
ACGAGTGCGTTCCCCATGTCGTAGGTACTC
+
=9;==@>>??6999,9999AB;94<?9999
@31DOO:00500:00055
TCTCTATGCGCTCCACATGTCTAAGGTA
+
99444:999A??>>9999@B>9969544
@31DOO:00500:00071
ATCAGACACGGACACAACAGAACACACA
+
:38:899?><-111/7:;@1989@>>89
@31DOO:00515:00094
TAGTATCAGCCCCCCCCC
+
49>111>11/////////
@31DOO:00522:00056
TACTGAGCTACACACACAGAAAGATTGGT
+
BBAABBCDBB99;;994@>>><>8<>A>@
@31DOO:00535:00065
ATCAGACACGGACACAGCAGAACACAC
+
>8899844448=9999@@=>@?CBA;:
@31DOO:00502:00135
ATCAGACACGGACACAGCAGAACACACAG
+
1../,0////,//9BB:9<9969;>>>?0
@31DOO:00516:00142
ACGCTCGACATGCCCAGGTACAGGAG
+
>9;;CBABD@999>99959>@9989>
@31DOO:00531:00106
ATATCGCGAGGGTATGAAGACTCATATAG
+
9?99994444;-4444494//,,,****,
@31DOO:00532:00113
TCTCTATGCTCTCCACATGTCTAAGGT
+
=GCDDCC@@@AA@?BBBBBB>AB7;7<
@31DOO:00533:00106
TGATACGTCTCCTTCCTTAGTTACTTCA
+
8@A@;<=BBBC@B@BAD@CBB@>>=;@@
@31DOO:00537:00135
TACTGAGCTACACACACAGAAAGATTGGT
+
:;;9A@A@ACCAAACCCCCCC?CCC@C@@
@31DOO:00543:00134
ACGAGTGCGTTCCCCATGTCGTAGGTACTC
+
8@?;;<BCCCACCB8A;;9@@>9957AABB
@31DOO:00546:00106
CGTGTCTCTAGGCACAGGATTTTGTGTAG
+
@;<;DD=>AAC;<<A?D?9999/9@999C
@31DOO:00503:00160
CGTGTCTCTAGGCACAGGATTTTGTGTAG
+
9999AB>>>9969@@@F69999/9>944=
@31DOO:00506:00183
ACGCTCGACATGCCCAGGTACAGGAG
+
>:;9>>@9:;99AA;BC8974995;<
@31DOO:00525:00172
TCTCTATGCGCTCCACATGTCTAAGGT
+
@@BCC?@@@;:;B@C@AACCCECBCAA
@31DOO:00530:00167
ACGCTCGACATGCCCAGGTACAGGAG
+
@@AADDCCCBAAAH=AA=?>AA@ABB
@31DOO:00534:00170
TAGTATCAGCCTCGCCATGACGAAGGTATTCC
+
9>?>>?>@CA=@@?@<;11/6//,1::8A?C6
@31DOO:00547:00167
ATATCGCGAGGGTATGGAAGACTCTATAG
+
BDB@@@BBCCC@CCCB@C@CA@@AAAB??
@31DOO:00519:00228
AGCACTGTAGCTGTCACTAGTTACTTGT
+
?BBDCBBJCCBACBDB949942999599
@31DOO:00530:00239
ATCAAACACGGACACAGCAGAACACACA
+
9>?@@999995999@111=11-1<--0;
@31DOO:00538:00241
AGCACTGTAGCTGTCACTAGTTACTTGTG
+
>>?9<<@B@@@BBAA@BCBAA>;;;7;;A
@31DOO:00541:00216
ATCAGACACGGACACAGCAGAACACACA
+
AA>B@A@BAB;?<<<<4=>AA@==4433
@31DOO:00521:00298
ACGCTCGACATGCCCAGGTTACAGGAGA
+
B?@B99<@A@?;<<-11,1,.866,444
@31DOO:00522:00293
ACGAGTGCGTTCCCCCCCCCATGTCGTAGGTACTC
+
BBBBBB@=9:244444999"=CBCCBBBC=;<<@@
@31DOO:00542:00273
AGCACTGTAGCTGTCACTAGTTACTTGT
+
BBB?@AAA;<<BBBBB@=@::69A@;>@
@31DOO:00545:00292
ACGCTCGACATGCCCCCAGGTACAGGAG
+
BBBBBBBD@;;44444-9@=@?C<<699
@31DOO:00545:00299
ATATCGCGAGGGTATGGAAGACTCTATAG
+
@BCB999BBBB=A@CC=B=@B998?>777
@31DOO:00509:00305
TACTGAGCTACACA
+
99/8:/11;484//
@31DOO:00513:00318
TAGTATCAGCCTCGCCATGACGAAGGTATTCC
+
@@@@AACCCC?BBBB?A=4899959=>995<@
@31DOO:00514:00317
ACGAGTGCGTTCCCCATGTCGTAGGTACTC
+
AAABACCCBB>BBA6@BAA>>>99489999
@31DOO:00515:00301
TACTGAGCTACACACACAGAAAGATTGGT
+
BBCCCEDCBBBA;:<GAAAAB>B985;<?
@31DOO:00516:00347
AGCACTGTAGCTGTCACTAGTTACTTGTG
+
??>BBBBBA@>>>>999<<11-///,444
@31DOO:00517:00313
TGATACGTCTCGTTCCTTAG
+
@@@@@@991,,,,*,*,*,/
@31DOO:00542:00305
CGTGTCTCTAGGCACATGGATTTTGTGTAGA
+
499A@CCCEDC@BB<999;9999,4//6///
@31DOO:00543:00324
TAGTATAGCCTCGCCATGACGAAGGTATTTCC
+
@;;111/8878>=>244844448984444-42
@31DOO:00549:00346
ATCAGACACGGACACAGCAGAACACACA
+
9;;B;;;BBB>@@ACCCCCCC@CC;:;:
@31DOO:00505:00379
CGTGTCTCTAGGCACAGGATTTGTGTAGA
+
99>@??994@@599994249959444444
@31DOO:00505:00383
TCTCTATGCGCTCCACATGTCTAAGGT
+
BABBBCCCCBAAADBBCCA96<;,1-1
@31DOO:00505:00397
ACGCTCGACATGCCCAGGTACAGGGAGA
+
BAAB@@@9994:>>9@><984944-444
@31DOO:00510:00359
TACTGAGCTACACACACAGAAAGATTGGTGC
+
CCBBBBCCBB;;<9999@@@C?BB@@C6;:1
@31DOO:00520:00357
ACGAGTGCGTTCCCATGTCGTAGGTACTC
+
9:C:;9@@@@59919@A@@B@99489@@@
@31DOO:00523:00373
ATATCGCGAGGGTATGGAAGACTCTATA
+
CBBBBBB@@AE@AAAD@C@BBBBCABBB
@31DOO:00530:00367
AGCACTGTAGCTGTCACTAGTTACTTGT
+
;<@@@AAFBBCCCBBCCCDDCDCBB=B@
@31DOO:00544:00392
ACGAGTGCGTTCCCATGTCGTAGGTACTC
+
=@?>9;9@>>6991499@ABBBB?@AACC
@31DOO:00547:00358
ATCAGACACGGACACAGCAGAACACAC
+
??AA??@BBB?CCDDEBEBBB@BBBBA
@31DOO:00549:00396
ATCAGACACGGACACAGCAGAACACAC
+
B@@B99;@@@?BCBBEACCCB@?@@CC
@31DOO:00510:00436
ACGCTCGACATGCCCAGGTACAGGAG
+
==?;;;ACDDCDBE<@@>;;<AA>AC
@31DOO:00522:00432
AGCACTGTAGCTGTCACTAGTTACTTGT
+
:==;;<:FBABB@@@@999?A699@>99
@31DOO:00526:00409
AGCACTGTAGCTGTCACTAGTT
+
999444@49498@94//////,
@31DOO:00547:00401
TGTTACGTCTCCTTTCTTAGTTTACTTCAGTG
+
CCD>BBCCDCC@B;:44299990999249444
@31DOO:00548:00447
CGTGTCTCTAGGCACAGGATTTGTGTAGAGGC
+
>>>@BBACBAA=@A>>B:49914=9444442/
@31DOO:00501:00488
ATCAGACACGGACACAGCAGAACACACA
+
A:;;;;@BBC>BBB<;9A@9959>998:
@31DOO:00521:00478
AGCACTGTAGCTGGTCAACT
+
444444444///,*,,,*,2
@31DOO:00522:00475
ATCAGACACGGACACAG
+
@834444444:444//,
@31DOO:00522:00487
TGATACGTCTCCTTCCTTAGTTACTTCAG
+
948?A9<<@AA<><>59588424442494
@31DOO:00526:00455
TAGTATCAGCCTCGCCATGACGAAGGTATTCC
+
49>@9<===;BCCCB?BC>=A9959=99/56,
@31DOO:00534:00454
ATCAGACACGGACACAGCAGAACACACA
+
@@AB99<BBB:<<@CC>@@@>=>@998:
@31DOO:00540:00473
TCTCTATGCGCTCCACATGTCTAAGGT
+
9;<AAECCCBCBC@A@A@CBB;95969
@31DOO:00546:00472
ACGCTCGACATGCCCAGGTACAGGAG
+
A9999?@@BCBBBC=BB=A@DCC>BB
@31DOO:00502:00523
TGATACGTCTCCTTCCTTAGTTACTTCAG
+
BBC?<<?CBBB9<7<?B6;<G@CCHFEBB
@31DOO:00502:00524
CGTGTCTCTAGGCACATGGGATTTTTGTGTAGAG
+
/11////499:24444449-44444+44944//7
@31DOO:00503:00541
ACGCTCGACATGCCCAGGTACAGGAG
+
A:;<CCCAAABCED@BB=@@B@A=@<
@31DOO:00516:00523
TCTCTATGCGCTCCACATGTCTAAGGTA
+
BAAABA9;=<<;B7<>CA>>=9969<>@
@31DOO:00518:00536
TACTGAGCTACACACACAGAAAGATT
+
?9998>:@;;999994444/656/.,
@31DOO:00519:00548
ATCAGACACGGACACAGCAGAACACACAGAC
+
AACB99;BBA599A99999842444437733
@31DOO:00522:00521
ATCAGACACGGACACAGCAGAACACAC
+
;;BA@@AAA@@CBCBCCCCCB@BBAAA
@31DOO:00530:00542
ACGCTCGACATGCCCAGGTACAGGAG
+
A:;<CCBBECBBCE@CC@A?@99588
@31DOO:00531:00509
ATATCGCGAGGGTATGGAAGACTCTATAGA
+
?;A?=@AAAADBDEAB9<6<>@@?88.3..
@31DOO:00538:00501
AGCACCTGTAGCTGTCACTAGTTACTTGT
+
BABBB<<:CCA@@@>9111//,*///,//
@31DOO:00541:00515
ATCAGACACGGACACAGCAGAACACACAGA
+
>>?ABBBDGC=<<9>?999442444434.,
@31DOO:00549:00529
TAGTATCAGCCTCGCCATGACGAAGGTATTCC
+
@?B@@ABDC>:;111888;BC9;9<9<<BAIC
@31DOO:00508:00559
TAGTAACAGCCTCGCCATGACG
+
;;;CBDECGC@;=//,1*000*
@31DOO:00510:00598
TAGTAACAGCCTCGCCATGACGAAGGTATCC
+
BBBBB>==:98:A@@?BB@C@8929<>>@CA
@31DOO:00511:00580
ACGCTCGACATGCCCAGGTACAGGAG
+
B9<<CCBCAABABB<@@?<;<BC@A1
@31DOO:00511:00583
ATCAGACACGGACACAGCAGAACACAC
+
9;CC;;;@@>699A?@9;9AC599997
@31DOO:00519:00597
TGATACGTCTCCCTTCCTTAGTTACTTGCAGTG
+
444444444444-42424:8=;9778,//////
@31DOO:00529:00593
CGTGTCTCTAGGCACAGGATTTGTGTAG
+
4444444994958>>9959991499999
@31DOO:00537:00566
TCTCTATGCGCTCCACATGTCTAAGGTA
+
BBBBCCAAACFB?>B::9>>@9959699
@31DOO:00548:00580
TAGTAATCAGCCTCGCCAT
+
49=9924444424;48591
@31DOO:00532:00648
ATACGCGAGGGTATGGAAGACTCTATAG
+
9344444444-44//787/////,,..3
@31DOO:00547:00611
TCTCTATGCGCTCCACATGTCTAAGGT
+
@@ABCAA=@?A@C@BBCDB;8//,1-1
@31DOO:00537:00696
ATCAGACACGGACACAGCAGAACAC
+
BB<99<;BAC6;49444446656//
@31DOO:00508:00700
AGCACTGTAGCTGTCACTAGTTACTTGT
+
;B>@;;::CCDCBACB449995999699
@31DOO:00508:00747
TCTCTATGCGCTCCACATGTCTAAGGTA
+
>@@CBB449?99929998=994999:==
@31DOO:00512:00730
TCTCTAGCGCTCCACATGTCTAAGGT
+
B@A?CDDDECBBABBBAAC@==2959
@31DOO:00513:00721
ATATCGCGAGGGTATGGAAGGCTCTATAGAGG
+
A<>???@@>AC?FABCAEDCCDBBAA@>8886
@31DOO:00518:00729
ATATCGCGAGGGTATGGAAGACTCTATA
+
=<@@BBCBBBC?CDCB=AB@CBBB;::?
@31DOO:00522:00738
TGATACGTCTCCTTCCTTAGTTTACTTCAGT
+
>>9899999;;@>7>-1-////+//489944
@31DOO:00540:00715
ATATCGCGAGGGTATGGAAGACTCTATAG
+
BABBA==>:4404=>>=B=@ABBB@>::0
@31DOO:00547:00724
CGTGTCTCTTAGGCA
+
49949=:11,/-+,-
@31DOO:00516:00762
TACTGAGCTACACACACAGAAAGATTGGT
+
1//66499?9999994444885443<>53
@31DOO:00517:00779
ATATCGCGGGGTATGGAAGACTCTATAG
+
BBA;884444,99@@>B@BCB<999887
@31DOO:00523:00766
ACGAGTGCGTTCCCCATGTCGTAGGTACTC
+
9<BBBCCCCC?BBB7BB?889999589444
@31DOO:00528:00774
ATATCGCGAGGGTTATGGAAGACTTCTTAT
+
8?BC>><1111-1,///5656444733134
@31DOO:00529:00785
ATCAGACACGGACACAGCAGAA
+
@??A9;9=9777///6//4442
@31DOO:00535:00763
TATAGCTCCTCTATACATAG
+
:94;;4//,////,/////,
@31DOO:00543:00798
ATCAGACACGGACACAGCAGAAC
+
:;<CCDDCC>B>1--7--/,,*,
@31DOO:00524:00808
AGCACTGTAGCTGTCACTT
+
>@=>994444448=9<1-*
@31DOO:00542:00845
CGTGTCTCTAGGCACAGGATTTTGTGTAGAG
+
9>>>999444924999?;?@@@6BA@@9999
@31DOO:00503:00881
ATATCGCGAGGGTATGGAAGACTCTATAG
+
=;=?899@99919FABBCACBBCCC<339
@31DOO:00507:00852
TACTGAGCTACACACAA
+
84;;<CBB@@841-**)
@31DOO:00509:00886
ATATCGCGAGGGTATGGAAGACTCTATA
+
A?BBEBBBBB@=@@>=;@=@ABBDCBCB
@31DOO:00518:00861
TCTCTATGCGCTCCAACAT
+
449444>91////,/,//4
@31DOO:00519:00854
TAGTATCAGCCTCGCCATGACGAAAGGTATTCC
+
///799@DCC@BBBC@=;4>@999-4944;@D@
@31DOO:00521:00869
TAGTATCAGCCTCGCCATGACGAAGGTATTCC
+
9>;<<@@>@>12/8874//;<11,/56//,48
@31DOO:00521:00872
ACGAGTGCGTTCCCCATGTCGTAGGTACTC
+
9;>@;;9>?A6999-9@B@@999=589999
@31DOO:00525:00892
AGCACTGTAGCTGTCACTAGTTACTTGTG
+
<<>>331E;;CACCDBB@@A??==>5999
@31DOO:00526:00899
CGTGTCTCTAGGCACATGGATTTTGTGTAGA
+
A@AB<<<BB@@<><1122>?AAA6DCC1949
@31DOO:00529:00853
TCTCTATGCGCTCCACATGTCTAAAGGT
+
CAAACCCDBACBB@B;999944//+/,/
@31DOO:00530:00861
ATCAGACACGGACACAGCAGAACACAC
+
=ABC;;<CBB8=;@@A?>>9;81<>?0
@31DOO:00537:00878
TCTCTATGCGCTCCACATGTCTAAGGTA
+
@@ACCDDCCDB9=6;999A>A11,1,//
@31DOO:00544:00899
TACTGAGCTACACAACAAC
+
@?AAAA998441,,*,,**
@31DOO:00502:00937
TAGTATCAGCCTCGCCATGACGAAGGTATTCC
+
444=999BA=99;445449;;44249444>@;
@31DOO:00510:00914
CGTGTCTCTAGGCACAGGATTTTGTGTAG
+
/1/////4:49:99444244>>24/////
@31DOO:00511:00901
AGCACTGTAGCTGTCACTAGTTACTTG
+
BBBB;:=DCCA@@@@>><:11,///,/
@31DOO:00511:00908
TGATACGTCTCCTTCCTTAGTTACTTCAGT
+
99>>>999>9969?@<@-111,///,4444
@31DOO:00516:00926
AGCACTGTAGCTGTCACTAGTTACTTGT
+
CBBBBBCCCCC;;<A@><<11,11<,98
@31DOO:00518:00936
ATCAGACACGGACACAGCAGAACACAC
+
9;FF<<<;<<6<99<A?@@@@=A@?@;
@31DOO:00519:00900
TCTCTATGCGCTCCACATGTCTAAGGTA
+
CBBBCCBECDEBB@CAAB@@@9964244
@31DOO:00523:00913
ACGAGTGCGTTCCCCATGTCGTAGGTAC
+
=>@99<AAADACBB4<9991=1--+-,,
@31DOO:00526:00921
ATCAGGACACGG
+
-,,,,0694442
@31DOO:00527:00910
AGCACTGTAGCTGTCACTAGTTACTTGTG
+
CBBBCCCA?ACC@@@=>=?99599?<999
@31DOO:00530:00938
ATGTCACTAGCATG
+
,****,***,,//4
@31DOO:00535:00936
AGCACTGTAGCTGTCACTAGTTACTTGT
+
>>994944@>99;A@?@A<><?@@C599
@31DOO:00547:00945
AGCACTGTAGCTGTCACTAGTTACTTGT
+
<<CDBDDDCCCCBBBBBAAAA>@@@=99
@31DOO:00502:00977
ACGAGTGCGTTCCCCATGTCGTAGGTACTC
+
BBBB9999995449,449984444234444
@31DOO:00509:00978
TCTCTATGCGCTCCACATGTCTAAGGT
+
BB@@ACC;;<<;A>B<<9@A<<>>@<>
@31DOO:00517:00975
CGTGTCTCTAGGCACAGGATTTT
+
4494494949><99/600,,,,*
@31DOO:00518:00995
TACTGAGCTACACACACAGAAAGATTGGT
+
99:99899>>99<<9?>B9991898479>
@31DOO:00520:00979
TGATACGTCTCCTCCTTAGTTACTTCA
+
>=9>>>999>>=<<-1-1:;:@CHBCD
@31DOO:00520:00996
TCTCTATGCCGCCTCCAACCATGTCTAAAGGGTAC
+
4444444/,*,,*,,*,*,*/444449919>:944
@31DOO:00524:00971
TCTCTATGCGCTCCACATGTCTAAGGT
+
99?>?A<<>AB?@=;;<99>>?><@<?
@31DOO:00524:00978
TAGTATCAGCCTCGCCATACGAAGGA
+
:A991:11/1-////7?@94442/,/
@31DOO:00525:00970
CGTGTCTCTAGCACAGGATTTGATGAGTAG
+
////444/6////44424;;=@=B=44444
@31DOO:00526:00970
TACTGAGCTACACACACAGAAAGATTGGT
+
:;;@AADBBB@>@B??>>99909@@>D@C
@31DOO:00539:00985
TAGTATCAGCCTCGCCATGACGAAGGTATTCC
+
@=?9;9CAA@?AA:929?@9999595444:A2
@31DOO:00539:00989
ATCAGACACGGACACAGCAGAAC
+
98899;999429/:/1////;2/
@31DOO:00543:00994
TACTGAGCTACACACACAAGAAAAATTGGTGCT
+
<<BBCBA@?;9991////,/6666/8;;;9946
@31DOO:00500:01015
AGCACTGTAGCTGTCACTAGTTA
+
9@@@@=:44@9494489;4945/
@31DOO:00506:01035
AGCACTGTAGCTGTCACTAGTTACTTGT
+
4;;@9:;A@?>?@@@@>>@9959>><@A
@31DOO:00526:01035
TGATTCGTCTCCTTCCTTAGTTACTTCAGTGGC
+
?BBA7<<>>>@5959;?<@AABAAA@C@>9924
@31DOO:00533:01043
TAGTATCAGCCTCGCCATGACGAAGGTATT
+
A@B@49<<A><ABAA>A998894242490*
@31DOO:00500:01055
ATCAGACACGGACACAGCAGAACACAC
+
=?BCA>?;9969999BA>9;;6<;A;:
@31DOO:00502:01066
TAGTATCAGCCTCGCCATGACGAAGGTATTCC
+
@AB@>@AB;;;9?@@59444444242444892
@31DOO:00503:01063
AGCACTGTAGCTGTCACTAGTTATTGT
+
BCCABBD:<9;==;=@@@@?:9997<<
@31DOO:00509:01062
ACGCTCGACATGCCCAGGTACAGGAG
+
?@BBCB@A=<<AAE@AA=<;<BB:<<
@31DOO:00515:01067
AGCACTGTAGCTGTCACTAGTTACTTGT
+
;BCB@AAABBBCCCAAAAABB8<;A>AA
@31DOO:00515:01076
TAGTATCAGCCTCGCCATGACGAAGGTATTCC
+
4444>=@CCB@B@@@7;889944242444@B6
@31DOO:00517:01059
AGCACTGTAGCAGTCACTAGTTACTTGT
+
9<DCBBCEAAACCCAAAAABB?CEFCGC
@31DOO:00518:01070
ATATCGCGAGGGTATGGAAGACTCTATA
+
BAAB???CCCC@BBBB7;6;@BBBBCA?
@31DOO:00520:01079
TACTGAGCTACACACACAGAAAGATTGGT
+
=9<<B@@A::4449444:444-44399;;
@31DOO:00524:01053
ATCAGACACGGACACAGCAGAACAGCA
+
4334444849?BBCCAB8---+-,,**
@31DOO:00524:01072
ACGCTCGACATGCCCAGGTACAGGA
+
B?=>B9;<DCBBBC@CC?A@>BB59
@31DOO:00527:01065
ATCAGACACGGACAATGCAGAACACACA
+
BBB?B>AAAAACCB?BAAACB@EC@@@A
@31DOO:00528:01076
ACGCTCGACATGCCCAGGTACAGGAG
+
=?@@B@<<>BAAAG>BB>;8999599
@31DOO:00537:01074
TACTGAGCTACACACAACAGAAAG
+
9//////8;849/<11,/:///+/
@31DOO:00538:01082
ATCAGACACGGACACAGCAGAACACAC
+
BAAAAA>=@@;@@BBBCCCCC@ED>??
@31DOO:00540:01099
TAATATCAGCCTCGCCATGATGAAGGTATTCC
+
>@>@BABCCA?B;;;=?@>>99959;988292
@31DOO:00544:01100
ATATCGCGAGGGTATGGAAGACTCTATAG
+
98;B@@@?99909@>>;A@BBBBDBDCBA
@31DOO:00564:00013
ACGCTCGACATGCCCAGGTACAGGAG
+
9:@@BBBA@;;44409?>?>@99611
@31DOO:00568:00049
TGATACGTCTCCTTCCTTAGTTACTTCA
+
BBBB:;;CCBB642951,111-/;>;@C
@31DOO:00571:00031
TAGTATCAGCCTCGCCATGACGAAGGTATTCC
+
4448>949942488=29;9AAAAAD@@;EBID
@31DOO:00583:00033
ACGAGTGCGTTCCCCATGTCGTAGGTACTC
+
9<;@>@999@=@>@7B999>8984774494
@31DOO:00586:00039
ATATCGCGAGGGTATGGAAGACTCTAT
+
BAAA?=@<<<D?A?AA>CA@@@A???=
@31DOO:00596:00037
ACGCTCGACATGCCCAGGTACAGGAG
+
899;;<ADDCA;9919?598>>><@;
@31DOO:00599:00020
CGTGTCTCTAGGCACATGGATTTTGTGTAGA
+
=@=99<@99<A<>@>111>?AA>511//444
@31DOO:00599:00025
TCTCTATGCGCTCCACATGTCTAAAGGTACT
+
DGCDCDC?@@CDCBCBBBCA;444-9<>?>@
@31DOO:00553:00053
CGTGTCTCTAGGCACAGGATTTTGTGTAG
+
==9?A@@<<11,1/49999999,999;;:
@31DOO:00557:00076
ATCAGACACGGACACAGCAGAACACAC
+
>>89948899699@@A</11878=113
@31DOO:00586:00096
TGATACGTCTCCCCCCCCCCCCCCCTTCCCCCCCCCCTTAGTTACTTCA
+
:49<:1111194499999999999"954;;;@@;;;"424442444249
@31DOO:00591:00076
TCTCTATGCCGCCCCTCCCCCCACCCCCCCATG
+
@@@>@@@9959999/898444(4444444&//8
@31DOO:00592:00050
TCTCTATGCGCTCCCCCCCCCCCCCCCCCCCCACATGTCTAAGGT
+
9<=ACDAAB;111:88;;<<<<<><<<=888"///8;99442424
@31DOO:00550:00109
TAGTATCAGCCTCGCCATGACAAAGGTATTCCA
+
9<BBABB@@@=>A@A8;<A@99919@999CA:<
@31DOO:00556:00123
ATCAGACACGGACACAGCAGAACACAC
+
9;;BA?@984;@@@?C@>>BC9<<997
@31DOO:00560:00143
TGATACGTCTCCTTCCTTAGTTACTTCAG
+
@@BB:;;BBCCAC?C7;59994<CB<BB<
@31DOO:00561:00136
ACGAGTGCGTTCCCCATGTCGTAGGTACTC
+
>>>@@@999@5999,4@>>ABGCB@;=<<;
@31DOO:00575:00135
AGCACTGTAGCTGTCACTAGTTACTTGTG
+
>C=94444444488449444:99:>59;4
@31DOO:00576:00108
TCTCTATGCGCTCCACATGTCTAAGGT
+
?ABCJCCCBBB??=AAAAFCCGC@CAB
@31DOO:00576:00112
AGCACTGTAGCTGTCACTAGTTACTTGT
+
BBBBBADACCECBBB?99;AC@BCC=AA
@31DOO:00580:00145
CGTGTCTCTAGGCACATGGATTTGTGTAG
+
9;@999;@@992449444:444-444:99
@31DOO:00590:00144
ATATCGCGAGGGTATGGAAGACTCTATAG
+
BABBBBBCCCD>BBDC>A>?B@?@BA???
@31DOO:00597:00117
ACGCTCGACATGCCCAGGTACGGAG
+
>999@@@CDCBBDBABC@<<>C>AA
@31DOO:00567:00162
ACGCTCGACATGCCCAGGTAGCAGGAGACT
+
=:;;@>@ABA@@BB>>>-10./6677/444
@31DOO:00573:00166
ATCAGACACGGACACAGCAGAACACAC
+
9:A@A@@<=<@BCA@;9999>699993
@31DOO:00573:00171
TACTGAGCTACACACACAGAAAGAT
+
CBB@BBBBBA=@49994444;-44.
@31DOO:00552:00248
TCTCTATGCGCTCCACATGTCTAAGGTA
+
BBAACC::<CCDD?BBGBC@AAB@B?@@
@31DOO:00556:00231
ATCAGACACGGACACAGCAGAACACACA
+
DABA>8>>99699>>ECBCBB>A@;;;B
@31DOO:00563:00245
ATCAGACACGGACACAGCAGAACACACA
+
=:;;BBBBCC@CBC=<=AACCBHCCA@@
@31DOO:00566:00235
TCTCTATGCGCTCCACATGTCTAAGGTA
+
@@ACEBCCC;;;A=@CC@ABB@@59599
@31DOO:00568:00218
TCTCTATGCGCTCCACATGTCTAAGGTA
+
;9;CCCBBCCCCC@CDDB>4/1;,1,1:
@31DOO:00576:00236
ATATCGCGAGGGTATGGAAGACTCTATAG
+
BABCBBBCBBD?A<<111-1>210>9==:
@31DOO:00587:00215
TACTGAGCTACACACACAGAAAGATTGGT
+
A@??ABBBBB@A;;994>888048777;;
@31DOO:00595:00226
TCTCTATGCGCTCCACATGTCTAAGGT
+
;;;CBAA@BDC>@5999844:995969
@31DOO:00596:00217
TCTCTATGCGCTCCACATGTCTAAGGT
+
BBBBCCCCDCEEB?BCDBBBCDC@B??
@31DOO:00596:00233
TAGTATCAGCCTCGCCATGACGAAGGTATTCC
+
9>999@B99951>11-/<@@@BA=A?@AB=B=
@31DOO:00554:00296
TAGTATCAGCCTCGCCATGACGAAGGTATTCC
+
@?>999499929;99?C@>@@997>?BAC@D?
@31DOO:00561:00254
TCTCTATGCGCTCCACATGTCTAAGGTAC
+
94944;B<=?LBA<B<<999>44249999
@31DOO:00563:00297
TAGTATCAGCCTCGCCATGACGAAGGTATTCC
+
<<CAA=@@;<8;BBCBCBBBB==8?5;9@>E6
@31DOO:00564:00279
TCTCTATGCGCTCCACCTGTCTAAGGTACTG
+
<<<@CCB??=C@=7;<:<=CCDB;99;BBBB
@31DOO:00571:00265
ATCAGACACGGACACAGCAGAACACAC
+
>>>A;;;AAB8<;<;AC==?=>=B>@3
@31DOO:00571:00271
CGTGTCTCTAGGCACAGGATTTTGTGTAG
+
48@C@@ACCAA@@@@@984499/9998C>
@31DOO:00571:00281
AGTATCAGCCTCGCCATGACGAAGGTATTCC
+
99==::BA@=>>?B9;1>1111-/7666592
@31DOO:00572:00287
ATCAGACACGGACACAGCAGAACACAC
+
4:@?899@9959494@B@@@CAA;998
@31DOO:00575:00283
TGATACGTCTCCTTCCTTAGTTACTTCAGTG
+
9AAAAB@;99@59542424442499894444
@31DOO:00580:00294
AGCACTGTAGCTGTCACTAGTTACTTGT
+
AB9<=CCC?AABBBC>81111,111,99
@31DOO:00593:00296
TGATACGTCTCCTTCCTTAGTTACTTCA
+
@AAB;<>CCCC@C@CAC=@@@;<<ABEC
@31DOO:00552:00338
TCTCTATGCGCTCCACATGTCTAAGGTAC
+
BBBDCCDBBCDBB?A;:8@@?99595994
@31DOO:00552:00348
TCTCTATGCGCTCCACATGTCTAAGGT
+
ABACCCBDA::8?;9999>>999;>?9
@31DOO:00553:00307
ATATCGCGAGGGTATGGAAGACT
+
BBBBBB?ABDD@DDBB?CCAAGB
@31DOO:00553:00340
ATATCGCGAGGGTATGGAAA
+
9<DCCCE211A-1/,2*,,*
@31DOO:00565:00328
TCTCTATGCGCTCCACATGTCTAAGGT
+
;;4;=:@ADBCBC;<>A@>94442424
@31DOO:00567:00302
CGTGTCTCTAGGCACAGGATTTTGTGTAG
+
<<BBBBBCDEC@A@>@E69999/9>>>99
@31DOO:00568:00329
ACGAGTGCGTTCCCCATGTCGTAGGTACTC
+
ABBB??ADCC>BBB9BCCBE@?@A67;;<<
@31DOO:00579:00317
ATCAGACACGGACACAGCAGAACACACA
+
@B@@@A@BAA6<999444444244443.
@31DOO:00580:00324
CGTGTCTCTAGGCACAGGATTTTGTGTAG
+
AABCCCCAADE@CCB>AACBBB6111<11
@31DOO:00581:00306
TCTCTATGCGCTCCACATGTCTAAGGTAAC
+
CCBCBB?;<<B?><@999=99//,,*,,*,
@31DOO:00598:00301
ATATCGCGAGGGTATGGAAGACTCTATAAGAA
+
@AA:;;@A99919A??>C@<9;?8....,.55
@31DOO:00551:00394
CGTGTCTCTAGGCACAGGATTTTGTGTAGA
+
?@@CBCA@9996944;;24444,4:;////
@31DOO:00559:00393
TCTCTATGCGCTCCACATGTCTAAGGTA
+
>ABCBCB;;<A>><>999?>?9954899
@31DOO:00570:00397
TGATACGTCTCCTTCCTTAGTTACTTCAG
+
F@@@@@A;;<B@B@EAC:;9><>996999
@31DOO:00575:00395
CGTGTCTCTAGGCACAGGATTTTGTGTAGA
+
49BBBBBDEFD@AAABB:;999/9999999
@31DOO:00577:00361
ATATCGCGAGGGTATGGAAGACTCTATAG
+
9?>@BCB;<=D>BBCB?CECC<<;;;7??
@31DOO:00577:00363
AGCACTGTAGCTGTCACTAGTTACTTGT
+
;ABBA@A<<<?@>111////42444249
@31DOO:00578:00388
TCTCTATGCGCTCCACATGTCTAAGGTA
+
=844449444998249999=@@@<@594
@31DOO:00579:00356
ACGCTCGACATGCCCAGGTACAGGAG
+
B@@@DDAAACCCCC>CC@BABCC=@<
@31DOO:00580:00394
TAGTATCAGCCTCGCCATGACGAAGGTATTCC
+
A@B@=9;<<<>@AA@=@@@AAAB@C799A<?6
@31DOO:00587:00386
TAGTATCAGCCTCGCCATGACGAAGGTATTCC
+
9<BCBABCCC?@ACCABA@@999642944248
@31DOO:00593:00388
TCTCTATGCGCTCCACATGTCTAAGGTA
+
??@CDCCD@A?>A;=999>>>4954244
@31DOO:00594:00397
ATATCGCGAGGGTATGGAAGACTCTATAG
+
BBBBCCCCDCC?CAA>8959>988>>771
@31DOO:00567:00404
CGTGTCTCTAGGCACATGGAT
+
;<<<@@@@>@=;1-****)**
@31DOO:00568:00427
AGCACTGTAGCTGTCATTAGTTACTTGTG
+
BBCBCCCA?A<98=898;=>>5980,.6/
@31DOO:00569:00427
AGCACTGTAGCTGTCACTAGTTACTTGT
+
BBCCCCBAACEDCCAA@AABB?BC@<99
@31DOO:00570:00434
TGATACGTCTCCTTCCTTAGTTTAACTTCA
+
;;9@@@<<;BB<><>69611//+/,/7,//
@31DOO:00575:00445
ATCAGACACGGACACAGCAGAACACAC
+
AAAB??@BBB?CCCBEBDCCB@AA@BB
@31DOO:00576:00425
AGCTATACTGCCA
+
,-*****//44:9
@31DOO:00576:00447
TGATACGTCTCCTTCCTTAGTTACTTCA
+
CBBB@??ABBD@D@C>?=@@@>BCC?B>
@31DOO:00577:00416
TCTCTATGCGCTCCACATGTCTAAGGT
+
/119949<<<DDCCFCCA@C9996424
@31DOO:00579:00400
TCTCTATGCGCTCCACATGTCTAAGGTA
+
>99449;?AACA@<><99==6-,*,*,,
@31DOO:00582:00411
TAGTATCAGCCTCGCCATGACGAAGGTATTCC
+
8>>@@@@;9924@@B@A@@>>?>;?;9:@<:8
@31DOO:00584:00431
TAGTATCAGCCTCGCCATGACGAAGGTATTCC
+
4;;@=@AB998;9>>:911<<11-/5///:@6
@31DOO:00589:00443
ATATCGCGAGGGTATGGAAGACTCTATAGAG
+
?@BBCDEAACD<B?995969>9933711...
@31DOO:00596:00408
CGTGTCTCTAGGCACAGGATTTTGTTTAGAG
+
;;@@BBGCCCC?@@994:4499/999-4449
@31DOO:00553:00456
ATATCGCGAGGGTATGGAAGACTCTATAG
+
98989>9999909?>>59598??A??==7
@31DOO:00569:00461
ATCAGACACGGACACAGCAGAACACAC
+
??BB?>@BBA?BCBEDCCCBB?BBBBB
@31DOO:00571:00491
TCTCTATGCGCTCCACATGTCTAAGGTAC
+
B;<<CDCCCC<;<>999999111,/,///
@31DOO:00573:00485
AGCACTGTAGCTGTCACTAGTTACTTGTG
+
@99;99A@9A<<;>?A9<9<A>@??B994
@31DOO:00576:00453
TCTCTATGCGCTCCACATGTCTAAGGTAC
+
984499<99BB9954@A>>@<99?<,1/6
@31DOO:00580:00456
CGTGTCTCTAGGCACAGGATTTTGTGTAGGA
+
BBCCCCDCE@@=>@@9><9999/1<<8--*-
@31DOO:00595:00463
ACGAGTGCGTTCCCCATGTCGTAGGTACTC
+
?A9:;@A@@@5999/9>>>BA<;9;89999
@31DOO:00595:00497
TAGTATCAGCCTCGCCATGACGAAGGTATTCC
+
;<@@@BCBC@=@@@@=@9;999?5969417;,
@31DOO:00597:00488
ACGCGTTCCCCATGTCGTAGGTACTC
+
BBA8>=5988/9999444:99?948<
@31DOO:00554:00513
ATCAGACACGGACACACGATCCGAATTTGTTAACCAAGCCTTAACCGTTAACCGTTCCTTGAAGCCA
+
4:@B@@@BBB?BBA??99444249244-4424:;:;@442924242489>9?=9423131331377>
@31DOO:00555:00516
ACGAGTGCGTTCCCCATGTCGTAGGTACTC
+
9;A@@AB>>C5999/9>>?>>>>=689994
@31DOO:00562:00546
TACTGAGCTACACACACAGAAAGATTGGT
+
9949@@AAAC@>;;<AACABB?<<<=?=?
@31DOO:00562:00549
TGATACGTCTCCTTCCTTAGTTACTTCA
+
=;9;AAAA<<=CCACBC8;995999699
@31DOO:00577:00532
CGTGTCTCTAGGCACATGGATTTTGTGTAGAG
+
BBCCC::<AA@<A<<111:<<;:+11/6444/
@31DOO:00579:00514
AGCACTGTAGCTGTCACT
+
??B:==GCABBCBBCBCB
@31DOO:00588:00541
TACTGAGCTACACACACAGAAAGATTGGTG
+
BB?@@BBB>>@A@>999>444-4979913.
@31DOO:00555:00558
AGCACTGTAGCTGTCACTAGTTTACTTGTG
+
>?BDCABCC?:;;BBA111111,999584/
@31DOO:00558:00564
AGCACTGTAGCTGTCACTAGTTACTTGT
+
=@=;49??99;BBACABCCFDABBA>BB
@31DOO:00565:00581
TCTCTATGCGCTCCCACATGTCTAAGGT
+
<BCBAACB@AABCC>CAA@>>@996929
@31DOO:00576:00560
TCTCTATGCGCTCCACATGTCTAAGGT
+
??@BCCD@@@AA@>BCB@@@@BA8;9<
@31DOO:00578:00594
AGCACTGTAGCTGTCACTAGTTACTTGT
+
94444444@@=BBAAB;99??;98:299
@31DOO:00591:00575
AGCACTGTAGCAGTCACTAGGTTACTGTGT
+
@@@>9<@11111869?<<16500,,,,,//
@31DOO:00591:00585
TCTCTATGCGCTCCACATGTCTAAGGTA
+
>>@BBCCCC@:;959994444442/,//
@31DOO:00560:00647
ATCAGACACGGACACAGCAAGAC
+
@@@@@A@BAA599999///,,,,
@31DOO:00572:00615
ATCAGACACGGACACAGCAGAACACACAG
+
988A@@?@<9599@999;4442//6/...
@31DOO:00573:00619
TCTCTATGCGCTCCACATGTCTAAGGT
+
?AACCCCDCCCBC@BBBBDBBDB?B?A
@31DOO:00581:00629
TAGTATCAGCCTC
+
4/6///7/1/:;;
@31DOO:00586:00634
ATATCGCGAGGGTATGGAAGACTCTATAGA
+
10=>B>CCBEI<<>B@59599993831111
@31DOO:00586:00640
TGATACGTCTCCTTCCTTTAGT
+
;94;<9AB>;<,1-/,,,*,,/
@31DOO:00592:00622
TACTGAGCTACACACACAGAAAGATTGGTGC
+
?@?AACCDBC=>>?99994::9843131331
@31DOO:00592:00646
TACTGAGCTACACACACAGAAAGATTGGTGCTG
+
99>@;<=CBBBDCD?=@@@A@<@CC@BB00,7-
@31DOO:00553:00681
TGATACGTCTCCTTCCTTAGTTACTTCAG
+
BBA>>@;;;;A@@@B:9699424495444
@31DOO:00554:00650
AGTATCAGCCTCGCCATGACGAAA
+
448444948288./,1/////44-
@31DOO:00562:00651
ATCAGACACGGACCAGCAGAACACACAGA
+
BB799=;<<<-1/56///99244///6/.
@31DOO:00563:00675
TAGTATCAGCCTCGCCATGACGAAGGTATTCC
+
BA?BB>AA:9;<CCCACDCCA9;7<@@@@@C=
@31DOO:00567:00696
ATCAGACACGGACACAGCAGAACACAC
+
BBBAAABCDD9:<CAA;;<AA?AAA@;
@31DOO:00569:00663
TACTGAGCTACACACACAGAAAGATTGGTGC
+
@?@B@@@B@B;<<C999998=0943139976
@31DOO:00573:00657
TGATACGTCTCCTTCCTTAGTTTACTTCAGTT
+
A?=>9;;9>>@596969699991999549442
@31DOO:00587:00655
ATCAAACACGGACACAGCAGAACACAGCAGA
+
97344-44/87/////444492448844444
@31DOO:00599:00663
TGATACGTCTCCTTCCTTAGTTACTTCAG
+
999444498AA@C@CBFFCAB?ABB>BB;
@31DOO:00552:00746
TCTCTATGCGCTCCACATGTCTAAAGGGA
+
@;89@@999=9842///////444-44-4
@31DOO:00555:00710
TACTGAGCTACACACACAGAAAGATTGGTGC
+
44@BBCCBCB<<=@AA@999919=>;71731
@31DOO:00582:00739
TACTGAGCTACACACACAGAAAAGATTGGT
+
==@ABBBAA>999944444444,4431373
@31DOO:00592:00748
ACGAGTGCGTTCCCCCATGTCGTAGGTACTC
+
BB@BA@@=;;8;D@@0<<@@>>21210113>
@31DOO:00593:00714
ATATCGCGAGGGTATGGAAGACTCTA
+
BBAA?>@;;;@<?>>@8<89<>00--
@31DOO:00598:00711
ATATCGCGAGGGTATGGAAGACTCTATAGAGGATCAT
+
9;BBBACC@@=:?99<<@>@998?887@:71:0-,,,
@31DOO:00562:00792
AGCACTGTAGCTGTCACTAGTTACTTGT
+
BBA8;<>:99A>99<999?99699<;<<
@31DOO:00564:00792
TAGTATCAGCCTCGCCATGACGAAGGTATTCC
+
BBBBCBBAAAB@CCC=A@?@994542444:;2
@31DOO:00568:00795
CGTGTCTCTAGGCACAGGTTTTGTGTAGA
+
2*(((((*//92444449:::6==44494
@31DOO:00572:00773
TGATACGTCTCCTTCGTTAGTTACTTCA
+
8@@:999@@9;79?B99599969996;@
@31DOO:00579:00773
ATATCGCGAGGGTATGGAAGACTCTATAG
+
??;<;>>B999199998?54448777911
@31DOO:00595:00775
TAAGGTTAATCGAAGGACCG
+
4>2424249:444242442/
@31DOO:00598:00787
TACTGAGCTACACACACAGAAAGATTGGT
+
@BBAAAA;;;A<<<DDCCFCC<;<<@B=@
@31DOO:00550:00832
TCTCTATGCGCTCCACATGTCTAAAGGTA
+
<<;9AA94<<B>>>B<<;@@<<<>-1-1<
@31DOO:00551:00843
ATATCGCGAGGGTATGGAAGACTCTATAG
+
9?@@@@@999919EBA59:;@99;@@776
@31DOO:00556:00829
TAGTATCAGCCTCGCCATGACGAAGGTATTCC
+
44444=A@>>>>=9959>@999954244424:
@31DOO:00558:00806
TACTGAGCTACACACACATGAAAGA
+
4444499:=9448811//////+/4
@31DOO:00559:00809
ATCAGACACGGACACAGCAGAACACAC
+
8;7;@ABBBDABB::4=999>;>D?A?
@31DOO:00567:00837
TCTCTATGCGCTCCACATGTCTAAGGTA
+
9==CCDCBBBBBBBC@?9:67--+,*,,
@31DOO:00577:00832
TAGTATCAGCCTCGCCATGACGAA
+
>@>994994429999:///7///,
@31DOO:00579:00808
TAGTTATCAGCCTCGCCATGAC
+
4//8781//77,444959;8--
@31DOO:00584:00831
TCTCTATGCGCTCCACATGTCTAAGGT
+
BEBA@ACCCCDBB@CABBCCDCB?@64
@31DOO:00550:00874
ACGAGTGCGTTC
+
9;A;;<A@@@59
@31DOO:00550:00880
ATCAGACACGGACACAGCAGAACACAC
+
1.46199AAA<BB<<;@>>>>5<99>>
@31DOO:00553:00876
TACTGAGCTACACACACAGAAAGATTGGTG
+
;A@@BCB=9;>>99444444;644;5313>
@31DOO:00554:00872
TGATACGTCTCCTTCCTTAGTTACTTCAGTT
+
BB???@@BBCC@CAH@C=@@>6;;>:<<11,
@31DOO:00554:00887
ATATCGCGAGGGTATGGAAGACTCTATA
+
?>>@BBBBBBC<BB@@?AACC<;<CBAA
@31DOO:00560:00887
TCTCTATGCGCTCCACATGTCTAAGGTACTG
+
BBBCC@AAA@?>?59999499495424446,
@31DOO:00571:00872
TCTCTATGCGCTCCACAATGTC
+
11//76/49:94?<111,/,0,
@31DOO:00586:00894
TAGTATCAGCCTCGCCATGACGAAGGTATTCC
+
<<CA@@C<<<=AAAC?B@B999959;944:;2
@31DOO:00590:00876
CGTGTCTCTAGGCACAGGATTTTGTGTAGA
+
CACBC;;=AA?<>>994249;;24//,,,,
@31DOO:00593:00853
CGTGTCTCTAGGCACAGGATTTTGTGTAGAG
+
AAA<>=ABBCC@BB@9424499/99944444
@31DOO:00558:00946
ACGCTCGACATGCCCAGGTACAGGAG
+
49999@@>@AA@@B?AA>9899969A
@31DOO:00565:00928
TCTCTATGCGCTCCACATGTCTAAGGT
+
?AACCCCCCCCBC@BBBBBBB==;?<9
@31DOO:00571:00923
ATCAGAACACGGACACAGCA
+
>>>?8459>>>;>=111,,,
@31DOO:00583:00934
AGCACTGTAGCTGTCAC
+
999849//////,2,//
@31DOO:00590:00918
TCTCTATGCGCTCCACATGTCTAAGGT
+
899<BB;;=CDAB?B<;9>??995424
@31DOO:00593:00940
CGTGTCTCTAGGCACAGGTTTTGTGTAGA
+
CCCBCBCCFDC@@AACB5999/9>>>994
@31DOO:00594:00901
ATCAGACACGGAC
+
90;11/////7//
@31DOO:00553:00983
TCTCTATGCGCTCCACAATGTCT
+
@;<;99;94448924442499;4
@31DOO:00554:00975
CGTGTCTCTAGGCACAGGATTTGTGTAGA
+
;<<CCDDHCDC?BA994244404444444
@31DOO:00557:00977
ATATCGCGAGGTATGGAAGACTCTA
+
4;111/,,/,*,,,,*,22//18;9
@31DOO:00559:00964
TACTGAGCTACACACACAGAAAGATTGGT
+
;;A<=<BCA?99994:9B@BB@9:8<<@?
@31DOO:00560:00973
ATATCGCGAGGGTATGGAAGATTCTA
+
889449B@CBD;;4//,1,///,///
@31DOO:00570:00961
ATATCGCGAGGGTATGGAAGACTCTAATAGAG
+
?B=?=>9999919B?@=AABA?<800,00.,*
@31DOO:00571:00982
CGTGTCTCTAGGCACAGGATTTTGTGTAGAGG
+
@AAAAEDDCBB>@?>?924444,499444442
@31DOO:00576:00974
AGCACTGTAGCTGTCACTAGTTACTTGT
+
;;1/////4=B@@@B98894954;;98=
@31DOO:00576:00992
TAGTATCAGCCTCGCCATGACGAAGGTATTCC
+
;;@CCAAACC@B@A?<111///856,//4242
@31DOO:00577:00974
TCTCTATGCGCTCCACATGTCTAAG
+
12//88/4<BA>@99999>91,,*,
@31DOO:00580:00955
TACTGAGCTACACACACAGAAAGATTGGTGC
+
B???BBCCBB99<B999A9991943431331
@31DOO:00581:00992
TACTGAGCTACACACAACAGAAAGATTGGTGTT
+
A@BBB@AAA@>>:<11,11//6+/499>:;434
@31DOO:00582:00983
ACGAGTGCGTTCCCCATGTCGTAGGTACTC
+
A>>111@>>>:BBB8DBBBBBA;;78@@A@
@31DOO:00587:00981
ATATCGCGAGGGTATGGAAGACTCTATAG
+
??;9999>@AD?CEDCBCBB@@@:88>=7
@31DOO:00594:00976
TCTCTATGCGCTCCACATGTCTAAGGTACT
+
B<<<@A999DA?>>A994944498996//,
@31DOO:00553:01044
TGATACGTCTCCTTCCTTAGTTACTTCA
+
4>>@99<<AAABEBECEBBBA@BB?@?B
@31DOO:00561:01017
TGATACGTCTCCTTCCTTAGTTACTTCA
+
=@@=9;;@@BB@D@C>AB<1/,111,11
@31DOO:00574:01025
TTACTGAGCTACACACACAGAAAGATTGGT
+
1,////66:499AA>><<99@@9>90,09:
@31DOO:00581:01008
TGATACGTCTCCTTCCTTAGTTACTTCA
+
@BBA9<;B@99;=;><><>>>5999699
@31DOO:00583:01029
TCTCTATGCGCTCCACATGTCTAAGGT
+
@ABBBBDCCBCBB;@@B@@@AA@5969
@31DOO:00587:01005
TACTGAGCTACACACACAGAAAGATTGGT
+
;>>>?>9999>>?>?941111-1/.37,.
@31DOO:00593:01031
CGTGTCTCTAGGCACAGGATTTGTGTAGAG
+
49>BCD=>>EE@B<<<D844?<;99=9844
@31DOO:00557:01064
ATATCGCGAGGGTATGGAAGACTCTATAGA
+
=<?@@CC=99919@@>:>:<>10.....,,
@31DOO:00559:01084
ATATCGCGAAGGTATGGAAGACTCTATA
+
1.//8;>9<69@A99959644433376;
@31DOO:00571:01078
ATATCGCGAGGGTATGGAAGACTCTATAGAAGT
+
9:?@>>>>99919AABAEBCC@><38...,*,,
@31DOO:00573:01053
TCTCTATGCGCTCCACATGTCTAAGGT
+
>@@ABBBCDBEBB>=12/6664464:4
@31DOO:00575:01095
TTATAGCTCCTCCTATTAC
+
42444988994424/,*,,
@31DOO:00576:01091
TACTGAGCTACACACACAGAAAGA
+
/1/////4448=9>::6////+//
@31DOO:00556:01125
TGATACGTCTCCTTCCT
+
AA=449998//,/,/,/
@31DOO:00559:01110
ATATCGCCTAGGTAT
+
/.//6//,4442449
@31DOO:00567:01120
TCTCTATGCGCTCCACATGTCTAAGGT
+
99;>::;@@@A9959?999A9995959
@31DOO:00569:01117
AGCACTGTAGCTGTCACTAGTTACTTGT
+
49994>?99;9:;@<;;@>@@=9998;9
@31DOO:00580:01123
CGTGTCTCTAGGCACAGGATTTGTGTAGA
+
9;9CCCCCCCCBB;;9A=9990999499?
@31DOO:00593:01122
AGCACTGTAGCTGTCACTAGTTACTTGT
+
BBA?AAFECDCB?A?BA@BAA?AB@@AA
@31DOO:00594:01120
TAGTATCAGCCTCGCCATGACGAAGGT
+
<<FDC=B;:;>>>99599999492424
@31DOO:00596:01148
ATCAGACACGGACACAGAACACACA
+
B???999999599?44442499///
@31DOO:00599:01142
TGATACGATCCTCCTCCTTAGTTACTCAG
+
1//,,,////,/924489844/,//////
@31DOO:00614:00044
TCTCTATGCGCTCCACATGTCTAAGGT
+
9<=?DCBCBCFCC<==<<AAAG>=<:<
@31DOO:00619:00037
AGCACTGTAGCTGTCACTAGTTACTTGTG
+
9>894944BAABBCB>9999969BA>?@>
@31DOO:00649:00025
TCTCTATGCGCTCCACATGTCTAAGGTA
+
@@ACCA@ABBECC@E<:;;9999<@@99
@31DOO:00602:00086
TGATACGTCTCCTTCCTTAGTTACTTCA
+
BCBDBBABAB;;92959?@@A@<<<@CD
@31DOO:00609:00062
TACTGAGCTACACACACAGAAAGATTGGT
+
BBBBBBCD>=89999944444-4431377
@31DOO:00613:00099
ACGAGTGCGTTCCCCATGTCGTAGGTACTC
+
=@=AFA@A@@5999/9>CBCDAAA?BBBBA
@31DOO:00614:00091
TCTCTATGCGCTCCACAATGTCT
+
CAAAD<:<B?@99544424///,
@31DOO:00641:00087
TAATATCAGCCTCGCCATGACGAAGGTATTCC
+
?<@CCDCCCD?A?>=<998=>>><@><;<=B<
@31DOO:00644:00057
ACGAGTGCGTTTCCCCATGTCGTAGGTACTC
+
>@=>=:>>99919@@4ACCCDCCB@?<?A@@
@31DOO:00600:00139
TCTCTATTGGCGCTCCACATGTCTAA
+
944444424249444;=911/68,/,
@31DOO:00632:00133
ATCAGACACGGACACAGCAGAACAC
+
9;<8899>44244444444442444
@31DOO:00612:00169
TGATACGTCTCCTTCCTTAGTTACTTCAG
+
B<<<CCABAAA@C@CBB@A<<9;@>;<;1
@31DOO:00614:00179
ATCAGACACGGACACAGCAGAACAC
+
>@@@989>99594?44166//,,2,
@31DOO:00618:00182
TAGTATCAGCCTCGCCATGACGAAGGTATTCC
+
;BBB=BC@@@=@BAA?A899999248999;92
@31DOO:00621:00191
ACGCTCGACATGCCCAGGTACAGGAG
+
;;AA;;<BBBBDDD@CE>@8949588
@31DOO:00623:00161
TAGTATCAGCCTCGACCATGACGAAGGTAA
+
?@>;;<4998511///,/49444486,//,
@31DOO:00631:00190
TAGTATCAGCCTCGCCATGACGAAGGTATTCC
+
////4>AECC?@B:96;@>>?91,1,1/1,/,
@31DOO:00635:00154
TGATACGTCTCCTTCCTTAGTTTACTTCA
+
BBA@@@;;<BH@C@CAB=>88819@A@@A
@31DOO:00640:00174
AGCACTGTAGCTGTCACTAGTTACTTGT
+
BBCBCCCECDCBCBB:4/111,111-9>
@31DOO:00642:00196
ACGCTCGACATGCCCAGGTACAGGAG
+
>@>A99=CCCCCCC?BB7;7499244
@31DOO:00646:00199
ACGAGTGCGTTTCCCCCCCATGTCGTAGGTACTTC
+
499=;;11/685666666&/46/,,-,2*,,,/,/
@31DOO:00631:00219
TAATACACTGCCATGGATGAGGTATCG
+
//,,,,///44244424444424;;;9
@31DOO:00633:00205
TCTCTATGCGCTCCACATGTCTAAGGTA
+
889===<CCBBA@7;<A@@@A4959<99
@31DOO:00646:00209
TGATTCTCCTTCCTTAGTTACTTCAGTGC
+
///9<==C@C>BAB;<9;=944244499>
@31DOO:00646:00215
ATATCGCGAGGGTATGGAAGACTCTATAG
+
93=?ACDDCED;;<@@>A@ABB?@@B:::
@31DOO:00647:00218
ACGAGTGCGTTCCCCATGTCGTAGGTACTC
+
=>>>999>882999,99>A@AAAA=?A<<<
@31DOO:00647:00224
TGATACGTCTCCTTCCTTAGTTACTTCA
+
>C?A;<<<BBB>B=A=?@@@@=ACC@ED
@31DOO:00606:00261
ATATCGCGAGGGTATGGAAGACTCTATAGA
+
>?9;;@@A?AA>B<999;79>8837<77..
@31DOO:00611:00260
TAGTATCAGCCTCGCCATGACGAAGGTATTCC
+
49>@>>B?99244442444499924?949?@2
@31DOO:00611:00283
CGTGTCTCTAGGCACAGGATTTTGTGTAG
+
BBB@@AC===<ACBBA:99999/9??@>>
@31DOO:00615:00283
ACGCTCGACATGCCCAGGTACAGGAG
+
B@@?BABBDEA@?B?BB@BBCBB?BB
@31DOO:00622:00269
ATATCGCGAGGGTATGGAAGACTCTATAG
+
BCBB?>9;44409>>CBDBCF<;<?8777
@31DOO:00630:00268
TGATACGTCTCCTTCCTTTAGTTTACTTTCA
+
;;A>@A<<<BA>@;>599199890999919B
@31DOO:00631:00251
TCTCTATGCGCTCCACATGTCTAAGGT
+
999994444444424;ABB99;@595<
@31DOO:00631:00289
ATCAGACACGGACACAGCAGAACACACA
+
100//888442449@BA?@>;<99443.
@31DOO:00632:00294
CGTGTCTCTAGGCACAGGATTTTGTGTAG
+
BBCBBBCDDDC@BBCCDABBBA9?:::94
@31DOO:00640:00297
ATCAGACACGGACACAGCAGAACACACA
+
??;9<@AA?@=A@@AAABCB@8999988
@31DOO:00642:00252
TCTCTATGCGCTCCACATGTCTAAGGT
+
B???CDCCBAGBC>BAB<<<AAA?CAA
@31DOO:00643:00278
TCTCTATGCGCTCCACATGTCTAAGGTA
+
FABBBBBKDECBB=@;;9@>?9954249
@31DOO:00601:00334
TCTCTATGCGCTCCACATGTCTAAGGTA
+
;<<CBB?AAADEJDCBCBEE=9929599
@31DOO:00602:00319
TGATACGTCTCCTTCCTTAGTTACTTCAG
+
CC@BAAABCCDAC@D@B@B996;@=8@A@
@31DOO:00606:00312
ATCAGACAGCGGACACAGCAGAACAC
+
488911/////,//449444;;2444
@31DOO:00606:00313
CGTGTCTCTAGGCACAGGATTTTGTGTAG
+
BBCBCB>321?-19?9424444,4/////
@31DOO:00608:00307
ACGAGTGCGTTCCCCATGTCGTAG
+
9;BBBDCA;C2449/9999>>=11
@31DOO:00609:00314
ACGAGTGCGTTCCCCATGTCGTAGGTACTC
+
=>?@;<<@>>5999/99999<<A@>BDC@<
@31DOO:00610:00301
TGATACGTCTCCTTCCTTAGTTACTTCA
+
B?@=9;;<<AC@CACCB@A;:6;A@<B@
@31DOO:00625:00334
TAGTATCAGCCTCGCCATGACGAAGGTATTCC
+
@@BBBCBBBB=@?8859@9944424244656,
@31DOO:00631:00302
TAGTATCGAGCCTCGCCAATGACGAAGGTATTCC
+
994////////5//,/,/,/66//4899444898
@31DOO:00643:00320
CGTGTCTCTAGGCACAGGATTTTGTGTAG
+
;<BCCCCCEBB?B:99A@9999/9?>@9<
@31DOO:00644:00348
TGATACGTCTCCTTCCTTAGTTACT
+
9BA@>=111//7778,4248:24//
@31DOO:00604:00363
TAGTATCAGCCTCGCCATGACGAAGGTATTCC
+
B?BC@@AA@@<>999;?@>9999649444242
@31DOO:00607:00393
TAGTATCAGCCTCGCC
+
////44>CCBA@@;;5
@31DOO:00610:00386
TCTCTATGCGCTCCACATGTCTAAGGT
+
?;<<BBCCCCCBB?A@A@CBBAA?A=@
@31DOO:00611:00368
ATATCGCGAGGGTATGGAAGACTCTATAGA
+
=7;9@A<9<AB<<<9@;A6<99<?>>7777
@31DOO:00614:00392
CGTGTCTCTAGGCAC
+
///69;:@@9958--
@31DOO:00619:00354
TCGTATCAAGCCTCGCCATGACGAAAGGTATTCC
+
448,---,*,,2.334599444444-42444242
@31DOO:00619:00364
AGTCAGAACACGGACACAGCAGAACACACAA
+
1//////,444:9==@>A@9984<<1110-*
@31DOO:00631:00369
ACGAGTGCGTTCCCCATGTCGTAAGGTACTC
+
9494894=AB@CGG9==B>>111,1,.//8:
@31DOO:00633:00388
ACGAGTGCGTTCCCATGTCGTAGGTACGTC
+
=8498=9888244-4;96///,,222,,,6
@31DOO:00641:00366
ATATCGCGAGGGTATGGAAGACTCTATAG
+
>@ABBBCBCED<<99@5964847333...
@31DOO:00642:00352
TCTCTATGCGCTCCACATGTCTAAGGTA
+
9444;BABBCCCA@A<99>;44424944
@31DOO:00642:00365
TCTCTATGCGCTCCTAAGGTACTG
+
<=<?DGCCBCFCD>>@>B=>>A@9
@31DOO:00643:00358
TCTCTATGCGCTCCACATGTCTAAGGGTAA
+
A;<=AAACCDEBA=@@A@<<<--+--*,,*
@31DOO:00602:00408
ACGCTCGACGATGACCAGTACAGGAG
+
;49444444444444:444////,/,
@31DOO:00609:00408
ATCAGACACGGACACAGCAGAACACAC
+
;;A@9999>>594@99444//,////.
@31DOO:00614:00421
TAGTATCAGCCTCGCCATGACGAAGGTATTCC
+
499=>@@<<<>BCBB>BBB>9495959:@<@;
@31DOO:00632:00442
TACTGAGCTACACACACAGAAAGATTGGT
+
==?BC@ABA;9<<<9?=>>@@<=AB>B?<
@31DOO:00636:00414
AGCACTGTAGCAGTCACTAGTTACTTGT
+
8@B<9<CB=@@@AABCCCC@@=;<<DBB
@31DOO:00647:00411
ACGAGTGCGTTCCCATGTCGTAGGTACTC
+
>@BBB@>@>>24909@@ACCEBC>A@A@A
@31DOO:00648:00445
AGCACTGTAGCTGTCACTAGTTACTTGT
+
BBBBB<=>BCBDBBBBAAAA@=@BB@BC
@31DOO:00601:00473
ATCAGACACGGACACAGCAGAACA
+
?>;=;;11/8,//6//44444244
@31DOO:00607:00499
TGATACGTCTCCTTCCTTAGTTACTCAG
+
AAB@<<<AACCAD>B8<8;@@<@@:<@1
@31DOO:00610:00455
CGTGTCTCTAGGCGACG
+
1999>>9449921/,,*
@31DOO:00612:00496
CGTGTCTCTAGGCACAGGATTTTGTGTAG
+
8;BA@@DDA?@=@A>>>69999/999@>>
@31DOO:00623:00494
TCTCTATGCGCTCCACAATCGTTCA
+
9444::@9=:;@C594/,////,//
@31DOO:00632:00458
CGTGTCTCTAGGCACAGGATTTTGTGTAG
+
??BCDDCBABC@@@@?><9999/9>>>A>
@31DOO:00644:00487
ATCAGACACGGACACAGCAGAACACACAG
+
88>>@;9;AB:<:CDDBCB<;8<A998:0
@31DOO:00600:00530
TCTCTATGCGCTCCACATGTCTAAGGT
+
@@@A@999@>?>A>@9<9111--+,*,
@31DOO:00606:00530
AATCAGACACGGACACAGCAGAACACACA
+
1,..//6844959AB<=ACCBA>=<111-
@31DOO:00615:00520
TAGTATCAGCCTCGCCATGACGAAGGTATTCC
+
@@A:9<BB<<><CCB9<;>9999648999242
@31DOO:00615:00532
ACGAGTGCGTTCCCCATGTCGTAGGTACTC
+
>A@@@@>>>>5999,44;@B@B@@8:<<<<
@31DOO:00624:00549
TCTCTATGCGCTCCACATGTCTAAGGTA
+
8>><<=@AACDCB@B;;9>>911,/,1/
@31DOO:00627:00531
TAGTATCAGCCTCGCCATGACGAAGGTATTCC
+
9;@BCBAAADABC@@=@8=9999695444:;2
@31DOO:00635:00528
ACGAGTGCGTTCCCCATGTCGTAGGTACTC
+
=>>>@@@AAA=@@@6B?@=@9999589/;/
@31DOO:00638:00512
TAGTATCAGCCTCGCCATGATCC
+
444944=9:A>;99A=ABA@AA:
@31DOO:00642:00547
TCTCTATGCGCTCCACATGTCTAAGGTA
+
@@@AACBBCDBCC<><B@@>?9964244
@31DOO:00643:00520
TAGTATCAGCCTCGCCATGACGAAGGTA
+
4449@@BCCDAC<;9<>91////56,//
@31DOO:00648:00538
TAGTATCAGCCTCGCCATGACGAAAGGTATTCC
+
48;9994499;>>?A7;8:>>994-494449::
@31DOO:00603:00564
TCTCTATGCGCTCCACATGTCTAAGGTA
+
944>A99;B::9C@BCD@=99992924:
@31DOO:00613:00558
ACGCTCGACATGCCCAGGTACAGGAG
+
11//879::;9?BB=CC?AA;99699
@31DOO:00618:00577
TGATACGTCTCCTTCCTTAGTTACTTCA
+
A@>:;;9@@9969<@6969995999594
@31DOO:00619:00593
ATCAGACACGGACACAGCAGAACACAC
+
B>>???@BBC>ABDDBBBBDB@CBBB@
@31DOO:00621:00583
TAGTATCAGCCTCGCCATGACGAAGGTATTCC
+
9<CBBCCCCC@CCCCAC;99>995424:878,
@31DOO:00624:00583
TCTCTATGCGCTCCACATGTCTAAGGT
+
@@@BCCCCCCCBB@CBD?@@B995<69
@31DOO:00627:00578
TACTGAGCTACACACACAGAAAGATTGGTGCT
+
>99999>>9989999@444885443131331.
@31DOO:00631:00556
TAGTATCAGCCTCGCCATGACGAAGGTATTCC
+
8989<;9;BA=@99959>87?--+-+-,*00)
@31DOO:00631:00557
TCTCTATGCGCTCCACATGTCTAAGGTAC
+
A;;<CB?;<<<;?244:=99999695994
@31DOO:00632:00595
TACTGAGCTACACAGAAAGATTGGTGC
+
BCCCCAABBA;99999@?>@@@C?A@@
@31DOO:00633:00590
TCTCTATGCGCTCCACATGTCTAAGGTA
+
499;4=AAADDB@8<<B@@@ACC@B@B=
@31DOO:00645:00586
ATATCGCGAGGGTATGGAAGACTCTATAGA
+
=?B@BBCAABHAAAAC;;7<B98;>>==77
@31DOO:00602:00607
TGATACGTTCACT
+
484//,,,*,,,,
@31DOO:00608:00629
ACGAGTGCGTTCCCCATGTCGTAGGTACTC
+
@BAB??@C??5999/9999ACAAA=?>999
@31DOO:00612:00639
TCTCTATGCGCTCCACATGTCTAAGGTA
+
BBCCH::;AAC@B?CCB?A91/1,1-//
@31DOO:00619:00635
TCTCTATGCGCTCCACATGTCTAAGGT
+
ABBA?@@;;<<A@=@999111-,*,*,
@31DOO:00626:00625
TAGTATCAGCCTCGCCATGACGAAGGTATT
+
?9444449>@798>@<99/;:11,/,//*)
@31DOO:00634:00640
TCTCTATGCGCTCCACATGTCTAAAGGTA
+
9;@@@BB=@@;;<?@@BAA99994-4244
@31DOO:00635:00617
CGTGTCTCTAGGCACAGGATTTTGTGTAG
+
DBCCBBBB@BCBBBAADBCDCE:CCDDBB
@31DOO:00635:00641
TACTGAGCTACACACACAGAAAGATTGG
+
9949AADA@@AA?>:<11///+/86999
@31DOO:00638:00600
ACGAGTGCGTTCCCATGTCGTAGGTACTC
+
;BB@@A@>>D699144999A994<899>>
@31DOO:00638:00629
ATATCGCAAGGGTATGGAAGACTCTATAG
+
9:A@@@B@=@B>BB91--+-,,,,*,...
@31DOO:00603:00663
TGATACGTCTCCTTCCTTAGTTACTTCA
+
@ABDAAABBBC@CAE@CCC@@=ABC?BA
@31DOO:00606:00677
TCTCTATGCGCTCCACATGTCTAAGGT
+
@@ACEJ@AABGBC@C@AACBBA?7;59
@31DOO:00611:00653
ACGAGTGCGTTCCCCATGTCGTAGGTACTC
+
@;;;@@@AAC@CCCBDEB<<<999<89999
@31DOO:00619:00659
TCTCTATGCGCTCCACATGTCTAAGGTA
+
9944949;CAA@@@99984444424244
@31DOO:00627:00688
TACTGAGCTACACACACAGAAAGATTGGTGCTGCATCGA
+
<;;;;>@A@@@?999?>?>@@<@BB>B=<;0@<880***
@31DOO:00633:00657
ACGCTCGACATGCCCAGGTACAGGAG
+
99;@@@ABBBBBBB=BC@>>@99599
@31DOO:00634:00683
ATATCGCGAGGGTATGGAAGACTCTATAG
+
BABBBCB@AAD>A@CC797<?>>?>?==7
@31DOO:00636:00681
TACTGAGCTACACACACAGAAAGATTGGGTG
+
BBAEABA>>>99994444444-443133,33
@31DOO:00639:00657
ACCCAGGTACAGGAGACTG
+
=8899969999@>A11111
@31DOO:00648:00687
ACGAGTGCGTTCCCCATGTCGTAGGTACTC
+
49@;;<@@@@5999,99999>98448A999
@31DOO:00606:00700
TGATACGTCTCCTTCTTT
+
////84944/8,1,//75
@31DOO:00608:00738
ACGAGTGCGTTCCCCATGTCGTAGGTACTC
+
A>??ABA8996999,9@@@BDCCC=>ABA@
@31DOO:00614:00701
TGATACGTCTCCTTCCTTAG
+
9;BB<<<CCCC@C@C>C?@@
@31DOO:00615:00701
TCTCTATGCGCTCCACATGTCTAAGGT
+
;CBBBBCCCCCBB?AACBBCBCB696;
@31DOO:00619:00740
ATCAGGACACGGACACAGCAGAACACAC
+
40011,////48==?BDBBBBB>BB@@@
@31DOO:00626:00719
CGTGTCTCTAGGCACATGGATTTGTGTAGAG
+
449999>99492466///,///+/688=>=@
@31DOO:00627:00733
ATCAGACACGGACACAGCAGAACACACAAGA
+
B?9:;@A;449>44494444886668..,,,
@31DOO:00631:00707
ACGCTCGACATGCCCAGGTACAGGAG
+
@:;<CDCDCCBCCD@CC@CBC=A?A4
@31DOO:00636:00705
ATATCGCGAGGGTATGGAAGACTCTATA
+
9;@A@@@ABCB>CAAACH@CAE@@@AAA
@31DOO:00636:00719
ATATCGCGAGGGTATGGAAGACTCTATA
+
BCBB9::CAA?=A:;;>B@@>>>88877
@31DOO:00640:00711
CGTGTCTCTAGGCACATGGATTTTGTGT
+
449<B9<;@@@<>=8111,////*///,
@31DOO:00642:00724
TATACGTCTCCGT
+
9446//////,//
@31DOO:00611:00796
TCTCTATGCGCTCCACATGTCTAAGGT
+
449=?:ABE=;9=<=9@@994442424
@31DOO:00618:00797
TGATACGTCTCCTTCCTTAGTTT
+
1/6/4444;;:::,/,/,////+
@31DOO:00622:00793
ATCAGACACGGACACAGCAGAACACAC
+
=?@@@>@@99599AA<==CBADBB;;8
@31DOO:00625:00784
ACGAGTGCGTTCCCCATGTCGTAGGTACTC
+
@@=99<<@@@6999/99=?>899>5899A@
@31DOO:00628:00760
TATATGTCTCGTC
+
44/11///,8///
@31DOO:00628:00768
AGCACTGTAGCTGTCACTAGTTACT
+
/1=;1///66994;444////,/77
@31DOO:00629:00780
TCTCTATGCGCTCCACATGTCTAAGGT
+
:><ECD@@ABC@@=<<<@@><1/,1-1
@31DOO:00631:00755
TAGTATCAGCCTCGCCATGACGAAGGTATTCC
+
B@A@=@@@A@=@BCB@CCCC?BC@B>@@@@B=
@31DOO:00632:00761
TCTCTATGCGCTCCACATGTCTAAGGTA
+
BABACCCBCDD::6/111111@>59549
@31DOO:00636:00760
TCTCTATGCGCTCCACATGTCTAAGGT
+
B@@?CDCCCCA??=?BCAB@==98?59
@31DOO:00638:00795
TACTGAGCTACAACACAAC
+
11AA@A994941,/-,,*,
@31DOO:00645:00785
ACGAGTGCGTTCCCCATGTCGTAGGTACTC
+
9999@A@@@@5999/9BB@@999>589499
@31DOO:00602:00814
TCTCTATGTCGCTCCACATGTTCTAAGGTA
+
>;91-,-,,****,*/66449:;9=77+--
@31DOO:00603:00822
TCGCTATGCGCTCCACATGTTTAAGGTACTG
+
///,22,/,0,,/,/78;9?>1959244444
@31DOO:00607:00836
AGCACTGTAGCTGTCACTTAGTTACTT
+
@ABBBCBB:>=BAA>111,11/,4442
@31DOO:00608:00809
TCTCTATGCGCTCCACATGTCTAAGGTA
+
?@AABCCCC::;@;>999>>?9964244
@31DOO:00613:00812
TCTCTATGCGCTCCACATGTCTAAGGT
+
BBCDBCBBBDDBB@B@A?BCBC@7959
@31DOO:00618:00800
TCTCTATGCGCTCCACATGTCTAAGGT
+
499@@?ABB<<<B>B<<<B@>996959
@31DOO:00619:00819
ATCAGACACGGACACAGACAGAA
+
8>8;;<:C@B594111////00*
@31DOO:00631:00817
AATCAGAACAACGGAA
+
=4878/1,//,/6565
@31DOO:00646:00817
ACGAGTGCGTTCCCCATGTCGTAGGTACTT
+
49//11///6,///*444999=>:;799@5
@31DOO:00646:00849
TGATACGTCTCCTTCCTTAGTTTACTTCA
+
BABB?A@CB??=@@A89;>888199969B
@31DOO:00647:00821
AGCACTGTAGCTGTCACTAGTTACTTGT
+
=>>;;<::?CCCB?99999??<>>>59;
@31DOO:00649:00819
TGATACGTCTCCTTCCTTAGTTACTTCAG
+
//8=CBBCCBB@C@B=:2899499969?9
@31DOO:00605:00870
ACGCTCGACATGCCCAGGTACAGGAGA
+
BBBBAABCBBA@BC>BB>?@AAA<@;9
@31DOO:00617:00864
TGATACGTCTCCTTCCTTAGTTACTTCA
+
@A@=499>999>@?A696999699969A
@31DOO:00625:00862
ATCAGACACGGACACAGCAGAACACACAGA
+
??ABBBFA@@=>999999@88244443...
@31DOO:00629:00851
TCTCTATGCGCTCCACATGTCTAAGGT
+
BCCECCCCBBCBB@C::9?@@?=5969
@31DOO:00634:00895
TCTCTATGCGCTCCACATGTCTAAGGT
+
BBDCFCCBBDCAA?BCDBCCAA?6959
@31DOO:00636:00885
ACGCTCGACATGCCCAGGTACAGGAG
+
BBBBBCBCD@@@CB69;788???>>9
@31DOO:00639:00896
CGTGTCTCTAGGCACATGGATTTTGTGTAGAGG
+
999@@CC@B<<54::1//,////*/88:=:88,
@31DOO:00640:00871
CGTGTCTCTAGGCACAGGATTTTGTGTAGA
+
@@BFCCCCCCCA@=@4959@@A49999999
@31DOO:00642:00860
AGCACTGTAGCTGTCACTAGTTAATTGTG
+
9;<A>@BB?AAA@>>89994@=?=BDAA>
@31DOO:00601:00923
TCTCTATGCGCTCCACATGTCTAAGGTA
+
F@AGLEBBBBBAA>A999A9111,/,//
@31DOO:00605:00928
TACTGAGCTACACACACAGAAAGATTGGT
+
>?@@BDCBBBBBBB<<<<;BB?BCA@C<;
@31DOO:00606:00911
ATATCGCGAGGGTTTGGAAGACTCTATAGA
+
CBCC;;9>99919919<>=@B@@=8>4;.0
@31DOO:00608:00918
ATCAGACACGGACACAGCAGA
+
BCCA<;:;48244//11//,,
@31DOO:00608:00935
AGCACTGTAGCTGTCACTAGTTACTTGT
+
>@;;;DAAACBBBBC;<9>996;>><>8
@31DOO:00614:00924
ATATCGCGAGGGTATGGAAGACTCTATAGAG
+
BABA@;>999919BA@=A7;9:9<.0//.,,
@31DOO:00616:00912
ACGCTCGACATGCCCAGGTACAGGAGA
+
B?@ACCCDDCCAA@<@>;=>111-1//
@31DOO:00617:00927
TAGTATCAGCCTCGCCATGACGAAGGTATTCC
+
CCDBCBB@A@A@@>>;>99994424244/,/,
@31DOO:00617:00942
CGTGTCTCTAGGCACAGGATTTTGTGTAGA
+
><;111:=@@@?;994494999-9??4449
@31DOO:00621:00939
TCTCTATGCGCTCCACATGTCTAAGGTAC
+
84444449;11//,/8/44==BB@@<@?9
@31DOO:00626:00934
ATCAGACACGGACACAGCAGAACACACA
+
9;AA8;;;<<?C<<<FAA@BA?CC;98>
@31DOO:00633:00904
AGCACTGTAGCTGTCACTAGTTACATGT
+
BBBB;:<DAAABBCCCDBCCC8;9=;<;
@31DOO:00634:00942
TCTCTATGCGCTCCACATGTCTAAGGT
+
@;;<CDBBBBCBBAD::<AAB9969<9
@31DOO:00635:00937
TCTCTATGCGCTCCACATGTCTAAGGT
+
A@@ACCCCFCCBB?CBBBEA>==2959
@31DOO:00639:00936
TAGTATCAGCCTCGCCATGACGAAGGTATTCC
+
9;@@@ABB<<6;A>@=@999@>>242444:;8
@31DOO:00642:00921
AGTATCAGCCTCGCCATGACGAAGGTATTCC
+
AB999@BA@?@CBA@C::;C@@;=?@99596
@31DOO:00646:00930
TCTCTATGCGCTCCACATGTCTAAGGT
+
<=CCEGBBCDEBB?B;:;CCCBB?B69
@31DOO:00648:00901
TCTCTATGCGCTCCACATGTCTAAG
+
444444949@:44:;/1/,,0//,/
@31DOO:00600:00988
TACTGAGCTACACACACAG
+
@@@B;<;944844/,,,,,
@31DOO:00610:00985
TGATACGTCTCCTTCCTTAGTTACTTCA
+
@BA?;<<@@AB?A?AAC?A@@=@BBBCD
@31DOO:00622:00956
ATATCGCGAGGGTATGGAAGACTCTATAG
+
>>FBBC@999909A>=;A@C>?@A9;79:
@31DOO:00633:00952
ATCAGACACGGACACAGCAGAACACAC
+
AABBABAAACCCCBBAB@@@==;9;A@
@31DOO:00644:00985
TCTCTATGCGCTCCACATGTCTAAGGTAC
+
>>?<94999:949244/8/////,/7;99
@31DOO:00602:01014
ATCAGAACACGGACACAGCAGAACACAC
+
90<<11,/6696::B@C;6///,//0,,
@31DOO:00604:01014
ATCAGACACGGACACAGCAGAACACAC
+
A@AB??@;<<@CCBBBCC<<<ACCA<;
@31DOO:00610:01031
AGCACTGTAGCTGTCACTAGTTACTTGT
+
:;9@499?>=@;4;AA@@A<<7<BB@<<
@31DOO:00614:01045
TCTCTATGCGCTCCACATGTCTAAGGT
+
>8<;<;;<BDE;<:;B@@@?BBCAC@C
@31DOO:00617:01004
ACGCTCGACATGCCCAGGTACAGGAG
+
C999A;=>EDBAAC>BCADC<<<@@@
@31DOO:00622:01025
ATCAGACACGGACACAGCAGAACACAC
+
=<;?==@@AB?CCCCCA@@CD@DB@>@
@31DOO:00626:01039
CGTGTCTCTAGGCACAGGATTTGTGTAG
+
>:=B==>@99969>??:944904999;>
@31DOO:00637:01021
TCTCTATGCGCTCCACA
+
11//88;9999995444
@31DOO:00641:01017
TAGTATCAGCCTCGCCATGACGAAG
+
449999>94424:49249944492/
@31DOO:00645:01005
AGCACTGTAACTGTCACTAGTTACTTGT
+
DB??><>CCDBABBB=99<BA;>BA?<<
@31DOO:00645:01033
TCTCTATGCGCTCCACATGTCTAAG
+
@ABAAABCC;:;B<@99999/**)*
@31DOO:00618:01066
TGATACGTCTCCTTCCTTAGTTACT
+
>>>>999>>@@<<:<-1-/1;,1,/
@31DOO:00621:01084
TCTCTATGCGCTCCACATGTCTAAGGTA
+
=>>>99999998@599;9>?>AA6969>
@31DOO:00622:01094
TCTCTATGCGCTCCACATGTCTAAGGTA
+
944>@AABBCCBC@C<;<<994:99244
@31DOO:00639:01096
TAGTATCAGCCTCGCCATGACTAAGGTAT
+
9==@@CCCAA>@@?@=@@B@@>D:<59?@
@31DOO:00644:01099
ATCAGACACGGACACAGCAGAAC
+
?BB>8>>>99599@??999@@>B
@31DOO:00601:01119
TAGTATCAGCCTCGCCATGACGAAGGTATTCC
+
A@@?499499248?B@CDBBBBB>:9?99242
@31DOO:00602:01111
TCTCTATGCGCTCCACATGATCGATTAAGGTA
+
BCBBBCCCCBEBB?B@A?999444424:;244
@31DOO:00605:01124
TAGTATCAGCCTCGCCATGACGAAGGTATTCC
+
49=999@@9928>?@=C@@@@@A<??@AA>A<
@31DOO:00606:01139
ATCAGACACGGACACAGCAGAACACAC
+
437>999999<@?9111----+-,,,.
@31DOO:00617:01145
TGATACGTCTCCTTCCTTAGTTACTTCA
+
444444444448924242//>,///,//
@31DOO:00626:01130
CGTGTCTCTAGGCACAGGATTTGTGTAG
+
@@BBBCCAA@DACCB995999099999>
@31DOO:00600:01168
TCTCTATGCGCTCCACATGTCTAAG
+
A@>@@A==;:4442//////64424
@31DOO:00601:01152
TGATACGTCTCCTTCCTTAGTTACTTCA
+
BCB@@AABCBD@C@C@B@B996;CC@CC
@31DOO:00603:01158
TCTCTATGCGCTCCACATGTCTAAGGT
+
CCBAABCBABCBB=@AC;;;@@@5969
@31DOO:00612:01155
TCTCTATGCGCTCCACATGTCTAAGGTA
+
BCC::=CCCEAAB@CCCBCB=AB7;7<B
@31DOO:00613:01190
ATATCGCGAGGGTATGGAAGACTCTAT
+
@??@>=>999919>992499987733,
@31DOO:00614:01154
TGATACGTCTCCTTCCTTAGTTACTTCA
+
BBBCBEACBBB@B@D@BA@9;;<CB@EA
@31DOO:00616:01169
ATCAGACACGGACACAGCAGAACACAC
+
9:AB@@@?A=69;;<<@AA?B8<<<;A
@31DOO:00617:01158
ATATCGCGAGGTATGAAGACTCATATAGA
+
;;9944891,+,,,,,000,..3331111
@31DOO:00619:01187
TAGTATCAGCCTCGCCA
+
444994=444<94//,-
@31DOO:00624:01193
ATCAGACACGGACACAGCAGAACACAC
+
BBBC99;@>>59494944444248843
@31DOO:00625:01174
TAGTATCAGCCTCGCCATGACGAAGGTATTCC
+
9>9994;99;=@BAC@C>=9?995969449:8
@31DOO:00626:01183
TAGTATCAGCCTCGCCATGACGAAGGTATTCC
+
@@BBA9AB;;7<ABC@CCCCEB;:77:11,1,
@31DOO:00629:01175
ACGAGTGCGTTCCCCATGTCGTAGGTACTC
+
BABBBBB@445999/9@@BEGGBC@C<==C
@31DOO:00630:01166
TCTCTATGCGCTCCACATGTCTAAGGTAC
+
BBCAAC::<BEDC@EBFCCCCDB@@6449
@31DOO:00630:01167
AGCACTGTAGCTGTCACTAGTTA
+
<CCBCBD:9;A;99>>99--,+*
@31DOO:00630:01170
CGTGTCTCTAGGCGACAGGAT
+
49>ABA@@+**)**,88:244
@31DOO:00630:01192
CGTGTCTCTAGGCACAGGATTTGTGTAG
+
99999>?@?><:11//,*,22*,////,
@31DOO:00631:01173
AGCACTGTAGCTGTCACTAGGTTACT
+
11<1////19948>89////,/7220
@31DOO:00631:01175
TCTCTATGCGCTCCACATGTCTAAGGTA
+
>9@@@BB@@@A@>5999444444<9:;;
@31DOO:00633:01178
ATCAGACACGGACACAGCAGAACACAC
+
B?@@BBC=?=69;;<<@CB;;:<A>>@
@31DOO:00635:01196
CGTGTCTCTACGGCACAGGATTTTGTGTAGA
+
;9AA99111/8856>==7766660;11////
@31DOO:00636:01193
ACGAGTGCGTTCCCCATGTCGTAGGTACTC
+
9<CBAABB@@=A@@4?;9;AB@>><89998
@31DOO:00639:01186
ATCAGACACTCGGAACACAGCAGGAACACACGAGAAC
+
,,,,,/6/////,/,/87/444424244884444/,/
@31DOO:00646:01190
ATATCGCGAGGGTATGGAAGACTCTATAGAGG
+
=?=@;;;@@B@<AA@>=B7;9>@?88.3.,,*
@31DOO:00667:00040
TACTGAGCTACACACACAGAAAGATTGGT
+
BCCBBBB<<<@@<<>CACCCC>A?C?B?@
@31DOO:00675:00131
AGCACTGTAGCTGTCACTAGTTTACTTGTGT
+
@AABBCC>;<A@>>99999994-444244//
@31DOO:00691:00147
ATCAGACACGGACACAGCAGAACACAC
+
9;;;<BABAA9<9>>A>444;898883
@31DOO:00658:00152
ATCAGACACGGACACAGCAGAACACAC
+
=;?@=>>>9959>@D99<A@A=@C@@A
@31DOO:00662:00161
TGATACGTCTCCTTCCTTAGTTACTTCA
+
?A;:<A<<<<9698<:>DCCD?BBBACB
@31DOO:00673:00188
AGCACTGTAGCTGTCACTAGTTACTTGT
+
8/1///6<<99;4;;8999996948299
@31DOO:00680:00199
CGTGTCTCTAGGCACAGATTTTGTAGA
+
9999>>;;<EC<><11/////*//644
@31DOO:00682:00186
TCTCTATGCGCTCCACATGTCTAAGGT
+
F;<<CC>BAAA@A@@@BA999942424
@31DOO:00685:00197
TGATACGTCTCTTCCTTAGTTACTTCAG
+
BBA>=;;9999>:<:<:11/,/77782,
@31DOO:00691:00158
TGATACGTCTCCTTCCTTAGTTACTTC
+
BBB?9;;<@>??B;<>>DCBB<89969
@31DOO:00653:00230
CGTGTCTCTAGGCACAGGATTTTTTTT
+
@??BBBBBFCCAC;99:8444499999
@31DOO:00658:00242
AGCACGTAGCTGTCACTAGTTTACTTTGTG
+
BBBBBBBCCC@=99111////+4444-444
@31DOO:00675:00214
ACGCTCGACATGCCCAGGTACAGGAG
+
;;A;;<BA@999==5=>;=<@995;8
@31DOO:00680:00206
TGATAGTCTCCTTCCTTAGTTACTTCA
+
:999?49499996924:8996949599
@31DOO:00681:00200
TCTCTATGCGCTCCACATGTCTAAGGTA
+
A?A?CC;;<BC>@<@99911:1-*,*,,
@31DOO:00698:00213
TCTCTATGCGCTCCACAATGTCTA
+
44444;44////8,///,499;11
@31DOO:00653:00252
TGATACGTCTCCTTCCTTAGTTACTTCA
+
449>;99999969695958@A@BBB@AD
@31DOO:00666:00256
CGTGTCTCTAGGCACATGGATTTGTGTAG
+
49B9<;>>>9959999445994-4999=B
@31DOO:00669:00299
ACGAGTGCGTTCCCCCATGTCGTAGGTACTC
+
9:;A@BBB9424449+9DBB;<=<A>:<<<<
@31DOO:00673:00271
ATATCGCGAGGGTATGGAAGACTCTATA
+
BAAACB=@9::6:@@@@D9<<AAACCCB
@31DOO:00658:00311
ATCAGACACGGACACAGCAGAACACAC
+
>@@B@?@ACA@CCA=;9;;48544443
@31DOO:00668:00307
ACGCTCGACATGCCCAGGTACAGGAG
+
A:9;BC<<>DCCCC=BA?;;;AA;>=
@31DOO:00679:00323
ATATCGCGAGGGTATGGAAGACTCTATAG
+
BBBBBBB9<<C<B?>?6969>98337111
@31DOO:00680:00314
TGATACGTCTCCTTCCTTAGTTACTTCAGTC
+
ABBBCCAAAAA?B@B@C@BEB?CCCBCD>>;
@31DOO:00680:00320
ACGAGTGCGTTCCCCATGTCGTAGGTACTC
+
=@@:;<B@@A6999,4A99<CA@@B@AADC
@31DOO:00691:00337
TGATACGTCTCCTTCCTTAGTTACTTCAGTC
+
>>@;9;<GBCCCC@B6969996446,,,,,,
@31DOO:00692:00342
TCTCTATGCGCTCCACATGTCTAAGGTA
+
99ABCB;;<:B@;<A<<<A@@@@69699
@31DOO:00663:00354
TAGTATCAGCCTCGCCATGACGAAGGTATTCC
+
CCCCC?@@;;8;AA@>B?@AA@@=A?@@>?A<
@31DOO:00665:00384
CGTGTCTCTAGGCACAGGATTTGTGTAGA
+
:<<ECCCCCCB@BBB;D=99909BD9999
@31DOO:00666:00382
CGTGTCTCTAGGCACATGGTTTTTTGTGTAGA
+
8499B@@999@54/////566666(,,,*,,,
@31DOO:00672:00352
TGAACGTCTCCTTCCTTAGTTACTTCAGT
+
;<;?BAABBB?>:<:<,111-//65644/
@31DOO:00676:00357
ATCAGACACGGACACAGCAGAACACACAGA
+
@><@@>:;:<-1/6/14446678<11....
@31DOO:00691:00351
TGATACGTCTCCTTCCTTAGTTACTTCA
+
BBBC:;;C@;;7;5959<?9;8<AA@CD
@31DOO:00695:00388
TCTCTATGCGCTCCACATGTCATGAAGG
+
BBBDCDCBBDBCB?AAE;;88////,,*
@31DOO:00696:00350
TAGTATCAGCCTCGCCATGACGAAGGTATTCC
+
44;;B?B@C@?@BAA7;999999548444242
@31DOO:00651:00432
AGCACTGTAGCTGTCACTAGTTACTTGT
+
;;>A=@BDCCC@@>@A91///,///,44
@31DOO:00657:00401
TCTCTATGCGCTCCACATGTCTAAGGTA
+
><<<CCCECCC>>=?@A>B@@9959999
@31DOO:00658:00410
AGCACTGTAGCTGTCACTAGTTACTTGT
+
BBBCA@DDAAACBCCCCBB??;@@?599
@31DOO:00688:00410
ATCAGACACGGACACAGCAGAACACACA
+
98?9999;9C;>9999999995488:<@
@31DOO:00688:00445
ATCAGACACGGACACAGCAGAACACAC
+
988999449;?CBACB<999B?B<<<>
@31DOO:00692:00444
TGATACGTCTCCTTCCTTTAGTTACTTCAGTGC
+
/111111/4442424244-44/,///,////44
@31DOO:00698:00407
TCTCTATGCGCTCCACATGTCTAAGGT
+
8?99994?=?ACC?BBC<<9A<<6=>A
@31DOO:00658:00452
CGTGTCTCTAGGCACAGGATTTTGTGTAG
+
B>?A@ACCCEC@CCBBB@B>??/99B@>>
@31DOO:00666:00467
AGCACTGTAGCTGTCACTAGTTACTTGT
+
88>949:=AACBDCCC@AABABECB@@@
@31DOO:00666:00483
ATCAGACACGGACACAGCAGAACACACAGA
+
;;D@;9;A9>8@9>?@>994?5999834.,
@31DOO:00682:00492
TCTCTATGCGCTCCACATGTCTAAGGT
+
4=;B<=:BABB@A?AACA=@AA=;989
@31DOO:00683:00451
TCTCTATGCGCTCCACAGTCTAAGGGTACTG
+
BCCDCECC<<=AA8<<B99999689-34494
@31DOO:00685:00488
TCTCTATGCGCTCCCACATGTCT
+
949=?CBBHAA@CC:=9944446
@31DOO:00686:00478
TCTCTATGCGCTCCACATGTCTAAGGT
+
B@@AGCCBBAA?@@CBA@@B=?>5969
@31DOO:00687:00473
AGCACTGTAGCTGTCACTAGTTACTTGT
+
BAA?A@AAAAACDCC???BDD@CBB@BB
@31DOO:00689:00466
ACGAGTGCGTTCCCCATGTCGTAGGTACTC
+
BBBABA>;885499/9ABCCCCCCAA;<<A
@31DOO:00693:00487
TCTCTATGCGCTCCACATGTCTAAGGTA
+
B@@@B@=ABBDAA<A99999=9424244
@31DOO:00699:00497
ACGAGTGCGTTCCCCATGTCGTAGGTACTC
+
=?B:;9>@;;:<CB6=>9998444234444
@31DOO:00662:00532
TAGTATCAGCCTCGCCATGACGA
+
4444449@?><;;11,///////
@31DOO:00670:00507
ATAGACTCGACACA
+
974444444444//
@31DOO:00674:00510
AGCACTGTAGCTGTCACTAGTTACTTGTG
+
99>>;<4??@9;9@9944444244;9///
@31DOO:00684:00546
ACGCTCGACATGCCCAGGTAACAG
+
?9;<CB<<=AA@>>811-11,-,,
@31DOO:00686:00540
ACGCTCGACATGCCCAGGTACAGGAG
+
9444499@BB@=;<811,/.///,/6
@31DOO:00693:00510
ATCAGACACGGACACAGCAGAACACAC
+
=<?:;;>;;<@AACEDAADCB?BBBBB
@31DOO:00699:00533
ACGAGTGCGTTCCCCATGTCGTAG
+
=>>@@AA@@@5999/99=><-,**
@31DOO:00658:00562
ACGAGTGCGTTCCCCATGTCGTAGGTACTC
+
>@@?@ABBBC?CBC9<<BB@99995894@4
@31DOO:00674:00596
ATATCGCGAGGGTATGGAAGACTCTAT
+
9;;F>??999919999=B=@@@@7>:<
@31DOO:00678:00582
TCTCTATGCAGCTCCACATGTCTAAGGCT
+
9949;@8;1/////561:9AAA<>:<,//
@31DOO:00680:00563
TCTCTATGCGCTCCACATGTCTAAGGT
+
8>9944;BCGEBB@BCAAAABA;:;59
@31DOO:00686:00559
TCTCTATGCGCTCCACATGTCTAAGGT
+
B9<;CB?=<==BCDCHBBBCDFC>A==
@31DOO:00691:00589
ATCAGACACGGACACAGCAGAACACACA
+
9;;@@@AA@@>B<=<>94449598883.
@31DOO:00650:00615
ACGAGTGCGTTCCCCATGTCGTAGGTACTC
+
BAB?999>>>5999,9999@A999;>>999
@31DOO:00653:00615
CGTGTCTCTAGGCACATGGATTTTGTGTAGAGG
+
449@@@9<<@@<>B@999<9999-994944442
@31DOO:00655:00648
ACGCTCGACATGCCCAGGTACAGGAG
+
F;;<CCJCEEA@@>9>>9<;<<<:=1
@31DOO:00664:00646
AGCACTGTAACTGTCACTAGTTACTTGT
+
BA??ABBCBA@?@@@>>::11,111,88
@31DOO:00671:00642
TAGTATCAGCCTCGCCATGACGAAG
+
@A<;<AC<<9<>111-//4444424
@31DOO:00673:00645
ATCAGACACGGACACAGCAGAACACACA
+
9>>>@A;;<C:<<BCB9<;;858>>>33
@31DOO:00679:00635
TCTCTATGCGCTCCACATGTCTAAGGGTA
+
BABCCEDCB@A?C@CDDBC=9:;599094
@31DOO:00682:00638
AGCACTGTAGCTGTCACTAGTTACTTGTG
+
@@@@A<<<BBCCCC<89<;11-/885444
@31DOO:00684:00616
ATATCGCGAGGGTATGGAAGACTCTATAG
+
9>>99944444-4:;;?DCC9919.1.0.
@31DOO:00688:00617
ACGAGTGCGTTCCCCATGTCGTAGGTACTC
+
=@=??@C@9>5499/9@A==1111-01///
@31DOO:00689:00642
AGCACTGTAGCTGTCACTAGTTACTTGT
+
99@AA;;=BBAABECB99949299@<99
@31DOO:00691:00639
ATCAGACACGGACACAGCAGGAACAA
+
>0.11/67:=@B9:4496//,/5//,
@31DOO:00664:00664
ATATCGCGAGGGTATGGAAGACTCTATAGAG
+
BBBBA?AA@AA>>99@=@=@@@><>>777..
@31DOO:00668:00659
ATCAGACACGGACACAGCAGAACACACA
+
=@A>>@@BBB8;<@<<<ABAC@BB@>?=
@31DOO:00669:00665
ATATCGCGAGGGTATGGAAGACTCTATA
+
A>?@?BBBCCC?DCCB@D@B?AABCAA;
@31DOO:00672:00693
TCTCTATGCGCTCCACATG
+
999994449944@=>1/,,
@31DOO:00652:00746
ATAGACACGGACACAGCAGAACACAC
+
984444444244444A7766,//...
@31DOO:00657:00740
TCTCTATGCGCT
+
ABBDCC@@ACA@
@31DOO:00666:00745
AGCACTGTAGCTGTCATTAGTTACTTGT
+
BBBABAAABBCA??C/1,/66,479739
@31DOO:00679:00706
TCTCTATGCGCTCCACATGTCTAAGGTTA
+
88;;DCCBCDBBB?AAABBCC:220))))
@31DOO:00680:00713
TGATACGTCTCCTTCCTTAGTTACTTCAG
+
AA>==@;;<AA@@@C696999598@<@99
@31DOO:00681:00732
TACTGAGCTACACACACAGA
+
A;;<ACCCABA@;<994B99
@31DOO:00685:00741
TCTCTATGCGCTCCACATGTCTAAGGTA
+
BBCBBDBBBCCBC@B9999999424244
@31DOO:00686:00717
TGATACGTCTCCTTCCTTAGTTACTTCA
+
BCBB???BAAA?B@C@C@C>>=@@C?CC
@31DOO:00690:00725
CGTGTCTCTAGGCACAGGATTTTGTGTAGA
+
BA?ACCDDBBB@CA@@A699FF4>?>?999
@31DOO:00693:00746
ACGCTCGACATGCCCAGTACAGGAGA
+
9999B@<>=CABBC8;9>:611,///
@31DOO:00657:00761
AGCACTGTAGCTGTCACTAGTTACTTGT
+
>>99444@94;;9=;A@=9?92444244
@31DOO:00660:00796
TCTCTATGCGCTCCACATGTCTAAGGT
+
;9CBCCCD@@ACC@C;<<9999921,/
@31DOO:00664:00766
TCTCTATGCGCTCCACATGTCTAAGGTA
+
=@=9;<@@>CB@?><<<9A@99954249
@31DOO:00670:00754
ACGAGTGCGTTCCCCATGTCGTAGGTACTC
+
@A@?99;>?@5999/9999AACAB=?<<<A
@31DOO:00672:00781
TAGTATCAGCCTCGCCATGACGAAGGTATT
+
,,,,66:>EGBB>@@;811111/,/,///,
@31DOO:00674:00781
TCTCTATGCGCTCCACATGTCTAAGGTAC
+
?@ACCCCCCCC@@=AABBCBC?=;?5999
@31DOO:00676:00799
TGATACGTCTTCCTTTCCTTAGTTACTTTACCAGTG
+
//1/////4424244-49:994424444-44249/,
@31DOO:00678:00789
TCTCTATGCGCTCCACATGTCTAAGGT
+
449944449?@>@>E<<<AAAA@=@A<
@31DOO:00680:00773
TACTGAGCTACACACACAGAAAGATTGGTGC
+
AF@9<<BB@A;;;@999@9991443139996
@31DOO:00680:00799
TGATACGTCTCCTTCCTTATTTACTTCA
+
BCC99;;<<CE@B@B59598D9?@@<>@
@31DOO:00682:00754
TCTCTATGCGCTCCACATGTCAT
+
1//666>?A9<8?2944/,,,,,
@31DOO:00685:00771
TGATACGTCTCCTTCCTTAGTTACTTCA
+
BBBBBBAAECCAA?AAD@B:96;C@@BC
@31DOO:00689:00763
TCTCTATGCGCTCCACATGTCTAAGGTA
+
BCBCCCABBCEBC@CBEBC@@B>69699
@31DOO:00695:00765
ACGCTCGACATGCCCAGGTACAGGAG
+
B>>>>@@BCC<=@CBLC@BCBBB>BB
@31DOO:00697:00780
TAGTATCAGCCTCGCCATGACGAAGGTA
+
//66:AC::9:;:4451://///,/5//
@31DOO:00697:00799
TAGTATCAGCCTCGCCATGACGAAGGTATTCC
+
89A@>@BAA@<>C9829>?9999695944242
@31DOO:00657:00819
CGTGTCTCTAGGCACAGGATTTTGTGTAGA
+
B@?@A@@<<;B?@@>9954999/99@>999
@31DOO:00661:00825
AGCACTGTAGTTGTCACTAGTTACTTGT
+
BB?@AABCBBB@CFECA?A<;59E@5=>
@31DOO:00663:00823
ACGAGTGCGTTCCCCATGTCGTA
+
CBBBBC999>5999-99/,****
@31DOO:00663:00839
ATATCGCGAGGGTATGGAAGACTCTATAG
+
BBBABBA:<>HCCBBB5959>>@?78161
@31DOO:00664:00806
TCTCTATGCGCTCCACATGTCTAAGGTAC
+
BBBCCC@?@CC@@=@@A@DCB;<8<?999
@31DOO:00666:00803
TACTGAGCTACACACACAGAAAGATTGGT
+
9<CBBBCCCC??A?;;9A??><A>><?68
@31DOO:00666:00826
TAGTATCAGCCTCGCCATGACGAAGGTATTCC
+
9;@AB@A?;98;@@@@GCCCB@@=A@CBCBKB
@31DOO:00666:00829
CGTGTCTCTAGCACCAGGATTTGTGTAG
+
4444444//////:@BCBBB>-//////
@31DOO:00667:00811
TACTGAGCTACACACACAGAAAGATTGGT
+
44999=C@AAAAAB994>84804877757
@31DOO:00668:00844
ACGAGTGCGTTCCCCATGTCGTAGGTACTC
+
8:9999998>5999,44=>@>999689999
@31DOO:00686:00807
TACTGAGCTACACACACAGAAAGATTGGT
+
<<1/11:A;B?A=;<BAAAAA<A@A>B=?
@31DOO:00698:00812
CGTGTCTCTAGGCACAGGATTTTGTGTAG
+
;;@@CCBBECC@CC??B@9999-9@>=98
@31DOO:00650:00871
CGTGTCTCTAGGCACAGGTTTTGTGTAG
+
B99<C<:<EDD@BCCCB=??A6@?ABBC
@31DOO:00652:00878
ACGAGTGCGTTCCCATGTCGTAGGTACTC
+
CBBBBBB?>@59909>>>>;;9B?A<<<A
@31DOO:00655:00861
ACGCTCGACATGCCCAGGTACAGGAG
+
>>@@@@@CCCBBCC>BB>@@BCC@C;
@31DOO:00656:00882
TACTGAGCTACACACACATGAA
+
=9;;9<==88444////////8
@31DOO:00669:00873
TGATACGTCTCCTTCCTT
+
AA;:;A;;;@@@B;<:<:
@31DOO:00669:00897
ACGAGTGCGTTCCCCCATGTCGTAGGTACTC
+
8=?989999=29999+4999CCAA@?B@AAB
@31DOO:00678:00858
ATATCGCGAGGGTATGGAAGACTCTGTACACT
+
83;;@>>@99919F?>;>?@>;;....///,0
@31DOO:00686:00853
ATATCGCGAGGGTATGGAAGGCTCTATAGAGG
+
AABB@@?AABCAF<<<@C@BDDABACGC@@@A
@31DOO:00690:00856
ATATCGCGAGGGTATGGAAGACTCTATAGA
+
989999=:7770--,,*,*,0/433344./
@31DOO:00650:00928
ATATCGCGAGGGTATGGAAGACTCTATAG
+
B>@@C;<<EEG?ACCC:>>=BBBB;;:AA
@31DOO:00659:00913
TACTGAGCTACACACACAGAAAGATTGGT
+
@=@@ACCCCCCCBBBCCBCCC>B@@<?<>
@31DOO:00665:00933
TACTGAGCTACACACACAGAAAGATTGGT
+
BBBBBBBBCCCCA@ADCCBCC@CCCBC?A
@31DOO:00669:00908
ACGCTCGACATGCCCAGGTACAGGAG
+
BABB@@AEDBBBCC@CCBCC=<<=@9
@31DOO:00673:00943
ATCAGACACGGACACAGC
+
=@>A991;11,1/7//4=
@31DOO:00674:00904
TGATACGTCTCCCTCCTTAGTTACTTCAGTG
+
49999;<CBCCG<<=BG@@AB?99<@DCDCC
@31DOO:00677:00929
TAATATCAGCCTCGCCATGACGAAGGTATTCC
+
/1;><11///,3378@?B=?994;=6:;CBCB
@31DOO:00679:00931
TGATACGTCTCCTTCCTTAGTTACTTCAGT
+
CABBBBB;99B5969<?599A8<;@;86//
@31DOO:00679:00947
TAGTATCAGCCTCGCCATGACGAAGGTATT
+
44>AA9;;?@;@AAA>;99999954944*)
@31DOO:00683:00923
TCTCTATGCGCTCCACATGTCTAAGGT
+
6<:11/77444442444:494//,/,/
@31DOO:00688:00902
ATCAGACACGGACACAGCAGAACACAC
+
48899999>A>ABCCBB<;;B@<99>>
@31DOO:00688:00906
CGTGTCTCTAGGCACATGGATTTGTGTAG
+
>494444449@<?994448944-4/////
@31DOO:00692:00920
TCTCTATGCGCTCCACATGTCTAAGGT
+
:<<;<>BBBCEBDACCDB@@>9929<9
@31DOO:00693:00901
TCTCTATGCGCTCCACATGTCTAAGGT
+
DEBBAAABECCBD@C@AACCCCC@C@B
@31DOO:00698:00910
ATCAGACACGGACACTGCAGAACACACA
+
98>>@AB;995999<9@?@9;79B998<
@31DOO:00650:00995
TAATATCAGCCTCGCCATGACGAAGGTATTCC
+
//,/4999?A>@@>A59984844242489242
@31DOO:00658:00975
TCAGTATCAGCCTCCGCCATGACGAAGGTAAGTTACC
+
444444444/67//,/6,/4444492424;:49699@
@31DOO:00662:00959
TAGTATCAGCCTCGCCATGACGAAGGTATTCC
+
;<ABA@BB;9;<CCC@CBBDB??=A?@@ADC?
@31DOO:00675:00951
TCTCTATGCGCTCCACATGTCTAAGGT
+
:<<CCEBB@@ABC::<CBCBCB?=>;9
@31DOO:00679:00958
ATCAGACACAGACACAGCAGAACACACA
+
B9<<BBBCCBDCGC<:<<<<BADB@??;
@31DOO:00684:00979
AGCACTGTAGCTGTCACTAGTTACTTGT
+
>>8@AAABCCBBBBCCA>@9969>>598
@31DOO:00693:00956
TCTCTATGCGCTCCACATGTCTAAGGT
+
9499::AACDDBB>BBB84494424:4
@31DOO:00694:00954
ACGCTCGACATGCCCTGGTACAGGAG
+
>>?;;<=<<BA;;;8;@;>>;99598
@31DOO:00651:01016
TACTGAGCTACACACACAGAAAGATTGG
+
:@@@@ACBC@B=@499>999909??;?;
@31DOO:00657:01036
ACGAGTGCGTTCCCATGTCGTAGGTACTC
+
9<A999?>9959919@@ABBBBB?@@@AC
@31DOO:00659:01020
TCTCTATGCGCTCCACATGTCTAA
+
DCCCB@;9994492//////,///
@31DOO:00663:01009
ATCAGACACGGACACAGCAGAACACAC
+
B??@?CCCCC>@ABBDCCDCC@CB99;
@31DOO:00663:01032
ATCAGACACGGACACAGCAGAACACAC
+
9779999=>A=AADGCCCC<;6;A==?
@31DOO:00663:01036
ATCAGACACGGACACAGCAGAACACACA
+
9889984;;;2;499A9;9?@@AA@>>:
@31DOO:00666:01021
ATCAGACACGGACACAGCAGAACACAC
+
BBCB@@@CCD?BBBCECABAB@BC>>@
@31DOO:00670:01024
ATATCGCGAGGGTATGGAAGACTCTATAG
+
?@AB>@@@@@@<AA>>=A=@@@@@@>==7
@31DOO:00672:01012
CGTGTCTCTAGGTACAGGATTTGTGTAG
+
44944444//7,/////5.//+4944.4
@31DOO:00683:01025
TGATACGTCTCCTTCCTTAGTTACTTCAGTT
+
BBBBCCCC<<<=><@6969996849244442
@31DOO:00687:01049
CGTGTCTCTAGGCACAGGATTTTGTGTAGA
+
@@?CDCECA@A@;999969999/9999999
@31DOO:00650:01088
ATATCGCGAGGGTATGGAAGACTCTATA
+
CCBBAC>>9991999924:;;>A@<??@
@31DOO:00651:01058
TCTCTATGCGCTCCACATGTCTAAGGT
+
8688CDCCDDEBC@FCBBABBA?;=;9
@31DOO:00651:01087
ACGAGTGCGTTCCCCATGTCGTAGGTACTC
+
8==:899@@@6999/9A9;<B@>><><9<<
@31DOO:00652:01058
AGCACTGTAGCTGTCACTAGTTACTTGTG
+
94444449:;@99484>>4442499999C
@31DOO:00655:01074
TACTGAGCTACACACACAGAAAGATTGGT
+
>>999946/////99A==?AA=ABC@CBB
@31DOO:00663:01089
ATCAGACACGGACACAGCAGAACACAC
+
98AA999@AA5;<AAACBECC?BAB9;
@31DOO:00665:01074
ACGCTCGACATGCCCAGGTACAGGAG
+
>>>>8;444;988;64424349;<==
@31DOO:00666:01097
TAGTATCAGCCTCGCCATGACGAAGGTATTCC
+
?999499==@>9;;>;?>@@>>><@;>>>692
@31DOO:00672:01086
TGATACGTCTCCTTCCTTAGTTACTTCA
+
??BB:;;BBA;697959<>@B@@@A?BB
@31DOO:00675:01075
CGTGTCTCTAGGCACAGGATTTTGTGTAGA
+
;89=999999@?>>?9424444,4444994
@31DOO:00676:01053
TAGTATCAGCCCCTCGCCCCCATGACGAAGGTATTCCC
+
:;@@?@@A9449/4849444+4>>994?696991,//+
@31DOO:00695:01098
AGCACTGTAGCTGTCACTAGTTACTTGT
+
B??89944444:>>A>>::11,11=;>@
@31DOO:00659:01137
TAGTATCAGCCTCGCCATGACGAAGGTATTCC
+
44449AC<<=ACB;;6;=>>>>>;?69449:2
@31DOO:00664:01102
ATCAGACACGGACACAGCAGAACACAC
+
98?>@@@<<<@@9999?9999544443
@31DOO:00664:01118
ATCAGACACGGACACAGCAGAACACACA
+
A>>?BBCAA?@E?AADAA@@@?AB@@AA
@31DOO:00665:01123
ATATCGCGAGGGTATGGAAGACTCTATAG
+
><@B@>@@999-9EA@5959@99788<:0
@31DOO:00665:01130
TACTGAGCTACACACACAGAAAGATTGGT
+
>84988498;8<@@?A@A99914984843
@31DOO:00671:01129
TAACCTTTTTTTT
+
9424244444444
@31DOO:00672:01109
TCTCTATGCGCTCCACATGTCTAAGGTA
+
BCBBBBA9;;@>><@@?A@=?AA>A?AB
@31DOO:00672:01120
TCTCTATGCGCTCCACATGTCTAAGGT
+
=>ABBCB=@=A@@=@BBA@>=AB:<8<
@31DOO:00675:01103
CGTGTCTCTAGGCACAGGATTTGTGTGAGGCCGA
+
4449:;94999<>111/,///+/6/,//.,.,./
@31DOO:00676:01112
CGTGTCTCTAGGCAC
+
4494//111:>,-1,
@31DOO:00679:01143
ACGCTCGACATGCCCAGGTACAGGAG
+
CBBBDBCCDCBBBB?BB@BBC>=;@@
@31DOO:00679:01146
TAGTATCAGCCTCGCCATGACGAAGGTATTC
+
8>??>;<<@A>BGCCAB==949><B=?9969
@31DOO:00680:01136
AGAGTGCGTTCCCCATGTCGTAGGTACTC
+
BB::<<;;C=@@A6A@@@A@>>>48999>
@31DOO:00683:01102
TGATACGTCTCCTTCCTTAGTTACTTCAG
+
>A@@8999111,1,/78568A8999<949
@31DOO:00687:01118
TCTCTATGCGCTCCACATGTCTAAGGT
+
//7699<<<=BBB?HGD@=98//,1-1
@31DOO:00688:01101
ATCAGACACGGACACAGCAGAC
+
=789@>9989<1111/07711/
@31DOO:00688:01142
TCTCTATGCGCTCCACATGTCTAAGGTA
+
CCCDCDD<@<:BB5;;:BA@9<<92-1B
@31DOO:00689:01114
ATATCGCGAGGGTATGGAAGACTCTATA
+
@@BBBAAABA?=B@@@>A=999887811
@31DOO:00691:01136
ATATCGCGAGGGTATGGAAGACTCTATA
+
BABCBBBDCCC>ABBB@DABBBAABCAC
@31DOO:00654:01190
TCTCTATGCGCTCCACATGTCTAAGGT
+
44;9ABB;;;A@><@@99999995959
@31DOO:00661:01196
TCTCTATGCGCTCCACATGTCTAAGG
+
671/:94411111,///449944:;:
@31DOO:00663:01198
ATATCGCGAGGGT
+
/.//6/44449-4
@31DOO:00671:01181
TCTCTATGCGCTCCACATGTCTA
+
944>BEBABBBAB<9998////*
@31DOO:00682:01168
CGTGTCTCTAGGCACAAGATTTTGTGTAG
+
AACCCBBB;;;?<111-11/11+1:6//4
@31DOO:00690:01154
TGATACGTCTCCTTCCTTAGTTACTTCA
+
;44999999>B?@@A2424442449944
@31DOO:00691:01189
TCTCTATGCGCTCCACATGTCTAAGGT
+
949ACCCCBCCBD?B@BACBCDB@A<9
@31DOO:00652:01207
AGCACCTGTCACTAGTTACTTGTGTGC
+
@ACCHACAAACB@=496444249C>>@
@31DOO:00653:01218
TCTCTATGCGCTCCACATGTCTAAGGT
+
=@@A<<<ACBA@@59911//8::5=99
@31DOO:00655:01223
TCTCTATGCGCTCCACATGTCTAAGGT
+
BAAACCCA@AC@>599999@AA@=@@<
@31DOO:00657:01206
ACGAGTGCGTTCCCCATGTCGTAGGTACTC
+
<@<;<CCBBB?BBB7@@><;<999;>941/
@31DOO:00662:01224
AGCACTGTAGCTGTCACTAGTTACTTGT
+
B=;<9==AAAA>>>:2117785949598
@31DOO:00672:01230
TGATACGTCTCCTTCCTTAGTTACTTCA
+
>@CBEBBCCA>?>;==@?@@@?<<<@BC
@31DOO:00674:01210
TCTCTATGCGCTCCACATGTCTAAGGTACTGC
+
89;94@A>>9999<@94494888,1,/888//
@31DOO:00675:01217
ATCAGACACGGACACAGCAGAACACACAG
+
?BBC;;<CBA>B<<<BCC@AA@@@>>888
@31DOO:00682:01223
TACTGAGCTACACACACAGA
+
>>9<4>?@9989/1//////
@31DOO:00683:01218
ATCAGACACGGACACAGCAGAACACAC
+
837;999?@@<AAA<<9AA99599998
@31DOO:00684:01227
TACTGAGCTACACACACAGAAAGATTGGTG
+
=9;;9>@99<>?999944888<?CC@E@;;
@31DOO:00684:01247
TACTGAGCTACACACACAGAAAGATTGGT
+
?9<;CCCCBB;;<A999>89918837?;?
@31DOO:00691:01242
TCTCTATGCGCTCCACATGTCTAAGGT
+
CAAAEDCC@BF@A6111///8:?9?>9
@31DOO:00692:01244
ACGAGTGCGTTCCCCATGTCGTAGGTAACTC
+
BBBB9;<CB@;===,99989////,./,/6/
@31DOO:00693:01249
TGATACGTCTCCTTCCTTAGTTACTTCA
+
AC@@@AACCCC@B@CAD@B??=@CB?BB
@31DOO:00694:01228
ATATCACTAGCCATGATG
+
988994/////,//////
@31DOO:00695:01220
ATCAGACACGGACACAGCAGAACACAC
+
@?BBBAAAAB=AACDCBC<;;=@B@>>
@31DOO:00696:01226
AGCACTGTAGCTGTCACTAGTTACTTGT
+
BBBBCCFEDCEBBBBBAABAA=@A@8=;
@31DOO:00698:01227
TACTGAGCTACACACACA
+
/144449849994444//
@31DOO:00689:01258
ATATCGCGAGGTATGAAGACTCTATA
+
1>>>99444424944424443938,7
@31DOO:00712:00093
ATCAGACACGGACA
+
9<<8891:/1,//,
@31DOO:00732:00062
ATCAGACACGGACACAGCAGAACACACA
+
?3898998>@6<99999999959>998:
@31DOO:00734:00094
TGATACGTCTCCTTCCTTTAGTTA
+
>@>@B;;<9>=29242//+///,,
@31DOO:00739:00075
CGTGTCTCTAGGCACAGTTTTGTGTAGA
+
///699?BBBJ@BAAA9999/999?999
@31DOO:00742:00068
ACGCTCGACATGCCCAGGTACAGGAG
+
A>=>@@AB<<<BBC@BB?@?@@@;>9
@31DOO:00747:00092
ACGCTCGACATGCCCAGGTACAGGAG
+
>99;BBBBCB<<<@9>?5;:<<<@BB
@31DOO:00700:00227
AGCACTGTAGCTGTCACTAGTTACTTGT
+
@BCBCCCDAABC@@@@>>?;;9<BB@BC
@31DOO:00702:00248
ATCAGACACGGACACAGCAGAACACAC
+
>@;<;;>@:<-1/<114998821111.
@31DOO:00704:00218
TACTGAGTTACACACACAGAAAGATTGGTGCT
+
::=>;94@>;;<=AA;;<;C@:?9:47;<844
@31DOO:00709:00204
ACGCTCGACATGCCCAGGTACAGGAG
+
9A>>>><<>ACDDE@CC998999544
@31DOO:00720:00229
TGATACGTCTCCTCTTA
+
1////6444/8:111,1
@31DOO:00727:00232
ATCAGACACGGACACAGCAGAACACACA
+
BBAA?B>99424494::///7,////.,
@31DOO:00729:00221
TCTCTATGCGCTCCACATGTCTAAAGGTA
+
=;<<@A>9>;::;,11//999499-/5//
@31DOO:00732:00243
TCTCTATGCGCTCCACATGTCTAAAGGT
+
CA@A:;<;<B@?@7;99>B99411+/,/
@31DOO:00734:00235
TATATCGTCTCCGTCCTATTG
+
/8844444444244:24/,*,
@31DOO:00735:00241
ATATCGCGAGGGTATGGAAGACTCTATAG
+
BB@>>BB:;<D@A9<<8<:<CCBACAA::
@31DOO:00742:00213
TAGTATCAGCCTCGCCATGACGAAGGTATTCC
+
4498>@AADC@B@@?BCBB@@99596<9B?A<
@31DOO:00748:00247
TCTCTATGCGCTCCACATGTCTAAGGT
+
C9<<EC@?ADCCB@@@A=C>?945969
@31DOO:00722:00290
TACTGAGCTACACACACAGAAAGATTGGT
+
=?=>@>B;;;;<BCDDDEBCC<9985858
@31DOO:00728:00298
TAGTATCAGCCTCGCCCATG
+
9>@@BCC<<4:89499-,*(
@31DOO:00734:00252
ATCAGACACGGACACAGCAGAACACAC
+
@@AA>>>89959999994==@=B9993
@31DOO:00740:00274
ATATCGCGAGGGTAATGGAAGACTCTATAAG
+
>8;99?8///8+//,//,/,/8=9766.0,0
@31DOO:00742:00267
ACGAGTGCGTTCCCCATGTCGTAGGTACTC
+
99<@@A@9495999,494489988234494
@31DOO:00743:00292
TACTGAGCTACACACAACAGAAAGATTGGTGC
+
A;9;C@@@AB>@;<//,/666:;;A::99900
@31DOO:00702:00329
ATATCGCGAGGGGGGGGGGGGGGGGGGGGTATGGAAGACTCTAATAGAG
+
>?>@>=4444499944444444444444"444489899946..,.977:
@31DOO:00703:00339
TCTCTATGGCGCTCCACATGTCTAAGGGGTAC
+
A;911111,1///:;=@B@===995999/499
@31DOO:00711:00315
ACGGGAGGTGGCGTTCCCCATGGTCCGT
+
;;4;58889>88>>5111+/,*)**)**
@31DOO:00716:00313
TCTCTATGCGCTCCACATGCTAAGGT
+
@@B;<;>?A99995991<11/1,/79
@31DOO:00716:00315
ACGCTCGACATGCCCCAGGTACAGGAGAC
+
449989>99999999-9924<49424444
@31DOO:00724:00341
ATATCGCGAGGGTATGGGAAGACTCTATAGAG
+
98@@999994914:444-48944333311;76
@31DOO:00727:00339
CGTGTCTCTAGGGGCACAGGGGGATTTGTG
+
@BA;<;@??9999/9@<111//*//1,///
@31DOO:00732:00307
GAAGGGTTAATTTCCGGAGGGCCCCCTTCCCGGCCCCCATTCGGGGACCGAAAGGGGGT
+
,9544-1,/,/8+/,/,///+/888/8,44-424444+4424666*//,///+////*/
@31DOO:00734:00349
GGGGGGGGGGGGGGGGGTCGGGGGGGGGGGGGGGGGGCATCAGGGG
+
4444444444444444"4;ABBBBBBBBBBBBBBBA"9///,,,,,
@31DOO:00702:00350
ATCAGACACGGACACAGACAGAACACACA
+
?>>>998444:4444:444444894444/
@31DOO:00707:00392
CGTGTCTCTAGGC
+
CDCBCB?B99969
@31DOO:00714:00374
ATCAGACACGGACACAGCAGAACACACA
+
=;89<<1///76699449?@>>A?>>88
@31DOO:00717:00382
CGTGTCTCTAGGCACAGGATTTGTGTAGA
+
@@BBCCCCCBB>BB@?<:111-/1/////
@31DOO:00717:00389
ACGAGTGCGTTCCCCATGTCGTAGGTACTC
+
>@8=48999954;;2?@11111/1,.//44
@31DOO:00723:00395
TCTCTATGCGCTCCTACCAAT
+
88499444444498666,/,,
@31DOO:00726:00394
AGCACTGTAGCTGTCACTAGTTACTTGT
+
;;CECBCCCBBBB<;;@>>??599959@
@31DOO:00727:00361
ACGAGTGCGTTCCCCATGTCGTAGGTACTC
+
::8:;;9@@?5999/99A999>>?689999
@31DOO:00739:00369
TCTCTATGCGCTCCCA
+
-,,,,*2///////+/
@31DOO:00742:00353
TCTCTATGCGCTCACATGTCTAAGGT
+
BABAABC411>11/88@>CCCB?B?B
@31DOO:00742:00386
ATCAGACACGGACACAGCAGAACACACA
+
48?@@@ACBB?BBCCCAAA?>;;<1100
@31DOO:00700:00445
ATATCGCGAGGGTATGGAAGACTCTATAG
+
;3999944:::6994424:448370....
@31DOO:00705:00438
TCTCTATGCGCTCCACATGTCTA
+
@@ABBBCECCCBB9<=>A@@@94
@31DOO:00705:00445
ACGCTTCGACATGC
+
8944929444>91-
@31DOO:00717:00411
ATCAGACACGGACACAGCAGAACACA
+
9;?@99:;9@?BBCCB@@@9959@>>
@31DOO:00718:00413
ACGAGTGCGTTCCCCATGTCGTAGGTACTC
+
BBA9:<BBBC=A@@6A>>@@ABAA@ABCCB
@31DOO:00721:00433
TACTGAGCTACACACACAGAAAGATTGGT
+
BBBAAACCCCBBCDECBBBBB=BCB@B@A
@31DOO:00732:00440
TGATACGTCTCCTTCCTTAGTTACTTTCAGT
+
BBCB>948999696959;=4844444-4444
@31DOO:00733:00409
ATCAGACACGGACACAGACA
+
DBBBCCBBBA24//,-*(((
@31DOO:00738:00432
TCTCTATGCGCTCCACTATGTCTAAGGT
+
1////66994/68,////,,////,/78
@31DOO:00707:00491
TACTGAGCTACACACACAGAAAGATTGGT
+
ABCCBBCCCC@@><=99@9990998<><A
@31DOO:00712:00482
TCTCTATGCGCTCCACATGTCTAAAGGTA
+
4499944>B<>;;@D9;4444///+/,//
@31DOO:00722:00469
ATCAGACACGGACACAGCAGAACACAC
+
488@;;;GCCACC<<:AA@@@>@@@@B
@31DOO:00722:00489
ATATCGCGAGGGTATGGAAGACTCTATAG
+
=>8;;@@AABB?BAAB>B?@A@@?@AA??
@31DOO:00741:00472
ACGCTCGACATGCCCAGGTACAGGAGA
+
CA>>@@999<4>9;-942434442488
@31DOO:00742:00460
TCTCTATGCGCTCCACATGTCTAAGGTAA
+
94>A<<=A@CCBB?B999944//,/,//,
@31DOO:00742:00492
ACGAGTGCGTTCCCCATGTCGTAGGTAACTC
+
BBB99<@>>@5999,9444466686./,/66
@31DOO:00707:00522
ACGCTCGACATGCCCAGGTACAGGAGA
+
?==BB@AADECGBB694;97///,/,,
@31DOO:00713:00510
CGTGTCTCTAGGCACAGGATTTTGTGTAG
+
BACCDCBCBBB@BCCCC==<BB7999>99
@31DOO:00721:00538
TCTCTATGCGCTCCACATGTCTAAGGT
+
CCCC@@AACDIAA79<49@A<<=BC>B
@31DOO:00723:00546
TAGTATCAGCCTCGCCATGACGAAGGTAA
+
499;99=?998;BB@5;911/6656,//,
@31DOO:00735:00514
ATCAGACACGGACACAG
+
4:>:9944498//****
@31DOO:00741:00512
AGCACTGTAGCTGTCACTAGTTACTTGT
+
@B>?CCDCBCDBBCCBBBBA@==@?<88
@31DOO:00742:00524
TCTCTATGCGCTCCACATGTCTAAGGT
+
B9<<AAA@ABA@>;?999>>9995489
@31DOO:00744:00525
ATATCGCGAGGGTATGGAAGACTCTATAG
+
9:;AAAABCDG@CCBB=A?ACCBBAA??:
@31DOO:00744:00537
TCTCTATGCGCTCCACATGTCTAAGGT
+
=BB;<==BBBB@>;>999444999929
@31DOO:00747:00545
TACTGAGCTACACACACAGAAAGATTGGT
+
//,,,,,,,/////9444444-49848;3
@31DOO:00701:00584
TCTCTATGCGCTCCACATGTCTAAGGTACTGTAAT
+
?@@@BBBAB=98924444449442996668//,*,
@31DOO:00705:00563
TCTCTATGCGCTCCACATGTCTAAGGT
+
CBCDFCDD@@ACCAHBEBBBDCC?C?B
@31DOO:00707:00599
TGATACGTCTCCTTCCTTAGTTACTTCAGTGC
+
44;998@>>@A?AAADFBAA?<?892494444
@31DOO:00713:00566
TAGTATCAGCCTCGCCATGAGAAAGGTATTCCA
+
99AC@@ABAA;AB@A<9994444-4:44/77,/
@31DOO:00715:00565
ATATCGCGAGGGTATGGAAGACTTCTAATAA
+
87=8=CBCCELAFEDA5969991,...,..,
@31DOO:00725:00560
AGCACTGTAGCTGGTCACTAGTTT
+
999449=@>>>91,/11////44-
@31DOO:00734:00578
TCTCTATTGCGCTCCACAT
+
?89:;11,///444:///,
@31DOO:00738:00589
TAGTATCAGCCATG
+
6<1////66;51//
@31DOO:00745:00571
TCTCTATGCGTCCCACATGTC
+
89449499<1///+//46/1/
@31DOO:00747:00593
ACGAGTGCGTTCCCCATGTCGTAGGTACTC
+
BBA?@A@;==5499,9?>@@998>5899>?
@31DOO:00716:00615
ACGCTCGACATGCCCAGGTACAGGAG
+
AABBCC?@ABBBBB=BC?><@99599
@31DOO:00716:00617
TCTCTATGCGCTCCACATGTCTAA
+
A;49?>994?944249;;44///,
@31DOO:00722:00626
TCTCTATGCGCTCCACATGTCTTAAAG
+
444=9<<=BBG@B;9991////,//+/
@31DOO:00739:00647
ACGAGTGCGTTCCCCATGTCGTAGGTACTC
+
BBB@@ABA??5999/99999<<99??<;<B
@31DOO:00744:00643
TACTGAGCTACACACACAGAAAGATTGGTG
+
:9<FCCBBBB991111/////+/8713133
@31DOO:00746:00642
ATCAGACACGGACACAGCAGTAACACACA
+
439?889899944:=9666///7//////
@31DOO:00748:00620
TACTGAGCTACACACACAGAAAGATTGGTG
+
?@@?BBBBBC@AA<;9?A99919984313.
@31DOO:00749:00644
ACGCTCGACATGCCCAGGTACAGGAG
+
BBB?CB?@ABA?BB?CC@BBC;;599
@31DOO:00703:00660
ACGAGTGCGTTCCCCATGTCGTAGGTACTC
+
@@B@=@>>>>5999/4=@@@AA9;48>>99
@31DOO:00709:00683
ATATCGCGAGGGTATGGAAGACTCTATA
+
98999>>@9991999<?D@DCCBB;::@
@31DOO:00713:00675
ATCAGACACGGACACAGCAG
+
40==11/86>5949499/,,
@31DOO:00713:00690
TAGTATCAGCCTCGCCATGACGAAGGTATTCC
+
4444ADC::=>BACC=@=>8999542444:@=
@31DOO:00714:00659
TCTCTATGCGCTCCACATGTCTAAGGTA
+
/87444444444499=?<99>;;-1-1/
@31DOO:00724:00659
ACGCTCGACATGCCCAGGTAAGGAGAC
+
BCCBBBAAC?:484089<@?5868711
@31DOO:00738:00654
TGATACGTCTCCTTCCTTAGTTACTTCAGT
+
9<<CCBBBBBC>><A;=;;11,1/,*,,//
@31DOO:00741:00681
TAGTATCAGCCTCGCCATGACGAAGGTATTCC
+
<<BC@?:<=CACCCC@BBBA==?595991;>,
@31DOO:00743:00666
AGCACTGTAGCTGTCACTAGTTTACTTGTG
+
===@@<><BCCBABC;4499991991---,
@31DOO:00704:00707
ATCAGACACGGACACAGCAGAACACAC
+
B<>??@@BBB?CAAAAACDGC@BBB@>
@31DOO:00704:00735
ACGAGTGCGTTCCCCATGTCGTAGGTACTC
+
//66/444895999,444444444234499
@31DOO:00720:00720
TCTCTATGCGCTCCACATGTCTAAGGT
+
?<=<CBAACE=;9<@=9@=BABA=><?
@31DOO:00722:00733
ATATCGCGAGGGTATGGAAGACTCTATAG
+
BBBBBBBBAAA<ABA@>A>@A988887<7
@31DOO:00723:00737
ACGAGTGCGTTCCCCATGTCGTAGGTACTC
+
>>>@;;9@@D6999-9@BAF><<B679999
@31DOO:00733:00701
GTTAAGGTTAATCAGCCC
+
9;969:5;::-1//,,2*
@31DOO:00738:00715
TGATACGTCTCCTTCCTTAGTTACTTCA
+
8:9A@@@@@@A>B?BACAC@?<@@@=AC
@31DOO:00749:00737
TAGTATCAGCCTCGCCATGACGAAGGTATTCC
+
//8:=ACCBB=<<B@=@@99999548999<@5
@31DOO:00703:00783
TAGTATCAGCCTCGCCATGACGAAGGTATTCC
+
BBBBC@@@<929>?A<@>9999954244;:A5
@31DOO:00709:00776
ACGCTCGACATGCCCAGGTACAGGAG
+
BBACCCCEDEBBBC;;;?@?@@@=B@
@31DOO:00713:00753
TAGTATCAGCCTCGCCATGACGAAGGTATTCC
+
BBCBCACC;;69@>>=A@AA@BB<A=>99292
@31DOO:00714:00794
TATATGCTCTACTA
+
999444///////,
@31DOO:00719:00775
AGCACTGTAGCTGTCACTAGTTACTTGT
+
@@@A@BBBAAAB@@@@999996999599
@31DOO:00722:00794
TAGTATCAGCCTCGCCATGACGAAGGTATTCC
+
44:AA@A@;<8;@@@@C>;?94959594678,
@31DOO:00723:00757
ACGAGTGCGTTTTTCCCCCCCC
+
99@@99999>>>>,99999999
@31DOO:00727:00794
ACGCTCGACATGCCCAGGTACAGGAG
+
@==>>@BBCCBCCC>CC@;7999599
@31DOO:00729:00761
TGATACGTCTCCTTCCTTAGTTACTTCAGTG
+
BBC@:<<CCCCAC@B5959995999699994
@31DOO:00731:00771
TCTCTATGCGCTCCACATGTCTAAGGTAC
+
BBBBCDCBBBDBC?B::;CBCA@=><999
@31DOO:00736:00754
AGCACTGTAGCTGTCACTAGTTACTTGT
+
99944449999@9988999@7,/1-+,,
@31DOO:00739:00753
TAGTATCAGCCTCGCCATGACGAAGGTATTC
+
==@=@>ABA@=@BBB@BBBAA996<D>?@AC
@31DOO:00745:00794
ACGAGTGCGTTCCCCATGTCGTAGGTAC
+
=?AB9;<BA>;>@>4>>>>;11--+-,,
@31DOO:00700:00834
TCTCTATGCGCTCCACATGTCTAAGGTA
+
44444:<CBCA;C21///8//4424244
@31DOO:00702:00836
ACGAGTGCGTTCCCCATGTCGTAGGTAC
+
999>9984442444,499>>11-8+--,
@31DOO:00705:00814
TCTCTATGCGCTCCACATGTCTAAGGT
+
@>@BBAAABCC@B?B@A@A;<996969
@31DOO:00707:00818
ATCAGACACGGACACAGCAGAACACAC
+
?BAB99<BBB=AABBCB@@@A=@BCCC
@31DOO:00709:00848
TAGTATCAGCCTCGCCATGACGAAGGTATTCC
+
49999>>@@@<>@;;9<@>C@;96=?C@CBE>
@31DOO:00711:00834
TCTCTATGCGCTCCACATGTCTAAGGTA
+
<=CBBDAAABA@@>@9999999959544
@31DOO:00721:00844
TGTATCAGCCTCGCCATGACGAAGGTATTCC
+
/1@A>>A@@>?@AA?B@@@B@@=A;<;C>B=
@31DOO:00730:00807
AGCACTGTAGCTGTCACTAGTTACTTGT
+
;;<@>DCI<=@CDDCCDCCCD@A@@?@@
@31DOO:00741:00808
ATCAGACACGGACACAGCAGA
+
?>;:;;48;;244//////66
@31DOO:00703:00880
ATATCGCGAGGGTATGGAAGACTCTATAG
+
BBBABBBBBAA?A=@@?E@CCCCCCCCC?
@31DOO:00718:00858
TACTTAATGCGCTACCAACAAACATGATCG
+
-,,,*/,//1/11/856,/49-44444466
@31DOO:00720:00899
TAGTATCAGCCTCGCCATGACGAAGGTATTCC
+
?>@9;9@99<=@BCDBBBB>>9969=999;?;
@31DOO:00724:00860
AGCACTGTAGCTGTCACTAGTTACTTGTG
+
9@@><<:=BCCCBBB841111,///,444
@31DOO:00727:00882
ACGCTCGACATGCCCAGGTACAGGAG
+
@@@ABBCEDBBCDI=BA>;8444244
@31DOO:00733:00875
ACGAGTGCGTTCCCCATGTCGTAGGTACTC
+
4:@@;;<@@@6<<9/9>?8;9>>?58999>
@31DOO:00734:00882
ACGAGTGCGTTCCCCAT
+
==;94899982444,44
@31DOO:00737:00860
ACGAGTGCGTTCCCCATGTCGTAGGTACTC
+
?@@==@<;;@=@@A8AEAABBBBB@ABBCB
@31DOO:00747:00860
ATATCGCGAGGGTATGGAAGACTCTATAG
+
>@@@BBBCCDH=AACD@B@BC@>>88777
@31DOO:00749:00891
ATCAGACACGGACACAGCAGAACACAC
+
49798@@@BC?D@<11///7750,,/.
@31DOO:00702:00929
TACTGAGCTACACACACAGAAAGATTGGT
+
==99;@<91;11-,,,/////+/477793
@31DOO:00702:00934
TGATACGTCTCCTTCCTTAGCTTACTTCAGGT
+
;;;@?>9998924242424444996677//,/
@31DOO:00706:00901
CGTGTCTCTAGGCACAGGATTTTTTTGTGTAG
+
@@ABCBBBB@?=@CB@@=9999999&9@B>>>
@31DOO:00706:00902
CGTGTCTCTAGGCACAGGATTTTGTGTAG
+
C@::;1>>@?BB<999424444,444///
@31DOO:00712:00925
TGATACGTCTCCCTTCCT
+
9@@@@F999111+/,/,/
@31DOO:00712:00937
TAGTATCAGCCTCGCCATGACCGAAGG
+
484949A449>=444294///,//,/,
@31DOO:00723:00934
ATATCGCGAGGGTATGGAAGACTCTATAG
+
489;9?>@99909@BA@D?B=<:AAA::7
@31DOO:00746:00949
TGATACGTCTCCTTCCTTAGTTACTTCAG
+
@AACCBBCCBB<@;>59599969995999
@31DOO:00702:00987
ATCAGACACGGACACAGCAGAACACAC
+
=?@@BDCDCD<<=CDD=<<>?:?;--,
@31DOO:00704:00950
TCTCTATGCGCTCCACATGTCTAAGGT
+
98;;;DCAAAFCB?A<<9:>=66,/,/
@31DOO:00713:00999
TGATAGTCTCCTTCCTTAGTTACTTACAGGT
+
944//////424242424=>9=@:,////,1
@31DOO:00715:00972
TCTCTATGCGCTCCACATGTCTAAAGGTA
+
9;9?@@99;C<99?B;;9>>?999-4244
@31DOO:00716:00982
TGATACGTCTCCTTCCTTAGTTACTTCAGTG
+
////99AABBG@D<<79??99599424944/
@31DOO:00725:00959
ACGAGTGCGTTCCCCATGTCGTAGGTACTC
+
88899999948=>>6?>999@999489494
@31DOO:00727:00972
TAGTATCAGCCTCGCCATGACGAAGGTATCGACTGC
+
>BBBBBB::<6;;>CAC@@@?4959@?@ADFCABF>
@31DOO:00728:00958
TAGTATCAGCCTCCGCCATGACGAAGGTATTCC
+
,1;9944///,//5667B@:<<11,1-///56,
@31DOO:00744:00982
TCTCTATGCGCTCCACATGTCATAAGGTTAC
+
44444449;>A@@=@<<;9:4///,/,/,//
@31DOO:00703:01000
TGATACGTCTCCTTCCTTAGTTACTTCAG
+
;<BC<<<DCCC;;7;;?699@591;7///
@31DOO:00710:01021
CGTGTCTCTAGGCACAGGATTTTGTGTAGAG
+
99>@@@BBB@@;>=99969ABE7<99<1--*
@31DOO:00726:01017
AATAAGACCCCCT
+
>589;98,,,,),
@31DOO:00730:01018
TACTGAGCTACACACACAGAAAGATTGGGTGCT
+
?=>@@C@@@B@=@B;99>9991998473,3311
@31DOO:00741:01047
ACGCTCGACATGCCCCAGGGTACAGG
+
>>889994998>:::0/11+/.,,,0
@31DOO:00700:01061
ACGAGGTGCGTTCCCCATGTCGTAGGGTACTC
+
148442444442444,4444444444-3;444
@31DOO:00701:01086
TCTCTATGCGCTCCACATGTCTAAGGT
+
>>>@<<=CCDCBB?BBB;9;B<95<?B
@31DOO:00708:01084
TAGTATCAGCCTCGCCATGACGAAGGTATTCC
+
A@A@=>A@9;8;BBBCCBA==49596=99@B5
@31DOO:00710:01068
AGCACTGTAGCTGTCACTAGTTACTTGT
+
>>>=<94:A;;<BCCC@A?AA>@BC?BB
@31DOO:00710:01072
ATCAGACACGGACACAGCAGAACACACA
+
8<:49444449:9:499444=;>>9937
@31DOO:00713:01055
TACTGAGCTACACACACAGAAAGATTGGTGC
+
BB>AAA999>9;9DDF=@;991980,0,0./
@31DOO:00724:01097
CGTGTCTCTAGGCACAGGATTTTGTGTAGA
+
;<BCDDCCDCD@;;;>??9999/9994444
@31DOO:00726:01092
ATCAGACACGGACACAGCAGAACACAC
+
?A@@;;;A@@6<999?9;9;:>>?11.
@31DOO:00743:01079
ACGAGTGCGTTCCCCATGTCG
+
:;9?@A99442449,4944//
@31DOO:00744:01096
ATCAGACACGGACACAGCAGAACACAC
+
BAAC@@@CCC;;=CEDCCCBB?BB?=?
@31DOO:00748:01088
ACGCTCGACATGCCCAGGTACAGGAGA
+
B9:;;;>>BAABCC9<;;984995889
@31DOO:00702:01145
CGTGTCTCTAGGCACAATGGATTTTG
+
BA>>>911116728//,//7788:01
@31DOO:00711:01108
ATCAGACACGGACACAGCAGAACACACA
+
>::=111//82949494A<;9>A?9970
@31DOO:00725:01125
TAGTATCAGCCTCGCCATGACGAAGGTATTCC
+
A?AAB@@@AA=ACCCDCBAA>996<?@BA=A?
@31DOO:00726:01144
CGTGTCTCTAGGCACAGGATTTTGTGTAGAGG
+
B;9;;99999?89999A59999,4444:::>:
@31DOO:00729:01133
TAGTATCAGCCTCGCCATGACGAAGGTATTCC
+
4@999@A99469=@CDCCBAA9;8<CBAB:<8
@31DOO:00731:01128
TACTGAGCTACACACAACAGAA
+
CCCDBBA?>999/1//,/////
@31DOO:00732:01113
TAGTATCAGCCTCGCCATGAC
+
1>A84<<;94:8111-,*,,,
@31DOO:00732:01132
ACGAGGTGCGTTCCCCATGTCGTAG
+
144442444442499244/--****
@31DOO:00736:01128
TAGTATCAGCCTCCGCCATGAC
+
4488944444244244244///
@31DOO:00738:01138
TACTGAGCTACACACACAGAAAAGATTGGT
+
@??;;<>>??>@999?>94444,4431313
@31DOO:00739:01123
TGATACGTCTCCTTCCTTAGTTACGTTCAGTTGC
+
A;;<DC;;1<<,1,1::::/94444424444244
@31DOO:00743:01118
ATCAGACACGGACACAGCAGAACACACAG
+
=?AB;;;B9<9<9AAE<<<AA;>999800
@31DOO:00720:01161
TCTCTATGCGCTCCACATGTCTAAGGT
+
@AABBDCBBGCBB@DAA@CB@88,1,1
@31DOO:00721:01167
CGTGTCTCTAGGCGACATGGATTTGTGTAGA
+
@99999947777///,,,/6///+//77//4
@31DOO:00723:01172
AGCACTGTAGCTGTCATAGTTACTTGT
+
@@AACCGCDBBAA@>9999?;87;7<4
@31DOO:00725:01188
TAGTATCAGCCTCGCCATGACGAAGGTATTCC
+
4498ABC::<=@>9959999994248444242
@31DOO:00726:01158
ATCAGACACGGACACAGCAGAACACAC
+
=>>@88999929@>99999995999?>
@31DOO:00727:01185
TGATACGTCTCCTTCCTTAGTTTACTTCAGT
+
9949>>99911,/,/,/,////+44424444
@31DOO:00729:01179
ATCAGACACGGACACAGCAGAACACAC
+
A@7;;>;99@?ABBBBA@<;;>ABA@@
@31DOO:00731:01177
ATATCGCGAGGGTATGGAAGACTCTATA
+
4:>>>>994?A>@@;@5969484333..
@31DOO:00732:01162
ATATCGCGAGGGTATGGAAGACTCTATA
+
A@BBBBBAAAA>BBCC7;7<BBABBB@@
@31DOO:00732:01174
TAGTATCAGCCTCGCCATGACGAAGGTATTCC
+
48>AA@BBA@?@CCC@BBBCB?@=ADB@A@AD
@31DOO:00736:01178
TACTGAGTCTTACCCACTACATCGATGAA
+
499489948:9444-44444444444444
@31DOO:00738:01182
CGTGTCTCTAGGCACAGGATTTTGTGTAGA
+
CAB9:<ABCBB>BDB@A;<9DD/999111/
@31DOO:00700:01234
ACGCTCGACATGCCCAGGTACAGGAG
+
44444;4////,,20,,*/.777794
@31DOO:00705:01233
ACGAGTGCGTTCCCCATGTCGTAGGTACTC
+
9444884;@@6999,9449>:@==;<??99
@31DOO:00712:01234
CGTGTCTCTAGGCACAGGATTTGTGTAG
+
A99<A@@>A@A59;99@@99919@>>>?
@31DOO:00724:01229
CGTGTCTCTAGGCACAGGATTTTTTTTTTTTTTTTTGTGTAGAGGCATCACCCCCCCC
+
A@BC?AAAABA=@@A11,1;;;;<<<<;:666666"///877/424:44899998884
@31DOO:00729:01231
ACGAGTGCGTTCCCCATGTCGTAGGTACGTC
+
1////7::/1,1>>0819444488779444:
@31DOO:00733:01241
TACTGAGCTACACACACAGAAAGATTGGT
+
;;>999?>>>9999994989904;?<@>;
@31DOO:00735:01234
CGTGTCTCTAGGCGACA
+
BC::<B@@111,///,,
@31DOO:00742:01248
ATATCGCGAGGGTATGGAAGACTCTATA
+
>;>>=@@@AAD@A?@>6969>>933711
@31DOO:00712:01251
TAATATCAGCCTCGCCA
+
482499499><;:01--
@31DOO:00712:01263
ACGCTCGACCATGCCCAGGTAAGC
+
499999>@@5<<@>>8;7+--*,*
@31DOO:00718:01263
TAACTTGGAAGGCCTTTAACCCAAACCAAACCAAACCAAAGGAAAAAAAAGGAAATTTTTGG
+
//,//,/,48989244-4244-4959244-4244-4244-424444444$4248-3333+37
@31DOO:00736:01265
TGATACGTCTCCTTCCTT
+
@B999999911,-*,*,*
@31DOO:00760:00133
TAGTATCAGCCTCGCCATGACGAAGGTATTCC
+
/>B;;<CCCB?BBBB@CBBBBAB;?;?9969;
@31DOO:00750:00271
ATATCGCGAGGGTATGGAAGACTCTATAG
+
BDDB@ACAACB><4?@5954=483<7:9/
@31DOO:00756:00283
CGTGTCTCTAGGCACAGGATTTTGTGTAGA
+
111;;;BCCCC9;<>>@=9999/9=@9444
@31DOO:00759:00258
TGATACGTCTCCTTCCTTAGTTACTTCA
+
BBBB@FACBCD@C?B?B@BBBA??@?=@
@31DOO:00764:00288
TAGTATCAGCCTCGCCATGACGAAGGTATTCC
+
AA;11<<11/,/8/959;;1111-/,///,42
@31DOO:00764:00299
CGTGTCTCTAGGCACATGGATTTGTGTAG
+
4449@@994448977/,,*,,200,,,//
@31DOO:00770:00273
CGTGTCTCTAGGCACAGGATTTGTGTAGAGG
+
89;<<EAAAA@;94444:444-449444992
@31DOO:00776:00266
ACGAGTGCGTTCCCATGTCGTAGGTATC
+
91=111B9:::9;549988444423494
@31DOO:00778:00269
TACTGAGCTACACACACAGAAAGATTGGT
+
BB?AABCBBD;9;999994=>9>@??B?B
@31DOO:00785:00258
ATATCGCGAGGGTATGGAAGACTCTAATA
+
><9:8>@@99919@@@?D?A@@;;00,09
@31DOO:00788:00254
TACTGAGCTACACACACAGAAAGATTGGT
+
BBCBBDCBBAAB>=CAA@@AC>CBB?B6;
@31DOO:00792:00258
TCTCTATGCGCTCCACCATGTCTAAAGTAC
+
A@BEA@ADC<<;B?998<<BBCEEE?GAA<
@31DOO:00792:00264
ACGAGTGCGTTCCCCCATGTCGTAGGTACTC
+
CBBA99<BCBCHNHH0<<99>999>;8;;BA
@31DOO:00793:00268
ACGCTCGACATGCCCAGGTACAGGAG
+
?;;;B@@ACCBBBC?B?>BABBB@CC
@31DOO:00754:00348
ATATCGCGAGGGTATGGAAGACTCTATAG
+
6>@9;;AAADHCDDBB5959>>>???::9
@31DOO:00765:00310
TACTGAGCTACACACACAGAAAGATTGGT
+
848>?A;<<CBBACFA=<9@C>:<;??58
@31DOO:00769:00301
TAAGTATCAGCCTCGCCATGACGAAGGTATTCC
+
,,*,2777CCC?A@>><;11/6602222,1,1:
@31DOO:00769:00317
TCTCTATGCGCTCCACATGTCTAAGGTA
+
<CBBBB99<>?>@<?@<99@99969699
@31DOO:00782:00333
TAGTATCAGCCTCGCCATGACGAAGGTATTCC
+
////;@A<<=?BB@B=@;;499924244:242
@31DOO:00789:00310
TCTCTATGCGCTCCACATGTCTAAGGGTA
+
44//////69:495999911111-//+//
@31DOO:00791:00304
CGTGTCTCGAGGCACAGGATTTGTGAG
+
994496/,***)*,//;9999-44444
@31DOO:00756:00399
AGCACTGTAGCTGTCACTAGTTACTTGT
+
BBBBBBCCBBBBCBB@BBBCB@BCB@C@
@31DOO:00758:00370
ATATCGCGAGGGTATGGAAGACTCTATA
+
@:;<@AABCDHBBFCCAC@B=@:::???
@31DOO:00762:00393
TCTCTATGCGCTCCACATGTCTAAGGT
+
<9<==EGE<>=CC@CAA@=9?995969
@31DOO:00775:00368
TAGTATCAGCCTCGCCATGACGAAGGTATTCC
+
?ABCECCBBB?=@<;<<CECCCB@D=>4959<
@31DOO:00780:00355
ACGCTCGACATGCCCAGGTACAGGAG
+
@<;;@?@AA@>;9;9;A?B@A@D@B@
@31DOO:00780:00387
TACTGAGCTACACACACAGAAAGATT
+
444:::=BBA?:9,-----87088=6
@31DOO:00792:00355
TCTCTATGCGCTCCACATGTCTAAGGT
+
BBBBCDABBDCBB?AA==@@@BA>B?B
@31DOO:00795:00370
TGTGTCGTCTTCGT
+
////49;;//,///
@31DOO:00764:00445
AGCACTGTAGCTGTCACTAGTTACTTGT
+
@@@AA?A<11<<1////////,/11-99
@31DOO:00769:00443
TGATACGTTCTCCC
+
;8811111,/,,,*
@31DOO:00773:00422
CGTGTCTCTAGGCACAGGATTTTGTGTAGA
+
CBC@?ACCCEC@;;9>929999/9994;89
@31DOO:00773:00433
TCTCTATGCGCTCCACATGTCTAAGGT
+
@@@ACB;;<CD@A?;9;<A@=11,1-/
@31DOO:00776:00426
TGATACGTCTCCTTCCTTA
+
999>999>8--+,*,*,**
@31DOO:00776:00438
ATCAGACCACGGGACAACAAGCCAAGGAAACCAC
+
4,0,,,,*,,44-44424:9998924244-/,/,
@31DOO:00778:00430
AGCACTGTAGCTGTCACTAGTTACTTGT
+
=99;<9::ABA@BAA=;499959>>;>>
@31DOO:00780:00416
TCTCTATGCGCTCCACATGTCTAAGGT
+
>;49@A94;<<9@=B999999942424
@31DOO:00781:00449
ACGCTCGACATGCCCAGGTACAGGAG
+
8>@@ABCBBAA@@@<@><>8999599
@31DOO:00787:00449
TACTGAGCTACACACACAGAAAGATTGGTG
+
BB?=?BDDBB99<@>@?>999144743137
@31DOO:00789:00417
ATATCGCGAGGGTATGGAAGACTCTATAGA
+
:89>>>9999919@>@596999433.,,,,
@31DOO:00790:00420
AGCACTGTAGCTGTCACTAGTTACTTGT
+
99994444A@@@@=>>91111,//,*/8
@31DOO:00795:00436
TAGTATCAGCCTCGCCATGA
+
>>@>=@@99429448511--
@31DOO:00799:00437
TAGTATCAGCCTCGCCATGACGAAAGGTATTCC
+
9;;9ACC;:<A>>99299999999-42444242
@31DOO:00753:00452
TAGTATCAGCCTCGCCACTGACGAAGG
+
9;BABBCACAABBCB@1/,,,0,,**0
@31DOO:00761:00459
ATCAGAACACGGACACAGCAGAACACAC
+
><8999288499//1//***,,*,0,,,
@31DOO:00769:00483
ACGAGTGCGTTCCCCATGTCGTAGGTACTC
+
BBBB?@@A@C5999/9?@@CDCCC@B<<<B
@31DOO:00773:00497
TCTCTATGCGCTCCACATGTCTAAGGT
+
CDCCCCBCDCDBB?AACABABBC@C@B
@31DOO:00775:00477
ATATCGCGAGGGTATGGAAGACTCTATAGA
+
=;=?@@>>@??<<<<>?>-11/1....4..
@31DOO:00777:00476
ACGAGTGCGTTCCCCATGTCGTAGGTACTC
+
=BBB;;<A@@<@>@6?>@@BBB@A<?=;;9
@31DOO:00782:00465
ATCAGACACGGACACAGCAGAACACAC
+
@@<=:;1//65669:11////,////3
@31DOO:00786:00474
ATCAGACACGGACACAGCAGAACACAC
+
>7:;999@@@;@A@AAAA@CB@@@993
@31DOO:00755:00501
TGATACGTCTCCTTCCTT
+
?=@B;<<BBBC@C@G795
@31DOO:00760:00513
ACGAGTGCGTTCCCCATGTCGTAGGT
+
:8611111/8:@==6:A991-,,0)*
@31DOO:00762:00514
CGTGTCTCTAGGCACAGGATTTTGTGTAGA
+
<<BBBCDCBBB@AA@AB99999/9>>=884
@31DOO:00770:00501
TGATACCTTCCTTAGTTACTTCAGTGC
+
BBBB@@=@@C@B@CDC?CCB?BCBBCC
@31DOO:00770:00527
CGTGTCTCTAGGCACAGGATTTGTGTAGAG
+
////99/////5/44442444-4449999:
@31DOO:00778:00510
ATCAGACACGGACACAGCAGAACACAC
+
>;=/13188;29499944444244443
@31DOO:00778:00525
TCTCTATGCGCTCCACATGTCTAAGGTAC
+
BB>A??;;<AA@A=>999991,,*,*,,,
@31DOO:00794:00541
ATCAGACACGGACACAGCAGAACACACA
+
8>>99998:>=9<<<9>?>>>61111.-
@31DOO:00767:00575
TGATACGTCTCCTTCCTTAGTTACTTCA
+
@AA?9<;ACBC?B@EAB@C94299959@
@31DOO:00771:00558
TACTGAGCTACACACACAGAAAGATTGGT
+
1////499>>@@@@CA>>99909@?@C?B
@31DOO:00776:00555
ATCAGACACGGACACAGCAGAACACAACA
+
><?@<<<CCD@CDCDHA@@><:<;11,0.
@31DOO:00776:00575
TCTCTATGCGCTCCACATGTCACTG
+
@@@AAABCDCDBA<?4:<A?A@A@@
@31DOO:00777:00574
TCTCTATGCGCTCCACATGTCTAAGGTT
+
=99;<:>BDBDAB=>11//////,/,/,
@31DOO:00788:00581
ATATCGCGAGGGTATGGAAGACTCTATAG
+
@7;:;A@=?DB6:44424999844..,,,
@31DOO:00757:00605
TGATACGTCTCCTTCCTTAGTTACTTCA
+
CCCB:<<BB@B=@=A>B?BBB?B@B?BA
@31DOO:00763:00647
TGATACGTCTCCCTTCCTTAGTTACTTCA
+
////4;898449-959292///,///,/2
@31DOO:00767:00618
TCTCTATGCGCTCCACATGTCTAAGGTACT
+
>9>A<<999?9995944444/,,*,*,,,,
@31DOO:00768:00627
ACGAGTGCGTTCCCCATGTCGTAGGTACTC
+
99@994>>9424;>6AAABB@@@B>ABCA@
@31DOO:00785:00605
AGCACTGTAGCTGTCACTAGTTACTTGT
+
BDCBCBCICAA@<<<AA@999699@<99
@31DOO:00786:00603
ACGCTCGACATGCCCAGGTACAGGAG
+
BBBCDBCBCBCBCB?A?=@@CCCCCB
@31DOO:00788:00647
TACTGAGCTACACACACAGAAAGATTGGT
+
CAAACCBAA@999>9<;BB=;@99:89?>
@31DOO:00793:00613
ATATCGCGAGGGTATGGAAGACTCTATAGA
+
CBABBB@>9<919A@@<A=@<;9A@87767
@31DOO:00794:00613
ATATCGCGAGGGTATGGAAGACTCTATAG
+
@?@FAB@AACDCFCDDAD?EDCC@???=7
@31DOO:00798:00619
ACGCTCGACATGCCCAGGTACAGGAG
+
BBBBC<?=DCCCCDADC<<<<<<:<1
@31DOO:00750:00666
TACTGAGCTACACACACAGAAAGATTGGTG
+
=B??@@CC>>>1111////44-443999;>
@31DOO:00750:00667
TCTCTATGCGCTCCACATGTCTAAGGTA
+
DDDBDBBB?BDBB?B@A=>=>9959699
@31DOO:00751:00699
TACTGAGCTACACACA
+
8=;;9>>99944//,,
@31DOO:00761:00656
TCTCTATGCGCTCCACATGTCAAGGTACTG
+
449@@:<<=<CBC@CDDC>;88:?,1/8:1
@31DOO:00764:00696
ATCAGACACGGACACAGCAGAACACAC
+
BAA@BBBB:98:B?CABBBAB=@CC>@
@31DOO:00766:00653
TCTCTATGCGCTCCACATGTCTAAGGT
+
?>@?BA=@ABBAA:<<<<A@991-1-1
@31DOO:00766:00677
TGATACGTCTCCTTCCTTAGTTAACTTC
+
>>;11//6/44?;:A6/,//,*,*,,*/
@31DOO:00788:00660
AGCACTGTAGCTGTCACTAGTTACTTGT
+
?@=?AAACCC::<AA@99<9><?99699
@31DOO:00795:00675
ATATCGCGAGGGTATGGAAGACTTCTATAG
+
?89999>>???:994:,1-1:/1,.,,...
@31DOO:00752:00716
ATCAGACACGGACACAGCAGAACACAC
+
=:;;?@@@9829?>9A@??BC@CBBBA
@31DOO:00764:00709
TCTCTATGCGCTCCACAATGTCTAA
+
BBBBC;;<B<99=;<1/,/,,,,,*
@31DOO:00764:00729
ATCAGACACGGACACAGCA
+
>78994/6//,//0/1///
@31DOO:00765:00721
ACGCTCGACATGCCCAGGTACAGGAG
+
999999944999>B9>@=989@A>@@
@31DOO:00766:00719
ACGAGTGCGTTCCCCATGTCGTAGGTACTC
+
99>>>9<<;B?CCC:C><<@CC@@>A==>B
@31DOO:00771:00721
ATCAGACACGGACACAGCAGAACACAC
+
;8?@111///5//44444444844443
@31DOO:00774:00749
TCTCTATGCGCTCCACAATGTCTAAAGGTA
+
BBBCCBBBCCB@@<=11,////444-4944
@31DOO:00788:00735
TCTCTATGCGCTCCACATGTCTAAGGTA
+
;=9@BBBBBCB>>;9999@@>9924244
@31DOO:00797:00732
TACTGAGCTACACACACAGAAAGATT
+
;1449;449;;B@A44/////+//.,
@31DOO:00799:00706
TGATACGTCTCCTTCCTTAGTTACTTCA
+
AAF?@@@BB>>=<:<,1,111-9>><>A
@31DOO:00751:00752
ATCAGACACAGGAC
+
437:///////,/1
@31DOO:00751:00757
ATCAGACACGGACACAGCAGAACACACA
+
9@AC;;@FGC@BBBAAABBAA=A@>>>7
@31DOO:00759:00798
TCTCTATGCGCTCCACATGTCTAAGG
+
4444499499?8454:44444942/,
@31DOO:00764:00754
TCTCTATGCGCTCCGACATGTCTAAGGTA
+
44499:944@:442444944444424244
@31DOO:00770:00791
ATCAGACACGGACACAGCAGAACACAC
+
B?AB?@@ABBACCCCCCB@@?@??=@B
@31DOO:00778:00762
CGTGTCTCTAGGCACAGGATTTTGTGTAG
+
<;ACECDCECB@BCB?D?999</9@B>>>
@31DOO:00779:00752
TGATACGTCTCCTTCCTTAGTTACTTCAG
+
@@BCA@ACBBC>A=A=?<>99599<;<<1
@31DOO:00786:00763
TCTCTATGCGCTCCACATGTCTAAGGT
+
@@AADCDCABA@@69<<9AA@<;69>9
@31DOO:00790:00798
TGATACGTCTCCTTCCTTAGTTACTTCAG
+
@BB?@AB@?@C@C@C>A<@88499959>9
@31DOO:00794:00750
TAGTATCAGCCTCGCCATGACGAAGGTATTCC
+
?>;;94?99<:;11/,/4899::242444892
@31DOO:00797:00768
CGTGTCTCTACGGTCCTA
+
4494;944////,//,/,
@31DOO:00798:00750
TACTTGAAGGCTAACACAAGCA
+
1/499>B?A><11,/,,/,//6
@31DOO:00798:00784
ATCAGACACGGACACAGCAGAACACACAG
+
>>A;;;9A:>5<9<9A999:>599993..
@31DOO:00750:00842
ATCAGACACGGACACA
+
90.61//7792944//
@31DOO:00768:00806
TCTCTATGCGCTCCACATGTCTAAGGTAC
+
9;<;4@>?@<A;<-11//44444242444
@31DOO:00790:00804
TAGTATCAGCCTCGCCATGACGAAGGTATTCC
+
?ABCBBA@BCBA>AA7999@?99242444892
@31DOO:00791:00822
CGTGTCTCTAGGCACAGGATTTTGTGTAGAGG
+
B99;ACCCECCA;9999599??4>>?>>9942
@31DOO:00793:00808
TCTCTATGCGCTCCACATGTCTAAGGTA
+
;444>=A@<9<?@59:;4@999959<99
@31DOO:00799:00845
TAGTATCAGCCTCGCCATGACGAAAGTATTCC
+
BBBBBABB?>=@@@@>B>?>>999-9994:B;
@31DOO:00752:00873
TCTCTATGCGCTCCACATGTCTAAGGT
+
;@BCDBDDDDCBB?ACC?A@BEDAC?B
@31DOO:00754:00887
TCTCTATGCGCTCCACATGTCTAAGGTA
+
9==@BC@@ACDAB7;<;9?><--+-+,,
@31DOO:00756:00858
ACGCTCGACATGCCCAGGTACAGGAG
+
:===;;<@ABABBB>DC;;7;44244
@31DOO:00773:00882
AGCACTGTAGCTGTCACTAGTTTACTTGT
+
:;BBA=AAAACCBBB=44999919>;:11
@31DOO:00775:00875
TGATACGTCTCCTTCCTTAGTTACTTCA
+
??@@9<<CBDB@C@C=@=>882;A@<@@
@31DOO:00775:00876
TCTCTATGCGCTCCACATGTCTAAGGT
+
@AACEDDDDCCBD@CAGA@;8,*))((
@31DOO:00789:00882
TGATACGTCTTCCTTC
+
444/;;1-,,*,2877
@31DOO:00799:00856
ACGCTCGACATGCCCAGGTACAGGAG
+
B9:;B>@@BBA@@@<@B;??BAA<@>
@31DOO:00755:00934
TGATACGTCTCCTTCCTTAGTTACTTCAG
+
=8>>>>999@B?C?B<@594944895444
@31DOO:00756:00940
TGATACGTCTCCTTCCTTAGTTACTTCA
+
BCBB:;;@@@@=A?B?B?A;96<@@?AA
@31DOO:00757:00905
TCTCTATGCGCTCCACATGTCTAAGGT
+
?949@BBACBDDCBCAA@=99996954
@31DOO:00757:00948
TGATTTTTTTTTTTTTTTTTTTTTTGACTTCCTTCCCCCCTTCCCCCCC
+
999999999984444444444444"4444:;6111;:88(/,///////
@31DOO:00758:00934
AGCACTGTAGCTGTCACTAGTTACTTTGT
+
9>89994?9499999B;=<BA@A999099
@31DOO:00762:00900
CGTGTCTCTAGGCACAGATTTTGTGTAG
+
@@@AAAB=<;AB@=>999999/999849
@31DOO:00783:00918
TGATACGTCTCCTTCCTTAGTTACTTCA
+
ABBB??@ABBH@C@CAD@@@>;899699
@31DOO:00784:00907
TAGTATCAGCCTCGCCATGACGAAGGTATTCC
+
49=AA@AA9959>>><>AAABBA@B@;<4<@=
@31DOO:00788:00925
ATATCGCGAGGGTATGGAAGACTCTATA
+
@@A@>>>>999099>@596988833<=>
@31DOO:00792:00922
TGATACGTCTCCTTC
+
A>>;;111,**),*,
@31DOO:00796:00929
ATCAGACACGGACACAGCAGAACACAA
+
48?@998>9929>@:9944//,////,
@31DOO:00751:00952
ACGAGTGCGTTCCCATGTCGTAGGTACTC
+
ACCCCC<11;,//+//6944444234449
@31DOO:00754:00961
AGCACTGTAGCTGTCACTAGTTACTTGTG
+
9998444999?@A@@;11111,//95444
@31DOO:00756:00960
ACGCTCGACATGCCCCAGGTACAGGAG
+
??AAAACCCB?BBBC:BC?@@@@@<>9
@31DOO:00760:00982
AGCACTGTAGCTGTCACTAGTTACTTGT
+
BBBB=<:CAAACCA@>849996999598
@31DOO:00773:00980
AGCACTGTAGCTGTCACTAGTTACTTGTG
+
<<BAAAC;;<<;;AB@9;<9959995999
@31DOO:00780:00964
TCTCTATGCGCTCCACATGTCTAAGGT
+
BBBBBDAAABCBC@C::;==>9969;9
@31DOO:00783:00979
TGATACGTCTCCTTCCTTAGTTACTTCA
+
888@AAACCBCAB@C=?=?@=;;;;?CB
@31DOO:00788:00977
TAGTATCAGCCTCGCCATGACGAAGGTATTCC
+
;;BBA@CAAA@BCCC?BBB@@@A>B@<999@5
@31DOO:00792:00961
AGCACTGTAGCTGTCACTT
+
9>9944444999444///,
@31DOO:00792:00995
ATCAGACACGGACACAGCAGAACACACAG
+
878@999>9<6=<BDCBBA@>;999970.
@31DOO:00750:01047
TAGTAACAACCTCGCCCAT
+
91@11,//,17>>899-47
@31DOO:00757:01037
AGCACTGTAGCTGTCACTAGTTACTTGT
+
@@ABBCCB;=>BDAAABBBDC@CDC?AA
@31DOO:00759:01042
ACGCTCGACATGCCCAGGTACAGGAG
+
@?@@DCBDDBBBBB<CB?A?@@@<99
@31DOO:00768:01037
ATATCGCGAGGGTATGGAA
+
B911A1111870--/<,1,
@31DOO:00787:01015
TCTCTATGCGCTCCACATGTCTAAGGT
+
9;;>BA49<@G@>=ACCECCCBB@B@C
@31DOO:00788:01014
AGCACTGTAGCTGTCACTAGTTACTT
+
9448444994444898:87--+-,-*
@31DOO:00753:01053
CTCTATGCGCTCCACATGTCTAAAGGTA
+
//6//9<;A@>><9999999/,,*,*,,
@31DOO:00755:01098
AGCACTGTAGCTGTCACTAGTTACTTGTG
+
?BAGDBCGB<;;@A999<>11-/11-949
@31DOO:00760:01098
ATCAGACACGGACACAGCAGAACA
+
@8899;9>=>699@A994444244
@31DOO:00765:01077
TAGTATCAGCCTCGCCATGACGA
+
9;@;;=CAB@24999598/////
@31DOO:00766:01097
ACGAGTGCGTTCCCCATGTCGTAGGTACTC
+
BA9;;@@>>A5999/9@@ABDCBA=@@<;<
@31DOO:00771:01081
TAGTATCAGCCTCGCCATGACGAAGGTATTCC
+
99;;9>@D995;A@@<A=8899>696944292
@31DOO:00772:01092
TATGAGCTACACACACAGAAAGATTGG
+
@?@ABB@CCCA949999==?<BB@=@=
@31DOO:00773:01078
TGATACGTCTCC
+
97//11:/1,,*
@31DOO:00784:01083
ATATCGCGAGGGTATGGAAGACTCTA
+
CC@??CBBC>>;A==;,/,1<10...
@31DOO:00751:01111
ATCAGACACGGACACAGCAGAACACAC
+
8<@@@@@BBC@BAAABBC@@@==9998
@31DOO:00752:01107
GCCGGTTGGTTCCTTCCTTAAGGGC
+
;>59242424:;9:892424978+/
@31DOO:00755:01107
CGTGTCTCTAGGCACGGATTTTGTGTAGA
+
///8B@CDDCB=@@?B<9999/999>994
@31DOO:00760:01114
TAGTATCAGCCTCGCCATGAACGAAGGTATTCC
+
@@BBBBBABB?AACC<82,,+---*,*,,/598
@31DOO:00765:01130
ATCAGACACGGACACAGACAGAACACTACAA
+
833:44/86>-1////44//667,,,,,,,*
@31DOO:00765:01148
AGCACTGTAGCTGTCACTAGTTACTTGT
+
=>A@994994444;494849@594C;98
@31DOO:00771:01132
TACTGAGCTACACACACAGAAAGATTGGT
+
8>89499>>=891<11/6//1,/9777<;
@31DOO:00777:01130
TAGTATCAGCCTCGCCATGACGAAGGTATTCC
+
BBCBBAC::<?@@?AA;;;BC997<69=C696
@31DOO:00781:01116
TGATTACGGTTCT
+
99482111,/,1/
@31DOO:00781:01130
TCTCTATGCGCTCCACATGTCTAAGGTA
+
BABBCCBBA?A@@=@<;9@@@9969;99
@31DOO:00788:01122
TGATACGTCTCCTTCCTTACTTCAGTGC
+
B?B??@ACA??AC?B?B?BBC=@@@AAB
@31DOO:00791:01143
TACTGAGCTACACACACAGAAAGATTGGT
+
9;<<CBBCD;;<@@999?988044748;7
@31DOO:00796:01121
TCTCTATGCGCTCCACATGTCTAAGGTAC
+
99449@?@<<>AA?B99999994242444
@31DOO:00751:01153
CGTGTCTCTAGGCACAGGATTTTGTG
+
@ACCBBECCCC@91111-1111*1,2
@31DOO:00758:01155
ATCAGACACGGACACAGCACAGAC
+
9;@A999@995<AA?AA===BEEC
@31DOO:00758:01191
ACGAGTGCGTTCCCCATGTCGTAGGTACTC
+
949494444424;;2;94444//<:;1///
@31DOO:00760:01194
TCTCTATGCGCTCCACATGTCTAAGGT
+
9494=:A9<<<;A<@@B<<<?A@7;7;
@31DOO:00763:01165
TAGTATCAGCCTCGCCATGACGAAGGTATTCC
+
>>A<;9DD99289449=A?@@@D@BA@@A?CB
@31DOO:00766:01183
ACGAGTGCGTTCCCCCCCC
+
>?@>48999@599999944
@31DOO:00769:01151
TACTGAGCTACACACACAGAAAGATTGGT
+
4448444;CBBDAA:491:888-,,*,00
@31DOO:00769:01191
TAGTATCAGCCTGCCATGACGAAAGGTATTCC
+
>9494444:B5;999994444//+/,///,/5
@31DOO:00770:01150
ATATCGCGAGGGTATGGAAGACTCTATAG
+
B>?@@===999199>?<C?AABDCBB?<7
@31DOO:00772:01173
TAATATCAGCCTCGCCATGACGAAAGTATTCC
+
@@6<=CDABAACB997:BAA@@@@<999@<@6
@31DOO:00789:01177
ACGCTCGACGATG
+
1/,,,,6/,/7//
@31DOO:00789:01178
ACGCTCGACATGCCCAGGTACAG
+
BAAA><4:=?@=;;11/7,-(((
@31DOO:00791:01167
ACGCTCGACATGCCCAGGTACAGGAGA
+
449444444=?>?H>AB<:34442///
@31DOO:00792:01183
CGTGTCTCTAGGCACAGGATTTTTTGTGTAG
+
BA@AAB:=<CEBC@AAEDHDDDGC-BBBB@@
@31DOO:00793:01167
CGTGTCTCTAGGCACAGGATTTTG
+
8:=>AABB@9<69;8-,*,,,,*,
@31DOO:00795:01160
AGCACTGTAGCTGTCACTTAGTTACTTGT
+
9?CB@?ABBBBCCC9;;>59995999;>@
@31DOO:00799:01152
ACGAGTGCGTTCCCCATGTCGTAGGTACTC
+
?==:9<>>>>5999,9BBB<=3;;-01///
@31DOO:00756:01232
TCTCTATGCGCTCCACATGTCTAAGGTAC
+
944;AB@?ACA@@@B;=<99B99645444
@31DOO:00753:01264
ACGAGTGCGTTCCCCATGTCGTAGGTACTC
+
9;BBBBB@@@6999,9?>>A@>?>6899>=
@31DOO:00754:01252
ACGCTCGACATGCCCAGGTACAGGAG
+
89989@999@=944-44889:8:56,
@31DOO:00773:01252
TAGTATCAGGCCTCGCCATGGACGGAAGGT
+
44444444424:;4442448,///,/56,/
@31DOO:00784:01260
ACGAGTGCGTTCCCCATGTCGTAGGTACTC
+
;<CDCCCBAF5999-99ABCLA@@>:<<<>
@31DOO:00787:01259
ATCAGACACGGACACAGCAGAACACAC
+
9;C@;98?>>;@@DADCDDBCBB@898
@31DOO:00792:01253
ACGAGTGCGTTCCCCATGTCGTAGGTACTC
+
=?=;;<BAA@89;;4<BADAAADB>ABBCA
@31DOO:00800:00235
ATATCGACGAGGGTATGGAAGATCTATAGAGG
+
/,22,-////9:594442424:99;A>@>8:4
@31DOO:00815:00203
AGCACTGTAGCTGTCACTAGTTTACTTGT
+
=7---,,,2066?991111///+///,//
@31DOO:00839:00215
ATCAGACACGGACACAGCAGAACACAC
+
B?@B?@ABEE@AAAEFA@ADC@BBB@A
@31DOO:00800:00255
TAGTATCAGCCTCGCCATGACGAAGGTATTCC
+
@@A;;<D===@CCCC>@AABBCEBDBDAA@AE
@31DOO:00812:00295
TCTCTATGCGCTCCACATGTCTAAGGT
+
;;;>AA///1//484944/88/,*,*,
@31DOO:00814:00276
AGCACTGTAGCTGTCATTAGTTACTTG
+
?BCBCCCDCDCABBB==<A9=;=8748
@31DOO:00824:00265
TACTGAGCTACACACACAGAAAGATTGGTGCT
+
999A>>9B;99A999;9==BB@BBB?A<<?6:
@31DOO:00826:00257
AGCACTGTAGCTGTCACTAGTTACTTG
+
@CCC?AA><<CB@@AC??ACDACBBEB
@31DOO:00828:00280
TCTCTATGCGCTCCCCACATGTCTAAAGGTACTTG
+
BAAAADCB@@;4444/9999?>>911,/,1///,/
@31DOO:00835:00263
CGTGTCTCTACGGCACATGGATTTTGTGTAGAGGC
+
@@AAA@>94444899=999=9999,4444444424
@31DOO:00846:00298
ATCAGACACGACACAGCAGAACACACA
+
/874444444444444444424/8/..
@31DOO:00847:00292
TCTCTATGCGCTCCACATGTCTAAGGTA
+
,,,,,,/=61///,//44:@994242//
@31DOO:00809:00329
TGATACGTCTCCTTCCTTAGTTACTTCAG
+
49989@>>>995959@B6;;>;>99694?
@31DOO:00822:00316
CGTGTCTCTAGGCACATGGATTTGTGTAGA
+
8@999@CE999<9/////,///+///6999
@31DOO:00826:00309
AGCACTGTAGCTGTCACTTAGTTACT
+
=>>>9949=9@A@991/,*,,,*///
@31DOO:00828:00322
TGATACGTCTCCTTACCTTAGTTACTTCAGGTGC
+
4449944444424244:;:444244499442443
@31DOO:00835:00327
AGCACTGTAGCTGTCACTAGTTACTTGT
+
CKBBCCG<;<@@@@@@9<<9<:9AA>AB
@31DOO:00841:00319
TGATACGGTCTCCTTCCTTAGTTACTTCAG
+
BBBB@=:549995969<@698954492444
@31DOO:00842:00306
TGATACGTCTCCTTCCTTAGTTACTTCA
+
ABB9:<ACCCC=?=@;=;=9849AA?BH
@31DOO:00845:00337
ACGCTCGACATGCCCAGGTACAGGAG
+
@?BBDDCCCBAAAB?BB@BBCCC?BB
@31DOO:00800:00351
ATCAGACACGGACACAGCAGAACACAC
+
BB>??>@@BA?CCCDCBCCBB@BBA?@
@31DOO:00824:00357
TAGTATCAGCCTCGCCATGACGAAGGTATTCC
+
984>=9=DDCCCCBC?BBBCC@==B7;9@@A6
@31DOO:00828:00378
TAGTATCAGCCTCGCCATGACGAAGGTATTCC
+
9;AABBC<<=>AACD@CBA@@BEADABFB@CB
@31DOO:00829:00358
ATATCGCGAGGGTATGGAAGACTCTATAG
+
934>98;;<;B?A@AB?C@C<=<CCCB??
@31DOO:00844:00365
ATCAGACACGGACACAGCAGAACACAC
+
BBBABBBAAA=AACEDCDCCC@CCC?;
@31DOO:00846:00383
ACGAGTGCGTTCCCCATGTCGTAGGTACTC
+
899999>>4;<<BC9AAABC@@@A6:9@A>
@31DOO:00847:00350
ACGAGTGCGTTCCCCATGTCGTAGGTACTC
+
8=?BCBCBBCCDGN9=><=BAA@A?;<;<A
@31DOO:00801:00411
TACTGAGCTACACACACAGAAAGATTGG
+
;;A999994444444444444-486444
@31DOO:00807:00416
TACTGAGCTACACACATAAAAGATTGGTGC
+
=9;;@AA@@@@@AECBBBBB7A@A>A699>
@31DOO:00807:00433
ATCAGACACGGACACAGCAGAACACAC
+
@?:;;>?>9<59@B9<<@A@A<>9998
@31DOO:00807:00437
ACGAGTGCGTTCCCCATGTCGTAGGTACTC
+
9<A@@ABBA@5;9;/9@@>@>?@@589>@9
@31DOO:00808:00405
TGATACGTCTCCTTCCT
+
BBA?<1/111/,/,/,4
@31DOO:00812:00422
ATCAGACACGACACAGACAGAACAC
+
;839>=;;1//66///////8777/
@31DOO:00814:00426
TAGTATCAGCCTCGCCATGACGAAGGTATTCC
+
A@ADABAACB?BA@@;@@994445:;@9777,
@31DOO:00814:00441
TCTCTAGCGCTCCACATGTCTAAGGT
+
ACCDEAAAA@>??99<9?@B9959=<
@31DOO:00815:00419
TCTCTATGCGCTCCACATGTCTAAGGTACT
+
C=<<DECEBDAABAD;:8;::11-/,////
@31DOO:00820:00425
TCTCTATGGCGCTCCACAATG
+
?9999991,11///,//4249
@31DOO:00827:00441
TCTCTATGCGCTCCACATGTCTAAGGT
+
444<>1/11/44;<@AAABABB@5959
@31DOO:00827:00446
TACTGAGCTACACACACAGAAAGATTG
+
<1/////98==A911<11///+104,0
@31DOO:00828:00426
ATCAGACACGGACACAGCAGAACACACA
+
BAABCBB:;9==@@BA@@@@AAB@@AA>
@31DOO:00831:00447
TAGTATCAGCCTCGCCATGACGAAGGTATTCC
+
BABBBBBAAB>BC@?=@BA>BA?;?A?9989=
@31DOO:00814:00466
TAGTATCAGCCTCGCCATGACGAAGGTATTCC
+
8@A;9=CABAABB996;9>?@9959=999BD5
@31DOO:00818:00491
TCTCTATGCGCTCCACATGTCTAAGGT
+
AAAAFDCCBCCBC8:=A@AA@A@@@<?
@31DOO:00829:00472
TGATACGTCTCCTTCCTTAGTTACTTCAGTG
+
@@@@;<<@>>>696<?A?@9959:80,,,,,
@31DOO:00829:00486
ACGCTCGACATGCCCAGGTACAGGAGA
+
9;9@@@@<99@99919>;90///,///
@31DOO:00833:00499
TGATACGTCTCCTTCCTTAG
+
94484444466,1,/,-+,,
@31DOO:00842:00485
TCTCTATGCGCTCCACATGTCTAAGGTA
+
>>>9994:@9<;<@C@@@99994<@9A>
@31DOO:00843:00484
TAGTATCAGCCTCGCCATGACGAAGGTATTCC
+
;;@@@@@A@@=A@@A<@999999242444:;8
@31DOO:00848:00461
TACTGAGCTACACACAACAGAAA
+
BBD@@@BA@>9911//,//////
@31DOO:00804:00513
TAGTATCAGCCTCGCCATGACGAAGGTATTCC
+
<<ECDCAB<<7<A@A>B=8=99969=9998?5
@31DOO:00811:00502
TGATACGTCCCTTCCTTAGT
+
BBAB@@;;185;,/,/,///
@31DOO:00821:00525
ACGCTCGACATGCCCAGGTACAGGAG
+
AABDCCCCFCCCBC=@@;9899959>
@31DOO:00822:00533
ACGCTCGACATGCCCAGGTACAGGAGA
+
BBCCCBC;<9>>>>199;984442488
@31DOO:00825:00524
ACGAGTGCGTTCCCATGTCGTAGGTACTC
+
=48:;;94::244-499>=9444234::=
@31DOO:00831:00517
CGTGTCTCTAGGCACAGGATTTTGTGTAG
+
9;ACCCFCDCC@ABA=><9999/9?><11
@31DOO:00838:00501
CGTGTCTCTAGGCACAGGATTTTGTGTAGA
+
;<9<BCCCCCB?B<99A@9999/99@>=99
@31DOO:00848:00546
TCTCTATGCGTCCACATGTCATAAGGT
+
////6//4444;899/,,,,,,/,/,/
@31DOO:00802:00579
TCTCTATGCGCTCCACATGTCTAAGGTA
+
@@ABC@=AE=B<CBDCDCA@@CB59699
@31DOO:00805:00593
ATATCGCGAGGGTATGGAAGACTCTATAG
+
8<?@>>>99991<?BAAD?FBBAB??;>0
@31DOO:00806:00588
TGATACGTCTCCTTCCTTAGTTACTTCA
+
;9;@AA;<9?@>@@B<?<>9949@@@?B
@31DOO:00810:00591
TGATACGTCTCCTTTACTTCAGTGGTC
+
948==94899?544-4998/////,/6
@31DOO:00811:00582
ACGATGCGTTCCCCATGTCGTAGGTA
+
@>>;;;;999=AA6=99844988234
@31DOO:00818:00574
TACTGAGCTACACACACAG
+
<<9CCC@@@A911-*****
@31DOO:00821:00580
TAGTATCAGCCTCGCCATGACGAAGGTATTCC
+
:<AAAI@ACDC<<=C<@@999448924449:9
@31DOO:00822:00559
ATCAGACACGGACAAAGCAGAACACACAGAA
+
98>>99/766,11785866442/////6/.,
@31DOO:00823:00550
TCTCTATGCGCTCCACATGTCTAAGGT
+
BAAAAA;;<CGAB@CBB>@>99959;?
@31DOO:00833:00560
TCTCTATGCGCTCCACATGTCTAAGGTA
+
BBBACCBBBDCBC@B@D@CCDEC@B>;9
@31DOO:00836:00558
TCTCTATGCGCTCCACATGTCTAAGGT
+
B@CADDCABAB9<6<?B>A@?1-+-+-
@31DOO:00837:00570
ACGAGTTGCCGTTCCCCATGTCGTAGGTACTC
+
>><1//,//,//,///*499@BBCBCACC??>
@31DOO:00844:00568
CGTGTCTCTAGGCACAGGATTTTGTGTAG
+
B9:<FCD?AAC9<<A@B@9999/9AA>@A
@31DOO:00803:00648
AGCACTGTAGCTGTCACTAGTTACTTGTG
+
A@AABDBB;;<BB@BA@<<11-///,4;4
@31DOO:00809:00617
TCTATGCGCTCCACATGTCTAAGGT
+
9<>CCCCCCCB@?9<;B@@9959;9
@31DOO:00815:00645
AGCACTGTAGCTGTCACTAGTTACTTGTG
+
;;;@9@AA@@ABBAC@9994424442444
@31DOO:00818:00609
ACACTGTAGCTGTCACTAGTTACTTAT
+
9;@>>>ABBBBBCA@@@@;95;@><@B
@31DOO:00823:00612
TCTCTATGCGCTCCACATGTCTAAGGT
+
A?AACCDDCCCBB?BCCBEECDB?A>9
@31DOO:00836:00601
TCTCTATGCGCTCCACATGTCTA
+
4444::BCCCD9<5211/8;;?9
@31DOO:00843:00623
ACGCTCGACATGCCCAGGTACAGGAG
+
AABBBBCBECCBCC?BA=:7999599
@31DOO:00844:00613
ATCAGACACGGACACAGCAGAACACAC
+
?9;<BAA@@@==>=999994;;@@>><
@31DOO:00800:00666
ACGCTCGACATGCCCAGGTACAGGAG
+
C:;;CCCBBAA@A@<@A>AA@??599
@31DOO:00805:00659
CGTGTCTCTAGGCACAGGATTTTGTGTAGA
+
:/11=119BBB<9999969>?A4>>@9999
@31DOO:00805:00684
CGTGTCTCTAGGCACATGGATTTGTGTAGA
+
949444494=><899999@99909;1///1
@31DOO:00807:00656
ATCAGACACGGACACAGCAGAACACACA
+
;;A;;;====699AD:777/1,/;<;.,
@31DOO:00810:00664
ACGAGTGCGTTCCCCATGT
+
>>AA<<=@=>-111+1///
@31DOO:00810:00678
ATCAGACACGGACACAGCAGAACACAC
+
9?8<99;A>@=AA@ACD@>@@599993
@31DOO:00814:00668
AGCACTGTAGCTGTCACTAGTTTACTTGT
+
?@BB@=A<;9999;>@9999990999;84
@31DOO:00816:00667
ATCAGACACGGACACAGCAGAACACA
+
40=;11/::>8=994911//1,,,,0
@31DOO:00817:00656
CGTGTCTCTAGGCACATGGATTTTGT
+
9494444994424/////7////*//
@31DOO:00825:00667
AGCACTGTAGCTGTCACTAGTTACTTGTG
+
4;>;9<:BAB@@>99999<AF@A>>;999
@31DOO:00830:00664
CGTGTCTCTAGGCACAGGATTTTGTGTAGA
+
CBCCECCC=<<>@@99424444,4499444
@31DOO:00836:00687
ATATCGCGAGGGTATGGAAGACTTTATAGAG
+
:A@CB@9999919@@@;A<>>=>>6>>>877
@31DOO:00841:00687
ACGAGTGCGTTCCCATGCTCGTAGGTACGTC
+
499991////,/656/444449992494444
@31DOO:00842:00695
TAGTATCAGCCTCGCCATGAC
+
CB@9;=B<<49884461/,,,
@31DOO:00843:00665
TGATACGTCTCCTTCCTTAGTTACTTCA
+
CBBB9;;BB@A>A>B=>;>@?=@BCACC
@31DOO:00810:00729
TAGTATCAGCCTCGCCATGACGAAGGTATTCC
+
<<CBCBD@@A>AA@@;=>99949898992*,*
@31DOO:00815:00743
ATATCGCGAGGGTATGGAAGACTCTATA
+
BBBABBB<<=I?CCCG<===BAA@;;:@
@31DOO:00818:00720
TCTCTATGCGCTCCCACATGTCTAAGGTACTG
+
99494944444444-449=9999989244444
@31DOO:00824:00728
TACTGAGCTACACACACAGAAAGATTGGTGC
+
CBB9<;HBBBBBB;<>C<<<GA<;:>?4881
@31DOO:00826:00722
AGCACTTGATAGCTGTCACTAGTTTACTTTGTG
+
;4/1//,//////69994491111+1///+/6:
@31DOO:00834:00731
ACGAGTGCTTCCCCATGTCGTAGGTACTC
+
??=?@>9931848-4;;994944244444
@31DOO:00835:00739
ACGAGTGCGTTCCCCATGTCGTAGGTACTC
+
9>9898488;8>>@4?>>99999>484444
@31DOO:00840:00738
ACGCTCGACATGCCCAGGTACAGGAG
+
B9999;99A@@@@B9@@<10///7/,
@31DOO:00822:00751
ATCAGACACGGACACAGCAGAACACACA
+
98?AAABB@@=@@@<<=CCCC@C@@=?;
@31DOO:00822:00799
TCTCTATGCGCTCCACATGTCTAAAGGT
+
BBAACDCDDCFCC>B<<9>>;;:<,1,/
@31DOO:00824:00750
ATATCGCGAGGGTATGGAAGACTCAT
+
489<A@AAEBB=<99>;?<>>8--,,
@31DOO:00829:00751
ATCAGACACGGACACAGCAGAACAC
+
98>@@@==>>111111494;;8444
@31DOO:00832:00787
ATCAGACACGGACACAGCAGAACACAC
+
=;AB9;;B@@=A<<<BBA99959>>?>
@31DOO:00836:00771
TGATACGTCTCCTTCCTTAGTTACTTCA
+
944448444<999:;5954495<BC@CH
@31DOO:00836:00796
TGATACGTCTCCTTCCTTAGTTTACTTCA
+
1--1/////4424242424499-449:;;
@31DOO:00841:00798
AGCACTGTAGCTGTCACTAGTTACTTGTG
+
CCCABABA@@@;;9>A?999A699958=6
@31DOO:00814:00806
ATCAGACACGGACACGCAGAACACACA
+
=;@@?@ABBC:=;A@B99485/1/1/,
@31DOO:00814:00816
TCTCTATGCGCTCCACATGTCTAAGGT
+
9;9999@<<;DAC?C<;9B=9942489
@31DOO:00821:00819
TCTCTATGCGCTCCACATGTCTAAGGT
+
AAAAAECCCCA??=ACDCCCDD@>A@@
@31DOO:00833:00843
AGCACTGTAGCTGTCACTAGTTACTTGT
+
AACCCBC::>DBCBC@4499969>@=@A
@31DOO:00841:00803
TAGTATCAGCCTCGCCATGACGAAGGTATTCC
+
9;@@A@BB<<<<CCN@BBAA>49595949:;2
@31DOO:00800:00862
TCTCTATGCGCTCCACATGTCTAAGGT
+
999?@>>@AACBC=A<=<D@@996969
@31DOO:00800:00891
ATATCGCGAGGGTATGGAAGACTC
+
4899AB@@@CB311<<-1-/6/..
@31DOO:00805:00873
TACTGAGCTACACACAACAGAAAGAT
+
28/////4444/,-,,*,,,//+/87
@31DOO:00809:00890
TGATACGTCTCTTCCTTAGTTACTTCAG
+
@@99<<<CHCBC?C696999499><>B9
@31DOO:00810:00858
ACGCTCGACATGCCCAGGTACAGGAGA
+
49@999A@@9999919@5981;;,-,,
@31DOO:00812:00871
ATCAGACACGGACACAGCAGAACACA
+
BA9;9@99449961//,22,1,////
@31DOO:00815:00862
TCTCTATGCGCTCCACATGTCTAAGGTAC
+
<==<CA@ACDA@AAAAAB111--*,*,,,
@31DOO:00815:00887
ATATCGCGAGGGTATGGAAGACTCTATAGA
+
BBCCCBE<?=C@C???5969999>?>>>;:
@31DOO:00834:00855
ACGCTCGACATGCCCAGGTACAGGAG
+
9<@BB@BAA?9444-9@=98<<<6<B
@31DOO:00834:00864
ATCAGACACGGACACAGCAGAACACAC
+
B?@?;;;@AA699A99499::86:::.
@31DOO:00838:00890
ACGAGTGCGTTCCCCATGTCGTAGGTACTC
+
49@;;;BAA@=A@@6@BA@@@@99589111
@31DOO:00839:00868
TGATACGTCTCCTTCCTTAGTTACTTCAGTG
+
99999;<AACC@CACCC<>99699969>?>9
@31DOO:00848:00855
ATCAGACACGGACACAGCAGAACACAC
+
=;?@@@ACBB?ABA<<;9@@A=AACB@
@31DOO:00849:00862
AGCACTGTAGCTGTCACTAGTTACTTGT
+
ABBBA@DCBBABB9;;8499959@@<AC
@31DOO:00801:00913
TGATACGTCTCCTTCCTTAGTTACTTCAGT
+
8=>9999488924248656//,/600////
@31DOO:00802:00945
TGATAGTCTCCTTCCTTTAGTTACTTT
+
@;<;BC=<<B@A69699-484244//+
@31DOO:00827:00905
TCTCTATGCGCTCCACATGTCTAAGGT
+
8444?@@@AAAAC@CCEA8;;11,1,/
@31DOO:00840:00918
ACGAGTGCGTTCCCCATGTCGTAGGTACTC
+
8===9;9@@A6999,9B>>>??9958?999
@31DOO:00847:00923
TCTCTATGCGCTCCACATGTCTAAGGT
+
BBBA?A>=9999924994999995954
@31DOO:00824:00971
TCTCTATGCGCTCCACATGTCTAAGGTAACT
+
1////7@BEADBB<;:?4944//,/,//,//
@31DOO:00825:00973
ACGGAGTGCGTTCCCCATGTCGTAGGTACTCACGT
+
C@=>A?@@>>@5999-999>@9888589=:7****
@31DOO:00845:00993
AGCACTGTAGCTGTCACTAGTTACTT
+
==?BAABA;<<BBAAA>>?996111,
@31DOO:00849:00996
ACGCTCGACATGCCCAGGTACAGGAGAC
+
B9<<@B==::9>;;111:/.///,/4//
@31DOO:00820:01000
ACGCTCGACATGCCCAGGTACAGGAGA
+
B9;;@A99<A@@@B8;;9;;@@@=999
@31DOO:00835:01002
CGTGTCTCTAGGCACAGGATTTTGTGTAGAG
+
CCD@AADBBA@;9999424999,4449444/
@31DOO:00806:01078
ACGCTCGACATGCCCAGGTACAGGAGAC
+
A??9911@111>;::>C;<:=992/,,,
@31DOO:00807:01097
TCTCTATGTGCGCTCCACATGTCTAAGGTAA
+
B?@?272)((((((,+00@>BB991-1,1/,
@31DOO:00808:01085
TCTCTATGCGCTCCACATGTCTAAGGT
+
BBBBBBCBCCECB@B::;@@@995969
@31DOO:00809:01050
AGCACTGTAGCTGTCACTAGTTACTTGT
+
>A>B;:<BAA@@>>><11111,448244
@31DOO:00845:01075
AGCACTGTAGCTGTCACTAGTTTACTTG
+
BB9;=AAAABB@@>A>999449-44/,/
@31DOO:00845:01099
ATCAGACACGGACACAGCAGAACACAC
+
@@@A?BDCCC<<<ACC<<9:;,1111.
@31DOO:00800:01145
TAGTATCAGCTT
+
/111///,,11-
@31DOO:00803:01123
ACGAGTGCGTTCCCCCATGTCGTAGGTACTC
+
9<AB@@AA@C59999-9@ABCCB@@67;<A@
@31DOO:00804:01139
ACGAGTGCGTTCCCCATGTCGTAGGTACTC
+
=9?=8=999>;>@@/9<AA>>>>>589911
@31DOO:00807:01132
ATCAGACACGGACACAGCAGAACACAC
+
8<??;;;@@@;@@@<<<@@A>>@BA>?
@31DOO:00813:01146
AGCACTGTAGTGTCACTAGTTAC
+
//66/1/444444444444/7//
@31DOO:00817:01124
AGCACTGTAGCTGTCACTAGTTACTTGT
+
;=@<9:CECCCCBB@@99444249;<99
@31DOO:00818:01148
GTGATACGTCTCCTTCCTTAAGTTACTTAC
+
<@>?@944444;<;7878,/,//,//4244
@31DOO:00819:01114
TCTCTATGCGCTCCACATGTCTAAGGT
+
>@@AAACCBBABC@E::;CA??>;>>9
@31DOO:00837:01119
TAGTATCAGCCTCGCCATGACGAAGGTATTCC
+
49@BA@BB;;8;9>><A;9989?;?5949242
@31DOO:00838:01135
AGTATCAGCCTCGCCATGACGAAGGTATTCC
+
6>>;;;<11,0701,9999999596999=B5
@31DOO:00846:01102
TCTCTATGCGCTCCACATGTCTAAGGTA
+
BBHCCCCCCDEBB?A@A>@@@9959594
@31DOO:00848:01117
AATCAGACACGGAACAAAGCAGAAC
+
1,.46686888+-+,-,*,004424
@31DOO:00800:01161
CGTGTCTCTAGGCACAGGATTTTGTGTA
+
9<<CAAAA<<<<>?@9424449,9////
@31DOO:00800:01183
ACGAGTGCGTTCCCATGTCGTAGGTACTC
+
BBA??@@>?@59919>>>BC<;<??@@AB
@31DOO:00804:01174
CGTGTCTCTAGGCACAGGATTTTGTGTAGA
+
;<<BBBA;99?;9999484444,4444444
@31DOO:00807:01164
ACGCTCGACATGCCCAGGTACAGGAG
+
AA@AABBCCBCBCC?BBE@?A@?=@@
@31DOO:00811:01175
ATATCGCGAGGGTATGGAAGACTCTAA
+
>>>@;;=ACBB@B??>69591110..,
@31DOO:00817:01157
ACGAGTGCGTTCCCCATGTCGTAGGTACTC
+
9;A@@AA@@B>BBB7A@>=>>>>>689911
@31DOO:00833:01186
TAGTATCAGCCTCGCCATGACGAAAGGTATTCC
+
9;BCCBBECCACCB@8;9?>>999-4244/77,
@31DOO:00834:01153
ATATCACCTCGCCATGGATCGAA
+
4./////5/444:;//,/////,
@31DOO:00838:01163
TCTCTATGCGCTCCACATGTCTAAGGTA
+
B@@@BB==ACAAA?AAB@=>?9959699
@31DOO:00838:01208
CGTGTCTCTAGGCAC
+
94944977//,*,/,
@31DOO:00810:01253
TGATACGTACTCCTTCCTTAGTTACTTCAG
+
>9;91111////,/,4242348244/788/
@31DOO:00864:00213
TCTCTATGCGCTCCACATGTCTAAGGT
+
BBBAACA?ABCAC?B<=<B>>9969<9
@31DOO:00865:00221
ATCAGACACGGACACAGCAGAACACACA
+
=;;A?@@CBC:<=AACAAADC@CC998>
@31DOO:00876:00229
TGATACGATCTCCTTC
+
?B@1111//,*2*,*,
@31DOO:00885:00205
ACGCTCGACATGCCCCAGGTACAGGAG
+
B@?@BC?@ACECCBB:CB@?>AAA=>9
@31DOO:00889:00226
TAGTATCAGCCTCGCCATGACGAAGGTATTCC
+
@@C@==A;;<9<CBCAC=8=>996954449:2
@31DOO:00895:00241
TGATACGTCTCCTTCCTTAGTTACTTCAG
+
AABCCBABDBC>B>B>A;@@A8;<A>AA9
@31DOO:00852:00254
CGTGTCTCTAGGCACATGGATTTTGTGTA
+
999999999AA684444424444,/////
@31DOO:00868:00279
TGATACGTCTCCTTCCTTAGTTACTTCA
+
89911111,,,*/56,/,/447444244
@31DOO:00871:00257
ATATCGCGAGGGTATGGAAGACTCTATAGGA
+
989@@89;;;B=@@>>59549897?;00,*,
@31DOO:00878:00282
TCTCTAATGCTCTCC
+
//,((((((*/44;5
@31DOO:00881:00291
TGATACGTCTCCTTCCTTAGTTACTTCA
+
@?9:;;@>>@B89696969AA>BBDBCD
@31DOO:00850:00315
CGTGTCTCTAGGCACAGGATTTGTGTAGA
+
444444:::49994444244:69994449
@31DOO:00879:00311
TAGTATCAGCCTCGCCATGACGAAGGTATTCC
+
//1849<<<<>;;;@=@AC@@A?:<=@11,/,
@31DOO:00882:00311
TCTCTATGCGCTCCACATGTC
+
>?AAA@AA;----+,-,/711
@31DOO:00885:00327
TCTCTATGGCGCTCCACATGTCTAAGGT
+
;4<;<<<<@BBBCB=@?:;;@;<;?B@C
@31DOO:00854:00376
TCTCTATGCGCTCCACATGTCTAAGGTA
+
9;<<CDCBC@AACDCBEBCCBBC?B=AA
@31DOO:00856:00387
AGCACTGTAGCTGTCACTAGTTACTTGT
+
?BABAAAFCCBADDDCBBBA@=@@A<>>
@31DOO:00864:00361
ATATCGCGAGGGTATGGAAGACTCTATAGA
+
>@<;9@@99<A<?AAA9969@987??>>67
@31DOO:00868:00352
TCTCTATGCGCTCCACATGTCTAAGGT
+
CDCCDABAGC;;429444499442424
@31DOO:00871:00354
ATCAGACACGGACACAGCAGAACACAAC
+
:;BCCCCBBB=>99999991878=11,.
@31DOO:00876:00384
AGCACTGTAGCTGTCACTAGTTACTTGT
+
88=444:@??AAAABB999445488844
@31DOO:00878:00373
ACGAGTGCGTTCCCCATGTCGTAGGTACTC
+
=@9;;@@AAB>BBB/99999999><79444
@31DOO:00878:00390
AGCACTGTAGCTGTCACTAGTTACTTGT
+
>?8;4@AA@CCBBCA@@@@99599969@
@31DOO:00881:00381
TCTCTATGCGCTCCACATGTCTAAGGT
+
B?@ABDCBCCCCC?B<<;@@@9969<>
@31DOO:00885:00367
ACGAGTGCGTTCCCCATGTCGTAGGTACTC
+
?=>@;<;@?A@BBB:<<9@BBBAA@;9949
@31DOO:00893:00374
TACTGAGCTACACACAACAGAAAGATTGGTG
+
9999994>49494444244444-44313733
@31DOO:00895:00392
ATCAGACACGGACACAGCAGAACACAC
+
?@@A;;<@@B7;<<<<?@@@A@CCBDB
@31DOO:00898:00364
TCTCTATGCGCTCCACATGTCTAAGGT
+
BBBCCCAAACG@?<>944:99:?9984
@31DOO:00867:00444
TACTGAGCTACACACACAGAAAGATTGGT
+
BBBCCBCDCBBBA@<<<AAAB?BBB?B?C
@31DOO:00873:00420
CGTGTCTCTAGGCACAGGATTTTGTGTAG
+
BB==?::<<AA=@CCA?<99??/99@@99
@31DOO:00878:00404
ATCAGACACGGACACAGCAGAACACACA
+
/33@994;;<>ADBCAABCDBABBBBCA
@31DOO:00880:00407
TAGTATCAGCTCGCA
+
41/1-,,,,,,,,,/
@31DOO:00882:00447
ACGCTCGACATGCCCAGGTACAGGAG
+
=:;;AAAACA@>>>09959799;244
@31DOO:00883:00412
ATCAGACACGGACACAGCAGAACACAC
+
8>>AABBAAAABCCD;;;>>>;99;?>
@31DOO:00893:00403
AGCACTGTATTTGTCACT
+
1//////1@A@8;111/1
@31DOO:00896:00418
ACGAGTGCGTTCCCCATGTCGTAGGTATC
+
98AF<=;@@A5999-99999444423444
@31DOO:00855:00454
TACTGAGCTACACACACAGAAAGATTGGT
+
B@@@CCCCBC9:<B@?>B;;97;?>=A@A
@31DOO:00856:00485
ATATCGCGAGGGTATGGAAGACTCTAT
+
/01///7:?CH@CC@A=@A99;88>?7
@31DOO:00860:00457
TCTCTATGCGCTCCACATGTCTAAGGTA
+
989@BBBD@AAEC@@AAB<;;@?99294
@31DOO:00860:00464
ATATCGCGAGGGTATGGAAGACTCTATAG
+
AABDBBBCCCEBDBBC9;6<<CCCCCC?:
@31DOO:00863:00459
ACGAGTGCGTTCCCCATGTCGTA
+
>>499<9>9;2999,444/,,,,
@31DOO:00863:00480
TACTGAGCTACACACACAGAAAGATTGG
+
>?>8994@>98999994////+//.,.,
@31DOO:00882:00479
TCTCTATGCGCTCCACATGTCTAAGGTA
+
@AA?@@999<94?@@<B<@@@9959599
@31DOO:00895:00494
TGATACGTCTCCTTCCTTAGTTACTTCA
+
A9;;;;<ABBB@CBJ?B?B??=ABA@CD
@31DOO:00850:00538
ATCAGACACGGACACAGCAGAACACACA
+
8@?:499@995<9AADB@<11,---8,-
@31DOO:00860:00521
CGTGTCTCTAGGGCACAGG
+
81---,,,8/44-4;4442
@31DOO:00865:00527
ACGAGTGCGTTCCCCCCCCCCCATGTCGTAGGTACTC
+
66////7/4469999999444"49;>AB=?=<7444<
@31DOO:00867:00540
TCTCTATGCGCTCCACATGTCTAAGGTA
+
9<9@@999999>?<B<<9118**)*)**
@31DOO:00867:00546
TCTCTATGCGCTCCCCACATGTCTAAGGT
+
99999B;<>=BBBCC:DC=;;99@>6969
@31DOO:00873:00537
TCTCTATGCGCTCCCCACATGTCTAAGGT
+
BABBBB@@@@C9989/9999>>?996959
@31DOO:00880:00530
TACTGAGCGTTCCCCACATGT
+
/60,///,,,*///*///444
@31DOO:00882:00517
ACGAGTGCGGTTCCCCCCCCCCCATGTCGTAGGTACTC
+
84841/>11,/,//////////"/8@@AA=9923449>
@31DOO:00884:00533
TAGTATCAGCCTCGCCATGACGAAAGGTATTCC
+
=@AAA=AA@A=AAAA>@==99999-42444242
@31DOO:00885:00537
ACGAGTGCGTTCCCCCCATGTCGTAGGTACTC
+
9=?:;;>>>>599999*99A@>?999589999
@31DOO:00885:00539
ACGCTCGACATGCCCAGGT
+
??;97/11/1/7665/1,/
@31DOO:00888:00532
AGCACTGTAGCTGTCACTAGTTACTTGT
+
4;9;9<@A@>@@?99999999644424:
@31DOO:00892:00519
ATCAGACACGGAC
+
>88489;8485//
@31DOO:00854:00552
ACGCTCGACATGCCCAGGTACAGGAG
+
??=>9=>?>>999@:AA>BBA99599
@31DOO:00855:00565
TCTCTATGCGCTCCACATGTCTAAGGT
+
4444;BAABAD999;;99@=999<?>9
@31DOO:00861:00565
TAGTATCAGCCTCGCCATGACGAAGGTATTCCC
+
AAA999A;<97;AAA=B@11111-1,1//,//+
@31DOO:00864:00557
TGATACGTCTCCTTCCTTAATTACTTCAG
+
@CBCCGCCCDCACACC@@?4849@@<@AD
@31DOO:00868:00598
TACTGAGCTACACACAACAGAAAGATTGGT
+
4>=@>@?A999911//,///88:8>>@B<>
@31DOO:00871:00558
ATCAGACACGGACACAGCAGAACACA
+
9>>9898@8959499@;66,-+,-,-
@31DOO:00871:00569
ATCAGACACGGACACAGCAGAACACAC
+
87899;9@AC8<=ABBB@@@A<>>998
@31DOO:00884:00567
AGTATCAGCCTCGCATGACGAAGGTCTTCC
+
:>>899?9927<98949>>>>;?5;8;9C2
@31DOO:00899:00565
TGATACAGTGC
+
BBBBBBA?AAC
@31DOO:00854:00609
TTCTTCTTAATTGCCGGCCTTCCCAACCAATTGGTTCCATTAAAGGGTTAACCTTGGAATTC
+
/,//,//78,96498;-1,1;8>6;1/,/,,*/,/,/,//,/7578::11,4;9542497,/
@31DOO:00870:00629
TCTCTATGCGCTCCACATGTCTAAGGT
+
999999949::@A@BB:99994424:;
@31DOO:00877:00623
CGTGTCTCTAGGCACAGGA
+
9;ABABDA??B51-**(((
@31DOO:00879:00629
TCTCTATGCGCTCCACATGTCTAAGGTA
+
9;<@@CCBCCDCC@A;:;;99AB<><99
@31DOO:00895:00614
TCTCTATGCGCTCCCCCCACATGTCTAAGG
+
88444>9994:844444(/////////,/5
@31DOO:00850:00685
TACTAGCTCCACCAACA
+
494444:89844242//
@31DOO:00850:00696
TGATACGTCTCCTTCCTTAGTTACTTCA
+
=@=88999999BD6<:9699969A=:=>
@31DOO:00860:00684
TCTCTATGCGCTCCACATGTCTAAGGTA
+
;1////699==99944444444489244
@31DOO:00863:00651
TGATACGTCTCCTTCCTTAGTTACTTCAG
+
;;BBBBDCBCC?A=A@B8;;?;>9969A9
@31DOO:00866:00681
CGTGTCTCTAGGCACAGGATTTTGTGTAGA
+
9>ACDCDC>=<A99994249::6A@;88/1
@31DOO:00867:00699
TGATACGTTCCTCCCTTTCCCTTTAAGGT
+
///,,,,/56,/44-4;-44-4;-/,/,/
@31DOO:00873:00658
CGTGTCTCTAGGCACAGGATTTGTGTAGAG
+
1//77699499<999>?59991494/////
@31DOO:00882:00662
TACTGAGCTACACACACAGAAA
+
==@A@AAA>991--,,,,,,,,
@31DOO:00893:00698
TCTCTATGCGCTCCACATGTCTAAGGTA
+
;;<AAA;<;DA@>>@944/6/,,*,*,,
@31DOO:00896:00650
CGTGTCTCTAGGCACAGGATTTTGTGTAGAG
+
<<ACCCDC=:;?9999424444,9:994444
@31DOO:00898:00698
TACTGAGCTACACACACAGAAAGATTGGTG
+
=:;;999A999A@999@<111,//.,.,.3
@31DOO:00851:00722
ATCAGACACGGACACAGCAGAACACAC
+
98>99;A@AC;<<BAA<;<>;:?>110
@31DOO:00875:00702
ATATCGCGAGGGTATGGAAGACTCTAT
+
@>BB???CCCD?B<;;?B@;<<;<;A?
@31DOO:00875:00722
AGCACTGTAGCTGTCACTAGTTACTTGT
+
;;;;>ABCCCCB?@==>:;1-+--,*//
@31DOO:00883:00734
TACTGAGCGTACACAACACAGAAAGATTGGTG
+
B=B@B;;<A@@B>11,////0BD>>A<:8861
@31DOO:00893:00740
TGATACGTCTCCTTCCTTAGTTACTTCAG
+
CCCBC>=>@9;79BB595999598954;9
@31DOO:00850:00782
TCTCTATGCGCTCGACATGTCTAAGGT
+
94444999:11//,,,,///8;;2424
@31DOO:00860:00756
AGCACTGTAGCTGTCACTAGTTACTTGT
+
???9==DC@AACEEDB=994:29>@<@?
@31DOO:00860:00775
TGATACGTCTCTTCCTTAGTTACTTCA
+
ABBB9=<CCCBB?BCA?A;:6;AABBA
@31DOO:00865:00772
TGATACGTCTCCTTCCTTAGTTACTTCA
+
@@CA9;;CBBB@BBCEEBCA@=@BB?BB
@31DOO:00868:00796
ATCAGACACGGACACAGACAAGAACACACAG
+
B;;;@@99942441,,,,,,*,,222:6944
@31DOO:00872:00762
TCTCTATGCGCTCCACATGTCTAAGGT
+
@99;;@?CCCCCC9;=A>@@911-/5/
@31DOO:00895:00792
AGCACTGTAGCTGTCACTAGTTACTTGT
+
BBBBCFBDABBBBBA?;8999:9AF?AA
@31DOO:00869:00808
ATCAGACACGGACACAGCAGAACACAC
+
BBBB99<BBB9<=CDA@AA;98<A998
@31DOO:00871:00825
CGTGTCTCTAGGCACAGGATTTGTGTAG
+
49@GEEFDCAB?@@AAAACCC8999>99
@31DOO:00871:00839
ACTAGCGCTCCACATGTCAGAACGTA
+
,,,,,444492444444444;24//6
@31DOO:00872:00823
ACGAGTGCGTTCCCCATGTCGTAGGTACTC
+
?>@@999@4424992:94999994234444
@31DOO:00873:00826
TCTCTATGCGCTCCACATGTCTAAGGTA
+
44;999A>>>?9959>B999@9969294
@31DOO:00881:00806
ATCAGACACGGACACAGCAGAACACAC
+
A@?BB?BBB?>AA;;;@@@BB?BCBBA
@31DOO:00882:00804
TACTGAGCTACACACACAGAAAG
+
AA@=B@@@?>>;11///6///+/
@31DOO:00884:00830
ACGCTCGACATGCCCAGGTACAGGAG
+
B??B;;<CA@BCCCAEDA<;999511
@31DOO:00888:00825
TAGTATCAGCCTCGCCATGACGAAAGGTATTCCG
+
99994444442444424444444;:87///,/,/
@31DOO:00890:00813
TCTCTATGCGCTCCCACATGTCTAAGGTAC
+
44444444444449599999>999892449
@31DOO:00892:00832
ATCAGATACGGACACAGCAGAACACACAG
+
=@?@;<=CBC;<?B=CBAA<;:;;;;>A;
@31DOO:00895:00806
TAGTATCAGCCTCGCCATGACGAAGGTATTCC
+
9<CCB;B;;<6;ABA?B==>>99642444:;2
@31DOO:00896:00803
AGCACTGTAGCTGTCACTAGTTACTTGTG
+
BBBB?@AFBBABBB?>=999959>><>>4
@31DOO:00854:00862
AGCACTGTAGCTGTCACTAGTTACTTGT
+
8==A>949444888>?9999969?@599
@31DOO:00860:00893
TCTCTATGCGCTCCACATGTCTAAGGTAC
+
@AAAEDCCCBC>>5999899;99542444
@31DOO:00878:00872
AGCACTGTACTGTCACTAGTTACTTGTGT
+
ABAB>:<=211888;4/111,//864444
@31DOO:00882:00895
ATATCGCGAGGGTATGGAAGACTCTATAGAA
+
<CCCCCB?@AD::<CB=?=>>988?8000/,
@31DOO:00884:00899
TGATACGTCTCCTTCCTTAGTTACCTTCA
+
ABBBBBBBBCE@C@CAB;7--+--*,*/6
@31DOO:00885:00872
TCTCTATGCGCTCCACATGTCTAAGGTA
+
BBBCCBBBCBBBC@;;<<9@>;8+-+-,
@31DOO:00893:00878
TAGTATCAGCCTCGCCATGACGAAGGTATT
+
99=AAAABBB:<<CC=@?;1111,/,//,*
@31DOO:00859:00946
TAGTATCAGCCTCGCCATTGACGAAAGGTATTCC
+
99@@ABB@9;:991<,,,*,,,,//+/88=B@C8
@31DOO:00874:00937
AGCACTGTAGCTGTCACTAGTTACTTGTG
+
BBBBC@AAABA@@@>=91111-1//,44/
@31DOO:00888:00907
TCTCTATGCGCTCCACATGTCTAAGGTACT
+
944@ACCBBDB4429999999?9:;2////
@31DOO:00892:00915
ATCAGACACGGACACAGCAGAACAC
+
838;@@ABCB799999999//,///
@31DOO:00898:00901
TAGTATCAGCCTCGCCATGACGAAGGTATTCC
+
44444DCBA@==@@A<A?@;;<;59DA94242
@31DOO:00853:00963
TCTCTATGCGCCTCCACATGT
+
44444446///,/877/4444
@31DOO:00871:00950
AGCACTGTAGCTGTCACTAGTTACTTGTG
+
999@494===@@@@999999959=><>81
@31DOO:00878:00997
ATATCGCGAGGGTATGGAAGACTCTATAG
+
=>?B@@9499>:@>AA@DBGDCBD@@767
@31DOO:00852:01045
ACGCCGACATGCCCAGGTACAGGAGAC
+
999959A>@@BCC:<9611111,,,,,
@31DOO:00854:01014
ACGCTCGACATGCCCAGGTACAGGAG
+
>94444:44444//+/75,****)*0
@31DOO:00859:01013
TGATACGTCTCCTTCCTTAGTTACTTCAGT
+
9>@==@@>>@B6959<@599424487////
@31DOO:00864:01026
ATCAGACACGGACACAGACAACAC
+
=;>A9;<BCC@;;<>11111,,,,
@31DOO:00867:01011
ATCAGACACGGACACAGCAGAA
+
9889998?9969499?9////,
@31DOO:00868:01044
ACGCTCGACATGCCCAGGTACAGGAGA
+
??@BA=9;<<<AAC?A@;91111,///
@31DOO:00872:01039
ATCAGACACGGACACAGCAGAACACACAG
+
@>>?@@@BBB>B;<;A@999@511--,,,
@31DOO:00851:01078
TCTCTATGCGCTCCACATGTCTAAGG
+
;;9<<<9@AA9;9<BB@>;11-*)*)
@31DOO:00863:01075
TACTGAGCTACACACACAGAAAAGATTTGGGTGCTG
+
8?AAAEICBBBA;:=FCCCCCB4@988/88/7...,
@31DOO:00866:01093
ATCAGACACGGACACAGCAGAAC
+
A<?;4499482449444444424
@31DOO:00870:01093
TCTCTATGCGCTCCACATGTCTAAGGGT
+
@@CCDCCCDAA=;59999<1111,//+/
@31DOO:00885:01062
TAGTATCAGCCTCGCCA
+
:AB=6:>//1,,7-1-1
@31DOO:00869:01135
TGATACGTCTCCTTCCTTAGTTATCTT
+
@@@>?>999>9296;?;:=9/,////,
@31DOO:00870:01103
ATATCGCGAGGGTA
+
43;99?=--/2+-,
@31DOO:00879:01125
TCTCTATGCGCTCCACATGACTAAGGTA
+
@;<<A<<<E=>;G>@999999/,*,*,,
@31DOO:00850:01185
TAGTATCAGCCTCGCCATGACGAAGGTATTCC
+
@A>9;9@D9<8;@@@>@@=@A996<A<;;AB8
@31DOO:00853:01181
TTCTCTATTGCGCTCCACATGTCTAA
+
857/1994:944489844--,,,,2*
@31DOO:00865:01153
ATATCGCGGTATGGAAGACTCTATAG
+
?C=@@B@>=@BCB7;8<CBBC@@@C;
@31DOO:00865:01188
ATATCGCGAGGGTATGGAAGACTCTATA
+
AABB=:>=99919?>@5<8;@?>@:;0;
@31DOO:00876:01186
TAGTTATCAGCTCGCCCATGACGAAGGTATT
+
:611,,,,,,//6666+/111//8,/,//42
@31DOO:00883:01177
TGATACGTCTCCTTCCTTAGTTACTTCA
+
?BBB:==CCCF?B@CBHBB99289959>
@31DOO:00887:01191
AGCACTGTAGCTGTCACTAGTTACTTGT
+
A@@B>BB?;99=889=899448944249
@31DOO:00890:01185
TCTCTATGCGCTCCACATGTCTAAGGTA
+
ABBA@@ACCECCC@C::;B?@9959<99
@31DOO:00851:01218
ATATCGCGAGGGGTATGGAAGACTCT
+
>79;>>>@9999/9911787///...
@31DOO:00858:01229
CGTGTCTCTAGGCACAGGATTTTGTGTAG
+
B@@ACDBB>><=1//665////*/44444
@31DOO:00860:01200
ATCAGACACGGACAAG
+
>889@BB991:8+*)*
@31DOO:00866:01204
TCTCTATGCGCTC
+
66//9949<1111
@31DOO:00874:01222
TCTCTATGCGCTCCACATGTCTAAGGT
+
CBCECCCBBBB;;8<B?=>=A?=;>59
@31DOO:00878:01217
ATATCGCGAGGGTATGGAAGACTCTATA
+
4399=@B<99B1999924249833..,,
@31DOO:00886:01240
TCTCTATGCGCTCCACATGTCTAAGGTACT
+
CAAACCCBB@?>@;@=@999999242////
@31DOO:00889:01221
TAGTATCAGCCTCGCCATGACGAAGGTATC
+
266=;99A992444424>>>>>=,-*,,,,
@31DOO:00894:01202
ATATCGCGAGGGTATGGAAGACTCTA
+
/34449@@@BD1<;;9<?;1,,,,((
@31DOO:00879:01263
TACTGAGCTACACACACAGAAAGATTGGT
+
444444444849?>?<<<@CB>C<;9;>?
@31DOO:00911:00190
TAGTATCAGCCTCGCCATGACGAAGGTATTCC
+
;;ABA=@@:;;<CCHCBBA?=4959=@>>BD6
@31DOO:00913:00168
ATCAGACACGGACACAGACAGACACACACG
+
=;?B9:<BCC=AABDA1111,,00,)(*((
@31DOO:00935:00198
ATATCGCGAGGGTATGGAAGACTCTATAG
+
BBBBBB@>?@B?DDCC::::BB>AAB?=7
@31DOO:00914:00215
ATATCGCGGGGGTATGGAAGACTCTAAAGAGG
+
BCBABAB=A==1?@@A8;7<CBABBBB=@@@?
@31DOO:00915:00213
ATATCGCGAGGGTATGGAAGACTCTATA
+
BCBBA@?B?==<=?=@?EBCCCCCCB@C
@31DOO:00919:00248
TCTCTATGCGCTCCACATGTCTAAGGTA
+
@BBCECBBBBCAB@CCEBA@ACB=@<>>
@31DOO:00923:00225
TCTCTATGCGCTCCACATGTCTAAGGT
+
AAABBDCCDCE??=?@A@CBBCDCD>;
@31DOO:00929:00239
TCTCTAATGGCGCTCCACATGTCTAAGG
+
981///,/77/448;2/////7/4/,/,
@31DOO:00938:00246
AGCACTGTAGCTGTCACTAGTTACTTGT
+
>@@CA?BCAAACCCBB@=@A@=>@>;99
@31DOO:00941:00240
CGTGTCTCTAGGCACAGGATTTTGTGTAG
+
@@?BBCDCCCC@BCA?@=9999/99@@99
@31DOO:00942:00225
CGTGTCTCTAGGCACAGGATTTTGTGTAG
+
@@>BCCCCCCDADDCBD?9999/99>@99
@31DOO:00909:00263
ACGCTCGACATGCCCCAGGTACAGGAG
+
B???BBCDECB9;;;49C==<@@@;>@
@31DOO:00929:00263
TAGTATCAGCCCGCCATGACAGAAGGATATTCC
+
BA;;9994499-4@<:;;<@??A<>;>947999
@31DOO:00937:00250
TCTCTATGCGCTCCACATGTCTAG
+
BBBCCBBBECECD@AACBCBBAC;
@31DOO:00911:00325
ACGAGTGCGTTCCCCATGTCGTAGGTACTC
+
=?@@;;9?>>5999,94A@>89449999::
@31DOO:00921:00348
CGTGTCTCTAGGCACAGGATTTGTGTAGA
+
48<4>9B94492/////,///+/794444
@31DOO:00929:00339
TAGTATCAGCCTCGCCATGACGAAGGTATTCC
+
;;@AA9<<992;BCB@CA?=@942<<>?@696
@31DOO:00930:00315
ACGAGTGCGTTCCCCCCATGTCGTAGGTACTC
+
=?A:9<<@@@599999(4>>@CFDBC?B<=>@
@31DOO:00930:00325
ATCAGACACGGACACAGCAGAACACAC
+
?>AB991><<-1/7/14448889=993
@31DOO:00900:00370
CGTGTCTCTAGGCACAGGTTTTTGTGTAGA
+
@@A;9;;<<@A>A;44;24449,1>>@12/
@31DOO:00904:00370
TCTCTATGCGCTCCACATGTCTAAGGT
+
@C@@@B;;<><@@>A<<9A@99;>>>=
@31DOO:00912:00386
TCTCTATGCGCTCCACATGTCTAAGGT
+
CCBA@DCCBBC9979@AAABBBA=A=@
@31DOO:00918:00379
TCTCTATGCGCTCCCCCACATGTCTAAGGTACTA
+
BCBCCCA?@=B==>@@0@BDBA=;445969?>>>
@31DOO:00921:00364
ATCAGACACGGACACAGCAGAACACAC
+
=9799999>?<?>9<<AA@AA@@@998
@31DOO:00935:00352
ACGCTCGACATGCCCAGGT
+
;@>?8/1111/7775/424
@31DOO:00915:00420
CGTGTCTCTAGGCACAGGATTTTGTGTAGAG
+
CCBABDCBB;959@99484499,9444444/
@31DOO:00921:00422
ATATCGCGAGGGGGTATGGAAGACTCTATAG
+
;;>>@CBCDCBBB/C111,1,//86.77996
@31DOO:00922:00445
ATATCGCGAGGGTATGGAAGACTCTATAG
+
?>@ABBAA:::74>@@59:<A;8:>?>=7
@31DOO:00929:00409
AGCACTGTAACTGTCACTAGTTACTTGT
+
911<8/11:786844////777@BB@BA
@31DOO:00931:00431
CGTGTCTCTAGGCACAGGATTTTGTGTAGA
+
@==>@@@ABCB@AAACC@BCAE/9999999
@31DOO:00933:00410
ATATCGCGAGGGTATGGAAGACTCTATA
+
<BBCA?@B9991999824?@@@??>A77
@31DOO:00935:00443
ACGAGTGCGTTCCCATGTCGTAGGTACTC
+
8?8@;;999F69914??>>9984589999
@31DOO:00948:00436
AGCACTGTAGCTGTCACTAGTTACTTGT
+
=@CCAAADCC<;<BA>9999969@@@99
@31DOO:00910:00466
ATATCGCGAGGGTATGGAAGACTCTATAG
+
NIBCBBB@?A?:=;==5959>>>>?>=77
@31DOO:00912:00461
TACTGAGCTACACACACAGAAAGATTGGTGCT
+
BBBBBBBBBBBBBAAAA<<9>:=:<7777711
@31DOO:00921:00450
AACGCTCGACATGCCCAGGTACAGGAG
+
,*,679>@99999>@<AB=@899969>
@31DOO:00921:00491
TAGTATCAGCCTCGCCATGACGAAGGTATTCC
+
9<CCCCCBDB@BBBC?B@>8899695944:;2
@31DOO:00923:00486
TCTCTATGCGCTCCACATGTCTAAGGT
+
99<<C@@999@@>;@AGABBBDC@C?A
@31DOO:00933:00463
TACTGAGCTACACACACAGAAAG
+
///8>==;11/,,//820022*,
@31DOO:00933:00483
AGCACTGTAGTTGTCACTAGTTACTTGTGT
+
1/////8@999544?99494424442444/
@31DOO:00937:00474
TACTGAGCTACACACACAGAAGATTGGTGCT
+
444499=?>=C@99/1/6//,//.69:;<>?
@31DOO:00939:00488
TAGTAACAGCCTCGCCATGACGA
+
>;49969@:@<?>9959911///
@31DOO:00942:00457
TCTCTATGCGCTCCACATGTCTAAGGT
+
4494<<B<<<DCC=AAB@@=@?=;><>
@31DOO:00943:00470
CGTGTCTCTAGGCACAGGAGTTTGTGTAG
+
8:A@AACCBAA@9949?599A?<ABBB@8
@31DOO:00946:00456
ATATCGCGAGGGTATGGAAGACTCTATA
+
43999@B<?>EDIAAA?A>ACDBCACCB
@31DOO:00947:00481
ATCAGACACGGACACAGCAGAACACAC
+
>;;9@@@;9;@AACBAB9<;@=@@AA?
@31DOO:00901:00536
TAGTATCAGCCTCGCCATGACGAAGGTATTCC
+
9<C<<9A@9968@@@51111/6656,//4>:8
@31DOO:00903:00505
TACTGAGCTACACACAACATGAAAGATTGGTGC
+
@B@BACAA;;9999995994449694467=;;9
@31DOO:00905:00508
CGTGTCTCTAGGCACAGGATTTTGTGTAG
+
A>>ABBBC;;9B99999=9999-9>=944
@31DOO:00905:00545
TAGTATCAGCCTCGCCATGACGAAGGTATTCC
+
99BBA@AB995<@A><B@999992424449:2
@31DOO:00927:00549
AGCACTGTAGCTGTCACTAGTTACTTGTGTG
+
BBB:;<BBAAACBCCA>>>9959@A6<=CBD
@31DOO:00933:00541
TCTCTATGCGCTCCACATGTCTAAGGT
+
>;<=EDCCAACBC@AAACBCB>=:9?@
@31DOO:00936:00510
ACGCTCGACATGCCCAGGTACAGGGAG
+
B<:;@@ABDCBBBH?DCC@?@999199
@31DOO:00946:00523
AGCACTGTAGCTGTCACTAGTTACTTGT
+
?BBC;:=FAA;;<BA@98<9959>>;@A
@31DOO:00946:00533
TGATACGTCTCCTTCCTTAGTTACTTCA
+
>=>:999@@@CBDCD@DCCBB>AAA<>9
@31DOO:00906:00555
ATATCGCGAGGGTATGGAAGACTCTATAG
+
BCBBC@??AAC>CAA@7959@98;?@777
@31DOO:00908:00568
AGCACTGTAGCTGTCACTAGTTACTTGT
+
BBBCCDDDBBBCBAAACBCBB?B@@<==
@31DOO:00910:00598
ACGCTCGACATGCCCAGGTACAGGGAG
+
>@@B@@;;<?>89909>;>>?999191
@31DOO:00911:00597
ACGCTCGACATGCCCAGGTAGCAGGAG
+
99889@>?>>>99909?:100111,11
@31DOO:00912:00552
AGCACTGTAGCTGTCACTAGTTACTTGT
+
BDDBBABCCCDBBBB=4/111,111-99
@31DOO:00916:00598
ATATCGCGAGGGTATGGAAGATTCTATAGAGG
+
9899999999D?B<<<<A<>9969?>@ABBD@
@31DOO:00924:00571
CGTGTCTCTAGGCACATGGATTTGTGTA
+
BBBA@ACCA?A589@9995999-49444
@31DOO:00927:00613
ACGCTCGACATGCCCAGGTACAGGAG
+
@@>>@@AAB@@@BB=AB;>>>99599
@31DOO:00933:00618
TGATACGTCTCCTTTCCTTTTAGTTTTTTTTTTTTTTTTTTTTTACTTTTTTTTTCAGTGCATCAT
+
CBBB@@;;<BB@BB@B5999/9?@@FCCCCCCCCDDCDCCCCB"BBBCCCCCCC"CA?AA@1*)))
@31DOO:00934:00607
CGTGTCTCTAGGCACAGGATTTTTTTTTTTTTTTTTTTTGTG
+
CBCCCDCBCCB@=9=:::11111111111/////////"///
@31DOO:00935:00604
TCTCTATGCGCTCCACATGTCTAAGGTA
+
4444==@;;<;9@?99444444999944
@31DOO:00939:00648
ATATCGCGAGGGTATGGAAGACTCTATAG
+
@?@AA9899<<8<BCH@CACB<;<AA>>=
@31DOO:00944:00632
TGATACGTCTCCTTCCTTTAGTTTTACTTTCAGT
+
@A@@999999969<@=BCABCCGE9C<<919?99
@31DOO:00948:00648
CGTGTCTCTAGGCACATGGATTTTTTGTGTAGAG
+
BB?AACAA@BB5911111,/88:B;+A>1/4444
@31DOO:00912:00686
TCTCTATGCGCTCCCCCCCCCCCACATGTCTAAGGT
+
;=:AAAA9=9?99999999999"944>>@>@@6969
@31DOO:00917:00670
ACGCTCGACATGCCCAGGTACAGG
+
@@ABBBCCCBB@AA@CC?B@A995
@31DOO:00931:00657
TCTCTATGCGCTCCACATGTCTAAGGT
+
9<<<BD;:<DFCCABBAA@CBBB7;79
@31DOO:00938:00691
TCTCTATGCGCTCCACATGTCTAAGGTA
+
448@C@ABCBDBB9:==<<BAA?7;59?
@31DOO:00942:00677
ACGAGGTGCCGTTCCCATGTCGTAGGTACTC
+
916,,*,,,*,0277;>BABBB@@>=;9999
@31DOO:00948:00673
TGAAACGTCTCCCTTCCCTTTAGTTTAACTTTCA
+
44//+///////+4244-4;-44;>-42444-44
@31DOO:00924:00743
TCTCTATGCGCTCCACATATCTAAGGT
+
@@CBAAACCCCCB==<;999?>>8989
@31DOO:00928:00724
ATCAGACACGGACACAGCAGAACACAC
+
1.481;:BBC@AAAA911111:11--,
@31DOO:00929:00725
ACGCTCGACATGCCCAGGTACAGGAG
+
@A:;;BCAAACCCC?CCACABAA:<9
@31DOO:00943:00710
ATCAGACACGGACACAGCAGAACACACA
+
><@@99<CCC<<?DDBAA@>>;>>997>
@31DOO:00943:00728
ATCAGACACGGACACAGCAGAACACAC
+
8889>??;;<9<<ABDCC<@@AEDAA?
@31DOO:00944:00727
TCTCTATGCGCTCCACATGTCTAAG
+
A;9<;<BBDBB>B599946/,,,*,
@31DOO:00947:00704
TCTCTATGCGCTCCACATGTCTAAGGT
+
44999999@ABBB@CCCB@=;442969
@31DOO:00948:00711
ACGCTCGACATGCCCAGGTACAGGAG
+
?;<<BBBBBCCBBCACC@CCCCC@C;
@31DOO:00949:00703
ACGCTCGACATGCCCAGGTACAGGAG
+
=?=ACC@AAAAAADACC@B@A@@<?9
@31DOO:00900:00782
TAGTATCAGCCTCGCCATGACGAAGGGTAATCC
+
8;A>>>B;;9=>>9959>>>999244-442//,
@31DOO:00912:00788
CGTGTCTCTAGGCACAGGATTTTGTGTAGA
+
BBCBBCCCD@ABACCADA9999/9@@@999
@31DOO:00913:00797
TCTCTATGCGCTCCACATGTCTAAGGT
+
?A@BCCAABCBAA@BAEAA=9?95959
@31DOO:00914:00780
TGATACGTCTCCTTCCTTAGTTACTTCA
+
BB99;@@CBCGCC@D=?=?;96;BB@CD
@31DOO:00923:00754
ATCAGACACGGACACAGCAGAACACACA
+
A?>?>=@@AB7;=CAAACBCA>A@=>80
@31DOO:00925:00756
TACTGAGCTACACACACAGAAAGATTGGT
+
?@AAABCCC@@@B:99>>99909@@BD@A
@31DOO:00931:00772
TCTCTATGCGCTCCACATGTCTAAGGTAC
+
=;<;>?@99944424444999:9242444
@31DOO:00932:00777
CGTGTCTCTAGGCACAGGATTTGTGTAG
+
49>ABFGDCCCC@@@@@=99919>>>==
@31DOO:00937:00798
GACGCTCGACATGCCCAGGTACAGGAG
+
49>>>A@;;=BBBAC8;;>@?@>@=@A
@31DOO:00940:00784
AGCACTGTAGTGTCACTAGTTACTTGT
+
?BB@ADDA?A@CECEFCBAB@BBC@CC
@31DOO:00942:00752
ATCAGACACGGAC
+
9..///,2,,*,,
@31DOO:00942:00772
ACGAGTGCGTTCCCCAGTCGTAGGTACTC
+
9<CBABBBBC@CCC9BCCAA@@@=@@@@B
@31DOO:00946:00757
TACTGAGCTACACACAACAG
+
AB;9<@@>@@@1--,,*,,,
@31DOO:00948:00792
TCTCTATGCGCTCCACATGTCTAAGGT
+
??AAABCDDCCBB@D@A=@=9?=;><9
@31DOO:00904:00843
TCTCTATGCGCTCCACATGTCTAAGGTAC
+
?@ACECDCBCDBD>@?A?==999695944
@31DOO:00905:00801
TCTCTATGCGCTCCACATGTCTAAGGT
+
@AACJDCAAAEBB@BBCCBAB:98;@A
@31DOO:00906:00800
TGATACGTCTCCTTCCTTAGTTACTTCAGT
+
499494444498>592998894996566//
@31DOO:00913:00849
TACTGAGCTACACACACAGAAAGATTGGTGC
+
B@@@@@?@99999?9949444-443131331
@31DOO:00927:00801
TGATACGTCTCCTTCCTTAGTTACTTCAGTGT
+
C@@@@ABBBBD@B@B695999684/,//////
@31DOO:00930:00803
CGTGTCTCTAGGCACAAGATTTGTGTAGAGG
+
BBCBCCCCBBA:=>995999914444444/,
@31DOO:00938:00807
TAGTATCAGCCCTCGCCCAAAGGTATGCCC
+
=8////88/99-8444;-4904:494994-
@31DOO:00942:00810
TAGTATCAGCCTCGCCATGACGAAA
+
>>4894444429899548//////+
@31DOO:00943:00831
TCTCTATGCGCTCCATAAGGTACTG
+
9;<AEGADCCA>@?A9959699999
@31DOO:00902:00859
CGTGTCGTCTAGGCG
+
;@>911///,,0*,/
@31DOO:00902:00860
ATCAGACACGGACACAGC
+
98:4==@948599999--
@31DOO:00905:00895
ACGAGTGCGTTCCCATGTCGTAGGTACTC
+
CBBBCA@>>>59914444499=>@<@ABB
@31DOO:00927:00890
ATATCGCGAGGGTATGGAAGACTCTAG
+
BBBBBBD@@AC>EFCC:::<CCCCAA@
@31DOO:00937:00875
TGATACGTCTCCTTCCTTAGTTACT
+
CBABB<<=@CB<@=?;67/1/,/,*
@31DOO:00947:00881
ATATCGCGAGGGTATGGAAGACTCTATAG
+
?>9:;?>=99909911=@=111;44>>77
@31DOO:00948:00850
TGATACGTCTCCTTCCTTAGTTACTTGTACC
+
BBA?9<<BA@@=@=@=??A@>:;77+,**((
@31DOO:00909:00932
TCTCTATGCGCTCCACA
+
CCBC@@ABADB@===@A
@31DOO:00910:00922
TACTGAGCTACACACACAGAAAGATTGGTGCT
+
CBBBBBDBBB@>999444444-4477713311
@31DOO:00913:00921
TAATATCAGCCTCGCCATGACGAAGGTATTCC
+
995999999>2:7;==>:<<@@=@B8<;4892
@31DOO:00930:00906
AGCACTGTAGCTGTCACTAGTTACTTGT
+
9?999<:BBCCCBB>8489996999699
@31DOO:00936:00928
ATCAGACACGGACACAGCAGAACACAC
+
=?A>:;;1/1,//9444;;4424==>7
@31DOO:00947:00904
TCTCTATGCGCTCCACATGTCTAAGGT
+
9<<BCCCCACA>>=@@A@D=@A@;?59
@31DOO:00908:00959
AGCACTGTAGCTGTCACTAGTTTACTTGT
+
?B@C<;4?999;984C9999990444249
@31DOO:00917:00966
ACGAGTGCGTTCCCCATGTCGTAGGTACTC
+
@@?>;;9@=82444,4949999994844=9
@31DOO:00935:00992
TCTCTATGGCGCTCCACATGTCT
+
<9;BAAAC?AAA>>511,,,,,/
@31DOO:00908:01036
CGTGTCTCTAGGCACAGATTGATT
+
BBHGCCDAAAB<9---,,,*,,,2
@31DOO:00914:01044
ATATCGCGAGGGTATGGAAGACTCTATA
+
BBBC@@@AACD>AABB>B?BBBBCCDCC
@31DOO:00935:01033
AGCACTGTAGCTGTCACTAGTTACTTGT
+
?AADCCDDAABFCBCCB;;<B8<;B?CB
@31DOO:00949:01031
TCTCTATGCGCTCCACATGTCTAAGGT
+
=949<<<AACCAA<@999944442424
@31DOO:00907:01065
TACTGAGCTACACACACAGAAAGATTGGT
+
>@@@ACCCBBB??@CCBBAAA=BCC@B@C
@31DOO:00915:01050
TCTCTATGCGCTCCACATGTCTAAGGT
+
BBC@@CDDCCBBDBC::;CCC;;7969
@31DOO:00935:01089
CGTGTCTCTAGGCACAGGATTTTGTGTAG
+
B?>ACCAAACC?B=C@B@9944/9@@@@A
@31DOO:00949:01097
ACGCTCGACATGCCCAGGTACAGGAGACTGATCACCGAATTGTTA
+
=49;A;<<A@@ABA:A?598//1,///////4999999;===9:A
@31DOO:00933:01135
TCTCTATGCGCTCCACATGTCTAAGGTAC
+
4444@DCCBBCBBBBBCA>>>1-+,*,,,
@31DOO:00939:01132
ACGAGTGCGTTCCCCATGTCGTAGGTACTC
+
BBDCDCCA::2444,4444894947344;9
@31DOO:00943:01133
AGCACTGTAGCTGTCACTAGTTA
+
;;BB994?944894844994/,/
@31DOO:00900:01167
TAGTATCAGCCTCGCCATGACGAAGGT
+
9<BBCCDCCB?==492989999951,/
@31DOO:00903:01194
TGATACGTCTCCTTCCTTAGT
+
>>>999949/678,/,/,///
@31DOO:00906:01194
TGATACGTCTCCTTCCTTAGTTACTT
+
@@@@@;99@>?<@69595--8+,**)
@31DOO:00941:01198
ACGAGTCTTCCCACT
+
11//6668768+///
@31DOO:00901:01205
TGATACGTCTCCTCTTAGCTTGACTCA
+
4444444444424442////,//,,,,
@31DOO:00903:01233
AGCACTGTAGCTGTCACTAGTTTACTTTGT
+
9@A>994//////664444444-4444-44
@31DOO:00909:01226
ACGAGTGCGTTCCCCATGTCGTAGGTACTC
+
49>AAACCAA@CFC9A@9999999474444
@31DOO:00919:01211
AGCACTGTAGCTGTCACTAGTTACTTGT
+
BBDBDDDD@AA@;<<;<<AAA@CCB==9
@31DOO:00924:01207
TGATACGTCTCCTTCCTTAGTTACTTCA
+
GBB@;<;A;;;>A>ACEBBBB?BBB?C<
@31DOO:00929:01212
TAGTATCAGCCTCGCCATGACGAAGGTATTCC
+
BAAA=@@>>@=@@CCCBBBBBBC@CCEAB?B@
@31DOO:00929:01223
TAGTATCAGCCTCGCCATGACGAAGGTATTCC
+
4494<9@@<<9;BBB9<;A>>>>246444242
@31DOO:00933:01217
ATCAGACACGGACACAGCAGAACACAC
+
?>@@B;<<BB=>@@AAACCDCCCC;98
@31DOO:00952:00234
TCTCTATGCGCTCCACATGTCTAAGGT
+
BBCCCCCBBABBBAC::<CBBBB?B>@
@31DOO:00953:00238
TCTCTATGCGCTCCACATGTCTAAGGT
+
ABBBCCBBBBCBB@BCCBBBCCB@B@D
@31DOO:00965:00247
TAGTATCAGCCTCGCCATGACGAAGGTATTCC
+
;9>>@<;9BD@CBA@;>99944424244/,/,
@31DOO:00967:00222
AGCACTGTAGCTGTCACTAGTTATTGT
+
@BBCC@DECCCCBBBA>===@;?@;?=
@31DOO:00974:00245
ACGAGTGCGTTCCCCATGTCGTAGGTACTC
+
ABB99;@>?@5999/9@@ABCDCD@BAAAB
@31DOO:00977:00237
ATCAGACACGGACACAGCAGAACACAC
+
BBAA99<BBC=AACCC@AAA@=@C@=>
@31DOO:00981:00239
TGATACGTCTCCTTCCTTAGTTACTTCA
+
BBBABBBCBCC?B>B<?<?@>=ACC@CC
@31DOO:00953:00286
ACGCTCGACATGCCCAGGTACAGGAG
+
BBBABA?@ACBBCC;=;ADBBBB@CC
@31DOO:00962:00294
TGATACGTCTCCTTCCTTAGTTACTTCA
+
ABAB?@@A==A@BAC@CBCCC@CCB@AB
@31DOO:00963:00294
ATCAGACACGGACACAGCAGAACACAC
+
:3899948===@AADAAABCC@BBBCB
@31DOO:00969:00277
AGCACTGTAGCTGTCACTAGTTACTTGT
+
99949=CC@AACCCB>@=?495<@><AA
@31DOO:00970:00286
AGCACTGTAGCTGTCACTAGTTACTTGT
+
?@BCBBED@AABBBBBAABB@=B>=799
@31DOO:00989:00260
CGTGTCTCTAGGCACAGGATTTTGTGTAG
+
ACDDDB@@@CD@BCA:@@9999/9@@@BG
@31DOO:00989:00293
CGTGTCTCTAGGCACAGGATTTGTGTAG
+
>999AABDCCDBEA<996999199944=
@31DOO:00994:00272
TAGTATCAGCCTCGCCATGACGAAGGTATTCC
+
@BBBABCCBB?@@@@>BCCCBBB@CAE@D>AA
@31DOO:00998:00257
AGCACTGTAGCTGTCACCTAGTTACTTGT
+
@AA@<<=DBDDDBB@==79;@@?@@A?CC
@31DOO:00998:00276
TGATACGTCTCCTTCCTTAGTTACTTCAG
+
ABA?9;9>>99595924:88=<9892449
@31DOO:00959:00329
TACTGAGCTACACACACAGAAAGATTGGT
+
BCAA@@A@@@>@;;=<;BBCB<<9B?B>B
@31DOO:00961:00312
ACGCTCGACATGCCCAGGTACAGGAG
+
@;9;@A99<<;@?C@BC@<99@@;=>
@31DOO:00967:00321
TAGTATCAGCCTCGCCATGACGAAGGTATTCC
+
9;<;<9B=<;=A88@2988944424944/56,
@31DOO:00977:00323
TGATACGTCTCCTTCCTTAGTTACTTCA
+
CBBB:<<CB@@>AAC@B@A;96;;;@AA
@31DOO:00998:00314
AGCACTGTAACTAGTTACTTGTGTGC
+
;4999?@@@A?>@?@=AAA>BBBCCC
@31DOO:00962:00359
AGCACTGTAGCTGTCACTAGTTACTTGT
+
;A@A<;<BB@A@BB<<999995444249
@31DOO:00962:00383
TCTCTATGCGCTCCACATGTCTAAGGTA
+
BBDCDCAACBCCCCCBFBAA99489<49
@31DOO:00969:00395
AGCACTGTAGCTGTCACTAGTTACTTGT
+
;;@9<>BCBBCCA?B>44999699@<>9
@31DOO:00984:00378
CGTGTTTCTAGGCACAGGATTTTGTGTAGAG
+
9@<111,/111,/9944249;;,499811//
@31DOO:00992:00361
AGCACTGTAGCTGTCACTAGTTACTT
+
?BBB:::=@;9<@A994/,,,*,,,2
@31DOO:00992:00364
TCTCTATGCGCTCCACATGTCTGGTACTG
+
?AACCC@@@CCBB@B@A@CB;:<=@@<;;
@31DOO:00995:00369
TCTCTATGCGCTCCACATGTCTAAGGT
+
@@@@BBBCDBABC::;BAB999@5959
@31DOO:00956:00438
TAGTATCAGCCTCGCCATGACGAAGGTATTCC
+
@CCCA9;;9929>?B?B;;:77;,1,//6567
@31DOO:00964:00424
TCTCTATGCGCTCCACATGTCTAAGGT
+
BBBDGCCCC@AACACCBBCB=A@>B>;
@31DOO:00970:00435
ACGAGTGCGTTCCCCATGTCGTAGGTACTC
+
@BCCBCBB@B5;9;49>@@CBBBC=@ABBB
@31DOO:00973:00420
TACTGAGCTACACACACAGAAAGATTGGT
+
949@BBCC@@>9999444444-9=@?A@B
@31DOO:00973:00427
TCTCTATGCGCTCCACATGT
+
@@CAA<;11////56/4444
@31DOO:00974:00402
CGTGTCTCTAGGCACAGGATTTTGTGTAGGA
+
;CA@@ABBBCC@@@@;<69?A@4:;<<11,1
@31DOO:00975:00414
AGCACTGTAGCTGTCACTAGTTACTTGT
+
8=8;9=BBCCAB@CBCECDFCAAFA;<<
@31DOO:00976:00433
ATATCGCGAGGGTATGGAAGACTCTATAG
+
BBBB?@@B>?@<;99@9<8=BBBBAA?77
@31DOO:00980:00427
TACTGAGCTACACACACAGAAAGATTGGT
+
@@@@BAABBBBB<<=BBCCCC@C@@=@=@
@31DOO:00980:00446
TGATACGTCTCCTTCCTTAGTTACTTCA
+
,//9;;;<<<C?BBC7;99>><9<<@BD
@31DOO:00982:00403
TACTGAGCTACACACACAGAAAGATTGGTG
+
BBCBBDBA@@>>99994444858;<>BAAC
@31DOO:00984:00401
CACTGTAGCTGTCACTAGTTACTTGT
+
4;>A?ABBB?AAAB@@>;;5988<>>
@31DOO:00987:00442
TACTGAGCTACACACACAGAAAGATTGGT
+
CCBBBBECBBB>B?::<ABBB@B<<9;=A
@31DOO:00992:00427
ATACGTCTCCTTCCTTAGTTACTTCA
+
:::;;@AABDC@CAE?BBB?AACCBA
@31DOO:00994:00402
ACGAGTGCGTTCCCCCATGTCGTAGGTACTC
+
@@C?>@AA8859>>>/>9<;@@A@@=><<9@
@31DOO:00994:00436
CGTGTCTCTAGGCACAGGATTTGTGTAG
+
BBBBBCEEC@?=>=??@@99909DDAAA
@31DOO:00996:00421
TAGTATCATGCTCT
+
:441-,,-,,,**,
@31DOO:00997:00446
TAGTATCAGCCTCGCCATGACGAAGGTATTCC
+
99@A99<;@@;@EBB>B@=112<:@@11/565
@31DOO:00998:00409
ATATCGCGAGGGTATGGAAGACTCTATA
+
B@A@@@@@@@@<;;<<>DCBCCCCCEBB
@31DOO:00998:00422
TAGTATCAGCCTCG
+
4:;11/////,///
@31DOO:00999:00426
TCTCTATGCGCTCCACATGTCTAAGGT
+
BBDDBBBBBDAAB@BBA:<;DCCEG@B
@31DOO:00952:00482
TGATACGTCTCCTTCCTTAGTTACTTCAG
+
:9<BAA@AA@B?@<@595999584/,/,,
@31DOO:00956:00497
TCTCTATGCGTTCCACATGTCTAAAGGTA
+
@@>991<11/6,/,//4/8/////+/566
@31DOO:00969:00471
TCTCTATGCGCTCCACATGTCTAAGGTA
+
;<<;;DAAABB@@=@@?>ABABA@C@@A
@31DOO:00960:00506
TACTGAGCTACACACACAGAAAGATTGGTGC
+
999@AABA=@@;994?@=6::;110999671
@31DOO:00966:00538
AGCACTGTAGCTGTCACTAGTTACTTGT
+
CCCBCCDCBBCBABCB?=@AA=?>@=@>
@31DOO:00967:00510
TCTCTATGCGCTCCACATGTCTAAGGT
+
1////6?99<B@@;@<<<CAAA<-1-1
@31DOO:00967:00548
AGCACTGTAGCTGTCACTAGTTACTTGT
+
;;8;4:4AAAB?@@@@;99AB=@@><99
@31DOO:00968:00534
TAGTATCAGCCTCGCCATGACGAAGGTATTCC
+
@9;9@@A@=<8;@A@=AAA@@995959>@@B?
@31DOO:00969:00531
AGCACTGTAGCTGTCACTAGTTACTTGT
+
BBB?@@ADBBBA@=;9;>@??=@AB?AB
@31DOO:00973:00535
ACGAGTGCGTTCCCCATGTCTAGGTACTC
+
8?=99;@@>=5999,9=@>ABBCBCBBAC
@31DOO:00979:00539
ACGCTCGACATGCCCAGGTACAGGAG
+
?>@>@@@<<<ABCC>AA<98449584
@31DOO:00983:00547
TGATACGTCTCCTTCCTTAGTTACTTCA
+
ABBB9<<BB@B?CBD@B@A;96;@?@CC
@31DOO:00988:00543
TAGTATCAGCCTCGCCATGACGAAGGTATTCC
+
>>>99949996;@@B>A<;9>>><@=>9959?
@31DOO:00955:00561
ATCAGACACGGACACAGCAGAACACACAG
+
BC@?9:<DBB=A@ACAC@@BB?CA??<9.
@31DOO:00965:00594
TCTCTATGCGCTCCCACCATGTCTAAGGTA
+
89999999@ACAB@:99299999ABABB@@
@31DOO:00970:00589
ACGCTCGACATGCCCAGGTACAGGAG
+
?999B9;;B@>99919969>BADBCC
@31DOO:00971:00578
ATCAGACACGGACACAGCAGAACACAC
+
;7;=;<<BCCBCCDGCCGDCC>A9998
@31DOO:00972:00563
TGATACGTCTCCTTCCTTAGTTACTTCAG
+
CCCC?A?@CB@?C=A=@@BB@>BCB=@;;
@31DOO:00973:00580
ATCAGACACGGACACAGCAGAACACAC
+
?>9;;DBCCCAAACFCBCBBB?>>998
@31DOO:00975:00557
TCTCTATGCGCTCCACATGTCTAAGGT
+
BCBCCC@@ACD@?>ADDBBCBA:5959
@31DOO:00977:00575
ACGCTCGACATGCCCAGGTACAGGAG
+
4944444@;@ACCC?CCBCCCCC@CC
@31DOO:00986:00584
TACTGAGCTACACACACAGAAAGATTGGT
+
>944>AABBCCBBBC;<<@@>9@B@>B@C
@31DOO:00986:00591
TAGTATCAGCCTCGCCATGACGAAGGTATTCC
+
4>@@=@@B@@=@BCC@B===9996969@A<?<
@31DOO:00989:00569
AGCACTGTAGCTGTCAATAGTTACTTGT
+
4;494=>@999@@9996999968<?;?@
@31DOO:00993:00559
ACGAGTGCGTTCCCCATGTCGTAGGTACTC
+
9<BBBBBB;;2444/999;BCCBC?B<=>A
@31DOO:00995:00597
AGCACTGTAGCTGTCACTAGTTACTTGT
+
98@99944449=;99BCDDDC?BAB899
@31DOO:00955:00612
TCTCTATGCGCTCCACATGTCTAAG
+
484944449::::59444///,,*,
@31DOO:00958:00641
TCTCTATGCGCTCCACATGTCTAAGGT
+
BBBCBBBDCCD<<:;@A99<D9969>9
@31DOO:00962:00609
CGTGTCTCTAGGCACAGGATTTTGTGTAG
+
BBCCCCCBAAB>;;<CDECCII:CA@>99
@31DOO:00971:00631
ATCAGACACGGACACAGCAGAACACACA
+
BDBBAABBDC>@ABBBBBA@?;<;998;
@31DOO:00999:00628
ACGAGTGCGTTCCCCATGTCGTAGGTACTC
+
1//86==BBB=@@@8ABBBA@@@>479@@@
@31DOO:00951:00686
TGATAACGTCTCCTTCCTTAGTTACATTCA
+
@<<11,//8844242424@??;:<1//,//
@31DOO:00954:00651
CGTGTCTCGTAGCATTGGTTGTA
+
/1<11/-,*,,,,/7,4242449
@31DOO:00954:00674
TAGTATCAGCCTCGCCATGACGAAGGTATTCC
+
;ACA>>@;<<6;CCCACAA@@=@=A?@@@?C?
@31DOO:00954:00681
TAGTATCAGCCTCGCCATGACGAAGGTATTCC
+
4/////88//,4:99<ACBCBA?=A?<<;@D=
@31DOO:00960:00655
ATCAGACACGGACACAGCAGAACACAC
+
9:CC99=BBB8<=BBAAADCC@CB@@@
@31DOO:00965:00655
TCTCTATGCGCTCCACATGTCTAAGGT
+
<99CEGBDBBCBC?B:<<BBBBB?C?A
@31DOO:00977:00687
CTCTATGTCGCTCGCACTGATGTTAAGTAG
+
/,,,,,///443444444444//,/,///6
@31DOO:00991:00677
ATCAGACACGGACACAGCAGAACACAC
+
477>>>@99<=@@BBCAAAAC>ACDCC
@31DOO:00997:00656
ATCAGACACGGACACAGCAGAACACAC
+
87??@@B<<<BCCCCDCABEB@BBBAA
@31DOO:00950:00711
ACGCTCGACATGCCCAGGTACAGGAG
+
A;;9;<@@ABCBCC@BB>@AB@@C@C
@31DOO:00950:00738
CGTGTCTCTAGGCACAGGATTTTGTGTAG
+
;;AABBA>?9959999D=9999/999>==
@31DOO:00951:00746
TCTCTATGCGCTCCACATGTCTAAAGGTA
+
//7/44?99949=:?AE=>>A944-4244
@31DOO:00959:00724
CGTGTCTCTAGGCCACAT
+
//444;444442424;4/
@31DOO:00964:00725
ATATCGCGAGGGTATGGAAGACTCTATA
+
9;@AB@?@<991999<>C=@@>8300..
@31DOO:00964:00726
CGTGTCTCTAGGCACAGGATTTTGTGTAAGGC
+
A@@;;9@@99<8<@D@B?9999/9BA996959
@31DOO:00980:00709
CGTGTCTCTAGGCACAGGATTTTGTGTAG
+
9<;AACCCDAA=@>?9959999/9DB@CH
@31DOO:00982:00727
ATCAGACACGGACACAGCAGAACA
+
@>;;<BCCAA<:81///,,//,//
@31DOO:00989:00704
ATATCGCGAGGGTATGGAAGACTCTATA
+
,,/////699>:444459<>>>@?BBBC
@31DOO:00995:00745
ATCAGACACGGACACAGCAGAACACAC
+
/4./////4989;86//////,/48=3
@31DOO:00950:00777
AGCACTGTAGCTGTCACTAGTTACTTGT
+
==@@<<;GAACCBBAB889996999598
@31DOO:00954:00779
TGATACGTCTCCTCCTTAGTTACTTCA
+
@A=B;<<A==@111?B?>?BC=<>ADC
@31DOO:00961:00782
ATATCGCGAGGGTATGGAAGACTCTATAG
+
B@AA@8>999919>>>5969>983>>00/
@31DOO:00962:00795
TGATACGTCTCCTTCCTTAGTTACTTCAG
+
:44484999>>6969;>=@AA=@BB=AC<
@31DOO:00963:00766
TAGTATCAGCCTCGCCATG
+
4849999999<994424/*
@31DOO:00972:00785
AGCACTGGTAGCC
+
;1;;11,*,,,,*
@31DOO:00974:00798
ATATCGCGAGGGTATGGAAGACTTCTATAG
+
=7=9899999@?AA@>-1-1;11,...111
@31DOO:00975:00750
CGTGTCTCTAGGCACAGGATTTGTGTAG
+
B==AAABBCCC@BCEBDA99909@@@99
@31DOO:00988:00786
AGCACTGTAGCTGTCACTAGTTACTTGT
+
:8@@;;;B;;9@@9944444489888==
@31DOO:00951:00811
TACTGAGCTACACACACAGAAAGATTGGT
+
@=@9<<CCCCCBAA:49>99909>>586:
@31DOO:00957:00824
ATATCGCGAGGGTATGGAAGACTCTATAAGAGG
+
><>>;;<ACBB8<9>92454987764..,073,
@31DOO:00959:00821
ATATCGCGAGGGTATGGAAGACTCTATAGG
+
889<A?>>99<8<AAB@C=>>910.-((((
@31DOO:00964:00811
TCTCTATGCGCTCCACATGTCTAAGGT
+
BBBCBBBCCCDBB?BCCCBB===;>;?
@31DOO:00968:00828
TCTCTATGCGCTCCACATGTCTAAGGT
+
BBBBBCBBCCDAA>B<<<BBB995969
@31DOO:00970:00804
TACTGAGCTACACACACAGAAAGATTGGTGCT
+
819;BCA@@@==;:9AA@99904431313311
@31DOO:00988:00800
ACGCTCGACATGCCCAGGTACAGGAG
+
99;9A@@>F@>99909@=AACBB=A@
@31DOO:00990:00841
AGCACTGTAGCTGTCACTAGTTACTTGT
+
BCBBC@CA;=>CBBCCA>=::29@@5<<
@31DOO:00992:00835
ACGAGTGCGTTCCCCATGTCGTAGGTACTC
+
=?AA@@@@??59994<@AABCCBB>A<<<C
@31DOO:00993:00841
AGCACTGTAGCTGTCACTAGTTACTTGT
+
@AB@@@AB@>@@@@@@@A@FB@999599
@31DOO:00994:00845
TAGTATCAGCCTCGCCCATGACGAAGGTATTCC
+
99994499:A58999909>ABBCC@FCCCC@C>
@31DOO:00958:00864
TGTACGTCTCCTTCCTT
+
44////88442424242
@31DOO:00964:00855
ATCAGACACGGACACAGCAGAACACACA
+
8<<?;9;A>A>B<<<A999@>=?A>>>?
@31DOO:00978:00899
CGTGTCTCTAGGCACAGGATTTTGTGTAGA
+
@@@CDDCA@@B69999424444,4494444
@31DOO:00986:00856
TCTCTATGCGCTCCACATGTCTAAGGTA
+
;<<BBDCCCCBAA;=999>>@9954844
@31DOO:00988:00861
ACGAGTGCGTTCCCCATGTCGTAGGTACTC
+
499>9;9@@B@HEE9>><CBA>@>589998
@31DOO:00988:00862
TGATACGTCTCCTTC
+
88=11111,-,*/,/
@31DOO:00996:00866
TCTCTATGCGCTCCACATGTCTAAG
+
98@A@@@B?;<9?5444/66///,/
@31DOO:00957:00907
TAGTATCAGCCTCGCCATGACGAAGGTATTCC
+
>>>;94=A9929@@@=BB9;9BC?C?CCC@C?
@31DOO:00960:00922
ATTAATCGTCTACGGTTACCTTGAAGTTATCTT
+
,,*,*,,,//444424:4424244244244442
@31DOO:00961:00902
TACTGAGCTACACACACAGAAAGATTGGTGCTGCGAATC
+
BABAADDB@A==;:9??A9991487431331673..,..
@31DOO:00973:00915
AGCACTGTAGCTGTCACTAGTTACTTGTGT
+
BBBBA@DDCCBBB=949999969>B<99,-
@31DOO:00981:00907
AGCACTGTAGCTGTCACTAGTACTTAG
+
>>?@@AB:;<BEBBBB8=://**+)**
@31DOO:00982:00904
AGCACTGTAGCTGTCACTAGTTACTTGT
+
44449999994484484/8-*)***),,
@31DOO:00993:00922
TGATACGTCTCCTTCCTTAGTTACTTCA
+
>?99;9>>F11-1,1,,+,,,*///,49
@31DOO:00997:00939
TGATACGTCTCGTTCTTAGTT
+
944;>944444//,/,*,,,*
@31DOO:00956:00970
ATCAGACACGGACACAGCA
+
?>CB99;BBB=@ACAA?AB
@31DOO:00982:00997
TCTCTATGCGCTCCACATGTCTAAGTACTAGA
+
,,,,22;=BBDBB?B<<;@?@9924444444/
@31DOO:00955:01044
TCTCTATGCGCTCCCACATGTCTAAGGTAC
+
8949>>9;=CA@@D<<<<@@999A=>=A@9
@31DOO:00965:01000
TAGTATCAGCCTCGCCATGACGAAGGTAT
+
;@<;9AB<<<=@@?>28911///,/,///
@31DOO:00979:01015
ACGAGTGCGTTCCCATGTCGTAGGTACTC
+
=@A?@@;99@59919<=--****0**,06
@31DOO:00989:01010
CGTGTCTCTAGGCACAGGATTTGTGTAG
+
AACCAAACB;;9;@?@A=999099A@>9
@31DOO:00992:01007
ACGCTCGACATGCCCAGGTACAGGAG
+
B@?@BB?@AA>>>@8;;=B?@>>699
@31DOO:00992:01039
CGTGTCTCTAGGCACATGGATTTTGTGTAG
+
9<@CBBCCCBB<91/-,,*,,,,*,,,,/8
@31DOO:00951:01075
ACGCTCGACATGCCCCAGGTACAG
+
499999<<9A?9111+1>,11,--
@31DOO:00951:01078
TCTCTATGCGCTCCACATGTCTAAGGT
+
AAABBBCCCCCBD@D@A=:;<11,/,/
@31DOO:00954:01055
ATATCGCGAGGGTATGGAAGACTCTATAG
+
=???=>@;<2A8<<11,1,///4633161
@31DOO:00963:01062
TCTCTATGCGCTCCACATGTCTAAGGT
+
94>?;<;ABAB>@=9999444498989
@31DOO:00963:01078
ATCAGACACGGACACAGCAGAACACACA
+
4:A@;99@>>599>999@@9969@993;
@31DOO:00951:01105
TACTGACGTCTACACACCA
+
4/27-,,,,,644494424
@31DOO:00967:01114
TAGTATCAGCCTCGCCATGACGAAGGTATTCC
+
?>99<>>>9929>>??A@@AA997<594@;?5
@31DOO:00967:01135
CGTGTCTCTAGGCACAGGATTTTGTGTAG
+
A9:<DCCCBBBABBCB:94444-9A@@CB
@31DOO:00968:01113
TCTCTATGCGCTCCACATGTCTAAGGT
+
444499ABB>A>>611//77/44242/
@31DOO:00970:01102
TACTGAGCTACACA
+
81/11//,/////,
@31DOO:00981:01113
TCTCTATGCGCTCCACATGTCTAAGGT
+
CBBBABCCCDCBD?EBEBBBA:969<9
@31DOO:00993:01128
ACGAGTGCGTTCCCCATGTCGTAGGTACTC
+
=@>@9<<>8;2444,4:499>9996899@?
@31DOO:00952:01194
ATATCGCGAGGGTATGGAAGACTCTATAGAGA
+
BBBBBBBBABE@CABA=@=@>998?:+**(((
@31DOO:00987:01181
AGCACTGTAGCTGTCACTAGTTAC
+
>4;<@ABBAA;;9?@@991//,//
@31DOO:00991:01161
TCTCTATGCGCTCCACATGTCTAAGGTAC
+
:99;BCAAACE?>>@BA?94999595944
@31DOO:00997:01161
ATATCGCGAGGGTATGGAAGACTCC
+
?>9<;@>A9<;8999@5959>91.,
@31DOO:00997:01177
TGATACGATCTCTTCCTTAGTTACTTCAGTGCATCCGAATCCCCG
+
8//*(((**((*,*,*/78;;6::459@>?>@999511,11:6*,
@31DOO:00955:01202
TAGTATCAGCCTCGCCATGAC
+
4111//8666;>=9959---,
@31DOO:00959:01225
TACTGAGCTACACACACAGAAAAGATTGGTG
+
>@99<=BCBCCD::<??>9999/94313133
@31DOO:00961:01212
ATCAGACACGGACACAGCA
+
8:<=11/;6=5944444//
@31DOO:00985:01227
TAGTATCAGCCTCGCCATGACGAAGGTATTCC
+
CB???BAA<;8;B@@>;89>>996484449:2
@31DOO:00991:01221
ACCGCTCGACATGCCCAGGTACAGGAGA
+
BC=@@BBCCBBB???<@B>@@B995999
@31DOO:00996:01244
ATCAGACACGGACACAGAC
+
978>9948;;244444444
@31DOO:00998:01221
TCTCTATGCGCTCCACATGTCTAAGGTA
+
8;9@DCBABCA@@=@@A@CCBCB==;99
@31DOO:00968:01251
ATATCGCGAGGTATGGAA
+
/.6///,,//,//66,/,
@31DOO:01000:00258
CGTGTCTCTAGGCACAGGATTTTGTGTAGAG
+
CCBDDCBBDCC@<<=BC@BBBC4999>994/
@31DOO:01008:00292
AGCACTGTAGCTGTCACTAGTTACTTGT
+
BBBBAABCCCCBBDCA949995<AA?CC
@31DOO:01010:00294
AGCACTGTAGCTGTCACTAGTTACTTGT
+
?=?@<;:ABBABB@@>889495444244
@31DOO:01002:00347
TACTGAGCTACACACACAGAAAGATTGGT
+
949;499>>994444994444-4431313
@31DOO:01012:00329
ACGCTCGACATGCCCAGGTACAGGAG
+
=9;<CCCCCCCAAA@ACAB@A=<:<@
@31DOO:01022:00341
TCTCTATGCGCTCCACATGTCTAAGGTAC
+
B??ECBC4/1111-/88;9>>@=542444
@31DOO:01024:00338
ATATCGCGAGGGTATGGAAAGACTCTAGTA
+
??999449444-499;249-44443.....
@31DOO:01026:00316
TGATACGTCTCCTT
+
94///////442/,
@31DOO:01027:00349
TCTCTATGCGCTCCACATGTCTAAGGT
+
BBABBBBAB;:9><@994?41/,*,*,
@31DOO:01030:00304
ATATCGCGAGGGTATGGAAGACTCTATAG
+
;:B;;;B@@A@<?@>>5959>99888==7
@31DOO:01040:00335
ACGAGTGCGTTCCCCATGTCGTAGGTACTC
+
:;;A>@@@A?5999/9A992111<-11111
@31DOO:01000:00386
CGTGTCTCTAGGCAACAGGATTTTG
+
44/82--,,,,*,/,///,////*/
@31DOO:01001:00380
ATCAGACACGGACACAGCAGAACACACAG
+
98399889442944444444889>89393
@31DOO:01007:00387
TCTCTATGCGCTCCACATGTCTAAGGT
+
>AACBDCGDDJCDAC?:;?@9992424
@31DOO:01009:00381
TCTCTATGCGCTCCACATGTCTAAGGTAA
+
/////44949499649999>>99642442
@31DOO:01013:00389
AGCACTGTAGCTGTCACT
+
?@>@9//////6,,/1//
@31DOO:01017:00378
CGTGTCTCTAGGCACATGGATTTTGTGTAGA
+
CDBCBB@@AAA?@@>111:1111*//88444
@31DOO:01023:00395
AGCACTGTAGCTATCACTAGTTACTTGTGTGCAA
+
@BBB;:=DBBCBBBA?@AB9959>>;9999994=
@31DOO:01027:00364
TGATACGTCTCCTTCCTTAGTTACTTCA
+
;;AB<<<DCCC@B?A?B@B=B>BB;:;B
@31DOO:01029:00398
ATCAGACACGGACACAGCAGAACAC
+
B@ABCBAABC=B11/1///682///
@31DOO:01039:00397
TAGTATCAGCCTCGCCATGACGAAGGTATTCC
+
9BB@9>@>9929@AA?BBBBB==;A?@@@ACB
@31DOO:01045:00367
TGATACGTCTCCTTCCTTAGTTACTTCAGT
+
CBBB9==CCCCBB=@696999599954;44
@31DOO:01046:00368
ACGAGTGCGTTCCCCATGTCGTAGGTACTC
+
9;AB;<<CCC@CCG9<<AA@>>>@689999
@31DOO:01001:00424
ACGAGTGCGTTCCCCATGTCGTAGGTACTC
+
>@>@;99@@@=>AA1:99>://,,*,,,,,
@31DOO:01002:00431
ATCAGACACGGACACAGCAGAACACAC
+
8??@;;;@@B8=<BCID:::C?BBBB>
@31DOO:01010:00411
AGCACTGTAGCTGTCACTAGTTACTTGT
+
99499@DBBCCCBBBB9994429@@=@B
@31DOO:01013:00410
TCTCTATGCGCTCCACATGTCTAAGGT
+
BBCCCCECCCAAB@CCA>===?>5969
@31DOO:01020:00436
TCTCTATGCGCTCCACATGTCTAAGGT
+
//6=ABAECCAAA@DDCBBBBA?6959
@31DOO:01020:00438
TAGTATCAGCCTCGCCATGACGAAAGGTATTCC
+
@???@BBC;;;<@@@@C@8=>999-424499:2
@31DOO:01022:00445
TAGTATCAGCCTCGCCATGACGAAGGTATTCC
+
;;BBBBCA:98;AAA<C@@999?695444898
@31DOO:01024:00419
ATCAGACACGGACACAGCAGAACACACA
+
AACB::<CCC?CCCDCBBBBB?BB>>80
@31DOO:01035:00419
AGCACTGTAGCTGTCACTAGTTACTTGT
+
?9;<>=BCB@@@@@<99@A996;9@>AA
@31DOO:01036:00401
ACGAGTGCGTTCCCCATGTCGTAGGTACTC
+
ABCCBCBABE@CCC:EAAAAABBD=@BDAC
@31DOO:01040:00435
AGCACTGTAGCTGTCACTAGTTACTTGT
+
>?@;;><BBCCBBBBA===:429>@=@@
@31DOO:01041:00403
CGTGTCTCTAGGCACAGGATTTTGTGTAGA
+
;<BCDCCCDBC@CCEB;:4999/99=8989
@31DOO:01041:00435
AGCACTGTAGCTGTCACTAGTTACTTGT
+
B:;;;111111;BCCC;9;9;59>>=BB
@31DOO:01041:00438
TGATACGTCTCCTTCCTTAGTTACTTCAG
+
@BBB@AAA@CC?B@B?BADCC@CCEBCBB
@31DOO:01042:00425
TCTCTATGCGCTCCACATGTCTAAGGTA
+
;99ABBBCCBCBC=@>B?9944/,/,//
@31DOO:01044:00408
ATCAGACACGGACACAGCAAAACACAC
+
B>>A99;BBC?BBCDCD;;9959>ACC
@31DOO:01044:00441
TGATACGTCTCCTTCCTTAGTTACTTCAG
+
CBAB@@;;<BB>B@C>B@A;:69@@;?>9
@31DOO:01049:00443
CGTGTCTCTAGGC
+
BBBBBCDBB?A=@
@31DOO:01004:00484
AGCACTGTAGCTGTCACTAGTTTTTTTTTACTTTTTTGT
+
A==@A;<<>@@A@AAA;;<CCCCDCCCB"A@CCBB@,99
@31DOO:01005:00460
TAGTATCAGCCTCACCATGACGAAAGGTTTTTTCC
+
48844449942449;294494444-4244444(42
@31DOO:01005:00493
AGCACTGTAGCTTTTTTTTTTTTTCACTAGTTACTTTGTGTG
+
9;<AABBCABCDCCCBBBBBBBB">9966//,///656/337
@31DOO:01009:00461
TCTCTATGCGCTCCACATGTCTAAGGTAC
+
A?@AC@?>@99885941/,77-1,/,///
@31DOO:01011:00457
GTCTCTATGCGCTCCACATGTCTAAGGTA
+
>AAAADCBBCCDBBA>=A>999??89844
@31DOO:01013:00469
ATATCGCGAGGGTATGGAAAGA
+
4899999944904444244-44
@31DOO:01026:00473
TCTCTATGCGCTCCACATGTTTTAAGGTACTG
+
?9499944>?99969994>@@@/424244444
@31DOO:01027:00469
ATATCGCGAGGGTATGGAAGACGAGG
+
48>@9984::@:<9/8,/,/1/////
@31DOO:01033:00460
TCTCTATGCGCTCCACATGTCTAAGGTA
+
>9899999>99449999=@999969599
@31DOO:01033:00482
ACGCTCGACATGCCCAGGTACAGGAGACT
+
--****,//49=@B:?=69399=594891
@31DOO:01034:00486
AGCACTGTAGCTGTCACTAGTTTTACTTTGTGT
+
499A>>::;==88==@@@@CD@;2@999-4967
@31DOO:01004:00547
CGTGTCTCTAGGCACAGGATTTGTGTAGAG
+
9;<ACCCCBCB>9@:942499-44444444
@31DOO:01005:00524
ATATCGCGAGGGTATGGA
+
@?;99@?999919BBB6<
@31DOO:01007:00509
TAGTATCAGCCTCGCCATGACGAAGGTATTCC
+
49>999CBCC@CBCC@CA?====;@=999?B6
@31DOO:01010:00547
TCTCTATGCGCTCCACATGTCTAAGGT
+
9>>=?CCBBBDDCCCBCAAAA<<69?9
@31DOO:01011:00515
TCTCTATGCGCTCCACATGTC
+
?@@AAB@<11///,,,/////
@31DOO:01013:00540
ACGCTCGACATGCCCAGGTACAGGAG
+
B@@@@@<<=CGBCG@CCACAB99599
@31DOO:01013:00545
ACGAGTGCGTTCCCCATGTCGTAGGTACTC
+
CD:<<BA@?>6999/99ACCCCBB4844//
@31DOO:01019:00534
AGCACTTGTAGCTGTCATTAGTTACTTGT
+
4>>=11,///678:>>/1,/7758;>;@@
@31DOO:01027:00521
TGATACGTCTCCTTCCTT
+
9999999>?995969696
@31DOO:01033:00542
ATATCGCGAGGGTATGGAAGACTCTATAG
+
@@9;;ABBBDE?BAAAADBCNCCC;::?7
@31DOO:01037:00517
ATATCGCGAGGGTATGGAAGACTCTATAGAAG
+
=?;;;BBBBBB=<99@<A>BAA<>00,,,*),
@31DOO:01045:00500
TGATACGTCTCCTTCCTTAGTTACTTCA
+
<AA@=@@ABBC@CCC?B@A;:6<BB@CD
@31DOO:01046:00510
TAGTATCAGCCTCCGCCATGACGAAGGTAATTCC
+
44449444492442449994999@9:94469?;9
@31DOO:01047:00534
TAATATCAGCCTCGCCAGACGAAGGTATTCC
+
B@>@@9;<A@;>B?@=@;;<@@=@@CBBAA6
@31DOO:01048:00504
TAGTATCAGCCTCGCCATGACGAAAGG
+
<BBAAABAA@@@@98294444444-42
@31DOO:01000:00550
ATATCGCGAGGGTATGGAAGACTCTATA
+
:;CAA?C<==C>CCCC@DBDC@@?8877
@31DOO:01008:00557
CGTGTCTCTAGG
+
BBCCCEECDAB<
@31DOO:01016:00579
TACTGAGCTACACACACAGAA
+
>;9<@>@7/////6//44444
@31DOO:01023:00594
TAGTATCAGCCTCGCCATGACGAAGGTATTCC
+
<<FDCAB?:;8;AABECBBBABBCC@@?@=@@
@31DOO:01042:00565
ATATCGCGAGGGTATGGAAGACTCTATA
+
9:BBBCBBBCCCC@@@AD@CCCCC??<;
@31DOO:01001:00626
TCTCTATGCGCTCCACATGTCTAAG
+
@@?999999999C<@?<1111,,**
@31DOO:01009:00615
TCTCTATGCGCTCCACATGTCTAAGGTAACTG
+
B<;<BA==<:<AB?@AAA@@111,1-/7,//:
@31DOO:01009:00642
TCTCTATGCGCTCCACCATGTCTAAGG
+
>9999449499=>;9924444444244
@31DOO:01012:00608
CGTGTCTCTAGGCACAGGATTTGTGTAGAG
+
<<BCBABAAAA@BBA@:24440499:444;
@31DOO:01016:00607
TCTCTATGGCGCTCCACATGTCTAAGGT
+
111--,,,*/888?@ADB<<;A@@6969
@31DOO:01024:00648
TGATACGTCTCCCCCCCCCCCCCCCCTTCCCCCCCCCCCCCCTTTAGTTTACTTCAGTG
+
1161999999999999999999999"959999994444444"4;:ABB?;@9969>44:
@31DOO:01036:00634
TACTGAGCTACACACAACAGA
+
BCAA@B><;<11,,,,*////
@31DOO:01037:00611
TCTCTATCTCCACATC
+
BCCB;:<9/,2***((
@31DOO:01040:00601
ATATCGCGAGGGTATGGAAGACTCTATA
+
BBBBCBB;<<D;==BD@DA=<<??88:>
@31DOO:01042:00628
TGATACGTCTCCTTCCTTAGTTTAACTTCA
+
;;9@@A;<<BB>B?B5951/11+/,//,//
@31DOO:01048:00615
TCTCTATGCGCTCCACATGTCTAAGGT
+
?ABBBC@@?CCBB?CBB?@?BBB=@=<
@31DOO:01020:00682
ATATCGCGAGGGTATGGAAGA
+
98@911111::87-,/,/,//
@31DOO:01025:00685
AGCACTGTAGCTGTCACTAGTTACTTGT
+
844494;<@A@A;<<AAA@??=A;859>
@31DOO:01041:00657
ATCAGACAAGGACACAGCAGAACACAC
+
A7:;@;;9@@8<9;9@?999>599994
@31DOO:01041:00699
ACGAGTGCGTTCCCCATGTCGTAGGTACTC
+
@@BBEABCA?>BBB9BBBABBBAA<:;<9@
@31DOO:01049:00682
TCTCTATGCGCTCCACATGTCTAAGGT
+
CCCCCCDBBACBB8;<<9@@@9959<?
@31DOO:01005:00746
TACTGAGCTACAAACACCAGAAAGAATGGTGC
+
9<;DB@AA?>>@;594924444-442488433
@31DOO:01019:00748
TCTCTATGCGCTCCACATGTCTAAGGT
+
???ABCBAABDCC?ABBABAAA?;><9
@31DOO:01028:00713
CGTGTCTCTAGGCACAGGATTTGTGTAG
+
19<AAEFDCBA=@999@@99909999@B
@31DOO:01041:00702
ATCAGACACGGACACAGCAGAACACAC
+
/..//4444499944444449588487
@31DOO:01002:00765
TAGTATCAGCCTCGCCATGACGAAGGTATTCC
+
4494449::@?;41111/777/4248996781
@31DOO:01007:00766
ATATCGCGAGGGTATGGAAGACTCTATA
+
BABACCD;<>D@111<,1-///64;;@=
@31DOO:01010:00756
TGATACGTCTCCTTCCTTAGTTACTTCAGTG
+
CBBBBA???BCACAC795999499A?>?994
@31DOO:01016:00780
AGCACTGTAGCTGTCACTAGTTTACTTG
+
>>@>>944949=>>9999////+//,*,
@31DOO:01032:00778
ATCAGACACGGACACAGCAGAACACAC
+
9:CD@AABDD9:<CCBBBC<;7;B888
@31DOO:01034:00754
TACTGAGCTACACACACAGAAAGATTGGTGCT
+
>94;BCCCDC=;=BBCCBBA@09974313975
@31DOO:01034:00793
TCTCTATGCGCTCCACATGTCTAAGGTA
+
;;9<BCBBCAA@@=A9<<B<<<B<@;44
@31DOO:01000:00822
ACGCTCGACATGCCCAGGTACAGGAG
+
9989@999ABBBDE>CC;<;;A@@@9
@31DOO:01000:00831
CGTGTCTCTAGGCACAGGATTTGTGTAGAGG
+
=====@:::@;8==4448444-49:999442
@31DOO:01005:00806
ATCAGACACGGACACAGCAGAACACACAG
+
@<;?9;;A@A;@@AAA@@@@>;>>993.,
@31DOO:01008:00825
AGCACTGTAGCTGTCACTAGTTACTTGT
+
BBBB@@BCBBCABBC>44999799@B>>
@31DOO:01016:00805
ATCAGACACGGACACAGCAGAACACAC
+
CBBBBBBBCC=A@B9999944248897
@31DOO:01008:00908
ATCCCCCCCCCCCCCCCCCCCCCAGACACGGACCACAGCAGAACACACA
+
9888888888888887733333"4444///;11,/<1111//786002.
@31DOO:01017:00906
TCTCTATGCGCTCCACATGTCTAAGGTA
+
8444499@999995944444:1/,,*,,
@31DOO:01019:00933
AGCACTGTAGCTGTCACT
+
698;494999999991,,
@31DOO:01019:00945
ATCAGACACGGACACAGCAGAACACACA
+
?>BBAA@9<;@@AACEDCCBB=@;;;;;
@31DOO:01028:00921
TGTAGTCTCCCTACCCTTAGTTACT
+
444444////+////+/,//48444
@31DOO:01031:00939
TGATACGTCTCCTTCCTTAGTTACTTCA
+
BB>??=9>>895969696981,//,*,,
@31DOO:01032:00942
ACCGAGTGCCGTTCCCCCCCCATGTCCGTAGGTACTCC
+
>>6911<11,//,/777777$7:444244442394448
@31DOO:01035:00944
CGTGTCTCTAGGCACAGGATTTTGTGTAGAGGG
+
;AA<;=AAACC@<<9@:24499,4////////+
@31DOO:01009:00973
TGATACGTCTCCCTTCCTTAGT
+
>998>>994844-/5656,//0
@31DOO:01009:00985
AGCACTGTAGCTGTCACTAGTTACTTGTAGT
+
>>>@@???>9998>>>999??;?99584444
@31DOO:01017:00953
ATCAGACACGGACACAGCAGAACACAC
+
=@BA==989959499444988;@>>98
@31DOO:01018:00958
ACGCTCGACATGCCCAGGTACAGGAG
+
@ACCCC<<>DCCCG;<>@B?A99599
@31DOO:01018:00985
TACTGAGCTACACACACAGAAAGATTGGT
+
44;<=CACCCBA;:<AB@99909984843
@31DOO:01021:00996
ACGCTCGACATGCCCAGGTACAGGAG
+
>4;<BCAAACBCCC?CC@@?@>><>9
@31DOO:01034:00966
TACTGAGCTACACACACAG
+
94;;;<==>=ABCCCBB<;
@31DOO:01037:00977
ACGCTCGACATGCCCAGGTACA
+
9:@;89<999999918924.,*
@31DOO:01038:00979
CGTGTCTCTAGGCACAGGATTTTGTGTAG
+
==@?AECCCCCBBBA>><9999/994444
@31DOO:01039:00984
TCTCTATGCGCTCCACATGTCTAAGGTA
+
BBB@AACCCCCBD@B@A@@?>9959<99
@31DOO:01041:00962
ATATCGCGAGGGTATGGAAGACTCTATA
+
?>CBBBD;<>C@CABB=A>ACBACB;::
@31DOO:01043:00981
TAGTATCAGCCTCGCCATGACGAAGGTATTCC
+
>>989499:9>>A88599>>>99542444248
@31DOO:01033:01040
AGCACTGTAGCTGTCACTAGTTACTTGTG
+
??B:<<B:111:77/84999969995844
@31DOO:01041:01007
TCTCTATGCGCTCCACATGTCTAAGG
+
C<9<BC@>;<9@@<?944;44//,,*
@31DOO:01041:01046
TAGTATCAGCCTCGCCATGA
+
889999499:5999961,,,
@31DOO:01026:01069
ATCAGACACGGACACAGCAGAACACAC
+
B@>?99;BBB>BBBC??AA;859@998
@31DOO:01003:01103
TCTCTATGCGCTCCACATGTCTAAGGT
+
@@BCAAACEAAAC=A@A>>>>996954
@31DOO:01023:01180
ATCAGACACGGACACAGCAGAACACAC
+
A@@@BAFCHD?ABBBA9999959@>>8
@31DOO:01027:01190
TCTCTATGCGCTCCACATGTCTAAGGTA
+
<@BCBCCB:<;>><<11-,0,//78,//
@31DOO:01035:01194
ACGCTCGACATGCCCAGGTACAGGAGA
+
>9;;@B@@AAABCG>AA@A?:11,1//
@31DOO:01000:01224
TCTCTATGCGCTCCACATGTCTAAGGTA
+
8844444499?=@8<<;8==9?>;9944
@31DOO:01003:01206
CGTGTCTCTAGGCACAGGATTTTGTGTAGA
+
=<CCCBCCA@@=9999959999/11:////
@31DOO:01009:01228
ACGAGTGCGTTCCCCATGTCGTAGGTACTC
+
9>//////77,,,,*/////66882344::
@31DOO:01018:01236
TCTCTATGCGCTCCACAATGT
+
==949@@=>>99451//,/,,
@31DOO:01023:01225
TAGTATCAGCCTC
+
:<C@@>B@;<;<B
@31DOO:01015:01250
TAGTATCAGCTCGCC
+
444494494/,,,,*
@31DOO:01017:01250
ATCAGACACGGACACAGCAGAACACAC
+
8889999949599>>?>?>?><?9;;>
@31DOO:01035:01256
AACACTGTAGCTGTCACTAGTTACTTGT
+
;49>>?>A;;<CBB@?>;6//,/64488
@31DOO:01036:01260
ACGAGTGCGTTCCCCATGTCGTAA
+
4899999999;>@@/94/-,,,,*
@31DOO:01051:00398
GAGATATGGTAGTG
+
,/4444449=9222
@31DOO:01058:00391
ACGCTCGACATGCCCA
+
=@@@;;<B>>9<;@<@
@31DOO:01061:00360
AGCACTGTAGCTGTCACTAGTTACTTGT
+
;9?@9<:?CCCBBB>==:;11-1/1,88
@31DOO:01063:00376
TCTCTATGCGCTCCACATGTCTAAGGTA
+
9<<CBAAAAABBC?BBB@;;<B?;=?99
@31DOO:01063:00395
ATATCGCGAGGGTATGGAAGACTCTATA
+
?>AB@@?CBBD?CCCC?C@BBBBCCD>=
@31DOO:01064:00384
CGTGTCTCTAGGCACAGGATTTTGTGTAGA
+
CBCCAABCA<<:9@A@:84999-944676/
@31DOO:01068:00378
TACTGAGCTACACACACAGAAAGATTGGT
+
9>=999?>8==@999A99444-4431.44
@31DOO:01071:00393
TGATACGTCTCTTTCCTTAGTTACTTCA
+
?@CCAA@CCBBBB>B@CBCAA>ADB@ED
@31DOO:01072:00366
TAGTATCAGCCTCGCCATGACGA
+
<C@AABCECE@B@@?=@@@B@AA
@31DOO:01077:00381
ATATCGCGAGGGTATGGAAGACTCTATA
+
43:9999A9998<A@A>B?BAAABBB??
@31DOO:01080:00385
ACGAGTGCGTTCCCCATGTCGTAGGTATC
+
?=C?;;99442944,44499889923994
@31DOO:01053:00421
ACGCTCGACATGCCCAGGTACAGGAG
+
BBBBB9<<@@>99919969?@@B?CB
@31DOO:01054:00421
ATCAGACACGGACACAGCAGAACACACA
+
A?8;9>>>882449444;;>@=@@;93?
@31DOO:01059:00427
ACGAGTGCGTTCCCATGTCGTAGGTTACTC
+
944484444821/+////,00//,.,//66
@31DOO:01064:00443
CGTGTCTCTAGGCACATGGATTTTGT
+
@@@BDECCBCE@B==---88770*,*
@31DOO:01066:00428
ACGAGTGCGTTCCCCATGTCGTAGGTACTC
+
9@==99=CCD@CCC9@A@BBBACB8:<<99
@31DOO:01074:00425
TCTCTATGCGCTCCACATGTCTAAGGTAC
+
@AACB;9;@AC@A<@>@9999?6,,*,,,
@31DOO:01078:00425
ATATCGCGAGGGTATGGAAGACTCTATA
+
BABBAAB?@AD@CCCC=AB;<;AAB???
@31DOO:01090:00421
AGCACTGTAGCTGTCACTAGTTTACTTTGT
+
;@@BACBB=AA999?9994449-44//+//
@31DOO:01093:00415
TGATACGTCTCCTTTCC
+
84484444///,,,*,*
@31DOO:01093:00446
TCTCTATGCGCTCCACATGTCTAAGGT
+
BBBBCCBBBBD:979B98;@@?@<>=>
@31DOO:01098:00430
ACGCTCGACATGCCCAGGTACAGGAGAC
+
??@ABAAC=<@BBDAA@=10111:7--,
@31DOO:01050:00464
AGCACTGTAGCTGTCACTAGTTACTTGT
+
B@A9=<44>9449>>>999996111-11
@31DOO:01051:00462
CGTGTCTCTAGCACCAGGATTTTGTGTAGAGG
+
///8//4/8/1//424@=ABDD9?=9:44//5
@31DOO:01051:00481
ACGAGTGCGTTCCCCATGTCGTAGGTACTC
+
AAA?@ACCCC@BCB:D:;:BCA@@=@A@B>
@31DOO:01058:00471
CGTGTCTCTAGGCCACA
+
44444:6/,,2*,*///
@31DOO:01059:00456
TAGTATCAGCCTCGCCATGACGAAGGTATTCC
+
;<<;;;CCCA@B;<<?B<<1111-/7///592
@31DOO:01060:00490
CGTGTCTCTAGGCACAGGATTTGTGTAGA
+
CBBBCCBABBB?@@994999914;;9==@
@31DOO:01062:00477
ATCAGACACGGACACAGCAGAACACAC
+
BABB??@BCA=@@AAA@@@@@=@@@@8
@31DOO:01063:00490
ACGCTCGACATGCCCAGGTACAGGAGA
+
??@ABBBCCC@@@B<AA?;:<>>6999
@31DOO:01074:00481
TCTCTATGCGCTCCACATGTCTAAGGT
+
B<;<CGB;:@CAC=AAA@B9<:=;9:4
@31DOO:01076:00455
ATATCGCGAGGGTATGGAAGACTCTATAGAGGTA
+
BB@@=>>>99919A@@5969>>8378,7,,,*,,
@31DOO:01069:00546
TCTCTATGCGCTCCACATGTCTAAGGT
+
CBBBGCCBBBAAB@ECA?>@;945959
@31DOO:01084:00507
ATATCGCGAGGGTATGGAAGACTCTATAG
+
?7:<DBCCCDDCEBBA8<89?>>>>>000
@31DOO:01084:00532
ATCAGACACGGACACAGCAGAAC
+
@BAB;<:89;2949/////,0*,
@31DOO:01084:00544
ACGCTCGACATGCCCAGGTACAGGAG
+
B?@@BBBCBBBCCC@CB@CAC@@=@A
@31DOO:01099:00509
TCTCTATGCGCTCCACATGTCTAAGGTA
+
@;8499994:989299<899;4959549
@31DOO:01054:00558
ATCAGACACGGACACAGCAGAACACACA
+
9@@AABA899;9999999@??=@BCCCC
@31DOO:01050:00632
ACGCTCGACATGCCCAGGTACAGGAG
+
?@BBCBAABCCDCD?@@;98999599
@31DOO:01054:00600
TACTGAGCTACACACACAGAAAGATTGGT
+
A9<<BCBBBB@@<;999998804477>=@
@31DOO:01075:00624
ACGAGTGCGTTCCCCATGTCGTAGGTACT
+
@?=>>@@AAAAABB4<;999891/,.//,
@31DOO:01081:00634
TAGTATCAGCCTCGCCATGACGAAGGTATCC
+
4444444496,////,/48==96785/1//,
@31DOO:01090:00625
ATATCGCGAGGGTATGGAAGACTCTATA
+
B@>?@?9999>:B>=><A=@@B@C??>=
@31DOO:01095:00620
TCTCTATGCGCTCCACATGTCTAAGGT
+
44:>?99944444249B@@>@?9598<
@31DOO:01096:00638
TTTCTATGCGCTCCACATGTCTAAGGTAC
+
48-4>>AA@@@>>;>999@9944248444
@31DOO:01054:00694
ATCAGACACGGACACAGCAGAACACAC
+
B@@??>?@B@=@@;<<CCBBC@CBA?B
@31DOO:01058:00688
TCTCTATGCGCTCCACATGTCTAAGGTA
+
>>>@B<;<AAACCACCC9/17--+-+,,
@31DOO:01058:00694
ATCAGACACGGACACAGCAGAACACACA
+
9;CC;;;@@@8<<BBCAAABA8;;99;?
@31DOO:01063:00667
CTCTATGCGCTCCCACATGTCTGAAGGTAC
+
,,,,,/4///.//+/698444444242444
@31DOO:01067:00693
TGATACGTCTCCTTCCTTAGTTACTTC
+
BBBB@@@A@@A?C@B=A=@DB?BBBBC
@31DOO:01078:00655
ACGAGTGCGTTCCCCCATGTCGTAGGTACTC
+
BBBBBBA=;;8;AAA1BBC;;<AAB=;<=CB
@31DOO:01080:00666
TAGTAACAGCCTCGCCATGACGAAGGTATTCC
+
AABBC@CCDB>;A9429>>>>9959@E998<<
@31DOO:01083:00691
ATCAGACACGGACACAGCAGAACACAC
+
433;;@989C@A@ABAA@AACBCCB@?
@31DOO:01094:00698
ATCAGACCGGACACAGCAGAACACACA
+
9:@>94;=@>AACCC<<<BB?@@@;;<
@31DOO:01098:00685
TAATATCAGCCTCGCCATGACGAAGGTATTCC
+
442444499;:79:;?@;:;111,/,///,42
@31DOO:01052:00744
ACGCTCGACATGCCCAGGTACAGGAGACT
+
BBBBCBBBBCCDCIBDDAB;;4=;9444,
@31DOO:01057:00706
CGTGTCTCTAGGCACAGGATTTTGTGTAGA
+
BBCCCDCCAAA>BA@@?@9999/9999999
@31DOO:01064:00747
TCTCTATGCGCTCCACATGTCTAAGGT
+
8849:44=??A@BAB<>;AAAAA==>=
@31DOO:01076:00712
ATCAGACACGGACACAGCAGAACACACAG
+
988B;;/:>>-211//499888498930.
@31DOO:01080:00736
TACTGAGCTACACACAACAGAAAAGA
+
49994449444=/1//,/7////*/4
@31DOO:01084:00726
TACTGAGCTACACACACAGAAAGATTGGT
+
ABBBBBCEBBBBAA<<9A9;<:<CCAD?B
@31DOO:01098:00724
ATCAGACACGGACACAGCAGAACACAC
+
?B;<<CCBCBBAACCCCCCA@=@B::;
@31DOO:01059:00752
ATCAGACACGGACACAGCAGA
+
8334;;=>442/6,,,,,,//
@31DOO:01075:00771
TAGTATCAGCCTCGCCATGACGAAGGTATTCC
+
BBB:11?<11,/811,;A??B;969;??@<A?
@31DOO:01093:00762
TCTCTATGCGCTCCACAATGTCTAAAGGT
+
CCEC::<ECBB>=5111,/776444-484
@31DOO:01061:00849
TGATACGTCTCCCTTCCTTAGTTACTTCAG
+
BBAA999>>899196951,///,/6659=9
@31DOO:01066:00817
TAGTATCAGCCTCGCCATGACGAAGGTATTCC
+
:;A999999424444:>994994242499898
@31DOO:01068:00808
ACGAGTGCGTTCCCCATGTCGTAGGTACTC
+
=@@:9;9@??5999,44A@@?>996899@A
@31DOO:01072:00812
CGTGTCTCTAGGCACA
+
22,,,,**//0*,///
@31DOO:01072:00834
TAGTATCAGCCTCGCCATGACGAAGGTAT
+
<>>>@999992444424<<111-+*)***
@31DOO:01077:00818
AGCACTGTAGCTGTCACTAGTTACTTGTGTGC
+
@@@>99<<<9AAA>;;9999?=@>A?A99999
@31DOO:01084:00800
TACTGAGCTACAC
+
B4444449:84//
@31DOO:01089:00824
TAGTATCAGCCTCGCCATGACGAAAGGTATTCC
+
BB9;94444424::;294499994-4:444248
@31DOO:01091:00814
AGCACAGTAGCTGTCACTAGTTATTGTG
+
99=94/////////49444442442446
@31DOO:01063:00869
CGTGTCTCTAGGCACAGGATTTGTGTAGAG
+
=?B@@@CDCEE@CCCBA@999099998844
@31DOO:01070:00896
ACGCTCGACATGCCCAGGTACAGGAG
+
8?@C<<?EECDEEC<995984//,//
@31DOO:01071:00883
TGGATAACGGGTGCTC
+
442444244;-44//2
@31DOO:01089:00865
AAGCAATCTGTAGCTGTCACTAGTTACTTGT
+
949442444999944444;9;BBDA=<<>A@
@31DOO:01087:00935
ACGAGTGCGTTCCCCATGTCGTAGGTACTC
+
=@@@@>@@985999,4=@?>=98=689>@@
@31DOO:01096:00928
TGATACGTCTCCTTCCTTAGTTACTTCA
+
///////9889=@<B>A@<;;:111,11
@31DOO:01075:00958
ATATCGCGGGGGTATGGAAGACTCTAATAGAA
+
?;@===99999-99DD59649466//,,0,,*
@31DOO:01095:00968
TACTGAGCTACACACACAGAAAGATTGGTGC
+
444444944489=>@B;48>>9>>7779331
@31DOO:01095:00973
ACGCTCGACATGCCCAGGTACAGGAGA
+
1/111<21/=<199199590111,/66
@31DOO:01051:01025
TGATACGTCTCCTTCCTTAGGTACTTCAGTGCATCAC
+
A;:;<<<ABBB=@<?<><99681/8,//////44444
@31DOO:01066:01009
TCTCTATGCGCTCCACATGATCTAAGGT
+
?@@@@9999::9@=>9444444442/,/
@31DOO:01096:01012
AGCACTGTAGCTGTCACTAGTTACTTGT
+
AB9<=EGAAADCDB@@@@>??=@@>?99
@31DOO:01050:01072
ATATCGCGAGGGTATGGAAGACTCTATA
+
CBBBCA<<9>>:999>;?;@999>8817
@31DOO:01051:01088
ACGAGTGCGTCCCATGTCGTAGGTACTC
+
:;BB@>>@88991499>BCC;3,01--,
@31DOO:01053:01050
TCTCTATGCGCTCCACATGTCTAAAGGT
+
4444449AAA<99599911/////+/5/
@31DOO:01053:01075
ACGCTCGACATGCCCAGGTACAGGAG
+
B?9;;@@@ACCCCD@CC=@@CCC?B@
@31DOO:01054:01062
TAGTATCAGCCTCGCCATGACGAAGGTATCC
+
<<@@<;::11,/8675@=>>>91--*-,-,*
@31DOO:01062:01055
ATATCGCGAGGGTATGGAAGACTCTATAG
+
@?@@@@B999919>>@;A@@@>?>88777
@31DOO:01063:01084
TCTCTATGCGCTCCACATGTTCTAAGG
+
@>@<;=BA@@999694////,/,,*,*
@31DOO:01064:01057
TAGTATCAGCCTCGCCATGACGAAGGTATTCC
+
=<CDC?AAA@@@BBB@CBBBCBB>@;999<?=
@31DOO:01057:01108
TACTGAGCTACACACACAGAAAGATTGGT
+
@9<<BBBB>>9999444444:68871313
@31DOO:01059:01147
ACGCTCGACATGCCCAGGTACAGGA
+
B9:;BCCEBBBCBCABC?BBA@><>
@31DOO:01075:01119
TCTCTATGCGCTCCACATGTCTAAGGTAC
+
>89<CDCDEGD@@=@999@991/,/,///
@31DOO:01085:01115
TACTGAGCTACACACACAGAAAGATTGGTG
+
C@AACFCCCC@A;;<?>A>>>9>8777777
@31DOO:01100:00438
ATATCGCGAGGGTATGGAAGACTCTATAG
+
BBBBCBB?@C@<AAAB@C@CCCCCBBBB:
@31DOO:01101:00432
TCTCTATGCGCTCCACATGTCTAAGGT
+
CCCCCCABBCCCC=AAA@BBB<<;<@B
@31DOO:01111:00493
TGATACGTCTCCTTCCTTAGTTTACTTCAGT
+
991;1//6:>>;>29542494;-44;84444
@31DOO:01104:00518
TGATACGTCTCCTTCCTTAGTTACTTCA
+
B@BB9;8>>995969<>599948>@;?@
@31DOO:01106:00543
TAGTATCAGCCTCGTCCTATTGACGAATGGTAATTC
+
:111//77698484442///,/6///,//5/42424
@31DOO:01112:00538
ATCAGACACGGACACAGCAGAACACACA
+
9;;B999;44;>4949944445444434
@31DOO:01127:00538
CGTGTCTCTAGGCACAGGATTTTGTGTAGAG
+
;<;CCCCCCBB=?B>9<7:4>B/99944444
@31DOO:01103:00560
ATATCGGGTATGGAAGACTCTATAGAGG
+
=;>BAA?:@A@@=A>BABBC@@@@@??=
@31DOO:01116:00556
ACGAGTGCGTTCCCCCCCCCCCCCCCCCCCCCATGTCGGTCTC
+
BBB99<@@@@544999999994444444444"44444424488
@31DOO:01117:00577
ACGCTCGACATGCCCAGGTACAGGAG
+
?9:9BBCBBBA;;;8;C<87999<>9
@31DOO:01129:00560
ATATCGCGAGGGTATGGAAGACTCTATA
+
BBBBACCAAAC?BBCB@CA==<;0000/
@31DOO:01129:00561
TAGTATCAGCCTCGCCATGACGAAGGTATTCC
+
;9@@9994498=BCC@CB@@>99649===<@5
@31DOO:01130:00599
ATATCGCGAGGGTATGGAAGACTCTATAGA
+
9899@?>>9991<AABBHCCE=<;?A????
@31DOO:01131:00573
ACGAGTGCGTTCCCCCAT
+
9;@11111/8,////*/4
@31DOO:01132:00595
TACTGAGCTACACACACAGAAAGATTGGTGC
+
>>98944>=AA<99<<:11//+/64377731
@31DOO:01134:00561
ACGAGTGCGTTCCCCTGAGAGGCTGAGACTGCCAAG
+
BA?B??;89@6999/9B>>@B?B<<<A??>;;7<@B
@31DOO:01137:00577
TGATACGTCTCCTTCCTTAGTTACTTCAGT
+
@BA?>@@999><>>A>@?@99699>599?@
@31DOO:01138:00555
TGATACGTCTCCTTCCTTAGTTACTTCA
+
BBBBBBBBB;;;8::,/,111-9>>;>C
@31DOO:01141:00580
TGATACGTCTCCTTCCTTAGTTATCTTCAGTG
+
444444444442424:;249:24444249944
@31DOO:01142:00577
ATCAGACACGACACAGCAGAACACAC
+
@>;?99;A@@@AACCDCCCC@CBCCC
@31DOO:01109:00616
CGTGTCTCTAGGACACATGG
+
<=<BBB9111-+,****,,0
@31DOO:01122:00620
TGATACGTCTCTTTCCTTAGTTACTTCA
+
CCBBAAAAAACFC=B==;?@?;@AC@CE
@31DOO:01130:00644
TCTCTATGCGCTCCACATGTCTAAGGTA
+
?@@AGC::=CDFC@DA?===991-1-1/
@31DOO:01133:00616
ATATCGCGAGGGTATGGAAGACTCTATAGAGG
+
97499?><;:DAB?BA5964998388111111
@31DOO:01134:00640
TCTCTATGCGCTCCACATGTCTAAGGT
+
94499@9@ACCBB@B<:9B><;;-/,/
@31DOO:01140:00627
TCTCTATGCGCTCCACATGTCTAAGGT
+
>>?9494449:9@<@A111;<;?=?EB
@31DOO:01142:00612
ATCAGACACGGACACAGCAGAACACAC
+
B@@99;?@>>5;4>999===>>AA998
@31DOO:01143:00625
TGATACGTCTCCTTCCTTAGT
+
9;@999<<9<>:<-1-1,,,*
@31DOO:01143:00634
AGCACTGTAGCTGTCACTAGTTACATTGT
+
911?8//11116BAA@AAAB<=>111,/6
@31DOO:01144:00627
TACTGAGCTACACACACAGAAAGATTGGTGC
+
AB@@BBCBCCCBDBBA@@@;;8;10,06;4;
@31DOO:01101:00690
ACGAGTGCGTTCCCCCCCCCCCATGTCGTAGGTACTC
+
;;B?999>>=24444444444"44444444423499=
@31DOO:01111:00672
TGATACGTCTCCCTTTCCTTTAGTTTACTTTCAG
+
>B99;9999999-99-4244-4444-44//+/8/
@31DOO:01117:00655
TGATACGTCTCCTTCCTTAGTTACTTCA
+
=<CCCC;;<BC=@@ADDBCCC?CBB?BC
@31DOO:01120:00684
TCTCTATGCGCTCCACATGTCTAAGGT
+
B@BBCA@ACCEBC@C<<<@>@@><@>9
@31DOO:01134:00663
ATCAGACACGGACACAGCAGAACACAC
+
?;>A??@@@@=AADBCBCC;97;>>88
@31DOO:01137:00679
TCTCTATGCGCTCCACATGTCTAAGGTA
+
94444:@<11///,//4499:?95954>
@31DOO:01139:00664
TCTCTATGCGCTCCCACATGTCTAAGGTAC
+
94449949994444-494949>94242444
@31DOO:01141:00690
TAGTATCAGCCTCGCCATGACGAAGGTATTCC
+
BBDBCBBBBBA:9;@<889999924249?:@5
@31DOO:01143:00658
TCTCTATGCGCTCCACATGTCTAAAGGTA
+
@;<<DB=9?;9995999@@@<111,1,//
@31DOO:01143:00691
ATCAGACACGGACACAGCAGAACACACAG
+
>>>=98;A996<>>>A><977+----,,,
@31DOO:01146:00670
ACGCTCGACGCCCAGGTACAGGAGTA
+
@998999=?9991995444//,////
@31DOO:01109:00734
TAGTATCAGCCTCGCCATGACGAAGGTATTCC
+
@CB;9<ECCA@;:::111@>>19245999?C?
@31DOO:01112:00723
TCTATGACGCTCCACATGTCATAAGTTAC
+
11,,,,,/663424944448000*,,*,,
@31DOO:01119:00722
ACGCTCGACATGCCCAGGTACAGGAG
+
@;;;@999AA@@@B<@A=A?@BB8<;
@31DOO:01120:00736
TACTGAGCTACACACACAGAAAGATTGGT
+
4999944@@B;><BAA9999919>?=B??
@31DOO:01121:00727
ACGCTCGACATGCCCAGGTACAGGAG
+
B9:;CCCCCECBBB?BC@CCCCD@C;
@31DOO:01127:00731
CGTGTCTCTAGGCACAGGATTTGTGTAGA
+
BBCBBBBCDAA>ACB@B>99919>>>??9
@31DOO:01133:00729
TGATACGTCTCCTTCCTTAGT
+
@AA>>>>9911,/,/,/,//,
@31DOO:01141:00729
ATATCGCGTACGGGTATGGAAGACTCTATAGAGG
+
9:B>>><1/////+/88;2469444443333310
@31DOO:01147:00709
TACTGAGCTACACACACAGAAAGATTGGTG
+
>=@9;;C@@@B@@?999>999144313133
@31DOO:01102:00778
TCTCTATGCGCTCCACATGTCTAAGGTA
+
>@AACDBAACC9;:<<<9AA?9959599
@31DOO:01103:00781
TGATACGTCTCCTTCCTTAGTTACTTCA
+
?A@CBA;;<CB=@7<:<>BA@??8676/
@31DOO:01104:00779
TACTGAGCTACACACACAGAAAGATTGGTGC
+
==@B@@@@>>=;--,,,,,//+/43137331
@31DOO:01115:00794
TCTCTATGCGCTCCACATGTCTAAGGT
+
?@<<>DCCCCC999;AB@@ADDC?C=;
@31DOO:01117:00785
TCTCTATGCGCTCCACATGTCTAAGGT
+
CBCBCCBCBFDAA;8111786496424
@31DOO:01118:00756
CGTGTCTCTAGGCACAGGA
+
BBB@CCDDAAACA@?@F=9
@31DOO:01119:00756
ATATCGCGAGGGTATGGAAGACTCTATAGA
+
?>?BBB?>@AA<@@@>5959A98388./..
@31DOO:01125:00758
TAGTATCAGCCTCGCCATGACGAAGGTATTCC
+
9;@>@B@9;<6;BA@?A8//11/,/,/6678,
@31DOO:01131:00768
TACTGAGCTTCACACACAGAAAGATTGGT
+
CBB=@>>9959@A@999>>8=<=;A@C:<
@31DOO:01135:00761
TCTCTATGCGCTCCAACATGTCTAAGGTAC
+
ABBBB@@@@DCBA64594944444242444
@31DOO:01100:00848
GGGGGGGGGCGTGGGTCTCTAGGGGGGGGGGGGGGGGGGCACAGGGGGGATTTTGGGGGGGGGGGGGGGTGGGGGG
+
////1111"/////+/8;;AABCCCCBBBBBBBBBCCC"444444444(4:::2ABBCCEEEEECCCB"A==&&&&
@31DOO:01102:00807
TAGTATCAGCCTCGCCATGACGAAGGGTATTCC
+
44449999;=@8;;A9;9@994424:594/,/,
@31DOO:01106:00843
GGTCTCTATGGGCGGGGGGGGGGGGGGGGGCTCCACATGGGGGGGGGTCTAAGGGGGGTACTGGGGG
+
4-499;;;44404AAACDDDDDFFDDCCC"CBB=@:=9CCCCBCCC";;49644444(44444::::
@31DOO:01105:00886
CGTGTCTCTAGGCACAGGATTTGTGTAGA
+
ABABAA;<<;9?>>99969991944////
@31DOO:01108:00853
TCTCTATGCGCTCCACATGTCTAAGGT
+
<BCBC?B=@944:244:4::@9<796;
@31DOO:01109:00886
TCTCTATGCGCTCCACATGTCTAAGGT
+
<;;@ABBBACB@@=@;;9>>@996954
@31DOO:01111:00888
TGATACGTCTCCTTCCTTAGTTACTTCAGT
+
ABBBCBBBBEDBC?B=>6999599@<?>99
@31DOO:01113:00871
CGTGTCTCTAGGCACAGGATTTGTGTAG
+
9><<<<DDBBB@A9999599914B@99>
@31DOO:01117:00863
TAGTATCAGCCTCGCCATGACGAAGGTATTCC
+
9;CCBABB:9;<BB@5;9999>=8954449:2
@31DOO:01117:00899
TAGTATCAGCCTCGCCATGACGAGGTATTCC
+
@ABBA=94992499>9B@49999954999:2
@31DOO:01118:00858
TACTGAGCTACACACACA
+
C@A@@@91111-****,*
@31DOO:01122:00877
CGTGTCTCTAGGCACAGGATTTTGTGTAAAGGC
+
BBBBCDCC@@?>=A@?F?9999/1<<111-1-/
@31DOO:01132:00861
TACTGAGCTACACACACAGAAAGATTGGTG
+
@?BBCBBBAA;;<<9A@@999199858>AB
@31DOO:01134:00866
ATCAGACACGGACACAGCAGAACACAC
+
??AA99;CB@8;<CCCBBBBB>@B@@@
@31DOO:01141:00872
CGTGTCTCTAGGCACAGGATTTGTGTAG
+
BBBCCCBCCAA?ACB@E699919>>>99
@31DOO:01107:00913
TCTCTATGCGCTCACATGTC
+
///67794//8//,,,////
@31DOO:01113:00909
ATATCGCGAGGGTATGGAAGACTTATAGAG
+
ACBBBBC=99909999=E6944>777;777
@31DOO:01114:00920
TGATACGTCTCCTTCCTTAGTTACTTCA
+
?999==94/88,/,/7776:A699B>@;
@31DOO:01124:00922
TCTCTATGCGCTCCACATGTCTAAGGT
+
BBBCAAAAABCBB>A;;9??=11-/,/
@31DOO:01128:00923
TACTGAGCTACACACACAGAAAGATTGGTG
+
A@@@CCCDJDA@A@>?@@999088799=7;
@31DOO:01117:00977
TAGTATCAGCCTCGCCATGACGAAGTATTCC
+
@4999449942449;28;;<9@A<@>91>C-
@31DOO:01121:00974
CGTGTCTCTAGGCACAGGATTTTGTGTAGA
+
C@?AB@?<;;9>999992449929949949
@31DOO:01122:00982
CGTGTCTCTAGG
+
A@?HCCAB=;;?
@31DOO:01122:00988
TGATACGTCTCCTTCCTTAGTTACTTCAG
+
@CC<<<<CBBB?BADBC8;;;898@:444
@31DOO:01131:00968
TGATACGTCTCCTTCCTTAGTTACTTCA
+
C@?;;<@@@BE=?<@6969484444244
@31DOO:01131:00984
TCTCTAATGCGCTCCACAA
+
49:11/,///4444899;,
@31DOO:01116:01026
TCTCTATGCGCTCCACATGTTAGAAGT
+
>8;<11/:<?949594944B<990*,,
@31DOO:01135:01007
AGCACTGTAGCTGTCACTAGTTATTG
+
9;@@9944444444484499@;1/,/
@31DOO:01137:01040
TGATACGTCTCCT
+
//,,/////4924
@31DOO:01111:01054
ACGCTCGACCATGCCCAGGTAGCAGGAGAC
+
:;A?>@A:424;444-449433499944//
@31DOO:01115:01073
AGCACTGTAGCTGTCACTAGTTACTTGT
+
?CCC?@DICCBB:<<CCCBCBA@998;A
@31DOO:01141:01149
ATCTGACACGGACACAGCAGAACACCAC
+
BB>@AA9;;A<@>>??9911@,1//,/.
@31DOO:01131:01264
TCTCTATGCGCTCGACATGTC
+
1//44444766/////,/,,2
