# Supplementary material for: The Sequencing Bead Array (SBA), a Next-Generation Digital Suspension Array
Source: PLoS One. 2013 Oct 7;8(10):e76696. doi: 10.1371/journal.pone.0076696 (PMC3792038; doi:10.1371/journal.pone.0076696)
Supplement: Data S1 — Raw sequencing data files for presented experiments. The compressed file contains a table of content for all files included (0. TOC Supporting Data Files.txt) and raw sequencing data (PGM Torrent Suite run reports, FASTQ files and Sphix generated CSV files) for experiments presented in Figure 2 and Figure 3 (same data set as Figure S1). (ZIP) [file pone.0076696.s001.zip › Supporting Data Files/2. Figure 3 and S1/2.1 Figure 3 and S1 files/2.2 FASTQ/4_OM-1301_TS-342.fastq]

@31DOL:00004:00048
AGCACTGTAGCTGTCACTAGTTACTTGT
+
@@CCCBAA@@@AAAAABBDAAABCDBBB
@31DOL:00005:00030
TGATACGTCTCCTTCCTTAGTTACTTCA
+
ABBBBBB??@B@B?B?BBBAA?BBC@CC
@31DOL:00005:00040
ATCAGACACGGACACAGCAGAACAC
+
A@@ACBBBA?=98499999995991
@31DOL:00006:00011
ACGAGTGCGTTCCCCATGTCGTAGGTACTC
+
BA?ABBCBBB?BCC:CCDCBCCGCCC=<<B
@31DOL:00006:00023
ACGAGTGCGTTCCCCATGTCGTAGGTACTC
+
;A?@@A>>AA5999,444444448774444
@31DOL:00006:00037
ACGAGTGCGTTCCCCATGTCGTAGGTACTC
+
?A>?BBBBBB?BBC:CBBBBBBBB@B9:;@
@31DOL:00006:00041
ACGAGTGCGTTCCCATGTCGTAGA
+
@F8<<CDB>A244-999=<<111.
@31DOL:00007:00026
ACGAGTGCGTTCCCCATGTCGTAGGTACTC
+
ABBABBDC@?=AHIAC???CBB==;;499>
@31DOL:00007:00033
ACGAGTGCGTTCCCCATGTCGTAGGTACTC
+
B@@@ACCCDC@CCC:DBBBDCCCC@C;<=B
@31DOL:00007:00039
GTTAATTAATTCCAAGGCCCCTTCCGGCCCCAATTGGAACCGGAAAAGGGGTTAATTTTCCCC
+
-/7756592459<@<@6999/8;>6;8;@@4>7;79=B?C@CDENF8AAA/9695111+111*
@31DOL:00008:00017
ACGAGTGCGTTCCCCATGTCGTAGGTACTC
+
?BBBBBBBBB?ACC:CAABBBB=?>A;;;C
@31DOL:00008:00044
ACGAGTGCGTTCCCCATGTCGTAGGTATC
+
BBABBB?@>:2449/9>>>>>>9968999
@31DOL:00008:00045
ACGAGTGCGTTCCCCATGTCGTAGGTACTC
+
?A>@@BCBBB@BBA9BAABBCCCC@C;<<C
@31DOL:00009:00028
ATCAGACACGGACACAGCAGAACACAC
+
?BBBB?BBBB@BC??=?::==599>>>
@31DOL:00009:00045
ATCAGACACGGACACAGCAGAACACAC
+
AABBBBBBBB@BB?==9?=9959>??A
@31DOL:00009:00047
ACGAGTGCGTTCCCCATGTCGTAGGTACTC
+
?BBAAABBBB?@BC:C???BBB==<;499?
@31DOL:00010:00013
ACGAGTGCGTTCCCCATGTCGTAGGTACTC
+
>A?@@@BBAA>>CC:E@??CDB???B;;;@
@31DOL:00011:00015
ATCAGACACGGACACAGCAGAACACAC
+
BABBBBBBBB@BB???@A?>>=@@@@@
@31DOL:00012:00005
ACGAGTGCGTTCCCCATGTCGTAGGTACTC
+
BA<?BBBBBA?ACD:D@@@BCCBC@C<<<B
@31DOL:00012:00008
ACGAGTGCGTTCCCCATGTCGTAG
+
?BABBAC?C;2444/944/660,,
@31DOL:00012:00021
ACGAGTGCGTTCCCCATGTCGTAGGTACTC
+
?A?AAAAA>>>>BC:DAAABDB??>>9;;@
@31DOL:00012:00029
ACGAGTGCGTTCCCCATGTCGTAGGTACTC
+
@A>@@ABBBB@BCE:CBBBBCCBB@B:<<B
@31DOL:00013:00008
ACGCTCGACATGCCCAGGTACAGGAG
+
>AB?@AABCCEBBB?AB@BBBBB@DC
@31DOL:00013:00013
AGCACTGTAGCTGTCACTAGTTACTTGT
+
<<CCDBACB@BABBBBBBCBB@ABA@CD
@31DOL:00013:00022
TACTGAGCTACCACACACAGAAAGATTGT
+
;<<;9@B834494444444444-4/6,/.
@31DOL:00014:00004
ACGAGTGCGTTCCCCATGTCGTAGGTACTC
+
BA>@@BCBBD?BCB9D@@@BBBCCBC<<<C
@31DOL:00014:00013
ACGAGTGCGTTCCCCATGTCGTAGGTATC
+
BBBBBACCBA6944/9991<<<11-0;8/
@31DOL:00014:00018
CGTGTCTCTAGGCACAGGTTTTTGTGTAG
+
BBBBCCCBBBD@BBBB@@ABBB2@AABBC
@31DOL:00014:00034
ACGAGTGCGTTCCCCATGTCGTAGGTACTC
+
BB>@@BCHBA=@?=6AABACCCCCBB@@@C
@31DOL:00014:00048
ACGAGTGCGTTCCCCATGTCGTAGGTACTC
+
ABCBBBCCCC@CCG9CAA@ACB@B@;;<BA
@31DOL:00015:00005
TACTGAGCTACACACACAGAAAG
+
48449A?=B@@@B<9999911+/
@31DOL:00015:00021
ACGAGTGCGTTCCCTACTC
+
@BABBB<11=+--+,,2,,
@31DOL:00015:00024
TACTGAGCTACACACACAGAAAGATTGGT
+
A>>>AAB@>@AAAACC;;444-99969=?
@31DOL:00016:00005
CGTGTCTCTAGGCACATGGATTTGTGTAG
+
@AABBCBBBDC@B;44992444-4444:D
@31DOL:00016:00028
ACGAGTGCGTTCCCCATGTCGTAGGTACTC
+
@A?@@BBDBA=?==6A?AABCCCH@B9;;B
@31DOL:00017:00015
ACGAGTGCGTTCCCCATGTCGTAGGTACTC
+
BB>??@CBBB?BAA6??AABCCBC@C@@@C
@31DOL:00018:00007
TGATACGTCTCCTTCCTTAGTTACTTCA
+
BCBBCBCAABH@CBC@C@BBC@;;;>99
@31DOL:00018:00010
ACGAGTGCGTTCCCCATGTCGTAGGTACTC
+
@ABBB@BBBA@ACC:C@@??@@4447899>
@31DOL:00018:00022
TAGTATCAGCCTCGCCATGACGAAGGTATTCC
+
DBCBBACBAA?BBA@AABBDBBB@B@CDC?A?
@31DOL:00019:00004
ACGAGTGCGTTCCCCATGTCGTAGGTACTC
+
@A???BBBBC@BCC:CBBBBBCBB@B9<<B
@31DOL:00019:00006
CGTGTCTCTAGGCACAGGATTTTGTGTAG
+
BBBCBBBBBCB@BBBBB@BECD:DA@BEE
@31DOL:00019:00048
TAGTATCAGCCTCGCCATGACGAAGG
+
9;9994:@@AAB@@>89999991,,0
@31DOL:00020:00024
ACGAGTGCGTTCCCCATGTCGTAGGTACTC
+
BBB@@?BBBB==994?991?>8--+--,,,
@31DOL:00020:00032
ACGAGTGCGTTCCCCATGTCGTAGT
+
BBA@?ABAA?5999/944/880,,,
@31DOL:00021:00015
AGCACTGTAGCTGTCACTAGTTAATTGT
+
@ACCCBAABBBBAAABBBDBCAC?A?GC
@31DOL:00023:00044
ACGAGTGCGTTCCCTGTCGTAGGTACTC
+
@BB?ABBBAA>AC?DC???DB@?A9::@
@31DOL:00024:00032
ACGAGTGCGTTCCCCATGTCGTAGGTACTC
+
AA?ABBDB==6944,9@@@CCCBB@A9<;C
@31DOL:00025:00025
ACGAGTGCGTTCCCCATGTCGTAGGTACTC
+
BB?AAABBBB=@?=6=?AABBCCB@BA@FC
@31DOL:00025:00037
ATATCGCGAGGGTATGGAAGACTCTATA
+
BABBBCCBCCC>GBBB?CBCCCCCCB@A
@31DOL:00025:00046
ACGAGTGCGTTCCCCATGTCGTAGGTACTC
+
BBBB?@ABCD@BAA9ABBCDBBCBAB:<;B
@31DOL:00026:00006
ACGAGTGCGTTCCCCATGTCGTAG
+
BBB?@@CB??5999/944/882**
@31DOL:00026:00046
TCTCTATGCGCTCCACATGTCTAAGGT
+
BDCCCCCBBBBAB@DECDD::=C@C@C
@31DOL:00027:00039
ACGAGTGCGTTCCCCATGTCGTAGGTAC
+
BB???@CBA;2444,999;BDCCCCCC;
@31DOL:00027:00048
ACGAGTGCGTTCCCCATGTCGTAGGTACTC
+
BA>@@BHB=92444,9@ABCCCCCAA?@@C
@31DOL:00028:00043
ACGAGTGCGTTCCCCATGTCGTAGGTACTC
+
BBB??=BBBC@DCB9B@A@ACA8:489999
@31DOL:00029:00009
ACGAGTGCGTTCCCCATGTCGTAGGTACTC
+
BB??BBCB=92444,9>?@CDCCCAB@@@C
@31DOL:00029:00048
ACGAGTGCGTTCCCCATGTCGTAGGTACTC
+
>A?>@ACBB@=?==6==?>BCC=?=;9;;@
@31DOL:00030:00011
ATCAGACACGGACACAGCAGAACACAC
+
BAACCBBBBB?BCBA?AABBB@CBBBC
@31DOL:00030:00016
ACGAGTGCGTTCCCCATGTCGTAGGTACTC
+
BB?@BBDB=92444,9=@@BCCCC@BA@@C
@31DOL:00030:00045
ACGAGTGCGTTCCCCATGTCGTAGGTACTC
+
BB?AABCB992444,9??@BCCCC@BAAAC
@31DOL:00031:00004
TAGTATCAGCCTCCCCATGACGAAGGTATTCC
+
BADBABCB@;:4444,4BB9?:::=BCCC?C?
@31DOL:00031:00021
ACGAGTGCGTTCCCCATGTCGTAGGTACTC
+
BA>@BBCB=:2444,9=>@CCCCCAB?@AC
@31DOL:00031:00039
ATATCGCGAGGGTATGGAAGACTCTATAG
+
BA@A@BCCCCCAB@AA@C@CBBBC@?:9:
@31DOL:00031:00044
ACGAGTGCGTTCCCCATGTCGTAGGTACTC
+
BB>?BBBA992444,9AABBCCCC@A@@AC
@31DOL:00032:00005
ACGAGTGCGTTCCCCATGTCGTAGGTACTC
+
BA<??BCBBB===9299@@BBBAB@B<<<B
@31DOL:00032:00021
ACGAGTGCGTTCCCCATGTCGTAGGTACTC
+
@@>ABBCB=92444,9?AABDCCC@A@@AC
@31DOL:00032:00024
ACGAGTGCGTTCCCCATGTCGTAGGTACTC
+
BA@@BBCBAA@AAB:ECABBBB@@>A;<<C
@31DOL:00032:00029
TAGTATCAGCCTCGCCATGACGAAGGTATTCC
+
BCBBBBCDBB?==996<BC>A<:6;?@@@8;8
@31DOL:00033:00031
CGTGTCTCTAGGCACAGGATTTTGTGTAG
+
@BBCCCCCD@A@CBCBC@DCCB:AA@@AC
@31DOL:00033:00037
TACTGAGCTACACACACAGAAAGATTGGT
+
AA@BBCDCB9:;DCCBBB;94-9>>>BAB
@31DOL:00034:00023
ACGAGTGCGTTCCCCATGTCGTAGGTACTC
+
AA??BBBA992444,9A@@BGCCC@@?@@C
@31DOL:00034:00030
TCTCTATGCGCTCCACATGTCTAAGGT
+
BBBBBBBBBABAB@DDCBBCBBB@B@C
@31DOL:00034:00040
ACGAGTGCGTTCCCCATGTCGTAGTACGTC
+
BBB>>@CBCB=?==4A;;1;;;//.////.
@31DOL:00034:00043
ATCAGACACGGACACAGCAGAACACAC
+
BAABBBACCC@CCCCCECA@@?B@@@B
@31DOL:00036:00025
ACGAGTGCGTTCCCCATGTCGTAGGTACTC
+
BA<?BBCB==6944,9=>@BBBCC@BA@AC
@31DOL:00037:00010
ACGAGTGCGTTCCCCATGTCGTAGGTACTC
+
BBBBBB@AAA@ABC:B<A<@@@99489444
@31DOL:00037:00029
ACGAGTGCGTTCCCCATGTCGTAGGTACTC
+
AA?ABBCB=96444,9=@@CDCCC@A@AAC
@31DOL:00039:00037
ACGAGTGCGTTCCCCATGTCGTAGGTACTC
+
AA>?BBCCBB>A??6?=?>ABBCB@B;<<B
@31DOL:00043:00024
CGTGTCTCTAGGCACAGGATTTTGTGTAG
+
AAAAABCCB@@>@CA@;<9944,9@@CHE
@31DOL:00044:00020
ACGCTCGACATGCCCAGGTACAGGAG
+
?@BBBBBCBD@9;;89B@CBBBB@AA
@31DOL:00044:00034
ACGAGTGCGTTCCCCATGTCGTAGGTACTC
+
@@>@BBB@::2444,9@@@ABBDC@BBBBC
@31DOL:00044:00039
ACGAGTGCGTTCCCCATGTCGTAGGTACTC
+
BBBAAAAAAA@ABC:B<=3>??11,.////
@31DOL:00044:00042
CGTGTCTCTAGGCACAGGATTTTGTGTAG
+
AA@BBBCCCDD@BACDC@????6@@?CCE
@31DOL:00045:00004
ACGAGTGCGTTCCCCATGTCGTAGGTACTC
+
A><@BBCB=:2444,9=>@BBBCC@B@@@C
@31DOL:00045:00006
TAGTATCAGCCTCGCCATGACGAAGGTATTCC
+
BBBBCBDBBB??=;;7<@BBCCB@BACCC?A=
@31DOL:00046:00004
ATATCGCGAGGGTATGGAAGACTCTATA
+
BABBBBBBAAB?ECCC@C@CDBBBB@;/
@31DOL:00046:00010
ACGAGTGCGTTCCCCATGTCGTAGTACGT
+
ABABBBCBBC@DEE9B<;4;;://.////
@31DOL:00047:00011
TCTCTATGCGCTCCACATGTCTAAGGT
+
BBBBBCCCCBB@B@DDCDBBBCADE@B
@31DOL:00048:00024
ACGAGTGCGTTCCCCATGTCGTAGGTACTC
+
BBBBBBB@::2444,9>>>ACBCC@BBBCC
@31DOL:00049:00016
ACGAGTGCGTTCCCCATGTCGTAGGTACTC
+
BBBBBBBBBB@CCC:C<=2<<>11,.////
@31DOL:00049:00023
ACGAGTGCGTTCCCCATGTCGTAGGTACTC
+
BB?ABB@;=92999-9@?>ADCCC@B@@@D
@31DOL:00004:00055
AGCACTGTAGCTGTCAATAGTTACTTGT
+
==EGCCDCAACBBBBB@DBBA:973489
@31DOL:00004:00058
ACGAGTGCGTTCCCACTGTCGTAGT
+
?BACBAAB=A79909?94444///.
@31DOL:00004:00059
TGCACTATAGCTGTCACTAGTTACTTGT
+
BBBBBBCBBBBACBBDCBBB?>BBCBAA
@31DOL:00005:00054
ACGAGTGCGTTCCCCATGTCGTAGGTACTC
+
?A?ABBCB@@>ACD:DAAABCCCB@C;<;@
@31DOL:00006:00090
ACGAGTGCGTTCCCACTGTCGTAGTA
+
BBA?@ACA9>5990994444444434
@31DOL:00007:00094
TGATACGTCTCCTTCCTTAGTTACTTCA
+
BBCBCA@ACCCCDBD@CCABBBBBB@BB
@31DOL:00009:00069
ACGAGTGCGTTCCCCATGTCGTA
+
@CBBBAB@;;2444/9444994/
@31DOL:00009:00071
TCTCTATGCGCTCCCACATGTCTAAGGT
+
44444444944844-4444;>9442424
@31DOL:00009:00097
ACGAGTGCGTTCCCCATGTCGTAGGTACTC
+
BA??BBCBBB>BDC:D:::ACC@?>@;;9>
@31DOL:00010:00058
TCTCTATGCGCTCCACATGTCTAAGGT
+
BBEC@@@CBBBAB@CCCBBBBEA@C@D
@31DOL:00011:00067
CGTGTTTTTGTGTAGAGGC
+
>C949444+99>B;B@@=@
@31DOL:00013:00096
ACGAGTGCGTTCCCCATGTCGTAGGTACTC
+
AA?AABBBBC?CDB9B@@@BCCCCAC;<<C
@31DOL:00014:00088
CGTGTCTCTAGGCACAGGATTTTGTGTAG
+
CBABBCBBBAC@BBBCC@BABC9CCB=:@
@31DOL:00015:00057
TAGTATCAGCCTCGCCATGACGAAGGTATTCC
+
BBC9:<HDCB@BABB?BBCBCBB?B@CCC@B@
@31DOL:00016:00077
ACGAGTGCGTTCCCCATGTCGTAGGTACTC
+
AA>??ABBBB@BCC:D@A@BBBCCCC@@AC
@31DOL:00018:00070
ACGAGTGCGTTCCCCATGTCGTAGGTACTC
+
?BB@@>ABAA?ACC:C::9===4448999>
@31DOL:00019:00058
TGATACGTCTCCCTTCCTTAGTTACTTCAG
+
@?@@?>==9944-424248788<=497499
@31DOL:00022:00069
TACTGAGCTACACACACAGAAAGATTGGT
+
@@@@AABA?AAA@@BDDA994-9==;@@B
@31DOL:00022:00072
ACGAGTGCGTTCCCCATGTCGTAGGTACTC
+
BB>??BCBCC?BBB9B@@?BDCBB@A@@@B
@31DOL:00023:00096
TGATACGTCTCCTTCCTTAGTTACTTCA
+
@AA??BBBBEB@D@C@B@BAA?BBB@AB
@31DOL:00024:00059
TCTCTATGCGCTCCCATGTCTAAGGTACTG
+
;;=@>CA@ABB@@@<ABAAA@@=@<>@@@>
@31DOL:00024:00090
ACGAGTGCGTTCCCCATGTCGTAGGTACTC
+
AA?@@@ABBB@BEC:C:::AAB==<?;99?
@31DOL:00029:00058
ACGAGTGCGTTCCCCATGTCGTAGGTACTC
+
BB>@@BCB?=6944,9=@@CCCCC@A?@@C
@31DOL:00029:00062
CGTGTCTCTAGGCACAGGATTTTGTGTAG
+
@AAABBCCC@@>?BA==9;944,;@BCCC
@31DOL:00029:00072
AGCACTGTAGCTGTCACTAGTTACTTGT
+
<<CCCCACBBBABBCBBBEBB?BCB?BB
@31DOL:00030:00054
TCTCTATGCGCTCCACATGTCTAAGGT
+
AACCAAACBCCBB?CCDDBCCDGAA@C
@31DOL:00032:00050
ACGAGTGCGTTCCCCATGTCGTAGGTACTC
+
BCCBABCCCC@DBB7A<;1<<<11,.////
@31DOL:00032:00085
ACGAGTGCGTTCCCCATGTCGTAGGTACTC
+
AA>??ACBBA=?==299@@BCCCC@B;<<B
@31DOL:00032:00096
ACGAGTGCGTTCCCCATGTCGTAGGGTACTC
+
CB@@@BCBBB=@?=6=@==?ABBBB>BCCCC
@31DOL:00034:00054
ACGAGTGCGTTCCCCATGTCGTAGGTACTC
+
BB>?BBCB992444,9@@ABCCCC@B?@@C
@31DOL:00034:00058
ACGAGTGCGTTCCCCATGCCGTAGGTACTC
+
BBB@@@CCCC@BCC:DAA@?999959999>
@31DOL:00034:00093
ATCAGACACGGACACAGCAGAACACAC
+
A@BBCCBBBC@BBBAAA??===@@@@B
@31DOL:00035:00051
ACGAGTGCGTTCCCCATGTCGTAGGTACTC
+
BB>@@BCBB@8999,49=ABBBAA?BAABC
@31DOL:00036:00057
ATCAGACACTCGGACACAGCAGAACACACAG
+
8374443444442444447////5688..33
@31DOL:00037:00059
ACGAGTGCGTTCCCCATGTCGTAGGTACTC
+
BA>@BBCA992444,9@@ACDCCC@B@@@C
@31DOL:00044:00067
ACGAGTGCGTTCCCCATGTCGTAGGTACTC
+
BBBBBBBBBC?DB?6A9<1<<<11,.////
@31DOL:00044:00083
ACGAGTGCGTTCCCCATGTCGTAGTACG
+
BB?===BCCC?C??6A<;1<<7******
@31DOL:00044:00096
ACGCTCGACATGCCCAGGTACAGGAG
+
ABBBBBBBCCC@@@>?B@BBBAB@BD
@31DOL:00045:00095
ACGAGTGCGTTCCCCATGTCGTAGTACG
+
AA???@BBDB?A?92?<<1@>8******
@31DOL:00046:00053
AGCACTGTAGCTGTCACTAGTTACTTGT
+
?@CCCCCCAAABBBBBBCEBB@DEB@BB
@31DOL:00046:00083
TACTGAGCTACCACACACAGAAAGATTGT
+
;=<94BE984429444444444-4/6,/.
@31DOL:00048:00051
ACGAGTGCGTTCCCCATGTCGTAGGTACTC
+
@@>@BBBBBB=?=9694;;@AA9;8;;;;A
@31DOL:00049:00084
ATCAGACACGGACACAGCAGAACACAC
+
?ABBB@?ACB@CC?@@@ABAB>BBBBC
@31DOL:00006:00119
CGTGTCTCTAAGCACAGATTTGTGTA
+
BBBBCCCCCA>?91111///+/////
@31DOL:00007:00116
TAGTATCAGCCTCGCCATGACGAAGGTATTCC
+
CCBBCCCBBB@CBBB@CCDDCDCCC@BCD@C@
@31DOL:00007:00143
ACGAGTGCGTTCCCCATGTCGTAGGTACTC
+
@A?AABBBAA?ACD:FAAABCCBC@C<==B
@31DOL:00008:00104
CGTGTCTCTAGGCACAGGATTTTGTGTAGA
+
@BBBBCBBBCB@BBBBB@ACBC:AA@CCDE
@31DOL:00008:00107
ACGAGTGCGTTCCCCATGTCGTAGGTACTC
+
ABBBBBBBCC?AAA9B;;;@@@>@=?;<<C
@31DOL:00010:00110
ATCAGACACGGACACAGCAGAACACAC
+
9@?;;;;9?9699=99?A:9<AA@@>@
@31DOL:00010:00123
ACGAGTGCGTTCCCCATGTCGTAGGTA
+
@A?@@@BBBB6944-9991<@8--+--
@31DOL:00013:00125
ACGAGTGCGTTCCCCATGTCGTAGGTACTC
+
AAB@@?ABCC@CCB9A9<;>@@99589444
@31DOL:00016:00117
TCTCTATGCGCTCCACATGTCTAAGGT
+
BCCECBBBBBB@B@CEDDBBBEABE@C
@31DOL:00016:00139
ACGAGTGCGTTCCCCATGTCGTAGGTACTC
+
@A?AAAAA@@?@CC:D@@@BBA==<?;;;>
@31DOL:00017:00144
ACGAGTGCGTTCCCCATGTCGTAGGT
+
BB>?ABC@995499/994/77///,.
@31DOL:00019:00134
TACTGAGCTACACACACAGAAAGATTGGT
+
@@@@AAB@>?AAAACCBA944-9>>;@?B
@31DOL:00022:00123
TACTGAGCTACACACACAGAAAGATTGGT
+
@@@@AABA?AAABBCDAA9996;@@@C?B
@31DOL:00028:00146
ACGAGTGCGTTCCCCATGTCGTAGGTACTC
+
BB>?BBCBA>;==92?=@@BCBCC@CA@@C
@31DOL:00032:00130
TAGTATCAGCCTCGCCATGACGAAGGTATTCC
+
BBCCDDDDDB@AABB?BCCDBBC@B@CCC>@>
@31DOL:00034:00117
ACGAGTGCGTTCCCCATGTCGTAGGTACTC
+
BBBBBBCB=92444,9?@ACDCCC@CA@@C
@31DOL:00035:00139
ACGAGTGCGTTCCCCACGTCGTAGGTACTC
+
BBBBBB@;992444,9@;9@BBAA?@?ABC
@31DOL:00036:00137
ACGAGTGCGTTCCCCATGTCGTAGGTACTC
+
BBBBB@BBBB@BCC:D:;;?@@99589884
@31DOL:00043:00145
ACGAGTGCGTTCCCCATGTCGTAGGTACTC
+
AA>@BBCA992444,9>>@CCDCCAA@@@C
@31DOL:00044:00122
TAGTATCAGCCTCGCCATGACGAAGGTATTCC
+
BBBBDBCAAA@>=;;7<BBAB<:8;???@8;5
@31DOL:00046:00111
ACGAGTGCGTTCCCCATGTCGTAGGTACTC
+
A@>?BBCA::2444,9@@ABDCCC@A?@@C
@31DOL:00047:00128
ATATCGCGAGGGTATGGAAGACTCTATAGA
+
BBB??@CCCCC@EBCE>@>ACDBC>;?9::
@31DOL:00047:00132
ACGAGTGCGTTCCCCATGTCGTAGGTACTC
+
@@>ABBCB>;2444,9=>@ACC@B>A9;;B
@31DOL:00048:00117
CGTGTCTCTAGGCACAGGATTTTGTGTAG
+
AAAABCCCCBB?ABB@;=9944,9@ACGC
@31DOL:00007:00176
ACGAGTGCGTTCCCCATGTCGTAGGTATC
+
ABBAAADA;=2444/9999A@@9958>94
@31DOL:00008:00190
ATCAGACACGGACACAGCAGAACACAC
+
@BBA@ABBBB?CBBBABBCAA>BBBBC
@31DOL:00012:00194
TACTCTACACACACAGAAAGATTGGTGC
+
;9<BBCCBCCCAA@=@==5=><;<;>>9
@31DOL:00013:00153
TGATACGTCTCCTCAGTGC
+
44484449999:;@99944
@31DOL:00013:00184
TACTGAGCTACACACACAG
+
8944444434444444//6
@31DOL:00017:00182
ACGAGTGCGTTCCCCATGTCGTAGGTACTC
+
BBBAABBBCC@BEC:B;;99=>9958999?
@31DOL:00021:00188
ATCAGACACGGACAAAGCAGAACACAC
+
BBDBAA??@@=@CCC>AAABB@CAAAB
@31DOL:00025:00195
ACGAGTGCGTTCCCCATGTCTAGGTACTC
+
AA>@@ABBBC@CCB9D?????@<?B@@@B
@31DOL:00026:00174
AGCACTGTAGCTGTCACTAGTTACTTGT
+
<<CCECFC@BBBBBBBBBCCB@CCD@BB
@31DOL:00028:00168
ACGAGTGCGTTCCCCATGTCGTAGGTACTC
+
B?@@CCCCBB@BCH:B?@@8999968999A
@31DOL:00030:00193
ACGAGTGCGTTCCCCATGTCGTAGGTACTC
+
BB??BBCB=92444,9@ABCCCCC@B;<<C
@31DOL:00034:00163
ACGAGTGCGTTCCCCATGTCGTAGGTACTC
+
BB>@BBCB==6944,9=@@BCDCCCB@@@C
@31DOL:00041:00183
ACGAGTGCGTTCCCCATGTCGTAGGTACTC
+
AA???@A@@@@ACC:D:;;AC@9968999>
@31DOL:00041:00190
ACGAGTGCGTTCCCCATGTCGTAGGTACTC
+
AA?ABBCA992444,9>>@BDCBFABBBBC
@31DOL:00042:00164
ACGAGTGCGTTCCCCATGTCGTAGGTACTC
+
AA>?BBDB@;2444,9==@ABB@B>A;<<C
@31DOL:00044:00170
ACGAGTGCGTTCCCCATGTCGTAGGTACTC
+
AA>@BBHB=92444,9@@ABCCCC@BA@@B
@31DOL:00046:00150
ACGAGTGCGTCCCCATGTCGTAGGTACTC
+
AA?AADA;;4444,9@@@@BBBB?ABBBC
@31DOL:00048:00175
ACGAGTGCGTTCCCCATGTCGTAGGTACTC
+
?@>@@ABBDB>@==6=9;;@CC??=?;;;A
@31DOL:00048:00192
CGTGTCTCTAGGCACAGGATTTTGTGTAG
+
AAEECCBBEBFACCC;;59?>>4??@@AC
@31DOL:00049:00179
ACGAGTGCGTTCCCCATGTCGTAGGTACTC
+
AA>?BBCB=:2444,9>?@BFCCC@B?@@C
@31DOL:00049:00193
TAGTATCAGCCTCGCCATGACGAAGGTATTCC
+
BBDBABC@A@<>@<;9<ABAB<::<?@?@8<8
@31DOL:00005:00204
ACGAGTGCGTTCCCCATGTCGTAGGTACTC
+
BB?ABBCBBD@BBA9BBBBBCCCC@B>=<B
@31DOL:00007:00244
ACGAGTGCGTTCCCCATGTCGTAGGTACTC
+
BB??BBCBBC@DBB9C@A@BDCCC@B@>@C
@31DOL:00013:00238
ACGAGTGCGTTCCCCATGTCGTAGGTACTC
+
AA?AAAAA@@?@BC:C@AABCCCC@CA@AC
@31DOL:00018:00236
ACGAGTGCGTTCCCCATGTCGTAGGT
+
BBB?@?CBBA6944-9991>>8--*,
@31DOL:00019:00221
ACGAGTGCGTTCCCCATGTCG
+
AA;=<A@@996111+1//,,,
@31DOL:00020:00237
ACGAGTGCGTTCCCCATGTCGTAGGTACTCC
+
?A?ABBBCBB>A??6?9<;@@@9;98A@?><
@31DOL:00021:00218
ACGAGTGCGTTCCCCATGTCGTAGGTACTC
+
BBBBBBDBA@>A??6?=@?BCCCG@A@@@D
@31DOL:00023:00223
ACGAGTGCGTTCCCCATGTCGTAGGTACTC
+
AA???BCB=92444,9>>@BCCBB@BAA@C
@31DOL:00024:00241
ACGAGTGCGTTCCCCATGTCGTAGGTACTC
+
AA>??BCBBA=?=92?=@@BCDCC@C;<<C
@31DOL:00025:00214
ACGAGTGCGTTCCCCATGTCGTAGGTACTC
+
AA>@BBHB==6944,9=@@BCBCC@B;<<C
@31DOL:00025:00232
ACGAGGCGTTCCCCATGTCGTAGGTACTC
+
BB?BC@BCB@ACC:D:=;9@@9959999>
@31DOL:00025:00233
ATATCGCGAGGGTATGGAAGACTCTATA
+
BBAAABBBBCC?BBBB>A?ABBCC@@A9
@31DOL:00025:00248
ATCAGACACGGACACAGCAGAACACAC
+
AAABCCBB?>==>=@==?>995<??@A
@31DOL:00026:00247
TGATACGTCTCCTTCCTTAGTTACTTCA
+
B@@@BBBBBBB@C@D@A@>BB@@AA?AB
@31DOL:00027:00231
TCTCTATGCGCTCCACATGTCTAAGGT
+
CBBBA@ACCCDBB@AA?=9;;>>ACAE
@31DOL:00028:00203
ACGAGTGCGTTCCCCATGTCGTAGGTACTC
+
BB?BBBCBDC?B??6A9;;AAA9:8:999@
@31DOL:00030:00229
ACGAGTGCGTTCCCCATGTCGTAGGTACTC
+
AA>?BCCB=92444-9??@BCBCC@B@AAC
@31DOL:00038:00222
TAGTATCAGCCTCGCCATGACGAAGGTATTCC
+
CBCBABCB;959>997;@@>@<:7<?@AA696
@31DOL:00040:00245
CGTGTCTCTAGGCACAGGATTTTGTGTAG
+
AAAABBCCCA@>?BA99<9944,9A@BDF
@31DOL:00041:00201
TAGTATCAGCCTCGCCATGACGAAGGTATTCC
+
CCCAAABHCB@B?@@>BCBBAAD@ABECC<<8
@31DOL:00041:00221
ACGAGTGCGTTCCCCATGTCGTAGGTACTC
+
AA>?BB@;992444-9@@AABBBC@@A@BC
@31DOL:00043:00201
ACGCTCGACATGCCCAGGTACAGGAG
+
AABBBBACDDB99;69A?BBBEC@BB
@31DOL:00044:00249
TACTGAGCTACACACACAGAAAGATTGGT
+
AAAAAA@@>AAABBCC==944-9>><AAC
@31DOL:00048:00220
ACGCTCGACATGCCCAGGTACAGGAG
+
BBBBBBBBCCC@?@<?B@BBBBB?BB
@31DOL:00048:00247
ACGAGTGCGTTCCCCATGTCGTAGGTACTC
+
B@>@BBBA992444,9@@@ACBCC@AA@AC
@31DOL:00005:00268
TACTGAGCTACACACACAGAAAGATTGGT
+
@@@AAABA?AAABBBDDB9998;CB@C?B
@31DOL:00005:00274
TAGTATCAGCCTCGCCATGACGAAGTATTCC
+
BBC@AAEBBB@BBBB?BBBBBBB@BCCCAC@
@31DOL:00005:00296
ACGCTCGACATGCCCAGGTAC
+
BBAAABBA;49999199699@
@31DOL:00006:00281
ACGAGTGCGTTCCCCATGTCGTAGGTACTC
+
BBA??@CA;;2444/9999@A?11-0111/
@31DOL:00007:00255
AGCACTGTAGCTCGTCACTAGTTACTTGTG
+
9994@:4/66//1:::=AAACB699=;996
@31DOL:00009:00258
ACGAGTGCGTTCCCCATGTCGTAGG
+
BBA@?@@>>>5999,944/886//,
@31DOL:00009:00278
ACGAGTGCGTTCCCATGC
+
?@7;41////,/6568:4
@31DOL:00009:00287
ACGAGCGTTCCCCATGTCGTAGGTA
+
@CDBAA?;2444-9991;@=11,11
@31DOL:00011:00290
ACGAGTGCGTTCCCCATGTCGTAGGTACTC
+
?A?@@@ABBB?BCC:CCBBABCCCCB;<<B
@31DOL:00011:00298
CGTGTCTCTTACGGCACAGGATTTTGTGTAGAG
+
,2,////,/,///78689969@;;244444444
@31DOL:00014:00286
ACGAGTGCGTTCCCCATGTCGTAGGTACTC
+
BB???@AAAA@ABC:CAABBECCC@C<<<C
@31DOL:00015:00277
ACGAGTGCGTTCCCCATGTCGTAGGTACTCC
+
BB?AAAAAAA@ACD:D::9>@@@@>@@@@@>
@31DOL:00016:00284
TCTCTATGCGCTCCACATGTCTAAGGT
+
BCB>?@ACCCCCC@DDCBA?@AB@C@C
@31DOL:00016:00287
ACGAGTGCGTTCCCCATGTCGTAGGTACTC
+
BB?AAAAABB?BCC:CABBBBCBBCB;<<C
@31DOL:00022:00279
TGATACGTCTCCTTCCTTAGTTACTTCA
+
BBBABBBBBBB@B@D@B@BBB@BBB@AB
@31DOL:00024:00264
ACGCTCGACATGCCCAGGTACAGGAG
+
ABCCCAA@BAAABHBAA>ABBCC@ED
@31DOL:00027:00264
ACGAGTGCGTTCCCCATGTCGTAGGTACTC
+
AA?@@BCB=92444,9=>@BCCCC@B;<<C
@31DOL:00027:00286
ACGAGTGCGTTCCCCACTGTCGTA
+
BBB@BCA;66,/11+1////99;/
@31DOL:00029:00276
TACTGAGCTACACACACAGAAAGATTGGTG
+
AAAAAA@@>AB@B@C@;;444-99969=?@
@31DOL:00030:00278
ACGAGTGCGTTCCCCATGTCGTAGGTACTC
+
@A?AAABBB@6944,9=@@CDCBB??9<;B
@31DOL:00030:00296
TACTGAGCTACACACACAGAAAGATTGGT
+
@@@AABCBBBBBDCB?4499909@@>BDE
@31DOL:00031:00277
ACGAGTGCGTTCCCCATGTCGTAGGTACTC
+
BB>??BHB=:2444,9??@BDCCC@B@@@C
@31DOL:00032:00266
TCTCTATGCGCTCCACATGTACTG
+
BBEBBBBBBCBBB@CDCBBAA?BB
@31DOL:00034:00252
ACGCTCGACCATGCCCAGGTACAGGAG
+
BB8<;BA9424;999-4424@944244
@31DOL:00035:00277
AGCACTGTAGCTGTCACTAGTTACTTGT
+
<<DCDCCCBBBBBBCBBBDAA?ACB@BB
@31DOL:00035:00282
ACGAGTGCGTTCCCCATGTCGTAGGTACTC
+
BBBBBBB@992444,9@@ACCDBC@CA@@B
@31DOL:00035:00295
AGCAATGTAGCTGTCACTAGTTACTTGT
+
;;BC@BCAAABCCBABBBBCC@B??>@B
@31DOL:00036:00268
ACGAGTGCGTTCCCCATGTCGTAGGTACTC
+
BBB@BBCA992444,9@@@BCCCC@BA@AC
@31DOL:00037:00265
TACTGAGCTACCACACACAGAAAGATTGGTG
+
@?ABB@;1011,1;;??CCCCN==;A;?;><
@31DOL:00037:00269
TGATACGTCTCCTTCCTTAGTTACTTCA
+
B@@?BBCBABB?B@C@B@BAB?BBD@BC
@31DOL:00038:00253
TCTCTATGCGCTCCACATGTCTAAGGT
+
CBCCCCBCBA>>B@EECCA<<>CACAC
@31DOL:00039:00285
ACGAGTGCGTTCCCCATGTCGTAGGTACTC
+
@A>@@ABBBB@BDC:C<=<A@<11-011//
@31DOL:00042:00275
AGCACTGTAGCTGTCACTAGTTACTTGT
+
<<CCCCCBBBB?BCCCCCEDE?B??=@C
@31DOL:00042:00282
ACGAGTGCGTTCCCCATGTCGTAGGTACTC
+
AA?ABBB;992994-9@@@ABCCC@@@@@C
@31DOL:00042:00296
ACGAGTGCGTTCCCCATGTCGTAGTACGTC
+
AA???BBBDB>A9?2@9<1@<<--,,,,,,
@31DOL:00045:00256
ACGAGTGCGTTCCCCATGTCGTAGGTACTC
+
BBBBBBB@=92444,9@@ABCDBC@AABBC
@31DOL:00046:00282
ACGAGTGCGTTCCCCATGTCGTAGGTACTC
+
AA>?BBCA992444,9@@@CCCCC@BA@@C
@31DOL:00046:00298
ATATCGCGAGGGTATGGAAGACTCTATA
+
BBABBBBBAAB@ABBB?A?ABBBBA@>?
@31DOL:00047:00260
ACGAGTGCGTTCCCCATGTCGTAGGTACTC
+
AA>?BBB@992444,9@@ACCCCD@A@??B
@31DOL:00048:00262
CGTGTCTCTAGGCACAGGATTTTGTGTAG
+
@@BBBCCCCBB@BBBB@:9444,9@ACCC
@31DOL:00048:00292
ACGAGTGCGTTCCCCATGTCGTAGGTACTC
+
@@<?BCCA992444,9@@ABCCBB?C@@@C
@31DOL:00004:00307
ACGAGTGCGTTCCCCATGTCGTAGGTACTC
+
BB?AAABBCC?BAA7BAABBCCCCCBAAAB
@31DOL:00004:00325
AGCACTGTAGCTGTCCTATTACTTGT
+
==CJIDA?>BBBBBCBCAAAACCABB
@31DOL:00004:00344
ACGAGTGCGTTCCCCATGTCGTAGGTACTC
+
ABBB@ACBA;2444/9@>>@BBBA?B@;99
@31DOL:00007:00305
ACGAGTGCGTTCCCATGTCGTA
+
ABBABBA;99244-444/780,
@31DOL:00007:00310
ACGAGTGCGTTCCCCATGTCGTAGGTACTC
+
?A?ABBAA@@?BCC:CABBBCCCCCC<<<B
@31DOL:00008:00325
ACGAGTGCGTTCCCCATGTCGTAGGTACTC
+
?A?AAAAABB@BCD:FBBBBCCCCCC<<<F
@31DOL:00011:00322
TCTCTATGCGCCTACCATGTCTAAGGTACTG
+
,,,,,/699=>5494:;@?=?@@=@ACCC=<
@31DOL:00014:00318
ACGAGTGCGTTCCCCATGTCGTAGGTACTC
+
BB???@AAAA@AAB9CBBBABBBC@C@AAB
@31DOL:00016:00337
CGTGTCTCTAGGCACAGGATTTTGTGTAG
+
BBBCDCC@@AC@CBBBCABAAA6=@=>>A
@31DOL:00017:00306
ACGAGTGCGTTCCCCATGTCGTAGGTACTC
+
CBAAABBAAA@ABC:CA@>=9=8858999>
@31DOL:00018:00349
TCTCTATGCGCTCCACATGTCTAAGGT
+
AA999<<@ACAAA@FC??>@;9<?@8<
@31DOL:00021:00328
TGATACGTCTCCTTCCTTAGTTACTTCA
+
AABBCCBA99959592497889899;=@
@31DOL:00021:00331
ATATCGCGAGGGTATGGAAGACTCTATA
+
BB@@@BBBCDD@EBBB@B@BBBB??;>;
@31DOL:00021:00332
CGTGTCTCTAGGCACAGGATTTTGTGTAG
+
@AAABCCCBBC?DBCBB?@CCC:AAABBC
@31DOL:00023:00337
AGCACTGTAGCTGTCACTAGTTACTTGT
+
>>;<;CDCBCB@AAC?=ABBB<@@@699
@31DOL:00024:00307
ACGAGTGCGTTCCCCATGTCGTAGGTACTC
+
BA>@@ACBCB=@==699@@BCCCCAC;<<C
@31DOL:00026:00329
ATATCGCGAGGGTATGGAAGACTCTATA
+
AA9;;A@@@BB>BCCCACCCBECBBB@@
@31DOL:00027:00313
ACGAGTGCGTTCCCCATGTCGTAGGTACTC
+
B@?@@@@ADCBDCC7A<<1=>>11,.///6
@31DOL:00028:00346
ATCAGACACGGACACAGCAGAACACAC
+
ACC@?@BCCD?BBBCCCFCGC@CBBBC
@31DOL:00031:00334
ACGAGTGCGTTCCCCATGTCGTAGGTACTC
+
BA>??BCBA>6944,9=@@BDCCCBB@@@C
@31DOL:00032:00334
ACGAGTGCGTTCCCCATGTCGTAGGTACTC
+
BB>@@BCBBB=@==6===>ACCBCCB@@@C
@31DOL:00033:00313
ACGAGTGCGTTCCCCATGTCGTAGGTACTC
+
BA<?BBCB=92444,9>>@BDCCCBB@@@B
@31DOL:00035:00323
ACGAGTGCGTTCCCCATGTCGTAGGTACTC
+
BA>@BBDB=:2444,9=>@@CC@B>A;;;B
@31DOL:00037:00339
TCTCTATGCGCTCCACATGTCTAAGG
+
BBCCBBBBCBCAB?AD=949999696
@31DOL:00038:00312
ACGAGTGCGTTCCCCATGTCGTAGGTACTC
+
BBCBBBBBBB?BCC9CAAAAA@BC@@@ACB
@31DOL:00039:00332
ACGAGTGCGTTCCCCATGTCGTAGGTACTC
+
BBABBB??@C@CBC9B@A@@A@BB?BF@AC
@31DOL:00048:00318
ACGAGTGCGTTCCCCATGTCGTAGGTACTC
+
AA>@BCDB=92444,9@AA@BB@@=@AABC
@31DOL:00048:00343
TCTCTATGCGCACATGTCTAAGGTACTG
+
BBBBAAACBBBCDCCAA?><<@?BCCCC
@31DOL:00004:00359
ACGAGTGCGTTCCCCATGTCGTAGGTACTC
+
BB>@@ABCCC>@?=6A=@@@DCBC@C<<<B
@31DOL:00004:00393
ACGAGTGCGTTCCCCATGTCGTAGGTACTC
+
@A>@@@BCCC=@?=6A@ABBECBC@C<<<B
@31DOL:00005:00353
ACGAGTGCGTTCCCCATGTCGTAGGTACTC
+
BB?@BBBBBB=?==6A=@@BCCCC@C;;;A
@31DOL:00005:00380
ACGAGTGCGTTCCCCATGTCGTAGGTACTC
+
?@>?BBBCBBAAA?7BABBBCCCC@B;;9?
@31DOL:00006:00377
ACGAGTGCGTTCCCCATGTCGTAGGTACTC
+
BB?@@@BCCC@BAA9B=@@BCCCCCCAAAC
@31DOL:00007:00350
ACGAGTGCGTTCCCCATGTCGTAGGTACTC
+
BB?@BBBBBB>BCC:FBBBCCCCC@C<<<B
@31DOL:00007:00395
ACGAGTGCGTTCCCCATGTCGTAGGTACTC
+
@BBBB?CBBA6944-9999@@@99589999
@31DOL:00008:00350
ACGAGTGCGTTCCCCATGTCGTAGGTACTC
+
@BB@@>CBA;2444/9999@@>11-0111/
@31DOL:00008:00371
ACGAGTGCGTTCCCCATGTCGTAGGTACTC
+
ABBBBABCCC?CBB9B=?==A@=?=>999>
@31DOL:00008:00383
ACGAGTGCGTTCCCCATGTCGTAGGTACTC
+
BB?@@@BBBB@CEC:CAABACCCC@B@@AC
@31DOL:00008:00398
ACGAGTGCGTTCCCACTGTCGTAGA
+
BABBABC?44599094444994484
@31DOL:00012:00391
TGATACGTCTCCTTCCTTAGTTACTTCA
+
BBBABBBBBBB@D@D@A@?AA@ABB@BD
@31DOL:00016:00377
ATCAGACACGGACACAGCAGAACACAC
+
BB?BBBBBBB?BC??????===@@ABB
@31DOL:00016:00382
TGATACGTCTCCTTCCTTAGTTACTTCA
+
BBBABBBCBBA@C@D@C@CBB@BBB@BC
@31DOL:00018:00399
ACGAGTGCGTTCCCCATGTCGTAGGTACTC
+
BBBAA?BBBB?ABC:F@@?ABB@A?B<<<B
@31DOL:00020:00385
ATATCGCGAGGGTATGGAAGACTCTATA
+
B@ABBBBBAAB?ABBC?C?BBBBCAAA?
@31DOL:00020:00396
TCTCTATGCGCTCCACATGTCTAAGGT
+
BBAAACCBBAAAA@BDBBB@@AA@B@C
@31DOL:00021:00393
ACGAGTGCGTTCCCATGTCGTAGTACTC
+
BA?@BBCB=:244-99@;1////./668
@31DOL:00022:00378
ACGAGTGCGTTCCCCATGTCGTAGGTACTC
+
BB>ABBBBBB@CCC:C:::BCCBC@BAABC
@31DOL:00026:00360
AGCACTGTAGCTGTCACTAGTTACTTGT
+
<<CEFCCBBBBBBBBB@@BAA@BBB>@A
@31DOL:00027:00372
ACGAGTGCGTTCCCCATGTCGTAGGTACTC
+
BBB=??BBBB?@CC:C:::BBB===?899?
@31DOL:00028:00354
ACGAGTGCGTTCCCCATGTCGTAGGTACTC
+
BB??BBCBAA>AA?6??=@>@@AA?@;<<C
@31DOL:00029:00357
ACGAGTGCGTTCCCCATGTCGTAGGTACTC
+
BB?@BBHB==6944,9?ABCCCCC@A@AAC
@31DOL:00032:00397
ACGAGTGCGTTCCCCATGTCGTAGGTACTC
+
BB>@BBCBBBAAA?6?=??BCGCC@C;<<C
@31DOL:00033:00385
ACGAGTGCGTTCCCCATGTCGTAGGTACTC
+
BB?AABCCA@=?==2?@@@CCCCC@BBBBC
@31DOL:00034:00389
ACGAGTGCGTTCCCCATGTCGTAGGTACTC
+
BB?@@BCCBE?AAA6????CCCBB@A:<<C
@31DOL:00035:00364
ACGAGTGCGTTCCCCATGTCGTAGGTACTC
+
CBB?BBCB==6944,9?ABBBDCCAB@@@C
@31DOL:00036:00385
ACGAGTGCGTTCCCCATGTCGTAGGTACTC
+
BABBBBB=992999/9@@ACCCBC@AFAAC
@31DOL:00037:00377
ACGAGTGCGTTCCCCATGTCGTAGGTACTC
+
BB>??BCB@=;==92?@@@CCCCC@A:<<C
@31DOL:00038:00393
ATATCGCGAGGGTATGGAAGACTCTATA
+
<CBBB>@@@=959944242444/6.006
@31DOL:00039:00357
ACGAGTGCGTTCCCCATGTCGTAGGTACTC
+
AA>??BBCCC@DBA9B:;;>CB8:88999>
@31DOL:00042:00368
ACGAGTGCGTTCCCCATGTCGTAGGTACTC
+
BB>?BBCA992444-9@@ACHBCC@AA@AC
@31DOL:00046:00352
ACGAGTGCGTTCCCCATGTCGTAGGTACTC
+
AA>@BBB;992994-9A@ABCCCC@AABBC
@31DOL:00046:00372
ACGAGTGCGTTCCCCATGTCGTAGGTACTC
+
AA???@AA@@?@CC:C:;;ABA8:58999>
@31DOL:00047:00368
ACGAGTGCGTTCCCCATGTCGTAGGTACTC
+
AA?AABCHBA=?==6==?>?CC?@=@;;;@
@31DOL:00047:00399
ACGAGTGCGTTCCCCATGTCGTAGGTACTC
+
BA>@@BCB?=6944,9?ABBCCCCAB;<<C
@31DOL:00004:00410
TGATACGTCTCCTTCCTTAGTTACTT
+
4>=><<<1-,,*,*,*/7488?;996
@31DOL:00004:00415
TGATACGTCTCCTTCCTTAGTTACTTCA
+
BBBBBCC::<B?B=A=A@BBCBCCC?AA
@31DOL:00004:00417
ATCAGACACGGACACAGCAGAACACAC
+
A@BABCBBBB@BBBCEBBB>>;=9:9>
@31DOL:00005:00449
TCTCTATGCGCTCCACATGTCTAAGGT
+
BBCBBACBCCBBB@DDBB@?@AC@B@C
@31DOL:00006:00426
ACGAGTGCGTTCCCCATGTCGTAGGTA
+
BBBAA?BB@;6444/9999@@=11,01
@31DOL:00006:00427
CGTGTCTCTTACGGCACAGGATTTTGTGTAGAG
+
494449///,///788896566770////////
@31DOL:00006:00441
TGATACGTCTCCTTCCTTAGTTACTTCA
+
@ABF@=9999969;>>B=@@B?BBC@BA
@31DOL:00007:00446
ACGAGTGCGTTCCCCATGTCGTAGGTACTC
+
AC@A??;;<CADDD:E==<BBBBC@CBCBC
@31DOL:00008:00404
ACGAGTGCGTTCCCCATGTCGTAGGTACTC
+
BA?@@@BBBB?BCC:F@A@ACCCCCC<<<C
@31DOL:00009:00407
ATCAAACACGGACACAGCAGAACACAC
+
?>?AA?AAAA?@@ABCBBBBB>?BBBB
@31DOL:00009:00427
TCTCTATGCGCTCCACATGTCTAA
+
444AADCCBDEBB>@>9111,,*)
@31DOL:00009:00440
ACGCTCGACATGCCCAGGTACAGGAG
+
BBBBBBBBCCBBDD>CC@BBBBB@BC
@31DOL:00010:00426
AGCACTGTAGCTGTCACTAGTTACTTGT
+
<@EECCAABBBBBBBBBCCCC?BCD@?A
@31DOL:00010:00433
CGTGTCTCTAGGCACAGGATTTTGTGTAG
+
@ABBBBCCCFC@BBBBB@ACBC::::CCC
@31DOL:00011:00410
TCTCTATGAGCTCCACATGTCTAAGGT
+
DCCCABBBEBCBD@AAB=999??<?=@
@31DOL:00011:00428
TACTGAGCTACACACACAGAAAGATTGGT
+
BBBCBCD@?@BBDCBBDCBCB=9;;<@58
@31DOL:00012:00441
TGATATGTCTCCGTTCCTTAGTTACTTCA
+
99@@>84433424424242344248;849
@31DOL:00013:00425
ATATCGCGACGGGTATGGAAGACTCTATAAAG
+
>@<<<A@?4444-499;;@=@@=@>>>7>>88
@31DOL:00013:00438
AGCACTGTAGCTGTCATTAGTTACTTGT
+
==DCECA@BBBCBBB9<8<BC?CDA?AB
@31DOL:00016:00444
TAGTATCAGCCTCCGCCATGACGAAGGTATTCC
+
@@B@>@B499;99249:;BHCBBB=A=@A@=A=
@31DOL:00017:00408
ACGAGTGCGTTCCCCATGTCGTAGGTACTC
+
BB?AAAAAAA@ABC:F@@?ABB@A?B;<<B
@31DOL:00018:00409
ACGAGTGCGTTCCCCATGTCGTAGGTACTC
+
BA?ABBCBBB?AA?6?=??ABBCC@B;<<B
@31DOL:00018:00423
ACGAGTGCGTTCCCCATGTCGTAGGTACTC
+
BB>??BCBDC?BAA9A???DCCCCCB@@@B
@31DOL:00019:00425
ACGAGTGCGTTCCCCATGTCGTAGGTACTC
+
AA???@A@BB@BCC:C::9=@@8888;;;@
@31DOL:00021:00416
ACGAGTGCGTTCCCCATGTCGTAGGTACTC
+
BB?AAACBDBAAA?6?=@?ABECC@B@@@C
@31DOL:00021:00423
ACGAGTGCGTTCCCCATGTCGTAGGTACTC
+
BA<??BCBBC?CBB9B???ACCCC@C;<<B
@31DOL:00022:00422
ACGCTCGACATTGCCCAGGTACAGGAG
+
@B>BA@BBA@@?@BCAAA?ABDCC@AA
@31DOL:00022:00439
TAGTATCAGCCTCGCCATGACGAAGGTATTCC
+
BBBBECDBBB?AA@@=@BBBCAA?B@BAB>?=
@31DOL:00023:00408
ACGAGTGCGTTCCCCATGTCGTAGGTACTC
+
BB<??AABBB@BCD:F@@@BCB@@?B;<<B
@31DOL:00023:00428
CGTGTCTCTAGGCACAGGATTTTGTGTAG
+
BBBBBCCCCAB?BBBDG@CCCB9AAAECC
@31DOL:00025:00440
ATCAGACACGGACACAGTCAGAACACAC
+
B@@@?@>?94244444///8//,/////
@31DOL:00027:00437
TGATACGTCTCCTTCCTTAGTTACTTCA
+
BBBBBBCBBBB@D@D@B@BBB@BBB@@A
@31DOL:00028:00403
ACGAGTGCGTTCCCCATGTCGTAGGTACTC
+
CB>?BBCBA@>A??6?9;;BBB@B?BAAAC
@31DOL:00029:00409
TCTCTATGCGCTCCACATGTCTAAGGT
+
BBECAAACEBBBB@DDCBBAAEC@C@C
@31DOL:00036:00426
ACGAGTGCGTTCCCCATGTCGTAGGTACTC
+
BBBBBBBBCC@BA?6?4;9>??9968999>
@31DOL:00038:00439
ACGAGTGCGTTCCCCATGTCGTAGGTACTC
+
BB>@BBB@992444,9>>@CCCCCBBBBBC
@31DOL:00039:00426
TAGTATCAGCCTCGCCATGACGAAGGTATTCC
+
BBBBBCCBBB@=?;;9<BB>A;:69>>>>695
@31DOL:00039:00447
TCTCTATGCGCTCCACATGTCTAAGGT
+
BCCCA@ACCCCBC@DDAA@@AAB@DBC
@31DOL:00040:00411
ACGAGTGCGTTCCCCATGTCGTAGGTACTC
+
AA?ABBC@992444-9A@ABCGCCB?@AAC
@31DOL:00044:00406
TACTGAGCTACACACACAGAAAGATTGGT
+
;;@DHECAAABBAAAB@;444-9>>=BBD
@31DOL:00046:00410
ACGAGTGCGTTCCCCATGTCGTAGGTACTC
+
AA?ABBA;442999/9@@@ABBBC@@@@BB
@31DOL:00048:00411
ACGAGTGCGTTCCCCATGTCGTAGGTACTC
+
AA?ABBA;442999/9@@@ACCCC?@@@BC
@31DOL:00048:00415
TAGTATCAGCCTCGCCATGACGAAGGTATTCC
+
CBBAAAGCAB?999@=ABCCB;:69;>>>696
@31DOL:00049:00433
CGTGTCTCTAGGCACAGGATTTTGTGTAG
+
BABBBCCCDBB?BBBAA=9444,9@@ACC
@31DOL:00049:00434
ATATCGCGAGGGTATGGAAGACTCTATAG
+
BBAABBBDDCC@CBBB=@=ACCCG??@99
@31DOL:00004:00454
ACGAGTGCGTTCCCATGTCGTAGGTACTC
+
BBBBBBBBAA?BC>CBBBBDBBB@A@@AB
@31DOL:00004:00458
CGTGTCTCTAGGCACAGGATTTTGTGTAG
+
@AAABCBCCDC@BBBB@?@@::6>>7,,,
@31DOL:00004:00486
TACTGAGCTACACACACAGAAAGATTGGT
+
A@@@AABA?AAAAACCBA944-9>><A?A
@31DOL:00005:00451
ACGAGTGCGTTCCCCATGTCGTAGGTACTC
+
=@>BBACBA;2444/9999A@@99478444
@31DOL:00005:00452
AGCACTGTAGCTGTCACTAGTTACTTGT
+
@?CBCCBBABBCCCBBBBBAA@AAC@AA
@31DOL:00005:00454
ACGAGTGCGTTCCCCATGTCGTAGGTACTC
+
BBBBBBBBBB@@BB:CAABBBB@=>A;<<C
@31DOL:00006:00450
ACGAGTGCGTTCCCCATGTCGTAGGTACTC
+
B@BBBBCBAA>A??6??=ABDCCCAA@@AC
@31DOL:00006:00451
ACGAGTGCGTTCCCCATGTCGTAGGTACTC
+
AA?@BBBA@@?@CC:C:::?@@997:999>
@31DOL:00006:00452
ATCAGACACGGACACAGCAGAACACAC
+
A?BBBBBBABDAB?>?BBBAB>BBBBB
@31DOL:00006:00464
AACGAGTGCGTTCCCCATGTCGTAGGTACTC
+
A?ABBBBB@992999-9@@ABCCBC@BBBBC
@31DOL:00006:00495
TACTGAGCTACACACACAGAAAGATTGGT
+
BBBBBBD@>BBBCBDBD>444-899<A=@
@31DOL:00007:00481
ACGAGTGCGTTCCCCATGTCGTAGGTACTC
+
AA?AABCBB=6994,9?ABBCCCD@B@@@C
@31DOL:00007:00484
TCTCTATGCGCTCCACATGTCTAAGGT
+
BBBCAAABBBAAA@DDCBBBBEAACAC
@31DOL:00008:00453
TAGTATCAGCCTCGCCATGACGAAGGTATTCC
+
BBC::<BAA@>>@;;7<ABAAA?;@<>@@8;8
@31DOL:00008:00494
ACGAGTGCGTTCCCCATGTCGTAGGTACTC
+
?A?ABBHB=92444-9?>@@BACCAD@<@D
@31DOL:00010:00462
TACTGAGTTACACACACAGAAAGATTGGTGTTGCG
+
@@@AAACC@BBAACC@;;444-99848>A??<?A?
@31DOL:00010:00470
AGCACTGTACTGTCACTAGTTACT
+
:8984444999@B9446///,/66
@31DOL:00012:00459
ACGAGTGCGTTCCCCATGTCGTAGGTACTC
+
BA?@BBCDBA=?==2??A@BCCCC@C;<;C
@31DOL:00013:00482
ACGAGTGCGTTCCCCATGTCGTAGGTACTC
+
BB>@BBCB=92444-9@@ABCCCCAC@A@C
@31DOL:00014:00466
ACGAGTGCGTTCCCCATGTCGTAGGTACTC
+
AA?B;;;1/1,1//*/:@@BCCCC@CAAAC
@31DOL:00014:00468
ACGAGTGCGTTCCCCATGTCGTAGGTACTC
+
?@>AABCBDB=@?=6===>BCCBB?BAAAB
@31DOL:00014:00490
ACGCTCGACATGCCCAGGTACAGGAG
+
@BABBBBBCCCBBB>??=?CDCC@BB
@31DOL:00015:00488
AGCACTGTAGATGTCACTAGTTACTTGT
+
?@BBBBCBBCBCCBBCDCCAA?BCE@CC
@31DOL:00017:00461
ACGAGGCGTTCCCCATGTCGTAGGTA
+
BBCCB@B;;89??4>9<9>><11,11
@31DOL:00017:00470
ACGCTCGACATGCCCAGGTACAGGAG
+
BBBBBBBBCDCBAB?AB@BBBBB@BB
@31DOL:00019:00463
CGTGTCTCTAGGCACAGGATTTTGTGTAG
+
@AABBCCCCCC?BBBBCAABBA9AAAACC
@31DOL:00019:00492
ACGAGTGCGTTCCCCATGTCGTAGGTAC
+
@BA@@@CCCB@A>>7A<<1>@8--*,,,
@31DOL:00021:00478
ACGAGTGCGTTCCCCATGTCGTAGGTACTC
+
?@>@BBCBA>6944,9==@BCCCC@BA@AC
@31DOL:00021:00486
ACGAGTGCGTTCCCCATGTCGTAGGTACTC
+
BB>BBBBBDC@CCB:C??==@@8888;;9@
@31DOL:00021:00497
TAGTATCAGCCTCGCCATGACGAAGGTATTCC
+
>?B9;>CBBA@@A;99<BBAA;:6;<@@@695
@31DOL:00022:00489
ACGAGTGCGTTCCCCATGTCGTAGGTACTC
+
ABBA@ABBBC@CCB9?;<1;<;11,.////
@31DOL:00023:00470
CGTGTCTCTAGGCACAGGATTTTGTGTAG
+
@AAABCBCBBB?BBBBB@AAAA9AAABCC
@31DOL:00023:00481
TGATACGTCTCCTTCCTTAGTTACTTCA
+
BBB??BCCCBA?A@DBCABAA?BBD@BC
@31DOL:00024:00481
ACGAGTGCGTTCCCCATGTCGTAAGGTACTC
+
;@<>89499B>BBF:D:;1<:11,1,.////
@31DOL:00027:00489
ACGAGTGCGTTCCCCATGTCGTAGGTACTC
+
BBBBBBCBCBAAA?9A??>?BB??=@;;;B
@31DOL:00028:00469
ACGAGTGCGTTCCCCATGTCGTAGGTACTC
+
BA@AGECBBA;=994A<<<@AA994894=9
@31DOL:00031:00458
ACGAGTGCGTTCCCCATGTCGTAGGTACTC
+
BBBBBBBBB@?@CC:C;;:BBB8:48999>
@31DOL:00032:00475
ACGAGTGCGTTCCCCATGTCGTAGGTACTC
+
BB>?@AABBC@CCC:C@??>?B@@<@;;;B
@31DOL:00033:00482
CGTGTCTCTAGGCACAGGATTTTGTGTAG
+
@@AAACBDBBC?BBCC???;;;5777,--
@31DOL:00034:00459
TCTCTATGCGCTCCACATGTCTAAGGT
+
CCCC@@ACCEECC?BCCDBABCA?BA<
@31DOL:00034:00472
ACGAGTGCGTTCCCCATGTCGTAGGTACTC
+
AA?AABCBAA>A??6????BDEBA>?9<<B
@31DOL:00035:00490
ACGAGTGCGTTCCCCATGTCGTAGGTACTC
+
BCCBBBBBBB@AAB:C@@@=>>9958999>
@31DOL:00036:00457
ACGAGTGCGTTCCCCATGTCGTAGGTACTC
+
AB?ABBDB=92999-9?@@ABB@@=@@@@C
@31DOL:00036:00482
ACGAGTGCGTTCCCCATGTCGTAGGTACTC
+
@;;<@AA@CC>AAA4A999>=88=;;>>=>
@31DOL:00037:00475
TGATACGTCTCCTTCCTTAGTTACTTCA
+
CCC@@ADCCCBADAC@C@BBB>@@>?@>
@31DOL:00038:00491
ACGAGTGCGTTCCCCATGTCGTAGGTACTC
+
BB?AABCBB=;===2=>ABBBCAB@?@AAC
@31DOL:00042:00485
ATATCGCGAGGGTATGGAAGACTCTATA
+
BABBBBBCECCABBBB?B@BBBBB?>@>
@31DOL:00042:00495
ACGAGTGCGTTCCCCATGTCGTAGGTACTC
+
AA>@@BCB=:2444,9=>@BDCCC@C;<<B
@31DOL:00043:00454
ACGAGTGCGTTCCCCATGTCGTAGGTACTC
+
BBCCBBCBBA>A??6?9;;?CC9858999>
@31DOL:00043:00487
ACGAGTGCGTTCCCCATGTCGTAGGTACTC
+
BBBABBB@992444-9@AACDBBC@;;;@@
@31DOL:00044:00487
ACGAGTGCGTTCCCCATGTCGTAGGTACTC
+
AA?ABBCBB>;==92==@@BCC??<?;;;A
@31DOL:00046:00453
ACGAGTGCGTTCCCCATGTCGTAGGTACTC
+
==?ABBCB?=6944,9@@@CCC::6:;;;@
@31DOL:00046:00456
ACGAGTGCGTTCCCCATGTCGTAGGTACTC
+
?@?ABBCA992444,9>>>BCCCC@@AAAC
@31DOL:00046:00469
ATCAGACACGGACACAGCAGAACACAC
+
A?B@@@BBBB?BBBCDCCFDB?CCBBB
@31DOL:00046:00490
AGCACTGTAGCTGTCACTAGTTACTTGT
+
@?BBCBCCAABBBBCA@@@AA@B@B?BB
@31DOL:00004:00503
ACGAGTGCGTTCCCCATGTCGTAGGTACTC
+
BB>?BBCB@@>ADC:FAAABCDCCBB<?=B
@31DOL:00012:00507
ATATCGCGAGGGTATGG
+
?@>99<BBBEF@DBBBC
@31DOL:00014:00519
ACGAGTGCGTTCCCCATG
+
@BBABBC?::2/11+11,
@31DOL:00026:00515
ACGAGTGCGTTCCCCATGTCGTAGGTACTC
+
BA?ABBCB>=;@AA7BBCCCCCCC@B@@@C
@31DOL:00026:00518
TAGTATCAGCCTCGCCATGACGAAGGTATTCC
+
BBBAAACBBBABBA@>ACCCCAA?BADDD?C@
@31DOL:00027:00533
GGTACTGAGCTCAC
+
404449>B9-,,,*
@31DOL:00028:00521
ACGAGTGCGTTCCCCATGTCGTAGGTACTC
+
?A>BBBDB?>=ABB7C<<<ACCBB>B;;88
@31DOL:00028:00525
ACGAGTGCGTTCCCCATGTC
+
BBBBBBC>=95111+11///
@31DOL:00029:00515
TAGTATCAGCCTCGCCATGACGAAGGTATTCC
+
BBCBABCCCC@@B998;AB=B<:8<?A@A=@=
@31DOL:00037:00534
ATATCGCGAGGGTATGGAAGA
+
9@>@8=4999914908+*)**
@31DOL:00038:00519
AGCACTGTAGCTGTCACT
+
<<DCCCCCBBBBBBB@>B
@31DOL:00038:00523
ACGAGTGCGTTCCCCATGTCG
+
BBBBBBCB>;2444/9>@@BB
@31DOL:00039:00524
ACGAGTGCGTTCCCCATGTCG
+
BBBBBBCB9::<CC9DCCCEC
@31DOL:00045:00530
ACGAGTGCGTTCCCCATGTCGTA
+
CCCCB<<9996999,444/////
@31DOL:00046:00542
AGCACTGTAGCTGTCACTAGTTACTTGTGTGC
+
<;CCB?A==;1//7:@@B@975;11,///,,,
@31DOL:00047:00535
ACGAGTGCGTTCCCCATGTCGTAGGTACTC
+
AA?ABBCBBB@BEC:CDDCBBBAA@@@@A>
@31DOL:00034:00795
TCTCTATGCGCTCCACATGTCTAAGGTA
+
99449;9;<AAABAF<<;B==9A54244
@31DOL:00035:00803
ACGAGTGCGTTCCCCATGTCGTAGGTACTC
+
AAB999>>995949-4BABDBCCC@>?BBC
@31DOL:00037:00802
ACGAGTGCGTTCCCCATGTCGTAGGTACTC
+
CBBBBBBB==6::4,9BABCBCCD@AABBC
@31DOL:00037:00812
ACGAGTGCGTTCCCCATGTCGTAGGTACTC
+
BBBBBBDBCE?CBB9BABBCBBBB@?@B@B
@31DOL:00037:00815
ACGAGTGCGTTCCCCATGTCGTAGGTACTC
+
?BB99;>>9969@@4ACBBBBBBA?BBBBC
@31DOL:00038:00818
ACGAGTGCGTTCCCCATGTCGTAGGTACTC
+
BBBBBBA@442999/9>@BCCDCC@C<<<B
@31DOL:00039:00814
ACGAGTGCGTTCCCCATGTCGTAGGTACTC
+
BBBBBBDBA@>A??6A=@?BCCCB@BBBBC
@31DOL:00040:00805
ACGAGTGCGTTCCCCATGTCGTAGGTACTC
+
BB@ABBBB==;===6@BBBCBCCC@ABBBB
@31DOL:00040:00813
ACGAGTGCGTTCCCCATGTCGTAGGTACTC
+
BBA@ABDBBA>A??6??@ABCCDC@B?BBB
@31DOL:00040:00815
ACGAGTGCGTTCCCCATGTCGTAGGTACTC
+
BB;?=>999959@@4@9999999>;>999?
@31DOL:00040:00818
ACGAGTGCGTTCCCATGC
+
BC8991////,/857,//
@31DOL:00040:00819
TAGTATCAGCCTCGCCATGACGAAGGTATTCC
+
BBCBBBCBACBCDBA?B;8881112;<8BCA>
@31DOL:00041:00805
ACGAGTGCGTTCCCCATGTCGTAGGTACTC
+
BB?BBBB>@@;@@@6@BBBCBGCC@@ABCB
@31DOL:00041:00814
ATATCGCGAGGGTATGGAAGACTCTATAG
+
@B9<;CECECC?CCCC=A=ACCCBBBBCB
@31DOL:00041:00816
TGATACGTCTCCCTCCTTAGTTACTTCAG
+
9484444;/-,,*,,*,*,,/,4442444
@31DOL:00041:00820
TCTCTATGCGCTCCACATGCTAAGGT
+
44444944>944424;444///,/,/
@31DOL:00041:00827
TGATACGTCTCCTCTTAG
+
BB@@;99978;,1/,***
@31DOL:00042:00815
ACGAGTGCGTTCCCCATGTCGTAGGTACTC
+
AA>@BBCB=92444,9@@@CCCCCBA?@@C
@31DOL:00042:00817
ACGAGTGCGTTCCCCATGGTCGTAGGTACTC
+
CB@BBCCBCB>A@@4>9969@@A9;789;9<
@31DOL:00042:00823
ACGAGTGCGTTCCCCATGTCGTAGGTACTC
+
@B@@ABBB=:2444-9?@@BDCBC@C<<<C
@31DOL:00042:00826
ACGAGTGCGTTCCCCATGTCGTAGGTACTC
+
BBAB9;<A@@5;99/99999<9>?<?894=
@31DOL:00042:00829
ACGAGTGCGTTCCCCATGTCGTAGGTACTC
+
CBCB9<<CCC@FFC9B<<9>>>9858989>
@31DOL:00043:00801
ATATCGCGAGGGTATGGAAGACTCTATA
+
AAABBBBBBDD@CCCC?B?BCCCC@@@?
@31DOL:00043:00802
TAGTATCAGCCTCGCCATGACGAAGGTATTCC
+
BBCCDCCAAA@@@9929@@999961,///,/,
@31DOL:00043:00831
ACGAGTGCGTTCCCATGTCGTAGGTACTC
+
BB@ABABC@@=@B>C;<;@@@??=?;:;@
@31DOL:00043:00832
ACGAGTGCGTTCCCCATGTCGTAGGTACTC
+
ABBB==>>995999-444444487774444
@31DOL:00044:00815
ACGAGTGCGTTCCCCATGTCGTAGGTACTC
+
BB@@@BCBB@8::4,9=@@BCCBC@C@@@C
@31DOL:00044:00824
TAAGCTACACACACAGAAAAGTTGGTGC
+
::<<CCCDCCBCA;;4444/8>;>=EBC
@31DOL:00045:00811
ACGAGTGCGTTCCCCATGTCGTAGGTACTC
+
BBAAAB?>@A7;9;-9BABBBBBA@BBBBC
@31DOL:00046:00809
AGCACTGTAACTGTCACTAGTTACTTGT
+
B?@@CECCB?BBCEDBDCCA?<@==;@A
@31DOL:00046:00811
TACTGAGCTACACACACAGAAAGATTGGT
+
A@@BBBA@@BBBCBB@;;88809996843
@31DOL:00046:00812
TACTACACACACAGAAAGATTGGTGC
+
BBBBBCCCBE;;;444-88944;;;@
@31DOL:00046:00834
ACGAGTGCGTTCCCCATGTCGTAGGTACTC
+
ABAABBBBBB@CCC:D9;;;<;>@=@<<<B
@31DOL:00046:00839
ATATCGCGAGGGTATGGAAGACTCTATA
+
9;:;////9:::CBBB@C>@@AA@880:
@31DOL:00047:00836
ATAGTTACTTGTGTGC
+
BCBBBEA@A?BBDCDC
@31DOL:00048:00810
ACGAGTGCGTTCCCCATGTCGTAGGTACTC
+
BB>=?BCB==5999/9CAABBCCB?BBBCC
@31DOL:00048:00827
ACGCTCGACCATGCCCAGGTACAGGAG
+
@B:99894424;444-4999@949694
@31DOL:00048:00833
ACGAGTGCGTTCCCCATGTCGTAGGTACTC
+
CBBBBDBCBC@CDG:C:;:BCC=A=::<<C
@31DOL:00048:00836
ACGAGTGCGTTCCCCATGTCGTAGGTACTC
+
BA@BBB@@AB?BCC:C;<;BBBAC@CBBBD
@31DOL:00048:00844
ACGAGTGCGTTCCCCATGTCGTAGGTACTC
+
9989949;992944,49999;;>?=?AAAA
@31DOL:00049:00829
ACGAGTGCGTTCCCCATGTCGTAGGTACTC
+
CCABBC@@>@5999/9BACBCCDC@BBBCB
@31DOL:00049:00834
ACGAGTGCGTTCCCCATGTCGTAGGTACTC
+
BBABBB;;=C@EDC9BA@@BBBCC@BBBCC
@31DOL:00049:00840
TATAGTCCTCCCCCTTTCCCCTTTTATTTT
+
***//44244;;;2;;-444,4992////*
@31DOL:00049:00842
TCTCTATGCGCTCCACATGTCTAAGTA
+
,,,,,,/49444424:994444/,///
@31DOL:00049:00847
ACGAGTGCGTTCCCCATGTCGTAGGTAC
+
9>?;:<DBCC@>>@111111/,/.,.//
@31DOL:00050:00044
ACGAGTGCGTTCCCCATGTCGTAGTACG
+
BCBAAABCDH?CBB6B<<1<<8******
@31DOL:00051:00038
TAGTAATCAGCCTTC
+
911-,*,2,,,*/,/
@31DOL:00053:00039
ACGAGTGCGTTCCCCATGTCGTAGGTACTC
+
>>?ABBDB=92999-9?>>9<;>@=?;;;C
@31DOL:00054:00009
TACTGAGCTACCACACACAGAAAGATTG
+
9<<94;E834494444444444-44924
@31DOL:00054:00034
ACGAGTGCGTTCCCCATGTCGTAGGTAC
+
CCCBBBBBBB@BHH:C<=1<>8--*,,,
@31DOL:00055:00004
CGTGTCTCTAGGCACAGGATTTTGTGTA
+
BCDCCCBCCBB>ABB>><9999/9A@@B
@31DOL:00055:00045
ACGAGTGCGTTCCCCATGTCGTAGGTACTC
+
AA?ABBBA992444,9@@@ACDBB@@FAAC
@31DOL:00056:00004
TCTCTATGCGCTCCACATGTCTAAGGT
+
@?CE@@ACDCBBB@CCBB;<;99<?<>
@31DOL:00058:00045
TCTCTATGCGCTCCACATGTCTAAGGT
+
BBBCAABCBBBAB@CDCDBEBEC@CAC
@31DOL:00059:00013
ATATCGCGAGGGTATGGAAGACTCTATA
+
BA@@@BBBBCD>CBBB@D@CEFBBBBAA
@31DOL:00059:00049
ACGAGTGCGTTCCCCATGTCGTAGGTACTC
+
>9799999CC@ECC7A<;1<88--*,,,,0
@31DOL:00060:00008
CGTGCTCTAGGCACAGGATTTTGTGTAG
+
ABBBDDDCBB?BBCCDBBAAA9EAACCB
@31DOL:00060:00049
ACGAGTGCGTTCCCCATGTCGTAGGTACTC
+
>>?@BBCB@=;==94?>?@@@@A@>A<<<C
@31DOL:00062:00026
ACGAGTGCGTTCCCCATGTCGTAGGTACTC
+
@@>?BBBBAA@BDC:C:;;@>>9958999@
@31DOL:00062:00043
TACTGAGCTACACACACAGAAAGATGATC
+
CBABBGDBBBAABBBCC:;;C=@>>>>88
@31DOL:00062:00045
TACTGAGCTACACACACAGAAAGATTGGT
+
BBBBBBCBBBBBBBCA;;444-99969>A
@31DOL:00063:00044
ACGAGTGCGTTCCCCATGTCGTAGGTACTC
+
AA?AABCB992444,9?>@BBBCCCB@@@C
@31DOL:00064:00005
ACGAGTGCGTTCCCCATGTCGTAGGTACTC
+
ABBBBBCBB@69994<BBBCCB@@=?;;;A
@31DOL:00065:00006
TGATACGTCTCCTTCCTTAGTTACTTCA
+
BBBBBBBBBBB@B@D@B?BAB@BB@@AB
@31DOL:00065:00007
CGTGTCTCTAGGCACAGGATTTTGTGTAG
+
>ABBBCCCCBB?ABBBB@ABBB:AAACCH
@31DOL:00066:00007
ACGAGTGCGTTCCCCATGTCGTAGGTACTC
+
?A???@BBBB@BCD:DBBBBBB??>>9<;B
@31DOL:00066:00030
ATCAGACACGGACACAGCAGAACACAC
+
?BBBB@BBBB?BBCCBBBCCB?ABBBB
@31DOL:00067:00012
ACGAGTGCGTTCCCCATGTCGTAGGTACTC
+
BA>??BBBBB@CCC:C;::BBCBB@CA@@C
@31DOL:00068:00041
ACGAGTGCGTTCCCCATGTCGTAGGTACTC
+
AA?BBBBAAA@BDF:D:;;=A@8:88999@
@31DOL:00069:00007
ACGAGTGCGTTCCCCATGCCGTAGGTACTC
+
?A???@AAAA@ABB:DAAA@BDBB?A>@@C
@31DOL:00070:00006
ACGAGTGCGTTCCCCATGTCGTAGGTACTC
+
AA?AAAABBB@BEC:C@@?ABC@B@BA@AB
@31DOL:00070:00029
TACTGAGCTACACACACAGAAAGATTGGT
+
BBABBBBB?::<BABBDBAADADDC:;9;
@31DOL:00071:00035
ATATCGCGAGGGTATGGAAGACTCTATAG
+
BAABBBBBAAA>?@BB=@>ACCCD>?@=?
@31DOL:00073:00013
ATATCGCGAGGGTATGGAAGACGAGG
+
BB??@BDDCCCBCCDE@C@CBAABB@
@31DOL:00073:00025
CGTGTCTCTAGGCACAGGATTTTGTGTAG
+
BBCCCCB@A@C@DBCAB=@9=92=A>>AC
@31DOL:00074:00044
ACGAGTGCGTTCCCCATGTCGTAGGTACTC
+
AB?ABBBBBB?AA?6????BBB@B?B;<<C
@31DOL:00075:00008
TAGTAACAGCTCCGCCATGACGAAGGTATTCC
+
49444844443424424344444999444249
@31DOL:00075:00019
ATCAGACACGGACACAGCAGAACACAC
+
BCCBABBBBC@CCBB;;<A9959>>@A
@31DOL:00077:00006
ACGAGTGCGTTCCCCATGTCGTAGGTACTC
+
ACB@@AECCC@ECHACC@@@>>9858999>
@31DOL:00078:00017
ATATCGCGAGGGTATGGAAGACTCTAT
+
BB@@@CBBBDF>CCBB@C@BBBBBABB
@31DOL:00079:00023
TCTCTATGCGCTCCACATGTCTAAGGT
+
BBBCCBBBBBB@B@DDBBCCCEB@C@C
@31DOL:00080:00033
ACGAGTGCGTTCCCCATGTCGTAGGTACTC
+
BBB??@AAAA@ACC:C:::B@A8:88999?
@31DOL:00081:00008
ACGAGTGCGTTCCCCATGTCGTAGGTACTC
+
BBBAAAAAAA@ABC:C@A??AA==<@;;;A
@31DOL:00081:00030
CGTGTCTCTAGGCACAGGATTTTGTGTAG
+
DCAA>A::=CCACDDBB>BCCC9CC@@@B
@31DOL:00081:00036
TGATACGTCTCCTTCCTTAGTTACTTCA
+
BBBBBBCBBBB@B@C@C@DBB?ABE@BD
@31DOL:00081:00045
ACGAGTGCGTTCCCCATGTCGTAGGTACTC
+
BB?ABBCBB=;==9299@>BCBCC@A@@AC
@31DOL:00082:00033
ACGAGTGCGTTCCCCATGTCGTAGGTACTC
+
BA>@@ACBBB=@?=6=?AABECCB@A?@@C
@31DOL:00082:00037
TGATACGTCTCCGTTCCTTGAGTTACTTCA
+
4489944444/,,2*,*,*,,,,*,2;9=?
@31DOL:00082:00043
ACGAGTGCGTTCCCCATGTCGTAGGTACTC
+
BA?AAABBDC?AA?6?=?>BBCB?>A9<;B
@31DOL:00083:00010
AACAGACACGGACACAGCAGAACACAC
+
B@CBBBBCBDABBBBBBBBAA?AAA?@
@31DOL:00083:00015
ACGAGTGCGTTCCCCATGTCGTAGGTACTC
+
@@>?BBCCBC?DFC9CBBBBBBBB@B???B
@31DOL:00084:00015
AGCACTGTAGCTGTCCTAGTTACTTGT
+
==CNDCCBBBCDC::8<B@98@;;5<A
@31DOL:00084:00021
TACTGAGCTACACACACAGAAAGATTGGT
+
@@@AAABA?AAA@@BDBA944-9>>;@?B
@31DOL:00085:00004
TACTGAGCTACACACACAGAAAGATTGGT
+
CBCBB@DA@::=BBBCEDDCCABBC?A=?
@31DOL:00086:00017
TGATACGTCTCCTTCCTTAGTTACTTCA
+
BBBBBBCAA?@=A@C@C@CBB?BAA?AC
@31DOL:00086:00027
ATATCGCGGGGGTATGGAAGACTCTA
+
BAB?=@44444+9?BC@C@C@AABB=
@31DOL:00086:00040
ATATCGCGAGGGTATGGAAGACTCTATA
+
CB??@CCCECCBECBC@B?BBBBBA@>?
@31DOL:00088:00006
ACGAGTGCGTTCCCCACTGTCGTAGT
+
BAA@@@@@>>5999,44444996//.
@31DOL:00088:00020
CGTGTCTCTAGGCACAGGATTTTGTGTAG
+
@BBBBBCCCBE?BBBCC@CDBB9AA@CCD
@31DOL:00089:00005
AGCACTGTAGCTGTCACTAGTTACTTGT
+
AADCCAECA@@9;9@@>>>99249>8=A
@31DOL:00089:00006
TCTCTATGCGCTCCACATGTCTAAGGT
+
444499=@BCCDF@DBAA99949898@
@31DOL:00089:00027
ACGAGTGCGTTCCCCATGTCGTAGGTACTC
+
BB??BBCBCB=@?=6=?AADBBBBAA:;;C
@31DOL:00089:00029
ACGAGTGCGTTCCCCATGTCGTAGGTACTC
+
BBBBB@AAAA:AAB:C@?@BBB==<?;;9@
@31DOL:00090:00004
ACGAGTGCGTTCCCCATGTCGTAGGTACTC
+
BB?@@@ABBB@BCD:DA@??BB=>?@;;;@
@31DOL:00090:00005
ATCAGACACGGACACAGCAGAACACAC
+
AABBB@?BBC?BBBBBCCCBB?BBBAA
@31DOL:00091:00040
ATCAGACACGGACACAGCAGAACACAC
+
BABBCBBBBC@CC?@949@>>;>999;
@31DOL:00091:00045
ACGAGTGCGTTCCCCATGTCGTAGGTACTC
+
AA???@ABCC?BAA9A<<<@@@99589988
@31DOL:00092:00021
CGTGTCTCTAGGCACAGGATTTTGTGTAG
+
ABBBBBCCBBB@BBBDC@BAAA9AAABCE
@31DOL:00093:00015
ATATCGCGAGGGTATGGAAGACTCTAT
+
CB???BBBBCC>CBBC@C@CBBBB@@@
@31DOL:00097:00041
ACGAGTGCGTTCCCCATGTCGTAGGTACTC
+
AB?AAABAAA@ABC:B;;:@C?8858999>
@31DOL:00099:00004
TCTCTATGCGCTCCACATGTCTAAGGT
+
BBCCBBACCDBBB@CDCDDDAAA?B@C
@31DOL:00050:00055
ACGAGTGCGTTCCCCATGTCGTAGGTACTC
+
@A?AABCB@=6944,9=@>BCDCBA@9<;B
@31DOL:00050:00076
TAGTATCAGCCTCGCCATGACGAAGGTATTCC
+
BBCBBBDCBB@?B@A=@BB@BA@>A@BCC@B@
@31DOL:00053:00054
ACGAGTGCGTTCCCCATGTCGTAGGTACTC
+
BB>@@BBBBB=@?=6=?=AABBCC@C;<<C
@31DOL:00055:00052
ACGAGTGCGTTCCCCATGTCGTAGGTACTC
+
BBB??=AAAA@ACC:C<@<@@>11,01///
@31DOL:00056:00084
ACGAGTGCGTTCGTAGGTACTC
+
?A?AAAAA@B@BBDDCBB@AAC
@31DOL:00056:00094
ACGCTCGACATGCCCAGGTACAGGAG
+
?A<?@ABBCBC;;;89B@BBBAA?AC
@31DOL:00063:00057
CGCTGTCTCTAGGCACAGGATTTTGTGTA
+
2,,,,222::4459>?@A?A@@@4999@?
@31DOL:00063:00062
ACGAGTGCGTTCCCCATGTCGTAGGTACTC
+
BBB@@ABBAA@ACC:G<=<@@@99589444
@31DOL:00065:00053
TACTGAGCTACACACACAGAAAGATTGGTG
+
@BBBCCECC;;<CBA?A@<99199824<<7
@31DOL:00066:00056
ACGAGTGCGTTCCCCATGTCGTAGGTACTC
+
CCBBBBCBBB6944-9991><<11,.////
@31DOL:00066:00060
ATCAGACACGGACACAGCAGAACACAC
+
BBBAABBBBB@CB???A?CBB>BBBBC
@31DOL:00071:00051
ACGAGTGCGTTCCCCATGTCGTAGGTACTC
+
AA?AAABBBC@CBB9B@@?BBA===?;;;@
@31DOL:00073:00090
ACGAGTGCGTTCCCCATGTCGTAGGTACTC
+
BCBBAABBAB@BCD:E==<AA>11,.////
@31DOL:00074:00069
ATATCGCGAGGGTATGGAAGACTCTATA
+
A>?@ABACCHD>::<C=@=@@==;;?>=
@31DOL:00074:00087
ACGAGTGCGTTCCCCATGTCGTAGGTACTC
+
@A?@BBCB=92444,9>>@CCCCC@A:<<C
@31DOL:00076:00066
TACTGAGCTACACACACAGAAAGGATTGGT
+
@@@AAAB><>AA@@CDBA999-9=@F@C@C
@31DOL:00081:00051
ACGAGTGCGTTCCCCATGTCGTAGGTACTC
+
BB>@@ACCCB=@==6==??ACCCC@CA@AC
@31DOL:00085:00087
ACGAGTGCGTTCCCCATGTCGTAGGTACTC
+
BB?ABBDB=92444,9=@@BCCCC@A?@@C
@31DOL:00088:00054
ACGAGTGCGTTCCCCATGTCGTAGGTACTC
+
BBBBBBBB@@?@CC:C@@??@@8==>999>
@31DOL:00092:00072
ATATCGCGAGGGTATGGAAGACTCTAT
+
BBBBBBBBBBB>B@BB8::;CCDCA@A
@31DOL:00093:00062
TGATACGTCTCCTTCCTTAGTTACTTCA
+
BBABBBBBABB@D@C@CABAB?BBB@B@
@31DOL:00093:00068
ATCAACACACAGAC
+
BBEC?BBCBC<:;B
@31DOL:00095:00071
TGATACGTCTCCTTCCTTAAGTTACTTCA
+
BBBBBBCA@ABADBDFB@A?BBCCCC@BC
@31DOL:00095:00074
TACTGAGCTACACACACAGAAAGATTGGT
+
@BAAA@@@B?BBBBCC@@9996;AA@C@C
@31DOL:00096:00054
ATATCGCGAGGTATGGAAG
+
AB944444/8,////,/,/
@31DOL:00096:00096
ACGAGTGCGTTCCCCATGTCGTAGTACGTC
+
BBCBABCCBE@CBB6A<;1;80,,,,,,,,
@31DOL:00099:00084
ATCAGACACGGACACAGCAGAACACAC
+
BBBBB@BBBC>BBBEBBBCEB>@ABBB
@31DOL:00051:00124
ATATCGCGAGGGTATGGAAGACTCTATA
+
BAA@ABCCDBB>DCEC@B@BBBCBBAA9
@31DOL:00052:00115
ACGAGTGCGTTCCCCATGTCGTAGGTACTC
+
?A?ABBCBA=;==92AABBECCCC@C;<=C
@31DOL:00053:00100
ACGAGTGCGTTCCCCATGTCGTAGGTA
+
BCBAAADCBA6944/994/66///,./
@31DOL:00053:00138
ACGAGTGCGTTCCCCATGTCGTAGGTACTC
+
@@?=994;9@>BAC:E:91>:1/,*,,**,
@31DOL:00054:00126
TAGTAACAGCCTCGCCATGACGAAGGTATTCC
+
>=A996;A@><?@;;7:A??>;;7<?@@A;<8
@31DOL:00055:00105
TAGTATCAGCCTCCCCCATGACGAAGGTATTCC
+
A@D@@ADB??944888+4:;;;442969>>696
@31DOL:00055:00132
ACGAGTGCGTTCCCCATGTCGTAGGTACTC
+
BBB?BBCB=:6944,9?ABBCCCC@A:;;C
@31DOL:00055:00139
ACGAGTGCGTTCCCCATGTCGTAGGTACTC
+
BB???BCC=96444,9@ABCCCDGAA?@@B
@31DOL:00061:00105
ACGAGTGCGTTCCCCATGTCGTAGGTACTC
+
AA?AABHB=92444,9@@ACCCCC@BA@AC
@31DOL:00063:00111
ACGAGTGCGTTCCCCATGTCGTAGGTACTC
+
BBBBB@AABB@BDD:E<<;@@@99589444
@31DOL:00064:00138
TCTCTATGCGCTCCACATGTCTAAGGT
+
BBBBCBCCAABCC@CEDDBC@ADCEDD
@31DOL:00065:00147
ACGAGTGCGTTCCCCATGTCGTAGGTACTC
+
AA>??AAAAA@AAC:CA@?@DECC@C;<<@
@31DOL:00070:00122
ATATCGCGAGGGTATGGAAGACTCTATA
+
BBAABBDCBCC?BBBB=@>ACCBC@>@@
@31DOL:00072:00107
ACGAGTGCGTTCCCCATGTCGTAGGTACTC
+
AA?AABHB=92444,9@@ACCCCC@B@AAC
@31DOL:00076:00104
TGAATACGTCTCCCTTCCTTAGTTACTTCAGT
+
:11,/76;99999-4:;:;@<=A<897,////
@31DOL:00076:00138
ACGAGTGCGTTCCCCATGTCGTAGGTACTC
+
AA?@BBCA992444,9AB@ACBBB@@A@DC
@31DOL:00077:00134
ACGAGTGCGTTCCCCATGTCGTAGTACGT
+
@B?@@>BBDC@AA?6?<<1<<<--,,,,,
@31DOL:00077:00136
ACGAGTGCGTTCCCCATGTCGTAGGTACTC
+
AA?AABCB=92444,9>>@BCCCCCB@@@C
@31DOL:00082:00132
ACGAGTGCGTTCCCCATGTCGTAGGTACTC
+
BB>@BBCB=92444,9?ABCCCCD@A?@@C
@31DOL:00085:00121
ACGAGTGCGTTCCCCATGTCGTAGGTACTC
+
@ABBCCDBBC@CCC:C<=<?>>99478449
@31DOL:00091:00114
ACGAGTGCCCCATGTCGTAGGTACTC
+
?@BBCBBBBB6=9<<ADBAA?B;<<C
@31DOL:00096:00106
ACGAATGCGTTCCCCATGTCGTAGGTACTC
+
BB>?=AC9?;2444,9999CFGCCCBBBBD
@31DOL:00098:00111
ACGAGTGCGTTCCCCATGTCGTAGGTACTC
+
@ABBB@AAAA@ACC:E>?2>><11,.////
@31DOL:00098:00148
ACGGTGCATTCCCCATGTCGTAGGTACTC
+
@AB>BBDBB?BAA6=;<<@AA9959949=
@31DOL:00050:00167
CGTGTCTCTAGGCACAGGATTTTGTGTAG
+
BBAAABA@@AB=B?>:::=666*1/////
@31DOL:00051:00151
ATCAGACACGGACACAGCAGAACACA
+
@?BBBBBBBB?BBBAAAABBB?BBBB
@31DOL:00053:00169
ACGAGTGCGTTCCCCATGTCGTAGGTACTC
+
AA>?BBCB==6944,9=@@CDCBB?A9<;B
@31DOL:00053:00171
TGATACGTCTCCTTCCTTAGTTACTTCA
+
BBBABBBCBBBEDACCC:><<@CCFACC
@31DOL:00054:00178
ACGAGTGCGTTCCCCATGTCGTAGGTACTC
+
AA<?BBCBBA===9299@>ACCBB??9<;B
@31DOL:00058:00169
ACGAGTGCGTTCCCCATGTCGTAGGTACTC
+
BB<??BCHBBAAA?6?=?>=BB??<?@@>>
@31DOL:00059:00185
ACGAGTGCGTTCCCCATGTCGTAGGTACTC
+
BA>@@BCB992444,9>>@CCCCC@B;<<C
@31DOL:00062:00184
ACGAGTGCGTTCCCCATGTCGTAGGTACTC
+
BA>@BBCA992444,9@@ABDDCCAA?@@C
@31DOL:00063:00196
TAGTATCAGCCTCGCCAATGACGAAGGTATTCC
+
CBB??AEEBB@BBBBABADDDBAA?A@CDC@B@
@31DOL:00064:00191
TAGTATCAGCCTCGCCATGACGAAGGTATTCC
+
BCBAABCBBB?@@;;7;@C?@;:6;=@BC@B@
@31DOL:00065:00177
ACGAGTGCGTTCCCCATGTCGTAAGGTACTC
+
CCCC@AA@@@<@>>4B99111//,/66//1=
@31DOL:00067:00184
ACGAGTGCGTTCCCCATGTCGTAGGTACTC
+
BB?@BBCA992444-9>>@BCCDC@BAAAC
@31DOL:00068:00199
TGATACGTCTCCTTCCTTAGTTACTTCA
+
BAA@CCCCBBD?B@B?A=@BA>B@A>=@
@31DOL:00073:00187
ACGAGTGCGTTCCCCATGTCGTAGGTACTC
+
BB?ABBCA992444,9A@@ACBBB?@@@BC
@31DOL:00075:00195
TAGTATCGAGCCTCGCCATGACGAAGGTATTCC
+
BB;;881///656?9959>@@@995969=>595
@31DOL:00077:00180
TCTCTATGCGCTCCACATGTCTAAGGT
+
ABBBAAACCCCDD@ECB?@B?A@=A@B
@31DOL:00085:00160
ACGAGTGCGTTCCCCATGTCGTAGGTACT
+
AA?@@BBBBB@FBB9A><1>><11,.///
@31DOL:00085:00198
ACGAGTGCGTTCCCCATGTCGTAGGTACTC
+
BB?AABCA::2444,9>>>BDCCC@AAABC
@31DOL:00086:00165
AGCACTGTAACTGTCACTAGTTACTTGT
+
@BAAABCC@<999??BCGDID?A=<:<A
@31DOL:00086:00189
AGCACTGTAGCTGTCACTAGTTACTTGT
+
;<CCCCCCBBBBBBBBCCD@?=A@>=@C
@31DOL:00090:00155
ACGAGTGCGTTCCCCATGTCGTAGGTACTC
+
@ACCCA98995999/44449===?=?@@@C
@31DOL:00090:00160
ACGCTCGACATGCCCAGGTACAGGAG
+
BA@@BBBCCCC;;;89B@BBCBB?AC
@31DOL:00090:00191
ACGAGTGCGTTCCCCATGTCGTAGGTACTC
+
BBBABBCA992444,9@@@ACCCC@AA@FC
@31DOL:00091:00153
ATATCGCGAGGGTATGGAAGACTCTAT
+
BACB@AACCDH@EBBB9;9<@CCCBBB
@31DOL:00092:00189
TCTCTATGCGCTCCCACATGTCTAAGGTA
+
94//////794444-4999AA9;:24249
@31DOL:00097:00170
TACTGAGCTACCACACACAGAAAGATTGTG
+
=<<<9@A984494444444449-4/8,/.,
@31DOL:00097:00198
ATCAGACACGGACACAGCAGAACACA
+
?@@>>11,022,,/687////56///
@31DOL:00050:00237
ATATCGCGAGGGTATGGAAGACTCTATA
+
BAAABBBBAAB?AAAB>A@AEFBC@AA=
@31DOL:00051:00201
ATATCGCGAGGGTATGGAAGACTCTATA
+
BAABBBBB?@@<ADBB=A>ACCCBAA>>
@31DOL:00053:00243
ACGAGTGCGTTCCCCATGTCGTAGGTACTC
+
?@??BBCB?=6944,94;;BCBAB?B;;;C
@31DOL:00054:00246
ACGAGTGCGTTCCCCATGTCGTAGTACT
+
BBBB@BBBBB==994?99111111.///
@31DOL:00056:00224
TACTGAGCTACACACACAG
+
??ACBABCBBBBB994?99
@31DOL:00056:00249
ACGAGTGCGTTCCCCATGTCGTAGGTACTC
+
?@??BBBCBB@FBB9D;;;AA@99589999
@31DOL:00058:00225
ACGAGTGCGTTCCCCATGTCGTAGGTACTC
+
AA?ABBCB992444,9@@ACCCCC@BAAAC
@31DOL:00059:00225
ACGAGTGCGTTCCCCATGTCGTAG
+
?@CBABCCB@6444/994/880**
@31DOL:00059:00227
ACGAGTGCGTTCCCCATGTCGTAGGTACTC
+
BBB=?=AAAA@BCD:BA=2>>?11,.////
@31DOL:00066:00216
ACGAGTGCGTTCCCCATGTCGTAGGTACTC
+
?@>??@AAAA?BDD:A;<;@@@99689999
@31DOL:00068:00234
ACGAGTGCGTTCCCCATGTCGTAGGTACTC
+
??B???AAAA@ACC:D>=2>>=11,.////
@31DOL:00069:00210
AGCACTGTAGCTGTCACTAGTTACTTGT
+
@@CCCBA@BBBBBB@BCCD@?=@@=;@C
@31DOL:00069:00245
ATCAGACACGGACACAGCAGAACACAC
+
BBBBBBBBBB>BEBBBDEDCC>ABBBB
@31DOL:00069:00247
ACGAGTGCGTTCCCCATGTCGTAGGTACTC
+
BBBBBCA=992999-9@@@@B@AA>A<<<C
@31DOL:00071:00222
TCTCTATGCGCTCCACATGTCTAAGGT
+
BBBBAAACBBBBC@CBBBBA>===@=B
@31DOL:00078:00200
ACGAGTGCGTTCCCCATGTCGTAGGTACTC
+
AA?AABCA992444,9@@@BCCCC@AA@AC
@31DOL:00081:00229
ACGAGTGCGTTCCCCATGTCGTAGGTACTC
+
CBBBBBB??B@BCC:C<<<>@@9968>>>9
@31DOL:00083:00223
ACGAGTGCGTTCCCCATGTCGTAGGTACTC
+
BBBBBCA;442999-9@@@BCCCFBA9<;C
@31DOL:00083:00229
ACGAGTGCGTTCCCCATGTCGTAGGTACTC
+
BA?AAAABBB?C??6=;<9@AA99478///
@31DOL:00087:00207
ACGAGTGCGTTCCCCATGTCGTAGGTACTC
+
@A?AAAAABC?CCB:?<<2>@=11,.////
@31DOL:00088:00236
ACGAGTGCGTTCCCCATGTCGTAGGTACTC
+
BA?AABCA992444,9@@@ACCCC@AAABC
@31DOL:00095:00202
AGCACTGTAGCTGTCACTAGTTACTTGT
+
?@CCCCDCABBBBB@BCCD@@>@BB@CC
@31DOL:00095:00211
ACGAGTGCGTTCCCCATGTCGTAGGTACTC
+
BB>@BBCB==2999,9>>@ABBAC@@AABC
@31DOL:00097:00231
ACGAGTGCGTTCCCCATGTCGTAGGTACTC
+
BB?@BBCA992444,9>>@CHDCCCA@@@C
@31DOL:00052:00252
TGATACGTCTCCTTCCTTAGTTACTTCA
+
AAA@BBBBBBB@C@D@B@BBB@CBC?BC
@31DOL:00053:00277
ACGAGTGCGTTCCCCATGTCGTAGGTACTC
+
@A???BAA>>>>CC:C:::=AA8448999@
@31DOL:00054:00283
ACGAGTGCGTTCCCCATGTCGTAGGTACTC
+
AA?ABBCB@=;=992?=@@BCCCC@C<<<C
@31DOL:00055:00259
ACGAGTGCGTTCCCCATGTCGTAGGTACTC
+
AA<?BBCB==6944,9=>@BBBCC@C;<<C
@31DOL:00055:00293
ACGAGTGCGTTCCCCATGTCGTAGTAGT
+
CCBAAACBCB=?994@94/886,,,,,,
@31DOL:00056:00260
AGCACTGTAGCTGTCACTAGTTACTTGT
+
BBCCCDCCCCCCCECCCCCCB@AAA=AA
@31DOL:00056:00282
ACGAGTGCGTTCCCCATGTCGTAGGTACTC
+
BA>?BABBBE@CEC:C::9>>A8878999>
@31DOL:00062:00274
TCTCTATGCGCTCCACATGTCTAAGGT
+
BCCBBBCBA=?9;:>CCBBCBAA?ACD
@31DOL:00063:00258
ACGAGTGCGTTCCCCATGTCGTAGGTACTC
+
BA>?BBCB==6944,9=@@BCCCC@B:<;C
@31DOL:00068:00251
AGCACTGTAGCTCGTCACTAGTTACTTGT
+
<BBBCCC@=>1111::8ABCAA6999694
@31DOL:00068:00261
TGATACGTCTCCTTCCTTAGTTACTTCA
+
A@@@BBCBBBB?B@D@B@BAB?BBD@BD
@31DOL:00068:00282
ACGAGTGCGTTCCCCATGTCGTAGGTACTC
+
AA>@BBDB=:6944,9=@@CCCCG@A?@@C
@31DOL:00071:00295
ACGAGTGCGTTCCCCATGTCGTAGGTAT
+
BBBAAACBB@6444/9991<<<11,./8
@31DOL:00072:00271
ACGAGTGCGTTCCCCATGTCGTAGGTACTC
+
AA?ABBCA992444,9@@ABDCBB@AA@AC
@31DOL:00072:00286
ACGAGTGCGTTCCCCATGTCGTAGGTACTC
+
BBB?BBCBBA=@==6==?>?CC?=<?;;;A
@31DOL:00075:00282
ACGCTCGACATGCCCAGGTACAGGAG
+
BB<@AHH;;=CBBB@BB@BCCCBBCC
@31DOL:00075:00294
TCTCTATGCGCTCCACATGTCTAAGGT
+
BBCCBBBCEBBBB@DDCBBBBEC@C@C
@31DOL:00079:00272
ACGAGTGCGTTCCCCATGTCGTAGGTACTC
+
BBBBBBBA992444,9@@@AHBBB@@@@AC
@31DOL:00081:00260
TACTGAGCTACACACACAGAAAGATTGGT
+
BBBBAAB@>@BA@@CB;;444-9>>;AAD
@31DOL:00084:00269
ACGAGTGCGTTCCCCATGTCGTAGGTACTC
+
BA?AABCB=:2444,9@@ABCBCC@AAAFB
@31DOL:00084:00295
ACGAGTGCGTTTCCCCCCC
+
;48999444490/66666&
@31DOL:00085:00256
TGATACGTCTCCTTCCTTAGTTACTTCA
+
BBBBBBCDBAA?BBC@CDBBA>AAA?BC
@31DOL:00092:00252
ATCAGACACTCGGACACAGCAGGAACACACAG
+
933444.////6,//6666///,/,/88..33
@31DOL:00093:00261
TGATACGTCTCCTTCCTTAGTTACTTCA
+
B?BAABCAABC@CBCBBDBBB>ABC@BC
@31DOL:00094:00253
ACGAGTGCGTTCCCCAGTCGTAGGTACTC
+
BBBBBBA;992999-9@@@BCDC@B@AAC
@31DOL:00094:00293
ACGAGTGCGTTCCCCATGTCGTAGGTACTC
+
B@<?@ABBBB@BCD:D@@@=@@8858999@
@31DOL:00095:00281
ACGAGTGCGTTCCCCATGTCGTAGGTACTC
+
BBABBBCCDC@CEF:CCAA@AB@@=?C@@@
@31DOL:00096:00281
ACGAGTGCGTTCCCCATGTCGTAGGTACTC
+
BB?ABBDB=92444,9>>@BCBCC@BAAAC
@31DOL:00097:00254
ACGAGTGCGTTCCCCATGTCGTAGGTACTC
+
BB?ABBCB=92444,9>>@CDCCC@B@@@C
@31DOL:00097:00278
ACGAGTGCGTTCCCCATGTCGTAGGTACTC
+
?A?@@@AAAA@ABC:C:::@BB>@=>999>
@31DOL:00098:00275
ACGATGCGTTCCCCATGTCGTAGGTACTC
+
ABBBB9;;A=>@@7A;;;BB@99589449
@31DOL:00099:00281
ACGAGTGCGTTCCCCATGTCGTAGGTACTC
+
BB?ABBCB=92444,9@@ACCCBB@BAAAC
@31DOL:00099:00297
ACGAGTGCGTTCCCCATGTCGTAGGTACTC
+
B@?>>>AABB@BCC:B<>1>?8--*,,,,,
@31DOL:00051:00347
ACGAGTGCGTTCCCCATGTCGTAGGTACTC
+
@@BBBBBBBB@BDC:C;;;9>>8858999>
@31DOL:00052:00313
TACTGAGCTACACACACAGAAAGATTGGT
+
>>>BCCCBBBBCBBBB@@98809>>;A@B
@31DOL:00054:00312
ACGAGTGCGTTCCCCATGTCGTAGGTACTC
+
BB>??BCBCEAAAA6?ABBBCAA?6;<<BA
@31DOL:00054:00313
ATATCGCGAGGGTATGGAAGACTCTAT
+
BB@@@DBCCDD@ECCC=?=@BBBCBAA
@31DOL:00058:00310
CGTGTCTCTAGGCACAGGATTTTGTGTAG
+
BBBBBBCBCCB@ABBCDBA@@@7??@BBC
@31DOL:00059:00319
ACGAGTGCGTTCCCCATGTCGTAGGTACTC
+
BB?ABBHB=92444,9@AACCCCC@A@@@G
@31DOL:00060:00343
ATCAGACAAGGACACAGCAGAACACAC
+
A?BAB?BB@B?BBBCCDB@AA>B@@@B
@31DOL:00061:00305
ATATCGCGAGGGTATGGAAGACTCTATA
+
BBAABBBBAAA>ABBB=@>ACCBB?>@?
@31DOL:00062:00344
TGATACGTCTCCTTCCTTAGTTACTTCA
+
BBBBBBBBBB@@CBD@B@BBB@BBB@BC
@31DOL:00063:00328
TGATACGTCTCCTTCCTTAGTTACTTCA
+
AAA?@BBBBB@?@@B@A@B@A?CDC@BB
@31DOL:00064:00315
ACGAGTGCGTTCCCCATGTCGTAGGTACTC
+
@@?@BBCA992444,9>>@CCCCC@BAAAC
@31DOL:00064:00337
AGCACTGTAGCTGTCACTAGTTACTTGT
+
<<DCCBAA@BBA@@@BBCEAB@B??>@D
@31DOL:00068:00310
CGAGTGCGTTCCCCATGTCGTAGGTACTC
+
@AABCCD:42999/9?>ABBDCC@C8;;C
@31DOL:00068:00315
ACGAGTGCGTTCCCCATGTCGTAGGTACTC
+
A@>@AACBDB?A??6?9;;ACB9:88999>
@31DOL:00068:00323
TAATATAAGCCTCGCCATGACGAAGGTATTCC
+
BB@BBBB@BC??B<?<<@;888859<>>>696
@31DOL:00073:00312
CGAGTGCGTTCCCCATGTCGTAGGTACTC
+
ACBBAA@?=5999/44449=9;9@@@A?B
@31DOL:00075:00331
ACGAGTGCGTTCCCCATGTCGTAGGTACTC
+
ABBBBCBB=92444,9>?>>AA99889;;B
@31DOL:00075:00343
TGATACGTCTCCTTCCTTAGTTACTTCA
+
BB@BBBCBBBB?D@D@CABAB?BBC?BC
@31DOL:00075:00348
ATCAGACACGGACACAGCAGAACACAC
+
BBB?B@BBBB?BBBABDECCC@EBBBB
@31DOL:00077:00348
CGTGTCTCTAGGCACAGGATTTTGTGTAG
+
@AAABCCCCBB?BBA;;<9944,9F@CCC
@31DOL:00078:00300
ACGAGTGCGTTCCCCATGTCGTAGGTACTC
+
BA>@BBCB@=6944,9=@@BCCCC@AAAAC
@31DOL:00078:00329
ACGAGTGCGTTCCCCATGTCGTAGGTACTC
+
AA?ABBCB=92444,9@@ABDCCC@A@AAC
@31DOL:00079:00307
ACGAGTGCGTTCCCCATGTCGTAGGTACTC
+
B@>@BBHB=:2444,9@ABBCCCCAA?@@C
@31DOL:00080:00321
TACTGAGCTACACACACAGAAAGATTGGT
+
A@@@AABA?A@@BBBA99988-9>>;@>A
@31DOL:00082:00308
ACGAGTGCGTTCCCCATGTCGTAGGTACTC
+
BA>@BBCA992444,9??@BCCCCCB@@@C
@31DOL:00084:00337
ACGCTCGACATGCCCAGGTACAGGAG
+
BBBBBBBBDCC???<>B@BBBBB@DD
@31DOL:00084:00344
ACGAGTGCGTTCCCCATGTCGTAGGTACTC
+
BA@@CBBBBB@BBB9A;<9999AA=?BBBD
@31DOL:00086:00324
ATCAGACACGGACACAGCAGAACACAC
+
AABBBBBBBC@BBBABBGCCE@ABBAB
@31DOL:00086:00345
AGCACTGTAGCTGTCACTAGTTACTTGT
+
<<CCCBACBBBBBBCBCCD:;8;@>=@D
@31DOL:00091:00330
ACGAGTGCGTTCCCCATGTCGTAGGTACTC
+
BBB@BBCB=92444,9>>@BCCCC@BA@AC
@31DOL:00092:00302
TCTCTATGCGCTCCACATGTCTAAGGT
+
BBBCAAACBBCBB@DDCBBBAAA?B@C
@31DOL:00092:00329
CGTGTCTCTAGGCACAGGATTTTGTGTAG
+
BBBBBCCDC@@>?BA=9<9944,9@BCCC
@31DOL:00092:00337
ACGAGTGCGTTCCCCATGTCGTAGGTACTC
+
@A???@AAAA@ACC:C::9=AA8848999>
@31DOL:00093:00320
TGATACGTCTCCTTCCTTAGTTACTTCA
+
BABBA=;?9496<@BBC@BBB?BCC@CC
@31DOL:00094:00309
ACGAGTGCGTTCCCCATGTCGTAGGTACTC
+
BA?AABCB=92444,9>?@CCCCC@A@@AC
@31DOL:00095:00338
ACGAGTGCGTTCCCCATGTCGTAGGTACTC
+
ABA?A?CBBB@BCC:CAA@>A?8858999>
@31DOL:00097:00309
ATATCGCGAGGGTATGGAAGACTCTATA
+
BBABBBBB?@@<=@@@=@>ACCCI>>@?
@31DOL:00097:00311
TAGTATCAGCCTCGCCATGACGAAGGTATTCC
+
BBCBABBBCB?@@;;9<BCACA@>ABCCC@A=
@31DOL:00097:00318
ACGAGTGCGTTCCCCATGTCGTAGGTACT
+
BBB@??BBBC?A??7A<;1<>7,,*,,,,
@31DOL:00098:00337
ACGAGTGCGTTCCCCATGTCGTAGGTACTC
+
AA?AAABBBC@CBB9B@@?AB@==<>999@
@31DOL:00052:00355
AGCACTGTAGCTGTCACTAGTTACTTGT
+
:;944:?99444444?>>@442444244
@31DOL:00053:00357
ACGAGTGCGTTCCCCATGTCGTAGGTACTC
+
AA?@@BCCBAAAA?6?ABACCCCC@BAAAC
@31DOL:00055:00375
ATATCGCGAGGGTATGGAAGACTCTATA
+
AAABBBBABBB?DCCC?C?CCBBAA@>=
@31DOL:00060:00376
ACGAGTGGCGTTCCCCATGTCGTAGGTACTC
+
AA?AAAB@BBB@CDC:CABBBBBCC@C<<<B
@31DOL:00061:00375
ACGAGTGCGTTCCCCATGTCGTAGGTATC
+
BA?@@BCBBB?AA?6????DCCCBAABBB
@31DOL:00061:00381
ATCAGACACGGACACAGCAGAACACAC
+
BBB@@ACCCC?AAAAADEDCD@CBBBC
@31DOL:00061:00384
ACGAGTGCGTTCCCCATGTCGTAGGTA
+
BBB???CBBB==994?991@<8--*,,
@31DOL:00062:00381
TACTGAGCTACACACACAGAAAGATTGGT
+
B@@@BBD@>?BBBBBA:@444-9994;?A
@31DOL:00063:00369
ACGAGTGCGTTCCCATGTCGTAGGTACTC
+
?@?@944844244-444444449934444
@31DOL:00065:00374
ACGAGTGCGTTCCCCATGTCGTAGGTACTC
+
@@>@AABBBB@CCC:D::;>AA8848999@
@31DOL:00066:00396
CGTGTCTCTAGGCACAGGATTTTGTGTAG
+
@@AAACDDCAB@ABB?A>BBAA9ABBBCC
@31DOL:00072:00376
ATCAGACACGGACACAGCAGAACACAC
+
BABBBBBBCD=?@BBCBCBCCACCCB@
@31DOL:00073:00397
TCTCTATGCGCTCCACATGTCTAAGGT
+
CBCC@AACEDBBB@DDCBBCDBB@CCB
@31DOL:00073:00398
ACGAGTGCGTTCCCCATGTCGTAGGTACTC
+
BB>@BBBBBBAAA?6?=??AECCC@A:<<C
@31DOL:00075:00377
ACGAGTGCGTTCCCCATGTCGTAGGTACTC
+
AA?AAACBB@8;94,49@>BCCBB?A?AAC
@31DOL:00075:00396
ACGAGTGCGTTCCCCATGTCGTAGGTACTC
+
>BBBBBBBBB@CCC:C:;;@AA8848999>
@31DOL:00077:00387
ACGAGTGCGTTCCCCATGTCGTAGGTATC
+
ABA??>CCAB@AFF:C<=2>>>11,.76/
@31DOL:00078:00352
ACGCTCGACATGCCCAGGTACAGGAG
+
AA>@BBBBCAABCC>??>?BDBC@BB
@31DOL:00079:00365
ACGAGTGCGTTCCCCATGTCGTAGGTACTC
+
AA??BBCBA@>A??6B9;;@BA>@=?999@
@31DOL:00083:00354
ACGAGTGCGTTCCCCATGTCGTAGGTACTC
+
BA?@BBCA992444,9@@@CCCBB@BAAAC
@31DOL:00083:00363
ACGAGTGCGTTCCCCATGTCGTAGGTACTC
+
@BBBBBCB=:6944,9=@@BCBAB?B;;<@
@31DOL:00083:00364
ACGAGTGCGTTCCCCATGTCGTAGGTACTC
+
?@>@@>A@@@@ACD:E<=3<><11,01///
@31DOL:00083:00390
TGATACGTCTCCTTCCTTAGTTACTTCA
+
BBBBBBCBCBC?B@CCC@BAA?BBB@BB
@31DOL:00084:00392
ACGAGTGCGTTCCCCATGTCGTAGGTACTC
+
BB?ABBCB=92444,9@@ABCCCC@ABBBC
@31DOL:00084:00398
ACGAGTGCGTTCCCCATGTCGTAGGTACTC
+
ABBABBCBB=6944,44;;BBBAB?B;<<C
@31DOL:00085:00370
ACGAGTGCGTTCCCCATGTCGTAGGTACTC
+
BBBBBBCB=92444,9>>@BCBCC@BA@@C
@31DOL:00087:00351
ACGAGTGCGTTCCCCATGTCGTAGGTACTC
+
BBB@??AAAB@CDD:C<<;@@<11,01///
@31DOL:00088:00390
GTGCGTTCCCCATGTCGTAGGTACTC
+
?BBB@@5999-99444=@@A=>>?>@
@31DOL:00089:00363
ACGCTCGACATGCCCAGGTACAGGAG
+
BB>BBBB::>DCCCACCACBCCCAAB
@31DOL:00089:00386
ACGAGTGCGTTCCCCATGTCGTAGGTACTC
+
BB>@BBCB=92444,9@@ABCCCC@BDBBC
@31DOL:00091:00353
CGTGTCTCTAGGCACAGGATTTTGTGTAGAGGCAT
+
BBCCCECCDCC@BBCCC@BCCC:CCCCCCCD>AA?
@31DOL:00092:00389
ACGAGTGCGTTCCCCATGTCGTAGGTACTC
+
BB?ABBBA992444-9@@@ABBBB@ABBBC
@31DOL:00093:00367
ATCAGACACGGACACAGCAGAACACAC
+
AABA@ABBBB?BBBBBBBDCB>A?BBB
@31DOL:00094:00355
TAGTATCAGCCTCGCCATGACGAAGGTATTCC
+
AACAAACBBA??=;;59@@>?<;8<B@@@8<6
@31DOL:00095:00395
ACGAGTGCGTTCCCCATGTCGTAGTACGT
+
BBBB?@BBCC?A??6A;9/882,,,,,,,
@31DOL:00096:00361
CGTGTCTCTAGGCACAGGATTTTGTGTAAAGGC
+
AAAABCCCCBB@BBB@@=9944,9@@111+/,/
@31DOL:00096:00382
CGTGTCTCTAGGCACAGGATTTTGTGTAG
+
A??ABBCCBBD@BBBBB@BDCD::>:CCE
@31DOL:00096:00388
TGATACGTCTCCTTCCTTAGTTACTTCA
+
BBB@@@AA=;;7<>A@B?BBB@CCC@CA
@31DOL:00097:00369
TACTGAGCTACACACACAGAAAGATTGGT
+
CB@BBBDBBBBBBBCB@A944-9995;@C
@31DOL:00098:00377
ACGAGTGCGTTCCCCATGTCGTAGGTACTC
+
BA?AABCB992444,9@BABCCCC@A@@FC
@31DOL:00098:00387
ACGAGTGCGTTCCCCATGTCGTAGGTACTC
+
?A??BBCBCC?DBB9B;:9@CA8:789999
@31DOL:00099:00364
ACGAGTGCGTTCCCCTGTCGTAGGTACTC
+
BBBABBBA992999-9BAABHBB?@;<<C
@31DOL:00052:00404
AACGAGTGCGGTTCCCCATGTCGTAGGTACTC
+
A>?BBBBBBCBC?AA?6?=@@BBB@B>AAAAB
@31DOL:00053:00410
ACGAGTGCGTTCCCCATGTCGTAGGTACTC
+
B@?ABBCBBB?CCB9C;:9=AA=?=>999?
@31DOL:00053:00411
ACGAGTGCGTTCCCCATGTCGTA
+
CBBBBBCA992444/944/66//
@31DOL:00053:00434
ATCAGACACGGACACAGCAGAACACAC
+
BBBAB?BBBB@BBAA?===>>;@@@@@
@31DOL:00054:00408
ACGAGTGCGTTCCCCATGTCGTACTC
+
BA>??BCBBBAA??6?9;;@@@CBBE
@31DOL:00054:00414
ACGAGTGCGTTCCCCATGTCGTAGGTACTC
+
?A?AAAA@@@@ACC:E::9=:>88489999
@31DOL:00055:00441
ACGAGTGCGTTCCCCATGTCGTAGGTACTC
+
>@?BB@A@@@:AAB:C@?@BBB4467899>
@31DOL:00055:00449
AGCACTGTAGCTGTCACTAGTTACTTGTG
+
;@@@@AA?A==999==@AA@A64448444
@31DOL:00056:00423
ACGCTCGACATGCCCAGGTACAGGAG
+
BBBBBBBBBB?BCC?AA>ABDCC@GD
@31DOL:00059:00447
CGTGTCTCTTACGGCACAGGATTTTGTGGTAGAG
+
494449///,///77=8=8588880///,/////
@31DOL:00061:00407
ACGAGTGCGTTCCCCATGTCGTAGGTACTC
+
AA>@BBCB=:2444,9@@ABDCCC@C;<;C
@31DOL:00061:00420
ACGAGTGCGTTCCCCATGTCGTAGGTACTC
+
@A??BBCB@=;==92??ABBCBCC@BAABC
@31DOL:00062:00420
ACGAGTGCGTTCCCCATGTCGTAGGTACTC
+
@A??BBCBBA=?==6A?@@@BBBC@C<<<B
@31DOL:00062:00445
ATATCGGCGAGGGTATGGAAGACTCTAT
+
BBAABB@BBBBC@DBBB=?=@BBBCCBB
@31DOL:00063:00438
ACGAGTGCGTTCCCCATGTCGTAGGTATC
+
CBBBCBAACB=@@>4?99111111,./66
@31DOL:00064:00434
CGTGTCTCTAGGCACAGGATTTTGTGTAG
+
BBBBCCCBBBB@BBB@A?BCCC:AA@BBC
@31DOL:00065:00437
ACGCTCGACATGCCCAGGTACAGGAG
+
BB@@ABBBBDCDCB?BD@BBBBB@CB
@31DOL:00067:00430
ACGAGTGCGTTCCCCATGTCGTAGGTACTC
+
AA?AABCDB>6994,99@@BECCC@B;<=C
@31DOL:00068:00442
ACGAGTGCGTTCCCCATGTCGTAGGTACTC
+
>?BBBBAAACACKKBGB<111111,./666
@31DOL:00069:00433
ACGAGTGCGTTCCCCATGTCGTAG
+
AB@?ABCA995499/944/772,,
@31DOL:00071:00429
ACGAGTGCGTTCCCCATGTCGTAGGTACTC
+
AA?AABCBBB=?==299@@BBBAC@AAABB
@31DOL:00071:00435
TAGTATCAGCCTCGCCATGACGAAGGTATCC
+
BBC;9<B911:11/65677;;11,1,///42
@31DOL:00072:00425
ATCAGACACGGACACAGCAGAACACAC
+
A@BBBBBBBB@BBBABCDCCB@BBBAB
@31DOL:00074:00414
TACTGAGCTACCACACATAGAAAGATTGGTG
+
<=<;9BD984424444444449-4/8,/,/.
@31DOL:00074:00428
ACGAGTGCGTTCCCCATGTCGTAGGTACTC
+
CDCBBCFBCB@BCCAFC@@8999948>=>?
@31DOL:00074:00437
ATCAGACACGGACACAGCAGAACACAC
+
ABBBB@BBBB?BBBBBBBCCB>A?BBB
@31DOL:00075:00426
TCTCTATGCGCTCCACATGTCTAAGGTAC
+
BBCCCCCBBBBBC@CCDDBBADB@B@CDC
@31DOL:00076:00422
ACGAGTGCGTTCCCCATGTCGTAGTAC
+
ABBBBBB9995999/999984///.//
@31DOL:00076:00446
CGTGTCTCTAGGCACAGGATTTTGTGTAG
+
@@AABBCCBAA@BBBBB@BBBB9BBBBCC
@31DOL:00078:00427
ACGAGTGCGTTCCCCATGTCGTAGGTACTC
+
AA?AABCBAA>A??6????ACCBA?A9<;C
@31DOL:00078:00429
ATATCGCGAGGGTATGGAAGACTCTAT
+
BB@@BBBB?@@<ABB@8::<CCCC@>@
@31DOL:00078:00444
ACGAGTGCGTTCCCCATGTCGTAGGTACTC
+
@A?ABBCB=92444,9@@ABCCCCCB@@@B
@31DOL:00081:00425
ATCAGACACGGACACAGCAGAACACAC
+
BBB@AABBBB?BBDEBBBAAA@CBBBB
@31DOL:00083:00439
ACGAGTGCGTTCCCCATGTCGTAGGTACTC
+
@@>?BBCB=92444,9@@ABDDCC@A:;;C
@31DOL:00084:00449
ACGAGTGCGTTCCCCATGTCGTAGGTACTC
+
BA?AABCB992444,9@@ABCCCC@BA@@C
@31DOL:00085:00421
ACGAGTGCGTTCCCCATGTCGTAGGTACTC
+
@ABBBBB@992999-9@@ABCCCC@BA@@D
@31DOL:00086:00426
ACGAGTGCGTTCCCCATGTCGTAGGTACTC
+
BB?ABBCA992444,9@@@ACBBB@ABBBC
@31DOL:00087:00410
ACGAGTGCGTTCCCCATGTCGTAGGTACTC
+
BB?ABBC@992444,9>>@BCCCCAA?@AC
@31DOL:00087:00413
ACGAGTGCGTTCCCCATGTCGTAGGTACTC
+
?A?@BBBBBB?AA?9A;;;CCB::889999
@31DOL:00088:00415
ACGAGTGCGTTCCCCATGTCGTAGGTACTC
+
BBBABBCA992444,9@@@BCCCC@BAAAC
@31DOL:00089:00445
TCTCTATGCGCTCCCACATGTCTGAAGGTA
+
44444444944449544478;1///,/,/8
@31DOL:00091:00404
ACGAGTGCGTTCCCCATGTCGTAGGTACTC
+
AB?ABBCB=92444,9>>@BCCCCBB@@AC
@31DOL:00094:00419
ACGAGTGCGTTCCCCACTGTCGTA
+
BBB@@ABB;;;66601///,888-
@31DOL:00094:00447
ATCAGACACGGACACAGCAGAACACAC
+
BBBBB@BBBC?BBBBBCBCBB@BBBBB
@31DOL:00095:00418
ACGAGTGCGTTCCCCATGTCGTAGTA
+
B@@@B@>>996999,4;96682,,,,
@31DOL:00095:00426
CGTGTCTCTAGGCACAGGATTTTGTGTAG
+
@@AABBCCCBC?BBBA>>====6@BBCCD
@31DOL:00095:00428
ATATCGCGAGGGTATGGAAGACTCTATA
+
BABBCCCBA@A:??>>;@=@>@<>0005
@31DOL:00096:00421
ACGAGGTGCGTTCCCCATGTCGTAGGTACTC
+
BB?@@@BBA992444-9@@ABCCCC@ABBBC
@31DOL:00050:00489
ACGAGTGCGTTCCCCATGTCGTA
+
BBABB?;;445999,444/67//
@31DOL:00053:00460
ACGAGTGCGTTCCCCATGTCGTAGGTACTC
+
AA?ABBB@BB@BCF:D::9=@@>@=?;<;B
@31DOL:00055:00474
ACGAGTGCGTTCCCCATGTCGTAGGTACTC
+
BB>@BABBCC?DBB9C=@@@BBBC@C<==A
@31DOL:00057:00453
ACGAGTGCGTTCCCCATGTCGTAGTATC
+
;BBCBA?@895999,4;44444443444
@31DOL:00061:00460
ACGAGTGCGTTCCCCATGTCGTAGGTACT
+
BBABBBDCDC?BB?6=;<1<<8--+--,,
@31DOL:00061:00491
ACGAGTGCGTTCCCCATGTCGTAGGTACTC
+
BB???@BBBC?CDB9B????BB@A?A;<;@
@31DOL:00065:00485
ATATCGCGAGGGTATGGAAGACTCTATA
+
BAABBBBBAAA>A?>A=?=@CCCCB>@9
@31DOL:00065:00490
TAGTATCAGCCTCGCCATGACGAAGGTATTCC
+
BBC?@AGEBB@BBBB?BB@==9:6<<@@@6<6
@31DOL:00067:00473
ACGAGTGCGTTCCCCATGTCGTAGGTACTC
+
@@?AAACBBB=?==2?=@@BDCCC@BAAAB
@31DOL:00070:00485
ACGAGTGCGTTCCCCATGTCGTAGGTACTC
+
BB?AAABCCC@BAA9ABBBBCDCCAAA@AC
@31DOL:00071:00482
TGATACGTCTCCTTCCTTAGTTACTTCA
+
BBBBAABCCCC@C@C@B??>=;@@@;@A
@31DOL:00074:00485
ACGAGTGCGTTCCCCATGTCGTAGGTACTC
+
BBBCBBBBDC@BB?6A9;;@C@9858999@
@31DOL:00074:00486
ACGCTCGACATGCCCAGGTACAGGAG
+
BBA@ABBBB??ACC?AA>ABDCC@AD
@31DOL:00078:00458
TATTGAGCTACAACACAGAAAAGATTGGTGC
+
BBB?BBCBBB@A>@;;;4444/99959<=87
@31DOL:00079:00479
ACGAGTGCGTTCCCCATGTCGTAGGTACTC
+
B@???@ABBC?BCC:C;:9=AA=?=?;;9@
@31DOL:00087:00458
ATCAGACACGGACACAGCAGAACACA
+
C@B>=984887444449444424488
@31DOL:00092:00476
ACGAGTGCGTTCCCCGATGTCGTAGGT
+
=8;;8898495499,449444////,.
@31DOL:00092:00499
CGTGTCTCTAGGCACAGGATTTTGTGTAG
+
BBCCFCCCCFC@BBBCC@?@?=6=?=@@C
@31DOL:00093:00451
TGATACGTCTCCTTCCTTAGTTACTTCA
+
BBB?BBCBBBB@C@C@C@BBB?BBD@BC
@31DOL:00096:00464
ACGAGTGCGTTCCCCATGTCGTAGGTACTC
+
BA?@BBB;992999-9??>ADECC@BBBBC
@31DOL:00096:00498
ACGAGTGCGTTCCCCATGTCGTAGGTACTC
+
BA?A@@@AAA@ABC:C@:94>>8858999>
@31DOL:00097:00493
ACGAGTGCGTTCCCCATGTCGTAGGTACTC
+
BB?ABBCB=92444,9@@ABDCCC@B@@@C
@31DOL:00098:00450
ACGAGTGCGTTCCCCATGTCGTAGGTACTC
+
BA?ABBCB::2444,9>>@BCDCC@A@@@C
@31DOL:00098:00490
ACGCTCGACATGCCCAGGTACAGGAG
+
BBA@ABBBCCC@@@>?B@BBBBB@BC
@31DOL:00053:00503
ACGAGTGCGTTCCCCATGTCGTAGGT
+
BBCBCCCBDC?BAA4?@999>>9948
@31DOL:00056:00518
TCAGACACGGACACAGCAGAACACACAGAC
+
BBCCCDCCC@BBDCBBBCBA@BAA@A>BB?
@31DOL:00056:00529
ACGAGTGCGTTCCCCATGTCGTAGGTACTC
+
BBBBBBBA=92444-9=>@BCBBC@CBABB
@31DOL:00057:00548
TACTGAGCTACACACACAGAAAGATTGGTGCT
+
A@@BBBD=>?BBBBBCBA994-9>>;>;?88/
@31DOL:00064:00538
ATCAGACACTCGGACACAGCAGAACACAC
+
9?@9910/////,//=??AA<<;<>9=7<
@31DOL:00068:00500
TCTCTATGCGCTCCACATGTCTAA
+
@?@?994?@A>9964?DBBCAAA=
@31DOL:00069:00522
ACGAGTGCGTTCCCCATGTCGTAGGTACTC
+
BB??BBCBAA>A??6?9;;CCCBC@B=<?C
@31DOL:00069:00545
ACGAGTGCGTTCCCCATGTCGTAGGTACTC
+
BBBBBBCBBB?AA?6?=??ACCCC@CBBBC
@31DOL:00070:00524
AGCACTGTAGCTGTCACTAGTTACTTGT
+
<<DDDDA@@BBBBBC@@BCBB@DCD@:;
@31DOL:00070:00549
ACGAGTGCGTTCCCCATGTCGTAGGTACTC
+
ABBBBBCA992444,9BB@@ABBB@@A@BB
@31DOL:00072:00526
ACGAGTGCGTTCCCCATGTCGTAGGTACTC
+
@A?AAAAAAA?ABC:C:::ABC===?;;;A
@31DOL:00074:00510
TCTCTATGTGCTCCACATGTCTAAGGT
+
BCCCBBBCCBBAA@CCCBC::=C@D@B
@31DOL:00074:00546
ACGAGTGCGTTCCCCATGTCGTAGGTACTC
+
BBBBBBCB=92444,9@@ABCCCCAC@@AC
@31DOL:00075:00512
ACGAGTGCGTTCCCCATGTCGTAGGTACTC
+
AA?AABCBBA=?==6===?CCCCB@@:;;C
@31DOL:00076:00549
TAGTATCAGCCTCGCCATGACGAAGGTATTCC
+
BBCBBAAA@>?994428@AABBB?BBDBC<<;
@31DOL:00077:00527
ATATCGCGAGGGTATGGAAGACTCTATA
+
BBAABBBB=??<A?AB=A=ACCCC?>@<
@31DOL:00083:00519
ACGGAGTGCGTTCCCCATGTCGTAGGTACTC
+
<<CGGCCDB;;2444/999111111,01///
@31DOL:00083:00534
ACGAGTGCGTTCCCCATGTCGTAGTACGTC
+
CCB???CBBB=?==4A@@<>>?--,,,,,2
@31DOL:00085:00531
ACGAGTGCGTTCCCCATGTCGTAGGTACTC
+
BB?AABCB@=6944,9?ABBCCCC@ABBDB
@31DOL:00085:00532
TGATACGTCTCCTTCCTTAGTTACTTCA
+
BBBBBBCBBB@@B?B?BBBAB?BBB@BE
@31DOL:00085:00545
ACGAGTGCGTTCCCCATGTCGTAGGTACTC
+
BB?A?@@AAA@ABC:CAABBBB??>A;<<C
@31DOL:00086:00540
ACGAGTGCGTTCCCCATGTCGTAGGTACTC
+
BB?@@BCB@=6944,9BABBCCCC@AABA?
@31DOL:00091:00540
TGATACGTCTCCTTCCTTAGTTACTTCA
+
BCBAABBCCBB@BAC@C@CBA>BCC@BC
@31DOL:00091:00545
ATCAGACACGGACACAGCAGAACACAC
+
AABBB@BBBC>BABCCDCDCC>AACCB
@31DOL:00094:00542
ACGAGTGCGTTCCCCATGTCGTAGGTACTC
+
BB?ABBCB=92444,9@@ABCBBB?@;;;>
@31DOL:00067:00555
AGCACTGTAGCTGTCACTAGTTACTTGT
+
<=DEECCCBBBBABABCCEDC?AAB>A@
@31DOL:00073:00562
CGTGTCTCTAGGCACAGGATTTTGTGTAAGA
+
?@BABFBBCCD?BBBB>==>==0<=<11,//
@31DOL:00078:00558
ACGAGTGCGTTCCCCATGTCGTAG
+
BBBBBBCCBA5999/9991<<1//
@31DOL:00079:00568
ACGAGTGCGTTCCCCATGTCGTAGGTACTC
+
BBBBBBCB??=@DC:EBCAAABBB?CBBCC
@31DOL:00092:00571
ACGAGTGCGTTCCCCATGTCGTAGGTACTC
+
@CB@@ABBDB@AA?6?499=>;11-01///
@31DOL:00095:00586
ACGAGTGCGTTCCCCATGTCGTAGGTATC
+
BBB@@ABBCC=?=9494999999923444
@31DOL:00096:00554
AGCACTGTAGCTGTCACTAGTTACTTGT
+
ABBBBADCAAABBBBA@@CCB@BBB@CC
@31DOL:00096:00580
TCTCTATGCGCTCCACATGTCTAAGGT
+
BCCC@@ACCBCBC@DDBA9<<AA@B@A
@31DOL:00097:00571
ACGAGTGCGTTCCCCATGTCGTAGGTACTC
+
ABCBBBCBA;5444/9999?>>99434448
@31DOL:00098:00691
ACGAGTGCGTTCCCCATGTCGTAGGTACTC
+
>>?@AA@@992999/9??9<;9<;<;99B@
@31DOL:00077:00746
ACGAGTGCGTTCCCCCATGTCGTAGGTACTC
+
CBBACB;;8429999+9?@>@ABBA>@A@CC
@31DOL:00083:00747
ACGAGTGCGTTCCCCCATGTCGTAGGTACTC
+
>CB?>@>>9959999+468///664346899
@31DOL:00087:00735
ACGAGTGCGTTCCCCATGTCGTAGGTACTC
+
BBBBBB@;442999/9@@@ACCCC@B@AAC
@31DOL:00089:00732
ACGAGTGCGTTCCCCATGTCGTAGGTACTC
+
BB>@BBB;992999-9AA@ADDCB?AA@AC
@31DOL:00090:00711
ACGAGTGCGTTCCCCATGTCGTAGGTACTC
+
GCEBBB>;895999/9@A@ABBBA=@@@BA
@31DOL:00090:00734
ACGAGTGCGTTCCCCATGTCGTAGGTACTC
+
BB<?BBC;992444-9AA@ACBAB?A@@@A
@31DOL:00091:00728
ATATCGCGAGGGTATGGAAGACTCTAT
+
@@;99>>>@@F:<=<@=@A<99;;976
@31DOL:00091:00731
ACGAGTGCGTTCCCCATGTCGTAGGTACTC
+
AA<>@BDB998<BB7B@@@@@@AA?B<<<B
@31DOL:00091:00739
TGATACGTCTCCTTCCTTAGTTACTTCA
+
BA:8////8:@@CBF?D@AA?=BBA?BD
@31DOL:00093:00732
ACGAGTGCGTTCCCCATGTCGTAGGTACTC
+
@BBBBBCBAA>AFD:C:;;B@@>?<?;;;B
@31DOL:00093:00735
TACTGAGCTACCACACACAGAAAGATTGGTG
+
<<<;9DD98442944444444:-44;2423.
@31DOL:00093:00737
ATATCGCGAGGGTATGGAAGACTCTAT
+
BB@@?BAB?AA>ABB@8:8<CCBC@@@
@31DOL:00094:00704
TACTGAGCTACACACACAGAAAGATTGGTG
+
DBCCCA?@@<;=CCEAA@988-99959@A>
@31DOL:00094:00722
ACGAGTGCGTTCCCCATGTCGTAGGTACTC
+
BB>?BBBA=92999-9?>@ACBBC@A<<<C
@31DOL:00094:00727
ACGAGTGCGTTCCCCATGTCGTAGGTACTC
+
B@>@BBCA992999/9@@@ABCAB?@@@@A
@31DOL:00095:00710
ACGAGTGCGTTCCCCATGTCGTAGGTACTC
+
BCB@@BBBBB>A??6A@@@BCCBB@@@A@C
@31DOL:00096:00704
ACGAGTGCGTTCCCCATGTCGTAGGTACTC
+
BBBBBBDB@=;=994?AABBBCCC@A@@@@
@31DOL:00096:00719
ACGAGTGCGTTCCCCATGTCGTAGGTACTC
+
BB>?BBCB@=;=9=4?9<;BBBBC@A<<<C
@31DOL:00096:00737
ACGAGTGCGTTCCCCATGTCGTAGGTACTC
+
?A>?BBCA442999/9>?>>AA@@>;;9>?
@31DOL:00096:00741
ACGAGTGCGTTCCCCATGTCGTAGGTACTC
+
?A>?BBCA442999/9??>ABABB>@;;<A
@31DOL:00096:00743
ACGAGTGCGTTCCCCATGTCGTAGGTACTC
+
BA9<<B<;9B;>>?4?999>>>9858999A
@31DOL:00098:00718
TGATACGTCTCCCTTCCTTAGTTACTTCAG
+
@@@@A@@@>999-424248788?=>@?CCB
@31DOL:00098:00745
ACGAGTGCGTTCCCCATCTCGTAGGTACTC
+
AB?@ABCB=:2444,9?>@BECCC@@;><C
@31DOL:00099:00729
ACGAGTGCGTTCCCCATGTCGTAGGTACTC
+
BAAABBDBBA>CDHAE:<;BBA@B?@@@@A
@31DOL:00051:00788
TCTCTATGCGCTCCACATGTTCTAAGGTA
+
>99;?BCBD?=<BB44////,/66,/,44
@31DOL:00057:00794
ACGAGTGCGTTCCCCATGTCGTAGGTACTC
+
BCB>AB@;442999/9>@>>@@@?=;99?>
@31DOL:00057:00798
ATCAGACACGGACACAGCAAAACACAC
+
BBCBBBAABB=@@@@@B9999/9A999
@31DOL:00057:00799
ACGAGTGCGTTCCCCATGTCGTAGGTACTC
+
BBB?BBA;992999-9@A>@A@A@<:;9A>
@31DOL:00062:00798
ACGAGTGCGTTCCCCATGTTCGTAGGTACTC
+
BBB@BCA;442999/4@@?<BBAAA>@?@@>
@31DOL:00063:00788
TACTGAGCTACACACACAGA
+
CBB@AABABBBCBB?:?@99
@31DOL:00064:00792
AGCACTGTAGCTGTCACTAGTTACTTGT
+
<<CCCCCBBBCBCBCBBCF@@=@AA>AC
@31DOL:00065:00787
AGCACTGTAGCTGTCACTAGTTACTTGT
+
<<CCCB@AABBBBBDBCCC?=;@@@=@C
@31DOL:00067:00761
ACGAGTGCGTTCCCCATGTCGTAGGTACTC
+
ECCABB=8>=5999/9AAABCCCC@8:<CC
@31DOL:00068:00798
ACGAGTGCGTTCCCCATGTCGTAGGTACTC
+
CCBBB@@>>>5999/9>>@CCGBA?A@@@B
@31DOL:00069:00780
AGCACTGTAGCTTTCATT
+
<<CCHDBAAACBC>CCC@
@31DOL:00069:00792
ACGAGTGCGTTCCCCATGTCGTAGGTACTC
+
BBB?BC@;442999/9@B@ABCBC>ABBBC
@31DOL:00071:00782
ACGAGTGCGTTCCCCATGTCGTAGGTACT
+
CCBB@AAAAA@CCC:A<=3?>>10,.///
@31DOL:00072:00785
ACGAGTGCGTTC
+
BBBBBB@;4429
@31DOL:00073:00777
ACGAGTGCGTTCCCCATGTCGTAGGTACTC
+
BB>??BCA992444,9@@?BCCCC@ABBBC
@31DOL:00074:00751
TCTCTATGCGCTCCACATGTCTAAGGT
+
CCCBAABCCCCBC@DCEBBBA?@=A@C
@31DOL:00074:00783
AGCACTGTAGCTGTCACTAGTTACTTGT
+
<<CCBBBCCCCCCBCBBCCBB?ACB?EC
@31DOL:00075:00770
GAGGCGTTCCCCATGTCGTAGGTATC
+
@@A=9992999-9?99BCCCB@BBBB
@31DOL:00076:00753
CGGGTCTCTAGGCACAGGATTTTGTGTAG
+
444-4;;@?@AADCBBBBBBBB9?@?@@C
@31DOL:00076:00785
TACTGAGCTACACACACAGAAAGATTGG
+
DDBDCCAA@@AA<=<DAB9<<89>>;>6
@31DOL:00076:00792
ACGCTCGACATGCCCAGGTACAGGAG
+
ABBBBBBCDCB;9;89??BBBCB@AB
@31DOL:00079:00780
ACGAGTGCGTTCCCCATGTCGTA
+
BBBBBBBBBB==9929991<<8-
@31DOL:00079:00795
ACGAGTGCGTTCCCCATGTCGTAGGTACTC
+
BBBBBB>;992999-9??>BCECC@C@AAB
@31DOL:00080:00766
ACGAGTGCGTTCCCCATGTCGTAGGTACTC
+
@ABBBC@A@C@DGD:C;<;?@>97589999
@31DOL:00080:00768
ACGAGTGCGTTCCCCATGTCGTAGGTACTC
+
BABBBBBBBC@CBC9B====@@8748999>
@31DOL:00080:00773
ACGAGTGCGTTCCCCATGTCGTAGGTACTC
+
AABABBDBBB?CBB9B;;;;;;@?<>9888
@31DOL:00080:00781
TGATACGTCTCCTTCCTTAGTTACTTCA
+
BBBCBBCA=@D9;8<6928>=78>999:
@31DOL:00082:00764
ACGAGTGCGTTCCCCATGTCGTAGGTACTC
+
BABBBC?AAB@DCD:C:<;?@;10,01/1/
@31DOL:00085:00762
ACGAGTGCGTTCCCCATGTCGTAGGTACTC
+
BBBBBBB;992444-9@@?BCCCE@B@@@C
@31DOL:00086:00755
ACGAGTGCGTTCCTCATGTCGTAGGT
+
BB?BBBBBBC?C@CDBCBBBBA>A@A
@31DOL:00086:00768
ACGAGTGCGTTCCCCATGTCGTAGGTACTC
+
@BBBBBBBBB@BCC:C::9=>>8748999>
@31DOL:00086:00776
ATCAGACACGGACACAGCAGAACACAC
+
BBBBBBBBBC@BBBBBBCCCB?BBBBB
@31DOL:00086:00786
ACGAGTGCGTTCCCCATGTCGTAGGTACTC
+
BBBB:<<B>@5<99/9@@@CCC@@<@:99>
@31DOL:00087:00750
ACGAGTGCGTTCCCCATGTCGTAGGTACTC
+
BBB@AADBBB?CBB9B;;;@@@@?<?;;;@
@31DOL:00087:00770
ACGAGTGCGTTCCCCATGTCGTAGGTACTC
+
BBB?BBCB=92444-9?>@BCCCC@C<<<C
@31DOL:00087:00790
TGATACGTCTCCTTCCTTAGTTACTTCA
+
AAABBBBCCBC?BAC?A>A@><@BB@BC
@31DOL:00088:00763
ACGAGTGCGTTC
+
>=;==>9111--
@31DOL:00089:00755
ACGAGTGCGTTCCCCATGTCGTAGGTATC
+
A?@@BBCBBB?BDC:B<<99988813887
@31DOL:00089:00756
CGTGTCTCTAGGCACAGGATTTTGTGTAG
+
BABBBDBBBDC@BBBBE@BCDC::<;AAD
@31DOL:00089:00760
TAGTATCAGCCTCGCCATGACGAAGGTATTCC
+
CCBCCCCBBB@BC@?=ABA@@::6;<@@@695
@31DOL:00089:00778
ACGAGTGCGTTCCCCATGTCGTAGGTACTC
+
BBBBBB>;992999-9999AAACD@C@@@C
@31DOL:00089:00793
ACGAGTGCGTTCCCCATGTCGTAAGGTACTC
+
BCDH:<=@B@?CDD4F99111//,.66//1=
@31DOL:00091:00771
ACGAGTGCGTTCCCCATGTCGTAGTATC
+
BB@B@?>?992944,44/,,,,,,,086
@31DOL:00091:00798
ACGAGTGCGTTCCCCATGTCGTAGGTACTC
+
BB@@ABB@992999/9>>@CCBCC@B@AAC
@31DOL:00092:00752
ACGAGTGCGTTCCCCATGTCGTAGGTACTC
+
?A?@BBBA992999-9@@ABDCCC@@@AAC
@31DOL:00093:00753
ATCAGACACGGACACAGCAGAACACAC
+
<<@AA@@>;969A999@@999699994
@31DOL:00094:00786
ACGAGTGCGTTCCCCATGTCGTAGGTACTC
+
@BBBB@BBCB8:44,4999>><10,01///
@31DOL:00094:00789
ACGAGTGCGTTCCCCATGTCGTAGGTACTC
+
ABBBBBBBCC@CCB9D;;;C@=10,01111
@31DOL:00095:00781
ACGAGTGCGTTCCCCATGTCGTAGGTACTC
+
BBBBBBCBBB>CCD:C;<;BBBA@=A<;;C
@31DOL:00096:00764
CGTGTCTCTAGGCACAGGATTTTGTGTAG
+
@@AABDCCCAA?BBB?A>@@@@6ADBCCB
@31DOL:00098:00756
ACGAGTGCGTTCCCCATGTCGTAGGTACTC
+
?A>?BBCBBB?AA?7A;;;BCBAB?A<<<C
@31DOL:00098:00782
ACGAGTGCGTTCCCCATGTCGTAGGTACTC
+
>A?ABBCB==2444-9>>@CCFCCGB<<<C
@31DOL:00098:00786
CGTGTCTCTAGGCACAGGATTTTGTGTAG
+
AABDDCCCCCC::<CBCABBBCAFCAA?@
@31DOL:00098:00788
ACGAGTGCGTTTCCCACTGTCGGTGACTC
+
CBA@?@BB@AA:<<81//////7/444:;
@31DOL:00099:00752
ACGAGTGCGTTCCCCATGTCGTAGGTACTC
+
@A?@BBBA992499/9AA@ABCAB?:;;A>
@31DOL:00099:00772
TGATACGTCTCCTTCCTTAGTTACTTCA
+
BBBBBDBCE:::=BDAD@CA@=@BB>BC
@31DOL:00099:00776
ACGAGTGCGTTCCCCATGTCGTAGGTACTC
+
@CBBBBBBCC?EBB9B;<<@BA@AC;;<@@
@31DOL:00099:00778
ACGATGCGTTCCCCATGTCGTAGGTACTC
+
??BBCB>@A@ABC:B@AABBB==>?;<<C
@31DOL:00050:00804
ATCAGACACTCGGACACAGCAGAACACACAG
+
;??991.////6,//=::7////,/86....
@31DOL:00050:00811
ACGAGTGCGTTCCCCATGTCGTAGGTACTC
+
DCB?BC@;442999/9>@>>@@@><899>>
@31DOL:00050:00832
ACGAGTGCGTTCCCCATGTCGTAGGTACTC
+
BBBBBBB@=92999,9@@@BBBCC?@@@A>
@31DOL:00050:00845
ACGAGTGCGTTCCCCATGTCGTAGGTACTC
+
BBBBBBBBBB@CCC:C@??BBCBB@ABBBB
@31DOL:00050:00846
TCTCTATGCGCTCCCACATGTCTAAGGTA
+
44444444;44994-4449;>94424249
@31DOL:00051:00842
ACGAGTGCGTTCCCCATGTCGTAAGGTACTC
+
A9;9@@99442/6601///7///,.34////
@31DOL:00051:00847
AGCACTGTAGCTGTCACTAGTTACTTGT
+
<<CCGCCBABBBCBBABBCCB@D@@>AC
@31DOL:00052:00815
ACGCTCGACATGCCCAGGTACAGGAG
+
CCBBBBBCAA;444-9>=>>@;9599
@31DOL:00052:00832
ACGAGTGCGTTCCCCATGTCGTAGGTACTC
+
CBBBBBA;992999-9AA>@A@@@<:99>9
@31DOL:00054:00826
ACGAGTGCGTTCCCCATGTCGTAGGTACTC
+
CCBBBA@?895999/9>@>@B@@@<89999
@31DOL:00054:00842
CGTGTCTCTAGGCACAGGATTTTGTGTAGAGGC
+
;<@<<<ACCCC@CCCEC@CCCE8A?A994442/
@31DOL:00055:00814
TCTCTATGCGCTCCACATGTCTAAGGT
+
BDCCBBBDCCCBB>AABAA==9959<>
@31DOL:00055:00822
ACGAGTGCGTTCCCCATGTCGTAGGTACTC
+
ABBBB@A@BB?CHN:C<<;@@@AB?BCBCD
@31DOL:00055:00848
TAGTATCAGCCTCGCCATGACGAAGGTATTCC
+
DCBBCCCA?===@<;8<A@>@;459<999595
@31DOL:00056:00819
ACAAGTGCGTTCCCCATGTCGTAGGTACTC
+
BBB@CECB@@=AHE:C@AABCB@?=@<<<F
@31DOL:00056:00840
ACGAGTGCGTTCCCCATGTCGTAGGTACTC
+
BBBABBCB992444,9@@@BBBBB>>@@A>
@31DOL:00056:00844
ACGAGTGCGTTCCCCATGTCGTAGGTACTC
+
BBB?BBC@992444,9?>@CCBBB?>@@@=
@31DOL:00057:00818
ACGAGTGCGTTCCCCATGTCGTAGGTACTC
+
BBCB:;;>==5999/9@B>@ACBA?:;;A>
@31DOL:00057:00839
ACGAGTGCGTTCCCCATGTCGTAGGTACTC
+
BBBABBBB=92444,9@D@BBBBB<:89>9
@31DOL:00057:00847
ACGAGTGCGTTCCCCATGTCGTAGGTACTC
+
BCBBCCCBBA@CFF:B:;;@@ABCBCAAAC
@31DOL:00058:00828
ACGAGTGCGTTCCCCATGTCGTAGGTACTC
+
CBABCBA:>>5999-9999ABACCCDFCCB
@31DOL:00058:00845
ACGAGTGCGTTCCCCATGTCG
+
CB8<<A@@995999/9?A>@A
@31DOL:00059:00835
ACGCTCCGACATGCCCAGGTACAGGAGA
+
88<99958999:444-4424?@@@?::4
@31DOL:00059:00848
AGCACTGTAGCTGTCACT
+
<<BGAADCCCCBBBCBBC
@31DOL:00060:00823
ACGAGTGCGTTCCCCATGTCGTAGGTACTC
+
BB??BBBA992994-9@BACBBBB?@@@C@
@31DOL:00060:00826
TCTCTATGCGCTCCCACATGTCTGAAGGTAC
+
4444444476/1/6566?88;:///5656//
@31DOL:00061:00817
TCTCTATGCGCTCCACATGTCTAAG
+
CBCBA@ACCCCCD@EBB@A994459
@31DOL:00061:00831
AGCACTGTAGCTGTCACTAGTTATTTGTG
+
==LHCBDBCCCBCBB@@AB@@9@@@:?:;
@31DOL:00061:00838
ACGAGTGCGTTCCCCATGTCGTAGGTACTC
+
;;BCCCCB==2444,9@@@BBBBA?::;BA
@31DOL:00061:00848
ACGAGTGCGTTCCCCATGTCGTAGGTACTC
+
BBA?ABBBAA??CF9BAABDBB@A@@@@B@
@31DOL:00062:00838
ATCAGACACGGACACAGCAGAACACAC
+
BABBBBABB@>AA@@;<=CCC@CBBA>
@31DOL:00063:00812
ACGAGTGCGTTCCCCATGTCGTAGGTACTC
+
HEEB9<<A>>;@>@4ABCBDCC;;9;@@@C
@31DOL:00063:00849
AGCACTGTAGCTGTCACTAGTTACTTGT
+
;<BBACDCCCBCCCCBDCCBB@AACACC
@31DOL:00064:00804
ACGAGTGCGTTCCCCATGTCGTAGGTACTC
+
BBBBBB>;442999/9@@@ABBBA>@@@C@
@31DOL:00064:00818
ACGAGTGCGTTCCCCATGTCGTAGGTACTC
+
CCBAABCBDEAAAA6AAABCCCBB?@AACC
@31DOL:00064:00840
ACGGAGTGCGTTCCCCATGTCGTAGTACTC
+
>@?<@@CB@CC2444-99911///.0///6
@31DOL:00064:00843
TCTCTATGCGCTCCACATGTCTAAGGT
+
BBBBDCBBBBCBC@CCBBBB?:96;<@
@31DOL:00064:00845
ATCAGACACGGACACAGCAGAACACAC
+
BB?@@CBBBB?EBCCCCCCBB@BBCB>
@31DOL:00065:00825
ATCAGACACTCGGACACAGCAGAACACACAG
+
BBBB@;:;1//6,//=:::494988;973..
@31DOL:00065:00826
ACGAGTGCGTTCCCCATGCCGTAGGTACTC
+
CCD?@?CCCB@CCB9C?AA@DCCC@@AACG
@31DOL:00066:00804
ACGCTCGACATGCCCAGGTACAGGAG
+
BABBBBBB=;;444-9?<??A;;8<A
@31DOL:00066:00847
ACGAGTGCGTTCCCCATGTCGTAGGTACTC
+
A9::@@>@995999/9AA@BB@A?<899>9
@31DOL:00066:00848
ACGAGTGCGTTCCCCATGTCGTAGGTACTC
+
B9::CCCCBA;==92@=@@CCCCC@?@@BC
@31DOL:00067:00805
ACGAGTGCGTTCCCCATGTCGTAGGTACTC
+
BB<B999>995444,49;ABCBBC@BBCCC
@31DOL:00067:00838
ACGAGTGCGTTCCCCATGTCGTAGGTACTC
+
BBABBCCCCC=@??8=9;;?BB@A>A<<<C
@31DOL:00068:00803
TCTCTATGCGCTCCACATGTCTAAGGT
+
BBBBBBBCCCCEF@CCCBBDBAA?A?A
@31DOL:00068:00811
ACGAGTGCGTTCCCCATGTCGTAGGTACTC
+
BBBBBBB;992999-9>>@BBDCC@@ABBC
@31DOL:00070:00807
ACGAGTGCGTTCCCCATGTCGTAGGTACTC
+
BBB?ACB;442999/9BA@ABDBB@CBBBC
@31DOL:00070:00812
ACGAGTGCGTTCCCCATGTCGTAGGTACTC
+
BBB@BBB@992999-9BBABCCCC@ABBBC
@31DOL:00070:00822
ACGAGTGCGTTCCCCATGTCGTAGGTACTC
+
BCABBBA;=92999/9AA@ABBBB?BBBCB
@31DOL:00070:00838
ACGAGTGCGTTCCCCATGTCGTAGGTACTC
+
HB8;<CGB?@2944,9?ABCDCCC@?@@BC
@31DOL:00070:00844
ACGAGTGCGTTCCCCATGTCGTAGGTACTC
+
B:8:BCCCCC@CBA9D???CDCCC@B@A@C
@31DOL:00072:00802
ACGAGTGCGTTCCCCATGTCGTAGGTACTC
+
BB??BBBA992444-9@@?BDCCC@B@@@G
@31DOL:00072:00817
ACGAGTGCGTTCCCCATGTCGTAGGTACTC
+
BBB>@BBA992999-9@@?BDDCCAB@A@C
@31DOL:00072:00822
ACGAGTGCGTTCCCCATGTCGTAGGCACTC
+
CBBBBCBA=92999-;BCBBBBBB@ABBCC
@31DOL:00072:00833
ACGAGTGCGTTCCCCATGTCGTAGGTACTC
+
@B7;994;446<@@4BAAACBAA@>;;<AC
@31DOL:00072:00835
CGTGTCTCTAGGCACAGGATTTTGTGTAG
+
@@AAADBBBBB@BBBBB>9::4,;AACDD
@31DOL:00073:00818
ACGAGTGCGTTCCCCATGTCGTAGGTACTC
+
BBB?@?CA@=;???4?>>@@@@AA?BAA@B
@31DOL:00073:00838
ACGAGTGCGTTCCCCATGTCGTAGGTACTC
+
A;;<CA@@CC>BBB9B<<=CCA@BA<<<BD
@31DOL:00074:00804
ACGAGTGCGTTCCCCATGTCGTAGGTACTC
+
BBBBACAA992999-9@@ACCDCC@C;<<C
@31DOL:00074:00816
TCTCTATGCGCTCCCACATGTCGTAAGTAC
+
444444447////85//4444///8,////
@31DOL:00074:00824
ATCAGACACGGACACAGCAGAACACAC
+
@BBBBBABBB>BADCDDCCEB?AABBB
@31DOL:00074:00837
ACGAGTGCGTTCCCCATGTCGTAGGTACTC
+
H@?@BBB@>=2999-9@@ABBCCC@ABBBC
@31DOL:00074:00847
GACGAGTGCGTCCCATGCTCGT
+
29@844///////+/7;4////
@31DOL:00075:00814
CGTGTCTCTAGGCACAGGATTTTGTGTAG
+
AAAAADCCBAA?BBBBB@ABAA9EABCFC
@31DOL:00075:00834
ACGAGTGCGTTCCCCATGTCGTAGGTAC
+
AB@ABBCCBB@CB@4@4999>;10,.//
@31DOL:00076:00806
ACGAGTGCGTTCCCCATGTCGTAAGGTACTC
+
943444444489992944/8///,,*,,,,/
@31DOL:00076:00817
CGTGTCTCTAGGCACAGGATTTTGTGTAG
+
AABABDCCD@@>?BB=B?BBAA9BABECE
@31DOL:00076:00825
CGTGTCTCTACGGCACAGGATTTTGTGTAAGA
+
>@>944://1::::BB>=5866601/1,,*,,
@31DOL:00077:00816
CGTGTCTCTAGGCACAGGATTTTGTGTAG
+
@@AAADBCC@?>@BCA>>@@==6AAACFC
@31DOL:00077:00838
TCTCTATGCGCTCCACATGTCTAAGGT
+
BBDCA@ACADEDC@CBBCCCCDD@C@B
@31DOL:00078:00819
ACGAGTGCGTTCCCCATGTCGTAGGTACTC
+
BBB>?@C;992999/9??>BCECC@B@AAE
@31DOL:00081:00800
CGTTTCTCTAGGCACAGGATTTTGTGTAG
+
;444-9@99;CCJCCCC@CBBB:CB>=99
@31DOL:00081:00838
TACTGAGCTACACACACAGAAAGATTGGT
+
BAAABBCB@@ABB@C@;>444-99968?B
@31DOL:00081:00845
ACGCTCGACCATGCCCAGGTACAGGAG
+
@@;;4@>4424;444-4988??BE@AA
@31DOL:00082:00804
CGTGTCTCTAGGCACAGGATTTTGTGTAG
+
@@ABBDA??AC@CBBBC@DBCB9??=@@@
@31DOL:00082:00846
ACGAGTGCGTTCCCCATGCTCGTAGGTACGTC
+
A?;@>948992444,4944444911,.6/...
@31DOL:00083:00802
ATATCGCGAGGGTATGGAAGACTCTAT
+
BABBBBACCEE>CABB=A=ABBBC;::
@31DOL:00084:00800
ACGAGTGCGTTCCCCATGTCGTAGGTATC
+
BCBBBBBBCC@BCC:B;<;@@>98589;3
@31DOL:00085:00823
ACGAGTGCGTTCCCCATGTCGTAGGTACTC
+
BB@ADCDCCCACCB7BA@@;;;>><@999>
@31DOL:00085:00844
TAGTATCAGCCTC
+
BBA?@ADBBB@CB
@31DOL:00086:00824
ACGAGTGCGTTCCCCATGTCGTAGGTACTC
+
BA@@BBCBBB?CBC9BAABDBCCB@C;<<B
@31DOL:00086:00835
ACGAGTGCGTTCCCCATGTCGTAGGTACTC
+
A??A@ACBCC?BA?6?4;8>>>98689999
@31DOL:00087:00812
TAGTACCAGCCTCGCCATGACGAAGGTATTCC
+
889/1/,///7.//9<=;=>>99898944248
@31DOL:00087:00820
ACGAGTGCGTTCCCCATGTCGTAGGTACTC
+
BB>??ACCCC@CCF:CA@?BBB@@>@@@@B
@31DOL:00087:00824
ACGAGTGCGTTCCCCATGTCGTAGGTACTC
+
A1.///88;A=@@>4?@9999843134///
@31DOL:00088:00804
ATATCGCGACGGGTATGGAAGACTCTATA
+
=?;944999444-499;245448433333
@31DOL:00088:00814
ACGAGTGCGTTCCCCATGTCGTAGGTATC
+
BB>?@CCC@@>A??4A;;;BBCCE@C<<;
@31DOL:00088:00844
ACGAGTGCGTTCCCCATGTCGTAGGTACTC
+
@BBBB@CBBC?CB?9@499>9998489444
@31DOL:00089:00802
ACGAGTGCGTTCCCCATGTGTAGGTACTC
+
BBB=??CHBA?BCC9CCCDDBBA@ABBBC
@31DOL:00089:00808
ACGAGTGCGTTCCCCATGTCGTGTACTC
+
BBB??AAAAA?ACD:EA@@AAA?BCBBB
@31DOL:00089:00842
CGTGTCTCTAGGCACAGGATTTGT
+
ABADCDDBBBA>>>99959=:644
@31DOL:00090:00820
ACGAGTGCGTTCCCCATGTCGTAGGTACTC
+
B9:;=BCCCC@CCC9D@??=@@>>;>999>
@31DOL:00091:00833
ACGAGTGCGTTCCCCATGTCGTAGGTACTC
+
BBA@@BCBCC@CCC9CDBBBBCBC@C<<<B
@31DOL:00091:00840
ACGAGTGCGTTCCCCATGTCGTAGGTACTC
+
BB?>>ABBBB@CCC:DAABBBBBB@CBBBC
@31DOL:00092:00817
ACGCTCGACATGCCCAGGTACAGGAG
+
BBA?BBBBCDD@@@>?B@BBBBB@BB
@31DOL:00093:00807
ACGAGTGCGTTCCCCATGTCGTAGGTACTC
+
CB>@@BBAAA>AAD7DB@@@AB@?<?@>@@
@31DOL:00093:00833
ATCAGACCACGACACAGCAGAACAC
+
8>?9443144488444446/1,///
@31DOL:00095:00806
ACGAGTGCGTTCCCCATGTCGTAGGTACTC
+
BBBBBBCBBB>AA?6A=@@BBBAA?C<<<B
@31DOL:00095:00822
ACGGAGTGCGTTCCCCATGTCGTAGGTATC
+
8/.,///68;;>BBA4@@>=>9998134/.
@31DOL:00095:00835
ACGAGTGCGTTCCCCATGTCGTAGGTACTC
+
9<BABBA;<9;?>>4>9999>==<:;9999
@31DOL:00095:00848
TAGTATCAGCCTCGCCATGACGAAGGTATTC
+
999994999;?=B==<944444424244424
@31DOL:00096:00834
ACGAGTGCGTTCCCCATGTCGTAGGTACTC
+
BBB>>ABBBB@CCC:CAAABCGCC@C<<<C
@31DOL:00097:00801
ATATCGCGAGGGTATGGAAGACTCTATA
+
BB9;;GDDCCCBCCCB?B?BBBBBBBA?
@31DOL:00097:00845
ACGAGTGCGTTCCCCATGTCGTAGGTACTC
+
BBBB?@ABBB@CBC:D@?@BCBBC@C<<<F
@31DOL:00099:00807
ACGAGTGCGTTCCCCATGTCGTAGGTACTC
+
BBB?BBCBAAAAA?7A@@@CBBCC@C<>=C
@31DOL:00099:00810
ACGAGTGCGTTCCCCATGTCGTAGGTACTC
+
BBABBACCCB?ACF:C::9=?;10,0111;
@31DOL:00099:00835
ACGAGTGCGTTCCCCATGTCGTAGGTACTC
+
BB>?BBCBBA>A?A7A@@@BCCAD@B<<<B
@31DOL:00051:00850
TACTGAGCTACACACACAGAAAGATTGGT
+
BAAA?@ABBBBABBBEDCBB@<A;;8:>?
@31DOL:00051:00851
TAGTATCAGCCTCGCCATGACGAAGGTATTCC
+
BBBB?AA@@@<;;<B>BAB@C;:6;?>>><>;
@31DOL:00052:00854
CGTGTCTCTAGGCACAGGATTTGTGTAGAGGC
+
@@;9<CCBBBB@BB;84244404:9444998/
@31DOL:00052:00855
ACGAGTGCGTTCCCCGTCGTAGGTACTC
+
AB:<<;CAAB>A@@4911////,///37
@31DOL:00053:00853
ACGAGTGCGTTCCCCATGTCGTAGGTACTC
+
;;011::89A<A??2ABBABBDBB@??@B=
@31DOL:00053:00856
ACGAGTGCGTTCCCCATGTCGTTAGGTACTC
+
A@?@A@B@@@=ACC9B><<111,/;3011=A
@31DOL:00054:00854
AGCACTGTAGCTGTCACTAGTTACTTGT
+
<<BBABCCCCBBCCCBCCCBB>BBA>A@
@31DOL:00054:00855
ACGAGTGCGTTCCCCATGTCGTAGGTACTC
+
B@8<<CBAAB;===2==ABABBBB>9:;@>
@31DOL:00054:00859
ACGAGTGCGTTCCCCCATGTCGTAGGTACTC
+
8/.//,02//-////*//4444443134444
@31DOL:00055:00859
ACGAGTGCGTTCCCCATGTCGTAGGTACTC
+
B9:;CCCCCB>BFD:C?@@CDCBA@ABBBC
@31DOL:00056:00855
ACGAGTGCGTTCCCCATGTCGTAGGTACTC
+
@;;;@@@AAA>BAA7AAA@@ABBA>;;9>>
@31DOL:00056:00862
ACGAGTGCGTTCCCCATGTCGTAGGTACTC
+
BB>?ABBBB>?AFF9BAAABCBBA@ABBBA
@31DOL:00056:00863
ACGAGTGCGTTCCCCATGTCGTAGGTACTC
+
:<;@>>>>?>6999,4444;??=?>ABAA@
@31DOL:00056:00864
ACGAGTGCGTTCCCCATGTCGTAGGTACTC
+
BA?@@@AA@@?@CC9CBBBBBCBB@ABBBB
@31DOL:00057:00862
ACGAGTGCGTTCCCCATGTCGTAGGTACTC
+
CC8<=DDCDC@CDD:D???DCB?>=@@@A>
@31DOL:00057:00864
ACGAGTGCGTTCCCCATGTCGTAGGTACTC
+
B=>?BBBBBB@BDD:DABBCBBBC@ABBBB
@31DOL:00057:00865
ACGAGTGCGTTCCCCATGTCGTAGGTACTC
+
?;;<BBAABA;===6@@BBBCBBB?<?@?8
@31DOL:00057:00866
ACGAGTGCGTTCCCCATGTCGTAGGTACTC
+
BA@ABBBBCD?BBA9AAABDBBBB@ABBBB
@31DOL:00058:00864
TACTGAGCTACCACACACAGAAAGATTGGTGTTGC
+
;;;84=C984429>44499999-44;2423.46..
@31DOL:00058:00866
ACGAGTGCGTTCCCCATGTCGTAGGTACTC
+
B?>ABBBBBB?BFC:CAAABBCBA@?@@BB
@31DOL:00058:00867
TACTGAGCTACACACACAGAAAGATTGGT
+
BB??ACFCAABBCBBCCCCCCBCBB@B@C
@31DOL:00058:00869
ACGATGCGTTCCCCATGTCGTAGGTACTC
+
BCG;<;@@@6999,944//6///7////8
@31DOL:00059:00850
ACGAGTGCGTTCCCCATGCTCGTAGGTACGTC
+
BA794844442444,49999448442394337
@31DOL:00059:00858
TAGTATCAGCCTCGCCATGACGAAGGTATTCC
+
BBDCDCDBAB=8;<;8;@@@@<959>?>?595
@31DOL:00059:00863
ACGAGTGCGTTCCCCATGTCGTAGGTACTC
+
BCABBC<;<C?CCC9CA@@BBBBA?ABBBB
@31DOL:00059:00865
TCTAGGTACTG
+
;;:1/,//8<;
@31DOL:00059:00870
TCTCTATGCGCTCCACACTGTCATA
+
4444:449====?;?=/,,,,***0
@31DOL:00060:00862
ACGAGTGCGTTCCCCATGTCGTAGGTACTC
+
BBAABCCBBB@CCC9CAA??ABBA?@@@BA
@31DOL:00060:00863
ATATCGCGACGGGTATGGAAGACTCTATAGAGG
+
;;;;9>>>4444-499A?B?BA=:80..4..10
@31DOL:00060:00868
ACGAGTGCGTTCCCCATGTCGTAGGTACTC
+
@A@@BBBDCC@CCB9A;<;@AA;;78>>99
@31DOL:00060:00869
TCTCTATGCGCTCCACATGTCTAAGGT
+
CCCCGABBBCCED@CBCDCCCCB@CBB
@31DOL:00060:00872
ACGAGTGCGTTCCCCATGTCGTAGGTACTC
+
@><?BBBA@@>@CF:DAAABBB?A@>?@@@
@31DOL:00061:00851
TACTGAGCTACACACACAGAAAGATTGGTGCT
+
BAB;==BBABCCAAAB@B9991994242333.
@31DOL:00061:00867
TCTCTATGCGCTCCACATGTCTAAGGT
+
BBC:=<CCCDBBB@CBBCCBBBC@C@A
@31DOL:00062:00872
ACGAGTGCGTTCCCCATGTCGTAGGTACTC
+
9<<BDB=B;::>HN:DBCBBBBB??::9>>
@31DOL:00062:00873
TCTCTATGCGCTCCACATGTCTAAGGTACTG
+
,,,,,,22@@B;;7=ACBBCCB@<=<@4848
@31DOL:00062:00878
ACGAGTGCGTTCCCCATGTCGTAGGTACTC
+
@ABBCBBBBA>BBB9C;<;DDCCC@::<@C
@31DOL:00063:00877
ACGAGTGCGTTCCCCATGTCGTAGGTACTC
+
@?@@A>>>995111+///////97934448
@31DOL:00065:00874
CGTGTCTCTACGGCACAGGATTTTGTGTAGA
+
<>ABEB@11311:;;@B@A9999/9994449
@31DOL:00065:00877
ATATCAGCCCTCCGCCCCCCCCATGACGAAAAAAAA
+
B999;?911-00,./88::;:$.3444444444444
@31DOL:00066:00860
ACGAGTGCGTTCCCCATGTCGTAGGTACTC
+
CA??@BCB?=;===2?AABBBCCC@?@@CB
@31DOL:00066:00877
ACGAGTGCGTTCCCCCATGTCGTAGGTACTC
+
?9:9>11111-,,,,),,//666?B@BBBA@
@31DOL:00067:00862
ACGAGTGCGTTCCCCATGTCGTAGGTACTC
+
CCBCCCCBBC@CCC9BBCABBCCC@@@ABC
@31DOL:00067:00868
ACGAGTGCGTTCCCCATGTCGTAGGTACTC
+
BB?BBBDBA@>A??6?ABABBBBB@ABBC@
@31DOL:00068:00885
AGCACTGTAGCTCGTCACTAGTTACTTGTG
+
84499999@:4494::=AAA@A244986/,
@31DOL:00068:00887
ACGAGTGCGTTCCCCATGTCGTAGGTACTC
+
9;CCCDBBBA@CDD:D@@A@A@CC@@@@@=
@31DOL:00069:00850
ACGAGTGCGTTCCCCATGTCGTAGGTACTC
+
CB:?<B@A992999-9B@ABCBBA@@AACB
@31DOL:00069:00854
ACGAGTGCGTTCCCCATGTCGTAGGTACTC
+
CBB??BCB=:2444,9@@@BBCBB?ABBBB
@31DOL:00069:00869
ACGAGTGCGTTCCCCATGTCGTAGGTACTC
+
BBB@@BCBBA;===29=A@BBBBB@ABBCB
@31DOL:00069:00881
ACGAGTGCGTTCCCCATGTCGTAGGTACTC
+
BBB?BBBBBB@CDC:CBBBBBA@A?@@@C@
@31DOL:00069:00893
ACGAGTGCGTTCCCCATGTCGTAGGTACTC
+
BB>@@BBBBB@BCC:D@@ADCCCCAC@A@D
@31DOL:00070:00850
TACTGAGCTACCACACACAGAAAGATTGGTG
+
BA@@>?@9899289;;:?9999-4442499.
@31DOL:00070:00863
ACGAGTGCGTTCCCCATGTCGTAGGTACTC
+
BBBABBB@992444,9?>@CCCCC@@ABBC
@31DOL:00070:00891
ACGAGTGCGTTCCCCATGTCGTAGGTACTC
+
BBBBBBBBBB@BCC:CBBBCCDBB@ABBFC
@31DOL:00071:00871
ACGAGTGCGTTCCCCATGTCGTAGGTACTC
+
BBAABBCB?A=?==6===@BEBBBA?@@BB
@31DOL:00071:00896
ACGAGTGCGTTCCCCATGTCGTAGGTACTC
+
B@>@@AAAAA?ACC:BABBBBBBB@@BBBB
@31DOL:00072:00854
ACGAGTGCGTTCCCCATGTCGTAGGTACTC
+
BBBBBBBA992444,9B@ABCCBB?>?@BA
@31DOL:00072:00867
ACGAGTGCGTTCCCCATGTCGTAGGTACTC
+
;>;BA@998959??4AAAACCBBA=::;99
@31DOL:00072:00895
AGCACTGTAACTGTCACTAGTTACTTGTG
+
@BBBCDCBA@?>B@ACCCDDD@CCC@BBB
@31DOL:00072:00897
ACGAGTGCGTTCCCCATGTCGTAGGTACTC
+
BB?ABBCBBC?CBB:AAAABCCCC@CCCCC
@31DOL:00073:00895
CGTGTCTCTAGGCACAGGATTTTGTGTAG
+
??BBCDDBBBB>BBBBA?;ACC:AAABBC
@31DOL:00073:00896
ACGAGTGCGTTCCCCATTTCGTAGGTACTC
+
BB<??BCBBB@CCB:BBB?BCBBB@B:<;E
@31DOL:00073:00899
ACGAGTGCGTTCCCCATGTCGTAGGTACTC
+
ABAAABBBBB@BDC:E::9=@@=?<?;<<C
@31DOL:00074:00881
TGATACGTCTCCTTCCTTAGTTACTTCA
+
BBBBBBBBBBB?A@C@A@?BB@BBD@CE
@31DOL:00074:00893
TACTGAGCTACACACACAGAAAGATTGGT
+
BBBBBBCBBBBBAACDDCA@>:@?@=?=@
@31DOL:00074:00897
CGTGTCTCTAGGCACAGGATTTTGTGTAG
+
<<CCCECCBAB?ABBBB@BCCC:ECDB::
@31DOL:00076:00864
ACGAGTGCGTTCCCCATGTCGTAGGTACTC
+
BBBABBCB=92444,9@ABCCCBB???@BC
@31DOL:00076:00872
ACGAGTGCGTTCCCCATGTCGTAGGTACTC
+
ABBBBBBB996;==4?@@@BCBCC@??@BB
@31DOL:00076:00874
ACGAGTGCGTTCCCCATGTCGTAGGTACTC
+
AABBBBCC?=6:44,9?ABBCCCC@ABBBB
@31DOL:00076:00879
ACGAGTGCGTTCCCCATGTCGTAGGTACTC
+
BB?@@BCBBA====2?=@@BBCBC@BBBBB
@31DOL:00076:00896
ACGAGTGCGTTCCCCATGTCGTAAGGTACTC
+
CCCC@@>9996999,4444444423994499
@31DOL:00077:00851
ATCAGACACGGACACCAGCAGAACAGCAC
+
9<>=8974882////,//,,/65//////
@31DOL:00077:00860
ACGAGTGCGTTCCCCATGTCGTAGGTACTC
+
BABBBBCBBA;?==6==@ACBGCB@?@ABC
@31DOL:00077:00870
CGTGTCTCTAGGCACAGGATTTTGTGTAG
+
B9?>CEEEBBB?ABBBC@BCFF:CAAACB
@31DOL:00077:00871
TACTGAGCTACACACACAGAAAGATTGGT
+
B??=AABA?AAABBCC??@@=9>@A=@AB
@31DOL:00077:00876
ACGAGTGCGTTCCCCATGTCGTAGGTACTC
+
BBBBBBDB==6444,9@A@BBBBB?>@@BA
@31DOL:00077:00889
ACGAGTGCGTTCCCCATGTCGTAGGTACTC
+
BB<>>AABBA?AFD:E@@@CCBBB@A@A@D
@31DOL:00078:00873
ACGAGTGCGTTCCCCATGTCGTAGGTACTC
+
A?BABBBBDB?AA?6A?>?DCCCCBAABBC
@31DOL:00078:00889
TAGTATCAGCCTCGCCATGACGAAGGTATTCC
+
CCCBECC@@A?@A9;8<ABAA;:6;?>?>696
@31DOL:00078:00899
ACGAGTGCGTTCCCCATGTCGTAGGTACTC
+
BBBBBBCBDB?AA?6?9;9BCBCC@B@A@C
@31DOL:00079:00859
ACGAGTGCGTTCCCCATGTCGTAGGTACTC
+
BB?ABBCA992444,9@@@BCBBB@ABBBC
@31DOL:00079:00863
ACGAGTGCGTTCCCCATGTCGTAGGTACTC
+
BBBBBBDB?=;?==6@=BABCCCC@B?@@B
@31DOL:00079:00873
ACGAGTGCGTTCCCCATGTCGTAGGTACTC
+
BB>??BCC?=6::4,9AABCCCCC@ABBBB
@31DOL:00079:00885
ACGAGTGCGTTCCCCATGTCGTAGGTACTC
+
BBBB@@A@BB@BCC:C:;;BBA9:7;999@
@31DOL:00079:00888
TGATACGTCTCCTTCCTTAGTTACTTCA
+
;=@BBBBA@?B?EFCACAABA>BB=;@A
@31DOL:00079:00893
TAGTATCAGCCTCCGCCATGACGAAGGTATTCC
+
484444:///,//56678899944242444242
@31DOL:00080:00855
ACGAGTGCGTTCCCCATGTCGTAGGTACTC
+
BBBBBBCB@=6:44,9?ABCBCCC@A?@@C
@31DOL:00080:00869
TAGTATCAGCCTCGCCATGACGAAGGTATTCC
+
A@B;;=CCBA<==9;7;@@@@<429<?>>595
@31DOL:00080:00886
ACGAGTGCGTTCCCCATGTCGTAGGTACTC
+
BB?AAAAABB?CCD:DA@@DDBBB@A?@@C
@31DOL:00081:00890
ACGAGTGCGTTCCCCATGTCGTAGGTACTC
+
BB<??BCBCB=@?=6==@ABCCCCAABBBC
@31DOL:00081:00895
AGAGTGCGTTCCCCATGTCGTAGGTACTC
+
BAABBDBBC?BB?6BAA@CCCBB@BABBC
@31DOL:00082:00879
ACGAGTGCGTTCCCCATGTCGTAGGTACTC
+
BB>@@BCB==6:44,9?ABCCCCC@ABBBC
@31DOL:00082:00890
ACGAGTGCGTTCCCCATGTCGTAGGTACTC
+
BB>AABCB?=6:44,9?ABBBCCCA?@ABC
@31DOL:00083:00898
ACGAGTGCGTTCCCCATGTCGTAGGTACTC
+
BBABABCB?=;=992?9;;BCCCE@CBBBB
@31DOL:00084:00850
ACGAGTGCGTTCCCCATGTCGTAGGTACTC
+
BB?BBBCBBB@BDD:D@A@@C>98689998
@31DOL:00084:00852
ACGAGTGCGTTCCCCATGTCGTAGGTACTC
+
BBB>@BCA992444-9@DABCCCC@ABBBB
@31DOL:00085:00850
ACGCTCGACATGCCCAGGTACAGGAG
+
AA@CCBBBA?AADD?::;;CBCC@CC
@31DOL:00085:00867
CGTGTCTCTAGGCACAGGATTTTGTGTAG
+
BBBDCCCCCCC@CCCCD@CCCC9:<<@AB
@31DOL:00085:00869
TCTCTATGCGCTCCACATGTCTAAGGT
+
BBCCBBBCCCCBC@DBCBCCBCC@C@B
@31DOL:00085:00875
AGAGTGCGTTCCCCATGTCGTAGGTACTC
+
B@@BCDBAA>ACC:CAAADDBBA?A?@@B
@31DOL:00086:00870
ACGAGTGCGTTCCCCATGTCGTAGGTACTC
+
CCB@ABBB==;=992?BACCCCCC@???BB
@31DOL:00087:00858
ACGAGTGCGTTCCCCATGTCGTAGGTACTC
+
BBB?BBB@992994-9@@ABBCCC@ABBBB
@31DOL:00087:00897
ACGAGTGCGTTCCCCATGTCGTAGGTACTC
+
??>BBBCBCC@CBC9B::9BCC?<=?:;;A
@31DOL:00088:00859
AGCACTGTAGCTGTCACTAGTTACTTGT
+
<<DCHCDBBBAAABBCBABBCADCC?BB
@31DOL:00088:00899
ACGAGTGCGTTCCCCATGTCGTAGGTACTC
+
BB?ABBCB@=6:44,9?ABBBCCC@BBBBC
@31DOL:00089:00850
TACTGAGCTACACACACAGAAAGATTGGT
+
A>>>AABAAAAAAABDDCABA=A??=@AD
@31DOL:00089:00874
ACGAGTGCGTTCCCCATGTCGTAGGTACTC
+
B@@AC@=A@?<>>>499449889757BAAB
@31DOL:00089:00880
TACTGAGCTACACACACAGAAAGATTGGT
+
BBBB@@B@@@AA@@CD;>444-99958=?
@31DOL:00090:00866
ACGAGTGCGTTCCCCATGTCGTAGGTACTC
+
BBBB@@BAAA?ACD:D::9@@A=?<>999>
@31DOL:00090:00872
AGCACTGTAGCTCGTCACTAGTTACTTGT
+
@@ABAABABC<<;9B@BAAEDE?BCC@BA
@31DOL:00090:00890
ACGAGTGCGTTCCCCATGTCGTAGGTACTC
+
BB>??BCBBA====6==AACCCCC@ABBBB
@31DOL:00090:00891
ACGAGTGCGTTCCCCATGTCGTAGGTACTC
+
ABBBCB<<=C@CDC:DABCCCBBA@;<<A@
@31DOL:00091:00852
ACGAGTGCGTTCCCCATGTCGTAGGTACTC
+
BBBABBAA996<BB7BA@BBBBBA?@@@BA
@31DOL:00091:00893
ACGAGTGCGTTCCCCATGTCGTAGGTACTC
+
BBBABBCB992444,9@@ACCCBB@A@@@C
@31DOL:00092:00872
CGTGTCTCTAGGCACAGGATTTTGTGTAG
+
@@BCCDBCCBB?BBCBB>@CCF:AAABDD
@31DOL:00092:00894
TAGTATCAGCCTCGCCATGACGAAGGTATTCC
+
9@CCCCC@AA@99<<;;BBABBA?A<>@@595
@31DOL:00092:00895
TAGTATCAGCCTCGCCATGACGAAGGTATTCC
+
BBDBBBDBBB?@A;97;A@@A<:6;<@@@595
@31DOL:00093:00892
TAGTATCAGCCTCGCCATGACGAAGGTATTCC
+
9;CAAADAAA@@@AB@BCCCBBC@DACCC@C@
@31DOL:00093:00893
ACGAGTGCGTTCCCCATGTCGTAGGTACTC
+
<@BCCCBBB;2:44/9>>@BCB@?<?989>
@31DOL:00095:00882
AGAGTGCGTTCCCCATGTCGTAGGTACTC
+
BB@@BDBBB?BBB7BAA@DDCBB@B:;;C
@31DOL:00096:00853
ACGAGTGCGTTCCCCATGTCGTAGGTACTC
+
A9:;>>99<<8<BC6;;;<<94=<939499
@31DOL:00097:00856
ACGAGTGCGTTCCCCATGTCGTAGGTACTC
+
BB>@@AABBB@BCC:CBBBBBBBC@C;<;B
@31DOL:00097:00872
TGATACGTCTCCTTCCAGTGC
+
AADCCBBCBCB?BABBB@@BC
@31DOL:00098:00854
ACGAGTGCGTTCCCCATGTCGTAGGTACTC
+
CCBBBBBBBB=?==6===@BBBBB?A@AAC
@31DOL:00098:00877
ACGAGTGCGTTCCCCATGTCGTAGGTACTC
+
BBBBBBCBBA=?==2@?AAABB@<;>999>
@31DOL:00098:00886
TCTCTATGCGCTCCACATGTCTAAGGT
+
AAHDA@ACCCCBC@CBCBEDBCC@C@C
@31DOL:00098:00892
ACGAGTGCGTTCCCCATGTCGTAGGTACTC
+
BB>@@BCBB=;==92?AABCCCCC@B@@@F
@31DOL:00099:00890
ACGAGTGCGTTCCCCATGTCGTAGGTACTC
+
BB>@@AAAAA?CCC:DA@??AA=;;<899>
@31DOL:00073:00901
AGCACTGTAGCTGGTCACTA
+
44444444667/-*,,,/72
@31DOL:00074:00902
ACGAGTGCGTTCCCCATGTCGTAGGTACTC
+
BB??ABCBBE@CDC9GBCBBCCCB@@@ACB
@31DOL:00074:00903
ATATCGCGAGGGTATGGAAGACTCTATA
+
B@BAEBCCDCD?BBBC@C@BCCBC89:A
@31DOL:00075:00905
ACGAGTGCGTTCCCCATGTCGTAGGTACTC
+
BBBBBBBBBB@CCC:CABBBBBBBA@@@BC
@31DOL:00076:00905
ATATCGCGACGGGTATGGAAGACTTTATGAGAG
+
?<9;9A@B44495449A@C=A@666+0....4.
@31DOL:00076:00906
ACGAGTGCGTTCCCCATGTCGTAGGTACTC
+
BBBBBBDB@=;=992?=@@BDBBE@@@@BC
@31DOL:00077:00908
ACGAGTGCGTTCCCCATGTCGTAGGTACTC
+
?B@@AF=<<BDCDI:D=<<C@;;;=>>>99
@31DOL:00079:00910
ACGAGTGCGTTCCCCATGTCGTAGGTACTC
+
1;>=ACCCBB?BCB6@@@>999@>>><<<A
@31DOL:00079:00913
ATATCGCGAGGGTATGGAAGACTCTAT
+
BB@@ABBCCDD@DCBB>@>@BBBC88;
@31DOL:00080:00907
ACGAGTGCGTTCCCCATGTCGTAGGTACTC
+
AA??BBCB@=6:44,9=@@CDCCC@@@@@C
@31DOL:00081:00903
ACGAGTGCGTTCCCCATGTCGTAGGTACTC
+
@@?===@@BB@BDC:A<<<@@@98489444
@31DOL:00081:00907
ACGAGTGCGTTCCCCATGTCGTAGGTACTC
+
ABB??>BBBB>BCD:B<?<A@A9848948=
@31DOL:00082:00911
ACGAGTGCGTTCCCCATGTCGTAGGTACTC
+
AA???@BBB@6:44,9@DCBBCBC@ABBBB
@31DOL:00082:00915
ACGAGTGCGTTCCCCATGTCGTAGGT
+
AA?AAABBBE@BCC9CCCBCBB=;?<
@31DOL:00083:00912
ACGAGTGCGTTCCCCATGTCGTAAGGTACTC
+
>43/66///67:8;6>;4/76/,**)*****
@31DOL:00084:00922
ACGAGTGCGTTCCCCATGTCGTAGGTACTC
+
;BA@=@AA;;6<BB4@;<<@AA9868999>
@31DOL:00085:00913
ACGAGTGCGTTCCCCATGTCGTAGGTACTC
+
AACCCBCB==;@==4?@@@CDCCC@BBB@@
@31DOL:00085:00920
AGCACTGTAGCTGTCACTAGTTACTTGT
+
<@CHCD@A@@BAA@C@@BCBB<?AB@BB
@31DOL:00085:00922
AGCGAGGGGTATGGAAGACTCTAATAGAGG
+
9@>99999,4;9954248/87//,/866=?
@31DOL:00086:00902
ACGCTCGACATGCCCAGGTACAGGAG
+
?AABBBBCBF@9996;A?CCCAB?BC
@31DOL:00086:00919
TGATACGTCTCCTTCCTTAGTTACTTCA
+
>?@@@@99;4A;@;A?BBCDCACDD@CD
@31DOL:00086:00922
TACTGAGCTACACACACAGAAAGATTGGT
+
BBBBCCCDBBBCDCCEHHCFCAC@@=AAB
@31DOL:00086:00923
ACGAGTGCGTTCCCCATGTCGTAGGTACTC
+
<DC@==::895999/44449>==@@AAAAD
@31DOL:00087:00903
ACGAGTGCGTTCCCCATGTCGTAGGTACTC
+
?@>ABBCB=92444,9@@@BCCBB>B:<<B
@31DOL:00087:00921
ACGCTCGACATGCCCAGGTACAGGAG
+
BB8;;>>21/8194-4999?===>@C
@31DOL:00088:00922
ACGAGTGCGTTCCCCATGTCGTAGGTACTC
+
BGDBBC??@A>BBB9CAAABBBBA?@@ABD
@31DOL:00088:00923
TCTCTATGCGCTCCACATGTCTAAGGT
+
BCCDGBBCBBCBB@CCCDCBAAA?C@C
@31DOL:00088:00927
ACGAGTGCGTTCCCCATGTCGTAGGTACTC
+
BBBAAAAA@@?@CC9DAAAABBBB@@BBBC
@31DOL:00089:00911
AGCACTGTAGCTGTCACTAGTTAATTGT
+
<<CCCCDBBBBBBBDBCCECC@C?A?EC
@31DOL:00089:00930
ACGAGTGCGTTCCCCATGTCGTAGGTACTC
+
BCCCCCCBDC?CCB8AABBBBBA@=;<<;B
@31DOL:00089:00931
ACGAGTGCGTTCCCCATGTCGTAGGTACTC
+
BB?AABCBBB>AA?6ABBCBCCGB@@ABBB
@31DOL:00090:00909
ACGAGTGCGTTCCCCATGTCGTAGGTACTC
+
AA?AABCB=92444,9B@ABCCCCB@@BBB
@31DOL:00090:00914
TGATACGTCTCCTTCCTTAGTTACTTCA
+
ACCCCBCBBBBAB@CBC@BBB@AAA?AB
@31DOL:00090:00917
ACGAGTGCGTTCCCCATGTCGTAGGTACTC
+
CCBBAACBB@6:44,9?ABBCCCC@ABBBC
@31DOL:00090:00923
AGCACTGTAGCTGTCACTAGTTACTTGT
+
<=FDDDCBAAAA@@@@BBDBB@CCC@CB
@31DOL:00090:00924
ACGAGTGCGTTCCCCATGTCGTAGGTACTC
+
BBBBBBBBCC@CCB9B???ABBBB@C@@@C
@31DOL:00090:00929
AGCACTGTAGCTCGTCACTAGTTACTTGTG
+
9=89==99>=4449::494:::244:8996
@31DOL:00090:00930
TCTCTATGCGCTCCACATGTCTAAGGT
+
ACCDADACCCCBB@ECCB@AAA?>A@C
@31DOL:00090:00932
ACGAGTGCGTTCCCCATGTCGTAGGTACTC
+
ABBBBBBBBB@CDC:B??=:>;10,0111:
@31DOL:00091:00904
ACGCTCGACATGCCCAGGTACAGGAG
+
BBBBBBABACBCCCA??>?BBCB@CB
@31DOL:00091:00921
ACGAGTGCGTTCCCCACTGTCG
+
@CBBBBCA8;,111+1///,66
@31DOL:00091:00924
ACGAGTGCGTTCCCCATGTCGTAGGTACTC
+
ANCCBBB?BA@CDD:C:;;A@>8748999B
@31DOL:00091:00932
ACGAGTGCGTTCCCCATGTCGTAGGTACTC
+
?A?AABBBBB?AAA6AAAADCCCC@B@@@C
@31DOL:00092:00917
ACGAGTGCGTTCCCCATGTCGTAGGTACTC
+
ACBBBCDBBB>@=94?<<9@@=10,.///6
@31DOL:00092:00918
ATCAGACACGGACACAGCAGAACACAC
+
ABBBBBBBBB?EEBCBBDBBB<>>BBB
@31DOL:00092:00929
CGTGTCTCTAGGCACAGGATTTTGTGTAG
+
BBBBCCDCFEC?BBCBC@CCCC:AA@ACC
@31DOL:00092:00936
ATATCGCGTACGGGTATGGAA
+
9894487//////+///8242
@31DOL:00093:00901
ACGAGTGCGTTCCCCATGTCGTAGGTACTC
+
BB?ABBCA992444,9@@ABHDCCBBBBBC
@31DOL:00093:00924
ACGAGTGCGTTCCCCATGTCGTAGGTACTC
+
BBBABBCB@=6444,9?ABBCCCC@ABBBB
@31DOL:00093:00926
TGATACGTCTCCTTCCTTAGTTACTTCA
+
BBBBBBBCDCC?B@CABB<??=AAB?AC
@31DOL:00093:00931
ACGAGTGCGTTCCCCATGTCGTAGGTACTC
+
@BCCBBBBBC@CCC:C@@?@@@8768999@
@31DOL:00093:00935
ACGAGTGCGTTCCCCATGTCGTAGGTACTC
+
BBCCBBDB@;2444/9999>@>>?<?<;;A
@31DOL:00094:00917
ATCAGACACGGACACAGCAGAACACA
+
B??A?@;9982989>99994424888
@31DOL:00094:00920
ACGAGTGCGTTCCCCATGTCGTAGGTACTC
+
BB>?BBCB=92444,9@@@BCCCC@B@@@C
@31DOL:00094:00935
ACGAGTGCGTTCCCCATGTCGTAGGTACTC
+
ABBBBBDB==6::4-9@ABBCCCC@B@AAC
@31DOL:00095:00912
ACGAGTGCGTTCCCCATGTCGTAGGTACTC
+
BBBBBBCB=:2444,9@@@BBCCCBABBBC
@31DOL:00095:00938
ACGAGTGCGTTCCCATGTCGTAGGTACTC
+
@BAABA<99A599:<@?>BA998489488
@31DOL:00095:00940
GACGAGTGCGTTCCCCATGTCGTAGGTACTC
+
248>ABB??892999/44998918=;=111=
@31DOL:00096:00906
TACTGAGCTACACACACAGAAAGATTGGT
+
BBBCCABCC::<CCBCCCCBB>BCC?B=@
@31DOL:00096:00924
ACGAGTGCGTTCCCCATGTCGTAGGTACTC
+
@BB@@>AABB@CCD:C:;;>C@9858999>
@31DOL:00096:00942
TCTCTATGCGCTCCACATGTCTAAGGT
+
<CCBA@ACCCCBB@CCDDBAACCACBC
@31DOL:00096:00943
ACGAGTGCGTTCCCCATGTCGTAGGTACTC
+
BBBBBBAAAA@ACC8CBABBBBBB@AAAAB
@31DOL:00097:00904
AGCACTGTAGCTGTCACTAGTTACTTGT
+
<@CCDCCABBBB@@CBCCDAB@BCB?BC
@31DOL:00097:00908
ATCAGACACGGACACAGCAGAACACAC
+
@BBBAABC@@=@CAAAEDFCCBCBBBD
@31DOL:00097:00942
TAGTATCAGCCTCGCCATGACGAAGGTATTCC
+
4@@;9<C?=A?BBCCACCBCCCE@B?AAA=@=
@31DOL:00097:00943
ACGAGTGCGTTCCCCATGTCGTAGGTACTC
+
94898@@>>>5999/999994//6:7///8
@31DOL:00097:00944
ACGAGTGCGTTCCCCATGTCGTAGGTACTC
+
BCBBBBB??B@BFH:C<<<@A@>>;>999A
@31DOL:00098:00909
ACGAGTGCGTTCCCCATGTCGTAGGTACTC
+
BBBBBBCB=92444,9@@@BCCCC@B;<<B
@31DOL:00098:00910
ACGAGTGCGTTCCCCATGTCGTAGGTACTC
+
BBBBBCCBCC@CHD9B:;;CCB=?<:;;9C
@31DOL:00098:00925
ACGAGTGCGTTCCCCATGTCGTAGGTACTC
+
BBDC@@@8995999/99911///.44///9
@31DOL:00098:00937
ACGAGTGCGTTCCCCATGTCGTAGGTACTC
+
ABBBBAA@@@?ABC:D@???@@BB?BBBBC
@31DOL:00098:00943
ACGAGTGCGTTCCCCATGTCGTAGGTACTC
+
?B?BBAABBB@CCC:D?>>BBB@A@B<<<C
@31DOL:00098:00946
ATATCGCGAGGGTATGGAAGACTCTAT
+
BAAAABBBBBD@CECD?B?BCCCC:8;
@31DOL:00099:00916
ATATCGCGAGGGTATGGAAGACTCTATA
+
C?A??@CCCCD@C@AA@C@DBBBCCCBB
@31DOL:00099:00945
ACGAGTGCGTTCCCCATGTCGTAGGTACTC
+
BCBAA=BBCD?BAA9A;99@AA8748999@
@31DOL:00099:00946
ACGAGTGCGTTCCCCATGTCGTAGGTACTC
+
BBBBBBBBBCACBC9C;<;BAA>?=?;;;C
@31DOL:00101:00033
ACGAGTGCGTTCCCCATGTCGTAG
+
ABB@AACA;;2444/944/776//
@31DOL:00103:00004
ACGAGTGCGTTCCCCATGTCGTAGGTACTC
+
@A?=??BBBC@DCC:C::;ACB=?=?;99>
@31DOL:00103:00010
TACTGAGCTACACACACAGAAAGATTGGT
+
@@@@AAD@>@BA@@CC;>444-9>>;A?A
@31DOL:00103:00042
TACTGAGCTACACACACAGAAAGATTGGT
+
@@@AAABA?ABABBCB;;444-9995;AG
@31DOL:00104:00039
ATCAGACACGGACACAGCAGAACACAC
+
@CCCBA@@BA>@A<<<CA@@@9<9?>>
@31DOL:00104:00049
ACGCTCGACATGCCCAGGTACAGGAG
+
DC@@@<<9>?>999-49999===@BB
@31DOL:00105:00006
ACGAGTGCGTTCCCCATGTCGTAGGTACTC
+
AA?AABCB=92444,9@@ABCCCCBA?@@C
@31DOL:00108:00009
ACGAGTGCGTTCCCCATGTCGTAGGTACTC
+
AA???BCBBD?CBA9B:::BBC@?>A;<;B
@31DOL:00108:00027
ACGGGTGCGTCCCCATGTCGTAGGTACTC
+
BCAB=AA@@AB??6A@AABDB8859999>
@31DOL:00109:00006
ACGAGTGCGTTCCCCATGTCGTAGGTACTC
+
BBBBBBBBDB?AAA9?=??BCBCB@>AAAC
@31DOL:00111:00026
ACGAGTGCGTCCCCATGTCGTAGGTACTC
+
BBBBBBCBB====69?AAABA@@<:;;;A
@31DOL:00112:00043
ACGAGTGCGTTCCCCATGTCGTAGGTACTC
+
ABBBBBCCA>6444/9999>>>99434444
@31DOL:00114:00038
ACGAGTGCGTTCCCCATGTCGTAGGTACTC
+
BB>@@BBBBC?CBB9BAAABBDBB@BF@AB
@31DOL:00115:00035
ACGAGTGCGTTCCCCATGTCGTAGGTACTC
+
BA>@@BCBBA=?==6A=@@BCCCC@A@@AC
@31DOL:00116:00030
ATATCGCGAGGGTATGGAAGACTCTATA
+
BB@@@BBBCBD?CCCC@B?CBBCBA?;9
@31DOL:00117:00011
TCTCTATGCGCTCCACATGTCTAAGGT
+
BACAA>?CCCDCC@A?==499??899B
@31DOL:00117:00031
ACGAGTGCGTTCCCCATGTCGTAGGTACTC
+
BB?@@@BBCC?DDB9BAAAABB??>>9;;B
@31DOL:00118:00004
ACGAGTGCGTTCCCCATGTCGTAGGTACTC
+
BBBBBCB;442999-9@AABCCDC@@???B
@31DOL:00118:00021
ACGAGTGCGTTCCCATGTCGTAGGTACTC
+
BB?ABBBBAA>AC@DCECBBCBBAA@@AB
@31DOL:00119:00007
ACGAGTGCGTTCCCCATGTCGTAGGTACTC
+
BBB?BBCA992444,9@@ABCDBC@CAAAE
@31DOL:00121:00004
TACTGAGCTACCACACACAGAAAGATTGGTG
+
<==;9@B984479444444449-4/8,/,.,
@31DOL:00121:00024
AGCACTGTAGCTGTCACTAGTTACTTGT
+
@ACCCBCCAABCBEDCBBBCB@<<9699
@31DOL:00123:00016
ACGAGTGCGTTCCCCATGTCGTAGGTACTC
+
BABB?@ABBC?CCC:C;;;@@@9968999=
@31DOL:00123:00036
ACGAGTGCGTTCCCCATGTCGTAGGTACTC
+
BB??BBCBBA=?==6=?AABDEBB@A?@@C
@31DOL:00125:00005
ACGAGTGCGTTCCCCATGTCGTAGGTACTC
+
AA???BAA@@?@BC:D;:;>AA8888999@
@31DOL:00125:00014
TCTCTATGCGCTCCACATGTCTAAGGT
+
BBBCBBBBBBB@B@DDFBBBBBA@C@C
@31DOL:00126:00004
ACGAGTGCGTTCCCCATGTCGTAGGTACTC
+
BBBBBBCBCC?CBB9A;<<BB@9;98999>
@31DOL:00127:00024
ACGAGTGCGTTCCCCATGTCGTAGGTACTC
+
BBBAABCBCE?BBB6A?A@@BB@A?B;<<B
@31DOL:00128:00017
ACGAGTGCGTTCCCCATGTCGTAGGTACTC
+
BA?BBBBBBC@CFB9C@@?CBB?B@@9<<C
@31DOL:00129:00044
TCTCTATGCGCTCCACATGTCTAAGGT
+
DCCCBBBCBCBBB@CECDB@@AB@B?B
@31DOL:00131:00031
ATATCGCGAGGGTATGGAAGACTCTATAG
+
@99;@AACDEC>D@AC?A>A999;;<77:
@31DOL:00132:00012
ATATCGCGAGGGTATGAAAGACTCTAT
+
BB???BBCBBB@CAA944-9>??A@@@
@31DOL:00133:00029
ATCAGACACGGACACAGCAGAACACAC
+
BBBBB@?BBC?BBBBDDECCC@BBCBB
@31DOL:00135:00023
ACGAGTGCGTTCCCCATGTCGTAGGTACTC
+
A@>@ABBBDB?AAA9???>BBBAB?AAAAC
@31DOL:00135:00039
ATCAGACACGGACACAGCAGAACACAC
+
=?@?>>?@995999991<<11-1111/
@31DOL:00136:00012
ACGCTCGACATGCCCAGGTACAGGAG
+
ABBBBBBCDCB???<>B<:;8//,11
@31DOL:00136:00021
ACGAGTGCGTTCCCCATGTCGTAGGTACTC
+
BBBBBBBBBB==9929991<@<11,01///
@31DOL:00136:00034
TAGTATCAGCCTCGCCATGACGAAGGTATTCC
+
BBCAABCAAA@=B;98;AB9=@=;=;?@@695
@31DOL:00137:00030
ACGAGTGCGTTCCCCATGTCGTAGGTACTC
+
AA?AABCBBA=?==6===>BDCCC@B:<;C
@31DOL:00139:00024
TACTGAGCTACACACACAGAAAGATTGGTG
+
CCCCCCECABBBBBAAABBCC>ABB8;:;B
@31DOL:00139:00034
ATATCGCGAGGGTATGGAAGACTCTATA
+
BB??@BDDCCCBCCBC?B@BBCBCAA@>
@31DOL:00141:00005
ACGAGTGCGTTCCCCATGTCGTAGGTACTC
+
AA?AACC@992444,9>>>CCBCC@B@@@C
@31DOL:00141:00011
ACGAGTGCGTTCCCCATGTCGTAGGTACTC
+
AA?AABCB?=6944,999;@BA@@=@;<<E
@31DOL:00142:00012
ACGAGTGCGTTCCCCATGTCGTAGGTACTC
+
?@<BBBB?@@@BDC:D:<<>>?9948948;
@31DOL:00143:00006
ACGAGTGCGTTCCCCATGTCGTAGGTACTC
+
AA?ABBBBB>===96=9;;ABA8:78999@
@31DOL:00144:00007
ACGAGTGCGTTCCCCATGTCGTAGGTACTC
+
?@?AA@@>>>@BCD:E::;@@>9958999@
@31DOL:00145:00007
CGTGTCTCTAGGCACAAGATTTTGTGTAG
+
@@BCCCCBGAB@A@BC@CBBCD:BCBABB
@31DOL:00149:00039
AGCACTGTAGCTGTCACTAGTTACTTGT
+
<<CCCBDCABBCBBBBBBDBC?BCB?BB
@31DOL:00100:00052
TAGTATCAGCCTCGCCATGACGAAGGTATTCC
+
BBCBABCBBB>@@@@=@BCBC@@>@@BCD?A?
@31DOL:00101:00061
ACGAGTGCGTTCCCCATGTCGTAGGTACTC
+
@A?@BBCB==6944,9=@@BECCC@B?@AC
@31DOL:00103:00050
TAGTATCAGCCTCGCCATGACGAAGGTATTCC
+
BBDBBDDCCC>BBBB?BBCDCBB@B@CCB@B@
@31DOL:00103:00057
ACGAGTGCGTTCCCCATGTCGTAGGTACTC
+
BB?AABCBBB=@?=6=?AABCCCB@B?@AC
@31DOL:00108:00096
CGTGCTCTAGGCACAGGATTTTGTGTAGGGC
+
B@@@FDDDAAAACC@;:4444,1=<<111,/
@31DOL:00109:00086
ATCAGACACGGACACAGCAGAACACAC
+
@BBBBBBB??=@>99<@AAAB>BA@@C
@31DOL:00109:00087
ACGAGTGCGTTCCCCTGTCGTAGGTACTC
+
BBB?BBCB=92444,9@BBHCCC@@:;;C
@31DOL:00112:00081
ACGAGTGCGTTCCCCATGTCGTAGGTACTC
+
?A?ABBCBCB=@==6=9;9BCC@B>@;;;@
@31DOL:00113:00060
ACGAGTGCGTTCTCGTAGGTACTC
+
ABAABBBBBB@BCDCC?>=@9;9>
@31DOL:00113:00085
ATCAGACACGGACACAGCAGAACAGAC
+
??BBB@BBBB?BBCCBCBCCB@BAA?B
@31DOL:00113:00097
ACGAGTGCGTTCCCCATGTCGTAGGTACTC
+
B@?ABBCA992444-9>>>BCCCC@A@@@C
@31DOL:00115:00050
TAGTATCAGCCTCGCCATGACGAAGGTATTCC
+
BCD@@AEAAA@BB@?=@BBBB@A>A@ABB>A=
@31DOL:00115:00087
ACGAGTGCGTTCCCCATGTCGTAGGTACTC
+
@BACDCBA@B@BCD:F:<;>>>9958999?
@31DOL:00124:00053
ACGAGTGCGTTCCCCACTGTC
+
BCCA@@A?66,111+/////9
@31DOL:00128:00085
ACGAGTGCGTTCCCCATGTCGTAGGTACTC
+
@A?AABCB?=6944,9?ABCCCFCAA?@?B
@31DOL:00133:00056
ACGAGTGCGTTCCCCATGTCGTAGGTACTC
+
BCCCCBBBBB=?==6==@@CCB@@<:;99A
@31DOL:00133:00061
ACGAGTGCGTTCCCCATGTCGTAGGTACTC
+
ABBBBBBBBB@BCD:C:;;@@999?A;<<B
@31DOL:00138:00052
ACGAGTGCGTTCCCCATGTCGTAGGTACTC
+
BCAAABBA>;2444,9@@ABCCCCCB@@@B
@31DOL:00141:00087
ACGAGTGCGTTCCCCATGTCGTAGTACGTC
+
ABABABCCBB==994?991<<<//.////.
@31DOL:00142:00094
ACGAGTGCGTTCCCACTGTCGT
+
BCCCCC>;//,11,/////99/
@31DOL:00145:00078
ACGAGTGCGTTCCCCATGTCGTAGGTACTC
+
ABBBBBBBBB@BCC:C@@?ABB==<?;;;A
@31DOL:00146:00066
ACGAGTGCGTTCCCCATGTCGTAGGTACTC
+
BBB@@BDB@=;===2AAAABCCCCAA?@@C
@31DOL:00147:00050
ACGAGTGCGTTCCCCATGTCGTAGGTACT
+
A@?@>>=>9979B@4B>91111/1,.///
@31DOL:00101:00104
TGATACGTCTCCTTCCTTAGTTACTTCA
+
BBBBBBECBBAEDBDBB@BAB?BBB?BD
@31DOL:00101:00115
ACGAGTGCGTTCCCCATGTCGTAGGTACTC
+
CA?A9944992444,49=BBCCCCCB;<<C
@31DOL:00102:00108
ACGAGTGCGTTCCCCATGTCGTAGTAC
+
BBBAABBBBB=?9=4?991;7:,,,,,
@31DOL:00102:00115
ACGAGTGCGTTCCCCATGTCGTAGGTACTC
+
@BB@ABCCBAAAA?9A;;;BCB::88999@
@31DOL:00104:00113
TGATACGTCTCCTTCCTTAGTTACTTCA
+
@@B@@>@A;11,1,/,/5.44988;89?
@31DOL:00105:00137
ACGAGTGCGTTCCCCATGTCGTAGGTACTC
+
@A?@BBCB992444,9@@ABFCCC@B;<=C
@31DOL:00107:00140
CGTGTCTCTAGGCACAGGATTTTGTGTAG
+
BBBBCDDCCBB?ABBDHAA@@?6?AACCC
@31DOL:00108:00128
ACGAGTGCGTTCCCCATGTCGTAGGTACTC
+
BB?AABCBB=;==92?@@@CCCCC@B;<<C
@31DOL:00109:00116
ACGAGTGCGTTCCCCATGTCGTAGGTACTC
+
@@>AABCB=92444,9>>@BCBCC@BA@@C
@31DOL:00110:00127
ACGAGTGCGTTCCCCATGTCGTAGGTACTC
+
B@?@BBCB=:2444,9=@@CCCCC@A:<;C
@31DOL:00111:00137
ACGAGTGCGTTCCCCATGTCGTAGGTACT
+
BBBBB@ABBC?DBB6A;<1@@8--+--,,
@31DOL:00112:00134
ACGAGTGCGTTCCCCATGTCGTAGGTACTC
+
ACBCCBB@@@@BCD9E<<;>>>995899;@
@31DOL:00115:00119
ACGAGTGCGTTCCCCATGTCGTAGGTACTC
+
AA?AABCB@=6944,9=@@BCDCCAC;<;C
@31DOL:00118:00112
ACGAAGTGCGTTCCCCATGTCGTAGGTACTC
+
BB@><ACCB@=;=992?@@?BBCCDAA?@@C
@31DOL:00118:00119
ATATCGCGAGGGTATGGAAGACTCTATA
+
BBAABBBBAAB@ACBB>@>ACCBC@AA9
@31DOL:00120:00108
TACTGAGCTACACACACAGAAAGATTGGT
+
CBBCCCC:;<BBCFCCCCCCC>AAB?B?C
@31DOL:00123:00137
ACGAGTGCGTTCCCCATGTCGTAGGTACTC
+
@ACBBBBBBB@BCC9B<<9@@<11,01///
@31DOL:00124:00147
ATATCGCGAGGGTATGGAAGACTCTATA
+
BABBBBBDDCD>DCBC@B@BBBAA><?9
@31DOL:00125:00136
ACGAGTGCGTTCCCCATGTCGTAGGTACTC
+
BB?ABBHB=92444,9@@ABCCCC@@9<;C
@31DOL:00125:00144
TGATACGTCTCCTTCCTTAGTTACTTCA
+
BHBBEBB=<<B=A>ACB@;;;@;;9<99
@31DOL:00130:00137
ACGAGTGCGTTCCCCATGTCGTAGGTACTC
+
AA?AABCB=92444,9@AABDCCC@ABBBC
@31DOL:00132:00129
TAGTATCAGCCTCGCCATGACGAAGGTATTCC
+
BBB::=DGCC@@B<;8;@B@B<::<@BBB;<8
@31DOL:00132:00137
ACGAGTGCGTTCCCCATGTCGTAGGTACTC
+
@A?ABBCBB=;==929=@?CCCCCBA?@@C
@31DOL:00132:00144
ACGAGTGCGTTCCCCATGTCGTAGGTACTCC
+
BBB?BBBCBB8;99,99;;BBBBCACBBBB@
@31DOL:00133:00137
AGCACTGTAGCTGTCACTAGTTACTTGT
+
@@DCCAACBBBBBBCBECDAB@BCB?CB
@31DOL:00134:00103
ACGAGTGCGTTCCCCATGTCGTAGGTACTC
+
BBBABBBB==6;99-9?AABBCCD@CBBBF
@31DOL:00135:00110
ACGAGTGCGTTCCCCATGTCGTAGGTACTC
+
BB>@BBCBBA=?==6==@?BBCCCBA9<;C
@31DOL:00135:00138
ACGAGTGCGTTCCCCATGTCGTAGGTACTC
+
BBBBBBDBBA=?==2=9;;CCC@B>@;<<C
@31DOL:00136:00142
CGTGTCTCTAGGCACAGGATTTTGTGTAG
+
@AAAACCCCBB?ABB==<@@==6@B?CCC
@31DOL:00140:00105
TCTCTATGCGCTCCACATGTCTAAGGTACTA
+
BBBBBBBBBBBAB@DDBBAABDB@C@DCBCC
@31DOL:00140:00116
CGTGTCTCTAGGCACAGGATTTTGTGTAG
+
BBBBBDAAABB@BBBCC@DDBB6=@?@@@
@31DOL:00141:00110
ACGCTCGACATGCCCAGGTACAGGAG
+
BBBBBBBECBBBBB?BB@BBBBB@DD
@31DOL:00142:00149
ACGAGTGCGTTCCCCATGTCGTAGGTACTC
+
AA?@@BCB=:2444,9>>@CCCCCABAAAC
@31DOL:00143:00107
ACGAGTGCGTTCCCCATGTCGTAGGTACTC
+
BA>>>ACBBB?AA?6??AABBB@>?;9<;B
@31DOL:00144:00124
ACGAGTGCGTTCCCCATGTCGTAGCT
+
@A??BBDB==6944,9@9@@ACCCBB
@31DOL:00145:00145
AGCACTGTAGCTGTCACTAGTTACTTGT
+
<<CCCBACBBBB@@@BCCDAB@BBB?CC
@31DOL:00146:00123
CGTGTCTCTACGGCACAGGATTTTGTGTAGA
+
444449////7777==965////*/11/77/
@31DOL:00147:00125
ACGAGTGCGTTCCCCATGTCGTAGGTACTC
+
BB?@@BCB?=6994,9BABBCGCC@A@@AC
@31DOL:00148:00133
TAGTATCAGCCTCGCCATGACGAAGGTATTCC
+
BBBAABCAA@?@@;;9;BBA=AABA?ABC?AB
@31DOL:00100:00191
CGTGTCTCTAGGCACAGGATTTTGTGTAG
+
BBBBBBCCCBB?ABB==99944,9@BCCC
@31DOL:00104:00161
ACGAGTGCGTTCCCCATGTCGTAGGTATC
+
AAB??=AAAA@ACC:A<=2<?;11,./8/
@31DOL:00109:00153
ACGAGTGCGTTCCCCATGTCGTAGGTACTC
+
BA?AABCA992444,9>>>BCBCC@B@@@C
@31DOL:00109:00164
ACGAGTGCGTTCCCCATGTCGTAGGTACTC
+
BA?ABBCA992444,9>>@BDCCCAA:<<B
@31DOL:00110:00165
ACGAGTGCGTTCCCCATGTCGTAGGTACTC
+
AA>@BBBBBC@CBA9D???ABBAB?B;<<B
@31DOL:00111:00195
ACGAGTGCGTTCCCCATGTCGTAGGTACTC
+
AA???BCB992444,9@@ACDCBB@AAABC
@31DOL:00113:00176
ACGAGTGCGTTCCCCATGTCGTAGGTACTC
+
AA?ABBCB>>2444,999;@BBAF?B<<<B
@31DOL:00113:00188
ATCAGACACGGACACAGCAGAACACAC
+
@BBBBA@AABDAA???ABABB>B@@@B
@31DOL:00114:00158
ACGAGTGCGTTCCCCATGTCGTAG
+
BBABBDCCB@6444/944/770,,
@31DOL:00116:00155
ACGAGTGCGTTCCCCATGTCGTAGGTACTC
+
BA?ABBCA992444-9@@@BCCCC@AA@BC
@31DOL:00116:00177
ACGAGTGCGTTCCCCATGTCGTAGGTACTC
+
@?BBBBA@@@?@CC:CA@>==>8848999>
@31DOL:00118:00172
ACGAGTGCGTTCCCCATGTCGTAGGTACTC
+
?>BBBBCBBC@CBB9B@?@AA@9858999@
@31DOL:00118:00180
ACGCTCGACATGCCCAGGTACAGGAG
+
@BBB@@BBCB8///+/1-1>AACBDD
@31DOL:00119:00165
TGATACGTCTCCTTCCTTAGTTACTTCA
+
BBBBBBCCBBB@G@C@BAAB?=A??=@D
@31DOL:00122:00157
ACGAGTGCGTTCCCCATGTCGTAGGTACTC
+
AA?AABCB=:2444,9>>@BCCCC@B;<<C
@31DOL:00124:00194
ACGCTCGTACCATGCCAGGTAGCAGAGAC
+
;;01/8/44964;AD69424//,,,,,,,
@31DOL:00128:00191
ACGAGTGCGTTCCCCATGTCGTAGGTACTC
+
BBB?BBCA::2444,9@@ACCCCCA8:<<C
@31DOL:00130:00161
TAGTATCAGCCTCGCCATGACGAAGGTATTCC
+
BCB?AACAA@<>>947;>@>A9429<>??695
@31DOL:00132:00188
TCTCTATGCGCTCCACATGTCTAAGGT
+
BBCCBAACBBBBB@DBCDAAA??BC@C
@31DOL:00133:00158
ACGCTCGACATGCCCAGGTACAGGAG
+
AA?@BBBCDA@@CC?99;<BABC@AA
@31DOL:00135:00167
CGTGTCTCTAGGCACAGGATTTTGTGTAG
+
@AABBCCCCBB?ABA::<9944,9@@ABD
@31DOL:00136:00190
ATCAGACACGGACACAGCAGAACACAC
+
BBBBBBBBBB?BBDBDCECCC?AACBB
@31DOL:00137:00165
ACGAGTGCGTTCCCCATGTCGTAGGTACTC
+
AA?AABCB992444,9@@ABCCCC@BBBBC
@31DOL:00138:00162
ACGAGTGCGTTCCCCATGTCGTAGGTACTC
+
@A?ABBCB?=6944,9=@@BCBCCAA:<<B
@31DOL:00141:00151
ACGAGTGCGTTCCCCATGTCGTAGGTACTC
+
@@>@BBA;442999/9@@@AHCCD@@F@CC
@31DOL:00141:00165
TAGTATCAGCCTCGCCATGACGAAGGTATTCC
+
>;999;A96>A111/5686<<<<,1,///78:
@31DOL:00144:00159
ACGAGTGCGTTCCCCATGTCGTAGGCACTC
+
BBBBBBBCBC@BBB9BBBBBBBAB@BBBDC
@31DOL:00145:00173
ACGAGTGCGTTCCCCACTGTCGTA
+
@@BCECBBA>?8870--,,,////
@31DOL:00147:00177
ACGAGTGCGTTCCCCATGTCGTAGGTACTC
+
AA?AABCBB@6994,49@@BBCCCAB@@@B
@31DOL:00100:00217
TCTCTATGCGCTCCACATGTCTAAGGT
+
BBBCBBBCCCCBC@CDCBBBBAA?A?C
@31DOL:00102:00247
ACGAGTGCGTTCCCCATGTCGTAGGTACTC
+
BBAAABBBBC@CCC9D<<9>>>99478444
@31DOL:00105:00218
ACGAGTGCGTTCCCATGTCGTAGGTACTC
+
CCCCCCBCBB@DHADBA@=A@88489999
@31DOL:00106:00235
ACGCTCGACATGCCCAGGTACAGGAG
+
AAB?@BBBCDB;;::;C@CBBAA?DD
@31DOL:00109:00221
ACGAGTGCGTTCCCCATGTCGTAGGTACTC
+
BBBAAABBDC@CA>6A<<9AA<11,.////
@31DOL:00110:00224
ACGAGTGCGTTCCCCATGTCGTAGGTACTC
+
AA?AABCB?=6944,9?ABBCCCCAB:;;C
@31DOL:00113:00218
ACGAGTGCGTTCCCCATGTCGTAGGTACTC
+
@BBABBB;992994,9>>@CCDCCA89<@C
@31DOL:00113:00224
ACGAGTGCGTTCCCCATGTCGTAGGTACTC
+
BB??BBCA992444,9@@@BCCCC@ABBBC
@31DOL:00114:00213
ACGAGTGCGTTCCCCATGTCGTAGGTACTC
+
BA?A@BBBDB?AA?6?=?>@BB??=?;;;B
@31DOL:00122:00225
ACGAGTGCGTTCCCCATGTCGTAGGTACTC
+
BB?ABBCB=92444,9>>@BCCCCCC@@@C
@31DOL:00123:00218
ACGAGTGCGTTCCCCATGTCGTAGGTACTC
+
BB?ABBCB?=6944,9?ABBBBCCAA?@@C
@31DOL:00124:00245
ACGAGTGCGTTCCCCATGTCGTAGGTACTC
+
AA?ABBCB=92444,9@@ABCCCCAB@@@C
@31DOL:00125:00209
ACGAGTGCGTTCCCCCATGTCGTAGGTACTC
+
AA?ABBBB9989@@@1CBBBCCCCC@@A@DC
@31DOL:00126:00204
ACGAGTGCGTTCCCCATGTCGTAGG
+
BB?AABBB@A6444/994/886//,
@31DOL:00127:00203
ACGAGTGCGTTCCCCATGTCGTAGGTACTC
+
BA?ABBCB=92444,9>>@BCCCC@A9<;B
@31DOL:00127:00224
ACGAGTGCGTTCCCCATGTCGTAGGTACTC
+
AA>@BBCB=92444,9??@BDCBB@B;<<C
@31DOL:00132:00225
ATCAGACACGGACACAGCAGAACACAC
+
BBBABBBBCD@CBAAADDDCC@CBAAC
@31DOL:00133:00210
ACGAGTGCGTTCCCCATGTCGTAGTACTC
+
@@CCCCBBBC@CCC:B<<111111.///6
@31DOL:00135:00241
ACGAGTGCGTTCCCCATGTCGTAGGTACTC
+
AA?AABCB=92444,9>>@CCCCCAB@@@C
@31DOL:00139:00216
ACGAGTGCGTTCCCCATGTCGTAGGTACTC
+
BB?BBBB??=?BHF:D<=<A?>99478444
@31DOL:00139:00218
ACGCTCGACATGCCCAGTACA
+
=9398=99994444-4444;4
@31DOL:00140:00230
ACGAGTGCGTTCCCCATGTCGTAGGTACTC
+
AA?AABCB=92444,9>>@BCBCC@BBBBC
@31DOL:00140:00246
ATCAGACACGGACACAGCAGAACACAC
+
?AB@@@>@<469==9=AAAADAB@@99
@31DOL:00141:00210
CGTGTCTCTAGGCACAGGATTTTGTGTAG
+
AAAABBCCCAA?BBB>;:9944,9@BCCF
@31DOL:00142:00244
TCTCTATGCGCTCCACATGTCTAAGGT
+
BBBCAAACBBBBB@DBCDBCCBB@C@C
@31DOL:00144:00248
ACGAGTGCGTTCCCCATGTCGTAGGTACTC
+
@A?ABBBBBB@CCC:C:::BCC?==?;;9?
@31DOL:00148:00225
ACGAGTGCGTTCCCCCATGTCGTAGGTACTC
+
AA?AABC;::24444+9>>?ACBBBADBABC
@31DOL:00149:00218
ACGAGTGCGTTCCCCATGTCGTAGGTACTC
+
BA@@BBDBBA;==9299@@@A@BC@B@AAC
@31DOL:00105:00275
AGCACTGTAGATGTCACTAGTTACTTGT
+
@ABBBCCCAAADAAACHDC998::96;C
@31DOL:00105:00283
ACGAGTGCGTTCCCCATGTCGTAGGTACTC
+
BB?@BBC@992444,9>>@BDDCC@A9;;@
@31DOL:00105:00298
TCTCTATGCGCTCCACATGTCTAAGGT
+
BBCCBBACCCCBB@CDCBBBB===@=B
@31DOL:00107:00274
ACGAGTGCGTTCCCCATGTCGTAGGTACTC
+
BB<??BCBA>6;94,99@@BCCBC@CA@AC
@31DOL:00111:00282
ACGAGTGCGTTCCCCATGTCGTAGGTACTC
+
BB??BBCA992444,9@@ACCCDD@@?@@C
@31DOL:00112:00278
ATCAGACACGGACACAGCAGAACACAC
+
@BBAA?BBBB>AABBBCCDAA>ABBBB
@31DOL:00113:00281
ACGAGTGCGTTCCCCATGTCGTAGGTACTC
+
BA?AABHB=92444,9@@ACCCCDA@ABBB
@31DOL:00113:00293
ACGAGTGCGTTCCCCATGTCGTAGGTACTC
+
BBBBBBDB@====92?A@@@@@>==>9;;A
@31DOL:00114:00281
ACGAGTGCGTTCCCCATGTCGTAGGTACTC
+
BBBAAABBAA@ACC:E<=;@@?99589444
@31DOL:00114:00292
ATATCGCGAGGGTATGGAAGACTCTATA
+
BBAABBBB?@@<ABB@=@=ACCCDA@A?
@31DOL:00116:00290
ACGAGTGCGTTCCCCATGTCGTAGGTACTC
+
BB?AABCB=:2444,9??@BCCCC@A;<=D
@31DOL:00120:00273
ATCAGACACGGACACAGCAGAACACAC
+
>83484.///,///4>??:99<===99
@31DOL:00124:00262
ACGAGTGCGTTCCCCATGTCGTAGGTACTC
+
AA?AABCB?=6944,9?AABDCCC@BA@@C
@31DOL:00124:00288
ACGAGTGCGTTCCCCATGTCGTAGGTACTC
+
?A??BBBA992999-9>>>ACBAB@@AAAC
@31DOL:00125:00253
CGTGTCTCTAGGCACAGGATTTTGTGTAG
+
BBB9;;<CB@A>?BB==<@@==6@BBCDC
@31DOL:00125:00284
ACGAGTGCGTTCCCCATGTCGTAGGTACTC
+
AA?@@BBBBA=?==6===>?BBBB?B;<;C
@31DOL:00125:00295
TCTCTATGCGCTCCACATGTCTAAGGT
+
@BBCFCCCBBB@B@CDAB@;;<<@CAD
@31DOL:00129:00299
ATATCGCGAGGGTATGGAAGACTCTAT
+
BB??@BBB?@@<=:?=;?=@CCCCAAA
@31DOL:00130:00259
ATCAGACACGGACACAGCAGAACACAC
+
BBB@BBBBBB@BBAAAABCCB@BDBBC
@31DOL:00131:00259
ACGAGTGCGTTCCCCATGTCGTAGGTACTC
+
@A?@BBCA992444,9@@ABCCCC@BA@@C
@31DOL:00132:00271
ACGAGTGCGTTCCCCATGTCGTAGGTACTC
+
AA?AAACBCB=?==6====?CB@B?B;<<B
@31DOL:00133:00250
TACTGAGCTACACACACAGAAAGATTGGT
+
A@@@AABA?AAA@@CC>;444-99959?B
@31DOL:00133:00283
ATATCGCGAGGGTATGGAAGACTTCTATAG
+
ABC:89>999><A@BA=?<98442333311
@31DOL:00134:00264
ACGCTCGACATGCCCAGGTACAGGAG
+
BBABBCBBCEBBBC<@A?ABBCCACB
@31DOL:00134:00287
TAGTATCAGCCTCCGCCATGACGAAGGTATTCC
+
BBB<;<B911:11,/777:=>B99596944242
@31DOL:00138:00278
TCTCTATGCGCTCCCATGTCTAAGGTACTG
+
BBCDA@ADCCB@BC@DB??>@@=@=@BBA@
@31DOL:00139:00276
CGTGTCTCTAGGCACAGGATTTTGTGTAG
+
AAAABBDDCA@>?BA@;<9944,9ABCFC
@31DOL:00142:00251
ACGAGTGCGTTCCCCATGTCGTAGGTACTC
+
A@>@BBDB=:2444,9@@ABCBCC@BAA@D
@31DOL:00142:00277
ACGAGTGCGTTCCCCATGTCGTAGGTACTC
+
==;BBBBBBB@BDC:E:<;AA@9958999>
@31DOL:00143:00273
TGATACGTCTCCTTCCTTAGTTACTTCA
+
BBBBBBCCBAA?A@CBCBABBDBDC@BC
@31DOL:00143:00289
ACGAGTGCGTTCCCCATGTCGTAGGTACTC
+
??BBBBAA@@?BCD:D:;;>>>9968999?
@31DOL:00146:00289
ACGAGTGCGTTCCCCATGTCGTAGGTACTC
+
=?BBBBDB=:2444,9=>@BBBCC@BBBBC
@31DOL:00149:00275
TGATACGTCTCCTTCCTTAGTTACTTCA
+
AAA??BCBBBAEDBDBBABAA?BBB@BC
@31DOL:00100:00301
ACGAGTGCGTTCCCCATGTCGTAGGTACTC
+
@A???@AAAA?BCD:E<<;>@@99689999
@31DOL:00100:00335
TCTCTATGCGCTCCACATGTCTAAGGT
+
@@994<;AACCBC?BBBAAA<<<>A@C
@31DOL:00101:00305
ACGAGTGCGTTCCCCATGTCGTAGGTACTC
+
BABBBBBB?=;==929=@@BBBBC@CF@AC
@31DOL:00102:00309
ACGAGTGCGTTCCCCATGTCGTAGGTACTC
+
BB?@BBCB=92444,9@@ABDCCC@BFAAC
@31DOL:00103:00331
TGATACGTCTCCTTCCTTAGTTACTTCA
+
BBBBBBCCBBB?B@DAC@BBB?BBB?BC
@31DOL:00103:00339
TAGTATCAGCCTCGCCATGACGAAGGTATTCC
+
CCBABBDA@@=@@;98;AC>>;429<>AA696
@31DOL:00104:00340
TGATACGTCTCCTTCCTTAGTTACTTCA
+
BB@?BBCBBBB?D@D@C@BBB?BBB?AC
@31DOL:00105:00347
ATCAGACACGGACACAGCAGAACACAC
+
BBB@@>BBBC>BBBBDCDCDE@BBBBB
@31DOL:00108:00327
ACGAGTGCGTTCCCCATGTCGTAGGTACTC
+
AA?AABCA992444,9@@@BCCCC@AA@AC
@31DOL:00112:00340
TGATACGTCTCCTTCCTTAGTTACTTCA
+
BBA>AACCBBB@B@D@B@BAB?BCD@BC
@31DOL:00113:00315
ACGAGTGCGTTCCCCATGTCGTAGGTACTC
+
@@>>>ACBBB?AA?6?=??ABC@=?@;;;@
@31DOL:00113:00343
TCTCTATGCGCTCCACATGTCTAAGGT
+
@@=>99449B@9974@DFACAAA?ABD
@31DOL:00114:00309
ACGAGTGCGTTCCCCATGTCGTAGGTACTC
+
@A?ABBCB=:2444,9??ABBDCCCB9<<C
@31DOL:00114:00317
ATCAGACACGGACACAGCAGAACACAC
+
BBBBBBBBBB>BBBBBDEDCB?AABBB
@31DOL:00115:00301
ACGAGTGCGTTCCCCATGTCGTAGGTACTC
+
@@?AAA@@@A@ACC:B::9=AA88489999
@31DOL:00116:00300
AGCACTGTAGCTGTCACTAGTTACTTGT
+
@@DCCBAC@B@A@@@@BCDAB@BBA?BD
@31DOL:00116:00324
ACGAGTCGTTCCCCATGTCGTAGGTACTC
+
@@?BBBB?=;=882=;;;BBB99599999
@31DOL:00117:00308
TGATACGTCTCCTTCCTTAGTTACTTCA
+
BBBBBBBBBB@?@@BBBB@AA?BBC@BB
@31DOL:00120:00335
TCTCTATGCGCTCCACATGTCTAAGGT
+
BBCC@@ACCCD@@>ADDBABBEC?C@C
@31DOL:00123:00314
TGATACGTCTCCCTTCCTTAGTTACTTCAG
+
99>>44499449-42424834498442499
@31DOL:00123:00341
ACGAGTGCGTTCCCCATGTCGTAGGTACTC
+
AA?AABCB=:2444,9@AABCCCCBA?@@F
@31DOL:00124:00345
AGCACTGTAGCTGTCATTAGTTACTTGT
+
<<EDFDCBABBCBBBBDBCAA>?<><@C
@31DOL:00125:00323
CGTGTCTCTAGGCACAGGATTTTGTGTAG
+
@ABBBCCCCA@>?BB@;:4444,9@@ACC
@31DOL:00129:00307
TAGTATCAGCCTCGCCATGACGAAGGTATTCC
+
BBD@@AGDCC???@@=@BBAB<::<@AAB>@=
@31DOL:00131:00312
TCTCTATGCGCTCCACATGTCTAAGGT
+
BBBCAAACBBBBB@CBCDBBA?==@>B
@31DOL:00134:00310
AGCACTGTAACTGTCACTAGTTACTTGT
+
B9<;CEDBA?ABBBBBCCCAA?BBB@BB
@31DOL:00138:00323
ACGGAGTGCGTTCCCCATGTCGTAGTACTC
+
<;;@CDCDB>;6944/999111111.////
@31DOL:00139:00307
TCTCTATGCGCTCCACATGTCTAAG
+
@@=A><=AA@@<<29A?6/////,/
@31DOL:00139:00311
ACGAGTGCGTTCCCCATGTCGTAGGTACTC
+
AA?AABCB@=6944,9=@@CDCCC@@A@AC
@31DOL:00140:00346
ACGAGTGCGTTCCCCATGTCGTAGGTACTC
+
AA?ABBCA442999-9A@@ADGBC@BAAAC
@31DOL:00142:00325
ACGAGTGCGTTCCCCATGTCGTAGGTACTC
+
AA?ABBCB>=6944,9?ABCCCCCAA:;;C
@31DOL:00142:00347
TCTCTATGCGCTCCACATGTCTAAGGT
+
BBBBAAACBBCBC@CCCDCDBAA?BBE
@31DOL:00145:00310
TGATACGTCTCCTTCCTTAGTTACTTCA
+
BBABBBCBBAAED@D@BBBAB?BAA?AD
@31DOL:00147:00337
ACGAGTGCGTTCCCCATGTCGTAGGTACTC
+
BB>?BBCB>>6944,9=@@BBDCCCB@A@C
@31DOL:00149:00326
TAGTATCAGCCTCGCCATGACGAAGGTATTCC
+
BBD@AADBBA?==;;7;ABAA;:6;<>?>695
@31DOL:00100:00373
ACGAGTGCGTTCCCCATGTCGTAGGTACTC
+
?BBBBBBBBB>BDC:C:;;AAA9;889999
@31DOL:00100:00395
ACGAGTGCGTTCCCCATGTCGTAGGTACTC
+
@A?ABBCB@=6944,9=@@BCCCC@B<<<C
@31DOL:00101:00374
TAGTATCAGCCTCGCCATGACGAA
+
AAECDCCDAA>A;448>1/////,
@31DOL:00102:00377
ATCAGACACGGACACAGCAGAACACAC
+
@@B@BBBBBB?CBBCBBBCCB@BBBBB
@31DOL:00102:00380
ATATCGCGACGGGTATGGAAGACTCTATA
+
@@<<9A>>/11::88;;?D?BBCBB;:7>
@31DOL:00103:00392
ACGAGTGCGTTCCCCATGTCGTAGGTACTC
+
BBB@@>AAAA:ABC:E::9=?;11-01111
@31DOL:00104:00389
ACGCTCGACCATGCCCAGGTACAGGAG
+
BB8;9@A;924;999-4424?944244
@31DOL:00104:00390
ACGAGTGCGTTCCCCATGTCGTAGGTACTC
+
BB?@@BCB992444,9@@ABCCCC@@A@AC
@31DOL:00109:00365
ACGAGTGCGTTCCCCATGTCGTAGGTACTC
+
BBBBBBCCBB?AA?6?=??ACBCB@A:<<C
@31DOL:00109:00384
TACTGAGCTACACACACAGAAAGATTGGT
+
B@BBBBCABBBBA>C@;;444-9>><A>A
@31DOL:00110:00375
ACGAGTGCGTTCCCCATGTCGTAGGTAT
+
B@B???BBBB==994?991<;://,./8
@31DOL:00110:00386
ATCAGACACGGACACAGCAGAACACAC
+
A??ABBBBBB@BBBCDBECCB@BBBBB
@31DOL:00110:00388
ACGAGTGCGTTCCCCATGTCGTAGGTACTC
+
@A>@@BCBCB=@==6==??BECCB@B9<<B
@31DOL:00111:00379
ACGAGTGCGTTCCCCATGTCGTAGGTACTC
+
BB?AABCB=92444,9@@ACDCCC@B;<<C
@31DOL:00112:00381
ACGAGTGCGTTCCCCATGTCGTAGGTACTC
+
BB>@@BCB==6444,9?AABDCCCBB@@@C
@31DOL:00113:00355
ACGAGTGCGTTCCCCATGTCGTAGGTACTC
+
AA?AAABBDB?AA?6?9;9@CB@@>A;<<B
@31DOL:00113:00360
ATCAGACACGAACACAGCAGAACACAC
+
A?;==BBBBBB@BBCCBBCCC@AAABB
@31DOL:00114:00390
ACGAGTGCGTTCCCCATGTCGTAGGTACTC
+
BBBAABBBBB@CCC:B:;;A>>99689999
@31DOL:00117:00397
ACGAGTGCGTTCCCCATGTCGTAGGTACTC
+
@@?AABCB@=;=992?9@@BCCCCAA9<;C
@31DOL:00120:00388
TCTCTATGCGCTCCACATGTCTAAGGT
+
BBCCBBABBBBBC?BCCBCBCAA=CCB
@31DOL:00125:00391
TCTCTATGCGCTCCACATGTCTAAGGT
+
;<=99999<><11,/88CBCAAA?B@B
@31DOL:00126:00376
TAGTATCAGCCTCGCCATGACGAAGGTATTCC
+
CCBAABCCCC??=;;7;AB>A;:6;<@@@695
@31DOL:00128:00379
ACGAGTGCGTTCCCCATGTCGTAGGTACTC
+
AA?ABBCB=92444,9@@ABCCCCBB@@@C
@31DOL:00130:00386
ACGAGTGCGTTCCCCATGTCGTAGGTACTC
+
?@BBCBBBAA?BCC:C:::BBB@B@B;<<C
@31DOL:00131:00369
AGCACTGTAGCTGTCAATAGTTACTTGT
+
<=CDDCB?>ABBBBCB@BBCE@BAA?BB
@31DOL:00132:00395
ACGAGTGCGTTCCCCATGTCGTAGGTACTC
+
?A?@@ABBBC@DCB9C::;ABB8:58999>
@31DOL:00134:00351
CGTGTCTCTAGGCACAGGATTTTGTGTAG
+
@@AABBCDBBB?ABB==<@@==6@BACCE
@31DOL:00134:00394
ACGAGTGCGTTCCCCATGTCGTAGTACGTC
+
BCABCCCCCC>BAA7B<<1?=8********
@31DOL:00136:00376
TCTCTATGCGCTCCACATGTTCTAAGGT
+
4999?CB=@?;;9:;:944424:::;8=
@31DOL:00137:00353
ACGAGTGCGTTCCCCATGTCGTAGGTACTC
+
BCCCDAAADCBCKK9CBA>>>?99234444
@31DOL:00139:00355
ATATCGCGAGGGTATGGAAGACTCTAG
+
BA?ABBBBAAB?A@BB>@>ACCCCAAA
@31DOL:00139:00389
ACGAGTGCGTTCCCCATGTCGTAGGTACTC
+
BA>@@ABBBC?DBB9B???ABBCC@CAAAC
@31DOL:00140:00353
ACGAGTGCGTTCCCCATGTCGTAGGTACTC
+
CDCB@>==995999/49=>9488958@?AA
@31DOL:00141:00368
ACGAGTGCGTTCCCCATGTCGTAGGTACTC
+
AA?AABCB992444,9@@ABDCCC@BA@AC
@31DOL:00142:00380
AGCACTGTAGCTGTCACTAGTTACTTGT
+
@BBCCCCDCC;;:CCDCCCCDCCCD?BA
@31DOL:00143:00375
ACGCTCGTACCATGCCAGGTAGCAGAG
+
BB7:99444=>A@<@:1-*,**(****
@31DOL:00144:00364
ACGAGTGCGTTCCCCATGTCGTAGGTACTC
+
AA?AABCB=:2444,9=>@BBBBC@B;<=C
@31DOL:00144:00373
AGCACTGTAGCTGTCACTAGTTACTTGT
+
;<CCCBACBBBA@B@BCCDAB@BDC?CC
@31DOL:00144:00380
CGTGTCTCTAGGCACAGGATTTTGTGTAG
+
@BBBCCCCCCC@CBBB@?;;94,9@BACD
@31DOL:00145:00383
ACGAGTGCGTTCCCCATGTCGTAGGTACTC
+
BA?AABCB=92444,9@@ACCCCDA@?@@G
@31DOL:00145:00393
ACGCTCGACATGCCCAGGTACAGGAG
+
@@BBBBBBCCB@@@>?B@BBCBB@BB
@31DOL:00148:00371
ATGAGTGCGTTCCCCATGTCGTAGGTACTC
+
A?>?BBCC==6:44,9=@@BCCBB??9<<C
@31DOL:00101:00405
ACGAGTGCGTTCCCCATGTCGTAGGTACTC
+
BB?AABCBBB=@==6==?>ACC@B?B;<<C
@31DOL:00103:00405
ACGAGTGCGTTCCCCATGTCGTAGGTACTC
+
B@??BBCCAA=@==6==??BDCBA>?9<;B
@31DOL:00103:00442
TACGTCTCCTTCCTTAGTTACTTCAGTGC
+
BBBBBBBB@B@CBD@BBB>BBB@BB>?>B
@31DOL:00104:00435
ACGAGTGCGTTCCCCATGTCGTAGGTACTC
+
1;CCBBCB?=6944,999;@BB@B>A;<<B
@31DOL:00106:00447
TGATACGTCTCCTTCCTTAGTTACTTCA
+
BBA?@BBCBBB?D@D@B@B@A?BBB@BB
@31DOL:00112:00447
TCTCTATGCGCTCCACATGTCTAAGGT
+
BBCDA@ACCCCBD@DCA@?;;<@>A@B
@31DOL:00115:00416
ACGAGTGCGTTCCCCATGTCGTAGGTACTC
+
BA?@BBCB@=6944,9=@@BCCCCAB?@@C
@31DOL:00117:00446
ACGAGTGCGTTCCCCATGTCGTAGT
+
CCBBBBBB>A7499/944/770,,,
@31DOL:00119:00444
ACGAGTGCGTTCCCCATGTCGTAGGTACTC
+
BBBBBBBB@@?@CD:C:;;>>>9968999=
@31DOL:00122:00429
ACGAGTGCGTTCCCCATGTCGTAGGTACTC
+
AA?AABCB=92444,9>>@BDCBB@BAAAC
@31DOL:00122:00447
ACGAGTGCGTTCCCCATGTCGTAGGTACTC
+
AA?AABCBA>6944,9==@BCCCC@BA@@C
@31DOL:00123:00428
ACGAGTGCGTTCCCCATGTCGTAGGTACTC
+
ABB??@BBCD@CDB9BA?AACCCC@CDBBB
@31DOL:00124:00415
ACGAGTGCGTTCCCCATGTCGTAGGTAACTC
+
=979==>@DGBDCD9B==<A>>11,01,//6
@31DOL:00125:00426
ACGAGTGCGTTCCCCATGTCGTAGGTACTC
+
?@>?BBCB=92444,9>@@CDCBB?>9<<C
@31DOL:00125:00442
ACGAGTGCGTTCCCCATGTCGTAGGTACTC
+
AA>@@BCBCB=@?=6==??CCCCCAA?@@C
@31DOL:00129:00416
ACGAGTGCGTTCCCCATGTCGTAGGTACTC
+
BB?ABBCB992444,9@@ACCCCCBB@@@C
@31DOL:00132:00403
TGATACGTCTCCTTCCTTAGTTACTTCA
+
BBA@ABCBBBB?B@D@CADBBDABD@BC
@31DOL:00132:00442
ACGAGTGCGTTCCCCATGTCGTAGGTACTC
+
AA<??BCB?=6994,9=@@BDCCC@BA@AC
@31DOL:00133:00445
ACGAGTGCGTTCCCCATGTCGTAGGTACTC
+
?A???@BBBB@FCB9B;:;@CA8:48999@
@31DOL:00140:00409
TCTCTATGCGCTCCACATGTCTAAGGT
+
BBCCAAACBBBBB@CCCDAAAAA?C@C
@31DOL:00140:00428
TCTCTATGCGCTCCACATGTCTAAGGT
+
BBBCAABCBBCBB@DCCBAAAAA?B@C
@31DOL:00141:00402
ACGAGTGCGTTTCCCCCATGT
+
>@BA?@>>9991111/*////
@31DOL:00141:00414
ACGAGTGCGTTCCCCATGTCGTAGGTACTC
+
AA?ABBCBA>6944,9==@BBB@C@A;<<C
@31DOL:00143:00400
ACGCTCGACATGCCCAGGTACAGGAG
+
BBBBBBBBCCEBBB?BDBBBBAB@BB
@31DOL:00146:00405
ACGAGTGCGTTCCCCATGTCGTAGGTACTC
+
@@>AAAAABC@CCE:CAAABBB@A?A?@AB
@31DOL:00146:00433
ACGAGTGCGTTCCCCATGTCGTAGGACTC
+
BBABBCCBEB@FBA9CAAAACGCC?ABCC
@31DOL:00147:00400
ACGCTCGACATGCCCAGGTACAGGAG
+
CCAABBBAAACBCC@BBBBCDCC@GA
@31DOL:00148:00448
ACGAGTGCGTTCCCCATGTCGTAGGTACTC
+
1;BBB@CBA=2444,9A@@ACBBB@@A@BC
@31DOL:00100:00492
TCTCTATGCGCTCCACATGTCTAAGGTA
+
@B>AACCCCECBB@BB>@@<<<AAB?@A
@31DOL:00103:00473
ATATCGCGAGGGTATGGAAGACT
+
4799999===B:99442424444
@31DOL:00105:00452
ACGAGTGCGTTCCCCATGTCGTAGGTACTC
+
BA?ABBCB=92444,9>?@BCCCC@B@@@C
@31DOL:00108:00450
ACGAGTGCGTTCCCCATGTCGTAGGTACTC
+
AA?@BBCB=92444,9@@ABCCCC@BBBBC
@31DOL:00108:00492
ACGAGTGCGTTCCCCATGTCGTAGGTACTC
+
;<AABA=<=B?CDL9CAAADC<;;@;<;@A
@31DOL:00111:00460
TACTGAGCTACACACACAGAAAGATTGGT
+
@@@@AABA?AAABBCC:9988-9>>;AAB
@31DOL:00111:00493
ACGAGTGCGTTCCCCATGTCGTAGGTACTC
+
BB?AAAAABB@BBE:C@@??@@@B@B<<<B
@31DOL:00111:00494
ACGAGTGCGTTCCCCATGTCGTAGG
+
BCCBBBCBBA6444/9991<<<11,
@31DOL:00111:00496
ACGAGTGCGTCTC
+
498><?11//822
@31DOL:00113:00489
ACGAGTGCGTTCCCCATGTCGTAGGTACTC
+
ABBBBBBB?A<BCF:D@@@AB@>=;>9999
@31DOL:00116:00472
ACGAGTGCGTTCCCCATGTCGTAGGTACTC
+
>=;=@;9<CDBKKK:E@=<@>>11,01//6
@31DOL:00116:00496
AGCACTGTAGCTGTCACTAGTTACTTGT
+
@ABBGCCD:<<HBBCCCBA@@@BBB>AA
@31DOL:00117:00453
ACGAGTGCGTTCCCCATGTCGTAGGTACTC
+
AA?AABCB=:2444,9>>@BCCCC@C@AAC
@31DOL:00120:00484
ACGAGTGCGTTCCCCATGTCGTAGGTACTC
+
BBBBBBBAAB@BCD:C@?>=@@9988@;;<
@31DOL:00121:00499
ACGAGTGCGTTCCCCATGTCGTAGGTACTC
+
AAB@AAAAAA@ACC:B:;<AB@99689999
@31DOL:00124:00481
ACGAGTGCGTTCCCCATGTCGTAGGTACTC
+
@@?ABBCB=:2444,9@BBBBCCCBB@@@C
@31DOL:00125:00499
TGATACGGTCTCCTTCCTTAGTTACTTCA
+
BBB??AB@CA>>@B@B@A@>BB@BBB@BC
@31DOL:00126:00471
ATCAGACACGGACACAGCAGAACACAC
+
BBBCA@@CCC69;@<99A?>>;>@999
@31DOL:00127:00484
ATCAGACACGGACACAGCAGAACACAC
+
BBB@AABBBC>AABBECCDBB@ABBBB
@31DOL:00128:00471
CGTGTCTCTAGGCACAGGATTTTGTGTAG
+
@@BBBCCCCDD@DBBBB?99991;A?CEC
@31DOL:00130:00469
ACGAGTGCGTTCCCCATGTCGTAGGTACTC
+
@A?AAABBDB>@?=6=9;9BCC@?>A;;;@
@31DOL:00130:00472
CGTGTCTCTAGGCACAGGATTTTGTGTAG
+
AAAABBCDCBB?ABB==99944,;@BCCC
@31DOL:00133:00462
ACGAGTGCGTTCCCCATGTCGTAGGTACTC
+
B@>?BBBBBB@CCC:C:;;@AA8848999>
@31DOL:00133:00469
ACGAGTGCTTCCCCATGTCGTAGGTACTC
+
@BBB@BCB?5944,8>@@BCB9<89999@
@31DOL:00133:00470
TCTCTATGCGCTCCACATGTCTAAGGT
+
BBEC@@ACCCCBC?CCDCAAA??=A@C
@31DOL:00133:00490
ATCAGACACGGACACAGCAGAACACAC
+
@BBBB@BBBC?BBBBDDDCCC?BBBAB
@31DOL:00134:00493
ACGAGTGCGTTCCCCATGTCGTAGGTACTC
+
AA?AAABBBC@BBB9B@??BBBBB@A9;;B
@31DOL:00135:00490
ACGAGTGCGTTCCCCATGTCGTAGGTACTC
+
AA?AABCB==2444,9@AABCGCC@BA@AC
@31DOL:00141:00468
ACGAGTGCGTTCCCCATGTCGTAGGTACTC
+
BB?@BBCA992444,9>>@CCCCC@BAAAC
@31DOL:00142:00482
ATCAGACACGGACACAGCAGAACACAC
+
BBBBB@>BBB?BCBBBBDCCC?AABBB
@31DOL:00142:00487
GTCTCTATGCGGCTCCACATGTCTAAGGT
+
?BBECAAABEB@ABBBDDBBBCCEB@C@B
@31DOL:00143:00482
TGATACGTCTCCTTCCTTAGTTACTTCA
+
B@@?BBCBBBB@C@D@C@BBB@BBD@BD
@31DOL:00143:00494
ACGAGTGCGTTCCCCATGTCGTAGGTACTC
+
B@?ABBBBAA?BDC:E:;;AC@8858999>
@31DOL:00146:00462
ACGAGTGCGTTCCCCATGTCGTAGT
+
BD>@BC;89@5999/944/786,,,
@31DOL:00148:00460
TACTGAGCTACACACACAGAAAGATTGGT
+
@@@BAAB@<?BBBBCC;;444-9?><AAG
@31DOL:00105:00540
ACGCTCGACATGCCCAGGTACAGGAG
+
BBBBABBBBCCCCB>BB@CBBBB@DB
@31DOL:00105:00549
ACGAGTGCGTTCCCCTGTCGTAGGTACTC
+
BB?AAABBDBAAAA9AACECBBBA@??BC
@31DOL:00106:00516
CGTGTCTCTAGGCACAGGATTTTGTGTAG
+
BBBCCCCBBBCCCCCCB@BDCJ:AADACC
@31DOL:00108:00526
TCTCTATGCGCTCCACATGTCTAAGGT
+
@@EBBBCCCCCBC@CDBBAA?A@@B@C
@31DOL:00111:00527
ACGAGTGCGTTCCCCATGTCGTAGGTACGTC
+
@BA@A@BCCDCEHH:C>=2<<8**)*****0
@31DOL:00111:00540
ACGAGTGCGTTCCCCATGTCGTAGGTACTC
+
BB?@@@BBDC?BAA9AABBBDCAB@ABBBC
@31DOL:00113:00513
ACGAGTGCGTTCCCCATGTCGTAGGTACTC
+
BA?AABCB?=6944,9??ABCCCC@B;<<B
@31DOL:00113:00547
ACGCTCGACATGCCCAGGTACAGGAG
+
AB>BBCC<<=ECEE@CC@CBCDDBBB
@31DOL:00114:00518
TACTGAGCTACACACACAGAAAGATTGGT
+
???BBBDBBBABBBB@;;444-9@@<AA@
@31DOL:00117:00544
ATATCGCGTACGGGTATGGAAGACTCTATAG
+
9<;44:8//////+//6;89@@>9>733.53
@31DOL:00119:00502
ATATCGCGAGGGTATGGAAGACTCTATA
+
BBA@ABDDDCCABBBB?B@BBBBBAAB<
@31DOL:00119:00507
ACGAGTGCGTTCCCCATGTCGTAGGTACTC
+
AA?AABCB992444,9@@ACCCCC@BAAAB
@31DOL:00119:00513
ACGAGTGCGTTCCCCATGTCGTAGGTACTCA
+
BBB?BBCA992444,9@@@CCBCC@B@@@::
@31DOL:00119:00546
ACGAGTGCGTTCCCCATGTCGTAGGTACTC
+
BBB??@C@AA:AAA:C@AACCB;;9;999>
@31DOL:00125:00516
ACGAGTGCGTTCCCCATGTCGTAGGTACTC
+
BBB?BBCA992444,9@@BCCCCC@A?@@B
@31DOL:00126:00538
ACGAGTGCGTTCCCCATGTCGTAGGTACTC
+
AA?AABCC?=6994,9@AABDBBB@A@@AC
@31DOL:00126:00540
AGCACTGTAGCTGTCACTAGTTACTTGT
+
<<CCCBACBBBBBAABCCC@A>@AA?BC
@31DOL:00129:00512
ACGAGTGCGTTCCCCATGTCGTAGGTACTC
+
AA??BBCA992444-9@@@BCDCC@AAAAC
@31DOL:00130:00522
AGCACTGTAGCTGTCACTAGTTACTTGT
+
@@DCCBAABBBABBCBBBD@@>@??=AC
@31DOL:00132:00533
ATATCGCGAGGGTATGGAAGACTCTATA
+
BBBBBCBBBCCABBBB>A@ACFBC>?@A
@31DOL:00135:00522
TACTGAGCTACACACACAGAAAGATTGGT
+
A@@@AABA?AAA@@CA;;444-99969=?
@31DOL:00137:00525
ACGAGTGCGTTCCCCATGTCGTAGGTACTC
+
AA>?BBCCBA=@==6==??BCCBA?A9<;C
@31DOL:00138:00542
ACGAGTGCGTTCCCCATGCTCGTAGGTACGTC
+
?>7;8944492444,4999444911,/7//..
@31DOL:00139:00543
TAGTATCAGCCTCCGCCATGACGAAGGTATTCC
+
@@B@@AC911:11,/778@A@@99596944242
@31DOL:00141:00522
CGTGTCGTCTAGGCACAGGATTTTGTGTAG
+
B@BCC<B=DDBA@BBBBB?CCEC9BBAACB
@31DOL:00141:00544
TCTCTATGCGCTCCACATGTCTAAGGT
+
BBCCCBBBBBBBB@CDBCBECAA?B@E
@31DOL:00142:00518
TAGTATCAGCCTCGCCATGACGAAGGTATTCC
+
BCCBDAABA@=>@<;7<AC>>942959:?242
@31DOL:00142:00537
TCTCTATGCGCTCCACATGTCTAAGGT
+
BBCBAAACBBBBC@CCCBBAA===@?C
@31DOL:00148:00549
TCTCTATGCGCTCCCACATGTCTAAGGTA
+
944444999=4849-999?@C=<:;=89:
@31DOL:00149:00509
ACGAGTGCGTTCCCCATGTCCGTAGGTACTC
+
AA?AACCA992444,9@@@B@BDCC@?BBBB
@31DOL:00101:00559
TACTGAGCTACACACACAGAAAGATTGGT
+
A@@@AAB@>BBBA>BCDB999-888;@=@
@31DOL:00101:00592
ATCAGACACGGACACAGCAGAACACAC
+
@7:999>>@>;>?999@A@>A?A>>@A
@31DOL:00104:00563
TGATACGTCTCCTTCCTTAGTTACTTCA
+
BBABBBCCCBF@C@D@C@BBB@BBB@BD
@31DOL:00105:00550
ACGCTCGACATGCCCAGGTACAGGAG
+
BB@@ABBBCDE@?@>?B@BBBEB?BB
@31DOL:00106:00550
ACGAGTGCGTTCCCCATGTCGTAGGTACTC
+
BB?@BBCBCB?AA?6?=@@@BB@A@B<<<F
@31DOL:00106:00591
ATCAGACACGGACACAGCAGAACACAC
+
;AA@?@BFBB?BB?>===CAB>BBBBB
@31DOL:00108:00577
AGCACTGTAGCTGTCACTAGTTACTTGT
+
<<CCDCAA@BBA>>?ABCDBD@DCB?BB
@31DOL:00109:00553
TCTCTATGCGCTCCACATGTCTAAGGT
+
BBCCBAACCCCBC@DCCB?>===;@?B
@31DOL:00109:00583
ACGAGTGCGTTCCCCATGTCGTAGGTACTC
+
BBB@AADBA>===94?@@@ABB9;8;@@@A
@31DOL:00110:00578
ACGAGTGCGTTCCCCATGTCGTAGGTACTC
+
BB<??BCBBC@CCB9BCBDBBBBB@@@@CC
@31DOL:00111:00557
ACGAGTGCGTTCCCCATGTCGTAGGTACTC
+
BBB@BBCBBB=@?=6==@?BBDCC@B@@@C
@31DOL:00112:00561
CGTGTCTCTAGGCACAGGATTTTGTGTAG
+
@AABBBCCBBB?BBBCC@BCCB9::;BBC
@31DOL:00112:00573
AGCACTGTAGCTGTCACTAGTTACTTGT
+
<@DCCDCBBBBCBBCBCCDCC@BAB@CC
@31DOL:00115:00564
ACGAGTGCGTTCCCCATGTCGTAGGTACTC
+
BCAAABCBAA:ABC:AAAAA@@99589844
@31DOL:00116:00580
ATATCGCGAGGGTATGGAAGACTCTATA
+
BB??@BDDCCC@DCDE>@>@BBBC?>@<
@31DOL:00117:00566
TCTCTATGCGCTCCACATGTCTAAGGT
+
CCCCCBBCBBBBB@CCFDCBBBC>A?B
@31DOL:00120:00566
ATATCGCGAGGGTATGGAAGACTTCTATA
+
<;AA>>>>?@@A@999<><@=942333..
@31DOL:00122:00571
AGCACTGTAGCTGTCACTAGTTACTTGT
+
?@CGECCCECDCCBABCADAC@CBB?BC
@31DOL:00127:00573
ACGAGTGCGTTCCCCATGTCGTAGGTACTC
+
BA?@BBCA992444-9@@ABCCCC@BA@AC
@31DOL:00130:00560
TGATACGTCTCCTTCCTTAGTTACTTCA
+
BBBBBBBBBB@?DBD@C@BBB?BBB@BC
@31DOL:00131:00565
ACGAGTGCGTTCCCCATGTCGTAGGTACTC
+
AA?AABHB=92444,9??@BCDCC@C;<<C
@31DOL:00133:00560
ACGAGTGCGTTCCCATGTC
+
BBBABB=999511,///,,
@31DOL:00133:00582
ACGAGTGCGTTCCCCATGTCGTAGGTACTC
+
BBBBBBCBBA;==96AAABBCCCC@CA@AC
@31DOL:00139:00559
TACTGAGCTACACACACAGAAAGATTGGT
+
AABBECC@>BBBBABA@:44809>@<B;?
@31DOL:00141:00583
TGATACGTCTCCTTCCTTAGTTACTTCA
+
BBC:9;A<49<8<@D@CBBGB?BBCBBD
@31DOL:00143:00568
ACGGAGTGCGTTCCCCATGGTCGTAGGTACTC
+
?@@?BCDCBA>6944-9946111111,.////
@31DOL:00143:00572
CGTGTCTCTAGGCACAGGATTTTGTGTAG
+
AA@@BCBBBBB@BBBCB?99991;@@CEF
@31DOL:00144:00573
ACGAGTGCGTTCCCCATGTCGTAGGTACTC
+
BA?ABBCBDC?BB?6A9;;@@@>@=?;;;A
@31DOL:00145:00559
ACGAGTGCGTTCCCCATGTCGTAGGTACTC
+
BBBBBBC@992444,9>>@BBBCC@C<<<C
@31DOL:00101:00604
ACGAGTGCGTTCCCCATGTCGTAGGTACTC
+
BBBBBBCBB@;=992?9999999@;>8444
@31DOL:00102:00603
ACGAGTGCGTTCCCCATGTCGTAGGTACTC
+
ABAABCB?=;5999/99999988=774444
@31DOL:00104:00605
ACGAGTGCGTTCCCCATGTCGTAGGTACTC
+
BB<>@BCA992999/999<BCBBCAB=<<B
@31DOL:00104:00609
TCTCTATGCCGCTCCACATGTCTAAGGTACT
+
CBD==;11/,/777:>:B9;999@<?=@@@B
@31DOL:00105:00632
ACGAGTGCGTTCCCCATGTCGTAGGTA
+
@?@@A@@A996999,444/77///,./
@31DOL:00106:00647
TAGTATCAGCCTCGCCATGACGAAGGTATTCC
+
BBB??AAA@A>AAAA>BBBCDCCAB@DDC>A=
@31DOL:00109:00606
TGATACGTCTCCTTCCTTAGTTACTTCA
+
BB@BBBCCAAA@CCE@CABCC@CBB?BC
@31DOL:00109:00634
ACGAGTGCGTTCCCCATGTCGTAGGTACTC
+
BBBBBBCBB@6949/9999@@@ABAF<<<A
@31DOL:00109:00639
TGATACGTCTCCTTCCTTAGTTACTTCA
+
BBBBBBCCBBB@C@CECBCCB@BCC@CD
@31DOL:00112:00632
ACGAGTGCGTTCCCCATGTCGTAGGTACTC
+
BB>BBBCBBA=?=96?9;;BBBBC@C=<<C
@31DOL:00117:00642
ACGAGTGCGTCCCATGCTCGTAGTA
+
98.1////44:C>;8/////,,,,/
@31DOL:00119:00614
ATCAGACACGGACACAGCAGAACACAC
+
AABABBAABB?EAAABBFCCC?CCBB@
@31DOL:00119:00620
ACGAGTGCGTTCCCCATGTCGTAGGTACTC
+
BA?AABCBBA;===6=?BBBBBBB?@@@B@
@31DOL:00120:00609
ACGAGTGCGTTC
+
AA?@@@AABB@B
@31DOL:00120:00611
ACGAGTGCGTTCCCCATGTCGTAGTACTC
+
BA?AABBBAA?ACC:CBBAABCCCBBBCC
@31DOL:00120:00622
TGATACGTCTCCTTCCTTAGTTACTTCA
+
A>BBBBBAABB@D@D@C@BBB@CBC@CC
@31DOL:00120:00630
ACGAGTGCGTTCCCCATGTCGTGATGTACGTC
+
@A?BA@@@AA@AAA8CCCE><<2,,,,,,,,,
@31DOL:00124:00616
ACGAGTGCGTTCCCCATGTCGTAGGTACTC
+
CB>@@BCBAA>AAA6?BC@AABBB@;<<DC
@31DOL:00127:00606
CGTGTCTCTAGGCACAGGATTTTGTGTAG
+
BCCCCD@@@AB@@A@@?>9999/9F@@BG
@31DOL:00127:00627
ACGAGTGCGTTCCCCATGTCGTAGGTACTC
+
BBBBBBDBA@>ABB9BAAA>@@?@=@<<<C
@31DOL:00128:00614
TAGTATCAGCCTCGCCATGACGAAGGTAATTCC
+
BBCBBBCBBB=@A;96;>@>@9959?>?69695
@31DOL:00129:00611
ATCAGACACGGACACAGCAGAACACAC
+
AAB@ABBBBBBBECCCBDFBB@BBBBB
@31DOL:00129:00626
ACGAGTGCGTTCCCCATGTCGTAGGTACTC
+
BB???@ABBC@BCC:DDAACCC;;8;999@
@31DOL:00130:00645
TCTCTATGCGCTCCCACATGTCTAAGGTA
+
444444449>994:-94>=9>@:924894
@31DOL:00131:00613
CGTGTCTCTAGGCACAGGATTTTGTGTAG
+
BABACDDCG@@=@A?>@<9999-9AABFD
@31DOL:00133:00628
TCTCTATGCGCTCCACATGTCTAAGGT
+
CCCGBABCCCEBC@DGAAB=?==;@>B
@31DOL:00133:00634
ACGAGTGCGTTCCCCATGTCGTAGGTACTC
+
BBB?BBB;442999-9@A@ABAAA<?@@AA
@31DOL:00133:00644
ACGAGTGCGTTCCCCATGTCGTAGGTACTC
+
BBBABBB@992999-9>B>@ABBA@@@@BB
@31DOL:00135:00601
CGTGTCTCTAGGCACAGGATT
+
99A@@@@AC9959>>992444
@31DOL:00142:00618
TACTGAGCTACACACACAGAAAGATTGGT
+
AABCCCCBABBBBCA?@A98809>>;>>?
@31DOL:00144:00643
AGCACTGTAGCTGTCACTAGTTACTTGT
+
;<CCEDCCBBBBABDBBBCDB@CCC9<=
@31DOL:00148:00615
ACGAGTGCGTTCCCCATGTCGTAGGTA
+
?BBBBBCB?A<BFC:C;;1;<<11,./
@31DOL:00148:00638
ACGAGTGCGTTCCCCATGTCGTAGGTACTC
+
BBB:9;>>995999/4@BAACCCC@BAABC
@31DOL:00101:00689
TCTCTATGCGCTCCACATGTCTAAGGT
+
>>==<A@BBCBB?;?999994442424
@31DOL:00103:00696
ACGAGTGCGTTCCCCATGTCGT
+
@A@BBBCBBB>=>>+11,****
@31DOL:00105:00689
ACGAGTGCGTTCCCCAT
+
@@@CCBC9445111+/,
@31DOL:00106:00684
ACGAGTGCGTTCCCCATGTCGTAGGTACTC
+
BAACBBBABB@BB@4>99994//.,.////
@31DOL:00107:00690
ACGCTCGACATGCCCAGGTACAGGAGA
+
ABABBBCCCDAABC>BB@CC@AA@BBB
@31DOL:00107:00694
ACGAGTGCGTTCCCCATGTCGTA
+
9>?>@@BBBCC>>>+111****,
@31DOL:00108:00690
TAGTATCAGCCTCGCCATGACGAAGGTATTCC
+
BBBDCCAA@B;;94424994944892444242
@31DOL:00111:00662
AGCACTGTAGCTGTCACTAGTTACTTGT
+
44449CD>=>>@9444999>A:9;A><<
@31DOL:00114:00660
ACGAGTGCGTTCCCCATGTCGTAGGTACTC
+
?BBBBBCB>;2449/9999@ABAB?B<<<B
@31DOL:00117:00672
ACGAGTGCGTTCCCCATGTCGTAGGTACTC
+
?A>@BBCB=:2444-9@@@CCCCCAC@@@C
@31DOL:00118:00689
ACGAGTGCGTTCCCCATGTCGTAGGTACTC
+
>A<?BBCCBB?BCB9C@@ADBC@@?A@@@F
@31DOL:00121:00680
ACGAGTGCGTTCCCCATGTCGTAGGTACTC
+
ABB??=BBBC@CCC:C<?=BBB9;489848
@31DOL:00123:00660
ACGAGTGCGTTCCCCATGTCGTAGGTACTC
+
AA?AAACB=:2444,9@@ABBBBA?@@@B@
@31DOL:00124:00673
ACGAGTGCGTTCCCCATGTCGTGGTACTC
+
BB??BBCBBB@BCC9DDECCCCC@CCCCC
@31DOL:00125:00666
ACGAGTGCGTTCCCCATGTCGTAGGTACTC
+
BB?AABCBB=6::4,:@CCCBCCC@??@@C
@31DOL:00126:00678
CGAGTGCGTTCCCCATGTCGTAGGTACTC
+
BBCCJCFAAAABC6ABA;;9=>;:?>>=;
@31DOL:00127:00678
TGATACGTCTCCTTCCTTAGTTACTTCA
+
BBBBBBCCBBB?EBCACABA@>?BA>BD
@31DOL:00128:00669
ACGAGTGCGTTCCCCATGTCGTAGGTACTC
+
BB???BCA992444-9@A@ABBBB?@@@C@
@31DOL:00128:00685
ACGAGTGCGTTCCCCATGTCGTAGGTACTC
+
CBBABBBA992999-9AD>AACBA@@@ABB
@31DOL:00128:00690
ACGAGTGCGTTCCCCATGTCGTAGGTACTC
+
BBB@@BBB@@>BCH:CBBBCFBBA@A<<<B
@31DOL:00129:00692
ACGAGTGCGTTCCCCATGTCGTAGGTACTC
+
CCB@BBCA442999-9@ABCCCCC@A?@@C
@31DOL:00130:00664
ACGAGTGCGTTCCCCATGTCG
+
DDCCBBBB=92999-9>>@BC
@31DOL:00131:00682
ACGAGTGCGTTCCCCATGTCGTAGGTACTC
+
DDBBBBDBA@>BBB9CAAADCDCC@B@@@C
@31DOL:00131:00689
ACGAGTGCGTTCCCCATGTCGTAGGTACTC
+
BBBABBBA442999-9@AABBGFC@@?@@C
@31DOL:00139:00650
ACGATGCGTTCCCCATGTCGTAGGTACTC
+
BCBBA=9842999/9@@@BCCDGCBAAAB
@31DOL:00141:00687
TGATACGTCTCCTTCCTTAGT
+
BBBBBABA?@B=B?A=@>A@@
@31DOL:00143:00671
ATATCGCGAGGGTATGGAAGACTCTATA
+
BAAABBBBAAA>B@AA=?=@BBBCCCA9
@31DOL:00146:00694
TAGTATCAGCCTCGCCATGACGAAGGTATTCC
+
BBBAAAEAABBAB?@>FCCEC@AAAABBCBA=
@31DOL:00147:00661
ACGAGTGCGTTCCCCATGTCGTAGGTACTC
+
BB?ABBBBBB?BBA9D?@@BBB@@=@;<9@
@31DOL:00101:00719
TACTGAGCTACACACACAGAAAGATTGGT
+
BBBBCBCBBBBBBBB;;;444-99959<;
@31DOL:00103:00724
TCTCTATGCGCTCCACATGTCTAAGGT
+
BBCCCABCCDDBB?EDCBABABB?C@C
@31DOL:00103:00726
ACGAGTGCGTTCCCCATGTCGTAGGTACTC
+
?A>@BBB;992999/9>>>@EBCCEC<<@F
@31DOL:00103:00734
TGATACGTCTCCTTCCTTAGTTACTTCA
+
DBBCC@@@611,15:77,09;<>@D=>;
@31DOL:00103:00749
ACGAGTGCGTTCCCCATGTCGTAGGTACTC
+
BB>BBBBA992999/9999ACCBGED=<=C
@31DOL:00104:00746
TGATACGTCTCCTTCCTTAGTTACTTCA
+
BCDBBBEC>@=?C?@=A@@BC@BBC@AA
@31DOL:00106:00739
TACTGAGCTACACACACAGAAAGATTGGT
+
9GDCACD9:;@@@@@B@@>?A<;<;AB68
@31DOL:00107:00702
ACGAGTGCGTTCCCATGTCGTAGGTACTC
+
AA>?BCBB996;>:>@ABBBBCB@CAAFC
@31DOL:00107:00712
ACGAGTGCGTTCCCCATGTCGTAGGTACTC
+
BBABBB>8=95999/9999ABBAB?B<<;B
@31DOL:00107:00731
TGATACGTCTCCGTTCCTTAGTTACTTCA
+
AAB@@==>111-//,/,/,./=<==B?AA
@31DOL:00112:00701
ACCGTTCCCCATGTCGTAGGTACTC
+
9;9342999/49944:CCEACABAA
@31DOL:00112:00702
ACGAGTGCGTTCCCCATGTCGTAGGTACTC
+
;BCCBBBAAB@C??9A<<<@@@98589884
@31DOL:00112:00719
ATCAGACACGGACACAGCAGAACACAC
+
A?BBBB?AAB@BBABBCCCBD@CBBBB
@31DOL:00114:00723
ACGAGTGCGTTCCCCATGTCGTAGGTACTC
+
@A?@@BCBBC@CBC9BAAABBB=>>>9::B
@31DOL:00115:00722
ACGAGTGCGTTCCCCATGTCGTAGGTACTC
+
?A?ABBCCBB?AA?6AABBCCD@@=@:;;A
@31DOL:00117:00715
TAGTATCAGCCTCGCCATGACGAAGGTATTCC
+
CCDA@ACBBB>@A@==@@B@A;;8<?@@@:96
@31DOL:00117:00724
ATCAGACACGGACACAGCAGAACACAC
+
AABBBBBBBB>AABBBCDBBB@BBBBB
@31DOL:00118:00741
ACGAGTGCGTTCCCCATGTCGTAGGTACTC
+
BA?ABBDB=92444,9@AACCDCC@ABBBB
@31DOL:00119:00709
ACGAGTGCGTTCCCCATGTCGTAGGTACTC
+
BB??BBCB992444,9B@@BBBBB?>?@CA
@31DOL:00119:00733
ACGAGTGCGTTCCCCATGTCGTAGGTACTC
+
BB>??BBBBB?BCB9DAAABDCBB@A?@@C
@31DOL:00119:00735
AGCACTGTAGCTGTCACTAGTTACATGT
+
@BBBBDDACCB<;;:99BCCC<==DBBA
@31DOL:00119:00742
CGTGTCTCTAGGCACAGGATTTTGTGTAG
+
AABBBCDDAAB?BCCCC?;;44,9@ABCD
@31DOL:00120:00734
TGATACGTCTCCTTCCTTAGTTACTTCA
+
?ABBB==<;<AAFBDBCBCCCBCBC>AD
@31DOL:00121:00704
ACGAGTGCGTTCCCCATGTCGTAGGTACGTC
+
CCBB?BCBBC@CCC:CECBAA>1.,.//..6
@31DOL:00121:00736
ATCAGACACTCGGACACAGCAGAACACACAG
+
97344434444424444476///56844.,,
@31DOL:00122:00724
ACGAGTGCGTTCCCCATGTCGTAGGTACTC
+
BB?AAAAA@@?@CC:C=@ADCB?>=@:<;D
@31DOL:00123:00702
ACGAGTGCGTTCCCCATGTCGTAGGTACTC
+
BB??BBCA992444,9@@>@@AA@=:;9@?
@31DOL:00126:00709
ATATGCGAGGGTATGGAAGACTCTATA
+
CBCAAB?@CCACCCC9<9<AAAA;;:>
@31DOL:00129:00747
ACGAGTGCGTTCCCCATGTCGTAGGTACTC
+
BBB?BBBA992994-9BBACCBBB?@@@BC
@31DOL:00131:00721
TCTCTATGCGCTCCACATGTCTAAGGT
+
DCECAAADCBCAA>BAA@>??945969
@31DOL:00133:00738
ATCAGACACGGACACAGCAGAACACAC
+
BBBBBCCC@@=@@>@@ADCAB=ABBBB
@31DOL:00138:00745
ACGAGTGCGTTCCCCATGTCGTAGGTACTC
+
CCCB?>@B<95=BB4A<=<AAA9:78999@
@31DOL:00140:00744
ACGAGTGCGTTCCCCATGTCGTAGTAC
+
BBBBBBBB@A5999/9441;;7--,,,
@31DOL:00141:00725
ACGAGTGCGTTCCCCATGTCGTAGGTACTC
+
BBB?BB;;842999/49>?ABBBB@@@ABC
@31DOL:00146:00704
ACGAGTGCGTTCCCCATGTCGTAGGTACTC
+
@BBBBBBBBB@BCC:C:<;>><10,01/1/
@31DOL:00146:00719
AGCACTGTAGCTGTCACTAGTTACTTGT
+
??CDBABCBCBAAABABBCAA?BCB?BC
@31DOL:00148:00702
ACGAGTGCGTTCCCCATGTCGTAGGTACTC
+
BBBABBB@992999/9@@ACCCCCBB@@@C
@31DOL:00149:00700
ACGAGTGCGTTCCCCATGTCGTAGGTACTC
+
BBBBACDB>=8@==4?AABDBCCC@>9<:C
@31DOL:00149:00747
ACGCTCGACATGCCCAGGTACAGGAG
+
@@?AAA@BBCCCCCABC@BBBCC@BB
@31DOL:00100:00790
AGCACTGTAGCTGT
+
BBCCCCCBBBCBB9
@31DOL:00102:00767
ATCAGACACGGACACAGCAGAACACAC
+
AABBBBBBBB?BB???AAB=?<ABBBC
@31DOL:00103:00783
ACGAGTGCGTTCCCCATGTCGTAGGTACTC
+
@A@BBCCBBB?CB@7?9999>998478444
@31DOL:00104:00776
ACGAGTGCGTTCCCCATGTCGTAGGTACTC
+
AA>?ABCBDC?BC?6@====@@><=>;;;@
@31DOL:00104:00793
ACGAGTGCGTTCCCCATGTCGTAGGTACTC
+
@A<BBBDB?=6::4,9=@@BBBBC@C<<<B
@31DOL:00106:00785
TACTGAGCTACACACACAGAAAGATTGGT
+
BAAABBBBBBBDBB?;@@888099958;<
@31DOL:00106:00796
TGATACGTCTCCTTCCTTAGTTACTTCA
+
AABBB@@@@995959999;>@@BAA>AC
@31DOL:00106:00797
ACGAGTGCGTTCCCCATGTCGTAGGTACTC
+
CB??ABCCB@ABBB7B?@>@BBBA@@@@BC
@31DOL:00109:00768
TACTGAGCTACACACACAGAAAGATTGGT
+
A@@@AABAAABBCCB@4499919>>;<<A
@31DOL:00110:00768
ACGAGTGCGTTCCCCATGTCG
+
AA>@@BBBBB=?==6==A??A
@31DOL:00115:00751
ACGAGTGCGTTCCCCATGTCGTAGGTACTC
+
CBB??BCB?=6:44,9BABBBBBB@>@@CB
@31DOL:00115:00783
TGATACGTCTCCTTCCTTAGTTACTTCA
+
BBBBBBBBBAAEDBC@B@BBB@BBB@BC
@31DOL:00115:00784
ACGAGTGCGTTCCCCATGTCGTAGGTACTC
+
CCA@AAA@CG@CCC9CBBBBCCBA>A@A@A
@31DOL:00115:00796
CGTGTCTCTAGGCACAGGATTTTGTGTAG
+
BBBABDCDDCC?BBCCC@ABBA9AAACEF
@31DOL:00116:00768
ACGAGTGCGTTC
+
BB>??BCBDC?C
@31DOL:00116:00770
ACGAGTGCGTTC
+
BBBBBBDB=:24
@31DOL:00119:00781
ATCAGACACGGACACAGCAGAACACAC
+
CCC@@A@ACFAAACCCICCCB?CBBBB
@31DOL:00120:00788
ACGAGTGCGTTCCCCATGTCGTAGGTACTC
+
BCA@@ACCCD@CDD:CAA@@AA98478444
@31DOL:00122:00786
TGATACGTTTCCTTCCTTAGTTACTTCAGTGC
+
CGEAAACBB>B=@;>;@;>44244424;983A
@31DOL:00123:00787
ACGAGTGCGTTCCCCATGTCGTAGGTACTC
+
BB???@BBBB@CCC:D@@?@A>8;;?:;9?
@31DOL:00124:00766
ACGAGTGCGTTCCCCATGTCGTAGGTACTC
+
CBB?BBBBBB@CCC9BBBBBCCCB@@@@B@
@31DOL:00124:00788
AGCACTGTAGCTGTCACTAGTTACTTGT
+
<<DDCBBBBBBBBABBBCEAA?ACC@EC
@31DOL:00124:00792
ACGAGTGCGTTCCCCATGTCGTAGGTACTC
+
BB???@AAAA?AFD:D@@?AA>=;;<899?
@31DOL:00127:00777
AGCACTGTAGCTGTCATTAGTTACTTGT
+
<@CCECBAAACBCCCBB>B=98@9749>
@31DOL:00131:00790
ACGAGTGCGTTCCCCATGTCGTAGGTACTC
+
BB>??BBA@@?@CF:C;;;CBB9878999@
@31DOL:00132:00795
ACGAGTGCGTTCCCCATGTCGTAGGTACTC
+
BB?ABBCCBB>AA?6?AAADBDCC@B@A@C
@31DOL:00133:00764
ACGAGTGCGTTCCCCATGTCGTAGGTACTC
+
CCB???BBBC@CCC:D;<<CCD@@=;;99>
@31DOL:00133:00791
ACGAGTGCGTTCCCCATGTCGTAGGTACTC
+
AA??BBCB=92444-9@B@BBBBA?@@@BC
@31DOL:00133:00797
AGCACTGTAGCTGTCACTAGTTACTTGT
+
;;AA=AABBBAAADCBCCECC>AAC@CB
@31DOL:00138:00785
ACGAGTGCGTTCCCCATGTCGTAGGTACTC
+
CC?AABHB=92444-9@A@CCCCC@A@A@C
@31DOL:00138:00798
ATCAGACACGGACACAGCAGAACACAC
+
CCCCBBCCA@>?ABABCECCC@BBBBC
@31DOL:00140:00799
ACCTCGACATGCCCAGGTACAGGAGACTG
+
BB@BBBBCDCDCB?BB@BACCC@>@?C?A
@31DOL:00142:00764
TCTCTATGCGCTCCCACATGTCTAAGGTA
+
44444444494949-44?99@@<:6:>:9
@31DOL:00143:00768
ACGAGTGCGTTCCCCATGTCGTAGGTACTC
+
BBB?BBB@442999/9>>@CBCBB@@A@BC
@31DOL:00144:00773
TGATACGTCTCCTTCCTTAGTTACTTCA
+
DBCABBCBBB@?F@C@B@BBB?BCC@BC
@31DOL:00148:00773
AGCACTGTAGCTGTCACTAGTTACTTGT
+
<<GCDCBBBBBA@@@ABCEAA?BCB?CC
@31DOL:00149:00795
TGATACGTCTCCCTTCCTTAGTTACTTCA
+
BBA@>?@@9999-42424:7=B@BCDDDC
@31DOL:00100:00807
ACGAGTGCGTTCCCCATGTCGTAGGTACTC
+
A;:;;BA@@C5444-999999987;<4444
@31DOL:00100:00826
ACGAGTGCGTTCCCCATGTCGTAGGTACTC
+
@A??BBA;992999-9??>BCCCC@A@A@C
@31DOL:00100:00840
TGATACGTCTCCTTCCTTAGTTACTTCA
+
CBB?ABB<;<B5969<@=?@@@BCB><9
@31DOL:00102:00813
ATCAGACACGGACACAGCAGAACACA
+
>?8444344478=9=9=99982444;
@31DOL:00102:00819
ACGAGTGCGTTCCCCATGTCGTAGGTACTC
+
@A??BBA;992999-9@@@ACCCC@C@AAC
@31DOL:00102:00834
TGATACGTCTCCTTCCTTAGTTACTTCA
+
BAA@BBCBBBC@D@C@D@CBB?CEC@DC
@31DOL:00103:00809
GTATCAGCCTCGCCATGACGAAGGTATTCC
+
;@=>>>>><>>9;8;BB@A<<;=@BBB;=;
@31DOL:00103:00819
ACGAGTGCGTTCCCCATGTCGTAGGTACTCT
+
@B>??@CBCB=?=929499>>?986899110
@31DOL:00103:00821
ACGAGTGCGTTCCCCATGTCGTAGGTACTC
+
AA@A@BCBB@;==92?==@@@@>>;>9;9A
@31DOL:00105:00803
TCTCTATGCGCTCCACATGTCTAAGGT
+
BBCCDABCCBBBB@CDCBAAAAA?B@C
@31DOL:00105:00809
ACGAGTGCGTTCCCCATGTCGTAGGTACTC
+
B?@@CCCBBBBCHH:C<<<B@@@A@@AAAC
@31DOL:00105:00819
ACGAGTGCGTCCCATGCTC
+
BA7;4///////+/8;444
@31DOL:00106:00809
ATATCGCGAGGGTATGGAAGACTCTATA
+
BBBAABAA9::69@@>7;9<CCCCBBB@
@31DOL:00106:00848
TCTCTATGCGCTCCCACATGTCTAAGGT
+
44444444:94944-4999:@9992924
@31DOL:00107:00806
ACGAGTGCGTTCCCCATGTCGTAGGTACTC
+
BB?BAACCBB?CDD:C:;;@>>98589999
@31DOL:00108:00822
TGATACGTCTCCTTCCTTAGTTACTTCA
+
BCCBABBBBBD@CACACABBB>BBA@BB
@31DOL:00108:00839
ACGAGTGCGTCCCATGCTCG
+
@;3944444444-488////
@31DOL:00109:00801
ATATCGCGAGGGTATGGAAGACTCTA
+
>:;<BCCCDDD:B<AA@BBA<;;?@?
@31DOL:00109:00802
TGATACGGTCTCCTTCCTTAGTTACTTCAG
+
=>>1///,///42:=BEC@CCC?BAA:<;A
@31DOL:00110:00800
ATCAGACACGGACACAGCAGAACACACAGAC
+
;??;<<?@C?99:A@=;@99<89@@>90000
@31DOL:00110:00847
ACGAGTGCGTTCCCCATGTCGTAGGTACTC
+
B@>@BBCA992444-9>>@BBBBCBC<<<B
@31DOL:00111:00800
ACGAGTGCGTTCCCCATGTCGTAGGTACTC
+
BBBBBBB@992444,9@@@BDCCC@BBBBC
@31DOL:00112:00802
AGCACTGTAACTGTCACTAGTTACTTGT
+
B9<<EECCB?BAAAAABBCBB?BBB?BB
@31DOL:00112:00844
ATCAGACACGGACACAGCAGAACACAC
+
BBAAABBBBB@BBABABA?==89>>=>
@31DOL:00113:00805
ACGAGTGCGTTCCCCATGTCGTAGGTACTC
+
BBBCCCBBBB?CCC9CAAACCBBB@@@@CC
@31DOL:00114:00804
CGTGTCTCTAGGCACAGGATTTTGTGTAG
+
B@BBBCCCCBB?ABB=A<9994,9@AADD
@31DOL:00114:00806
ACGAGTGCGTTCCCCATGTCGT
+
BB?ABBB@992444,9@B@BBB
@31DOL:00114:00807
TAGTATCAGCCTCGCCATGACGAAGGTATTCC
+
BBDAABDBBB@BB?@=@BA:=;:69<@@@695
@31DOL:00114:00821
ACGAGTGCGTTCCCCATGTCGTAGGTACTC
+
BBABBCCCBC?CDC9CC@B@AB@?<?B@@@
@31DOL:00114:00831
TGATACGTCTCC
+
9448484=1---
@31DOL:00115:00806
ACGAGTGCGTTCCCCATGTCGTAGGTACTC
+
BB?@BBBA992444-9@@@BCCBB@BBBBC
@31DOL:00115:00821
ACGAGTGCGTTCCCCATGTCGTAGGTACTC
+
BBBBBBBBBC?BCC:C@@ABBBBC@A?@@C
@31DOL:00115:00844
ACGAGTGCGTTCCCCATGTCGTAGGTACTC
+
BBBBBBCBA>6::4,9=@@BBBBC@C<<<B
@31DOL:00116:00818
ACGAGTGCGTTCCCCATGTCGTAGGTACTC
+
BBBABBCB==6:44,9=@@BBCCC@A?@@C
@31DOL:00117:00819
ACGAGTGCGTTCCCCATGTCGTAGGTACTC
+
B@>??BCCBC@CBC9B???BBC@?>A:<:B
@31DOL:00117:00826
ACGAGTGCGTTCCCCATGTCGTAGGTACTC
+
BB?ABBCB=92444,9@@@BCCCC@BAAAC
@31DOL:00117:00827
TGATACGTCTCCTTCCTTAGTTACTTCA
+
BBBCBA;99442<?B:C@BBB?CCD@CB
@31DOL:00117:00835
TAGTATCAGCCTCGCCATGACGAAGGTATTCC
+
BBD9:=HAA@?;;<<:<BB@=;:6;>ABCACA
@31DOL:00118:00816
ACGAGTGCGTTCCCCATGTCGTAGGTACTC
+
AA?AABCB992444,9@@ACCCBB@BBBBC
@31DOL:00120:00814
TGATACGTCTCCTTCCTTAGTTACTTCA
+
BB?ABBCDECB?BAC@C@BBB@BBD?BC
@31DOL:00120:00839
TAGTATCAGCCTCGCCATGACGAAGGTATTCC
+
BBCCCAAAGC>@;<<?;;<<<>@592444248
@31DOL:00121:00814
AACAGACACGGACACAGCAGAACACAC
+
B@BBBBBBDDDAABBBBHC??=?BB@?
@31DOL:00121:00816
ACGAGTGCGTTCCCCATGTCGTAGGTACTC
+
BBBBBBCBB==?==6==@ADCCCC@>?@AB
@31DOL:00121:00823
AGCACTGTAGCTGTCACTAGTTACTTGT
+
?@CCBD@A@@@AA@@BCCD@?=@AA>BC
@31DOL:00121:00834
ACGAGTGCGTTCCCCATGTCGTAGGTACTC
+
BBBBBBBBBB@BCC:DA@@BBB=>>@9<<C
@31DOL:00122:00816
ACGAGTGCGTTCCCCATGTCGTAGGTACTC
+
AA?AABCB992444,9BBABCCBB@BBBBC
@31DOL:00122:00839
ACGCTCGACATGCCCAGGTACAGGAG
+
AA<?BBBBCBBECC@@@;887-,+--
@31DOL:00123:00818
ACGAGTGCGTTCCCCATGTCGTAGGTACTC
+
BA?ABBCB=92444,9=@@CCCCC@@@BBC
@31DOL:00124:00811
AGCACTGTAGCTGTCACTAGTTACTTGT
+
;;BCBBCBBDCCCCCBFBB@@5999549
@31DOL:00126:00833
TGATACGTCTCCTTCCTTAGTTACTTCA
+
BBABBBBCBEB@EAC@D@BBA>AAAAAD
@31DOL:00126:00849
ACGAGTGCGTTCCCCATGTCGTAGGTACTC
+
BB?ABBCB@=6:44,9?ABCCGCC@B@A@C
@31DOL:00127:00830
ATATCGCGGGGGTACTGGAAGACTCTATA
+
@;;;@ABABB@0;;BA99@<==;B@9449
@31DOL:00128:00839
ACGAGTGCGTTCCCCATGTCGTAGGTACTC
+
BB@@@BBAAA@BDC:D@@?ABB@;?B:<<B
@31DOL:00129:00844
ACGCTCGACATGCCCAGGTACAGGAG
+
BBBBBBBECDFDDCABB@ABBBBBBB
@31DOL:00130:00829
ACGAGTGCGTTCCCCATGTCGTAGGTACTC
+
BBBABBB@992444-9@@ABCCBB@?@@BC
@31DOL:00130:00848
ACGAGTGTGTTCCCCATGTCGTAGGTACTC
+
ABBBBBBB@;2444,9?@ACBBBB@>>@@C
@31DOL:00132:00810
ACGAGTGCGTTCCCCATGTCGTAGTACGTC
+
BBBBBBB@BB@CCD:C<=1>>=--,,,,,2
@31DOL:00132:00832
ACGAGTGCGTTCCCCATGTCGGTAGGTACTC
+
BBB@BBB@992444-9999ABBDCB?BBBCC
@31DOL:00134:00811
ACGAGTGCGTTCCCCATGTCGTAGGTACTC
+
BB?ABBBA992444-9@@ACDDCC@BBBBB
@31DOL:00134:00846
ACGAGTGCGTTCCCCAGTCGTAGGTACTC
+
BBB?BBCA992444,9BACCCBB@BA@AC
@31DOL:00135:00842
ACGAGTGCGTTCCCCATGTCGTAGGTACTC
+
BB?ABCCB==2444,9>>@CCCCC@A@@@C
@31DOL:00136:00822
ACGAGTGCGTTCCCCATGTCGTAGGTACTC
+
BB?ABCHB=92444,9>>@BFCCC@B@@@C
@31DOL:00136:00846
ACGAGTGCGTTCCCCATGTCGTAGGTACTC
+
BBBABBCBBB>A??6?=>?BDCCB@B:<;C
@31DOL:00137:00840
ACGAGTGCGTTCCCCATGTCGTAGGTACTC
+
BBB@BBCB=92444,9?>@BCCCC@B@A@C
@31DOL:00137:00841
ACGAGTGCGTTCTCCATGTCGTAGGT
+
BBBABBBBBA?AAA?B@BABCB??>B
@31DOL:00138:00842
AGCACTGTAGCTGTCACTAGTTACTTGT
+
@BCC<:>C<;=BCCCCEADBCCB??=@B
@31DOL:00139:00817
ACGAGTGCGTTCCCCATGTCGTAGGTACTC
+
BBB@BBB;442999/9>@@ABBBA?;;;@>
@31DOL:00139:00818
ACGAGTGCGTTCCCCATGTCGTAGGTACTC
+
BBBBBBB;442999-9A@@CBBBB>9:;B@
@31DOL:00140:00807
TCTCTATGCGCTCCACATGTCTAAGGT
+
CBCBAABCBCDCD@G@@@?999969;9
@31DOL:00140:00833
AGCACTGTAGCTGTCACTAGTTACTTGT
+
<<CDCC@AAAAB@@@@BBDAA?ABB@BC
@31DOL:00140:00847
ACGCTCGACATGCCCCAGGTACAGGAG
+
ABAABBBBBBBBCCD::9;:BBBCAAB
@31DOL:00141:00836
ACGAGTGCGTTCCCCATGTCGTAGGTACTC
+
<<BBBCDCDC@CCC:C;<1<<<10,0111=
@31DOL:00142:00827
ACGAGTGCGTTCCCCATGTCGTAGGTACTC
+
BB?ABBB@992449-9@@ACBCBB@@@@BB
@31DOL:00143:00848
TACTGAGCTACACACACAGAAAGATTGGT
+
BABBBBD;;112??AADBCBCBBBB>A>?
@31DOL:00144:00805
ACGAGTGCGTTCCCCATGTCGTAGGTACTC
+
ABBABBB;442999/9=@@ABBAA;:;9>>
@31DOL:00145:00827
ACGAGTGCGTTCCCCATGTCGTAGGTACTC
+
BBB@BBBA992999-9@@>ABBBB?@?@@@
@31DOL:00148:00823
ACGAGTGCGTTCCCCATGTCGTAGGTACTC
+
BB?ABBB;442999/9@A@ABBAA?:;;@@
@31DOL:00148:00827
TGATACGTCTCCTTCCTTAGTTACTTCA
+
BB@?@@BBBB@?CBC@B@BBB?BAA?AC
@31DOL:00148:00847
ATCAGACACGGACACAGCAGAACACAC
+
@BBBBBBBBB@BBBCDCCECB?BBBBB
@31DOL:00149:00825
ACGAGTGCGTTCCCCATGTCGTAGGTACTC
+
BABBCDCBBB@CDH:C;;<@>?>?=?AABB
@31DOL:00149:00830
TCTCTATGCGCTCCACATGTCTAAGGTACTG
+
BBBCA@ACBBBBB@CBBBEB?:96;=@@@CC
@31DOL:00100:00871
TAGTATCAGCCTCGCCATGACGAAGGTATTCC
+
B@DA?@A?9969>9959DB@@>:8<<@A@:<8
@31DOL:00100:00880
TCTCTATGCGCTCCACATGTCTAAGGT
+
>BBDBBBBEBBBB@CFCBBBBAA@CAC
@31DOL:00100:00890
ACGAGTGCGTTCCCCATGTCGTAGGTACTC
+
;ABCBABAAB@BCD:A<<<@@@98489444
@31DOL:00100:00893
TGATACGTCTCCTTCCTTAGTTACTTCAGTAC
+
BBCCCCD9499599@:@@::=IDCC@AAADDC
@31DOL:00101:00874
AGCACTGTAGCTTTCACTATTTACTTGT
+
@ABBCCCHCCA@@>ACCCCCB>BAA>AB
@31DOL:00102:00864
ACGAGTGCGTCCCATGCTCG
+
A=7;41//////+/694444
@31DOL:00102:00889
ACGAGTGCGTTCCCCCATGTCGTAGGTACTC
+
@ABBBB@;4429999+9@@@ABBBB?ABBBC
@31DOL:00103:00870
CGTGTCTCTAGCACAGGATTTTGTGTAG
+
ABBABB=<@DDCCCCC@A???6B@999:
@31DOL:00103:00880
ACGAGTGCGTTCCCCATGTCGTAGGTACTC
+
BBBBBBB;992444-9AA@BCDED@CBBBC
@31DOL:00104:00874
ACGAGTGCGTTCCCCATGCGTAGGTACTC
+
@BBBBBBA992444-9@BCDBCC@BBBBB
@31DOL:00104:00891
TAGTATCAGCCTCGCCATGACGAAGGTATTCC
+
BAACNFCECCA:;9424999994242499898
@31DOL:00104:00894
ACGAGTGCGTTCCCCATGTCGTAGGTACTC
+
CCBBB@AAAA@DCD:A<<9@@A98478444
@31DOL:00105:00897
ACGAGTGCGTTCCCCCATGTCGTAGGTACTC
+
BBBBBB@;4429999+9@@AAHBDC@BBBCB
@31DOL:00106:00895
AGCACTGTAGCTGTCACTAGTTACTTGTGT
+
9>;44?A;<49==9:9CBCBC899=<99=?
@31DOL:00106:00899
ACGAGTGCGTTCCCCCATGTCGTAGGTACTC
+
@A@BBBA;9929999+4?@?BBCDL@B@AAC
@31DOL:00107:00883
ACGAGTGCGTTCCCCATTCGTAGTGACTC
+
BBBBBCA;4,*---*--*,**,/....99
@31DOL:00108:00880
ATCAGACACGGACACAGCAGAACACAC
+
A@BBB@?BBB?BBBBBBBCBB@AABBB
@31DOL:00108:00883
AGCACTGTAGCTGTCACTAGTTACTTGT
+
<<CCCCCBABBBBBBBCCE@?>@CD@DB
@31DOL:00109:00883
ACGAGTGCGTTCCCCATGTCGTAGGTACTC
+
BBBBBBB;992444,9??>BCDBD@C@@@C
@31DOL:00110:00852
CGTGTCTCTAGGCACAGGATTTTGTGTAG
+
BBBBBBBBBBB@BBBBB@BCBD:A@@BBH
@31DOL:00110:00871
ACGAGTGCGTTCCCCATGTCGTAGGTACTC
+
@BBBBBCBA>6:44,9=@@BBBCB@C:<;B
@31DOL:00110:00878
ACGAGTGCGTTCCCCATGTCGTAGGTACTC
+
BB>@BBCA992444,9@@ABCBCD@C@@@C
@31DOL:00111:00884
TAGTATCAGCCTCGCCATGACGAAGGTATTCC
+
CBD@@ADDCC@BBBB?DDCCBBC?B@CCC>@>
@31DOL:00111:00896
TAGTATCAGCCTCGCCATGACGAAGGTATTCC
+
BBBABADB@@;>>9;7;BB@A<:6;<@@B695
@31DOL:00113:00869
TAGTATCAGCCTCGCCATGACGAAGGTATTCC
+
BBBAABCAA@?BB@@=ACB>A::8;@@@B8<8
@31DOL:00113:00877
ACGAGTGCGTTCCCCATGTCGTAGGTACTC
+
CBABBBCBDC?CB?6@9;8=>>98689999
@31DOL:00113:00892
ATCAGACACGGACACAGCAGAACACAC
+
@BB@A?BBBC>BBBBBBBCCC@AABBB
@31DOL:00114:00885
ACGAGTGCGTTCCCCATGTCGTAGGTACTC
+
BBBBBBDBBA>A?:2:9==@@A>@>A<<<B
@31DOL:00114:00892
ACGAGTGCGTTCCCCATGTCGTAGGTACTC
+
BB>ABBCA992444-9>>@BCCCC@C@AAB
@31DOL:00115:00893
ACGAGTGCGTTCCCCATGTCGTAGGTACTC
+
AB?@BBCBCC>@?=699===>>98489999
@31DOL:00117:00871
ACGAGTGCGTTCCCCATGTCGTAGGTACTC
+
BBBBBBCB992449-9@@ACCCCC@BAAEC
@31DOL:00117:00872
ACGAGTGCGTTCCCCATGTCGTAGGTACTC
+
BBBBBBAAAB?BDD:D::9@@@??=?;<;B
@31DOL:00117:00879
TCTCTATGCGCTCCACATGT
+
==ACCCDCB@@9924444//
@31DOL:00117:00886
TCTCTATGCGCTCCACATGTCTAAGGT
+
BBCCBBBCCCCBD@ECDCBBBGBAC@C
@31DOL:00119:00868
ACGAGTGCGTTCCCCATGTCGTAGGTACTC
+
ACC@?@BABA>BBB9B@@@@@@9858999>
@31DOL:00119:00887
ACGAGTGCGTTCCCCATGTCGTAGGTACTC
+
AA?ABBCA992444-9@@ABCDCC@B@AAC
@31DOL:00119:00894
CGTGTCTCTAGGCACAGGATT
+
44444444/66,//,,/7///
@31DOL:00119:00896
ACGAGTTGCGTTCCCCATGTCGTAGGTACTC
+
BBBBBB@B@992444-9>>@BBCCD@C@@@C
@31DOL:00119:00897
TGATACGTCTCCTTCCTTAGTTACTTCA
+
@AABABBBBBB@CAB@CBBBA>BAA@AE
@31DOL:00120:00878
AGCACTGTAGCTGTCACTAGTTACTTGT
+
ABCDCCBBBBB@AADBBCEAA?BCDBEB
@31DOL:00120:00879
ACGAGTGCGTTCCCCATGTCGTAGGTACTC
+
BA>BBBCB=96:44,9=@@BBCCC@C@@@B
@31DOL:00120:00892
CGTGTCTCTAGGCACAGGATTTTGTGTAG
+
BBBBBCCCCBB@ABBBA:4444,9>>BCE
@31DOL:00121:00859
AGCACTGTAGCTGTCACTAGTTACTTGT
+
AACEBAAAAAB==B@@BBBBC@C@@@@E
@31DOL:00121:00897
ACGAGTGCGTTCCCCATGTCGTAGGTACTC
+
??>@ACCB>;2444,9@@@BCBBB@C:<<B
@31DOL:00122:00859
ATATCGCGAGGGTATGGAAGACTCTATA
+
BAAAABBBABB?DBBB>@>@BBBCB@A?
@31DOL:00122:00877
ACGAGTTGTCGTAGGTACTC
+
BBABBB@BBBCABB@A<=<A
@31DOL:00122:00899
ACGAGTGCGTTCCCCATGTCGTAGGTACT
+
BBAABBCBBB@DDC9A<<1@=8--*,,,,
@31DOL:00123:00869
ACGCTCGACATGCCCAGGTACAGGAG
+
ABBBBBBBCDC@@@>?B@BBBBC@AA
@31DOL:00123:00878
ACGAGTGCGTTCCCATGTCGTAGGTACTC
+
AA@BBBCBAA?BDACABA===4348999?
@31DOL:00124:00861
ACGAGTGCGTTCCCCATGTCGTAGGTACTC
+
BBBABBCBBBAAA?6?=>?BCBC>9=;>11
@31DOL:00124:00864
TAGTATCAGCCTCGCCATGACGAAGGTATTCC
+
BBC??@DCCC@BABB@CBCCCBB@BCCBC@@=
@31DOL:00124:00892
CGTGTCTCTAGGCACAGGATTTTGTGTAG
+
ABBBCCBBBCDACC@AA@CCCC9<<;>?E
@31DOL:00125:00871
ACGAGTGCGTTCCCCATGTCGTAGGTACTC
+
?B?@BBCB992444-9>>@CCCCC@A@@@D
@31DOL:00125:00872
ACGAGTGCGTTCCCCCATGTCGTTAGGTACTC
+
@BAA>>>?996;BB@2B99999424<;7944:
@31DOL:00125:00876
TGATACGTCTCCTTCCTTAGTTACTTCA
+
A@@@AAAA>>?@B@C@A@?BB?BBB?@B
@31DOL:00126:00874
ACGAGTGCGTTCCCCATGTCGTAGGTACTC
+
BB?ABBCBCBAAA?6?=@?BBBCC@C@AAB
@31DOL:00126:00890
TAGTATCAGCCTCGCCATGACGAAGGTATTCC
+
BBBAAAEAABACC@@>ABB@B::8;@@@@=@=
@31DOL:00126:00892
ACGAGTGCGTTCCCCATGTCGTAGGTACTC
+
@BAAABB?CB@CCC:CB@AACCBA?ABBBB
@31DOL:00127:00897
ACGAGTGCGGTTCCCCATGTCGTAGGTACTC
+
A@>??@@BC@B@BCC9C@@@BBBBB?B<<<B
@31DOL:00128:00861
ACGAGTACGTTCCCCATGTCGTAGGTACTC
+
BB?ABBBCBB>ABA6BAADCCCBC@@@AAC
@31DOL:00128:00887
AGCACTGTAGCTGTCACTAGTTACTTGT
+
84899=@A@@<99?ACECICB=D@B@?A
@31DOL:00130:00899
ACGAGTGCGTTCCCCATGTCGTAGGT
+
BBBABADB>;2444/9991<<---*,
@31DOL:00131:00869
ACGCTCGACATGCCCAGGTACAGGAG
+
BB>??BCAAADBAA>@@=@BBAB?BB
@31DOL:00131:00887
ACGAGTGCGTTCCCCATGTCGTAGGTACTC
+
AA?@BBCBBA=@==6@@@@BCCCC@B@@@C
@31DOL:00132:00880
ACGCTCGTACCATGCCAGGTAGCAGACA
+
;;01/8/44964;>B694244//////.
@31DOL:00132:00896
TCTCTATGCGCTCCACATGTCTAAGGTA
+
BBBBAAACBBBBB@CBCDBBBCB?C@CC
@31DOL:00133:00854
ACGAGTGCGTTCCCCATGTCGTAGGTACTC
+
ABBBBBA@BB@CDC9D@@ABBBBB?@@@AA
@31DOL:00133:00864
ACGAGTGCGTTCCCATGTCGTAGGTACTC
+
=9899944442//+///////43134444
@31DOL:00133:00880
TAGTATCAGCCTCGCCATGACGAAGGTATTCC
+
CBBAAADBBB@CBBB@BBCBC@AA@@A>B997
@31DOL:00133:00881
ACGAGTGCGTTCCCCATGTCGTAGGTATC
+
?B@BCCB;992444/944/887/.,./8.
@31DOL:00133:00887
CGTGTCTCTAGGCACAGGATTTTGTGTAG
+
BBBBCDB@@@C@A>@@@=@BBB7BA@@F@
@31DOL:00134:00852
TACTGAGCTACCACACACAGAAAGATTGGTG
+
BBBBA@A9899299444??=:@-4497877.
@31DOL:00135:00876
TGATACGTCTCCTTCCTTAGTTACTTCA
+
BBBBBBCBBAA>ABCAB@>BA?BBB@BB
@31DOL:00135:00891
ACGAGTGCGTTCCCCATGTCGTAGGTACTC
+
AA?AABCB==2444-9@A@CDCCC@BAA@C
@31DOL:00136:00857
ATCAGACACGGACAAAGCAGAACACAC
+
BCBB@@:;<B;>>>>:????><9911/
@31DOL:00136:00862
TAGTATCAGCCTCGCCATGACGAAGGTATTCC
+
BBBAAADABB@BB?@>@BA@@;:6;<>?>695
@31DOL:00136:00876
ACGAGTGCGTTCCCCATGTCGTAGGTATC
+
@@>?ABB@@@?ADD:D:;;BBBCC@C@@@
@31DOL:00136:00890
TAGTATCAGCCTCGCCATGACGAAGGTATTCC
+
BBBAABDCCCAABBB@BBCBC@AAD@ABBC@=
@31DOL:00136:00895
ACGAGTGCGTTCCCCATGTCGTAGGTACTC
+
B@BBBBCB@=;===6@ABBBCC??;?:;;@
@31DOL:00136:00898
ACGAATGCGTTCCCCATGTCGTAGGTACTC
+
BB?A>ABBBB?EAA7@AAEBFCBB@CAAAC
@31DOL:00137:00853
ACGAGTGCGTTCCCCATGTCGTAGGTACTC
+
BB?AAAA@@@?@CF:C?>?BBB=>=@:<<C
@31DOL:00138:00853
ACGAGTGCGTTCCCCATGTCGTAGGTACT
+
AABBBBCBBA6:44-9991>A</.,.///
@31DOL:00138:00870
ACGAGTGCGTTCCCCATGTCGTAGGTACTC
+
BB>?BBBBBB@CCC:C???ABBCC@BBBBC
@31DOL:00140:00880
ACGAGTGCGTTCCCCATGTCGTAGGTACTC
+
@@?AAAA@@@@ACF9CBBBABBBB?A<<<B
@31DOL:00141:00865
ACGAGTGCGTTCCCCATGTCGTAGGTACTC
+
AA?AABCBBA===92@@@@CDCCC@@AABC
@31DOL:00141:00886
ACGAGTGCGTTCCCCATGTCGTAGGTACTC
+
@A?ABBBBBB@CCC:D???ABBAB@B;<<C
@31DOL:00141:00889
TACTGAGCTACACACACAGAAAGATTGGT
+
BBBBBBCA?AAA@@EC;;444-9>>;>>A
@31DOL:00142:00851
TCTCTATGCGCTCCCACATGTCTGAAGTAC
+
44444444944444-444686,,,,*,,22
@31DOL:00142:00858
ACGAGTGCGTTCCCCATGTCGTAGGT
+
@BABBCCCA@?AFF9><CB@A@@@>8
@31DOL:00142:00882
TCTCTATGCGCTCGAGTACTG
+
4444444@@1111///////4
@31DOL:00142:00885
TACTGAGCTACACACACAGAAAGATTGGT
+
B?B@ABCAABBBBABBCCDCC@BDCAC?A
@31DOL:00143:00854
ACGAGTGCGTCCCCATGTCGTAGGTACTC
+
BB?AABCBA4444,9@@ABCBBC?@@@B@
@31DOL:00143:00876
ATATCGCGAGGGTATGGAAGACTCTATAG
+
BABBBBCCCCCACBBB?C?BB@>>8800.
@31DOL:00143:00889
ACGCTCGACATGCCCAGGTACAGGAG
+
ABBBBBBBBDDBBB>AB@B?B??8:<
@31DOL:00144:00898
ACGAGTGCGTTCCCCATGTCGTAGGTACTC
+
@@?ABBCHBA====4?AABCCCCC@B<<<C
@31DOL:00145:00857
ACGAGTGCGTTCCCCATGTCGTAGGTACTC
+
ABBBBBBBB@@BDD9ABBBCCB@A>@:<<C
@31DOL:00145:00896
CGTGTCTCTAGGCACAGGATTTTGTGTAG
+
@@ABCDBBAAA@CCCBC@CDCC:D@@BDD
@31DOL:00146:00852
CGTGTCTCTAGGCACAGGATTTTGTGTAG
+
ABBBBDC@?A>@BA>>B@BCCF:A@@BBB
@31DOL:00146:00855
ACGAGTGCGTTCCCATGTCGTAGTAGTAC
+
BBBBCCB=::244-94444484..///..
@31DOL:00146:00882
ACGAGTGCGTTCCCCATGTCGTAGGTAC
+
BCBBBBBBB@6:44-9991<<=--*,,,
@31DOL:00147:00885
ACGAGTGCGTTCCCCATGTCGTAGGTACTC
+
@@?AAAAA>>>?FD:D???DBB???A;<<C
@31DOL:00147:00893
TAGTATCAGCCTCGCCATGACGAAGGTATTCC
+
BBA>?ADCCCACCCC@BCCCC@AAABCCC?B>
@31DOL:00147:00894
TACTGAGCTACACACACAGAAAGATTGGT
+
AADBCCC?@?@>B@@@@A@@@=BBB>A@B
@31DOL:00148:00860
ACGAGTGCGTTCCCCATGTCGTAGGTACTC
+
BBBBBBBBBC?CCC:D;;9=@@>?<?;<<C
@31DOL:00148:00876
ACGAGTGCGTTCCCCATGTCGTAGGTACTC
+
BBBBBBBBBB@BFC:C:::BBB=<=@:<;C
@31DOL:00149:00864
AGCACTGTAGCTGTCACTAGTTACTTGT
+
ABCDDDBCCCBBBBAHCCECC@CCBBCC
@31DOL:00149:00886
ACGAGTGCGTTCCCCATGTCGTAGGTACTC
+
ABBBBBCB@=;===6@@@@BBB::6:;<<C
@31DOL:00149:00887
ACGAGTGCGTTCCCCATGTCGTAGGTACTC
+
AA?AABBBAA@BCB9C@A@EDCCC@C@AAC
@31DOL:00100:00915
TGATACGTCTCCTTCCTTAGTTACTTCA
+
BBBBBCDDBBB@CADBCDBBA?A>?=@B
@31DOL:00100:00929
ACGAGTGCGTTCCCCATGTCGTAGGTACTC
+
BBBBBBCBB@6:44,94;;BCC@A?@@@BC
@31DOL:00100:00939
ACGAGTGGGTTCCCCATGTCGTAGGTACTC
+
BBBBBCBA::2488-9>AABDBCDAD?A@B
@31DOL:00100:00941
ACGAGTGCGTTCCCCATGTCGTAGGTACTC
+
BB>BBBCBBA>A??6?9;9>@@@A?ABBBC
@31DOL:00100:00944
ACGAGTGCGTTCCCCATGTCGTAGGTACTC
+
BBCBBAA@@>5999/9999?>997=<:9;?
@31DOL:00101:00908
ATATCGCGAGGGTATGGAAGACTCTATA
+
BBAAACBCEDC@CBBB>@>ADGCC?@@=
@31DOL:00101:00917
AGCACTGTAGCTGTCACTAGTTACTTGT
+
BABCCBBBABBBBBDBCED@>;=;;59A
@31DOL:00101:00929
ACGAGTGCGTTCCCCATGTCGTAGGTACTC
+
BA>ACBCBBD@CBA9D9;;;;;>?<>>>>>
@31DOL:00101:00935
TAGTATCAGCCTCGCCATGACGAAGGTATTCC
+
CBBAABDCCB@==;;9<ABB@;:69?>>?695
@31DOL:00101:00942
ACGAGTGCGTTCCCCATGTCGTAGGTACTC
+
BA?ABBDB==2444-9>@@BBBCC@BBBBC
@31DOL:00101:00945
ACGAGTGCGTTCCCCATGTCGTAGGTACTC
+
94344444442444,4444976643./,,,
@31DOL:00102:00902
ACGAGTGCGTTCCCCATGTCGTAGGTACTC
+
BB?ABBC;992444,9AA@BGFDE@ABBBB
@31DOL:00102:00907
ACGAGTGCGTTCCCCATGTCGTAGGTACTC
+
@A?ABBB;992444-9@AACCCGC@ABBF?
@31DOL:00102:00934
ACGAGTGCGTTCCCCATGTCGTAGGTACTC
+
@B?BBBDBB@6:44,9=@@BCCCC@A?@@C
@31DOL:00102:00946
ACGAGTGCGTTCCCCATGTCGTAGGTACTC
+
BBBBBBDBBB>A??6?9;;;;;@?=@AA@C
@31DOL:00102:00947
ACGAGTGCGTTCCCCATGTCGTGGTACT
+
BBB@BACA=98>>>4>A@<;<11,-***
@31DOL:00103:00907
ACGAGTGCGTTCCCCCAGTCGTAGGTACTC
+
?@<ABBA;9929999+9@?:=BBB@@A@B@
@31DOL:00103:00924
TACTGAGCTACACACACAGAAAGATTGGTG
+
GCCECBBBCBCBBB@==@888099/,.34.
@31DOL:00103:00934
TAGTATCAGCCTCGCCATGACGAAGGTATTCC
+
BBBBBCDCCC@BC;;:;CBCB<:8;==>>696
@31DOL:00103:00940
ACGAGTGCGTTCCCCATGTCGTAGGTACTC
+
BB>@BBCB=92444,9>>@BBBCD@B@AAC
@31DOL:00103:00942
ACGAGTGCGTTCCCCATGTCGTAGGTACTC
+
BBABBCBBBA@BDH:D::9=@@=?=@@@@D
@31DOL:00103:00946
AGCACTGTAGCTGTCACTAGTTACTTGT
+
BBCCCBDBBBB@@@@BCCEBA?A??=@B
@31DOL:00103:00949
ACGAGTGCGTTCCCCATGTCGTAGGTACTC
+
BB?ABBBA992444-9>>@BCCCCBDEBBC
@31DOL:00104:00928
ACGAGTGCGTTCCCCATGTCGTAGGTACTC
+
AA?AABBBB;2444,99;;ABB@@=@@@@C
@31DOL:00104:00941
ACGAGTGCGTTCCCCATGTCGTAGGTACTC
+
BB>BBBCBBB>A??6:4;;@@@>@=?@>?>
@31DOL:00104:00943
ATATCGCGAGGGTATGGAAGACTCTATA
+
BBBBCCBCCDCBDCBC>@@ACCCC:9:A
@31DOL:00104:00948
ACGAGTGCGTTCCCCATGTCGTAGGTA
+
BBCBAABA@A;=::0;1111//4313:
@31DOL:00105:00938
ATATCGCGAGGGTATGGAAGACTCTATA
+
BBABABBEBDD?DCCB:::;CCCC::;?
@31DOL:00106:00913
ACGAGTGCGTTCCCCATGTCGTAGGTACTG
+
CBB?BBB;992994-9>>>ABCCE@BBBCB
@31DOL:00106:00924
ACGAGTGCGTTCCCCATGTCGTAGGTACTC
+
BB?ABCC@992444,9@@ABHDCC@@BBCB
@31DOL:00106:00947
AGCACTGTAGCTGTCACTAGTTACTTGT
+
?@CCBABCBBBABB@BCCE@?=@;96;A
@31DOL:00107:00917
ACGCTCGACATGCCCAGGTACAGGAG
+
BB>AABBBCCA9;;69B@BBBBB@DC
@31DOL:00107:00926
TGATACGTCTCCTTCCTTAGTTACTTCA
+
BBA@AACBBBC@BAB@C@ABB?BCB@DD
@31DOL:00107:00937
ATATCGCGAGGGTATGGAAGACTCTATA
+
BABBBBBABDD@CECD?B?BCCDC>?@?
@31DOL:00108:00900
TCTCTATGCGCTCCACATGTCTAAGGT
+
CBA@ABBCCAAAC?CCCBD@@DDBGAC
@31DOL:00108:00941
CGTGTCTCTAGGCACAGGATTTTGTGTAG
+
ABBBBDBBBBB@BBBCC@;:::,9@ABCC
@31DOL:00108:00947
ACGAGTGCGTTCCCCATGTCCGTAGGTACTC
+
??ACBBBBBC@CCC:B;<1=:<<10,0;;72
@31DOL:00109:00920
ACGAGTGCGTTCCCCATGTCGTAGGTACTC
+
BB?ABBCA992444,9@@@BCCDD@?AABB
@31DOL:00110:00917
AGCACTGTAGCTGTGTTACTTGTGTGC
+
CBBBBGBCDCDCCBA?=A9;59AB@>=
@31DOL:00110:00939
ACGAGTGCGTTCCCCATGTCGTAGGTACTC
+
B@?ABA?ADDFDDC9CBBBC>>;:91111=
@31DOL:00110:00942
ACGAGTGCGTTCCCCATGTCGTAGGTACTC
+
AB?BBBCBBC@CC@6@49999111,.////
@31DOL:00111:00901
ACGAGTGCGTTCCCCATGTCGTAGGTACTC
+
BBBBBBBBBC?BCC:C:;;ACA9:78999>
@31DOL:00112:00949
ACGAGTGCGTTCCCCATGTCGTAGGTACTC
+
BB>BBBCAA@>A?:6A;;;@A@@B?BBBB@
@31DOL:00113:00913
ACGAGTGCGTTCCCCATGTCGTAGGTACTC
+
BB>?BBCBBB>AA?6?=>>>@@BB?BAAAC
@31DOL:00113:00915
TCTCTATGCGCTCCCACATGTCTAAGGTA
+
94444449944944-4;;;=B9442424;
@31DOL:00113:00917
ACGAGTGCGTTCCCCATGTCGTAGGTACTC
+
BB??BBBBBC@CC?6B;;;ABA9:7;;99>
@31DOL:00113:00934
ACGAGTGCGTTCCCCATGTCGTAGGTACTC
+
A@>BBBB@992444-9>>>BDCCC@ABBBC
@31DOL:00113:00939
ACGAGTGCGTTCCCCATGTCGTAGGTACTC
+
A@>@BBCB=:2444,9>>@BCBCC@AAAAC
@31DOL:00114:00909
ACGAGTGCGTTCCCCATGTCGTAGGTACTC
+
BB?@BBCA992444,9@@@BCCCC@BA@AC
@31DOL:00114:00947
TGATACGTCTCCTTCCTTAGTTACTTCAG
+
B??BBBH@??B@CCCCC@8;;@CCB>AAC
@31DOL:00115:00936
ACGCTCGACATGCCCAGGTACAGGAG
+
A@<?BBBBCCB;9969A<BBBCC@CB
@31DOL:00115:00942
TAGTATCAGCCTCGCCATGACGAAGGTATTCC
+
BBB?@AFECB@==;;9<ABAB<:6;==>>695
@31DOL:00115:00948
ACGAGTGCGTTCCCCATGTCGTAGGTACTC
+
AA?AABBBBB?CBC9B?@?ABBCC@BAA@C
@31DOL:00116:00932
ACGAGTGCGTTCCCCATGTCGTAGGTACTC
+
@@?ABBDB=92444,9>>@BCBCC@A?@@C
@31DOL:00116:00937
TGATACGTCTCCTTCCTTAGTTACTTCA
+
AAA?@@BBBBB@CBC@C@BBB?CBA@BD
@31DOL:00116:00948
TCTCTATGCGCTCCACATGTCTAAGGTACT
+
94444499?@99954:@ACD;<=;/+-88-
@31DOL:00117:00906
TAGTATCAGCCTCGCCATGACGAAGGTATTCC
+
BBC::>DCBB>BBBB@BBBCCCC@B?@;;59<
@31DOL:00117:00912
ACGAGTGCGTTCCCCATGTCGTAGGTACTC
+
BB?ABBCB992444,9@@@BBCCC@BBBBC
@31DOL:00117:00915
TCTCTATGCGCTCCACATGTCTAAGGT
+
BBCCDBBCCDCBB@DCFDBBBAB@E@C
@31DOL:00117:00922
CGTGTCTCTAGGCACAGGATTTTGTGTAG
+
AAAABDCDCA@>?B@::<9944,9@@AFH
@31DOL:00117:00930
ATCAGACACGGACACAGCAGAACACAC
+
BDB@BBCB9978>899999@@@CBBB?
@31DOL:00117:00946
TCTCTATGCGCTCCACATGTCTAAGGTA
+
BBBBBBCCCCCAA?BDDBCBBBC@D@BB
@31DOL:00118:00927
ATATCGCGAGGGTATGGAAGACTCTATAG
+
FB@A@A@C99419@B@BC@=<<CC;;0@:
@31DOL:00119:00914
ACGAGTGCGTTCCCCATGTCGTAGTACGT
+
BBABBBCBAB>A@@49<91<;:/..//..
@31DOL:00119:00932
ACGAGTGCGTTCCCCATGTCGTAGGTACTC
+
AA?ABCCB992444,9@@ACCCCC@A@AAC
@31DOL:00119:00943
CGTGTCTCTAGGCACAGGATTTTGTGTAG
+
@@AABDDCBBC?BBBB@?9444,9@BBCE
@31DOL:00120:00934
TCTCTATGCGCTCCACATGTCTAAGGT
+
BBECA@ACCCDBB?CCCBAAABA?BBC
@31DOL:00120:00935
ACGAGTGCGTTCCCCATGTCGTAGGTACTC
+
A@>?BBB@992444-9A@@ADCFC@@@@BA
@31DOL:00120:00945
ACGAGTGCGTTCCCCATGTCGTAGGTACTC
+
BB?ABBCB::2444,9@@>BCBCC@@@@BC
@31DOL:00122:00904
ACGCTCGACATGCCCAGGTACAGGAA
+
?BBABBAAAA@BCC?AA?BCCDB@BD
@31DOL:00122:00918
ACGAGTGCGTTCCCCATGTCGTAGGTACTC
+
BBBBAA@@@@@CDC:D::9@AA=;;?:;9?
@31DOL:00122:00948
ACGAGTGCGTTCCCCATGTCGTAGGTACTC
+
A@>BBBBBBB>AA?6????BCBCC@ABBBC
@31DOL:00123:00934
AGCACTGTAGCTGTCACTAGTTACTTGT
+
@@@>99;@>>>994444449989BB@AA
@31DOL:00124:00911
ACGAGTGCGTTCCCATGTCGTAG
+
@BCB@@>>>>5991444/////.
@31DOL:00124:00935
ACGAGTGCGTTCCCCATGTCGTAGGTACTC
+
AA?AABCBA>6:44,9=@@BCCBB?A@AAC
@31DOL:00124:00939
ACGCTCGTACCATGCCAGGTAGCAGAG
+
CB9:9A999:@B>9@59/,/,,*****
@31DOL:00125:00928
ACGAGTGCGTTCCCCATGTCGTAG
+
9<BBBCCBAA>AFF:B;<111110
@31DOL:00125:00929
ACGAGTGCGTTCCCCATGTCGTAGAT
+
B@>@BBCBBA=?=9294;;BCCCCCB
@31DOL:00125:00940
ACGAGTGCGTTCCCCATGTCGTAGGTACTC
+
AA??BBB@992444-9?>@BBCCC@B@@@C
@31DOL:00125:00944
ACGAGTGCGTTCCCCATGTCGTAGGTACTC
+
AA??BBB@992444,9@@?ABBBB@ABBBA
@31DOL:00126:00901
ACGAGTGCGTTCCCCATGTCGTAGGTACT
+
BBB??ACBCBAAAA9BBABBBCBB@@:<<
@31DOL:00126:00905
CGTGTCTCTAGGCACAGGATTTTGTGTAG
+
AAAABDCCDBB?EBBBB@????6?AADCC
@31DOL:00126:00914
ACGAGTGCGTTCCCCATGTCGTAGGTACTC
+
BA?ABBCBBB?ABC9BAAA@BB?;;?:;;B
@31DOL:00126:00929
ACGAGTGCGTTCCCCATGTCGTAGGTACTC
+
BCCCCCAAAC@DDE:CA@@C@9984899;@
@31DOL:00127:00911
ACGAGTGCGGTTCCCCATGTCGTAGGTACTC
+
@@>AAAAAB@B@BCC:C@@@BBC@@?B:;;@
@31DOL:00127:00915
TCTCTATGCGCTCCACATGTCTAAGGT
+
BBCDCBBBBCC?@@AB@@@;99@<?69
@31DOL:00127:00920
TCTCTATGCGCTCCACATGTCT
+
@ACCDDGC>;;11,1/,//1-,
@31DOL:00127:00935
ACGAGTGCGTTCCCCATGTCGTAGGTACTC
+
?@>?BBCB=92444,9A@ABDDBBB@BBBC
@31DOL:00127:00943
ACGAGTGCGTTCCCCATGTCGTAGGTACTC
+
BB?ABBCB=92444,9@@ABCCBB@B@@AC
@31DOL:00128:00918
TAGTATCAGCCTCGCCATGACGAGGT
+
<=CAAA=:9B?@9<<7;1>>>1-*)*
@31DOL:00128:00922
ATATCGCGAGGGTATGGAAGACTCTATA
+
BA@@@BBBADD>DDCD>@>@BBBB@ABA
@31DOL:00129:00922
TACTGAGCTACACACACAGAAAGATTGGT
+
@@@AABC@??@@AABDCB994-8>><@?B
@31DOL:00130:00913
CGTGTCTCTAGGCACAGGATTTTGTGTAG
+
@BBABCBCCBB?BBBDC@BAAA9A@@CCC
@31DOL:00130:00930
TAGTATCAGCCTCGCCATGACGAAGGTATTCC
+
CBCAABBCA@=@A<98<CCCCDEBB@ACD8;5
@31DOL:00130:00937
ACGAGTGCGTTCCCCATGTCGTAGTA
+
BBB@@ACBBA6:44/994/888/../
@31DOL:00130:00946
ATATCGCGAGGGTATGGAAGACTCTATA
+
BBAAABBBBDD?CBBB>AAABBBBAB?@
@31DOL:00131:00916
ATCAGACACGGACACAGCAGAACACAC
+
BBBBBBBBBB?EEBCDCCCCB?BBAAB
@31DOL:00131:00924
TCTCTATGCGCTCCACATGTCTAAGGT
+
BCCC::=BBEC@@>AAAAAAACDBCAE
@31DOL:00131:00934
ACGAGTGCGTTCCCCATGTCGTAGGTACTC
+
AA?ABBCB992444,9@@ABDCBB@BBBBC
@31DOL:00131:00942
ACGAGTGCGTTCCCCATGTCGTAGGTACTC
+
?@?AAAAAAA@CFD:C::;>AA8748999>
@31DOL:00132:00933
TCTCTATGCGCTCCACATGTCTAAGGT
+
BBECBAAEBBBBB@CCBBCBBCF@C@B
@31DOL:00133:00905
ACGAGTGCGTTCCCCATGTCGTAGGTACTC
+
BB?@@@BBBB?CCB9BBBBAAB?;>@:;;@
@31DOL:00133:00927
TGATACGTCTCCTTCCTTAGTTACTTCA
+
BBB@ABBCB?@=A?B?BFD@?=@@?=?C
@31DOL:00133:00929
TAGTATCAGCCTCGCCATGACGAAGGTATTCC
+
BBB?BCCBCB@BCBB@BBDBBBC@B@CCB@B@
@31DOL:00133:00942
TACTGAGCTACACTACACAGAAA
+
B<<=;9A@111/////,,////+
@31DOL:00133:00946
ACGCTCGTACCATGCCAGGTAGCAGA
+
BB9;;A999;?;;4969/,/,,****
@31DOL:00133:00948
TACTGAGCTACCACACACAGAAG
+
49944:@////,//444444424
@31DOL:00134:00902
ACGAGTGCGTTCCCCATGTCGTAGGTACTC
+
AA?AAABBBC@CBB9BBAABCCCB?B:;;;
@31DOL:00134:00905
TGATACGTCTCCTTCCTTAGTTACTTCA
+
BBBABBCBBB@@B@A@A@BBB?BBC@BC
@31DOL:00134:00922
ACGAGTGCGTTCCCCATGTCGTAGGGTACTC
+
AABBCCBABC@CCC:CBBBBCCBAA<AA:;;
@31DOL:00134:00923
ACGCTCGACATGCCAGGT
+
:<;CBAAAB991<:11,1
@31DOL:00134:00938
CGTGTCTCTAGGCACAGGATTTTGTGTAG
+
AAABBDBBBBE@BBBBCCBAAA9AAABBC
@31DOL:00134:00941
AGCACTGTAGCTGTCACTAGTTACTTGT
+
?@CCCDBA@@@A@BCBBCCBB@CEB@BB
@31DOL:00135:00926
ACGCTCGACATGCCAGGTACAGGA
+
=@@AAAABB99996992///,220
@31DOL:00136:00914
TACTGAGCTACACACACAGAAAGATTGGT
+
<<<<@@E@@@@@>99444449-8>>4943
@31DOL:00137:00918
TGATACGTCTCCCTTCCTTAGTTACTTCA
+
@>?>>9999944-4242487889449;99
@31DOL:00138:00903
ACGCTCGACATGCCCAGGTACAGGAG
+
AA?AAABBCCB???<>B@BBBCC@AA
@31DOL:00138:00938
ACGAGTGCGTTCCCCATGTCGTAGGTACTC
+
@A?@@@AAAA@AFD:C@??A@@4758999>
@31DOL:00139:00922
TCTCTATGCGCTCCACATGTCTAAGGT
+
BBCDA@ADCCCCB@CCBBCEADBCC@D
@31DOL:00139:00938
ACGAGTGCGTTCCCCATGTCGTAGGTACTC
+
B?@@BBBBBC@DFD9B<<<CCAAB@;<<AC
@31DOL:00140:00908
ATATCGCGAGGGTATGGAAGACTCTAT
+
CABBBBBEBCD@CBBB?A?BB@@A@:;
@31DOL:00140:00927
ACGAGTGCGTTCCCCATGTCGTAGGTACTC
+
BBB@@>BBDB>@==6=4;8>??87489999
@31DOL:00140:00945
TACTGAGCTACACACACAGAAAGATTGGT
+
BB?@ACDCBBBCC@@AA====6@>><><8
@31DOL:00141:00907
ACGAGTGCGTTCCCCATGTCGTAGGTACTC
+
?A?ABBB@@@?@CF:D??@BBB=;:;999?
@31DOL:00141:00912
ACGAGTGCGTTCCCCATGTCGTAGGTACTC
+
BBB@AABBAA?ACF:D??@?@@4348999>
@31DOL:00141:00927
ACGAGTGCGTTCCCCATGTCGTAGGTACTC
+
AA?AAABBCC@CBB9BAAABDCBB@C;<<B
@31DOL:00142:00929
ACGAGTGGGTTCCCCATGTCGTAGGTACTC
+
?BBBA=995>5999/4@BCCDGCC@B:<;C
@31DOL:00142:00933
TAGTATCAGCCTCGCCATGACGAAGGTATTCC
+
BBC?@AFCCBE??@?=@BBBDBDDBDCCC@B@
@31DOL:00142:00938
ACGAGTGCGTTCCCCATGTCGTAGGTACTC
+
BB?AABBBB@?BFD:DB?@?BB=;=@:;;@
@31DOL:00143:00929
CGTGTCTCTAGGCACAGGATTTTGTGTA
+
;9<BA@@@;;9=@@ABBCHHII8A@@<9
@31DOL:00143:00938
ATCAGACACTCGGACACAGCAGAACACACA
+
97<89/.////8,//444:94442487774
@31DOL:00145:00925
TAGTATCAGCCTCGTATTCC
+
BBD::=DDDC@BBB@ABAC@
@31DOL:00146:00939
ACGAGTGCGTTCCCCATGTCGTAGGTACTC
+
AA>??@ABB@?CDD:D::9=@=/.,01111
@31DOL:00147:00933
ACGAGTGCGTTCCCCATGTCGTAGGTATC
+
:=DCCCDBBA?BCC9BCBA9999858943
@31DOL:00148:00904
ACGAGTGCGTCCCCATGTCGTAGGTACTC
+
>@BBBBB@94444/9999>@<10,01111
@31DOL:00148:00914
ATATCGCGAGGGTATGGAAGACTCTATA
+
BAAABBBBBCD@CCBB?B@BBBACBBA?
@31DOL:00149:00939
ACGAGTGCGTTCCCCATGTCGTAGGTACT
+
@A>BB@BBBC?CBC9B994=><10,1111
@31DOL:00149:00945
ACGAGTGCGTTCCCCATGCCGTAGGTACTC
+
BB?AAAAAAA@CCC6@==A@BBBB@CAAAD
@31DOL:00102:00952
ACGAGTGCGTTCCCCATGTCGTAGGTACTC
+
@ABBCBBA442999-9>>@BCCAA>A;<<C
@31DOL:00103:00953
TGATACGTCTCCTTCCTTAGTTACTTCA
+
BBBBCCAB>9:6<?B@CDDCBACCC@CC
@31DOL:00104:00953
ACGAGTGCGTTCCCCATGTCGTAGGTACTC
+
BB??BBBA992444-9>>@BBBCC@BBBBC
@31DOL:00104:00956
ACGAGTGCGTTCCCCATGTCGTAGGTACTC
+
BB>?BBCB992449/9@@ABCCCC@BAAAC
@31DOL:00105:00952
AGCACTGTAGCTGTCACTAGTTACTTGT
+
@@CCAAACCCCB@CCBCCBDC?C?@>@C
@31DOL:00105:00956
ACGAGTGCGTTCCCCATGTCGTAGGTACTC
+
BB>::9@A995999/4999?>>9868?998
@31DOL:00106:00953
ACGAGTGCGTTCCCCATGTCGTAGGTACTC
+
@CBBBCCCBB?BDDAC;<<B<;;B>?;=<C
@31DOL:00106:00958
TGATACGTCTCCCTTCCTTAGTTACTTCAG
+
AA?>>>>>9444-42424978=>>>@?A@A
@31DOL:00106:00959
ACGAGTGCGTTCCCCATGTCGTAGGTACTC
+
BBBCCCBB==;@==4?9<;BCCCD@C===F
@31DOL:00107:00954
TCTCTATGCGCTCCACATGTCTAAGGT
+
@@BABABBABB;::<CCBBBBBB@DCC
@31DOL:00107:00955
ACGAGTGCGTTCCCCATGTCGTAGGTACTC
+
BB>?BBCBA>6:44,9=@@CBBCC@B@@@C
@31DOL:00107:00957
TGATACGTCTCCTTCCTTAGTTACTTCA
+
BBBBEBCCBBC@E@C@CBBB@@A@@@AB
@31DOL:00107:00959
ATATCGCGAGGGTATGGAAGACTCTAT
+
<CCDBBBBCCC>DCCC=A>@><;000>
@31DOL:00107:00960
ACGCTCGACATGCCCAGGTACAGGAG
+
CBABCBBAB@@999199599999599
@31DOL:00108:00954
ACGAGTGCGTTCCCCATGTCGTAGGTACTC
+
BBBBBBDBBB>BCC9B???BCCCC@@@@@D
@31DOL:00108:00959
ACGAGTGCGTTCCCCATGTCGTAGGTACTC
+
9>7884484=2999,444499443734449
@31DOL:00108:00962
ACGAGTGCGTTCCCCATGTCGTAGGTACTC
+
AAABBB???B@C@B6=;<9>@?9868999=
@31DOL:00109:00956
ACGAGTGCGTTCCCCATGTCGTAGGTACTC
+
BBBAABBBBB@CDD:D:;;>>>9858999>
@31DOL:00110:00951
ACGAGTGCGTTCCCCATGTCGTAGGTACTC
+
?@?AAABBCC@BA?9?=>>?BBAB?B@AAD
@31DOL:00110:00952
ACGAGTGCGTTCCCCATGTCGTAGGTACTC
+
BB>BBBCBBB=@==6==@>BDCCC@B@@@C
@31DOL:00111:00956
ACGAGTGCGTTCCCCATGTCGTAGGTACTC
+
?@?BBAA@BB@CDC:D::9BBC?<=?:<;A
@31DOL:00111:00959
TGATACGTCTCCTTCCTTAGTTACTTCA
+
BBBAAAAB>9:8=BDBHBBA=@CCH?BD
@31DOL:00112:00963
TCTCTATGCGCTCCACATGTCTAAGGT
+
BBDFBBBCEBCBB@CBDCBB@A@CD@C
@31DOL:00112:00965
ACGAGTGCGTTCCCCATGTCGTAGGTACTC
+
BA?AABCBCB=@?=6@ABBBCCCC@B@AAC
@31DOL:00113:00969
ACGAGTGCGTTCCCCATGCGTAGGTACTC
+
?@?BBBCBA@=?=94::111:8;<A@@@B
@31DOL:00114:00960
ACGAGTGCGTTCCCCATGTCGTAGGTACTC
+
BB>?BBBBDC@CBA9D???ABBBB?B;<<C
@31DOL:00115:00970
ACGAGTGCGTTCCCCATGTCGTAGGTACTC
+
AA?AABCB=:2:44-9@ABBCCCD@C@AAC
@31DOL:00116:00951
TAGTATCAGCCTCGCCATGACGAAGGTATTCC
+
BBCAABD@?@@@A;96<AB>AA=;@<@@@595
@31DOL:00116:00960
CGTGTCTCTAGGCACAGGATTTTGTGTAG
+
BBBBCBAAABB@BA@@B@BCCF::<:CCC
@31DOL:00116:00962
ACGAGTGCGTTCCCCATGTCGTAGGTACTC
+
@BBBBBCBAA>A??2>>>;111/.,.///:
@31DOL:00116:00964
AGCACTGTAGCTGTCACTAGTTACTTGT
+
<<CCCC@AAAAA@BCBBBCAB@CEB@BB
@31DOL:00116:00966
ACGAGTGCGTTCCCCATGTCGTAGGTACTC
+
AA>@BBCBB=;==92?@@@BCCCC@DAA@C
@31DOL:00116:00974
ACGAGTGCGTTCCCCATGTCGTAGGTACTC
+
ABBBBB?@992999/9>@@BBBCC@B<<<D
@31DOL:00117:00959
ACGAGTGCGTTCCCCATGTCGTAGGTACTC
+
BB>?BBCBBA=?==6@@@@CCCCDGC@@@C
@31DOL:00117:00968
ACGAGTGCGTTCCCCATGTCGTAGGTACTC
+
BCBABBCCCC@CCC:C;;9>>>9848999A
@31DOL:00117:00976
CATGTCTCTAGGCGACAGGATTTTGTTGTAGAGG
+
A@ABB?88499544344498>99/942444/8>-
@31DOL:00118:00959
ACGAGTGCGTTCCCCATGTCGTAGGTACTC
+
BA?AABCB?=6:44,9AABCCCCC@C@AAC
@31DOL:00118:00960
TCTCTATGCGCTCCCACATGTCTAAGGT
+
99999949>@9999-4:9?ACAAA?B>B
@31DOL:00119:00954
ACGAGTGCGTTCCCCATGTCGTAGGTACTC
+
@A?ABBCB==;=994?=@@BCCCC@C@@@C
@31DOL:00119:00978
ACGAGTGCGTTCCCCATGTCGTAGGTACTC
+
BBBBBBCB==;=9=4?9;;BBBCC@C<<<C
@31DOL:00120:00958
TAATATCAGCCTCGCCATGACGAAGGTATTCC
+
BB@BB@AA?@;<<9;7;>@>>;959<>>>595
@31DOL:00120:00976
ACGAGTGCGTTCCCCATGTCGTAGGTAACTC
+
BBBBBBDB@=;=9=4?99<<<<BC@CB@BCD
@31DOL:00120:00980
AGCACTGTAGCTGTCACTAGTTACTTGT
+
BCDCBABCCCCBBBCBCEC@?=ABB>BB
@31DOL:00121:00955
TAGTATCAGCCTCGCCATGACAGGTATTCC
+
BBCBBAEACAA@9==?BCBBBCDBEEC9;2
@31DOL:00121:00982
ACGAGTGCGTTCCCCATGTCGTAGGTACTC
+
AA?AABCB=:2444/9@ABCCCCC@@<<<C
@31DOL:00122:00975
ACGAGTGCGTTCCCCATGTCGTAGGTACTC
+
@A?AAAA@@@?CDD:D:::BBA=<=?:;;C
@31DOL:00122:00983
ACGAGTGCGTTCCCCATGTCGTAGGTACTC
+
@B?BBBBBDC?BC?6B?@ABCCCC@A;<<C
@31DOL:00123:00954
AGCACTGTAGCTGTCACTAGTTACTTGT
+
<<CCCB@ABBBABBDBCCEAA?ABB@BC
@31DOL:00123:00968
TCTCTATGCGCTCCACATGTCTAAGGT
+
BBCCA@ACCGFAA?CCDDBAACC@C@B
@31DOL:00123:00975
TGATACGTCTCCTCC
+
;<;@>11/,*0)**)
@31DOL:00124:00959
ACGAGTGCGTTCCCCATGTCGTAGGTACTC
+
BB?@>>AAAA@CCD:C;><B@@9848998=
@31DOL:00124:00960
TCTCTATGCGCTCCACATGTCTAAGGTACTG
+
BBBBAABCBBCAA@CCBBDBDBB?C@DBBBB
@31DOL:00124:00977
ACGAGTGCGTTCCCCATGTCGTAGGTACTC
+
?A?AAAAAAA@CCF:D::9B?@@@>@:<<B
@31DOL:00124:00986
ACGAGTGCGTTCCCCATATCATAGGTACTC
+
BBBBABBAAA@BCD:CDBA>>?89589449
@31DOL:00125:00981
TACTGAGCTACACACACAGAAAGATTGGT
+
===ABAB@<BBBBABCDB9998;@@?B?B
@31DOL:00125:00988
TAGTATCAGCCTCGCCATGACGAAGGTATTCC
+
BBBAAADBBBBCDBB@BBBBC:::<@AAA9;7
@31DOL:00126:00954
ACGAGTGCGTTCCCCATGTCGTAGGTACTC
+
BBBB@AABBB@BCC:CB:99BBBA?ABBBB
@31DOL:00126:00958
TCTCTATGCGCTCCACATGTCTAAGGT
+
BBCCCBBCBBCAB@CDBBCEDBB@C@C
@31DOL:00126:00972
ATATCGCGAGGGTATGGAAGACTCTATA
+
BB@??BBBBBB?DDEB>@>@BBBBB?@9
@31DOL:00126:00980
ACGAGTGCGTTCCCCATGTCGTAGGTACTC
+
BBBBBBBABB@DDB:D;;;@@A@A?@@AAC
@31DOL:00126:00984
ACGAGTGCGTTCCCCATGTCGTAGGTACTC
+
B><>BBBAAA?ACF:D?>?BDB???B:<;B
@31DOL:00126:00986
ACGAGTGCGTTCCCCATGTCGTAGGTACTC
+
@@>BBBCCBB=?==6@@@@BBBBB?BAAAC
@31DOL:00127:00960
ACGAGTGCGTTCCCCATGTCGTAGGTACTC
+
BBB@@>BBBC@CBB9A<<2>>>10,.////
@31DOL:00127:00971
ACGAGTGCGTTCCCCATGTCGTAGGTACTC
+
BA?@BBCBB>=?==2=@=BBCCCB@A9;;C
@31DOL:00127:00979
TGATACGTCTCCTTCCTTAGTTACTTCA
+
@@@BBBCBBEB@BAB@BABBB@BBB?A@
@31DOL:00127:00984
CGTGTCTCTAGGCACAGGATTTTGTGTAG
+
BBBBBCBBBBB@BBBBC@CCCC9AA@CCD
@31DOL:00128:00960
CGTGTCTCTAGGCACAGGATTTTGTATA
+
CBCCCCCCCAA=BBCAB?@>?>4999@A
@31DOL:00128:00964
ACGAGTGCGTTCCCCATGTCGTAGGTACTC
+
@A???@ABBC@BCC:C@??BB@::6:;99>
@31DOL:00128:00967
ACGAGTGCCGTTCCCCATGTCGTAGTACTC
+
@??111/1,/8,///*/44/666/..///8
@31DOL:00128:00979
TCTCTATGCGCTCCACATGTCTAAGTA
+
,,,,,/69@999@<999994668,1//
@31DOL:00128:00983
ACGAGTGCGTTCCCCATGTCGTAGGTTACTC
+
BBABBCCBCA@CFF:C;;99999848;989>
@31DOL:00129:00955
ACGAGTGCGTTCCCCATGTCGTAGGTACTC
+
BB>@BBCA992444,9@@@CCCCCAA?@@C
@31DOL:00129:00960
TACTGAGCTACACACACAGAAAGATTGGT
+
AAAAAABAAAAAAABEAA944-9>>;??B
@31DOL:00129:00979
ACGAGTGCGTTCCCCATGTCGTAGGTACTC
+
?A?ABBCBCC@CBB9B???BDCBB@B@@@C
@31DOL:00129:00981
ACGAGTGCGTTCCCCATGTCGTAGGTACTC
+
@A?AAABBBC?BAA9A???CCCCC@B;<<C
@31DOL:00130:00956
ACGAGTGCGTTCCCCATGTCGTAGGTACTC
+
BA?@BBCA992444,9@@ACDDCC@@ABBF
@31DOL:00130:00978
ATCAGACACGGACACAGCAGAACACAC
+
@@BBBBBBBB?BCBCCCCCCB?@@BBB
@31DOL:00130:00994
ATATCGCGAGGGTATGGAAGACTCTATA
+
BB??BBBBCCC@CBBB=@=ACCCD@@@B
@31DOL:00131:00951
AGCACTGTAGCTGTCACTAGTTACTTGT
+
;<CCCCDABBBBBADACCEBA>BCB@BB
@31DOL:00132:00965
ACGAGTGCGTTCCCCATGTCGTAGGTACTC
+
BBBBBABBBC@BCC9C@@?BBB975:?@@@
@31DOL:00132:00983
ACGAGTGCGTTCCCCATGTCGTAGGTACAGAGGCTG
+
?BBBB@ABCC?CCB9BBBBABA9848>>??884167
@31DOL:00133:00972
ACGAGTGCGTTCCCCATGTCGTAGGTACTC
+
BBB?BBCB=96:44-9?ABCCCCC@BBBBC
@31DOL:00133:00992
ACGAGTGCGTTCCCCATGTCGTAGGTACTC
+
AA?ABBBBBB@CCC:C?@?BDBBBBCAAAC
@31DOL:00133:00995
CGTGTCTCTAGGCACAGGATTTTGTGTAG
+
BBCCCCBBBBB@CBB@><9999/9>?@AD
@31DOL:00134:00954
ACGAGTGCGTTCCCCATGTCGTAGGTACTC
+
AA???BCCBC@BAA9ABBBBBB?><;9:8>
@31DOL:00134:00957
ACGAGTGCGTTCCCCATGTCGTAGGTACTC
+
AA?AABCB=92444,9@@ABCCCC@A?@@C
@31DOL:00134:00973
TACTGAGCTACACACACAGAAAGATTGGT
+
AAAA@@FAAAAAAABEAA994-9>><@@C
@31DOL:00134:00978
ACGAGTGCGTTCCCCATGTCGTAGGTACTC
+
BBB?BBBCBB@BDD:DA@=9;;@@=A<<<C
@31DOL:00134:00979
ACGAGTGCGTTCCCCATGTCGTAGGTACTC
+
BB>@@BCB?=6::4,9?ABBCCCC@B@@@C
@31DOL:00134:00985
TCTCTATGCGCTCCACATGTCTAAGGT
+
BBBBBBBBBBBBB@CCCCAA@A@@CAD
@31DOL:00134:00991
TAGTATCAGCCTCCGCCATGACGAAGGTATTCC
+
9944444///,//,//79:99444898444<=>
@31DOL:00134:00992
ACGAGTGCGTTCCCCATGTCGTAGGTACTC
+
AA?AABCDAA>A??7A@@@CCCCCAC<<<C
@31DOL:00135:00967
ACGAGTGCGTTCCCCATGTCGTAGGTACTC
+
AA?AABCBBA;==9299A@BCCCC@C@@@C
@31DOL:00135:00971
ACGAGTGCGTTCCCCATGTCGTAGGTACTC
+
BB>@BBDB==6:44,9?ABBDCCC@BBBBC
@31DOL:00135:00983
CGTGTCTCTAGGCACAGGATTTTGTGTAG
+
CBBCDDCABACCCB@4959999/9@>>9C
@31DOL:00136:00955
TGTGTCTCTTACGGCACAGGATTTTGTGGTAGAG
+
4944444442444:;=94424444,444244444
@31DOL:00136:00971
ACGAGTGCGTTCCCCATGTCGTAGGTACTC
+
BB?@BBCB=92444,9@@@BBCCD@@?@@C
@31DOL:00137:00953
ACGAGTGCGTTCCCCATGTCGTAGGTACTC
+
BA?AABCB@=6:44,9AAADCCGB@B???B
@31DOL:00137:00954
ACGAGTGCGTTCCCCATGTCGTAGGTACTC
+
BB<?BBCB==6:44,9?ABBCCCC@C@@@C
@31DOL:00137:00955
ACGAGTGCGTTCCCCATGTCGTAGGTACTC
+
BBBBBBDB>=;===2@AABBCCCC@CBBBB
@31DOL:00137:00956
ACGAGTGCGTTCCCCATGTCGTAGGTACTC
+
BBBBBBCB=:2:44,9AABBBCCC@CBBBB
@31DOL:00137:00968
ACGAGTGCGTTCCCCATGTCGTAAGGTACTC
+
947667///:778:5>94/8///,.34///4
@31DOL:00138:00971
ACGAGTGCGTTCCCCATGTCGTAGGTACTC
+
BBABBA@@>@5999/9@A@BCCCC@B@@@C
@31DOL:00139:00951
TCTCTATGCGCTCCACATGTCTAAGGT
+
BBBBBBBBBBCBB@CBBCCCDCC?C?C
@31DOL:00139:00954
ACGAGTGCGTTCCCCATGTCGTAGGTACTC
+
BB>@@BCCB=;===2@>=BBCCCE@B@@@B
@31DOL:00139:00969
TGATACGTCTCCTTCCTTAGTTACTTCA
+
@BBBBBCCB@A@AACDDACB?>?BC@BB
@31DOL:00139:00970
ATCAGACACTCGGACACAGCAGAACACACAG
+
99744/.////8,//4447////77664...
@31DOL:00139:00990
TACTGAGCTACACACACAGAAAGAAGTAG
+
?>ADDAAACAAACA<:<1,,,*,,*,,4.
@31DOL:00139:00992
ACGCTCGACATGCCCAGGTACAGGAG
+
ABBBBAABCFC??@>?B@BCBBB@CC
@31DOL:00139:00993
TACTGAGCTACACACACAGAAAGATTGGT
+
@@@@ABCA?AAA@@CB@A444-9>>;>>A
@31DOL:00140:00966
ACGAGTGCGTTCCCCATGTCGTAGGTACTC
+
@BBB@@AAAA@CFD:G:;;@@@98489884
@31DOL:00140:00984
TCTCTATGCGCTCCACATGTCTAAGGT
+
BBBCA@ACBBBBBBDCBBBDDDCAC@C
@31DOL:00140:00997
TCTCTATGCGCTCCACATGTCTAAGGTAC
+
=>ACBBGECBC:;9;@@?>999@6959==
@31DOL:00141:00977
ACGAGTGCGTTCCCCATGTCGTAGGTACTC
+
AA?AABCC?=6:44,9?ABBCCCC@B@@@B
@31DOL:00141:00987
CGTGTCTCTAGGCACAGGATTTTGTGTAG
+
@@BCCCBAAACACBBBB@DCCB9BBA=BB
@31DOL:00142:00964
ACGAGTGCGTTCCCCATGTCGTAGGTACTC
+
BA>@BBCB==6:44,9@ACBCCCC@B:;;C
@31DOL:00142:00972
ACGAGTGCGTTCCCCATGTCGTAGTACGTC
+
ABABBBCCCC@CCC:CAA=@=<--,,,,,,
@31DOL:00142:00996
TCTCTATGCGCTCCACATGTCTAAGGTA
+
44444499@A@@@?CABCC<>=A=A?AA
@31DOL:00142:00997
TGATACGTCTCCTTCCTTAGTTACTTCA
+
BBB???BBBBC@C@C@A@<??@>>>@AB
@31DOL:00143:00961
ACGAGTGCGTTCCCCATGTCGTAGGTACTC
+
BBB?BBCCBC@CCB9BBCBBBB=<=?899>
@31DOL:00143:00972
ACGAGTGCGTTCCCCATGTCGTAGGTACTC
+
BB<>@BCBBB=?==6==@>BGCCC@C@@@B
@31DOL:00144:00978
ACGAGTGCGTTCCCCATGTCGTAGGTACTC
+
;BBBB?AAAA@CCF:B??@BBB=;;?899?
@31DOL:00144:00984
TGATACGTCTCCTTCCTTAGTTATCTTCA
+
9;BBBDC>>=?692424234474444999
@31DOL:00145:00970
ACGAGTGCGTTCCCCATGTCGTAGGTACTC
+
?BBBBABBBB@BCC:C:;;@AA8748999>
@31DOL:00146:00961
TAGTATCAGCCTCGCCATGACGAAGGTATTCC
+
CCCBBBC@?@?@@;;9;ABAA@?;@<@@B8<8
@31DOL:00146:00970
CGTGTCTCTAGGCACAGGATTTTGTGTAG
+
@AABBDCCCBB?BBBCC@BAAA6==?BCF
@31DOL:00147:00958
ACGAGTGCGTTCCCCATGTCGTAGGGTACTC
+
BBB?@ACCCC@BBB8BBBBB?A@DC>@A;99
@31DOL:00147:00989
ATCAGACACGGACACAGCAGAACACAC
+
A?ABCCABBC?BBBA?@?AA@>B@@@B
@31DOL:00148:00950
ACGAGTGCGTTCCCCATGTCGTAGGTACTC
+
BB>??BCCDC?BAA9ABBBDCCCB@C;<<B
@31DOL:00148:00971
TCTCTATACGCTCCACATGTCTAAGGT
+
BBBCDCBBBBBBC@DDCBBBBBBBD@C
@31DOL:00149:00972
ACGAGTGCGTTCCCCATGTCGTAGGTACTC
+
BBB@@@@AAA@CCC:DBBBBBB@?;??@@@
@31DOL:00140:01003
TAGTATCAGCCTCGCCATGACGAAGGTATTCC
+
99====BBAB?B@@@;;<ABAAA=@6949249
@31DOL:00142:01003
ACGAGTGCGTTCCCCATGTCGTAGGTACTC
+
@BB@@>AAAA@CFD:BAA@A@>98689999
@31DOL:00144:01003
TAGTATCAGCCTCGCCATGACGAAGGTATTCC
+
BCCBBACA@@?@A@?=@CB@B@AAA@AAA9;7
@31DOL:00145:01015
ACGAGTGCGTTCCCCATGTCGTAGGTACTC
+
BB?>>>CBA;2444,9?>>BCCCC@>9;;B
@31DOL:00148:01007
ACGAGTGCGTTCCCCATGTCGTAGGTACTC
+
BBA??@CDCC?BAA9B<<;@@@87134444
@31DOL:00148:01012
TACCTGAGCTACACACACAGAAAGATTGGT
+
BBB@BBBCBBBBBBBBBBBCBD>BBBAB?A
@31DOL:00149:01017
TACTGAGCTACACA
+
,,,,,889744444
@31DOL:00150:00035
ACGAGTGCGTTCCCCATGTCGTAGGTACTC
+
?A?AAAA@@B?BCD:F@?>==@==;>9;9>
@31DOL:00153:00014
ACGAGTGCGTTCCCCATGTCGTAGGTACTC
+
AA?ABBCB=92444-9??@CDCCCBA@A@C
@31DOL:00153:00033
TCTCTATGCGCTCCACATGTCTAAGGT
+
BBCCAAABBBB@BBDDCBBBBBBAE@C
@31DOL:00154:00045
ACGAGTGCGTTCCCCATGTCGTAGGTACTC
+
BCB@@AAACC@CDHAF@A@@??9858999>
@31DOL:00156:00027
ACGAGTGCGTTCCCCATGTCGTAGGTACTC
+
BB??BBCBBA=?==6==A@CCC?@=?;;;?
@31DOL:00156:00030
AGCACTGTAGCTGTCACT
+
<=CCCBACBBB@@BCBCB
@31DOL:00156:00031
ACGAGTGCGTTCCCCATGTCGTAGGTACTC
+
BBB@@BBCBBAAA?6?====>A==;>9999
@31DOL:00157:00006
TGATACGTCTCCTTCCTTAGTTACTTCA
+
BBBC??B;;<B>BCEBC@BBBCCCC>BB
@31DOL:00157:00016
TGATACGTCTCCTTCCTTAGTTACTTCA
+
BBBABBC@?@C?CAC@C@BBB@BBC@BD
@31DOL:00158:00019
ACGAGTGCGTTCCCCATGTCGTAGGTACTC
+
B@??BBCBAA>A??6?=??BECBB@A:;;C
@31DOL:00160:00026
ACGAGTGCGTTCCCCATGTCGTAGGTACTC
+
AA>??AA@@@@BCC:DAA@=@>998;AAAB
@31DOL:00162:00031
ATCAGACACGGACACAGCAGAACACAC
+
BBBAB?BBBC@BBBBBCCCBB@AAABB
@31DOL:00164:00004
TAGTATCAGCCTCCGCCATGACGAAGGTATTCC
+
494444444424424488899999242444:;;
@31DOL:00164:00011
ACGAGTGCGTTCCCCATGTCGTAGGTACTC
+
BBBBBBC@992444-9@@ACFCCC@BAAAC
@31DOL:00165:00033
ACGAGTGCGTTCCCCATGTCGTAGGTACTC
+
AA>?BBCB=92444,9@ABCDCBB?A@AFC
@31DOL:00166:00045
TAGTATCAGCCTCGCCATGACGAAGGTATTCC
+
BBBAAADAAB@BB?@>@BBBB@A=@?>?@7;5
@31DOL:00168:00004
ATATCGCGAGGGTATGGAAGACTCTAT
+
B>A949>9999-444;2969944?@>8
@31DOL:00168:00013
ACGAGTGCGTCATGTCGTAGGTACTC
+
AA?AAAAAABBDCAAABBBBABA@AC
@31DOL:00170:00040
ACGAGTGCGTTCCCCATGTCGTAGGTAC
+
CBBA?=AAAA@ABC:C@@>:?>896898
@31DOL:00171:00004
CGTGTCTCTAGGCACAGGATTTTGTGTAG
+
@ABBBCCCC@?=?B@@?<9944,9@BCFC
@31DOL:00177:00004
ACGAGTGCGTTCCCCATGTCGTAGGTACTC
+
BA?ABBDB=92944,9?ABCCCCDAA9:;C
@31DOL:00178:00032
ACGAGTGCGTTCCCCATGTCGTAGGTACTC
+
BB?ABBDB=92444,9@AABCCCCAB@@@C
@31DOL:00179:00004
ACGAGTGCGTTCCCCATGTCGTAGGTACTC
+
AA>@BBCBA=;==92A=@>BCCCC@B:;;B
@31DOL:00180:00048
TAGTATCAGCCTCGCCATGACGAAGGTATTCC
+
CBCBBACAA@>@@;;9<CCCCBC@CADGE?C@
@31DOL:00181:00042
ATATCGCGAGGGTATGGAAGACTCTAT
+
BBBBBBCBDCC?ECBB>A@ABBBB@@A
@31DOL:00182:00010
TCTCTATGCGCTCCACATGTCTAAGGT
+
9;9444>999B<<24:B><<9AF6959
@31DOL:00182:00021
ACGAGTGCGTTCCCCATGTCGTAGGTACTC
+
@A?BBBCBBB>A??6?9;;@B@@@@A<=@C
@31DOL:00182:00025
TGATACGTCTCCTTCCTTAGTTACTTCA
+
B@@?BBBBBB@?@@D@B@BBB@CBC?BD
@31DOL:00184:00004
ATATCGCGAGGGTATGGAAGACTCTAT
+
B?@@BCBBCDD?DABC9;7<BBBCBBB
@31DOL:00186:00026
ACGAGTGCGTTCCCCATGTCGTAGGTACTC
+
@BBBBBDBA>;===6==@>ABBBB?B@AAC
@31DOL:00187:00017
ATCAGACACGGACACAGCAGAACACAC
+
BCCBBBAA@=;====?BECBC@CAA@C
@31DOL:00188:00007
TGATACGTCTCCTTCCTTAGTTACTTCA
+
BBABBBCBBBB@B@D@B@BBB?BBB@BB
@31DOL:00191:00039
ATCAGACACGGACACAGCAGAACACAC
+
@@BBBBBBBB@BBAAAAACDC@ECBBB
@31DOL:00192:00011
TAGTATCAGCCTCGCCATGACGAAGGTATTCC
+
CBBBBCDCCB?==;;9<CB@BAA>A@CCC?A=
@31DOL:00193:00004
GACGAGTGGCGTTCCCCATGTCGTAGGTACTC
+
?BBBBABC?B;::<IHBFBBBBBB?=<>9999
@31DOL:00193:00017
ACGAGTGCGTTCCCCATGTCGTAGGTACTC
+
BB@@@BB@@@@AAB:E@@?=@>8858999@
@31DOL:00152:00093
ATCAGACACGGACACAGCAGAACACAC
+
?>?AAA?BBB?BBBCDFECCC@ECBBB
@31DOL:00156:00068
TGATACGTCTCCTTCCTTAGTTACTTCA
+
BBBBBBCBBBB?@@BBB?>BB@BBB?BC
@31DOL:00156:00074
ACGAGTGCGTTCCCCATGTCGTAGGTACTC
+
>A?AAAABBC@CCB9?9;9>@@99689888
@31DOL:00157:00086
ACGAGTGCGTTCCCCATGTCGTAGGTACTC
+
BA?@BBDB992444,9@@ACDCCC@BAABC
@31DOL:00157:00092
ACGAGTGCGTTCCCCATGTCGTAGGTACTC
+
?@?BBBBBBB?BDC:C:;;A@@99589999
@31DOL:00167:00080
ACGAGTGCGTTCCCCATGTCGGTAGGTACTC
+
BBBBBBBBBB@EBB9C9;;@A>ABB?CDBCB
@31DOL:00169:00072
TAGTATCAGCCTCGCCATGACGAAGGTATTCC
+
BBBABBDBBB@@@;99;AC>A;:69<@A@6<5
@31DOL:00171:00095
ACGAGTGCGTTCCCCATGTCGTAGGTACTC
+
BBBBBBBBBB@BCE:F:;;CBB8:88999>
@31DOL:00172:00050
ATCAGACACGGATACAGCAGAACACACA
+
A@@AACCC@@=@A@>;;<AAAAECDCAA
@31DOL:00172:00051
ACGCTCGACATGCCCAGGTACAGGAG
+
AA?AABBBCA@@AA==>=@@AAECGD
@31DOL:00174:00056
ACGAGTGCGTTCCCCATGTCGTAGGTACTC
+
@A?ABBDB=92444,999;BCBCC@BA@@C
@31DOL:00177:00064
ATCAGACACGGACACAGCAGAACACAC
+
BBBBBBBBBB?CBDBABCCBB?BBEAC
@31DOL:00178:00061
TAGTATCAGCCTCGCCATGACGAAGGTATTCC
+
CCC?@ADCCB>==;;9;ABAA;:6;>@@@595
@31DOL:00179:00079
TCTCTATGCGCTCCACATGTCTAAGGT
+
BBBCAAACBBBBB@DDCCBCBAA?B@C
@31DOL:00182:00057
ACGAGTGCGTTCCCCATGTCGTAGGTACTC
+
AA?AAACBBA=?==6==@>ACB@B?B;<<B
@31DOL:00182:00066
ACGAGTGCGTTCCCCATGTCGTACTC
+
AA?AABCB=:2444,9999@AACBBB
@31DOL:00182:00080
ATCAGACACTCGACACAGCAGAACACAC
+
>3344/,,,,,,,,/444;;98244439
@31DOL:00186:00065
AGCACTGTAGCTGTCACTAGTTACTTGT
+
@@CCCCCAAAABBB@BCCE:::;BA>BD
@31DOL:00190:00093
ATCAGACACGGACACAGCAGAACACA
+
BBDCDBBB;:89>9999999954444
@31DOL:00196:00077
ACGCTCGACATGCCCAGGTACAGGAG
+
BCCBDBCCB9@999199599B@A>AC
@31DOL:00151:00105
ACGAGTGCGTTCCCCATGTCGTAGGTACTC
+
BA?AABCB=:2444,9@@ACDCCC@A@AAC
@31DOL:00154:00127
AGCACTGTAGCTGTCACTAGTTACTTGT
+
@@CCCBAABBBB@@@BCCE@@>@??=AC
@31DOL:00155:00140
AGCACTGTAGCTGTCACTAGTTACTTGT
+
<BBBCDCBBB<;49:999949999>244
@31DOL:00156:00143
ACGAGTGCGTTCCCCATGTCGTAGGTACTC
+
?@BCCCB?@@=ABB9B;<99999958@@@C
@31DOL:00157:00116
ATATCGCGAGGGTATGGAAGACTCTATA
+
BB@AABCBECC>ECBB:::;CCCD@AA>
@31DOL:00159:00107
ACGAGTGCGTTCCCCATGTCGTAGGTACTC
+
?@>>@ACCDE@BAA9A;::BCC??<?;99?
@31DOL:00159:00124
ATCAGACACGGACACAGCAGAACACAC
+
BBB@A>BBBB?BBBBDFEDBB?BBBBB
@31DOL:00160:00112
ACGAGTGCGTTCCCCATGTCGTAGGTACTC
+
AA?AAACB?=6944,9?ABCCCCC@A?@@C
@31DOL:00160:00138
ACGAGTGCGTTCCCCATGTCGTAGGTACTC
+
AA?AABCBBA;?=969=@>ABBBCACBBCC
@31DOL:00162:00124
ATATCGCGAGGGTATGGAAGACTCTAT
+
C@@;;;@BBCB>D:<;@C=@@AA???>
@31DOL:00165:00111
ACGAGTGCGTTCCCGATGTCGTAGGTACTC
+
9;:;444444244-4494//////,.////
@31DOL:00165:00137
TGATACGTCTCCTTCCTTAGTTACTTCA
+
BBBBBBBBBB@?@@D@C@BBB?BBC@BC
@31DOL:00165:00143
ACGCTCGACATGCCCAGGTACAGGAG
+
ABAB@?@BBECCBC>;;;<CBABB<=
@31DOL:00173:00113
ACGAGTGCGTTCCCCATGTCGTAGGTACTC
+
BB?AABCB=92444,9?AACCCCC@?@AAC
@31DOL:00173:00130
TAGTATCAGCCTCGCCATGACGAAGGTATTCC
+
BBBAABCEBB@=?;99;CB>A@AB@?A@A8;7
@31DOL:00174:00145
TGATACGTCTCCTTCCTTAGTTACTTCA
+
BB@@@BBBBBB@@@B@B@?BB@BBB?BD
@31DOL:00175:00142
CGTGTCTCTAGGGACAGGATTTTGTGTAG
+
AAAAAFFBB;9969@>><@>>>4;;;BCC
@31DOL:00176:00149
ACGAGTGCGTTCCCCATGTCGTAGTACTC
+
?@CCBBBBBB>BB@7A99111111.///6
@31DOL:00177:00107
AGCACTGTAGCTGTCACTAGTTACTTGT
+
@BCCCCCCBBAAACDCCCCBB@BBB?BC
@31DOL:00177:00131
TAGTATCAGCCTCGCCATGACGAAGGTATTCC
+
BBD@@ADCCB>=>;98<BBCCAA>A@ABB;;7
@31DOL:00179:00121
CGTGTCTCTAGGCACAGGATTTTGTGTAG
+
AAAABBCDBBB@BBBBB??@==6@BBCDC
@31DOL:00181:00108
CGTGTCTCTAGGCACAGGATTTTGTGTAG
+
@BBBBBBCCFC@BBBCC@;999,;?ACCC
@31DOL:00181:00127
ACGAGTGCGTTCCCCATGTCGTAGGTACTC
+
BBBBBBBBAA>AFC:C:;;@>>9958999@
@31DOL:00182:00110
ACGAGTGCGTTCCCCATGTCGTAGGTACTC
+
AA?AABCB=92444,9@@ACCCCC@@?@@C
@31DOL:00182:00126
ACGAGTGCGTTCCCCATGTCGTAGGTACTC
+
B@>>@ACBCC?CBB9B;;;?BB??=?;99?
@31DOL:00182:00145
ACGAGTGCGTTCCCCATGTCGTAGGTACTC
+
BBB@BBCBB>;?==6?AAADBBCC@B@@@C
@31DOL:00183:00113
TGATACGTCTCCTTCCTTAGTTACTTCA
+
BBBBBBCCBBA@B@D@C@BBB@BBB@BC
@31DOL:00183:00127
TGATACGTCTCCCTTCCTTAGTTACTTCAG
+
9;9>444?9949-42424834494442499
@31DOL:00184:00101
CGTGTCTCTAGGCACAGGATTTTGTGTAG
+
@AAABBDCCBB?ABB>>:9944,9@BCCC
@31DOL:00186:00146
TACTGAGCTACACACACAGAAAGATTGGT
+
BB@BBBBBBBBB?BE?:;444-9>>;A@C
@31DOL:00189:00142
ATCAGACACGGTCACAGCAGAACACAC
+
@@B@@@>AAA@AABBB@9:<969ABCD
@31DOL:00195:00112
ACGAGTGCGTTCCCCATGTCGTAGGTACTC
+
BA??BBCA992444,9@BABCCCD@@?@@C
@31DOL:00196:00105
TAGTATCAGCCTCCCCCATGACGAAGGTATTCC
+
@@CAA@CB==844888+49;;;996<?@?A8<8
@31DOL:00197:00126
ACGAGTGCGTTCCCCATGTCGTAGGTACTC
+
AA?AABCB=92444,9@@ABCCCDAA?@@C
@31DOL:00197:00129
ACGAGTGCGTTCCCCATGTCGTAGGTACTC
+
AA?AAABBCC@BAA9AAAABBDCC@C;<<C
@31DOL:00150:00186
ACGAGTGCGTTCCCCATGTCGTAGGTACTC
+
AA?AABCB992444,9@@ACCFCC@B?@@C
@31DOL:00151:00182
ATGAGTGCGTTCCCCATGTCGTAGGTACTC
+
AABBBBB>992444,9>>>?A@9858999>
@31DOL:00151:00189
ACGAGTGCGTTCCCCATGTCGTAGGTACTC
+
BBBBBBBBBB?BHC9D;<;9999958999>
@31DOL:00156:00159
CGTGTCTCTACGCACAGGATTTTGTGTAG
+
BBCBCCCCBBBDCCA>>99444,9BA>@@
@31DOL:00156:00164
ACGAGTGCGTTCCCCATGTCGTAGGTACTC
+
BA?@BBCB=92444,9>>@CCCCCAB@@@C
@31DOL:00156:00195
ACGAGTGCGTTCCCCATGTCGTAGGTACTC
+
AA?ABBCB=92444,9=@@CDCCC@B;<<C
@31DOL:00157:00157
TGATACGTCTCCTTCCTTAGTTACTTCA
+
BBBBBBCBBBB?B@C@E@CBB?BBB@AD
@31DOL:00161:00155
TACTGAGCTACACACACAGAAAGATTGGT
+
@@@AAABA?AB@@ACA;;444-99959;;
@31DOL:00163:00165
ACGAGTTCCCCATGTCGTAGGTACTC
+
BBCA::2333,9@@ACCECFCA@@@C
@31DOL:00163:00181
ACGAGTGCGTTCCCCATGTCGTAGGTACTC
+
BA?ABBCA992444,9@@ACFCCC@BF@AC
@31DOL:00164:00150
ACGAGTGCGTTCCCCATGTCGTAGGTACTC
+
BC@@AB999?5999/9999BA99958999>
@31DOL:00165:00180
ACGAGTGCGTTCCCCATGTCGTAGTACG
+
BBBBBBBBBB@BCC9B<;1:66,,,,,,
@31DOL:00167:00170
TCTCTATGCGCTCCACATGTCTAAGGT
+
BBCCCBBBBBB@A@DDBBBBBGC@CAC
@31DOL:00168:00161
ATCAGACACGGACACAGCAGAACACAC
+
AABBBBBBBB@BB???AAB=?>BBBBC
@31DOL:00168:00168
TCTCTATGCGCTCCACATGTCTAAGGT
+
BBBBBBBBBBBAB@DDBBBBBBB@B@C
@31DOL:00168:00196
ACGAGTGCGTTCCCCATGTCGTAGGTACTC
+
AA?AABCBBC?BB?6A===4999958;;;B
@31DOL:00170:00186
ACGAGTGCGTTCCCCATGTCGTAGGTACTC
+
BBBBBBBBAA>AFC:E<@<@@@99589888
@31DOL:00170:00193
ATCAGACACGGACACAGCAGAACACC
+
A@A@BBBBBB@BB>==9?@>>;>998
@31DOL:00171:00196
ATATCGCGAGGGTATGGAAGACTCTATA
+
BB@@ABBBBCC?CAAA?B@BCCBC@@A?
@31DOL:00174:00157
ACGAGTGCGTTCCCCATGTCGTAGGTACTC
+
ADDAAABBBCACKL:D=<<@A>??>:9999
@31DOL:00175:00178
ATCAGACACGGACACAGCAGAACACAC
+
?BB@BABBBC>AABCBBEDCB@ABBBB
@31DOL:00175:00186
ACGAGTGCGTTCCCCATGTCGTAGGTACTC
+
AA>@@ABBCB=@?=6=9==>@@AA?B<<<B
@31DOL:00176:00177
AGCACTGTAGCTGTCACTAGTTACTTGT
+
@@CCCCCCAABCBBCBBBCBC@CCC@CD
@31DOL:00180:00164
ACGAGTGCGTTCCCCATGTCGTAGGTACTC
+
BA>@@BCB@=6944,9=@@CCCCCAA9;;C
@31DOL:00180:00194
ACGAGTGCGTTCCCCATGTCGTAGGTACTC
+
@@>AABCB=92444,9>>@CCCCCCC@@@C
@31DOL:00181:00195
ACGAGTGCGTTCCCCCCATGTCGTAGGTACTC
+
@@>ABBC;::244444(9??>ACCCC@B@@@C
@31DOL:00182:00176
TAGTATCAGCCTCGCCATGACGAAGGTATTCC
+
CBBAABEAA@?@@;98;AC>>;:29;>@@696
@31DOL:00182:00182
TACTGAGCTACACACACAGAAAGATTGGT
+
@@@BBBCBBBBBBBBC@A994-9>>=@DD
@31DOL:00183:00190
ACGAGTGCGTTCCCCATGTCGTAGGTACTC
+
BA?ABBCB==6444,9?AABCCCC@B@@@C
@31DOL:00185:00159
CGTGTCTCTAGGCACAGGATTTTGTGTAG
+
=@BBBCCBDBB@CCBBC@BBA?9ABABCC
@31DOL:00187:00151
ACGAGTGCGTTCCCCATGTCGTAGGTACTC
+
BB;=?BCB==6944,9?ABBCCCCAA9<;C
@31DOL:00187:00185
TCTCTATGCGCTCCCACATGTCTGAAGGT
+
44444444944444-49968<1///,,*,
@31DOL:00191:00188
ACGAGTGCGTTCCCCATGTCGTAGGTACTC
+
BB?@BBCA992444,9@BABCCCC@BA@BC
@31DOL:00193:00160
ATCAGACACGGACACAGCAGAACACAC
+
@BAABBBBBB?BBBBECCCBB>@?BAC
@31DOL:00193:00169
ACGCTCGACATGCCCAGGTACAGGAG
+
BBBAAAABCDC@@@>?C@CBBBB?BC
@31DOL:00193:00189
ATCAGACACGGACACAGCAGAACACAC
+
BABBBBBBBB@BBBD@@?C=@<BBB?B
@31DOL:00195:00199
ACGAGTGCGTTCCCCATGTCGTAGGTACTC
+
BBBBBBCBBC?CB?6A=?>=B@>@<@;;;B
@31DOL:00196:00162
ATATCGCGAGGGTATGGAAGACTCTATA
+
BAAABCCB?@@<?@=@>B?BCCCD?ABB
@31DOL:00196:00193
ACGCTCGACATGCCCAGGTACAGGAG
+
BBB?@@@BCCCBBA?BD@DBBBB@AA
@31DOL:00196:00194
ACGAGTGCGTTCCCCATGTCGTAGGTACTC
+
@BBBBBCBAA>ACF:C:;;AC@98589999
@31DOL:00198:00157
ACGAGTGCGTTCCCCATGTCGTAGGTACTC
+
BB@@@BBBDB@BCC:CA@??BBB@?B;<;B
@31DOL:00198:00198
ACGAGTGCGTTCCCCATGTCGTAGGTACTC
+
AA?AAABCDB=@==6=?=@ACCCCAB@@@B
@31DOL:00199:00186
ACGAGTGCGTTCCCCATGTCGTAGGTACTC
+
BA@AABBBBC@CEC:C::9@=@=?=>999@
@31DOL:00199:00191
ACGAGTGCGTTCCCCATGTCGTAGGTACTC
+
BA??BBCBBB=?==6==??BBCCB@B9;;B
@31DOL:00150:00249
ATCAGACACGGACACAGCAGAACACAC
+
BBBBBBBBBCABBBCCCBCCD@BAEBC
@31DOL:00151:00217
TAGTAACAGCCTCGCCATGACGAAGGTATTCC
+
;88//,/7//,3>9958?@>>99642444242
@31DOL:00152:00235
ACGAGTGCGTTCCCCATGTCGTAGGTACTC
+
AA?ABBCA992444,9@@ABDCBB?@@AAC
@31DOL:00152:00240
ACGAGTGCGTTCCCCATGTCGTAGGTACTC
+
BA?AABHB992444,9@@@BCCBB@AAABC
@31DOL:00152:00247
ACGAGTGCGTTCCCCATGTCGTAGGTACTC
+
?@?AABBB?=6444,9?ABBCCCC@A:<;B
@31DOL:00153:00217
CGTGTCTCTAGGCACAGGATTTTGTGTAG
+
BBECCCCBBBCACBCCDBCCBC9C<;<CC
@31DOL:00154:00237
CGTGTCTCTAGGCACAGGATTTTGTGTAG
+
@AAABBCCCBB?BBB@@<9944,9@ACEC
@31DOL:00155:00240
ACGAGTGCGTTCCCCATGTCGTAGGTACTC
+
BCBBBBBBB@>@CF:F:;;@>>9958989=
@31DOL:00161:00223
ACGAGTGCGTTCCCCATGTCGTAGGTACTC
+
AA?ABBCBB@6944,9=@@BBBCF@B@@@C
@31DOL:00163:00216
ATATCGCGAGGGTATGGAAGACTCTAT
+
BB:;;BCB@@=:A>>@8;7<CCBC;:<
@31DOL:00164:00236
TGATACGTCTCCTTCCTTAGTTACTTCA
+
CCC@@AC=9<C?B@B;<:;;;4;;B<?9
@31DOL:00165:00201
ACGAGTGCGTTCCCCATGTCGTAGGTACTC
+
@A>?BBBBBB@BDC:B:<;>@@99689999
@31DOL:00166:00206
ACGAGTGCGTTCCCCATGTCGTAGGTACTC
+
BBB@BBCB?=6944,9=@@CECCC@@9;;C
@31DOL:00169:00212
CGTGTCTCTAGGCACAGGATTTTGTGTAG
+
BBBCDBBBAAB?BCBCC@???=6=A@@@B
@31DOL:00171:00201
GACGAGTGCGTTCCCCATGTCGTAGGTACTC
+
@BBBBBBBA992444,999;CCBAC@B;<<C
@31DOL:00171:00206
ACGAGTGCGTTCCCCATGTCGTAGGTACTC
+
@A?ABBCB=92444,9>@@BDCCC@C;<;C
@31DOL:00171:00219
ACGAGTGCGTTCCCCATGTCGTAGGTACTC
+
@@?AABBBBC@DBB9B=@@BBBBC@C<<<B
@31DOL:00172:00240
ACGAGTGCGTTCCCCATGTCGTAGGTACTC
+
A@<?BBCB?=6944,9=@@BCCCCCB@@@C
@31DOL:00174:00237
TAGTATCAGCCTCGCCATGACGAAGGTATTCC
+
BBBAABEEBB@@A;:9<CB>>;:8<?@@@8<8
@31DOL:00175:00235
TACTGAGCTACCACACACAGAAAGATTGGTG
+
<<A@@BB1011,///4494449588?49473
@31DOL:00176:00214
AGCACTGTAGCTGTCACTAGTTACTTGT
+
@@DCCBAC@BBA@@@BCCDAA@BBB@AB
@31DOL:00176:00229
AGCACTGTAGCTTCGTCACTAGTTACTTGTG
+
4444@::49=9>;@=@==9<:@;24442447
@31DOL:00176:00247
ATATCGCGTACGGGTATGGAAGACTCTAATAG
+
9894486//////+/66;@C@A@9<410,.33
@31DOL:00178:00237
ACGAGTGCGTTCCCCATGTCGTAGGTACTC
+
@@<BBBBBBB?AA?6?=??ABBCC@C;<<C
@31DOL:00180:00219
ACGAGTGCGTTCCCCATGTCGTAGTAC
+
BBB@@ABBDBAA?92?991<<8*****
@31DOL:00182:00214
ACGAGTGCGTTCCCCATGTCGTAGGTACTC
+
@A?AAACBB=6944,9==@@BB@@?B;<;B
@31DOL:00186:00210
ACGCTCGACGATGCCAGTACAGGAG
+
9;:444;444//-,*,,,,/4424;
@31DOL:00186:00240
AAGTGCGTTCCCCATGTCGTAGGTACTC
+
B>BBBBCC@CBB9C:<;@@A99499<8@
@31DOL:00188:00200
ATCAGACACGGACACAGCAGAACACAC
+
?>BBBA?ABB?BBBBAAABBC@CDBAC
@31DOL:00188:00221
TCTCTATGCGCTCCCACATGTCTAAGGTA
+
84944444@>9999-999>AB<<:6:29>
@31DOL:00190:00228
ACGAGTGCGTTCCCCATGTCGTAGGTACTC
+
AA?ABBCA992444-9@@@ACBCC@BBFAC
@31DOL:00190:00246
ACGAGTGCGTTCCCCATGTCGTAGGTACTC
+
BB8:<BCBBB@BEB:D;<;;99>@=?AAAL
@31DOL:00191:00206
ACGAGTGCGTTCCCCATGTCGTAGGTACTC
+
CCBBBBBBDC=@?=6=9===>>9958999@
@31DOL:00196:00202
ACGAGTGCGTTCCCCATGTCGTAGGTACTC
+
?@>B>@@BCCBCCB9B@;;;@@>>>@;<;@
@31DOL:00196:00217
ACGAGTGCGTTCCCCATGTCGTAGGTACTC
+
BBB99<CCCC@EDC:C:;;ABB9958999>
@31DOL:00196:00233
ACGAGTGCGTTCCCCATGTCGTAGGTACTC
+
?A?ABBBBBC@DBB9B;;:ACBBB@B<<<B
@31DOL:00199:00247
TACTGAGCTACACACACAGAAAGATTGGT
+
@@@AAAB@>?AA@@CC;;444-9996;>A
@31DOL:00150:00292
ACGAGTGCGTTCCCCATGTCGTAGGTACTC
+
?@?ABA@BBB@BEC:C@@?@CBCC@C;<<@
@31DOL:00151:00258
ACGAGTGCGTTCCCCATGTCGTAGGTACTC
+
BBCCCCBBB@?@CD:D:;;@>>9958999?
@31DOL:00151:00280
ACGAGTGCGTTCCCCATGTCGTAGGTACTC
+
BB?ABBCB=92444,9@AABDCBB@AA@AC
@31DOL:00153:00276
ACGAGTGCGTTCCCCATGTCGTAG
+
BBBBBBCA992444/994/662,,
@31DOL:00155:00262
ACGAGTGCGTTCCCCATGTCGTAGGTACTC
+
BA?ABBCB=92444,9?ABBCCCCAAA@AC
@31DOL:00157:00297
TGATACGTCTCCTTCCTTAGTTACTTCA
+
BBC?::1111:::;>;C@BBB?BBB@AB
@31DOL:00158:00275
ACGAGTGCGTTCCCCATGTCGTAGGTACTC
+
BB<ABBCB@=6944,9?ABBCCCCBB9<<B
@31DOL:00163:00285
ACGAGTGCGTTCCCCATGTCGTAGGTACTC
+
AB>ACCCBBB>A??6?9;9>A@@BDA<<<C
@31DOL:00163:00299
ACGAGTGCATGTCGTAGGTACTC
+
9<CBBBDBCEBCDEC@>==9;<A
@31DOL:00164:00295
TACTGAGCTACACACACAGAAAGATTGGT
+
@@@@AABA?ABA@BC@;;444-99959<7
@31DOL:00165:00250
CGTGTCTCTAGGCGACAGGATTTTGTTGTA
+
9999444/1/1,///49994499,4/56,,
@31DOL:00166:00267
ACGAGTGCGTTCCCCATGTCGTAGGTACTC
+
BB?>@BCB=92444,9@@ACDCBB@AA@BC
@31DOL:00166:00289
ACGAGTGCGTTCCCCATGTCTAGGTACTC
+
B@<AABCBB@6994,99ABDCCC@AA?AB
@31DOL:00166:00298
TCTCTATGCGCTCCACATGTCTAAGGT
+
BBCCAABCBBBBB@DDCBAAAAA?B@C
@31DOL:00169:00251
TCTCTATGCGCTCCACATGTCTAAGGT
+
BBBCBBBBBBBAB@DDCBBBB??BA@C
@31DOL:00169:00269
TACTGAGCTACACACACAGAAAGATTGGT
+
@@@@@ADA?AAA@@CA;;444-99969>A
@31DOL:00171:00282
TACTGAGCTACACACACAAAGAA
+
@@@AAABA?AAABCBC1,,***)
@31DOL:00172:00252
ACGAGTGCGTTCCCCATGTCGTAGGTACTC
+
AABBBBCBBB@CCB:C:;;AAA8:88999?
@31DOL:00172:00280
ACGAGTGCGTTCCCCATGTCGTAGTC
+
@@?ABBCBBC?A??6?9;;BCCBBAC
@31DOL:00174:00297
ACGAGTGCGTTCCCCATGTCGTAGGTACTC
+
BA?ABBCA992444-9@@@BCCCC@BBEBC
@31DOL:00175:00292
ACGAGTGCGTTCCCCATGTCGTAGGTACTC
+
BAABBBBBBB@BFC:D>=2>>8--*,,,,,
@31DOL:00175:00296
ACGAGTACGTTCCCCATGTCGTAGGTACTC
+
BA?ABCBB996;=82=AABCCCCBAA?@AC
@31DOL:00179:00275
TGATACGTCTCCTC
+
8484444@8**)**
@31DOL:00180:00250
CGTGTCTCTAGGCACAGGATTTTGTGTAG
+
@BBBBCCCDCD@BBBD??;AD?5886--,
@31DOL:00180:00277
ACGCTCGACATGCCCAGGTACAGGAG
+
@BBBBBBBCCCCBB=??;=;;447;<
@31DOL:00180:00292
TCTCTATGCGCTCCACATGTCTAAGGT
+
BBCBBBBDCCCBB?CDCBBBB??=C?C
@31DOL:00180:00294
ACGAGTGCGTTCCCCATGTCGTAGGTACTC
+
?B>BBBDBBC@CCB:C@@?BBB=??>9<<C
@31DOL:00181:00296
AGCACTGTAGCTGTCACTAGTTACTTGT
+
@<<=EHFCBCAA?DCDCCCDB@B@@=@A
@31DOL:00183:00265
TAGTATCAGCCTCCGCCATGACGAAGGTATTCC
+
>99444:4442442449=>;;99=;?;444:@;
@31DOL:00183:00286
TCTCTATGCGCTCCACATGTCTAAGGT
+
A@@>?@@<;;CCC@EECB@A<==BCBC
@31DOL:00184:00292
ACGAGTGCGTTCCCCATGTCGTAGGTACTC
+
BA?AABCB?=6944,9=@@CCCCG@A?@@C
@31DOL:00185:00280
ACGAGTGCGTTCCCCATGTCGTAGGTACTC
+
AA?ABBHB=92444,9@@ACCCCC@AFAAC
@31DOL:00186:00273
TCTCTATGCGCTCCACATGTCTAAGGT
+
BBBC@@ACBBBAA@DCBBBDAAA@CAC
@31DOL:00189:00250
ACGAGTGCGTTCCCCATGTCGTAGG
+
A?9<<CCBBC6444/99911////,
@31DOL:00189:00277
ATATCGCGAGGGTATGGAAGACTCTATA
+
BA?@@BBBBCBABBBB?B@BBBBB?>@>
@31DOL:00191:00285
CGTGTCTCTAGGCACAGGATTTTGTGTAG
+
B??ACBCCCCCABBBBC@@===6=@@ACC
@31DOL:00194:00263
ACGAGTGCGTTCCCCATGTCGTAGGTACTCATC
+
AA?AABCB=:2444,9@@ABCCCC@A;<<CCBB
@31DOL:00195:00262
ACGAGTGCGTTCCCCATGTCGTAGGTACTC
+
@><>BBBBBB=?==699@@>A@AA?B;<<B
@31DOL:00196:00273
TGATACGTCTCCTTCCTTAGTTACTTCA
+
@@BBBBCBBAB@CBC@BB>@@?BBB@BC
@31DOL:00196:00284
ACGAGTGCGTTCCCCATGTCGTAGGTACTC
+
?@?@BBCA992444,9@@ACCFCC@@?@@C
@31DOL:00198:00279
ACGAGTGCGTTCCCCATGTCGTAGGTACTC
+
?@?ABBCBBA==99299;;ABA@?=?;;9@
@31DOL:00150:00345
ATATCGCGAGGGTATGGAAGACTCTATA
+
BABAABDCDCC>DCBC@A?BBBBCAAA@
@31DOL:00151:00320
ATCAGACACGGACACAGCAGAACACAC
+
@>BBBB?BBC@BBAAACCDCB@BBBBB
@31DOL:00152:00308
AGCACTGTAGCTGTCACTAGTTACTTGT
+
@@CCCBDCBBBAB@@BCCDAB@BDB?BC
@31DOL:00152:00332
ACGAGTGCGTTCCCCATGTCGTAGGTACGTC
+
;;?@@@ABGCIKII9A=<1<;;--*,,,,,0
@31DOL:00153:00321
ATATCGCGAGGGTATGGAAGACTCTATA
+
CA??@BCCABB>ABBB?D?BCCBBAA>?
@31DOL:00153:00342
ACGAGTGCGTTCCCCATGTCGTAGGTACTC
+
AA?@@BCB=92444,9>>@BCCCF@A9;;C
@31DOL:00157:00332
TGATACGTCTCCTTCCTTAGTTACTTCA
+
BBBBBBCBBBB?B@C@C@BBB?BBB?BC
@31DOL:00161:00312
ACGAGTGCGTTCCCCATGTCGTAGGTACTC
+
@ABA@@CC@@>ACE:C<<<>>>9958999>
@31DOL:00161:00325
ACGAGTCCGTTCCCCATGTCGTAGGTACTC
+
CCCABBC@BA>BCC:C:<<AAA9;8;@@@@
@31DOL:00162:00316
TGATACGTCTCCTTCCTTAGTTACTTCA
+
BBBBBBCBBBB?@@B@BBBAB?BBE?BC
@31DOL:00164:00326
TAGTATCAGCCTCGCCATGACGAAGGTATTCC
+
BBDBBBDAA@?@@;98<AB?A;:6;<@@@695
@31DOL:00169:00327
ATATCACGAGGGTATGGAAGACTCTATAG
+
BBA??BBBBBB>CEBB>@>ACCCC?<@7;
@31DOL:00171:00342
ACGAGTGCGTTCCCCATGTCGTAGGTACTC
+
BA?@BBCC=:2444,9>?@@BBAC@B;<;B
@31DOL:00172:00328
ACGAGTGCGTTCCCCATGTCGTAGGTACTC
+
BDBBBBBBCD>A??4?;<9@@@9958948>
@31DOL:00177:00306
ACGAGTGCGTTCCCCATGTCGTAGGTACTC
+
?@?AABCBBA=?==2==??BCCCB@A:;;C
@31DOL:00177:00317
AGCAGACACGGACACAGCAGAACACAC
+
@BBBA>BDDD>@?BBBBBBCA@BAB@@
@31DOL:00177:00326
ATCAGACACGGACACAGCAGAACACAC
+
BBBBBBBBBB@B?====?=>@>AAABB
@31DOL:00178:00313
ATCAGACACGGACACAGCAGAACACAC
+
B>>?AABBBB?CBBBBBDCCB?AACAC
@31DOL:00178:00346
TCTCTATGCGTTCCACATGTCTAAGGT
+
CBCDCCDCBBB@B?@BBBBBBCA@C@E
@31DOL:00180:00329
TAGTATCAGCCTCGCCATGACGAGGTATTCC
+
CBBBBCECCA>==;;9<CDCCCAB?@CB=@=
@31DOL:00180:00346
ACGAGTGCGTTCCCCATGTCGTAGGTACTC
+
AA>@BBCB=92444,9>>@BBBCC@B;<;C
@31DOL:00181:00334
ACGAGTGCGTTCCCCATGTCGTAGGTACTC
+
CCCCBBCB??=AHDAC<@<@@@9958948>
@31DOL:00182:00349
ACGAGTGCGTTCCCCATGTCGTAGGTACTC
+
AA??BBDB=:2444,9>?@BBBBC@CA@@C
@31DOL:00183:00339
ACGAGTGCGTTCCCCATGTCGTAGGTACTC
+
AA?@@BCA992444,9@@@ACBBB@@A@BC
@31DOL:00184:00309
CGTGTCTGTAGAGGC
+
BBBBCBDCBBBBC@C
@31DOL:00185:00309
ACGAGTGCGTTCCCCATGTCGTAGGTACTC
+
BB>ABBCB=92444,9??@BDCCC@AAAAC
@31DOL:00186:00301
TACTGAGCTACCACACATCAGAAAGATTG
+
49@>>>>9744249444444444-48650
@31DOL:00187:00324
ACGAGTGCGTTCCCCATGTCGTAGGTACTC
+
>>?ABBBBAA>A??6?9;;@BB@@=?;;;A
@31DOL:00188:00342
TAGTATCAGCCTCCCA
+
BBB??@A@91,-00)(
@31DOL:00188:00346
ATATCGCGGGGGTATGGAAGACTCTAT
+
BA?9::84888+9@;@>B?CCCCGCA>
@31DOL:00189:00338
AGCACTGTAGCTCGTCACTAGTTACTTGTG
+
;AABBFB@AB<<99?A@AAABA64495498
@31DOL:00190:00346
ACGAGTGCGTTCCCCATGTCGTAGGTACTC
+
CBABECC@=92999-9@@B@@@9968?>>A
@31DOL:00192:00338
TAGTATCAGCCTCGCCATGATCGAAGG
+
4444:9444::>4448////////,/5
@31DOL:00192:00340
ACGAGTGCGTTCCCCATGTCGTAGGTACTC
+
BB?ABBCB992444,9??@BCCCC@B?@@C
@31DOL:00193:00333
TCTCTATGCGCTCCACATGTCTAAGGT
+
BBBCAAACBBBBC@DDCBAAABB@CCC
@31DOL:00195:00341
ACGAGTGCGTTCATGTCGTAGGTACTC
+
@@?AABBB?B?CDBBCBCB@@@A@AAC
@31DOL:00196:00322
CGTGTCTCTAGGCACAGGATTTTGTGTAG
+
@AAABBCDCAB@BBBB@?;;991;B?CCC
@31DOL:00197:00307
TACTGAGCTACACACACAGAAAGATTGGT
+
AAABBBDBBBBBAABCBB;;4-9>>;@?B
@31DOL:00199:00319
ACGAGTGCGTTCCCCATGTCGTAGGTACTC
+
BB?ACBBBCB@BBC:FDCC@A@BB@ABFBD
@31DOL:00151:00356
ATCAGACACGGACACAGCAGAACACAC
+
@@BABABBBC?BBBBBBECCC@BBBBC
@31DOL:00153:00370
ACGAGTGCGTTCCCCATGTCGTAGGTACTC
+
BB@>@BCC@=6944,99@@BCBAB??9<;B
@31DOL:00153:00374
TCTCATGCGCTCCACATGTCTAAGGT
+
BBAAAAABA@>@@AABBCCCAA?A@C
@31DOL:00153:00378
TAGTATCAGCCTCGCCATGACGAAGGTATTCC
+
;9>99<B=:>@;1-,*,/8:::D@B@<==@C;
@31DOL:00156:00390
CGTGTCTCTAGGCACAGGATTTTGTGTAG
+
AABBBDDCBBB@CBBBB?;9991;@?CCC
@31DOL:00156:00391
ACGCTCGTACCATGCCAGGTAGCAGAGAC
+
BB994;444964;::69424//,,,,,,0
@31DOL:00158:00388
ACGAGTGCGTTCCCCATGTCGTAGGTACTC
+
BBB>@BCBBC?BEC:C@A@CAA9;48999>
@31DOL:00162:00366
ACGAGTGCGTTCCCCATGTCGTAGGTACTC
+
AA?@@@BBDC@AA?6?9;9>AA8:78999>
@31DOL:00163:00367
ATATCGCGAGGTATGGAAGACTCTATA
+
BB???BBBCC@CCCC>@>@BBBC??@@
@31DOL:00164:00382
TGATACGTCTCCTTCCTTAGTTACTTCA
+
AABBBBCBBBB@D@C@BBBBB?BBB@AB
@31DOL:00166:00364
ACGCTCGACATGCCCAGGTACAGGAG
+
BBBBBBBBDCC@@@<>B@BBBBB@AC
@31DOL:00167:00368
ACGAGTGCGTTCCCCATGTCGTAGTACGTC
+
ABBBBBBAAA@ABC:C<<2<<>--,,,,,0
@31DOL:00169:00362
TAGTATCAGCCTCGCCATGACGAAGGTATTCC
+
BAB@@ACCCCE??@@=@A@>A;:6<?9998<5
@31DOL:00169:00371
ACGAGTGCGTTCCCCATGTCGTAGGTATCTG
+
ABBAABBAAA?BCC:EAA=<<<11,0;:/33
@31DOL:00170:00366
ACGAGTGCGTTCCCCATGTCGTAGGTACTCA
+
?@?ABBCB=92444,9999ABB@@=@;;;CC
@31DOL:00171:00388
TGATACGTCTCCTTCCTTAGTTACTTCA
+
BDCCBCBBBCCAB;<79>>894499<>?
@31DOL:00172:00382
TCTCTATGCGCTCCACATGTCTAAGGT
+
AACCCCCCBBCBB@CDCBBAAECCC@D
@31DOL:00172:00398
ACGAGTGCGTTCCCCATGTCGTAGGTACTC
+
BB?@BBCA992444-9BBABDBBB@@@@AC
@31DOL:00173:00380
ACGAGTGCGTTCCCCATATCGTAGGTACTC
+
CCBB???BCB@BBC:CB?=99999489448
@31DOL:00173:00399
ACGAGTGCGTTCCCCACTGTCGTAG
+
BBA@?@CC>>?:;;01///,778--
@31DOL:00174:00393
ACGAGTGCGTTCCCCATGTCGTAGGTACTC
+
AA>@@BCB=:2444,9=@@BCCCCBA9<<C
@31DOL:00177:00379
ACGAGTGCGTTCCCCATGTCGTAGTAC
+
BBBBBBCCCC=?@@4@49/772,,,,,
@31DOL:00181:00380
AGAGTGCGTTCCCCATGTCGTAGGTACTC
+
AAABCCA882888,9>@@BECCC@@@AAC
@31DOL:00182:00362
ACGAGTGCGTTCCCCATGTCGTAGGTACTC
+
AA?ABBCA992444,9@@ABDCCC@AAABC
@31DOL:00183:00366
ATCAGACACGGACACAGCAGAACACAC
+
?<?ABBBBBB?BBBCBBGCBB@AABBB
@31DOL:00183:00384
ACGAGTGCGTTCCCCATGTCGTAGTACGTC
+
CB@AABDBBB>AA?4?999>>8//.///..
@31DOL:00184:00358
CGTGTCTCTAGGCACAGGATTTTGTGTAG
+
AAAAACFDCAA?BCBB@:9444,9@ACCE
@31DOL:00185:00351
ATCAGACACGGACACAGCAGAACACAC
+
997988:;1/,/8/4494444598448
@31DOL:00186:00379
ACGAGTGCGTTCCCCATGTCGTAGGTACTC
+
AA??BBBBBB@BDF:E:<;?@@99689999
@31DOL:00187:00372
ACGAGTGCGTTCCCCATGTCGTAGGTACTC
+
@93499444499992?44/8////,.///4
@31DOL:00188:00367
ACGAGTGCGTTCCCCATGTCGTAGGTACTC
+
@@?BCBB@992999/9??>ACDCC@@AABB
@31DOL:00188:00390
TACTGAGCTACCACACACAGAAAGATTGGTG
+
<<<<9AA9888299444999=A644;24233
@31DOL:00189:00352
ACGAGTGCGTTCCCCATGTCGTAGGTACTC
+
BB>ABBB=@>2999-9999@@@AB>AAAAC
@31DOL:00189:00398
ACGAGTGCGTTCCCCATGTCGTAGGTACTC
+
?A?ABBCB992444,9>>@CCCCCA?@@@C
@31DOL:00189:00399
ACGAGTGCGTTCCCCATGTCGTAGGTACTC
+
?A?ABBCA992444,9>>>ACBBB@@A@BC
@31DOL:00191:00390
ACGAGTGCGTTCCCCATGTCGTAGGTACTC
+
AA?ABBCCBA=?==6=9;;@BB??=?;<<B
@31DOL:00194:00381
ACGAGTGCGTTCCCCATGTCGTAGGTACTC
+
AA>@@BCB?=6944,9?ABCCCCCAA?@@C
@31DOL:00195:00357
CGTGTCTCTAGGCACAGGATTTTGTGTAG
+
BBBBCBCBBBB@BBBBB@BCCC:ADACCC
@31DOL:00198:00397
ACGCTCGACATGCCCAGGTACAGGAG
+
@BBBBABBCCB;;;89B@BBCCD@CB
@31DOL:00199:00361
ACGAGTGCGTTCCCCATGTCGTAGGTACTC
+
BAACBBBA==;@==4?9<<>@@>@=?@@@C
@31DOL:00151:00410
AGCACTGTAGCTGTCACTAGTTACTTGT
+
;<CCCBAC@BBA@@@BCCEA?=A@>=AC
@31DOL:00153:00413
ACGAGTGCGTTCCCCATGTCGTAGGTACTC
+
BA?@@@CCDB>@==6=9;;AAA8:78999>
@31DOL:00155:00422
ATCAGACACGGACACAGCAGAACACAC
+
ABBBBAABBB?BBBDECECCB@BBBBB
@31DOL:00159:00414
CGTGTCTCTTACGGCACAGGATTTTGTGGTAGAG
+
494449///,/667:A=4/,////*///,/////
@31DOL:00159:00426
ACGAGTGCGTTCCCCATGTCGTAGGTACTC
+
B@?AAABBCB=?==6=99;=CA8848999>
@31DOL:00159:00444
TAGTATCAGCCTCGCCATGACGAAGGTATTCC
+
BBCAABCEBB@@A998;AA>>;:6;?@@@595
@31DOL:00162:00444
ACGAGTGCGTTTCCCCATGTCGTAGGTACTC
+
AA??BBCB944-999/9?@@BDCAB?B;<;B
@31DOL:00164:00414
ACGAGTGCGTTCCCCATGTCGTAGGTACTC
+
BA?@@BCA992444,9@@ABDCCC@AA@AC
@31DOL:00165:00444
ACGAGTGCGTTCCCCATGTCGTAGGTACTC
+
@A?@@BCDBA=?=96===>BCBBB?@9<;B
@31DOL:00167:00437
CGTGTCTCTAGGCACAGGATTTTGTGTAG
+
AAAABDDDCBB@BBB@;:4444,9@@BCC
@31DOL:00167:00441
AGCACTGTAGATGTCACTAGTTACTTGT
+
@AAABCCCABCCBBACCFC998:??=AC
@31DOL:00170:00437
ACGAGTGCGTTCCCCATGTCGTAGGTACTC
+
BA???@ABBB@BCE:C:::@AA8=<<999?
@31DOL:00170:00440
ACGAGTGCGTTCCCCATGTCGTAGGTACTC
+
BBBBBBCBA>6944,49;;CCC@B>@;;9?
@31DOL:00171:00423
CGTGTCTCTAGGCACAGGATTTTGTGTAG
+
<<<A@@>>@9429=8=9999@>4??9994
@31DOL:00172:00401
ACGAGTGCGTTCCCCATGTCGTAGGTACTC
+
BBBABBBA992444,9??@BCCCCABA@@D
@31DOL:00172:00417
ACGAGTGCGTTCCCCATGTCGTAGGTACTC
+
BBBBBBCBDB?A??6?9<;>>>9958989=
@31DOL:00173:00408
AGCACTGTAGCTGTCACTAGTTACTTGT
+
;<CCEBFC@BBA@@@BCCE@?=A@>;@C
@31DOL:00173:00436
ACGAGTGCGTTCCCCATGTCGTAGGTACTC
+
CDBBDBBBAA=@@@6B>><11111,.///6
@31DOL:00174:00417
TGATACGTCTCCTTCCTTAGTTACTTCA
+
BB@?BBBBBBB@B@D@C@BBB?BBB@BC
@31DOL:00175:00433
ACGAGTGCGTTCCCCATGTCGTAGGTACTC
+
BBB@BBBA992444,9@@ABDCCC@BAABC
@31DOL:00177:00409
ACGAGTGCGTTCCCCATGTCGTAGGTACTC
+
ACABBBA>992999-9>>?ACBBB@BB@@>
@31DOL:00177:00416
ACGCTCGACATGCCCAGGTACAGGAG
+
A@BBBBBBBCB99;89B@BBBBB?BC
@31DOL:00178:00437
ACGAGTGCGTTCCCCATGTCGTAGGTACTC
+
AA?AAABBDB?AA?9?;;9BBB@?>@;;;A
@31DOL:00179:00425
ACGAGTGCGTTCCCCATGTCGTAGGTACTC
+
AA?ABBCA992444-9AA@AGCBB@@@@AC
@31DOL:00184:00405
AGCACTGTAGCTGTCACTAGTTACTTGT
+
@ACCCCCCABBCBCBBCDDBA>A>>=@C
@31DOL:00185:00406
ACGAGTGCGTTCCCCATGTCGTAGGTACTC
+
BA?AABCA992444,9@@@BCCCC@BA@AC
@31DOL:00187:00409
ACGAGTGCGTTCCCCATGTCGTAGGTACTC
+
AA?AABCB=92444,9@@ABCCCC@BAA@C
@31DOL:00188:00407
ACGAGTGCGTTCCCCATGTCGTAGGTACTC
+
BB?ABBCA992444-9@@@BCCBB@@AABC
@31DOL:00189:00400
TCTCTATGCGCTCCACAAGTCTAAGGTACTG
+
BBBCAABCBBBAA@BBB@CC@@@=>@CBCCC
@31DOL:00190:00424
ACGAGTGCGTTCCCCATGTCGTAGGTACTC
+
AA?ABBCB992444,9??@BFCCC@@9<<C
@31DOL:00191:00433
TGAAACGTCTCCTTCCTTAGTTACTTCAGTGC
+
;444-8@@ABG@C?B@ECCBB?ABB@BAA???
@31DOL:00192:00413
CGTGTCTCTAGGCACAGGATTTTGTGTAG
+
A@BBBCCCA@?>@BA;;=9944,9BAACD
@31DOL:00194:00410
ACGAGTGCGTTCCCCATGTCGTAGGTACTC
+
CCBABCC??=;===2?9999999958999@
@31DOL:00195:00432
ACGAGTGCGTTCCCCATGTCGTAGGTACTC
+
AA?ABBCBBA=?=929=@@BBB??=?;;;B
@31DOL:00196:00423
ACGAGTGCGTTCCCCATGTCGTAGGTACTC
+
@@?ABBC;442994-9@@@ACGCB@AA@AC
@31DOL:00197:00410
ACGAGTGCGTTCCCCATGTCGTAGGTACTC
+
?A?AABCB=:2444,999;BCBAB?A;<<B
@31DOL:00197:00440
ACGAGTGCGTTCCCCATGTCGTAGGTACTC
+
ABBBBBBBBC@CEC:C??>9;;>@>@<<=C
@31DOL:00197:00441
TAATATCAGCCTCGCCATGACGAAGGTATTCC
+
B?@BBBBBEC@BB@@=>BBBBBB@B@CCCAAA
@31DOL:00198:00432
CGTTTCTCTAGGCACAGGATTTTGTGTAG
+
:444-9BB?@ACAABCF@CCCC:;;;@AA
@31DOL:00151:00469
ACGAGTGCGTTCCCCATGTCGTAGGTACTC
+
BB?@BBCA992444,9A@@BCGCC@BAAAC
@31DOL:00152:00476
ATATCGCGAGGGTATGGAAGACTCTATA
+
BAAABBBB?@@>?@BB=A>ACCCCAAB?
@31DOL:00152:00483
ACGAGTGCGTTCCCCATGTCGTAGGTACTC
+
@@>@BBCB=:2944,9=@@BCB@B?B;<<C
@31DOL:00153:00465
TAGTATCAGCCTCGCCATGACGAAGGTATTCC
+
BBCBBBCBBBA:99C@CIFCCBB?CDCCC@C@
@31DOL:00153:00470
TCTCTATGCGCTCCACATGTCTAAGGT
+
BBCCAAACBBBBB@CDCDBBAAA?A@C
@31DOL:00161:00452
TGATACGTCTCCTTCCTTAGTTACTTCA
+
BBBBBBCBABB@C@C@C@ABB@BBB@BB
@31DOL:00161:00465
ACGAGTGCGTCCCCATGTCCGTAGGTACTC
+
BBBBACBA:9444/9@>11,1;11,.////
@31DOL:00161:00468
ATATCGCGAGGGTATGGAAGACTCTATA
+
BA?@ACCCCCC@DCCCAEACCDCB89:?
@31DOL:00161:00479
ACGAGTGCGTTCCCCATGTCGTAGGTACTC
+
BA?AABCB=:2444,9@@ABCCCCABAAAC
@31DOL:00162:00465
ACGAGTGCGTTCCCCATGTCGTAGGTACTC
+
AA?AAACBB@6994,99@>BCCCC@A:<;B
@31DOL:00165:00490
TCTCTATGCGCTCCACATGTCTAAGGT
+
BBCCAAABBBBBB@CCCDBAAAA?BAC
@31DOL:00166:00495
ACGAGTGCGTTCCCCATGTCGTAGGTACTC
+
AA?AABCB?=2444,9??ABCCCCAB@@@C
@31DOL:00167:00467
ACGAGTGCGTTCCCCATGTCGTAGGTACTC
+
B@???BCBA>6944,9=@@BCCBB?A9<<C
@31DOL:00167:00489
ATCAGACACGGACACAGCAGAACACAC
+
BBBBB@BBBB?BBBCEDEDCEAAABBB
@31DOL:00174:00468
TCTCTATGCGCTCCACATGTCTAAGGT
+
BBCCCCCCCBCBC@CCBBAA@AA@C@C
@31DOL:00176:00479
ACGAGTGCGTTCCCCATGTCGTAGGTACTC
+
@@?AABCC?=6944,9??ABDCCC@A:<;C
@31DOL:00177:00488
ACGAGTGCGTTCCCCATGTCGTAGGTACTC
+
AA?AABCB992444,9@@ABHCCC@@A@AC
@31DOL:00178:00490
ACGAGTGCGTTCCCCATGTCGTAGGTACTC
+
AA?AABCB==2444,9?AACCCCC@?A@AC
@31DOL:00179:00467
ATCAGACACGGACACAGCAGAACACAC
+
BBBBBBBBBB?BBBABDEDDC?AABBB
@31DOL:00180:00467
TAGTATCAGCCTCGCCATGACGAAGGTATTCC
+
BBC::ADDCCBB@AABCBBCDBA?A?AAA>A<
@31DOL:00182:00497
ACGAGTGCGTTCCCCATGTCGTAGGTACTC
+
AA?AABCBA@=?==6A;;;BBBAC@B<<<C
@31DOL:00183:00456
ACGAGTGCGTTCCCCATGTCGTAGTAC
+
ABB?A?BBCC@C??6B<;1<;7*****
@31DOL:00185:00485
ACGAGTGCGTTCCCCATGTCGTAGGTACTC
+
AA?ABBCB=92444,9@AACCCBB@>@@AC
@31DOL:00185:00490
ACGAGTGCGTTCCCCATGTCGTAGGTACTC
+
AA>@@ABBCC@CBB9B???BBBBB@A9<;C
@31DOL:00189:00478
TCTCTATGCGCTCCACATGTCTAAGGT
+
BBCCCCBBBBBBB@CDBCCDCEB@C@C
@31DOL:00189:00483
TAGTATCAGCCTCGCCATGACGAAGGTATTCC
+
BBDBBBDBBA?=@;;7;@C>>;429<>@A696
@31DOL:00189:00496
ACGAGTGCGTTCCCCATGTCGTAGGTACTC
+
B@?AABCB?=2444,9@@ACDGCCBA?@@C
@31DOL:00190:00456
TACTGAGCTACACACACAGAAAGATTGGT
+
??=BBBDB>BBBBBCB;;444-99959?B
@31DOL:00190:00495
TACTGAGCTACACACACAGAAAGATTGGT
+
BBBBBBDBBBBBBAAA;>988-9>?>B?B
@31DOL:00191:00462
ACGAGTGCGTTCCCCATGTCGTAGGTACTC
+
BB?AABCB=:2444,9@@ABCCCC@BAA@D
@31DOL:00191:00480
ACGAGTGCGTTCCCCACTGTCGT
+
BBBAACB@7;,111+1////9:/
@31DOL:00191:00482
CGTGTCTCTAGGCACAGGATTTTGTGTAG
+
AAAABBCDCBB?AB@==>@@992@BBBCD
@31DOL:00191:00492
ACGAGTGCGTTCCCCATGTCGTAGGTACTC
+
BA?AAACBBB6994,9=@@BCCCF@A?@@C
@31DOL:00191:00498
ACGAGTGCGTTCCCCATGTCGTAGGTACTC
+
AA?AABCB?=6994,9?ABBCCCCAA?@@C
@31DOL:00194:00467
ACGAGTGCGTTCCCCATGTCGTAGGTACTC
+
BA?AABCB=92444,9@@ABCBBB@AA@AC
@31DOL:00195:00467
ACGAGTGCGTTCCCCATGTCGTAGGTACTC
+
BBB>>>AAAA@ABC:F::9=A>9958999>
@31DOL:00196:00469
TACTGAGCTACACACACAGAAAGATTGGT
+
A@@@AABA?AAA@@CC;;444-99969>@
@31DOL:00196:00495
TCTCTATGCGCTCCACATGTCTAAGGT
+
AAA@@@A@@A@996<CDBBC@AA@ACN
@31DOL:00197:00455
ACGAGTGCGTTCCCCATGTCGTAGGTACTC
+
>>>BBBBBBB?BCD:D::9=@@>>=>;99>
@31DOL:00199:00495
CGTGTCTCTAGGCACAGGATTTTGTGTAG
+
AAAABBCCG@@=?B@;?<9944,9@BACB
@31DOL:00150:00516
CGTGTCTCTAGGCACAGGATTTTGTGTAG
+
AABBBCCDCBB@BBB@@:9444,9@ACDD
@31DOL:00150:00542
ATCAGACACGGACACAGCAGAACACAC
+
@BBAAAAACB?BBBCDCCCCB@BBBBB
@31DOL:00151:00506
ACGAGTGCGTTCCCCATGTCGTAGGTACTC
+
BB>??BCBB@6944,9?@@ACCCC@CA@@B
@31DOL:00151:00543
ACGAGTGCGTTCCCCATGTCGTAGGTACTC
+
BA?AABCA;;2444,9@@@BCCCC@BAAAC
@31DOL:00153:00540
AGCACTGTAGCTGTCACTAGTTACTTGT
+
;<CCCCCCBBBBA@@BCCEA@=A??=AD
@31DOL:00154:00547
ATATCGCGAGGGTATGGAAGACTCTATAGAGG
+
?A@AABBBBAA>BBBD@B@ABBBC@@?>;0,*
@31DOL:00156:00544
TAGTATCAGCCTCGCCATGACGAAGGTATTCC
+
BBDBBBDBBB?==@>=@AB>>;:6;<@@@6<5
@31DOL:00157:00531
ACGAGTGCGTTCCCCATGTCGTAGGTACTC
+
AA?ABBCA992444,9>>>CCBCC@A@@@C
@31DOL:00157:00544
ACGAGTGCGTTCCCCATGTCGTAGGTACTC
+
CCBB?@A@AB@BBB:FC:;;<;@@=@BBBC
@31DOL:00160:00528
ACGAGTGCGTTCCCCATGTCGTAGGTACTC
+
BB?@BBCA992444,9@@ACCCCC@BBBBC
@31DOL:00163:00513
ACGAGTGCGTTCCCCATGTCGTAGGTACTC
+
BB?ABBCB==2944,9=@@BCCCC@B@@@C
@31DOL:00163:00526
ACGAGTGCGTTCCCCATGTCGTAGGTACTC
+
BA?AABCB=92444,9@@ACCCCC@BAAAC
@31DOL:00164:00523
ACGAGTGCGTTCCCCATGTCGTAGGTACTC
+
B@>@ABCB992444,9>>@BFCCC@BAA@C
@31DOL:00165:00502
ACGAGTGCGTTCCCCATGTCGTAGGTACTC
+
BB<?BBCB==2444,9=>@BCDCCCB@@@C
@31DOL:00170:00524
TACTGAGCTACCACACACAGAAAGATG
+
9<<44;B434494444444444-4444
@31DOL:00172:00531
ATCAGACACTCGGACACAGCAGAACACACAG
+
9>>84/.////7,//9997////,/884...
@31DOL:00173:00539
CGAGTGCGTTCCCCATGGTAGGTACTC
+
??BCCCD==;@@@6@CH@CCCA@@@BB
@31DOL:00174:00511
ACGCTCGACATGCCCAGGTACAGGAG
+
BBBBBBBBCCB???<>B?BCBDB@BC
@31DOL:00174:00521
ACGAGTGCGTTCCCCATGTCGTAGGTACTC
+
AA?AAABBBC?BBB9B;:9ABA8:78999@
@31DOL:00175:00530
ACGAGTGCGTTCCCCATGTCGTAGGTACTC
+
AA?AAACBBA=?=929=@>BECCC@A@@AC
@31DOL:00177:00510
ACGAGTGCGTTCCCCATGTCGTAGGTACTC
+
AA???BCBA>6944,44;;BCB@B>@;;;?
@31DOL:00178:00544
ACGAGTGCGTTCCCCATGTCGTAGT
+
BB?===BCCC>?994994/772***
@31DOL:00179:00509
AGCACTGTAGCTGTCACTAGTTACTTGT
+
@@DCCBACBBBB@@@BCCC@?=@??=AD
@31DOL:00182:00513
TACTGAGCTACACACACAGAAAGATTGGT
+
@@@ABADBB?@B@@FA;;444-9>>;@?B
@31DOL:00185:00517
TCTCTATGCGCTCCACATGTCTAAGGT
+
BCBC<:<A?>>;;;=DBCCE;<=?BAB
@31DOL:00187:00521
TCTCTATGCGCTCCACGTCTAAGGTACTG
+
BBCCAABEBCCAB@CDCBBBB?B>BBCCC
@31DOL:00189:00527
ACGCTCGACATGCCCAGGTACAGGAG
+
BBAABCBCC:::CC?9:;;BCCHABC
@31DOL:00191:00504
TCTCTATGCGCTCCACTATGTCTAAGGT
+
9944444499611,//////44442494
@31DOL:00194:00544
TAGTAGCCTCGCCATGACGAAGGTATTCC
+
BBCBA@=8889859>@>>99696999595
@31DOL:00194:00546
ACGAGTGCGTTCCCCATGTCGTAGGTACTC
+
AA?ABBCA992444,9@@@BCGBC@AAAAC
@31DOL:00199:00505
TAGTATCAGCCTCGCCATGACGAAGGTATTCC
+
BBBBCDCBBBE==996;@C>>9459<>?>695
@31DOL:00154:00563
ACGAGTGCGTTCCCCATGTCGTAGGTACTC
+
AA???BCB=92444,9=@@BDCCC@C@@AC
@31DOL:00155:00581
ACGAGTGCGTTCCCCATGTCGTAGGTACTC
+
BB???BCC=92444,9@AACCCBB@>@@@C
@31DOL:00157:00556
ACGAGTGCGTTCCCCATGTCGTAGGTACTC
+
BBBBBBBB=:2444-9??@BBBCC@@AABB
@31DOL:00157:00593
ATATCGCGAGGGTATGGAAGACTCTATA
+
BB@?@CDDCCC@CBBB=@>ACCBCA@A?
@31DOL:00160:00564
TGATACGTCTCCTTCCTTAGTTACTTCA
+
BBB@ABBBBBB@@@B@BBBAA?BBB@BC
@31DOL:00160:00568
AGCACTGTAGCTGTCACTAGTTACTTGT
+
<<CCCBA@BBBA@@@BCCD@@>@??=@C
@31DOL:00161:00573
ATCAGACACGGACACAGCAGAACACAC
+
?AA@@@AA@=<>>===>B:;=@AAAAA
@31DOL:00161:00592
ACGAGTGCGTTCCCCATGTCGTAGGTACTC
+
BB???BCB>>2444,9@@ABCBBB@ABBDC
@31DOL:00164:00550
ACGAGTGCGTTCCCCATGTCGTAGGTACTC
+
BBBBBBBBBB?CHH:CAA@@>>>>;>999>
@31DOL:00170:00578
ACGAGTGCGTTCCCCATGTCGTAGGTACTC
+
BA?@BBCC=92444,9@@ACCCCC@BBBDC
@31DOL:00171:00569
ACGCTCGACATGCCCAGGTACAGGAG
+
BB>@ABB@@ACECC@AA?ABCCCB??
@31DOL:00171:00582
AGCACTGTAGCTGTCACTAGTTACTTGT
+
;<CCCBAA@BBA@@@BCCDBB?BAA?BC
@31DOL:00175:00576
AGCACTGTAGCTGTCACTAGTTACTTGT
+
:;4499?99444444>>>9992449244
@31DOL:00176:00560
ACGAGTGCGTTCCCCATGTCGTAGGTACTC
+
AA>@@BCB992444,9@@ACCCCC@BAABC
@31DOL:00178:00561
CGTGTCTCTAGGCACAGGATTTTGTGTAG
+
BBBCCCCABAC@BBBCC?9;991;@?ABC
@31DOL:00180:00561
TGATACGTCTCCTTCCTTAGTTACTTCA
+
CBBBBBBBBBC@C@CCC@ACBAAA@A@?
@31DOL:00180:00588
ACGAGTGCGTTCCCCATGTCGTAGGTAT
+
ABBBBBBDB@8944-9991;86//,./8
@31DOL:00181:00559
ACGAGTGCGTTCCCCATGTCGTAGGTACTC
+
AA?ABBCA992444-9@@ABCCCC@BAAAC
@31DOL:00183:00563
CGTGTCTCTAGGCACAGGATTTTGTGTAG
+
BBCCCCAAADBACCCCCACCEB6?A@ACC
@31DOL:00186:00550
ACGAGTGCGTTCCCCATGTCGTAGGTACTC
+
BB?ABBCA992444,9@@@CCCCC@BA@@C
@31DOL:00186:00596
ACGAGTGCGTTCCCCATGTCGTAGGTACTC
+
AA>@@BCB?=6944,9=@@CCCCC@B;<<B
@31DOL:00187:00586
ATCAGACACGGACACAGCAAGAACACAC
+
C;<;>>:11/,/688////,/8,////4
@31DOL:00190:00579
ACGAGTGCGTTCCCCATGTCGTGGTACTC
+
BBBBBBCB=92444,9??@BBDC@CCB?A
@31DOL:00190:00591
ACGAGTGCGTTCCCCATGTCGTAGGTACTC
+
AA?AABCA992444,9>>>ACCCC@@AABC
@31DOL:00191:00565
ACGAGTGCGTTCCCCATGTCGTAGGTACTC
+
AA?AABCB=92444,9@@ABCCCC@BA@AC
@31DOL:00193:00585
ATCAGACACGGACACAGCAGAACACAC
+
BBBBBBABBB@>=9;;@A@@@>B@@@B
@31DOL:00198:00562
TACTGAGCTACACACACAGAAAGATTGGT
+
BBCDBDCB79;@@@?BAA99914>@=@;:
@31DOL:00198:00596
ACGAGTGCGTTCCCCATGTCGTAGGTACTC
+
AA?AABCB?=6944,99;;BCB@@<@;;;A
@31DOL:00152:00626
TAGTATCAGCCTCGCCATGACGAAGGTATTCC
+
CBBBBBCAA@?@@;97;>C>@;959<999695
@31DOL:00152:00634
ACGAGTGCGTTCCCCATGTCGTAGGTACTC
+
BA?AABCBB=;==92=@ABBBCCCA@?@@C
@31DOL:00153:00615
TGATACGTCTCCTTCCTTAGTTACTCAGTGT
+
BBBABBCBBDF@DBA=@@@;:8<CDCCDCB=
@31DOL:00154:00611
ACGAGTGCGTTCCCCATGTCGTAGGTACTC
+
BB?ABBCBBB>AA?6??AABBCCBAA?@@C
@31DOL:00154:00638
ACGAGTGCGTTCCCCATGTCGTAGGTACTC
+
BBBBB??ACC@CCC9CCCCCCC@@=@@A@A
@31DOL:00155:00617
ACGAGTGCGTTCCCCATGTCGTAGGTACTC
+
AA?@@BCB=:2444,9>?@CCCCCAA?@>C
@31DOL:00156:00608
ACGCTCGACATGCCCAGGTACAGGAG
+
AAB?@@BBCEC@@@>?C@CBBBB@BB
@31DOL:00158:00641
CGTGTCTCTAGGCACATGGATTTTGTGTAG
+
BC;;113@===@>;=111?>;>?6A>;>BA
@31DOL:00160:00631
ACGAGTGCGTTCCCCATGTCGTAGGTACT
+
BBBBBBAA@@?@CC:C::;?CA=?;>999
@31DOL:00162:00645
ACGAGTGCGTTCCCCATGTCGTAGGTACTC
+
AA?AAAAAAA?AFD:C::;BAA9:78999@
@31DOL:00163:00627
ACGAGTGCGTTCCCCATGTCGTAGGTACTC
+
BB@ABBDBBB@BCC:DAAAB<;;C@@;<<@
@31DOL:00164:00621
ACGAGTGCGTTCCCCATGTCGTAGGTACTC
+
AA?ABBCBB=;==92??A@BCDCC@A?@@C
@31DOL:00165:00615
TCTCTATGCGCTCCACATGTCTAAGGT
+
=@=A<<<CDCCCC?BDA@B;;<<@B@<
@31DOL:00166:00616
ACGAGTGCGTTCCCCATGTCGTAGGTACTC
+
BA?ABBCB@=6944,9=@@CCCCC@C:;;C
@31DOL:00166:00617
ACGAGTGCGTTCCCCATGTCGTAGTACGTC
+
BCCAABCBBE?BEC:D??2>>>11.///.4
@31DOL:00170:00609
TGATACGTCTCCTTCCTTAGTTACTTCA
+
BBBBBBCBBCD@DAD@CAB?>=@@?=AD
@31DOL:00172:00639
ACGAGTGCGTTCCCCATGTCGTAGGTACTC
+
AA???BCB==6944,9?ABCCCBBA??@@C
@31DOL:00174:00627
TCTCTATGCGCTCCACATGTCTAAGGT
+
BBCFBAACBBBAB@CDEB??@A@?A@D
@31DOL:00177:00632
ACGAGTGCGTTCCCCATGTCGTAGGTACTC
+
BA?AABHB=:2444,9>?@BCCCC@BA@AC
@31DOL:00179:00600
AGCACTGTAGCTGTCACTAGTTACTTGT
+
@BCCCBBCBBB@AAABBCC@@>@AA?BB
@31DOL:00188:00636
ACGAGTGCGTTCCCATGCTCGTAGTACGTC
+
?@394/////,//+/8;4444488444433
@31DOL:00191:00602
ACGAGTGCGTTCCCCATGTCGTAGGTACTC
+
@A@@CCBB?A>BCC:FA@>===8858>>>@
@31DOL:00192:00605
AGCACTGTAGCTGTCACTAGTTACTTGT
+
;<CCCBA@@BBBBBBBBCCCC@AAA=@A
@31DOL:00192:00616
TCTCTATGCGCTCCGACATGTCTAAGGT
+
4444444;>11//,////444666,/,/
@31DOL:00195:00625
ACGAGTGCGTTCCCCATGTCGTAGGTACTC
+
AA?AAAAAAB?@CC:D:::?>>4448999>
@31DOL:00198:00614
TAGTATCAGCCTCGCCATGACGAAGGTATTCC
+
CCB?@AEBBB@BBBB@ECCCBBB@C@A??696
@31DOL:00199:00626
ACGAGTGCGGTTCCCCATGTCGTAGGTACTC
+
AA?AA@BBC@B=@==6A9;;BBBAA?A<<<B
@31DOL:00150:00651
TCTCTATGCGCTCCACATGTAAGGTACTG
+
CCHCDCCCBBBBB?AABAA@B=A?@ABDD
@31DOL:00151:00694
ATCAGACACGGACACAGCAGAACACAC
+
BABBBBBBCB?AEBDECDCBB?BCBAA
@31DOL:00154:00687
TGATACGTCTCCTTCCTTAGTTACTTCA
+
BBBBBBCCEEC@EAC@C@BBB@CBC@DC
@31DOL:00156:00662
CGTGTCTCTAGGCACAGGATTTTGTGTAG
+
BBBBCEDCCBAAA?@@B<9994,9@@@BG
@31DOL:00158:00673
TACTGAGCTACACACACAGAAAAGATTGGT
+
BBB@AABAAAAAAAF@;;4444/9995713
@31DOL:00161:00650
ACGAGTGCGTTCCCCATGTCGTAGGTACTC
+
BCABBC@@@B?CBC9C><<CCB;:7;@A>@
@31DOL:00162:00661
TCTCTATGCGCTCCACATGTCTAAGGT
+
CCCCECCDCEBBC@CCCBB??C@=A@B
@31DOL:00167:00699
ACCGAGTGCGTTCCCCATGTCGTAGGTACTC
+
BB?AABBCDDC?AA?2?=9==BBAA?B<;;A
@31DOL:00168:00669
ACGAGTGCGTTCCCCATGTCGTAGGTACTC
+
BBB@BBCB==2444,9?AABCCCC@BAAAC
@31DOL:00168:00678
TAGTATCAGCCTCGCCATGACGAAGGTATTCC
+
CBCBBBCAAA?@A@>;@@C>?9459<>??695
@31DOL:00173:00673
ACGAGTGCGTTCCCCATGTCGTAGGTACTC
+
BB<>@BCBBA=?=9299@@BBECC@C@@@C
@31DOL:00177:00699
AGCACTGTAGCTTTCACTAGTTACTTGT
+
;<CCAAACBBADD?CDCCCBB=AA@5;;
@31DOL:00178:00660
ACGAGTGCGTTCCCCATGTCGTAGGTACTC
+
BA?@BBCA992444-9@@ABCCBB@BA@AC
@31DOL:00178:00666
TACTGAGCTAACACACAGAAAGATTGGTGC
+
BBBBBCEDAB?BCA;;;444-99954;89;
@31DOL:00184:00672
ACGAGTGCGTTCCCCATGTCGTAGGTACTC
+
BB?ABBCA992444,9>>@BDCCC@B@EAC
@31DOL:00184:00688
TAGTATCAGCCTCGCCATGACGAAGGTATTCC
+
BCB??AECCC@BBBC?BBBBB@ACAAABB<<9
@31DOL:00184:00699
CGTGTCTCTAGGCACAGGATTTTTGTGTAG
+
CDCCCDAAADB>9>>99599999+949994
@31DOL:00196:00676
ACGAGTGCGTTCCCCATGTCGTAGTAT
+
BABCCCBBAA====4?99998843348
@31DOL:00196:00697
ACGAGTGCGTTCCCCATGTCGTAGTACTC
+
@@@@BAACB@=A@@4@999981/..////
@31DOL:00199:00656
ACGAGTGCGTTCCCCATGTCGTAGGTACTC
+
B@?@BBBBBA=@==6=;;9BCC8757899@
@31DOL:00199:00697
ATCAGACACGGACACAGCAGAACACAC
+
C@@@@A;;11,/8<@44444:544444
@31DOL:00155:00706
TCTCTATGCGCTCCACATGTCTAAGTATA
+
CCECDCCCBCBBB@ECCCC;1-=+)((((
@31DOL:00157:00736
TACTGAGCTACACACACAGAAAGATTGGT
+
BBBB@ADBBBBBECB::@888099957;7
@31DOL:00159:00738
ACGAGTGCGTTCCCCTGTCGTAGGTACTC
+
BB???@AAAA@CCF:CB::;BA@?A9<:B
@31DOL:00160:00725
CGTGTCTCTAGGCACAGGATTTTGTGTAG
+
CBCCBCCCB??>@BCCC@CDCC:EAACCC
@31DOL:00160:00729
TCTCTATGCGCTCCACATGTCTAAGGT
+
CBCCA@ACCDCCC@CBBBB=?:92;;?
@31DOL:00162:00741
TAGTATCAGCCTCCGCCATGACGAAGGTAATCC
+
4944449///,//5667=867866,/,/6,//,
@31DOL:00162:00743
AGCACTGTAGCTCGTCACTAGTTACTTGTG
+
88>9B:94=94499@@=;>:A;2499649B
@31DOL:00163:00742
AGCACTGTAGCTGTCACTAGTTACTTGT
+
AACCCDBA@@BBAAB?BBCCH?B@@@AC
@31DOL:00164:00746
ACGAGTGCGTTCCCCATGTCGTAGGTACCTC
+
BBBBBBCBBB?CCC:CDCCBBBBB@@99;;C
@31DOL:00166:00726
ATCAGACAACGGACACAGCAGAACACAC
+
BB?A@@<B@BB>?BBBBCCC@?>?BA??
@31DOL:00166:00743
TGATACGTCTCCCTTCCTTAGTTAACTTCA
+
BBB@ABCBBABB89895928887888924:
@31DOL:00166:00744
ACGAGTGCGTTCCCCATGTCGTAGGTACTC
+
@BB???@@AA@CCF:D;<<BBB98589884
@31DOL:00168:00715
AGCACTGTAGCTGTCACTAGTTACTTGT
+
<<CCCD@ABBBBBBDBCCD@@@ABB?BC
@31DOL:00168:00734
ACGAGTGCGTTCCCCATGTCGTAGGTACTC
+
CCCBBBCBCC@CDD9CAA@@AA9813444;
@31DOL:00174:00738
TAGTATCAGCCTCCGCCATGACGAAGGTATTCC
+
499444:4442448==?AB=9;99242444242
@31DOL:00178:00716
ACGAGTGCGTTCCCCATGTCGTAGGTACTC
+
?A???@AAAB?CCD:DA@?BBB=;;<899>
@31DOL:00181:00749
ATATCGCGAGGGTATGGAAGACTCTATA
+
BA?@@CDCCCD@ECCD@C@BCBBCB@A9
@31DOL:00182:00738
ATCAGACACGGACACAGCAGAACACAC
+
ABAACBBBA@>==49999999699998
@31DOL:00183:00732
ACGAGTGCGTTCCCCATGTCGTAGGTACTC
+
BBCBBBECBB@DDD9A<<9@@>11,01///
@31DOL:00183:00737
ACGAGTGCGTTCCCCATGTCGTAGGTAC
+
ABC@@AEBBB?A??7A<<1>>8--*,,,
@31DOL:00187:00710
ACGAGTGCGTTCCCCATGTCGTAGGTACTC
+
B@<BBBBAAA@CDD:C:;;;>>88589999
@31DOL:00187:00723
AGCACTGTAGCTCGTCACTAGTTGACTTGTGT
+
9994@=96:8///6669=:688,////,/888
@31DOL:00188:00727
ACGAGTGCGTTCCCCATGTCGTAGGTACTC
+
@ABBBBCB?=6:44,94;;@BBAB?B<<<C
@31DOL:00189:00710
ACGAGTGCGTTCCCCATGTCGTAGGTACTC
+
@ABBBBBBBB@CDD:C:<<BBB9:78999>
@31DOL:00189:00727
ATCAGACACGGACACAGCAGAACACAC
+
@@BBBBBBBB@CC??@AADBB?BBBBB
@31DOL:00195:00728
ACGAGTGCGTTCCCCATGTCGTAGGTACTC
+
?@>ABBBBCC@CCC6B???BCC@@?@:;;A
@31DOL:00150:00795
ACGAGTGCGTTCCCCATGTCGTAGGTACTC
+
@;79?@?@CEBKFI:E@@=B>>11,01//8
@31DOL:00152:00792
ACTGAGCTACCACACACAGAAAGATTGGTG
+
B9<<BB984478444444449-4/8,/,.,
@31DOL:00153:00756
ACGAGTGCGTTCCCCATGTCGTAGGTACTC
+
BA?AABCBA=;==929=ABCCCCC@A?AAC
@31DOL:00153:00759
ACGAGTGCGTTCCCCATGTCGTAGGTACTC
+
BB??BBB@992999-9@@ACHBBB@BBBBC
@31DOL:00153:00763
TAGTATCAGCCTCGCCATGACGAAGGTATTCC
+
BBDBAAB@;959@9959>@>?996/:///,/,
@31DOL:00154:00775
ACGAGTGCGTTCCCCATGTCGTAGGTACTC
+
BB??BBCB=92444,9AABBCCCC@BA@AC
@31DOL:00154:00798
ACGAGTGCGTTCCCCATGTCGTAGGTACTC
+
BBBBBBCB=92444,9A>@BBCBBBB@@@C
@31DOL:00155:00760
ACGGAGTGCGTTCCCCATGTCGTAGGTACTC
+
==<IDCCBBB@6:44-999111110,.////
@31DOL:00155:00780
ACGAGTGCGTTCCCCATGTCGTAGGTACTC
+
BB?@BBBA992444,9@@>BBCCC@@@ABC
@31DOL:00159:00779
TACTGAGCTACACACACAGAAAGATTGGT
+
A@@@AABA?AAA@@CC;;444-99959=?
@31DOL:00159:00788
ACGCTCGACATGCCCAGGTACAGGAG
+
CBBBBBBCCAA94404;5;@CAB@BB
@31DOL:00159:00790
ACGAGTGCGTTCCCCATGTCGTAGGTACTC
+
@A?AAAAAAA@ADC:C@?@BBB=>=A:;;A
@31DOL:00160:00790
ACGAGTGCGTTCCCCATGTCGTAGGTACTC
+
AABBBBBBBB@BDD:D99;=>>>>=?;<<C
@31DOL:00164:00753
ACGAGTGCGTTCCCCATGTCGTAGGTACTC
+
BBCCBBBBBB@CCC:DECBBBB??>A@@AD
@31DOL:00165:00756
ACGAGTGCGTTCCCCATGTCGTAGGTACTC
+
AA?AABCBA=;==92?AABCCCCC@B@@@C
@31DOL:00165:00798
ACGAGTGCGTTCCCCATGTCGTAGGTACTC
+
BA?AABCCBB6::4,9=@@BBDCCGB@@@C
@31DOL:00167:00798
ACGAGTGCGTTCCCCATGTCGTAGGTACTC
+
@BBBBBBBCC@CBC9B?>>>BBA@?B:<<B
@31DOL:00168:00750
ACGAGTGCGTTCCCCATGTCGTAGGTACTC
+
A@>???BBAA@ACF:B;;<BB>9868999>
@31DOL:00168:00770
ATCAGACACGGACACAGCAGAACACAC
+
A@CBBBABBB@BBBCBBBCCC@BBAAC
@31DOL:00169:00757
ACGAGTGCGTTCCCCATGTCGTAGGTACTC
+
AA???@ABBB@CCC:CABABBB=>>>9;;A
@31DOL:00171:00752
TGATACGTCTCCTTCCTTAGTTACTTCA
+
BBBABBCBBBB?B@C@C@ABB?BCC?BD
@31DOL:00176:00756
TGATACGTCTCCTTCCTTAGTTACTTCA
+
CBB@@ACCCBCBC?B?BBA@@:<<B:<=
@31DOL:00179:00758
ACGAGTGCGTTCCCCATGTCGTAGGTACTC
+
@@>AABCB?=6:44,9=>@BCCCC@B;<<C
@31DOL:00180:00770
ACGAGTGCGTTCCCCATGTCGTAGGTACTC
+
AA?AABCA992444-9>>@CCBDC@BAEAC
@31DOL:00181:00751
TACTGAGCTACACACACAGAAAGATTGGT
+
@@@@AABA?AAA@@CC;;444-99969=@
@31DOL:00181:00798
ACGAGTGCGTTCCCCATGTCGTAGGTACTC
+
BA>@BBCB?=;==92?=@@BCCCE@C<<<C
@31DOL:00183:00791
TCTCTATGCGCTCCACATGTCTAAGGT
+
ABB?A@ACBCBBB@CCBB9;;<<C@CA
@31DOL:00188:00773
TGATACGTCTCCTTCCTTAGTTACTTCA
+
@AABBBCBBBB@CACBB@BBB@BBB@BC
@31DOL:00189:00789
ACGAGTGCGTTCCCCATGTCGTAGGTACTC
+
>@?AAAAABB@CCB:D;99;??87489999
@31DOL:00191:00769
ACGAGTGCGTTCCCCATGTCGTAGGTACTC
+
BBBBBBDB=92444,9>>@@BBAB?B<<<C
@31DOL:00191:00792
ACGAGTGCGTTCCCCATGTCGTAGGTACTC
+
?@?ABBBBBC@CBA9B;:9BCC??;>999@
@31DOL:00194:00759
ACGAGTGCGTTCCCCATGTCGTAGGTACTC
+
?BBBBBBBBB@CCC:C:;;@AA9:68999@
@31DOL:00194:00775
ACGAGTGCGTTCCCCATGTCGTAGGTACTC
+
?@?A@@@BBC@CCA9@9949>>9858999>
@31DOL:00195:00772
ACGAGTGCGTTCCCCATGTCGTAGGTACTC
+
AA?ABBCB=:2444-9>>@BBCCECBA@AC
@31DOL:00196:00792
ACGAGTGCGTTCCCCATGTCG
+
@ABBHB=9995111*//////
@31DOL:00150:00848
ACGAGTGCGTTCCCCATGTCGTAGGTACTC
+
CBBBBBA?@C=@@@6@@@@BBCCC@@AACC
@31DOL:00151:00803
ACGAGTGCGTTCCCCATGTCGTAGGTACTC
+
BBB@BBCA992444,9B@@BBBBB?@@@BC
@31DOL:00158:00829
ACGAGTGCGTTCCCCATGTCGTAGGTACTC
+
BB>@@ABBBC?CCB9B???BBB=>?B:;;B
@31DOL:00159:00836
ACGAGTGCGTTCCCCATGTCGTAGGTACTC
+
BCC@@ACCCCBCDH9BAAAAG@A?C;;<BA
@31DOL:00160:00818
ACGAGTGCGTTCCCCATGTCGTAGGTACTC
+
BBB@??BBBC@CCC:C:><ABB9;78999>
@31DOL:00162:00808
CGTGTCTCTAGGCACAGGATTTTGTGTAG
+
BBAABDDDBCC@BBB@@:4444,9@BBCE
@31DOL:00163:00812
ACGAGTGCGTTCCCCATGTCGTAGGTACTC
+
BB?ABBCB=92444,9=>@CCCCC@A?@@C
@31DOL:00163:00816
ACGAGTGCGTTCCCCATGTCGTAGGTACTC
+
BB??BBCB=92494,9BABDCCCC@?@A@C
@31DOL:00163:00821
ACGCTCGACATGCCCAGGTACAGGAG
+
BBBBA@@BBCCDDEBCD@BBBCB@DD
@31DOL:00163:00847
TGATACGTCTCCTTCCTTAGTTACTTCA
+
AAA?BBBBBBC@A@C@A@>BB@BBB@BB
@31DOL:00165:00819
ATCAGACACGGACACAGCAGAACACAC
+
;;:9999:94248449A??;;644//6
@31DOL:00165:00826
ACGAGTGCGTTCCCCATGTCGTAGGTACTC
+
BBBBBBCB992444,9@@ABCCCCABBBBC
@31DOL:00165:00827
TACTGAGCTACACACACAGAAAGATTGGT
+
BGBCCCDBBBB@@@@??@9999;AA?B?B
@31DOL:00167:00830
ACGAGTGCGTTCCCCATGTCGTAGGTACTC
+
BA?AAAAA@@?@CD:C:::BBC??<?:99@
@31DOL:00168:00819
ACGAGTGCGTTCCCCATGTCGTAGGTACTC
+
BB?ABBCB=92444,9AABCCGCC@A@A@C
@31DOL:00168:00843
ACGAGTGCGTTCCCCATGTCGTAGGTACTC
+
BB??BBCCCB=@?=6==@ABCCCB@A9<;C
@31DOL:00169:00818
ACGAGTGCGTTCCCCATGTCGTAGGTACTC
+
BBBBBBB@992444-9@@ACDDBBB@AA@C
@31DOL:00171:00822
ACGAGTGCGTTCCCCATGTCGTAGGTACTC
+
@A?ABBCB>=;@==4?@@@BCCCC@B?@@C
@31DOL:00172:00800
ATCAGACACGGACACAGCAGAACACAC
+
AAAACCBAA?>=@9999999969999>
@31DOL:00172:00829
ACGAGTGCGTTCCCCATGTCGTAGGTACTC
+
BB?AABCB@=6:44,9?ABCCCBB@BAA@C
@31DOL:00173:00809
TCTCTATGCGCTCCAC
+
BBCCBBBCBBCBB@CD
@31DOL:00173:00815
ACGAGTGCGTTCCCCATGGTCGTAGGTACTC
+
BBB?BBB;992999-9BBBDBBCCC@BBBBB
@31DOL:00179:00814
ACGAGTGCGTTCCCCATGTCGTAGGTACTC
+
BA?ABBCA992444,9?>@CCCCDBA?@@C
@31DOL:00179:00827
TAGTATCAGCCTCGCCATGACGAAGGTATTCC
+
AAAAAEFDBC>CB@@=@@A@BEB==899424:
@31DOL:00179:00832
ACGAGTGCGTTCCCCATGTCGTAGGTACTC
+
@A?@BBCB==6:44,9=@@BCCCC@A:<;C
@31DOL:00181:00803
ACGAGTGCGTTCCCCATGTCGTAGGTACTC
+
@A?ABBBBBB@CCC:C@@@CBCBB@C;<;C
@31DOL:00181:00829
ACGAGTGCGTTCCCCATGTCGTAGGTACTC
+
AABBBB@;992999/9@BAABBCC@ABBBB
@31DOL:00188:00832
TACTGAGCTACAACACAGAAAGATTGGTGC
+
@>>ABBCB>?AB@DB::444-9>>;AADBC
@31DOL:00190:00822
ACGAGTGCGTTCCCCATGTCGTAGGTACTC
+
AA?ABBCB=92444,9@@@BDCCC@C;<<C
@31DOL:00190:00848
ACGAGTGCGTTCCCCATGTCGTAGGTACTC
+
AA?AABCBDC?CBC9BAABBCCCC@B;<<C
@31DOL:00191:00845
ATATCGCGAGGGTATGGAAGACTCTATA
+
BA@@@B;;;=::111::;;;;@>BDBB?
@31DOL:00193:00804
ACGAGTGCGTTCCCCATGTCGTAGGTACTC
+
BA<>ABA;442999/9@@ACCCCD@BAAAC
@31DOL:00194:00813
TACTGAGCTACACACACAGAAAAGATTGGT
+
BBEEDBCB@@@@<<999<1111*///543.
@31DOL:00194:00837
ATCAGACACGGACACAGCAGAACACAC
+
BBBBBBBBB?>=@9>@;<=AB699;93
@31DOL:00198:00821
TACTGAGCTACACACACAGAAAAGATTGGT
+
BBBBBCCBAABBBBB@@;8444/9995;?B
@31DOL:00199:00832
ACGAGTGCGTTCCCCATGTCGTAGGTACTC
+
AA?ABBHB=92444,9=@@BCCCC@B9<<C
@31DOL:00150:00867
ACGAGTGCGTTCCCCATGTCGTAGGTACTC
+
BA???BBBB>6:::,9BABBBCCCBAABBC
@31DOL:00150:00880
ACGAGTGCGTTCCCCATGTCGTAGGTACTC
+
BB?@BBHB=92444,9AABBCCDDBA?@@C
@31DOL:00150:00896
TAGTATCAGCCTCGCCATGACGAAGGTATTCC
+
BBC?@ACBBA>AB@?=ABCBCCB@BACDC>@=
@31DOL:00153:00873
AGCACTGTAGCTGTCACTAGTTACTTGT
+
<<CCCDBBBBBBABBBECCBB@BBB@@A
@31DOL:00154:00884
ACGAGTGCGTTCCCCATGTCGTAGGTACTC
+
BBAAAB;9=DDGKKAEAAACBBBC@CBBBC
@31DOL:00155:00851
ACGAGTGCGTTCCCCATGTCGTAGGTACTC
+
CCBBBBCB?=;===6==BBCCDCC@B@@@B
@31DOL:00156:00852
ACGAGTGCGTTCCCCATGTCGTAGGTACTC
+
BB>@BBDB=92444,9@ABDCCCE@????B
@31DOL:00157:00890
ACGAGTGCGTTCCCCATGTCGTAGGTACTC
+
BBAAAADBB@==994?991>>=10,.////
@31DOL:00158:00876
TAGTATCAGCCTCGCCATGACGAAGGTATTCC
+
CCB@?@D@@>;9;9A=ABCBCAA?A?@?@8;5
@31DOL:00158:00899
ACGAGTGCGTTCCCCATGTCGTAGGTACTC
+
BBB>@ADBA>6::4,9@ABBCCCC@A?@@C
@31DOL:00159:00851
CGTGTCTCTAGGCACAGGATTTTGTGTAG
+
BBBBCDCCCBB?BBBBB?;;:4,;BBCED
@31DOL:00159:00883
ACGAGTGCGTTCCCCATGTCGTAGGTACTC
+
BA?@BBCB=92444,9?ABCCCCC@A?@@C
@31DOL:00160:00876
ACGAGTGCGTTCCCCATGTCGTAGGTACTC
+
BA??BBB@992444,9@@ABCCCC@>?@BB
@31DOL:00161:00877
TCTCTATGCGCTCCACATGTCTAAGGT
+
BBCCCABCBCBBB@DDCBBBAAA@DAB
@31DOL:00161:00896
ACGAGTGCGTTCCCCATGTCGTAGGTACTC
+
?@>99449492444,444448889:78999
@31DOL:00162:00882
TCTCTATGCGCTCCACATGTCTAAGGT
+
BBBCBABCCCCBB@CDCDCCBBB?C@C
@31DOL:00162:00883
ACGAGTGCGTTCCCCATGTCGTAGGTACTC
+
BB?@BBCB=92444,9@@@CCCCC@ABBBC
@31DOL:00165:00860
ACGAGTGCGTTCCCCATGTCGTAGGTACTC
+
BA?AAABBBB=@==6==@ABBCBB@A?@@C
@31DOL:00165:00883
ACGAGTGCGTTCCCCATGTCGTAGGTACTC
+
BBABBCCBBC@CCI:DA@?ABB@B?B@AAB
@31DOL:00165:00885
TAGTATCAGCCTCGCCATGACGAAGGTATTCC
+
BBD@AAFBBB@=B;98;CB=B<:8<?>@A8;5
@31DOL:00165:00888
ATCAGACACAGACACAGCAGAACACAC
+
BB?AABBBCBCBBCFC???@@?BBBCC
@31DOL:00167:00863
TCTCTATGCGCTCCACATGTCTAAGGT
+
BBBCBBBBBBCBB@CBCBCCCAA?B@C
@31DOL:00167:00873
ACGCTCGACATGCCCAGGTACAGGAG
+
BBB?@ABBAA@BCC?BB>BABBB@AA
@31DOL:00168:00851
CGTGTCTCTAGGCACAGGATTTTGTGTAG
+
BABBCCCCBCC@CBB?A<9994,9@ABED
@31DOL:00170:00882
ACGAGTGCGTTCCCCATGTCGTAGGTACTC
+
C@@@@AACCCBDHH9B<><B@@9858944;
@31DOL:00170:00883
ACGAGTGCGTTCCCCACTGTCGTAGTACG
+
BBA?A@BC==5999,44444996//.//.
@31DOL:00174:00854
ACGAGTGCGTTCCCCATGTCGTAGGTACTC
+
BBB@BABBBB>BDD:D=@2??<10,.////
@31DOL:00174:00898
ATATCGCGAGGGTATGGAAGACTCTATA
+
BA@AABDCCCD@BBBB>AABBBCC@>@?
@31DOL:00177:00888
TACTGAGCTACACACACAGAAAGATTGT
+
<<BAA>?>>999@99994499-466,-,
@31DOL:00179:00862
TCTCTATGCGCTCCACATGTCTAAGGT
+
@AAA<<=@>?B9;8<AAAEEBCC7969
@31DOL:00179:00888
ACGCTCGACATGCCCAGGTACAGGAG
+
AA?ABBBCDCAA>>:997;AA@A>;<
@31DOL:00183:00851
ACGAGTGCGTTCCCCATGTCGTAGGTACTC
+
BB?ABBBBBB?BDD:D?>=4999868999>
@31DOL:00183:00871
TCTCTATGCGCTCCACATGTCTAAGGT
+
BBCBAAACBBCABBDBCCBBAAA?BAC
@31DOL:00184:00891
AGCACTGTAGCTGTCATAGTTACTTGT
+
@ACCCEDDHC:::DCCCBGB?BBA=@@
@31DOL:00185:00898
ACGAGTGCGTTCCCCATGTCGTAGGTACTC
+
AA?AABCBBA=?==6@=BABCCCE@C@@@C
@31DOL:00187:00892
ACGAGTGCGTTCCCCATGTCGTAGGTACTC
+
?@?ABBBBBB?BCC:D@@@BBB=;;?:99>
@31DOL:00190:00856
ACGAGTGCGTTCCCCATGTCGTAGGTACTC
+
BB?ABBCA992444,9BA@ACDBB?ABBBC
@31DOL:00191:00860
ACGCTCGACATGCCCAGGTACAGGAG
+
BBBBBBBCCBA=9994459ACBBACA
@31DOL:00191:00864
ACGAGTGCGTTCCCCATGTCGTAGGTACTC
+
AA?AABCCB>;==96@ABABBDCC@A:<<C
@31DOL:00196:00880
ACGAGTGCGTCCCATGCTCG
+
?;394///////+/8;4///
@31DOL:00151:00907
ATATCGCGAGGGTATGGAAGACTCTATA
+
BB??@BBBBDD?DCBB?B?BBBBBAAA?
@31DOL:00151:00909
TGATACGTCTCCTTCCTTAGTTACTTCA
+
BAA@BBBBBB@?A@C@A@?BB@BBB?BD
@31DOL:00151:00949
ACTGAGGTGCCGGTTTACCCCCATGTCGTAGGTACT
+
444994244;:;9A@188>>>/886,,,,,,*,033
@31DOL:00152:00918
ACGAGTGCGTTCCCCATGTCGTAGGTACTC
+
BA?ABBCB992444,9@@ABCCCC@A?@@B
@31DOL:00154:00937
CGTGTCTCTAGGCACCAGGATTTTGTGTAG
+
9844449444424442/6,////*//////
@31DOL:00155:00946
ACGCTCGACATGCCCAGGTACAGGAG
+
@A@BBBBBECCBAB?BD@BBBBB@BC
@31DOL:00156:00908
ACGAGTGCGTTCCCCATGTCGTAGGTACTC
+
BB?AABCB=92444,9A@ABCCCC@ABBBB
@31DOL:00156:00914
TCTCTATGCGCTCCCACATGTCTAAAGGT
+
BDDDD::<AB>499-4;@949@999-954
@31DOL:00157:00919
AGCACTGTAGCTGTCACTAGTTACTTGT
+
<<CCDC@AAAAB@@@BBBDBB?BEB@BB
@31DOL:00158:00948
TAGTATCAGCCTCGCCATGACGAAGGTATTCC
+
BBCBDAEA@@;>>942;@@>?<:59<>BA696
@31DOL:00159:00939
ACGAGTGCGTTCCCCATGTCGTAGGTATCATCG
+
BB>@@BBBBB@CCC:CBBBABBAA?ABBBCCBB
@31DOL:00160:00916
ACGAGTGCGTTCCCCATGTCGTAGGTACTC
+
BB?BBBDBBA?ACB:CBBBCBCBB@C@@@C
@31DOL:00160:00927
ACGAGTGCGTTCCCCATGTCGTAGGTACTC
+
BB?ABBCB992444,9@@@CBCCC@A?@@C
@31DOL:00161:00904
TGATACGTCTCCTTCCTTCAGTTACTTCA
+
<<BBA>=B<<<ADBBAB64444244/664
@31DOL:00163:00901
ATCAGACACGGACACAGCAGAACACAC
+
ABBABABBBB@BCBBBDCCCB@BBBBB
@31DOL:00163:00902
ACGAGTGCGTTCCCCATGTCGTAGGTACTC
+
BA?AABCB==2444,9AAACCCBBAABBBC
@31DOL:00163:00913
TAGTATCAGCCTCGCCATGACGAAGGTATTCC
+
BBBBECDAAB?@A;97;>C>?;:59<@@@696
@31DOL:00163:00917
ACGAGTGCGTTCCCCATGTCGTAGGTACTC
+
@B?ABBDB@=;==92?@@@BDCCC@B@@@C
@31DOL:00163:00948
ACGAGTGCGTTCCCCATGTCGTAGGTACTC
+
BBBAABBBDC>@==6=<<9@@@98489444
@31DOL:00164:00936
ACGAGTGCGTCCCATGC
+
B@394///////+/8;4
@31DOL:00165:00926
CGTGTCTCTAAGCACAGGATTTTGTGTAG
+
BBBBCECCAA?ABBCCC@BCCC9A@@CFC
@31DOL:00165:00936
TAGTATCAGCCTCGCCATGACGAAGGTATTCC
+
BBBAAACBBB?==;;9;ABAAAA>@??@@8;5
@31DOL:00168:00904
ACGAGTGCGTTCCCCATGTCGTAGGACTC
+
CB>@BBCB=92444,9?>@BCCCC?BCCB
@31DOL:00168:00933
ACGAGTGCGTTCCCCATGTCGTAGGTACTC
+
BA?@BBDB=92444,9AAABCCCC@ABBBC
@31DOL:00169:00909
ACGAGTGCGTTCCCCATGTCGTAGGTACTC
+
BB<?BBBBBB>A??6?=>>BBBCC@BAA@C
@31DOL:00169:00936
ACGAGTGCGTTCCCCATGTCGTAGGTACTC
+
BA@ADCEBBC@CIH:B;<<CC@AB?;;<<C
@31DOL:00169:00937
ACGAGTGCGTTCCCCATGTCGTAGGTACTC
+
?A???@AAAA@ADC:D::9ACA8:68999>
@31DOL:00169:00939
ATCAGACACGGACACAGCAGAACACAC
+
AABAB?BBBC>BBBBBBCBBB<@@BBB
@31DOL:00169:00944
ACGAGTGCGTTCCCCATGTCGTAGTACG
+
ABAAABBCCB===92?9<1>><--,,,,
@31DOL:00170:00902
ACGAGTGCGTTCCCCATGTCGTAGGTACTC
+
BB?ABBCB?=;==92??ABBBECD@B@@@C
@31DOL:00170:00927
ACGAGTGCGTTCCCCATGTCGTAGGTACTC
+
BBB@@ABBBB@BDC:C@@>=>A8748999>
@31DOL:00171:00907
ACGAGTGCGTTCCCCATGTCGTAG
+
BBBAABDB@;2444/994/880,,
@31DOL:00172:00937
ACGAGTGCGTTCCCCATGTCGTAGGTACTC
+
BB?@BBBBDC@CBA9D?>>BC@@@@B@A@C
@31DOL:00174:00921
ACGAGTGCGCTTCCCCATGTCGTAGGTACTC
+
CBBBC=>8/11,///*//499<<@@=@A@AC
@31DOL:00174:00922
ACGAGTGCGTTCCCCATGTCGTAGGTACTC
+
@@?ABBAA@@?@FD:C::9AAA8:68999@
@31DOL:00174:00927
ACGAGTGCGTTCCCCATGTCGTAGTACGTC
+
CBBAAACCCB=?=94?991<;;/..//...
@31DOL:00174:00940
ACGAGTGCGTTCCCCATGTCGTAGGTACTC
+
BB99<;44::5999/9@ABBBCCCAB@@@C
@31DOL:00175:00904
ACGCTCGACATGCCCAGGTACAGGTAG
+
CA;99=<///6/44-442486//,//6
@31DOL:00175:00914
ACGAGTGCGTTCCCCATGTCGTAGGTACTC
+
AA?AABCB?=6::4,9?ABBCCCCAA?@@C
@31DOL:00175:00945
ACGAGTGCGTTCCCCATGTCGTAGGTACTC
+
AA>??BCB==6:44,9?ABCCCDD@A@BBC
@31DOL:00177:00914
ATATCGCGAGGGTATGGAAAGACTCTAT
+
AA>@@>>>99919>>>599-4887;?;5
@31DOL:00177:00923
ACGAGTGCGTTCCCACTGTCGTAG
+
ABBACB>;99511,/////66,//
@31DOL:00177:00927
TCTCTATGCGCTCCACATGTCTAAGGT
+
BCCBBBCCBB@@@@DDBBBCCCC?C@C
@31DOL:00178:00937
ACGAGTGCGTTCCCCATGTCGTAGGTACTC
+
AA?AAAA@BB@BDC:DA@?=@@4768999@
@31DOL:00179:00901
CGTGTCTCTAGGCACAGGATTTTGTGTAG
+
BB?A@CCC<<>BCBA9969999/9999;B
@31DOL:00179:00919
ACGAGTGCGTTCCCCATGTCGTAGGTACTC
+
B@?@BBCBBB=@==6==??BCC@A?A:;;C
@31DOL:00179:00922
ACGAGTGCGTTCCCCATGTCGTAGGTACTC
+
AA?AABBBBB@BCD:E@@??@@@>?B;<<C
@31DOL:00180:00930
ATATCGCGAGGGTATGGAAGACTCTATA
+
BBAAEBBBABB?ABBB>@@ADGCBAA??
@31DOL:00180:00934
ACGAGTGCGTTCCCCATGTCGTAGGTACTC
+
BB??>@@>995999/9999ABBDC@CBBBB
@31DOL:00180:00937
ACGAGTGCGTTCCCCATGTCGTAG
+
BCAAABDB@A6444/994/880,,
@31DOL:00180:00943
ACGAGTGCGTTCCCCATGTCGTAGGTACTC
+
@B>@BBCBBA?AC?6B???BBB@><;9;;@
@31DOL:00181:00909
ACGAGTGCGTTCCCCATGTCGTAGGTACTC
+
A?BBBBCCBB8:44-99<1>?>10,.///6
@31DOL:00182:00939
TCTCTATGCTCTCCACATGTCTAAGGT
+
BBCCAAACCCCCC@BCDCAAA;;8<@C
@31DOL:00183:00941
ACGAGTGCGTTCCCCATGTCGTAGGTACTC
+
@BBBDCBBDC@CCB:D;<99999;47AAAB
@31DOL:00184:00905
ACGAGTGCGTTCCCCATGTCGTAGGTACTC
+
BBBBCCCCA@;==94?AABBBBBB@A@AAB
@31DOL:00184:00926
TCTCTATGCGCTCCACATGTCTAAGGT
+
BDCCA@@CCCC?@@ACCCC::>C@D@B
@31DOL:00185:00944
ATATCGCGAGGGTATGGAAGACTCTATA
+
BBBBBBBBBCB>B@=?=?=@CCCD@>?>
@31DOL:00185:00946
ACGAGTGCGTTCCCCCATGTCGTAGGTACTC
+
?@?ABBBA::24444+9999BEFCB?A@AAC
@31DOL:00187:00935
ACGAGTGCGTTCCCCATGTCGTAGGTACTC
+
@>?BBBBBBB@CDC:D::9AA>4768999@
@31DOL:00187:00939
ACGAGTGCGTTCCCCATGTCGTAGGTACTC
+
?@?BBBB@@@?CDD:C:;;AA@98489999
@31DOL:00192:00931
ACGAGTGCGTTCCCCATGTCGTAGGTACTC
+
AA?ABBDB=92444-9?>@BCBCC@BAEAC
@31DOL:00195:00928
ACGAGTGCGTTCCCCATGTCGTA
+
BAABBCB>;;2444/994/772,
@31DOL:00195:00942
ACGGTGCGTTCCCCATGTCGTAGACGTC
+
:<C@CC?BB@BCC9@;<1111--,,,,,
@31DOL:00197:00932
ACGAGTGCGTTCCCCATGTCGTAGGTACTC
+
CA@ABAAAGC@CCC9B<<<@@@9858948;
@31DOL:00197:00940
TACTGAGCTACCACACACAGAAAGATTGGTG
+
<<<<9BC<94494444444444-4/8,.,.,
@31DOL:00152:00972
ACGAGTGCGTTCCCCATGTCGTAGGTACTC
+
?;:999449;5999,444444443138444
@31DOL:00152:00978
ACGAGTGCGTTCCCCATGTCGTAGTACGTC
+
BB?AAAA@@@?ADD:C;>1@@=--,,,,,0
@31DOL:00152:00985
ACGAGTGCGTTCCCCATGTCGTAGTAC
+
BB@@ABCB>;2444/994/888,,,,,
@31DOL:00154:00961
TGATACGTCTCCTTCCTTAGTTACTTCA
+
BBB@ABCBBBB?CBCBB@>BB@BBB?BF
@31DOL:00154:00984
TAGTATCAGCCTCGCCATGACGAAGGTATTCC
+
BAB;;?ICEC@BABB@BA;==;:7<BAAA@C@
@31DOL:00155:00969
ACGAGTGCGTCCCCCACTGTCGTA
+
BB<?BBCB;;;777/11//,888*
@31DOL:00155:00978
ACGAGTGCGTTCCCCATGTCGTAGGTACTC
+
?@>AAAA@BB@CCB9B;;;ABA9:78999>
@31DOL:00156:00976
ACGAGTGCGTTCCCCATGTCGTAGGTACTC
+
AA?ABBBBBB>A??6?=@>BBBBB?BAAAB
@31DOL:00156:00995
ACGCTCGACATGCCCAGGTACAGGAG
+
BBBBBBACDCB;;;89B@BCBBD@EC
@31DOL:00157:00954
ACGAGTGCGTTCCCCGATGTCGTAGGTACTC
+
A>@@?@9:<<-111*//7/444443134447
@31DOL:00157:00996
AGCACTGTAGCTGTCACTAGTTACTTGT
+
<=BCBDECDAAADEGHCCA@??BB??CC
@31DOL:00158:00992
ACGAGTGCGTTCCCCATGTCGTAGGTACTC
+
@@?ABBDB=96444,9=@@BCCCC@BAA@C
@31DOL:00159:00979
CGTGTCTCTAGGCACAGGATTTTGTGTAG
+
@BBCCBCCCCB@CBBBCCECCB9?@=ACC
@31DOL:00159:00985
TCTCTATGCGCTCCACATGTCTAAGGTAC
+
ABCCDAACBCFABEBCBBBAAAC@>:<<1
@31DOL:00160:00972
TGATACGTCTCCTTCCTTAGTTACTTCA
+
A@CB=@A@@>@?G@C@A>;===899944
@31DOL:00160:00976
ACGAGTGCGTTCCCCATGTCGTAAGGTACTC
+
CCDB;;89995944,4444444423774444
@31DOL:00161:00957
TGATACGTCTCCTTCCTTAGTTACTTCA
+
BBB@ABBCCBB?A@CBC@BBB@BBB@BD
@31DOL:00161:00977
ACGAGTGCGTTCCCCATGTC
+
BCBBBBBBCC=@==6=;<9@
@31DOL:00161:00982
ACGAGTGCGTTCCCCATGTCGTAGGTACTC
+
BBBBB@A@@@@ACC:C:;<CCB9:78999>
@31DOL:00163:00957
TACTGAGCTACACAC
+
99;@>@@/0//,,**
@31DOL:00163:00960
ACGAGTGCGTTCCCCATGTCGTAGGTACTC
+
BBBABBDB=92444-9@ABCBCCC@B@A@C
@31DOL:00163:00990
ATCAGACACGGACACAGCAGAACACAC
+
BBBBBBBBBB?BADCECCCCD@BBBBB
@31DOL:00164:00952
TGATACGTCTCCTTCCTTAGTTACTTCA
+
BBA?BBBB@@@@B@C@A@>@B@BBB@@B
@31DOL:00164:00957
ACGAGTGCGTTCCCCATGTCGTAGGTACTC
+
ABAABBCBCC@CCB:D:;;CCC>@=?;;;C
@31DOL:00164:00960
ACGAGTGCGTTCCCCATGTCGTAGGTACTC
+
?A?@@@AAAA?ACF:C??@AB@8;;<899>
@31DOL:00165:00977
ACGAGTGCGTTCCCCATGTCGTAGGTACTT
+
@@>AAAABBB@CCC9C????AA=;;?@@?=
@31DOL:00167:00983
ACGAGTGCGTTCCCCATGTCGTAGGTACTC
+
AA?A@BBBBB@CCC:C??>==@8748999>
@31DOL:00167:00997
TACTGAGCTACACACACAGAAAGATTGGT
+
<;@BBBI<<<CCAAABFCCDC@CCD?B@B
@31DOL:00168:00950
ACGAGTGCGTTCCCCATGTCGTAGGTACTC
+
AA?AAABBDE?AAA6AAAABCCCC@C;<<C
@31DOL:00170:00971
ATCAGACACGGACACAGCAGAACACAC
+
A@BBBBBBBB?CBBBBCDECC?AAAAB
@31DOL:00171:00958
AGCACTGTAGCTGTCACTATGTTACTTGT
+
848444@@@@@@@>999>9449244824;
@31DOL:00171:00981
ACGAGTGCGTTCCCCATGTCGTAGGTAC
+
BA@ABBCBCA6:44/9991>@<10,.//
@31DOL:00172:00953
ACGAGTGCGTTCCCATGTCGTAGGTATC
+
A?>@A;4849599144444444313;87
@31DOL:00172:00960
TAGTATCAGCCTCGCCATGACAAAGGTATTCC
+
CBB???DCEC@BBBB>BBHDBBB>BCCDC@B?
@31DOL:00172:00972
ACGAGTGCGTTCCCCATGTCGTAGGTACTC
+
BBB@@ABBCC?BAA9A9;;?>>98689998
@31DOL:00173:00950
CGTGTCTCTAGGCACAGGATTTTGTGTAG
+
ABBCCDBBBBB@BBB@@?@CCC:AABBBC
@31DOL:00173:00960
AGCACTGTAGCTGTCACTAGTTACTTGT
+
A?BCBCC@BBBB>>@AAABAA?BBB@BB
@31DOL:00173:00970
CGTGTCTCTAGGCACAGGATTTTGTGTAG
+
@AAABBCDCBB@BBB@@>;944,;AACFD
@31DOL:00175:00950
ACGAGTGCGTTCCCCATGTCGTAGGTACTC
+
ABBBB@BBDB=@==6=9;;?A?8748999?
@31DOL:00175:00998
TACTGAGCTACACACACAGAAAGATTGGT
+
B@@BABD=AABB?@@@B@844-999>A?B
@31DOL:00176:00967
ACGAGTGCGTTCCCCATGTCGTAGTACT
+
9<BBBBCA?;2444/9999>91/..///
@31DOL:00177:00969
ACGAGTGCGTTCCCCATGTTGTAGGTACTC
+
?A?AAAABBB@CCC:CCBD@BBCA?A?@@B
@31DOL:00178:00951
ACGAGTGCGTTCCCCATGTCGTAGGTACTC
+
B@?ABBCBB=;===6@@@@BBCCC@@@A@C
@31DOL:00178:00964
ACGAGTGCGTTCCCCATGTCGTAGGTACTC
+
BBAA@BBBCC@CBB9C@@@@BA@A=@;;<@
@31DOL:00178:00968
ATATCGCGAGGGTATGGAAGACTCTATA
+
BA?@@BBBBCCBBCBB?B@BBCACB<;4
@31DOL:00179:00965
ACGAGTGCGTTCCCCATGTCGTAGGTACTC
+
BBBBBBABBB?ABC:C@@?@>>4348999?
@31DOL:00179:00991
ACGAGTGCGTTCCCCATGTCGTAGT
+
BBB?@FCA>>5999/944/887,,,
@31DOL:00180:00990
ACGAGTGCGTTCCCCATGTCGTAGGTACTC
+
AA?ABBCB@=6:44,9?ABBCCCC@C@@@B
@31DOL:00180:00995
ACGAGTGCGTTCCCCATGTCGTGGTACTC
+
AA?AABCBBA;===6@?ABBDCBABCBAB
@31DOL:00183:00984
ACGAGTGCGTTCCCCATGTCGTAGGTACTC
+
@ABBBBAAAA@ACF:D??@BBB=;;?899?
@31DOL:00184:00970
TACTGAGCTACACACACAGAAAGATTGT
+
@@@@ABC@BBBBB;;;111<<8;7:,10
@31DOL:00186:00975
ACGAGTGCGTTCCCCATGTCGTAGGTACTC
+
AA?AABCBBB=?==6@AABBCCCC@B@AAC
@31DOL:00186:00991
ACGAGTGCGTTCCCCATGTCGTAGGTACCTC
+
BB?ABBCBBC@CCC:DDCBBBBBB@@997:B
@31DOL:00186:00997
TGATACGTCTCCTTCCTTAGTTACTTCA
+
B@A???BAAAA@C@@@C@BBB?BBC@CD
@31DOL:00187:00987
ACGAGTGCGTTCCCCATGTCGTAGGTACTC
+
B@?AAAABBB@BCC:C@@?BBB=;:;9;9>
@31DOL:00188:00958
CGTGTCTCTAGGACACAGGATTTTGTGTAGAGGA
+
4=9<<;C??<;,////6;699DB89:73;00/,,
@31DOL:00188:00989
ACGAGTGCGTTCCCCATGTCGTAGGTACTC
+
BBBBBBBBBC@CBB9A;<;@@@98589888
@31DOL:00189:00987
TAGTATCAGCCTCGCCATGACGAAGGTATTCC
+
CBC@@ADBBBABBBC@CDCCCAC@C@BAB@C?
@31DOL:00190:00989
ATCAGACACGGACACAGCAGAACACAC
+
@>BBBBBBBC?BBBBCCEDCB@CBBBB
@31DOL:00190:00999
ACGAGTGCGTTCCCCACTGTC
+
BA@ABC@;66,111+/////9
@31DOL:00192:00962
ACGAGTGCGTTCCCCATGTCGTAGGTACTC
+
@@?ABBBBBB@BDD:D::9ABB@B?B;<<C
@31DOL:00196:00956
ACGAGTGCGTTCCCCATGTCGTAGGTACTC
+
@ABBBBB@BB@CDD:C:::BBB=<=@:<<C
@31DOL:00196:00985
ACGAGTGCGTTCCCATGT
+
99?@AAA>>>511-11,*
@31DOL:00196:00991
ACGCTCGACATGCCCAGGTACAGGAG
+
BBBB@BBBDCB;;;89B@BBBBB@CD
@31DOL:00150:01007
AGCACTGTAGCTGTCACTAGTTACTTGT
+
<<DDDB@ABBB@@@@ABCEAAAACB@CE
@31DOL:00152:01004
ACGAGTGCGTTCCCCATGTCGTAGGTACTC
+
?@?@@@AA@@?@FD:B??@BBB975::99@
@31DOL:00152:01023
ACGAGTGCGTTCCCCATGTCGTAGTAGTC
+
AABBBB99445499,444/666/..///.
@31DOL:00153:01009
CGTGTCTCTAGGCACAGGATTTTGTGTAG
+
??BBCCBCBBB@BBCBB?>?CC:CACCCD
@31DOL:00154:01010
ACGCTCGACATGCCCAGGTACAGGAG
+
BBBBBB???CBCCF@@@>ACCCC@BB
@31DOL:00158:01031
CGTGTCTCTAGGCACAGGATTTTGTGTAGA
+
@BBAABC<<?DABBAAB?CCDD:B<;<><B
@31DOL:00161:01000
ACGAGTGCGTTCCCCATGTCGTAGGTACTC
+
AA?@@@ABBB@BCC:C@@?BBB=;;?:99?
@31DOL:00162:01010
ACGAGTGCGTTCCCCATGTCGTAGGTACTC
+
AA?AABCB992444,9B@ABCCCC@@@@BC
@31DOL:00162:01015
ACGAGTGCGTTCCCCATGTCGTAGGTACTC
+
CBB@AAA>>>5999/9?@@@@ABB@?@@@>
@31DOL:00162:01024
TAGTATCAGCCTCGCCATGACGAAGGTATTCC
+
BCB@@ADBBB@BCCC@CBCCC@AA@ACCC?B?
@31DOL:00162:01033
TGATACGTCTCCTTCCTTAGTTACTTCA
+
AAB@BBBBBBC@C@C@B@?AA@BBB@BD
@31DOL:00163:01007
ACGAGTGCGTTCCCCATGTCGTAGGTACTC
+
BCCCCCCCBB?BHDAD;22=21/;6011:=
@31DOL:00163:01028
ATATCGCGTACGGGTATGGAAGACTCTATAGA
+
9;;8498//////+//6;24248833331661
@31DOL:00165:01030
ACGAGTGCGTTCCCCATGTCGTAGGTACTC
+
BBBBBBBA>>?ACF:D???BAA=>>A;<<C
@31DOL:00168:01041
ACGAGTGCGTTCCCGATGATCGTAGTATC
+
493444444424;-//6//,,,,////64
@31DOL:00170:01035
TAGTATCAGCCTCGCCATGACGAAGGTATTCC
+
BBBBBBCCCC@BB@A>ABBCCAA?AAAAB>?=
@31DOL:00171:01035
TGATACGTCTCCTTCCTTAGTTACTTCA
+
CBBBBBCBBBBAD=A=A?;==?94/766
@31DOL:00174:01013
ACGAGTGCGTTCCCCATGTCGTAGGTACTC
+
AA?AAAAA@@?CCD:C@?@BBB9758999>
@31DOL:00174:01027
ACGAGTGCGTTCCCCATGTCGTAGGTACTC
+
BB??BBBA@@?@CF:BAABBBB@A?A?AAC
@31DOL:00176:01034
ACGAGTGCGTTCCCCATGTCGTAGGTACTC
+
BB?ABBCB>=6:44,9=@@CCCBB@BAAAC
@31DOL:00177:01030
ACGAGTGCGTTCCCCCATGTCGTAGGTACTC
+
AA?AAABBBA24444+9=>@BCCCD@ABBBC
@31DOL:00177:01048
ACGAGTGCGTTCCCCATGTCGTAGGTACTC
+
CBDBB@BBDB>@==699<9@@@98489488
@31DOL:00178:01022
ACGAGTGCGTTCCCCATGTCGTAGTACG
+
AA?===CBBB=?994?991<;;--,,,,
@31DOL:00179:01000
ACGAGTGCGTTCCCCATGTCGTAGGTACTC
+
BBBB@@AAAA?ACC:CBBBBBB98589999
@31DOL:00180:01043
ACGAGTGCGTTCCCCATGTCGTAGGTACTC
+
BBBBBBCBCC?BAA7A9<9@AA9858999>
@31DOL:00181:01027
TCTCTATGCGCTCCACATGTCTAAGTAC
+
@;::BCCCA?@4924:?>491//,//66
@31DOL:00182:01049
TAGTATCAGCCTCGCCATGACGAAGGTATTCC
+
84<;94:@99>>9<<ACBBC@AA?@A<9;>:2
@31DOL:00183:01014
ACGAGTGCGTTCCCCATGTCGTAGGTACTC
+
CBB?ABB@=92999/9>@@ACBBB@BAE@C
@31DOL:00185:01029
AGCACTGTAGCTGTCACTAGTTACTTGT
+
@ACCEBBBBB@BBBDACCCCB<?996<B
@31DOL:00188:01017
TGATACGTCTCCTTCCTTAGTTACTTCA
+
BBB?@BABBBC@C@C@B@BAB?BBB@BC
@31DOL:00188:01031
ACGAGTGCGTTCCCCATGTCGTAGGTACTC
+
AA?AABBBBC?BBC9BABABCC:98:@@>>
@31DOL:00188:01034
ACGAGTGCGTTCCCCATGTCGTAGGTACTC
+
BB?AAABBDB?AAA9A???BBB=>>>9<;B
@31DOL:00189:01043
ATCAGACACGGACCAGCAGAACACAC
+
BBBBBB@@AC?AA?BBCBBC@CDCBB
@31DOL:00191:01041
TCTCTATGCGCTCCACATGTCTAAGGT
+
BBCBBBBCBCCBB@CCCDCBBA@=@@C
@31DOL:00193:01022
ATATCGCGAGGGTATGGAAGACTCTAT
+
@<>;;9>@999-99495424449?798
@31DOL:00193:01047
TCTCTATGCGCTCCACATGTCTAAGGT
+
CBCCA@@@@BBBB@CCCCBA?A@?C@B
@31DOL:00194:01002
ACGAGTGCGTTCCCCATGTCGTAGGTACTC
+
BBB?BBBBAA?ADC:CBABBCB@?<;999>
@31DOL:00194:01020
AGCACTGTAGCTGTCACTAGTTACTTGT
+
<<CCCCD@BBBB@@@BCCCAA?BCD@CB
@31DOL:00194:01034
ACGAGTGCGTTCCCCATGTCGTAGGTACTC
+
AA?@BBDB==2444-9BACCCCCC@?@BBB
@31DOL:00194:01043
TAGTATCAGCCTCGCCATGACGAAGGTATTCC
+
CBCBBCCECC@BB?@>@BABB:::<@@>@;;5
@31DOL:00195:01013
ACGAGTGCGTTCCCCATGTCGTAGGTACTC
+
BBB??@AABB@CBC:D@?@BBB=;7<899>
@31DOL:00197:01004
CGTGTCTCTAGGCACAGGATTTTGTGTAG
+
BBCBCECCCCC@CBCCC@DBCD9:>BAAC
@31DOL:00198:01003
ACGAGTGCGTTCCCCATGTCGTAGGTACTC
+
BB?@@BCB@=;===2@BBBEBCCC@B;<<C
@31DOL:00178:01050
ACGAGTGCGTTCCCCATGTCGTAGGTACTC
+
AABBB@ABBC?BAA9A9;;>>>9858999>
@31DOL:00178:01051
ACGCTCGACATGCCCAGGTACAGGAG
+
ABABBBBBBA?BBC?BB@B@BBC@AA
@31DOL:00182:01051
TAGTATCAGCTCGCCATGACGAAGGTATTCC
+
BBBABBFCCBBBCC@BCBCCCEAD@CCEACA
@31DOL:00185:01050
ACGAGTGCGTTCCCCATGTCGTAGGTACTC
+
AA?AABCA992444-9@@ABDDCC@B@@@C
@31DOL:00195:01070
ACGAGGTGCGTTCCCCATGTCGTAGGTACTC
+
BBABB?BCCBB>BDH:C::9;?;10,1111/
@31DOL:00197:01051
ACGCTCGACATGCCCAGGTACAGGAG
+
CBBBBBBBBAAACCA@@=ABDDDBCD
@31DOL:00200:00005
TAGTATCAGCCTCGCCATGACGAAGGTATTCC
+
BBBAABEBAB=@@;98;AB>A;:6;>@@@8<8
@31DOL:00200:00028
ACGCTCGACATGCCCAGGTACAGGAG
+
BBBBABBBCBCCCDACC@BBBBBBCB
@31DOL:00201:00014
ACGAGTGCGTTCCCCATGTCGTAGGTACTC
+
CB?BB@BBBB@BCC:C;;9>>>9958989>
@31DOL:00201:00022
ACGAGTGCGTTCCCCATGTCGTAGGTACTC
+
>><ABCCB=92999-9>>@BCBBB?>:<<C
@31DOL:00209:00035
ACGAGTGCGGTTCCCCATGTCGTAGGTACTC
+
?@>@BBCCB>=;=992?@@@CCB@B>A;<;C
@31DOL:00213:00008
ACGCTCGACATGCCCAGGTACAGGAG
+
CCBBBB??ACCCCC@CC?CBCCB@DC
@31DOL:00218:00045
ACGAGTGCGTTCCCCATGTCGTAGGTACTC
+
BA?ABBCB=92444,9=@@CCCCCAB9<;C
@31DOL:00222:00004
ACGAGTGCGTTCCCCATGTCGTAGGTACTC
+
AA?>>>ABBB@CEC:C::;@?A88589999
@31DOL:00225:00008
ATCAGACACGGACACAGCAGAACACAC
+
BBBBBBBBCB@BB???AAB>B>B@@@B
@31DOL:00227:00004
TCTCTATGCGCTCCCACATGTCTGAAGGTA
+
84444444944444-44468<1///,/,/8
@31DOL:00232:00043
ACGCTCGACATGCCCAGGTACAGGAG
+
ABBABAAABBBBDFA@?>@BCCC@BB
@31DOL:00233:00036
ACGAGTGCGTTCCCCATGTCGTAGGTACTC
+
BA?ABBCB=92444,9@@ACCCCC@BA@@C
@31DOL:00236:00043
ACGAGTGCGTTCCCCATGTCGTAGGTACTC
+
@BCDBBBBBB@CEB9B9911<111671/1=
@31DOL:00239:00013
TGATACGTCTCCTTCCTTAGTTACTTCA
+
CCCBB>@A:11,/5677;9ABDBBBCDD
@31DOL:00243:00043
AGCACTGTAGCTGTCACTAGTTACTTGT
+
?@CCCBAABBBBBBBBCCD@@@@BB?BC
@31DOL:00248:00027
ACGAGTGCGTTCCCCATGTCGTAGGTACTC
+
AA?@@BCB992444,9@@ACCCCC@A?@@D
@31DOL:00201:00071
ACGAGTGCGTTCCCCATGTCGTAGGTACTC
+
@A?ABBCB>>6944,9?AACDCCC@BAAAC
@31DOL:00204:00051
ATATCGCGAGGGTATGGAAGACTCTATA
+
BA@ABBBBABB?A@BB=@>ACCCEA@A=
@31DOL:00208:00088
ACGAGTGCGTTCCCCATGTCGTAGGTACTC
+
BB>@@ABBDC@BAA9A???ABB???B;<;B
@31DOL:00211:00099
TAGTATCAGCCTCGCCATGACGAAGGTATTCC
+
BBB?@ABHCB?BBCC?CCDDBBB@C@DCD@B@
@31DOL:00214:00058
TCTCTATGCGCTCCACATGTTCTAAGGT
+
;;==ABCAAAB<924:944424:;:;8;
@31DOL:00218:00058
ACGAGTGCGTTCCCCATGTCGTAGGTACTC
+
B@?ABBCB=92444,9@@ACCCCC@B@@@D
@31DOL:00220:00093
TCTCTATGCGCTCCACATGTCTAAGGT
+
BBBCAABCBBBBB@CDBCCDCGB?A@C
@31DOL:00224:00096
ACGAGTGCGTTCCCCATGTCGTAGGTACTC
+
?A?AABCBA@=?==6ABBBDCCCC@B;<<C
@31DOL:00225:00052
TCTCTATGCGCTCCACATGTCTAAGGT
+
BBBBAAACBBBBB@CCBCDCCAA?A@E
@31DOL:00226:00064
ACGAGTGCGTTCCCCATGTCGTAGGTACTC
+
?@?ABBCB@=6944,9=@@BCBCC@BA@@C
@31DOL:00227:00094
ACGAGTGCGTTCCCCATGTCGTAGGTACTC
+
@A?AABCBBB?AA?6????BCCBB@A:;;C
@31DOL:00231:00067
ATATCGCGAGGGTATGGAAGACTCTATA
+
BAAABBBBBCCABCBB8:8<CCCCA@A>
@31DOL:00232:00092
TCTCTATGCGCTCCACATGTCTAAGGT
+
BBCCAABCCCCBB@DDCDBBBDBCD@C
@31DOL:00239:00059
CGTGTCTCTACGGCACAGGATTTTGTGTAGA
+
4@994=///1::::CA965////*//////6
@31DOL:00240:00056
ACGAGTGCGTTCCCCATGTCGTAGGTACTC
+
AA?ABBCA992444,9@@ACCCCCAA@@@C
@31DOL:00242:00065
ACGAGTGCGTTCCCCATGTCGTAGGTACTC
+
>>BBBBBBBB@CCB:C;;;>>>9858999>
@31DOL:00247:00050
ATATCGCGAGGGTATGGAAGACTCT
+
A89;BECCDHF>AACC?B?B@A>A>
@31DOL:00249:00052
ACGAGTGCGTTCCCCATGTCGTAGGTACTC
+
AA?ABBCA992444,9@@ACDCCC@BAAAC
@31DOL:00200:00108
ACGAGTGCGTTCCCCATGTCGTAGGTACTC
+
AA??BBB@992444,9@BABCCCC@A@@AC
@31DOL:00200:00127
ACGCTCGACATGCCAGGTACAG
+
CCCC;;;@B9911,1/,//644
@31DOL:00201:00133
ACGAGTGCGTTCCCCATGTCGTAGGT
+
B<>=DCB@>>5999/994//////,.
@31DOL:00203:00125
TGATACGTCTCCTTCCTTCAGTTACTTCA
+
BBC;;<A;<177>,1,/,////,/;;9>8
@31DOL:00205:00145
ACGAGTGCGTTCCCCATGTCGTAGGTACTC
+
AA?AAAAA@@?@CC:C@?@B??==<?;;9A
@31DOL:00208:00114
ACGAGTGCGTTCCCCACTGTCG
+
BBBBBBB;77,111*/////99
@31DOL:00208:00130
TAGTATCAGCCTCCGCCATGACGAAGGTATTCC
+
99844499992442949=@==9?:5954448=<
@31DOL:00211:00116
ACGCTCGACATGCCCAGGTACAGGAG
+
?@BBBBBBBAAADFA@?>@BBBC@CC
@31DOL:00214:00149
TGATACGTCTCCTTCCTTAGTTACTTCA
+
BBBBBAB@@@C@C@CAC@?BB@BBA?AD
@31DOL:00218:00143
ACGAGTGCGTTCCCCATGTCGTAGGTACTC
+
AA?ABBCBBB>A??6?=@?ABBCCAC@AAD
@31DOL:00220:00121
ACGAGTGCGTTCCCATGTCGTAGGTACTC
+
AA?ABBCB@?>@B=ABAABCCCBAB@@@C
@31DOL:00223:00105
ATCAGACACGGACACAGCAAAGACACAAC
+
BBBBB@?BBC>AB=::8///-//88/111
@31DOL:00224:00107
ACGAGTGCGTTCCCCATGTCGTAGGTACTC
+
BB?ABBBA992444,9@@@CCBBB@ABBBC
@31DOL:00225:00118
ACGAGTGCGTTCCCCATGTCGTAGGTACTC
+
AA?AABCB=:2444,9@@ACCCCC@BAAAC
@31DOL:00225:00141
ACGAGTGCGTTCCCCATGTCGTAGGTACTC
+
BCB@ABBBAA>>CC:D:;;=>>9968999>
@31DOL:00226:00128
TCTCTATGCGCTCCACATGTCTAAGGT
+
BBCEBAABBBBAB@DDCBBBBGC@C@C
@31DOL:00227:00144
ACGAGTGCGTTCCCCATGTCGTAGGTAT
+
BBBBB@CBBB6944-9941;86//,./8
@31DOL:00229:00136
ACGAGTGCGTTCCCCATGTCGTAGGTACTC
+
@A?@BBCBA=;==929=@>BCCBB?A9<;B
@31DOL:00240:00101
ACGAGTGCGTTCCCCATGTCGTA
+
A@>@BBCB?=;=992?49;BCCC
@31DOL:00240:00126
ACGAGTGCGTTCCCCATGTCGTAGGTACTC
+
AA>?BBDB@=;===6A?BACCCCB@A?@@C
@31DOL:00244:00132
ACGAGTGCGTTCCCCATGTCGTAGTACGTC
+
=4344999BB?CBC7B<;1<88*******0
@31DOL:00244:00136
ACGCTCGACATGCCCAGGTACAGGAG
+
BB<B??BECCCDB@>999;BCCD@CC
@31DOL:00246:00130
TCTCTATGCGCTCCACATGTCTAAGGT
+
<<BCCCCCCDC@?>@@@>9999>5924
@31DOL:00202:00162
ACGAGTGCGTTCCCCATGTCGTAGGTACTC
+
BBBBBBBB==2444,9999>A@>A=?<<<C
@31DOL:00203:00194
ATCAGACACGGACACAGCAGAACACAC
+
BBBBBBBBBB?BBAAABGCCB?BBBAC
@31DOL:00204:00155
ATATCGCGACGGGTATGGAAGACTCTATAG
+
@;<<ABA?111::111AABCCBBBB;7391
@31DOL:00205:00150
AGCACTGTAGCTGTCACTAGTTACTTGT
+
@ACDCCCC@AADDBBBBBC===@9;7<C
@31DOL:00207:00189
ACGAGTGCGTTCCCCATGTCGTAGGTACTC
+
BB>?BBBBDB?A??6?;<1>>=11,.////
@31DOL:00208:00156
CGTGTCTCTAGGCACAGGATTTTGTGTAG
+
AAAABCDCBBB?BBBCHABAAA9A?@CCC
@31DOL:00213:00188
ATATCGCGAGGGTATGGAAGACTCTATA
+
A?@@<<<<;CB?;<;A<><@?B@?8800
@31DOL:00220:00168
ACGAGTGCGTTCCCCATGTCGTAGGTACTC
+
@@>BBBBBBB@ECC9B;;9=@@@?=?;<<B
@31DOL:00221:00165
CGTGTCTCTACGGCACAGGATTTTGTGTAGAG
+
494449////8878?>>;:::880////////
@31DOL:00221:00198
ACGAGTGCGTTCCCCATGTCGTAGGTACTC
+
@A?AABCBDB?AAA9?AAABBDBB@A:<;C
@31DOL:00222:00162
TGATACGTCTCCTTCCTTAGTTACTTCA
+
BBBBBDCCDBA?G@B@BABCC@BBB@DC
@31DOL:00225:00155
CGTGTCTCTAGGCACAGGATTTTGTGTAG
+
@ABBCCCCBBB@ABB@@:9944,9@BBCC
@31DOL:00227:00160
TACTGAGCTACACACACAGAAAGATTGGT
+
A@@@AABA?AAA@@CC;;444-99969>A
@31DOL:00228:00170
AGCACTGTAGCTGTCATTAGTTACTTGT
+
<=CFFDC@AAABBBCBC@CAA?@>><@B
@31DOL:00229:00160
ACGAGTGCGTTCCCCACTGTCG
+
BBAACBB@77,///+1///,77
@31DOL:00231:00158
ACGAGTGCGTTCCCCATGTCGTAGGTACTC
+
@@?AABCBDB=@==6==?>ACCBA???@@B
@31DOL:00231:00187
TCTCTATGCGCTCCACATGTCTAAGGT
+
CBBC<<=CB@@@B@BBBA9;;AB=?=@
@31DOL:00232:00179
ATATCGCGAGGGTATGGAAGACTCTAT
+
BBAAABBBCCF?CCEC?A?ABBBC??@
@31DOL:00234:00157
TAGTATCAGCCTCGCCATGACGAAGGTATTCC
+
BBCAABCBBB@@@;99<AB>A;:6;>@@@8<5
@31DOL:00235:00157
ACGAGTGCGTTCCCCATGTCGTAGGTACTC
+
CCCCBBBA@>5;99/9A@<<<<11,.1//6
@31DOL:00235:00180
ACGAGTGCGTTCCCCATGTCGTAGGTACTC
+
BA?AABCC=:2444,9@@ACCCCC@AAAAC
@31DOL:00236:00163
ATCAGACACGGACACAGCAGAACACAC
+
BBBBBBBBBB@BB??????@@=@BBBC
@31DOL:00237:00155
AGCACTGTAACTGTCACTAGTTACTTGT
+
B9;;EEDBAAABBBBBCCCA@@@BE?BB
@31DOL:00238:00186
ACGAGTGCGTTCCCCATGTCTAGGTACTC
+
BBABBBCBDB?A??6?;99@?98489997
@31DOL:00240:00192
ACGAGTGCGTTCCCCATGTCGTAGGTACTC
+
BBBBBBB??@@ECC:CAA@@A@AB@BBEBC
@31DOL:00241:00151
ACGAGTGCGTTCCCCATGTCGTAGGTACT
+
AA@BB@@ADCBIHD9B;4//////,./6/
@31DOL:00241:00187
ATATCGCGAGGGTATGGAAGACTCTAT
+
BAAAABBBBCC?CCBB?B@BCBBCAAB
@31DOL:00244:00187
ACGAGTGCGTTCCCCATGTCGTAGGTACTC
+
AA?AABBBBC@CDB9B??>=@@88789;;A
@31DOL:00247:00160
ACGAGTGCGTTCCCCATTGTCGTAGGTACTC
+
BBB??@CBBB@CCC:CC>@>=@@8858999@
@31DOL:00248:00155
ACGAGTGCGTTCCCCATGTCGTAGGTACTC
+
AA?@@BCB=92444,9@@ACCCCNA@?@@C
@31DOL:00200:00207
ACGAGTGCGTTCCCCATGTCGTAGGTACTC
+
B@?ABBCB?=6944,9=@@BDCCC@A9<;C
@31DOL:00200:00236
ATATCGCGAGGGTATGGAAGACTCTATAG
+
B??::<GCDCDACCCA696;AAAB;;0;;
@31DOL:00200:00244
ACGAGTGCGTTCCCCATGTCGTAGGTACTC
+
@@?ABBCB=92444,9>?@BCCCCCA@@@C
@31DOL:00201:00200
ATCAGACACGGACACAGCAGAACACAC
+
BBBBBB?@AB@BB:;;BBA@@@CBBBB
@31DOL:00201:00202
ACGAGTGCGTTCCCCATGTCGTAGGGTACTC
+
BBBCBBDCBA?BCC9C@A@@A>@@@>@BCHB
@31DOL:00201:00225
ATATCGCGAGGGTATGGAAGACTCTATA
+
BB@@ABDDDCC>ECBB>A>ABBBBA@>=
@31DOL:00206:00202
ACGAGTGCGTTCCCCATGTCGTAGGTACTC
+
BBBB::<CCC@BHHAD>=3>>?11,.///6
@31DOL:00206:00211
TAGTATCAGCCTCGCCATGACGAAGGTATTCC
+
BBD@@ADCCB>==@@=@CBAB:::<@A@B>A=
@31DOL:00210:00217
ACGAGTGCGTTCCCCATGTCGTAGGTACTC
+
BBBB@ABB==;==92?@@@BBDCD@A?@@C
@31DOL:00217:00233
TAGTATCAGCCTCGCCATGACGAAGGTC
+
BBBAABCCCB>=@;98;A?>A<:8<ABA
@31DOL:00218:00205
ACGAGTGCGTTCCCCATGTCGTAGGTACTC
+
AB?@BBDB=92444,9@ABCCCCCAA?@@C
@31DOL:00218:00225
ACGCTCGACATGCCCAGGTACAGGAG
+
BBBBBBBBCCC@@@>?B?@;@997:<
@31DOL:00219:00213
TACTGAGCTACACACACAGAAAGATTGGT
+
AAAAAAD@BBBB@@CCBA944-9>>;@AD
@31DOL:00219:00215
ACGAGTGCGTTCCCCATGTCGTAGGTACTC
+
BA@ACCCB?=;=992?=@@ABBBC?ACBCC
@31DOL:00221:00224
ACGAGTGCGTTCCCCATGTCGTAGGTACTC
+
BBBBBBCB=92444,9@@ABCDCCBB@@@C
@31DOL:00222:00236
ACGAGTGCGTTCCCCATGTCGTAGGTACTC
+
BBBBABBBBB=;6606/22>?>>@=@<<<D
@31DOL:00223:00229
ACGAGTGCGTTCCCCATGTCGTAGGTACTC
+
BBBBBBDBA>;?==6A?AABBDCCAC@@@C
@31DOL:00224:00237
ACGAGTGCGTTCCCCATGTCGTAGGTACTC
+
BBBB::@CCC@CEC:FAA>=@@=?=?;;;B
@31DOL:00225:00216
ACGAGTGCGTTCCCCATGTCGTAGGTACTC
+
@A?AABCB=92444,9?ABCCCCD@A?@@C
@31DOL:00228:00248
AGCACTGTAGCTGTCACTAGTTACTTGT
+
BBBBC?=<=<<CCCDCCCBBB?A@@=@@
@31DOL:00230:00237
ATATCGCGAGGGTATGGAAGACTCTATA
+
BBBB@FABDNK@DBAABD@BBBBAB>@8
@31DOL:00231:00235
ACGAGTGCGTTCCCCATGTCGTAGGTACTC
+
@CBBB??@BB@CDHAD=@2?>>11,.////
@31DOL:00235:00237
ATATCGCGAGGGTATGGAAGACTCTATA
+
BAAABB@@9::69AAA=A=ACCCC@AB@
@31DOL:00236:00241
ATCAGACACTCGGACACAGCAGAACACACA
+
4:3444./////,///4444444944433.
@31DOL:00237:00231
TACTGAGCTACACACACAGAAAGATTGGT
+
BAAAAABABBBBCCCCA@ABC@CDC=A=@
@31DOL:00240:00245
TGAACGTCTCCTTCCTTAGTTACTTCAGTGC
+
BBB@BBBBCC@B8:6;>ABC@DCCDCCBAAB
@31DOL:00242:00209
ACGAGTGCGTTCCCCATGTCGTAGGTACTC
+
@A?@BBB@992999-9@@ACCDCCAA?@@C
@31DOL:00242:00210
AGCACTGTAGCTGTCACTAGTTACTTGT
+
;@@@?BBD9<9999==ABBCCABAB=@@
@31DOL:00243:00249
ACGAGTGCGTTCCCCATGTCGTAGGTACTC
+
AA?@BBCA992444-9BA@ACDBB?AA@AC
@31DOL:00246:00207
TCTCTATGCGCTCCACATGTCTAAGGT
+
ABCCA@ACCCCBA@BABC@AADD@C@C
@31DOL:00246:00211
ACGAGTGCGTTCCCCATGTCGTAGGTACTC
+
BA?>@ACB=92944,9?ABCCCDCAB?@AB
@31DOL:00200:00259
ATATCGCGAGGGTATGGAAGACTCTAT
+
B8:<@CCCCCC>B?=@=?=ABBCC@?@
@31DOL:00200:00279
TCTCTATGCGCTCCACATGTCTAAGGT
+
BBBBAAACBBBAB@DDBCBDBAA?A@D
@31DOL:00200:00296
ATCAGACACGGACACAGCAGAACACAC
+
@@BBBBBBBB?BCAAABBCAB=@@BBB
@31DOL:00201:00286
CGTGTCTCTAGGCACAGGATTTTGTGTAG
+
??BBBBCCBBA@BBBCB@?===6@A?BCD
@31DOL:00202:00268
ACGAGTGCGTTCCCCATGTCGTAGGTA
+
B@?@AECCCC=?992?991<>8--*,,
@31DOL:00203:00278
ACGAGTGCGTTCCCCATGTCGTAGGTACTC
+
A?>?BBBB@B@BDD:D:::??@8=<<899>
@31DOL:00203:00279
TCTCTATGCGCTCCACATGTCTAAGGT
+
BBCCBBBCBBCBC@CCCDAAAAA?B@C
@31DOL:00203:00291
ACGAGTGCGTTCCCCATGTCGTAGGTACTC
+
?@?ABBCHBA=@==6=;;;CCC??<?;99@
@31DOL:00210:00299
ACGAGTGCGTTCCCCATGTCGTAGGTACTC
+
?@>@BBCCB=6944,9=@@CCCAC@99<<C
@31DOL:00211:00267
ACGAGTGCGTTCCCCATGTCGTAGGTACTC
+
BB?AABBBBA=?==6==@?BCCCCCB;<<C
@31DOL:00212:00267
ACGAGTGCGTTCCCCATGTCGTAGGTACTC
+
>@>AAAAAAA?ACC:C:;;A@@99689999
@31DOL:00213:00271
ACGAGTGCGTTCCCCATGTCGTAGGTACTC
+
@A?AABCC>=;=992?=@@BCBAC@A;<=C
@31DOL:00213:00288
ATATCGCGACGGGTATGGAAGACTCTATAG
+
=:;;9AAA;::C?:::B@CAEBBBB;3376
@31DOL:00214:00252
ACGAGTGCGTTCCCCATGTCGTAGGTACTC
+
BB>?BBCB?=;==92?=@@BEBBBBB@@@C
@31DOL:00214:00261
ACGAGTGCGTTCCCCATGTCGTAGGTACTC
+
BB<?BBCBBB>AA?6?=??ABBCC@C;<<C
@31DOL:00214:00284
ACGAGTGCGTTCCCGATGATCGTATACTC
+
997:4/////,/8+,,,//////494444
@31DOL:00214:00293
ACGAGTGCGTTCCCCATGTCGTAGGTACTC
+
C;8<CCCCBB@ACB:B<<<B@@99589444
@31DOL:00215:00255
AGCACTGTAGCTGTCACTAGTTACTTGT
+
@ACCDCCDCDBCCCDCCECCB@B?>=@@
@31DOL:00216:00283
CGTGTCTCTAGGCACAGGATTTTGTGTAG
+
AAAAACCDCAB@BBB>>:4444,9@BBCC
@31DOL:00218:00299
ACGAGTGCGTTCCCCATGTCGTAGGTACTC
+
B@?ABBHB=92444,9>>@BCDCC@A:;;C
@31DOL:00221:00266
TACTGAGCTACACACACAGAAAGATTGGT
+
@@@@AAB@>@AAA@BCDC=99-4447823
@31DOL:00221:00289
AGCACTGTAGCAGTCACTGGTTACTTGTG
+
;:::111888DFDDDDDJCACACCC?A@8
@31DOL:00222:00264
TACTGAGCTACACACACAGAAAGATTGGT
+
ABABC?A>BBBBBBBCDB9996;@=<@?A
@31DOL:00222:00291
ACGAGTGCGTTCCCCATGTCGTAGGTACTC
+
BB>?ABCBBC?A??6A;;<CCB9;88999>
@31DOL:00223:00268
ACGAGTGCGTTCCCCATGTCGTAGGTACTC
+
BCB::<CCCC@BDH:D:<<A@@99589998
@31DOL:00226:00264
ACGAGTGCGTTCCCCACTGT
+
BBA@ABC@8;,/11+1///,
@31DOL:00228:00282
ACGAGTGCGTTCCCCATGTCGTAGGTAC
+
BCEABBCCDD=A@@6A<<1>>8--*,,,
@31DOL:00230:00255
TCTCTATGCGCTCCACATGTCTAAGGT
+
BBCBBBBBBBBABBDCBBCEBAA?A@C
@31DOL:00230:00298
ACGAGTGCGTTCCCCATGTCGTAGTACG
+
BBBBBA@@@B@CCC9?<<1@<8******
@31DOL:00231:00264
AGCACTGTAGCTGTCACTAGTTACTTGT
+
<<CCCCCCBBBBA>?BCCE@A>@AA?BC
@31DOL:00234:00287
ACGAGTGCGTTCCCCATGTCGTAGGTACTC
+
BB@AABBB=:2944,9=@@BBCCE@B@@@C
@31DOL:00235:00269
TAGTATCAGCCTCGCCATGACGAAGGTATTCC
+
CBDBCCDBBC@CBCC@CBDBEAA?ACBCC@@=
@31DOL:00236:00294
TCATACGTCTCCTTCCTTAGTTACTTCA
+
BBBBBBCDBBB@BAD@B@BBB?BBB@AD
@31DOL:00238:00286
CGTGTCTCTAGGCACAGGATTTTGTGTAG
+
BBBBCCDCCCECCBBCC@CCBB5:<BBDG
@31DOL:00239:00282
ACGAGTGCGTTCCCCATGTCGTAGGTACTC
+
AA?AA@BBB@6444,9>>@BBDCCCB@@@C
@31DOL:00241:00292
CGTGTCTCTAGGCACAGGATTTGTGTAG
+
999944444499=B@@@>9990444//6
@31DOL:00242:00272
TGATACGTCTCCTTCCTTAGTTACTTCAGTGCAC
+
BBBBBBBBBBB?D@D@C@BAB?BDC@BDDDBBCC
@31DOL:00246:00257
TACTGAGCTACACACACAGAAAGATTGGT
+
B@@B@BC@BBBA@@BBBA944-9>><A?B
@31DOL:00247:00296
ACGAGTGCGTTCCCCATGTCGTAGGTACTC
+
BBBBBBBB=92944,9?ABBCCCC@B@@AC
@31DOL:00249:00289
ACGAGTGCGTTCCCCATGTCGTAGGTACTC
+
BBBBAAACCC?BBA9BABA?A@BB?B@@@C
@31DOL:00200:00301
ACGCTCGACATGCCCAGGTACAGGAG
+
AA@@ABBCCCB??@>?B@CBBBB@DC
@31DOL:00200:00318
ACGAGTGCGTTCCCCATGTCGTAGGTACTC
+
BB?@BBCB?=6944,9??ACCGCCAB@@@C
@31DOL:00200:00319
GATACGTCTCCTTCCTTAGTTACTTCA
+
ABC@@ABBBC9;8;=><>A@<AA@99B
@31DOL:00204:00348
ACGCTCGACATGCCCAGGTACAGG
+
BC@@?BBBBDBCCCAAB?BBCCC?
@31DOL:00209:00313
ACGAGTGCGTTCCCCATGTCGTAGGTACTC
+
@A?ABBCBA@=?==6A?BBCCCCBAA:<;C
@31DOL:00210:00307
ACGAGTGCGTTCCCATGTCGTAGGTACTC
+
BBB?CCCBAA?BC@CCBBAAA@@?BAAAB
@31DOL:00211:00334
ACGAGTGCGTTCCCCATGTCGTAGGTACTC
+
@A>BBBCBA=;==92===>ACCCB@?9<;C
@31DOL:00212:00319
ACGAGTGCGTTCCCCATGTCGTAGGTACTC
+
BB>@BBBBA@>AA?6?>BBBCB@A?>9<<C
@31DOL:00212:00320
CGTGTCTCTAGGCACAGGATTTTGTGTAG
+
@ABBCCCCDDA@CBBCC@?@??6?AABGC
@31DOL:00212:00323
ACGAGTGCGTTCCCCATGTCGTAGGTACTC
+
BA?AABCBB@6444,9??ABCCCC@A?@@C
@31DOL:00212:00332
ACGAGTGCGTTCCCCATGTCGTAGGTACTC
+
A@>??BCBBB6994,9?AABDCCC@A;<<C
@31DOL:00213:00337
ACGAGTGCGTTCCCCATGTCGTAGGTACTC
+
BB>@@BCBDB=@?=6===?BCCCCAB;<<C
@31DOL:00214:00306
ACGAGTGCGTTCCCCATGTCGTAGGTACTC
+
@@?AAAA@@@?@CC:C:::ABC==<?;;9?
@31DOL:00215:00313
ATATCGCGAGGGTATGGAAGACTCTATA
+
BB@@@BBBDCCAECDC?B@BBBABA>@9
@31DOL:00215:00335
CGTGTCTCTAGGCATAGGATTTTGTGTAG
+
@AAABBCDDAA??@>::94444-9@@ABB
@31DOL:00216:00312
TCTCTATGCGCTCCACATGTCTAAGGT
+
;<>?CACEABD;<549;1111887:C@
@31DOL:00216:00334
TCTCTATGCGCTCCACATGTCTAAGGT
+
BDCCCCBCBBBBB@DDBBDBCBB@B@C
@31DOL:00219:00304
TACTGAGCTACACACACAGAAAGATTGGT
+
CCB9:<DBBBCCBBDBBA9998;AADD?B
@31DOL:00220:00331
ACGAGTGCGTTCCCCATGTCGTAGGTACTC
+
AA?AABCCBA===9299@@BCCBB?A9<<B
@31DOL:00222:00321
AGCACTGTAGCTCGTCACTAGTTACTTGT
+
9=>9=?9668/1////449944249:244
@31DOL:00222:00340
ACGAGTGCGTTCCCCATGTCGTAGGTACTC
+
AB@???BBBC@BCC:C<<<@@@99589988
@31DOL:00225:00302
CGTGTCTCTAGGCACAGGATTTTGTGTAG
+
BBBBBCCCCDE@BBBBB@BBBC:CABBBC
@31DOL:00226:00305
ACGAGTGCGTTCCCCATGTCGTAGGTACTC
+
BA?@ACCCCC@BCC:C:;;AA@9968999>
@31DOL:00228:00316
ACGAGTGCGTTCCCCATGTCGTAGGTACTC
+
@A?AAAA@@@@AAC:EDA?>@@@@=@AFAB
@31DOL:00230:00346
ACGAGTGCGTTCCCCATGTCGTAGGTACTC
+
@@>?BCCB=92444,9@AACCCCC@?:<;C
@31DOL:00231:00307
ACGAGTGCGTTCCCCATGTCGTAGGTACTC
+
A><??AA@@@?BDD:B>=2>>=11,.////
@31DOL:00231:00311
ACGAGTGCGTTCCCCATGTCGTAGGTACTC
+
BA?AAACCBB;?=9299@@BCBBC@A;<<C
@31DOL:00236:00323
ACGAGTGCGTTCCCCATGTCGTAGGTACTC
+
BA@@BBBB@@@BCD:C@?>=A@@@?BAAAC
@31DOL:00240:00330
TGATACGTCTCCTTCCTTAGTTACTTCA
+
BBB@ABCCBBBED@C@BBBAA?BBB@BC
@31DOL:00242:00313
ACGCTCGACATGCCCAGGTACAGGAG
+
;;011>>BC>?=DBA<98;@@@EACF
@31DOL:00244:00311
TGATACGTCTCCTTCCTTAGTTACTTCA
+
BBBABDBBB9;8=ACACACCB@BBD@BD
@31DOL:00244:00345
TCTCTATGCGCTCCACATGTCTAAGGT
+
CCCC@@ACBBCAB@DDDDAA@A@@C@C
@31DOL:00249:00337
TACTGAGCTACCACACACAGAAAGATTGGTG
+
A@@@@>><:11,17/44=9=AB<>9>44233
@31DOL:00249:00340
TGATACGTCTCCTTCCTTAGTTACTTCA
+
BBB?BBBBAAA@@@D@B@BBB@BBD@BD
@31DOL:00200:00384
ACGAGTGCGTTCCCCATGTCGTAGGTACTC
+
CEABBCCBA@ABBB9BAABBCC@?<@;99>
@31DOL:00201:00373
CGTGTCTCTAGGCACAGGATTTTGTGTAG
+
ABBBBCCCBBE@BBBBC@???=6==?CCG
@31DOL:00201:00382
TACTGAGCTACACACACAGAAAGATTGGT
+
B@@@AABA?AAA@BC@;;444-99959>A
@31DOL:00201:00397
ACGAGTGCGTTCCCCATGTCGTGGTACTC
+
BA?@BBHB=92444,9@BABCDC@BBABB
@31DOL:00203:00365
ACGAGTGCGTTCCCCATGTCGTAGGTACTC
+
@A?AAABCBC?AA?6????BBC@?>>9;;A
@31DOL:00205:00362
ATATCGCGTACGGGTATGGAAGACTCTATAG
+
=?;98>8//////+//6=8==@?:>773766
@31DOL:00208:00369
ATCAGACACGGACACAGCAGAACACAC
+
AABABBBBBBBBBDCDDECCC?AABBB
@31DOL:00209:00381
ACGAGTGCGTTCCCCATGTCGTAGGTACTC
+
AA?@@@AA@@>@BC:E:::ABB@@>A;;;A
@31DOL:00210:00355
ACGAGTGCGTTCCCCATGTCGTAGGTACTC
+
?@??BBCBBC?BBB9B@@?BCC?=<?899>
@31DOL:00212:00370
ACGAGTGCGTTCCCCATGTCGTAGGTACTC
+
@A???BCB>;2944,9?ABCCCCF@@9:;C
@31DOL:00212:00375
TAGTATCAGCCTCGCCATGACGAAGGTATTCC
+
@AA<;;===?@BBBC@BBBBBBB=><?99592
@31DOL:00212:00398
ACGAGTGCGTTCCCCATGTCGTAGGTACTC
+
@B?@@@BCBC@CBB9B???ADCCB@A:<<C
@31DOL:00217:00383
ATCAGACACGGACACAGCAGAACACAC
+
A@BBB@?ABC?BCBCBCDDCC?BBCBB
@31DOL:00217:00385
TACTGAGCTTCACACACAGAAGATTGGT
+
A@@@@@@A?>AA@@BCDC:969992;=@
@31DOL:00221:00356
TAGTATCAGCCTCGCCATGACGAAGGTATTCC
+
BBBBBBDBCC?BB@A=@BBBDAA?ABCCE@B?
@31DOL:00221:00385
TAGTATCAGCCTCGCCATGACGAAGGTATTCC
+
494499<49??:;9C>??BCBBB=@=;:98@=
@31DOL:00222:00360
ACGAGTGCGTTCCCCATGTCGTAGGTACTC
+
?@>ABBBBBB?BDD:F:::@CA8:78999>
@31DOL:00222:00378
ACGAGTGCGTTCCCCATGTCGTAGGTACTC
+
AA?AABCA992444,9A@@ACCCC@@@@AC
@31DOL:00225:00369
ATATCGCGAGGGTATGGAAGACTCTATAG
+
BB@@ABBBCCC>EBEC?B@BBBBBA@A=9
@31DOL:00231:00357
TCTCTATGCGCTCCACATGTCTAAGGT
+
BC<:>HDCCBC?B?CECCB;<<B@B@C
@31DOL:00235:00378
ACGAGGTGCGTTCCCCATGTCGTAGGTACTC
+
BBBBB@BCB@=;===2ABBBBCCCBBA@@@C
@31DOL:00237:00376
TGATACGTCTCCTTCCTTAGTTACTTCA
+
BAA?BBCCBAA?A@D@CABABDADD@BC
@31DOL:00237:00379
ACGAGTGCGTTCCCCATGTCGTAGGTACTC
+
BA??BBCA992444,9?>@BDCCC@BAAAC
@31DOL:00238:00363
TCTCTATGCGCTCCACATGTCTAAGGT
+
BBBBAAACBBBBB@DCCBCDCAAAB@E
@31DOL:00239:00387
TCTCTATGCGCTCCACATGTCTAAGGT
+
BBCCAAACCCCBB@CDDDBBB??=C=B
@31DOL:00240:00375
CGTGTCTCTAGGCACAGGATTTTGTGTAG
+
@AABBCDCBBB?ABA>;:9944,9@@BED
@31DOL:00241:00361
ACGAGTGCGTTCCCCATGTCGTAGGTACTC
+
AA?ABBCB=92444,9=@@CDCCCAA9<;C
@31DOL:00245:00356
ACGAGTGCGTTCCCCATGTCGTAGGTACTC
+
AA?AABCB=92444,9@@ABDCCC@A@@AC
@31DOL:00249:00354
ACGAGTGCGTTCCCCATGTCGTAGGTACTC
+
>A?@@@BBBC?CBB9B;;;ABA9:88999>
@31DOL:00203:00423
ACGAGTGCGTTCCCCATGTCGTAGGTACTC
+
AA?AABCB=:2444,9>>@CCCCCAB:;;C
@31DOL:00203:00448
CGTGTCTCTAGGCACAGGATTTTGTGTAG
+
BBBBBDAAABC??BBCC@;999-9>>?AC
@31DOL:00205:00426
TGATACGTCTCCTTCCTTAGTTACTTCA
+
BBBBBBCBBBA@B@D@C@BBBABBB@AB
@31DOL:00207:00416
TGATACGTCTCCTTCCTTAGTTACTTCA
+
A@CCBBCA@@B@DBB@A@>@A?BBD@DD
@31DOL:00207:00445
ACGAGTGCGTTCCCCATGTCGTAGGTACTC
+
BA?AAACCCB=@?=6=BBCBBBBBAA?@?B
@31DOL:00209:00409
ATATCGCGAGGTTATGGAAGACTCTATA
+
BB???BBBBC@DACBB@D@BBBCB@AA;
@31DOL:00209:00425
ACGAGTGCGTTCCCCATGTCGTAGGTACTC
+
BCCBBBBB==;@@92?@@>>><11-1111:
@31DOL:00210:00447
ACGAGTGCGTTCCCCATGTCGTAGGTACTC
+
CB>??BCB=92444,9@BBBBCBC@A@@AB
@31DOL:00211:00414
ACGAGTGCGTTCCCCATGTCGTAGGTACTC
+
AA?@BBCB@=;=992?==@BBA@@CDAA@D
@31DOL:00212:00418
AGCACTGTAGCTGTCACTAGTTACTTGT
+
@@DDCAAC@@@A@@@BCCDBB?AAA>AC
@31DOL:00212:00436
ACGAGTGCGTTCCCCATGTCGTAGGTACTC
+
BB?AABCB992444,9@@ACCCCC@A:<;C
@31DOL:00214:00427
ACGAGTGCCGTTCCCCATGTCGTAGGTACTC
+
A@>:11/1,/856665644/66;11,.///;
@31DOL:00214:00444
ACGAGTGCGTTCCCCATGTCGTAGGTACTC
+
AA?AABCC=92444,9@ABCCCCC@A@AAB
@31DOL:00215:00443
ACGAGTGCGTTCCCCATGTCGTAGGTACTC
+
BBC@BA@;442999/9@A@@AAA@=?@@B>
@31DOL:00216:00409
ATATCGCGAGGGTATGGAAGACTCTAT
+
<BBBBBBB@@C@FB@@@B@CBBBCCCC
@31DOL:00217:00424
ACGAGTGCGTTCCCCATGTCGTAGGTACTC
+
AA?AABHB=92444,9@@ABCCCC@A@@@C
@31DOL:00218:00430
ACGAGTGCGTTCCCCATGTCGTAGGTACTC
+
AA?@BBCB992444,9@@ACDCCC@@@@AC
@31DOL:00219:00404
TACTGAGCTACACACACAGAAAGATTGGT
+
BB@@AABA?AAA@@CC;>444-9>>;?=@
@31DOL:00219:00436
ACGCTCGACCATGCCCAGGTACAGGAG
+
AB8;9?>11,/>199-4>9>@===;44
@31DOL:00224:00402
AGCACTGTAGCTGTCACTAGTTACTTGT
+
<<DDCBAABBBA@B@BCCED@=@??=@C
@31DOL:00227:00407
TACTGAGCTACACACACAGAAAGATTGGT
+
===BBCEBB99;CCDBCC;996;@@=B@B
@31DOL:00229:00422
ATATCGCGAGGGTATGGAAGACTCTATA
+
BB@@ACCCDDD@CCCC@C@CCCCB89:?
@31DOL:00230:00426
ACGAGTGCGTTCCCCATGTCGTAGGTACTC
+
AA>@BBHB=:2444,9?@ABCCCC@BA@@C
@31DOL:00230:00440
ATATCGCGAGGGTATGGAAGACTCTA
+
BBBBBBCBDCD?CBBB@B@CBBBBBB
@31DOL:00236:00424
TACTGAGCTACACACACAGAAAGATTGGT
+
A@@@AABA?AAAAACC;;444-99969>A
@31DOL:00237:00425
ACGAGTGCGTTCCCCATGTCGTAGGTACTC
+
AA?AABHB=92444,9@@ABDCBB@?A@DC
@31DOL:00239:00407
ACGAGTGCGTTCCCCATGTCGTAGGTACTC
+
AA?AABCA992444,9>>>BCCCC@AABBC
@31DOL:00242:00433
ACGAGTGCGTTCCCCATGTCGTAGGTACTC
+
BB?ABBCA992444,9@@@ACBBB?@@@BC
@31DOL:00242:00447
ACGAGTGCGTTCCCCATGTCGTAGGTACTC
+
BBBBB?BECA7999,9>>>>>>9968999A
@31DOL:00244:00413
ACGAGTGCGTTCCCCATGTCGTAGGTACTC
+
BB>@BBCA992444,9@@ABFCCC@BA@BC
@31DOL:00245:00404
ACGAGTGCGTTCCCCATGTCGTAGGTACTC
+
BB>ABBCA992444,9@@ABCCCC@BA@AC
@31DOL:00247:00428
ACGAGTGCGTTCCCCATGTCGTAGGTACTC
+
BBBBBBBBBB?AA?6?4;9=@>>><?<;9A
@31DOL:00249:00400
TGATACGTCTCCTTCCTTAGTTACTTCA
+
BB@BBBCBBBB?C@CCC@BBA>AAA@BD
@31DOL:00249:00429
ACGCTCGACATGCCCAGGTACAGGAG
+
AA?BBBBC@;;444-9@>>>B;<9<C
@31DOL:00200:00494
TAGTATCAGCCTCGCCATGACGAAGGTATTCC
+
BBBBCDCA@@?@@;96;@C>>9421:<@>-1-
@31DOL:00200:00499
ACGAGTGCGTTCCCCATGTCGTAGGTACTC
+
BB>@@BCBBB=@?=6?AABBBBBBAA:<<C
@31DOL:00204:00491
ACGGTGCGTTCCCCAGTCGTAGGTACTC
+
BBB?@BB:;;<DB8@A@B>>99244449
@31DOL:00206:00460
TGATACGTCTCCTTCCTTAGTTACTTCA
+
BBB@ABCBBBB@B@D@BBBBB@BBD@AC
@31DOL:00206:00466
TCTCTATGCGCTCCCACATGTCTGAAGGTA
+
444444447/////+//468:1///,/,/8
@31DOL:00206:00475
ACGAGTGCGTTCCCCATGTCGTAGGTACTC
+
ABB?ABCBBB?AA?6???>BCA=?<<899>
@31DOL:00207:00494
ATCAGACACGGACACAGCAGAACACAC
+
BBB@AABBBC?BBBBCEDDCB?BBBBB
@31DOL:00209:00482
ACGAGTGCGTTCCCCATGTCGTAGGTACTC
+
BA?ABBCB@=;===6AABADCCCBAB?@@B
@31DOL:00212:00492
ACGAGTGCGTTCCCCATGTCGTAGGTACTC
+
9>>999=@==<???1:4449:///6.1/6/
@31DOL:00213:00457
TGATACGTTCCTTCCTTAGTTACTTCAGTGC
+
CBBBCBDB>>595969??942499544887?
@31DOL:00213:00470
ACGAGTGCGTTCCCCATGTCGTAGG
+
BB>??BCB==2444,9=>@ACCCC@
@31DOL:00217:00469
ATATCGCGAGGGTATGGAAGACTCTAT
+
BB@@@BACCCC@CCBB=?=ABBCC@@@
@31DOL:00220:00497
CGTGTCTCTAGGCACAGGATTTTGTGTAG
+
BBBBBC@CBBB>BBDCB=9999/9>>@AB
@31DOL:00221:00463
ACGAGTGCGTTCCCCATTCGTAGGTACTC
+
BB?ABBCA992444,9DBBHECC@?9<;C
@31DOL:00222:00474
ACGAGTGCGTTCCCCATGTCGTAGGTACTC
+
B@?AABCB=:2444,9@@ABCCCC@A?@@C
@31DOL:00224:00450
ACGAGTGCGTTCCCCATGTCGTAGGTACTC
+
BA>@BBCA992444,9@@@ACCCC@AA@AC
@31DOL:00224:00467
AGCACTGTAGCTGTCACTAGTTACTTGT
+
;;CCCBAC@BBA@@@BCCDAB@BBB?BC
@31DOL:00225:00496
ACGAGTGCGTTCCCCATGTCGTAGGTACTC
+
BA?ABBCA992444,9@BACCCCC@BBBBC
@31DOL:00228:00454
ACGAGTGCGTTCCCCATGTCGTAGGTACTC
+
BA>@BBBA992444,9A@@BCCCC@?@ABC
@31DOL:00228:00488
ACGAGTGCGTTCCCCATGTCGTAGGTACT
+
ABBBCBBFAA@EHD:D<;11////,.///
@31DOL:00228:00493
ACGAGTGCGTTCCCACTGTCGTAGTAGTC
+
BBB@@@?@==5990444449994434993
@31DOL:00230:00462
CGTGTCTCTACGGCACAGGATTTTGTGGTAGA
+
4?994=//11:::;BB=65////*///,///8
@31DOL:00235:00467
ACGAGTGCGTTCCCCATGTCGTAGGTACTC
+
?@?@@ABBBC@CAA6=<<9@@?99234444
@31DOL:00236:00462
ACGAGTGCGTTCCCCATGTCGTAGGTACTC
+
BAAABBBBBA<AA?6BAAACCCBB@:;<@D
@31DOL:00237:00487
TACTGAGCTACACCACA
+
A@@@AACC9:9//-**+
@31DOL:00241:00486
ACGAGTGCGTTCCCCATGTCGTAGGTACTC
+
AA?ABBCA992444,9@@ACCCDC@??@@C
@31DOL:00243:00456
TGATACGTCTCCTTCCTTAGTTACTTCA
+
BBBABBCAA:::>CHBI@ABB?BCC@CD
@31DOL:00245:00495
TCTCTATGCGCTCCACATGTCTAAGGT
+
BBCBAAABB@@@BBDCCDA?@AC@CCC
@31DOL:00246:00478
TCTCTATGCGGCTCCACATGTCTAAGGT
+
AABACDDABB>A>@>A999>999A@A@C
@31DOL:00200:00546
AGCACTGTAGCTGTCACTAGTTACTTGTGT
+
@@CCCBB@BBBCBBC@@@BBC@BBB?BCDD
@31DOL:00202:00536
CGTGTCTCTAGGCACAAGATTTTGTGTAG
+
BBBBCCDCC::8;CAA?CBBAA9ABBCDC
@31DOL:00203:00518
ATATCGCGAGGGTATGGAAGACTCTAT
+
BBAAABCBCCC@CBBB=?=ABCCC@?@
@31DOL:00203:00523
ACGAGTGCGTTCCCCATGTCGTAGGTACTC
+
BA?@@BCBBA=@==6=AABCBCBCAA?@@B
@31DOL:00204:00501
AGCACTGTAGCTGTCACTAGTTACTTGTG
+
BBCCCCCCBBBCBBBBBCF@?=?>>=@CC
@31DOL:00205:00531
ATCAGACACGGACACAGCAGAACACAC
+
?>BBB@?BBB@BBBBBBDCCB@BBBBC
@31DOL:00210:00533
ACGAGTGCGTTCCCCATGTCGTAGGTACTC
+
BA?AABCB@=6944,9BABDCCCFA@?@@C
@31DOL:00210:00534
ACGAGTGCGTTCCCCATGTCGTAGGTACTC
+
AA?AA@@BBB@BCC:FA@??B@996:;;9@
@31DOL:00211:00543
ACGAGTGCGTTCCCCATGTCGTAGGTACTC
+
CCCBBBB@A@<>>>4<<BCBBBBA=899@9
@31DOL:00214:00536
ATATCGCGAGGGTATGGAAGACTCTATA
+
BABBBBBBAAA>A?>>=?=ABBCC@>@?
@31DOL:00214:00547
ACGAGTGCGTTCCCCATGTCGTAGGTACTC
+
ABB@AABBBB?BFC:E<<;B@@9968999>
@31DOL:00215:00509
ACGAGTGCGTTCCCCATGTCGTAGGTACTC
+
?@?AABCBA>2444,9==@BDCCC@?9<;C
@31DOL:00219:00504
ATATCGCGAGGGTATGGAAGACTCTATA
+
BBAAABCBABB>ACBB=@>ACCBCA@A>
@31DOL:00219:00538
AGCACTGTAGCTGTCACTAGTTACTTGT
+
B>@ACAAACBCBBBBBCCCCD=AACABB
@31DOL:00219:00546
ACGAGTGCGTTCCCCATGTCGTAGGTACTC
+
BBBBBBBBBB@CCB:C;;9=@@>?=?;<;B
@31DOL:00220:00539
ACGAGTGCGTTCCCCATGTCGTAGGTACTC
+
BB??BBCBB=;==92??AABCCCC@A?@@B
@31DOL:00223:00502
TAATATCAGCCTCCGCCATGACGAAGGTATTCC
+
4424444///,..,//57788889242444892
@31DOL:00223:00526
ACGAGTGCGTTCCCCATGTCGTAGGTACTC
+
BBB?BBCA::2444/9@@ACDCCC@?9<;C
@31DOL:00224:00502
ACGAGTGCGTTCCCCATGTCGTAGGTACTC
+
AA?AAAA@@@@BCC:D@@@BBB??>>?@@B
@31DOL:00225:00514
ATCAGACACGGACACAGCAGAACACAC
+
?BB@BABBBB=??@@AADEDCACBBBC
@31DOL:00225:00546
TCTCTATGCGCTCCACATGTCTAAGGT
+
CCGD::<CCECAB@CDCBB@@AC@C@B
@31DOL:00226:00537
ACGAGTGCGTTCCCCATGTCGTAGGTACTC
+
AA?AAAABAA@BCE:DCCCBDCAA?A@@AC
@31DOL:00227:00501
ACGAGTGCGTTCCCCATGTCGTAGGTACTC
+
BBBBDB@@AA@CHNAF<=<@@>9958>?>B
@31DOL:00227:00532
ATATCGCGACGGGTATGGAAGACTCTATAGA
+
@@<<;B@@4444-444A>C>BAAA@;3.63,
@31DOL:00227:00534
ACGAGTGCGTTCCCCATGTCGTAGGTACTC
+
?@?AAAABBB@BEC:C::;ACA8858999?
@31DOL:00227:00547
ATCAGACACGGACACAGCAGAACACAC
+
BBB@@>BBBC>AABBDECDCE@BBBBB
@31DOL:00228:00540
ACGAGTGCGTTCCCCATGTCGTAGGTACTC
+
AA?AAACBBA=?==2=?=@BCCCCAC:<;C
@31DOL:00229:00539
TAGTATCAGCCTCGCCATGACGAAGGTATTCC
+
BCBBBBEBBB@=@;99;AB>A;:69<?>>695
@31DOL:00230:00533
TACTGAGCTACACACACAGAAAGATTGGT
+
A@@@AABA?A@@BBC@;;444-99969>@
@31DOL:00232:00514
ACGAGTGCGTTCCCCATGTCGTAGGTACTC
+
?@?A@B@A>>?>CC:C???DCB>?=@@@@C
@31DOL:00234:00530
TAGTATCAGCCTCGCCATGACGAAGGTATTCC
+
BBE@@ADAA@==>9959@@>>99695944242
@31DOL:00239:00515
ACGAGTGCGTTCCCCATGTCGTAGGTACTC
+
BBB@ABCB=92444,9=@@BCBBB@@@AAC
@31DOL:00240:00526
ACGAGTGCGTTTCCCCC
+
9834444//28888222
@31DOL:00240:00527
TACTGAGCTACACACACAGAAAGATTGGT
+
?>BCBBCBBBBBAADCDB9996;??=@@D
@31DOL:00241:00526
ACGAGTGCGTTTCCC
+
99>999444//+,,,
@31DOL:00243:00527
ACGAGTGCGTTCCCCATGTCGTTAGGTACTC
+
@@?B@A>>>>6999/9911;1/,/85./19B
@31DOL:00243:00528
ACGAGTGCGTTCCCCATGTCGTAGGTACTC
+
BA???BCCA=;===2ABBABBBBB@@A@BC
@31DOL:00243:00549
ACAAGTGCGTTCCCCATGTCGTAGGTACTC
+
BBA?ABCCA@;==8299@CBDCCCAC:<;C
@31DOL:00244:00524
ACGAGTGCGTTCCCCATGTCGTAGGTACTC
+
BB?>@BCBBA?ABB6BBBAABBAA@AABBC
@31DOL:00244:00537
ACGAGTGCGTTCCCCATGTCGTAGGTACTC
+
AA?AAAABBB@BCD:F:::AAA8:78999@
@31DOL:00246:00533
ATATCGCGAGGGTATGGAAGACTCTATA
+
BBBBBBBBAAA>B?AB=@>ACCCD?>@<
@31DOL:00247:00536
ATCAGACACGGACACAGCAGAACAAGA
+
A?B?BBBBBB?BBBCBBD8222,,+-(
@31DOL:00248:00534
ACGAGTGCGTTCCCCATGTCGTAGGTACTC
+
A@>??@BBBB@CCB:B<<;@@@99589488
@31DOL:00202:00550
ACGAGTGCGTTCCCCATGTCGTAGGTACTC
+
@A?@BBCA992444,9@@ACCDDDA@?@?B
@31DOL:00202:00564
ACGAGTGCGTTCCCCATGTCGTAGGTACTC
+
BB?AABCB=:2444,9@BABCCCC@A@@AC
@31DOL:00203:00552
TGATACGTCCTCTTCCTTAGTTACTTC
+
444//////,//424242344244429
@31DOL:00206:00561
ACGAGTGCGTTCCCCATGTCGTAGGTACTC
+
BA>??BCB992444,9@@ABCCCC@A@AAC
@31DOL:00206:00598
ATATCGCGAGGGTATGGAAGACTCTATA
+
BABBBBBCCCC@ECBB@CACDBBCEBA?
@31DOL:00209:00589
AGCACTGTAGCTGTCACTAGTTACTTGT
+
9;AABCCCCBA@?@CBBCC<<5999544
@31DOL:00213:00571
TCTCTATGCGCTCCACATGTCTAAGGT
+
AACFDDAABCDCC@CBA@B@=@?698<
@31DOL:00215:00565
ACGAGTGCGTTCCCCATGTCGTAGGTACTC
+
AA?ABBCA992444,9@@ACDCCCAA?@@C
@31DOL:00215:00577
ACGAGTGCGTTCCCCATGTCGTAGGTACTC
+
AA???BHB=92444,9@@ABCCBB@AABBC
@31DOL:00216:00596
ATATCGCGAGGGTATGGAAGACTCTATA
+
B>?@B@@ACEECDBBB<==<AABB:88<
@31DOL:00218:00579
ACGAGTGCGTTCCCCATGTCGTAGGTACTC
+
BB>BBBBBBB@CBA9B;;;ABB8:88999?
@31DOL:00219:00568
ACGAGTGCGTTCCCCATGTCGTAGGTACTC
+
ABBBB:<9BB@BBB9C<<=BBA?=<?;99>
@31DOL:00221:00578
TACTGAGCTACACACACAGAAAGATTGGT
+
BB?BBBDBBBBBAAB@;>444-9@@<BAD
@31DOL:00224:00598
TAGTATCAGCCTCGCCATGACGAAGGTATTCC
+
BBB??ACBBB@BCBB@BBBBB@A@A@BBC@A=
@31DOL:00227:00571
ATATCGCGAGGGTATGGAAGACTCTATA
+
BBBBBEDBBBC@CBCC?B?BAAAC@@@B
@31DOL:00228:00596
ACGAGTGCGTTCCCCATGTCGTAGGTACTC
+
BA?@BBCA992444,9@@ABDCCC@BAABC
@31DOL:00232:00555
CGTGTCTCTAGGCACAGGATTTTGTGTAG
+
ABCBCCA<<?DBCBBDB@A?AA49999>?
@31DOL:00234:00594
ACGAGTGCGTTCCCCATGTCGTAGGTACTC
+
AB?BBBCCBC@CBB6A=<1<<<11,.////
@31DOL:00235:00578
ACGAGTGCGTTCCCCATGTCGTAGGTACTC
+
B@??BBCBBB=?==6==@=>CA??<?899?
@31DOL:00237:00594
AGCACTGTAGCTGTCACTAGTTACTTGT
+
<<DCCBFC>AAABB@ABBCAB@DEC@BB
@31DOL:00239:00551
TGATACGTCTCCCTTCCTTAGTTACTTCAG
+
@@>>>=9?9944-924248344989=;=::
@31DOL:00239:00562
ATATCGCGAGGGTATGGAAGACTCTATA
+
BA@@ACDCDCCBCCBC?C@CCCCB?<?9
@31DOL:00243:00551
ACGAGTGCGTTCCCCATGTCGTAGGTACTC
+
AA?ABBCB::2444,9999>B@@@=@@AAC
@31DOL:00243:00589
CGTGTCTCTAGGCACAGGATTTTGTGTAG
+
@@BBBBCCCBB@BBB>;:9444,9@BCFC
@31DOL:00247:00568
ACGAGTGCGTTCCCCATGTCGTAGGTACTC
+
BBB?ABCBBB@CCC:A<<<@@@99489444
@31DOL:00202:00638
AGCACTGTAGCTGTCACTAGTTACTTGT
+
<<CCCCA@BBBA@@@BCCED@>@AA>BC
@31DOL:00211:00624
ACGAGTGCGTTCCCCATGTCGTAGGTACTC
+
AA@AA?BBBB@BDD:D<=<@@@99489444
@31DOL:00211:00648
ACGAGTGCGTTCCCCATGTCGTAGGTACTC
+
BBBBBBCBBBAA??9A;;;@@@9;78>>>@
@31DOL:00213:00648
ATCAGAACACGGACACAGCAGAACACAC
+
BDBB??=?BBB?BBBBCBCD@?>?BBBA
@31DOL:00215:00611
ACGAGTGCGTTCCCCATGTCGTAGGTACTC
+
BB?ABBCB?=6944,9?ABCCGCC@A?@@C
@31DOL:00216:00634
ACGCTCGACATGCCAGTA
+
C@@@C@@>@<;--+--,*
@31DOL:00216:00637
CGTGTCTCTAGGCACAGGATTTTG
+
BBB@AACBA?99=899959444,4
@31DOL:00218:00638
AGCACTGTAGCTGTCACTAGTTACTTGT
+
@BBCCDECBCBBBDCDCCCCB@DCD?AA
@31DOL:00220:00621
CGTGTCTCTAGGCACAGGATTTTGTGTAG
+
AABBCCCCBBB@BBBCB?BCCC:CCCCCC
@31DOL:00224:00618
TACTGAGCTACCACACACAGAAAGATTGGTG
+
>;FA@@A989949=944=9==C899;24233
@31DOL:00225:00603
TGATACGTCTCCTTCCTTAGTTACTTCA
+
ACCBCDCAAAB@B7;79?98====9?99
@31DOL:00225:00618
ACGAGTGCGTTCCCCATGTCGTAGGTACTC
+
AA?AABCB992444,9@BACCCCC@ABBBC
@31DOL:00244:00607
ACGAGTGCGTTCCCCATGTCGTAGGTACTC
+
BBBBCCC@AA@AAA9CCBBBCCCC@@;<<C
@31DOL:00248:00630
TGATACGTCTCCTTCCTTAGTTACTTCA
+
BBB?BBCBBBB@CBDBBBB@A?BBB@BC
@31DOL:00203:00650
ACGAGTGCGTTCCCCATGTCGTAGGTACTC
+
AA?AAACBBB=?=9299=@@CBAB?B:;;B
@31DOL:00203:00698
ACGAGTGCGTTCCCCATGTCGTAGGTACTC
+
@@?ABBCB992444-9@@ACDCCC@BAAAC
@31DOL:00204:00663
ACGAGTGCGTTCCCCATGTCGTAGGTACTC
+
DFCBBBBDBC@CDDADAAB>@@10,0;::;
@31DOL:00204:00687
CGTGTCTCTAGGCACAGGATTTTGTGTAG
+
BBBCCCCCCEC@BBBBB?9::4,9@AADI
@31DOL:00205:00673
ACGAGTGCGTTCCCCATGTCGTAGGTACTC
+
BBBBBBBBBB>AA?6A=BABBDCC@B;<<C
@31DOL:00206:00675
ACGAGTGCGTTCCCCATGTCGTAGGTACTC
+
?@?@@BCBBB=@==6==AABBDBB@B@AAC
@31DOL:00207:00687
ATATCGCGAGGGTATGGAAGACTCTATA
+
BBAAABBBBCB>BAAA=@>ACCCDA>@9
@31DOL:00208:00683
CGTGTCTCTAGGCACAGGATTTTGTGTAG
+
@BBBCCCECBB?ABBBC@CCCB9A@@CCC
@31DOL:00211:00686
ATATCGCGAGGGTATGGAAGACTCTAT
+
BBBBBBD@AAHA;4<>596994>>881
@31DOL:00218:00693
ACGAGTGCGTTCCCCATGTCGTAGGTACTC
+
ABAABBBBBB@CCB9B<<1@>=10,01///
@31DOL:00221:00673
ACGAGTGCGTTCCCCATGTCGTAGGTACTC
+
?@?AAAAAAA@AFD:C:::BB@4757899@
@31DOL:00221:00680
AGCACTGTAGCTGTCACTAGTTACTTGT
+
@@DCCB@AAAABAADBBBEBB@CBC@CC
@31DOL:00221:00685
ACGAGTGCGTTCCCCATGTCGTAGGTACT
+
??BBBBBBCD>@==69991@@8--+--,,
@31DOL:00223:00655
ACGAGTGCGTTCCCCATGTCGTAGTAC
+
BBBBBB@;445499,4444996/..//
@31DOL:00223:00659
CGTGTCTCTAGGCACAGGATTTTGTGTAG
+
@AABBDDCCBB@BBBBC?;944,9@ACDC
@31DOL:00225:00658
TCTCTATGCGCTCCACATGTCTAAGGT
+
BBCCA@ACBBCBB@DBCBBBAAA?B@C
@31DOL:00225:00665
TAGTATCAGCCTCGCCATGACGAAGGTATTCC
+
BBCAAAFCCC@BBBB@BBBCF@AA@DECC>A=
@31DOL:00227:00691
ACGAGTGCGTTCCCCATGTCGTAGGTACTC
+
@ABBBBBBBB@BCC:D;;;@A>>>;>999@
@31DOL:00231:00674
CGTGTCTCTAGGCACAGGATTTTGTGTAG
+
@AABBCCCCCC@CBBBB?;;::1;?ACDF
@31DOL:00232:00695
ACGAAGTGCGTTCCCCATGTCGTAGGTACTC
+
BB>??@BA;992999-9>>@BBBBC@B;<<B
@31DOL:00233:00658
ACGAGTGCGTTCCCCATGTCGTAGGTACTC
+
?@>ABBCHA=6:44,4=@@CCC?@=?:;9>
@31DOL:00234:00691
ACGAGTGCGTTCCCCATGTCGTAGGTACTC
+
;9@CCCBABC@CEE:C;<1:;;10,01//6
@31DOL:00237:00682
ACGAGTGCGGTTCCCCATGTCGTAGGTACTC
+
CCCCCCCCC?A7;9949=@@@A@986:;99@
@31DOL:00239:00670
TAGTATCAGCCTCGCCATGACGAAGGTATTCCC
+
BBC9;<B>996994954>99949542444244-
@31DOL:00239:00675
ACGAGTGCGTTCCCCATGTCGTAGGTACTC
+
=A?@BBCHB>8:44,49@@BCC@@=@:;;>
@31DOL:00239:00676
TAGTATCAGCCTCGCCATGACGAAGGTATTCC
+
BBB::?HDFD>AACN<;<DCCAB@@=??@>A?
@31DOL:00239:00685
TCTCTATGCGCTCCACATGTCTAAGGT
+
BBCCAAABBBBBB@CCCBBB?==;@=@
@31DOL:00240:00669
ACGAGTGCGTTCCCCATGTCGTAGGTACTC
+
?@?ABBC@992444,9>>>BCCCC@B;<<C
@31DOL:00243:00663
CGTGTCTCTACGGCACAGGATTTTGTGTAG
+
499;:@7/////,/444=<=::?2444///
@31DOL:00201:00725
ACGAGTGCGTTCCCCACTGTCGTAGGTACGTC
+
BBABBBCC>>;66601////;;A982344437
@31DOL:00202:00736
ATCAGACACGGACACAGCAGAACACAC
+
@@B@AABBBC>AABEDFDDCC@CCBCB
@31DOL:00204:00702
ATATCGCGAGGGTATGGAAGACTCTATA
+
BAAABCBBBCC>A>>>6;8<BBBC@@@?
@31DOL:00204:00723
ACGAGTGCGTTCCCCATGTCGTAGGTACTC
+
CBBBBBCBDB@CBB9D;;;BBB@@<?;<<B
@31DOL:00205:00734
ACGAGTGCGTTCCCCATGTCGTAGGTACTC
+
BA?AAAABBC@CBB9BAAABCBBB@>:<;C
@31DOL:00209:00737
ACGAGTGCGTTCCCCATGTCGTAGGTACTC
+
?@?AAABCCB=?==29==@BCCCB@@9<;C
@31DOL:00211:00717
ACGAGTGCGTTCCCCATGTCGTAGGTACTC
+
BA?AABCBBB=@==6===@ACCCC@B@@@C
@31DOL:00211:00727
ACGAGTGCGTTCCCCATGTCGTAGGTACTC
+
BA??B@BBBB@CCB:D;99=@@8:6:;;9?
@31DOL:00214:00703
AGCACTGTAGCTGTCACTAGTTACTTGT
+
BCCCCCDCECBCB>>;@@AAB>BBC@BC
@31DOL:00214:00714
ACGAGTGCGTTCCCCATGTCGTAGGTACTC
+
BB?ABBBBBB?CDD:C??@BCB=>>>9;;A
@31DOL:00214:00720
TAGTATCAGCCTCGCCATGACGA
+
CBB9:@FCCEBBBBC@BBCCC<<
@31DOL:00216:00726
ACGAGTGCGTTCCCCATGTCGTAGGTACTC
+
?A?AABBBBB@CCB:C???BBC=>=@:;;A
@31DOL:00216:00738
CGTTGTCGTCCGT
+
99/7871/,*)**
@31DOL:00217:00732
ACGAGTGCGTTCCCCATGTCGTAGGTACTC
+
BB???@AABB>BDC:C:;;AA@9:78999@
@31DOL:00218:00744
AGCACTGTAGCTGTCACTAGTTACTTGT
+
@@BBBDCDCCBBB>BBCCCCC@?@@=AA
@31DOL:00221:00714
ACGAGTGCGTTCCCCATGTCGTAGGTACTC
+
@ABBBBBBBB@CCB:C::9ABB975:899?
@31DOL:00223:00705
ACGAGTGCGTTCCCCATGTCGTAGGTACTC
+
AA<??AAAAA?CCC:C@?>=>?8748999@
@31DOL:00223:00716
TCTCTATGCGCTCCACATGTCTAAGGT
+
CBCCA@ACBBCAA@CBBBBBBAA@C?B
@31DOL:00225:00707
ACGAGTGCGTTCCCCATGTCGTAGGTACTC
+
>>?@BBCHA@=?==6==>>BCC@;:@:;;A
@31DOL:00225:00730
ACGAGTGCGTTCCCCATGTCGTAGGTACTC
+
BBBBBBBBBC@CBB:B:;;AA@9848999>
@31DOL:00226:00700
AGCACTGTAGCTGTCACTAGTTACTTGT
+
:<DDCD@@BBBB@@@BBCEAB?BBB?BC
@31DOL:00226:00730
AGCACTGTAGCTGTCACTAGTTACTTGT
+
BBAAANCCAAACCAAABBA@@<>>>599
@31DOL:00228:00703
ATCAGACACGGACACAGCAGAACACAC
+
BBBBBBBBBB@BB@????BBB>B@@@C
@31DOL:00229:00728
ACGAGTGCGTTCCCCATGTCGTAGGTACTC
+
AA?ABBCB=92444,9@@@CCCCC@BAAAC
@31DOL:00230:00719
ACGAGTGCGTTCCCCATGTCGTAGGTACTC
+
?@?AABCB=:2444,9?ABBCCCC@B:;;C
@31DOL:00231:00725
ACGAGTGCGTTCCCCCCATGTCGTAGGTACTC
+
AA?AAACA;;244444(9>>>ADCCC@B<<<C
@31DOL:00233:00705
ACGAGTGCGTTCCCCATGTCGTAGGTACTC
+
BA?@@BCBBB=@?=6==>?BBBBB@A:<;C
@31DOL:00237:00702
ACGAGTGCGTTCCCCATGTCGTAGGTACT
+
ABBBBBCBBA=?994?991?<<10,.///
@31DOL:00237:00722
ACGAGTGCGTTCCCCATGTCGTAGGTACTC
+
AA?ABBHB=92444,9>>@BCCCC@B@@@C
@31DOL:00237:00735
ACGAGTGCGTTCCCCATGTCGTAGGTACTC
+
BBBBBBDBB@;===6@BBBBBDCD@@@@@C
@31DOL:00238:00731
ATATCGCGAGGGTATGGAAGACTCTAT
+
BB@AACBCBCDBBBBB=@>ACCCC@@A
@31DOL:00243:00703
AGCACTGTAGCTGTCACTAGTTACTTGT
+
@@CCED@ABBBBBBDBBCCBB?BCD@CB
@31DOL:00245:00704
ACGAGTGCGTTCCCCATGTCGTAGGTACTC
+
AA?AABBBBA=?==6==A@BCBCC@AAAAC
@31DOL:00245:00709
ACGAGTGCGTTCCCCATGTCGTAGGTACTC
+
AA?AAACBDEAAA?6?=@ABCCCC@B@@@C
@31DOL:00246:00700
ACGAGTGCGTTCCCCATGTCGTAGGTACTC
+
?A?BBBCBDB?AA?6A@@@BBA9:58999>
@31DOL:00248:00700
ACGAGTGCGTTCCCTGTCGTAGGTACTC
+
BBB?BBCB>==@@<ABBCCBB??>9<;B
@31DOL:00201:00771
ACGAGTGCGTTCCCCATGTCGTAGGTACTC
+
?ABBBBBBBB@CDB:D;;;>>998=?;;<C
@31DOL:00203:00781
ACGAGTGCGTTCCCCATGTCGTAGGTACTC
+
BBABCCCBBB@CDD:G:<;@AABB?BBBBC
@31DOL:00204:00760
CGTGTCTCTAGGACGCACAG
+
=99<994-***)*****,06
@31DOL:00205:00796
ACGAGTGCGTTCCCCATGTCG
+
AA?AAAAAAA?ACF:B??@BB
@31DOL:00206:00777
ACGAGTGAGTTCCCCATGTCGTAGGTACTC
+
AA?AABBCCB?CBB9C???CCCCB@ABBBD
@31DOL:00208:00774
TACTGAGCTACACACACAGAAAGATTGGT
+
@@@BBBCBACCBAAAC;;<;;7;CB?C?B
@31DOL:00216:00770
TCTCTATGCGCTCCACATGTCTAAGGT
+
BBCCA@ACBBBBB@CBCDCBBBB?C@D
@31DOL:00218:00759
ATCAGACACGGACACAGCAGAACACAC
+
BABBBBBBBB@BBA@====@@=@@@BB
@31DOL:00218:00768
TCTCTATGCGCTCCACATGTCTAAGGTAC
+
BBBCBBACBBBBB@CBCCBAAAA@CADCC
@31DOL:00220:00753
TGATACGTCTCCTTCCTTAGTTACTTCA
+
BBBBBBBBBBAEBBD@C@BBB@BBB?BC
@31DOL:00223:00794
ACGAGTGCGTTCCCCATGTCGTAGGTACTC
+
AA?AABCCA=;=992?AABBDCBB@B@@@C
@31DOL:00224:00767
ACGAGTGCGTTCCCCATGTCGTAGGTACTC
+
AA?ABBHB=92444,9@A@CCCCC@BA@AC
@31DOL:00225:00777
ACGAGTGCGTTCCCCATGTCGTAGGTACTC
+
@>?ABBAA@@?@DD:C:;;AB@9858999>
@31DOL:00226:00761
ACGAGTGCGTTCCCCATGTCGTAGGTACTCCGACTG
+
AA?AABBBBB@BDC:E::9BBB@A<@:;;A>>?>>8
@31DOL:00228:00797
ACGAGTGCGTTCCCCATGTCGTAGGTACTC
+
BA>@BCCB@=6:44,9=@@BCCCC@B@A@C
@31DOL:00229:00762
TAGTATCAGCCTCGCCATGACGAAGGTATTCC
+
BBBAABDAAA@AA;;9<BBB@<:8;?@@@8;8
@31DOL:00231:00776
CGTGTCTCTAGGCACAGGATTTTGTGTA
+
>@@BCCCCBDC@BBA@><9999/999>9
@31DOL:00231:00788
ACGAGTGCGTTCCCCATGTCGTAGGTAC
+
BBBBBBBBAA>ADD:C==<@@=10,.//
@31DOL:00234:00751
TGATACGTCTCCTTCCTTAGTTACTTCA
+
DBCBBCCBB?@=A?B?B?@A@@@AACBB
@31DOL:00234:00764
TACTGAGCTACACACACAGAAAGATTGGT
+
AAABBCDCB::;CCCBBC;996;>>>B?A
@31DOL:00235:00798
ACGAGTGCGTTCCCCATGTTGTAGGTACTC
+
?@>?BBCC=92444,9BBC@CBCB@ABAAB
@31DOL:00236:00778
ACGAGTGCGTTCCCCATGTCGTAGGTACTC
+
?@?BBB@BBB@CDC:B;;;>><10,01116
@31DOL:00238:00790
ACGAGTGCGTTCCCTGTCGTAGGTACTC
+
BBBBBBDBCC?CC@CCDBBB99674999
@31DOL:00239:00777
ACGAGTGCGTTCCCCATGTCGTAGGTACTC
+
>@?AAAAAAB?BCC:B;;;@@@98489884
@31DOL:00239:00795
AGCACTGTAGCTGTCACTAGTTACTTGT
+
<<DCCD@A@B@AAABBCCDA?=A@?=AD
@31DOL:00242:00755
ACGAGTGCGTTCCCCATGTCGTAGGTACTC
+
BBBBBBCBAAAA??6@9;88999858999>
@31DOL:00245:00767
ACGAGTGCGTTCCCCATGTCGTAGGTACTC
+
@ABBBBCB=96:44,9?A@BBBBB?AAEAC
@31DOL:00248:00779
CGTGTCTCTAGGCACAGGATTTTGTGTAG
+
C?@ABBA@ABB=@ABCC@BBBA7BC@@AD
@31DOL:00249:00787
ACGAGTGCGTTCCCCATGTCGTAGGTACTC
+
BA?BBBBBBB@BCD:C::9>>=1.,0111<
@31DOL:00201:00819
ACGAGTGCGTTCCCCATGTCGTAGGTACTC
+
BA?@BBCB@=;=992?9A@BCCBC@A?@@C
@31DOL:00207:00818
ACGAGTGCGTTCCCCATGTCGTAGGTACTC
+
AB?BBB@?@==@>=4??>>>999847948;
@31DOL:00207:00834
ACGAGTGCGTTCCCCATGTCGTAGGTACTC
+
B@?AABCBCB=@?=6==@ABCCCC@B@@@C
@31DOL:00208:00803
ACGAGTGCGTTCCCCATGTCGTAGT
+
BBB?ABCA;;2444/9444::8433
@31DOL:00209:00839
ACGAGTGCGTTCCCCATGTCGTAGGTACTC
+
?@?AAABCDB=@?=6==@ABCCCC@B@@@C
@31DOL:00212:00821
ACGAGTGCGTTCCCCATGTCGTAGTAC
+
BBBAABBBBB=?==2?<<1>=8*****
@31DOL:00213:00828
ACGCTCGACATGCCCAGGTACAGGAG
+
BB>??BBBBCCBCB?CB@BBBBB@DD
@31DOL:00215:00803
TGATACGTCTCCTTCCTTAGTTACTTCA
+
BBABBBBAAAB?BAC@BBBBB?BBB@A@
@31DOL:00215:00819
ACGAGTGCGTTCCCACTGT
+
:;CCBA@;44611-////,
@31DOL:00215:00822
ACGAGTGCGTTCCCCATGTCGTAGGTACTC
+
@BABBCAAA=@CCD:DC:;8>>9858999>
@31DOL:00216:00813
ACGAGTGCGTTCCCCATGTCGTAGGTACTC
+
<ACDCCCBBC@CAA9D;;;=@@>?<?;;;A
@31DOL:00216:00832
TAGTATCAGCCTCGCCATGACGAAGGTATTCC
+
BBB??ADEBB@ACBB?DBBBD@AA@CCCC?B?
@31DOL:00217:00839
ACGAGTGCGTTCCCCATGTCGTAG
+
ABBBBBB@::2444/994/880,,
@31DOL:00217:00846
ACGAGTGCGTTCCCCATGTCGTAGG
+
@CCBHBCBAAABDB8B9911///.,
@31DOL:00218:00848
ACGAGTGCGTTCCCCATGTCGTAGGTACTC
+
?BBBB@ABBB@CCB:B;;;??@98589999
@31DOL:00219:00844
ACGAGTGCGTTTCCTATGTCGTAGGTACTC
+
?@?@BBCCBBA=A@BBCCBBBB?B@AAAAC
@31DOL:00222:00848
CGTGTCTCTAGGCACAGGATTTTGTGTAG
+
BABCBDC@;;<A9999959999,44444>
@31DOL:00223:00827
TCTCTATGCGCTCTACATGTCTAAGGT
+
ABCCA@ACCBCCDEDBBB?==?==C@C
@31DOL:00225:00847
ACGAGTGCGTTCCCCATGTCGTAGGTACTC
+
@A?ABBCBDC?BC?6@???BCCCC@C;<<B
@31DOL:00226:00805
ATATCGCGAGGGTATGGAAGACTCTATAGAGG
+
BBBBABBB???:?@>96;7<ABCC@@?<??==
@31DOL:00226:00829
ACGAGTGCGTTCCCCATGTCGTAGGTACTC
+
?@?ABBHB=:2444,9?>@CCCCC@BAAAC
@31DOL:00229:00804
ACGCTCGACATGCCCAGGTACAGGAG
+
BBAABBBCCC@9;;69B@;;@997;<
@31DOL:00229:00805
CGTGTCTCTAGGCACAGGATTTTGTGTAG
+
BBBBCDCCBBB?BBBCC@;:::,9?ACCD
@31DOL:00229:00824
ACGAGTGCGTTCCCCATGTCGTAGGTACTC
+
B@>@BBCBDC?BAA9A999BBB@B?B;<<C
@31DOL:00231:00803
ACGAGTGCGTTCCCCATGTCGTAGGTACTC
+
AA?ABBCA992444,9@@ACCCCD@A?@?B
@31DOL:00231:00837
ACGAGTGCGTTCCCCATGTCGTAGGTACTC
+
AA?AABCBBE?AA?6?=>@@BB@@=@;;;@
@31DOL:00232:00838
CGTGTCTCTAGGCACAGGATTTTGTGTAG
+
@AAAADFDBAAAABCCC@???=6A@?CDC
@31DOL:00236:00823
ACGAGTGCGTTCCCCATGTCGTAGGTACTC
+
BB?ABBC@992444,9@@ABCCCC@A?@@C
@31DOL:00236:00834
ACGAGTGCGTTCCCCATGTCGTAGGTACTC
+
BBBBBBB@@A@CFD:D::;=>>9878>A@A
@31DOL:00237:00847
ACGAGTGCGTTCCCCATGTCGTAGGTACTC
+
?A?@@@A@@@@CFD:C::99>>87589999
@31DOL:00239:00848
ACGAGTGCGTTCCCCATGTCGTAGGTATC
+
ABBBBBBBAA@CDC:C:<1<A<10,0:8.
@31DOL:00241:00839
ACGAGTGCGTTCCCCATGTCGTAGGTACTC
+
?B@@AABBBC@DHD9DA<;;===;;01186
@31DOL:00242:00841
ACGAGTGCGTTCCCCATGTCGTAGGTACTC
+
AA?ABBCB992444,9@99<DCCC@CBCBC
@31DOL:00244:00843
ACGAGTGCGTTCCCCATGTCGTAGGTACTC
+
BB?@BBCA::2444,9B@>CBBBB?@@@BB
@31DOL:00245:00839
TGATACGTCTCCTTCCTTAGTTACTTCA
+
BBB@@@CCCBC@CAC@B@BBBABB@>BC
@31DOL:00205:00860
ATCAGACACGGACACAGCAGAACACAC
+
BBBBBBBBBC>AABBBBBCCB?BBBBB
@31DOL:00206:00890
TCTCTATGCGCTCCACATGTCTAAGGT
+
BBCCBBACBBBBB@DCDDECDAA?BAC
@31DOL:00209:00888
ACGAGTGCGTTCCCCATGTCGTAAGGTACTC
+
ACCCCDB>@=;>?>4?99116//,.66/11@
@31DOL:00209:00890
TAGTATCAGCCTCGCCATGACGAAGGTATTCC
+
4;449:A==;=8944244999==>?>999?B8
@31DOL:00210:00875
ACGAGTGCGTTCCCCATGTCGTAGGTACTC
+
@;79?;9<DHBHEE9A<=<@>>11,01//8
@31DOL:00210:00881
TGATACGTCTCCTTCCTTAGTTACTTCA
+
BAA>>ACBBB@>A@C@A@?BB@BBD@BC
@31DOL:00211:00851
ACGAGTGCGTTCCCCATGTCGTAGGTACTC
+
AA?@@@AA@B?CDF:D:;;BBB9:7;;99@
@31DOL:00211:00880
ACGCTCGACATGCCCAGGTACAGGAG
+
BBBBBBBBCDCECB?CB@BBCBB@CD
@31DOL:00213:00854
ACGAGTGCGTTCCCCATGTCGTAGGTACTC
+
BB>@BBDB==2444,9A@ABCCBB@A@A@C
@31DOL:00213:00859
ACGAGTGCGTTCCCCATGTCGTAGGTACTC
+
BB?AABCBBC@CBA9D???ABBBB@A@AAB
@31DOL:00213:00874
ACGAGTGCGTTCCCCACTGTCG
+
BBBBBBB;88,/11+////,77
@31DOL:00213:00877
TGATACGTCTCCTTCCTTAGTTACTTCA
+
BBBABBB??>CAEAB?B?ABC@CBC@CD
@31DOL:00214:00866
TACTGAGCTACCACACACAGAAAGATTGGTG
+
<<<99BA934494444444449-4/8,/,.,
@31DOL:00215:00867
ACGAGTGCGTTCCCCATGTCGTAG
+
@ABACCC@;;2444/994/772,,
@31DOL:00215:00878
ACGAGTGCGTTCCCCATGTCGTAGGTACTC
+
@@?@@@AAAA@CFD:C:::?B@976:;99?
@31DOL:00216:00850
ACGAGTGCGTTCCCCATGTCGTAGGTACTC
+
BBBBBBBBBC@BCC:C;<;@@@9858989=
@31DOL:00217:00864
ACGAGTGCGTTCCCCATGTCGTAGGTACTC
+
BBB?BBCB=92444,9@A@BCCBB@BBBBC
@31DOL:00217:00871
CGTGTCTCTAGGCACAGGATTTTGTGTAG
+
AAAABCBCCDC@BBBCC@BCCC:DBBCCC
@31DOL:00219:00895
ACGAGTGCGTTCCCCATGTCGTAGGTACTC
+
AA?@@BCHAA>A??6?ABABCCCC@A@@@C
@31DOL:00220:00867
ACGAGTGCGTTCCCCATGTCGTAGGTACTC
+
AACCCDBBBB@BDD:CABB=>>98589998
@31DOL:00220:00883
AGCACTGTAGCTGTCATTAGTTACTTGT
+
>=CECDCBAAABBBBAB@BAC?BBBBBB
@31DOL:00221:00853
ACGAGTGCGTTCCCCATGTCGTAGGTACTC
+
AA?ABBBA992444-9@@?ACBBB@ABBBC
@31DOL:00221:00881
ACGAGTGCGTTCCCCATGTCGTAGGTACTC
+
@A>@@AAABB?ABC:CBBBCDC???@:<;C
@31DOL:00222:00880
CGTGTCTCTAGGCACAGGATTTTGTGTAG
+
@@AABDBDBBC?CCBBB?@@?=6=?BBEB
@31DOL:00222:00887
ATATCGCGAGGGTATGGAAGACTCTATA
+
BA:<<CCCAAA>ABCEAC@CDCDB8::@
@31DOL:00223:00877
CGTGTCTCTACGGCACAGGATTTGTGTAG
+
4444444/////,//4442449-444444
@31DOL:00227:00863
ACGAGTGCGTTCCCCATGTCGTAGGTACTC
+
BBBBBCCBBA=?=96@@@@@@@9:78;;9@
@31DOL:00228:00875
ACGAGTGCGTTCCCCATGTCGTAGGTACTC
+
AA?AABBBBB?BBC9BAAABBB=>>?9<<C
@31DOL:00230:00887
TAGTATCAGCCTCGCCATGACGAAGGTATTCC
+
BBB?@ADCAAA@B;;7;>@@?<;59<>>?696
@31DOL:00235:00851
ACGAGTGCGTTCCCCATGTCGTAGGTACTC
+
BBBABBB@992444,9@@>AHBCC@A@@@D
@31DOL:00236:00861
ACGAGTGCGTTCCCCATGTCGTAGGTACTC
+
AA?AABCB=92444,9@@@CCCCC@?@@@C
@31DOL:00236:00873
ACGAGTGCGTTCCCCATGTCGTAGT
+
AABABBCB@;2444/9991>82,,,
@31DOL:00238:00855
TACTGAGCTACACACACAGAAAGATTGGT
+
A@@@AAB@@@AAAACCAA944-9994;@D
@31DOL:00238:00877
ACGAGTGCGTACCCCATGTCGTAGGTACTC
+
BBB@@BBBD@@DDD:CCCBEBBAA?BBBBC
@31DOL:00239:00850
ACGAGTGCGTTCCCCATGTCGTAGGTACTC
+
ABBBB@AAAA:CCC:C:;;?@@98689998
@31DOL:00243:00851
ACGAGTGCGTTCCCCATGTCGTAGGTACTC
+
A@>@BBCB=92444,9>>@BCCCE@B@@@C
@31DOL:00244:00850
TAGTATCAGCCTCGCCATGACGAAAGGTATTCCC
+
BABBCCCCCE@ABCA==:<111--*,*,,,*,,*
@31DOL:00244:00856
ACGAGTGCGTTCCCCATGTCGTAGGTACTC
+
AA>@BBC@992444-9@@ACCBCC@BAAAC
@31DOL:00246:00872
ACGAGTGCGTTCCCCATGTCGTAGGTACTC
+
AA?AABCB@=6:44,9?ABCCCCCBA?@@B
@31DOL:00246:00885
ACGAGTGCGTTCCCCATGTCGTAGGTACTC
+
AA?AABBBCB=?==6===?BBC@B?@:<;C
@31DOL:00200:00911
ACGAGTGCGTTCCCCATGTCGTAGGTACTC
+
BBB@@>BBCC?CBB9B;;;>@@98589999
@31DOL:00200:00922
TCTCTATGCGCTCCACATGTCTAAGGT
+
BBCCA@ABBDCBBECDDCAB@A@@C@C
@31DOL:00202:00927
TGATACGTCTCCTTCCTTAGTTACTTCA
+
ABBBEA=A94:6<BCBK@CCA?BBB@BB
@31DOL:00202:00945
ACGAGTGCGTTCCCCATGTCGTAAGGTACTC
+
CCDCB<<9996999,444/////,.66///4
@31DOL:00203:00921
TGATACGTCTCCTTCCTTAGTTACTTCA
+
AAA?BBCBBBB@DBC@BABAA?BBD@BD
@31DOL:00204:00936
TACTGAGCTACACACACAGAAAGATTGGT
+
ECBDCC::<ABBGCAACB@>>:>995958
@31DOL:00206:00931
ACGAGTGCGTTCCCCATGTCGTAGGTACTC
+
BBABBBAAAC@CCD:C?A@@@@>?<?@@@B
@31DOL:00206:00940
TCTCTATGCGCTCCACATGTCTAAGGT
+
CCBCGABCBCCBC@CCCCAB@A@@CAC
@31DOL:00207:00910
ATCAGACACGGACACAGCAGAACACAC
+
ABDABAAACHBBBBCBACCCD?AABBB
@31DOL:00207:00938
ACGAGTGCGTTCCCCATGTCGTAGGTACTC
+
BB?ABBBBCC@CBC9B???ABC@>?B:<;B
@31DOL:00208:00925
ACGCTCGTACCATGCCAGGTACAGGAG
+
BB:84;4444:9968,//,/20//,//
@31DOL:00209:00943
ACGAGTGCGTTCCCCATGTCGTAGGTACTC
+
BA?AABBBBC@CCB9BAAABBCCB@C;<<C
@31DOL:00212:00906
CGTGTCTCTAGGCACAGGATTTTGTGTAG
+
BBCCDDCCBBB@BBBCC@CCBC9AA?@AD
@31DOL:00212:00918
TACTGAGCTACACACACAGAAAGATTGGT
+
???BBBCBAABBBCBA?@444-9=@?C@C
@31DOL:00213:00945
ACGAGTGCGTTCCCCATGTCGTAGGTACTC
+
AAABCCCBBB@CDD:C:;;BB;;;@BB@A@
@31DOL:00214:00918
TGATACGTCTCCTTCCTTAGTTACTTCA
+
BBBBAACBABC@C@C@B@AA@@BBBBBC
@31DOL:00215:00945
ACGAGTGCGTTCCCCATGTCGTAGGTACTC
+
AA>@@ABBBC?BAA9AAAADBCCC@C;<<C
@31DOL:00216:00947
TAGTATCAGCCTCGCCATGACGAAGGTATTCC
+
BBB?@AEBBB@CCCC@CBCCC@AAAAA?A7;5
@31DOL:00219:00940
ACGAGTGCGTTCCCCATGTCGTAGGTACTC
+
BBB?BBBCDC@BAA9A???BBB@@?B;<;C
@31DOL:00220:00917
ACGAGTGCGTTCCCCATGTCGTAAGGTACTC
+
BB?BBBBBAA@AFD9BBBBBBBB?BAABBBB
@31DOL:00220:00947
ACGAGTGCGTTCCCCATGTCGTAGGTACTC
+
BBBBBBCB=92444,9@@@BCCCE@B@@@C
@31DOL:00222:00923
ACGAGTGCGTTCCCCATGTCGTAGGTACTC
+
AA?AAABBBC@CBC9B???CCBBB@?9<:C
@31DOL:00222:00938
ACGAGTGCGTTCCCCATGTCGTAGGTACTC
+
B@?ABBCB@=6:44,9?A@BBCCC@C;<<C
@31DOL:00223:00922
ACGCTCGACATGCCCAGGTACAGGAG
+
BBABBBB@@?@99919><>>>>@@9<
@31DOL:00224:00903
ACGAGTGCGTTCCCCATGTCGTAGGTACTC
+
?A?ABBCBBB@BCC:B::9@BB??<?;<;B
@31DOL:00224:00907
TAGTATCAGCCTCCGCCATGACGAAGGTATTCC
+
4944444///,//,//,4999999242444892
@31DOL:00225:00901
ACGCTCGACATGCCCAGGTACAGGAG
+
BBCC?@ACBA@@>>:9959<@11-11
@31DOL:00227:00912
ACGAGTGCGTTCCCCATGTCGTAGGTACTC
+
AA?AABHB=92444,9@@@CCCCCAA@A@C
@31DOL:00227:00929
TGATACGTCTCCTTCCTTAGTTACTTCA
+
@BABBBB?>@DCFAB?A>A;<:<BB@BB
@31DOL:00228:00939
ACGAGTGCGTTCCCCATGTCGTAGGTACTC
+
BB>@BBCB==6:44,9>>@CCCCC@B@A@C
@31DOL:00229:00900
ACGAGTGCGTTCCCCATGTCGTAGGTACTC
+
BB?ABBC;992444-9@A@ADCCB?@@@BC
@31DOL:00229:00912
TCTCTATGCGCTCCACATGTCTAAGGT
+
BBCCAABCBCCBB@CCCDCDCCA?B@C
@31DOL:00230:00944
AGCACTGTAGCTGTCACTAGTTACTTGT
+
<<CCCC@BAAABBBCBBBCBB@CBBBCD
@31DOL:00235:00900
ACGAGTGCGTTCCCCATGTCGTAGGTACTC
+
@@?ABBBBDB?BC?6B;:9BCC::6:;99@
@31DOL:00239:00903
ACGAGTGCGTTCCCCATGTCGTAGGTACTC
+
AA?@BBB;992444-9@@@ACDCB@A@@AC
@31DOL:00239:00915
TCTCTATGCGCTCCACATGTCTAAGGT
+
BBBBAAACCCCBC@CCCDBBBAA?A@C
@31DOL:00240:00922
ACGAGTGCGTTCCCCATGTCGTAGGTACTC
+
?@??BBBBBC@CCB9B???ABA8757899@
@31DOL:00240:00945
ACGAGTGCGTTCCCCATGTCGTAGGTACTC
+
?A?@@@BBBC?CCB9B;:9>@A8:68999@
@31DOL:00242:00930
ACGAGTGCGTTCCCCATGTCGTAGGTACTC
+
@@BBBBBBDB?A??6A@@@CBC9858999>
@31DOL:00244:00949
AGCACTGTAGCTGTCACTAGTTACTTGT
+
ABCCCBCBCCBABBBCCCDBB@CBA?BC
@31DOL:00245:00905
ACGAGTGCGTTCCCCATGTCGTAGGTACTC
+
AA??BBCA992444,9@@@BCCBB??9;;C
@31DOL:00245:00914
ATATCGCGAGGGTATGGAAGACTCTATA
+
BAABBB@@9::69@>=6;9<CCCC@@?@
@31DOL:00245:00949
ACGAGTGCGTTCCCCATGTCGTAGGTACTC
+
AA?AABCCCB=?==6===>BBBCC@B;<<C
@31DOL:00246:00933
ACGAGTGCGTTCCCCATGTCGTAGGTACTC
+
BBB???BCBC?CDC:B>=<@@@98478444
@31DOL:00248:00936
ACGAGTGCGTTCCCCATGTCGTAGGTACTC
+
BBB?ABBBBB>BDD:A;<<C@@9868999>
@31DOL:00200:00967
AGCACTGTAGCTGTCACTAGTTACTTGT
+
<<CCCBBBBBB@AADBBBDAB@BBB@BB
@31DOL:00200:00992
ACGAGTGCGTTCCCCATGTCGTAGGTACTC
+
BB>@@BBBBBAAA?6?=@AACCBC@C@@@B
@31DOL:00201:00961
TCTCTATGCGCTCCACATGTCTAAGGT
+
4444999@CCDBG@DCEB@999959<@
@31DOL:00201:00974
ATCAGACACGGACACAGCAGAACACAC
+
B;;<?@?>9424444444444244443
@31DOL:00202:00997
ACGAGTGCGTTCCCCATGTCGTA
+
BBA@@AB@>@5999/444/88,,
@31DOL:00203:00987
ACGAGTGCGTTCCCCATGTCGTAGGTACTC
+
BB?AAABBBC@CCB9B???ACB?>?B:<;@
@31DOL:00207:00958
ACGCTCGTACCATGCCAGGTACAGAGAC
+
BB79/8///178849544248/////,,
@31DOL:00208:00981
ACGAGTGCGTTCCCCATGTCGTAGGTACTC
+
BBB??=BBBB@CCC:C@?>>;?87489999
@31DOL:00208:00988
ACGCTCGACATGCCCAGGTACAGGAG
+
ABBBBBAAAAAACCC?@=@BAAA?BA
@31DOL:00209:00969
ACGAGTGCGTTCCCCATGTCGTAGGTACTC
+
AA?@@@BCBB@CCB9B???ACCBA?B;<<B
@31DOL:00209:00970
ACGAGTGCGTTCCCCATGTCGTAG
+
BBB?@@CB;?5499/944/880,,
@31DOL:00209:00971
ACGAGTGCGTTCCCCATGTCGTAGGTACTC
+
A@>@BBBBDC?CBB9BBBBBCDCC@C;<<C
@31DOL:00212:00979
TCTCTATGCGCTCCACATGTCTAAGGT
+
BBCCA@ACBBCAA@CCBBBBBBB@CAA
@31DOL:00213:00978
TAGTATCAGCCTCGACGAAGGTATTCC
+
BBBBBCCCBC@BBBCCCC=A?ACC@EC
@31DOL:00214:00976
TACTGAGCTACACACACAGAAAGATTGGT
+
A@@@AABA?AAAAABDCB99968>><B@C
@31DOL:00215:00951
CGTGTCACTAGGCACAGGATTTTGTGTAG
+
BBBBB@@@?AA@ABBBD@CBBB9BBAABD
@31DOL:00215:00962
CGTGTCTCTAGGCACAGGATTTTGTGT
+
BBCBBD<<??C@AEBCC@BCBB9BBAA
@31DOL:00215:00964
ACGAGTGCGTTCCCCATGTCGTAGGTACTC
+
A@>@ABCBB=;==92@AABCCCCC@B@@@C
@31DOL:00215:00965
TAGTACAGCCTCGCCATGACGAAGGTATTCC
+
BBB??ACA@;>9:;7;>@==9459<?>?595
@31DOL:00215:00986
ACGAGTGCGTTCCCCATGTCGTAGGTACTC
+
BB>?BBCBBC@CCB9D??>=?B??<?;;;B
@31DOL:00216:00991
ACGAGTGCGTTCCCCATGTCGTAGGTACTC
+
BB<?BBCBBA=?==6===AACCCC@C;<<B
@31DOL:00217:00954
TGATACGTCTCCTTCCTTAGTTACTTCA
+
BBBAAACBBBA@B@C?A?>??A??B@BD
@31DOL:00217:00978
TGATACGTCTCCTTCCTTAGTTACTTCA
+
BABBCCDBBBC@DBDBB@BBB@@@@?AB
@31DOL:00218:00975
ACGAGTGCGTTCCCCATGTCGTAGGTACTC
+
BB>?@BCBCB>AA?6A=@@BCCCC@C@@@C
@31DOL:00221:00952
ACGAGTGCGTTCCCCATGTCGTAGGTACTC
+
BB?ABBBA992444-9@@ABCCBB@B@A@C
@31DOL:00222:00963
TAGTATCAGCCTCGCCATGACGAGGTATTCC
+
@@AAAADCBB@BAAAFC;:=8///56//,42
@31DOL:00229:00955
ACGAGTGCGTTCCCCATGTCGAGGTACTC
+
AA?AABA@@@>@DC:E:::BBBBACCCBC
@31DOL:00229:00975
CGTGTCTCTAGGCACAGGATTTTGTGTAG
+
@BB@BDBBBBB@BBBBC@BCCC:DBBCCC
@31DOL:00229:00996
ACGAGTGCGTTCCCCATGTCGTAGGTACTC
+
BBBBB@BBCC?CBB9B;;;@@@98589999
@31DOL:00231:00965
ACGAGTGCGTTCCCCATGTCGTAGGTACTC
+
AA?AABCCBA=?==6==>>ACCB?>A;<<C
@31DOL:00231:00969
TCTCTATGCGCTCCACATGTCTAAGGT
+
CGDCBBBCBBC:;==CAAA@=?@5969
@31DOL:00231:00973
ACGAGTGCGTTCCCCATGTCGTAGGTACTC
+
AA?ABBDB==2444,9?ABBBDCC@B;<<C
@31DOL:00231:00976
TCTCTATGCGCTCCACATGAGGTACTG
+
BBBBAAACCBBBB@CBBBCAA?ABBBB
@31DOL:00232:00972
TAGTATCAGCCTCGCCATGACGAAGGTATTCC
+
BBD@@ADA@@?B@AA@DCCCCAAA@@BCC@CA
@31DOL:00232:00977
TCTCTATGCGCTCCACATGTCTAAGGT
+
BBBBAAACBBBBB@CCCDEDBAA?BAC
@31DOL:00236:00985
ACGAGTGCGTTCCCCATGTCGTAGGTACTC
+
?@BBBB???B@CDD9B???>??8748999B
@31DOL:00236:00991
ATCAGACACGGACACAGCAGAACACAC
+
BADBBCABAA?BC?@AAAA@@?BBBBB
@31DOL:00237:00961
TACTGAGCTACACACACAGAAAGATTGGT
+
AABBBBCBBBBBAAC@;;444-99959<;
@31DOL:00237:00969
AGCACTGTAGCTGTCACTAGTTACTTGT
+
;<CCECDBBBBBB@@BCDD@@=ACB?CC
@31DOL:00239:00955
ACGAGTGCGTTCCCCATGTCGTAGGTACTC
+
@@??BBDB>=;=992@ABBDCCCB@>9<<D
@31DOL:00240:00996
ACGAGTGCCCATGTCGTAGGTACTC
+
?BABAB?==<=991<<;11,/1/48
@31DOL:00244:00955
ACGAGTGCGTTCCCCATGTCGTAGGTACTC
+
BBBBBBDBBA>A?:4A999A9997134444
@31DOL:00244:00981
ACGAGTGCGTTCCCCATGTCGTAGGTACTC
+
BB?ABBCA992444-9>>>ACBAB@@@@AC
@31DOL:00245:00986
TAGTATCAGCCTCGCCATGACGAAGGTATTCC
+
BBD::<ECDC?BBBF@BBBBC@AAABCCC?B?
@31DOL:00248:00977
ACGAGTGCGTTCCCCATTTCGTAGGTACTC
+
@@?ABBA;442999/9>?:>@AAA?;;<;B
@31DOL:00200:01040
ACGAGTGCGTTCCCCATGTCGTA
+
BBBBB===995111+//,,,,*,
@31DOL:00202:01008
ACGAGTGCGTTCCCCATGTCGTAGGTACCTC
+
BB>AAAA@@@?ACC:DBBBBDB?<;;444;@
@31DOL:00202:01019
AGCACTGTAGCTGTCACTAGTTACTTGT
+
<<CCCCDBBABCABDBBBCAA?BCC@BA
@31DOL:00203:01004
TACTGAGCTACACACACAGAAAGATTGGT
+
BB@@@@CAAABA@@EC;;444-9>>;??A
@31DOL:00203:01039
CGTGTCTCTAGGCAAGATTGGTTGTGAG
+
@@BBBBCBBBB@C??77=)*)*)****2
@31DOL:00204:01025
ACGAGTGCGTTCCCACTGTCGTAG
+
?AABBBCC=>59904444499///
@31DOL:00204:01035
ACGAGTGCGTTCCCCATGTCGTAGGTACTC
+
AA?ABBCB=92444,9@@@BCCCCBABBBC
@31DOL:00205:01017
ACGAGTGCGTTCCCCATGTCGTAGGTACTC
+
AA?AAABBBB@CBA9BAABCCBBB@A:;;B
@31DOL:00206:01037
ACGAGTGCGTTCCCCATGTCGTAGGTACTC
+
B@>ABBCA442999-9@@@BBCCC@BBBBC
@31DOL:00206:01043
ATATCGCGAGGGTATGGAAGACTCTATA
+
CB:<<CDCCDDDGCCDDC@CCDCB89:@
@31DOL:00207:01022
CGTGTCTCTAGGCACAGGATTTTGTGTAG
+
@BAABCBBCBB@BBBAA@ACCC:AAABCC
@31DOL:00208:01049
ATCAGACACTCGGACACAGCAGAACACACAG
+
9>>99/46////,//9998////,/864...
@31DOL:00212:01013
ACGAGTGCGTTCCCCATGTCGTAGGTACTC
+
BB?ABBCB=92444,9BDBCCDBB@A9<;B
@31DOL:00214:01006
ACGAGTGCGTTCCCCATGTCGTAGGTACTC
+
BA?AAAAA@@?@CF:C@@@BBBAB?B@AAB
@31DOL:00215:01020
TAGTATCAGCCTCGCCATGACGAAGGTATTCC
+
CCC??@DAAA@BBBB@BCCCCBB@B@CCB@B@
@31DOL:00216:01017
TACTGAGCTACACACACAGAAAGATTGG
+
A@AA@AB@<<;B<<<=<BCBB<@99686
@31DOL:00217:01004
ACGAGTGCGTTCCCCATGTCGTAGGTACTC
+
?@BBBBCCBB=?==6=9;;>>>8748999@
@31DOL:00218:01043
CGTGTCTCTAGGCACAGGATTTTGTGTAG
+
AACCAGADDDC@BBBDC@???=6?C>ACD
@31DOL:00219:01032
ATATCGCGAGGGTATGGAAGACTCTAT
+
BC@@@GDCDCD?DCCB?B?BBBCBAA@
@31DOL:00220:01034
ACGAGTGCGTTCCCCATGTCGTAGGTACTC
+
AA?AAABBBB?CBC9BAAABBCBB@B?@@B
@31DOL:00225:01008
CGTGTCTCTAGGCACAGGATTTTGTGTAG
+
BBAACDCC@A@?BCCCC?@@==6ABACEC
@31DOL:00227:01004
ACGAGTGCGTTCCCCATGTCGTAGGTACTC
+
@?BBBBBBBB@CCC:D;99=@@8:6:;;;C
@31DOL:00228:01040
TAGTATCAGCCTCGCCATGACGAAGGTATTCC
+
BCBAAADABB@@A9:8;AB9=;:69<@@@695
@31DOL:00230:01013
ACGAGTGCGTTCCCCATGTCGTAGGTACTC
+
BBBCBBBBBA=?=96949999998489489
@31DOL:00230:01020
ACGAGTGCGTTCCCCATGTCGTAGGTACTC
+
?@?ABBBBBB@BDC:DA@?BBA=;;?:;;A
@31DOL:00231:01023
ACGAGTGCGTTCCCCATGTCGTAGGTACTC
+
BA?AABCB=92444,9@ABBBCCC@A@@AC
@31DOL:00234:01039
ACGAGTGCGTTCCCCATGTCGTAGGTACTC
+
B@>@B@AAAA@ADD:D::9@BB8748999>
@31DOL:00239:01008
AGCACTGTAGCTGTCACTAGTTACTTGT
+
@@HCBABBAAAAAABABCEAB@BCB?CC
@31DOL:00239:01019
TAGTATCAGCCTCGCCATGACGAAGGTATTCC
+
BCB??ADCCC@AB@A=ABBEC@AAD@@ABC@=
@31DOL:00240:01022
ACGAGTGCGTTCCCCATGTCGTAGGTACTC
+
ACCCBBC>>>@CCC:D:;9==>8:58>AAA
@31DOL:00242:01007
TAGTATCAGCCTCGCCATGACGAAGGTATTCC
+
BAB9:=LCDC?BCEC@CBBEC:::<@AAB>@=
@31DOL:00242:01037
ACGAGTGCGTTCCCCATGTCGTAGGTACTC
+
AABBBBCB>>6444-99<9DDD98489444
@31DOL:00243:01012
CGTGTCTCTAGGCACAGGATTTTGTGTAG
+
@BAABDBBBBB@BBBDC@????6AA=BDC
@31DOL:00243:01021
ATATCGCGAGGGTATGGAAGACTCTATA
+
BB@@@BBCCDE?DCCD=?=@BB@B@???
@31DOL:00246:01014
ACGAGTGCGTTCCCCATGTCGTAGGTACTC
+
BBBBBCBBBB@CCC:C:<;@@@9858984:
@31DOL:00201:01063
ACGAGTGCGTTCCCCATGTCGTAGGTACTC
+
?@?AABBBAA?ADD:D@@?ABB@@<A@AAC
@31DOL:00201:01078
ACGAGTGCGTTCCCCATGTCGTAGGTA
+
ABBBBBBBBB=?9929991<<8--+--
@31DOL:00203:01074
ACGAGTGCGTTCCCCATGTCGTAGGTACTC
+
AA?ABBBBCBAAAA9A???ADBCC@B@AAC
@31DOL:00204:01050
ACGAGTGCGTTCCCCATGTCGTAGGTACTC
+
BCCCCBA>AA6999,4;::99997<7;49?
@31DOL:00204:01059
ACGAGTGCGTTCCCCATGTCGTAGGTACTC
+
BBBBBBAAAA@ACC:D??@ABB=;=@:;;B
@31DOL:00205:01079
ACGAGTGCGTTCCCCATGTCGTAGGTACTC
+
ABB@@>BBCA6:44-9998?@@9848999?
@31DOL:00206:01080
CGTGTCTCTAGGCACAGGATTTTGTGTAG
+
=A<<;BBD@9424444424444,444449
@31DOL:00207:01075
ACGAGTGCGTTCCCCATGTCGTAGGTAT
+
B@?@BBCA992444/9991<;;10,.68
@31DOL:00208:01064
ACGAGTGCGTTCCCCATGTCGTAGGTACTC
+
B@?>A;49>>6999,44449=887774499
@31DOL:00209:01057
TCTCTATGCGCTCCACATGTCTAAGGT
+
@@A@A@@A@BA9<;BFCECABBC@C@C
@31DOL:00211:01069
TACTGAGCTACACACACAGAAAGATTGGT
+
BBB::<CCC<<<CB<<@DDCE?CBB?BBC
@31DOL:00211:01082
ACGAGTGCGTTCCCCATGTCGTAGGTACTC
+
@A?AAABDBA6444/9999@@@98589888
@31DOL:00212:01081
TCTCTATGCGCTCCCACA
+
444444447/////+//4
@31DOL:00213:01052
ACGAGTGCGTTCCCCATGTCGTAGGTACTC
+
BA?ABBCA992444,9B@ABDCCC@BA@AC
@31DOL:00213:01058
ACGAGTGCGTTCCCCATGTCGTAGGTACTC
+
?@???@AAAA:CCC:B::9B@A8:68999@
@31DOL:00216:01056
TAGTATCAGCCTCGCCATGACGAAGGTATTCC
+
CBD@@ACBA@;>>997;>C>><;7<@>>>:<9
@31DOL:00216:01057
ATATCGCGAGGGTATGGAAGACTCTATA
+
A?9;<CCCBEDAECBL@CBCCBBB:87=
@31DOL:00217:01088
ACGAGTGCGTTCCCCATGTCGTAGGTACTC
+
BBBABCDBBA>BHIAD:;9ABB@B?B@AAC
@31DOL:00218:01061
ACGAGTGCGTTCCCCATGTCGTAGGTACTC
+
BB?AABCBA=;==92??ABBCCCC@A?@@C
@31DOL:00218:01066
ATATCGCGAGGGTATGGAAGACTCTAT
+
?<>@@@AAADHBAAAB>@<AAA?AA?<
@31DOL:00219:01089
ACGAGTGCGTTCCCCATGTCGTAGGTACTC
+
BBBBBBBBBC@CBA9D;:9BBB@B?B;<<C
@31DOL:00220:01058
TCTCTATGCGCTCCACATGTCTAAGGT
+
AAAAA@@@AB>998:?DBCDABB?CDD
@31DOL:00221:01097
ACGAGTGCGTTCCCCATGTCGTAG
+
ABCBCCB=:;2444/99411/0,,
@31DOL:00222:01069
ATCAGACACGGACACAGCAGAACACAC
+
B>@@CCBBBC==@89999@>>;>99;>
@31DOL:00222:01086
TACTGAGCTACACACACAGAAAGATTGGT
+
???BBBCB?ABBBBA??;944-9995;BD
@31DOL:00226:01077
TAGTATCAGCCTCGCCATGACGAAGGTATTCC
+
CBC@AACCBB?@=@A=@CCBBAAAA@BAB?A=
@31DOL:00226:01090
ACGCTCGACATGCCCAGGTACAGGAG
+
;ABBB???@GBABBB99;<BCCC@CA
@31DOL:00227:01050
CTCTATGCGCTCCACATGTCTAAGGT
+
11:>:BAAABBB@BBBBBBBBEBC@C
@31DOL:00227:01096
CGTGTCTCTACGGCACAGGATTTTGTGTAGAG
+
4>994?11/1::::BBB:7///1+//1///66
@31DOL:00232:01065
ACGAGTGCGTTCCCCATGTCGTAGGTACTC
+
BBBBBB===A@CDC:AAAABD@98478444
@31DOL:00232:01089
TAGTATCAGCCTCGCCATGACGAAGGTATTCC
+
CBCBBBEBCC@B@@A=@AAABBB?B@BBB?B>
@31DOL:00234:01093
TCTCTATGCGCTCCACATGTCTAAGGTAC
+
CCCCD@AABBBCC@CDDB@AACA?B@@@@
@31DOL:00236:01079
ACGAGTGCGTTCCCCATGTCGTAGTACGTC
+
@AB?ABCBDB>A::4@99/882,,,,,,,,
@31DOL:00236:01091
TGATACGTCTCCTTCCTTAGTTACTTCA
+
@AA@AACBBBB?B@B@BABBBDABC@BC
@31DOL:00237:01056
ATATCGCGGGGGTACTGGAAGACTCTA
+
@;9;@AB=BEB.;<BA=<B<=A>C===
@31DOL:00237:01062
ACGAGTGCGTTCCCCATGTCGTAGGTACTC
+
?A?@@@AAAA@CCC:C??@B@@43489999
@31DOL:00238:01079
TAGTATCAGCCTCGCCATGATCGAAGGTATTCC
+
9944;:<49A899448>4449:::89844424:
@31DOL:00239:01056
ACGAGTGCGTTCCCCATGTCGTAGGTACTC
+
BB>??AAAAA?ACC:DBBBBBB=;;?899>
@31DOL:00240:01065
ACGAGTGCGTTCCCCATGTCGTAGGTACTC
+
BB?AABCA496999/9@@ABBCDCBA@BBA
@31DOL:00241:01070
TGATACGTCTCCTTCCTTAGTTACTTCA
+
BBBABCCDCBB?DAC@CABBB>ACC@BC
@31DOL:00241:01091
TAGTATCAGCCTCGCCATGACGAAGGTATTCC
+
BBBAABECCB>=>;98;@BAA;:6;?@@@695
@31DOL:00244:01060
ACGAGTGCGTTCCCCATGTCGTAGGTACTC
+
BB???BCB?=6:::,;>ABDCCCB@B@A@B
@31DOL:00247:01050
TCTCTATGCGCTCCCACATGTCTAAGGT
+
44444444494444-4:;9=@<;;8<59
@31DOL:00249:01075
ACGAGTGCGTTCCCCATGTCGTAGGTACTC
+
AA???@AAAA@CCC8CBBABBB?>=A9;;A
@31DOL:00229:01102
ACGAGTGCGTTCCCACTGTCGTAGT
+
ABB@?@B@==511,/////77/443
@31DOL:00239:01105
TAGTATCAGCCTCGCCATGACGAAGGTATTCC
+
BBBABBCBA@<98995;ABBCBGDB@==@7;5
@31DOL:00239:01112
TCTCTATGCGCTCCACATGTCTAAGGT
+
BBCDA@ACCBBBB?CBCC??@AA@CED
@31DOL:00240:01107
TCTCTATGCGCTCCACATGTCTAAGGT
+
BBCCCABCBCCBB@CDDBDDCDD@C@B
@31DOL:00240:01109
ATATCGCGAGGGTATGGAAGACTCTATA
+
BBBBBABBBHH@CCCC@C@CBBBCBA??
@31DOL:00241:01114
ATATCGCGAGGGTATGGAAGACTCTATA
+
BA@@@BACDED>ADAB?B>B@@@A@???
@31DOL:00242:01116
ACGAGTGCGTTCCCCATGTCGTAGGTACTC
+
CBBAAABBDC>@==2?991<<8--*,,,,,
@31DOL:00245:01104
ACGCTCGACATGCCCAGGTACAGGAG
+
AA?AAAABDCB;;;89B@BBBBB?BD
@31DOL:00245:01110
CGTGTCTCTAGGCACAGGATTTTGTGTAG
+
@ACCBC;;;BC@CBCCC@AAAA6BAA>BB
@31DOL:00245:01111
ACGAGTGCGTTCCCCATGTCGTAGTACG
+
BBA@ABCCBB7;99499<1>@<--,,,,
@31DOL:00247:01119
ACGCTCGACATGCCCAGGTACAGGAG
+
@A@BBBBBBBBECCB?A@@BCCB@@@
@31DOL:00254:00026
TAGTATCAGCCTCGCCATGACGAAGGTATTCC
+
BBB?@ADCCCE>A;;9<BBA=<:8;@A@B;<8
@31DOL:00257:00019
ACGAGTGCGTTCCCACTGTCGTAGTAGTC
+
BBB?@?>?995990444449944434444
@31DOL:00257:00042
ACGAGTGCGTTCCCCATGTCGTAGGTACTC
+
AA?ABBCB=:2444,9=@@BBBCCAA:;;C
@31DOL:00258:00026
ACGAGTGCGTTCCCCATGTCGTAGGTACTC
+
BB>@BBCBBB?AA?6?=??BDCCB@B:<;B
@31DOL:00259:00016
TAGTATCAGCCTCGCCATGACGAAGGTATTCC
+
BBBAAACEBB@>A998;BBAA<:8<?AAB@C?
@31DOL:00259:00023
ACGAGTGCGTTCCCCATGTCGTAGGTAC
+
BBBBBBBBCC>BAA7B<<1@>8--*,,,
@31DOL:00272:00029
ACGAGTGCGTTCCCCATGTCGTAGGTACTC
+
AA?AAAAAAA?BCC:C@@@BBB==<?;99?
@31DOL:00274:00032
ACGAGTGCGTTCCCCATGTCGTAGTACGT
+
@ABBBBBBCC>@==6?9<1@<<--,,,,,
@31DOL:00276:00005
ATCAGACACGGACACAGCAGAACACAC
+
CBBBBBBBBB@BB???BBBAC>BBBBB
@31DOL:00282:00034
ACGAGTGCGTTCCCCATGTCGTAGGTACTC
+
BA?ABBCB==2444,9??ACCCBC@C?@@C
@31DOL:00282:00044
ACGAGTGCGTTCCCCATGTCGTAGGTACTC
+
@@>ABBCB?=6944,9=@@BCC@B>A;;;B
@31DOL:00285:00005
ACGAGTGCGTTCCCCATGTCGTAGGTACTC
+
@BBABBCDBB>???6A@@?BDD99489844
@31DOL:00287:00046
ACGAGTGCCCCATGTCGTAGGTACTC
+
B@BCBBBBA?6=9;;BA@99599;9A
@31DOL:00289:00026
ACGAGTGCGTTCCCCATGTCGTAGGTACTC
+
B@?AAACCBA=?==299=@CCCCC@A@@@C
@31DOL:00290:00014
ACGAGTGCGTTCCCCATGTCATAGGTACTC
+
BBB??@AAAA:AAB:AAAA=>>8748999>
@31DOL:00291:00018
ACGAGTGCGTTCCCCATGTCGTAGGTACTC
+
CGBBABBBCC@BCE:D<=<@@@99489444
@31DOL:00291:00030
ACGAGTGCGTTCCCCATGTCGTAGGTACTC
+
AA?AABCB?=6994,99@@BCCCCBB@@@C
@31DOL:00293:00004
ACGAGTGCGTTCCCCATGTCGTAGGTACTC
+
BB>??BCBBB=?==6=?AACCCCCAA?@@B
@31DOL:00251:00057
CGTGTCTCTAGGCACAGGTTGTGTAGA
+
<<=AGCCCCAA8<<@CB@DCADDBAAB
@31DOL:00257:00050
ACGAGTGCGTTCCCCATGTCGTAGGTACTC
+
>BBAA=A@@@@ABB:C;;;A??99689999
@31DOL:00257:00092
ATCAGAACACACAGAC
+
BBBBA@>?BBCCCAAB
@31DOL:00261:00067
ACGAGTGCGTTCCCCATGTCGTAGGTACTC
+
BBBCBBBBBD@CCB9C@AABCC==>:;;;B
@31DOL:00269:00061
ACGAGTGCGTTCCCCATGTCGTAGGTACTC
+
BB?ABBCBB=;===6AABABCCCC@A:<;B
@31DOL:00270:00071
ACGAGTGCGTTCCCCATGTCGTAGGTACTC
+
>>?BBBBBBB?BCD:C@@?BAA4448999@
@31DOL:00271:00060
ACGAGTGCGTTCCCCATGTCGTAGGTACTC
+
AA?AABCB=92444,9@@ABCCCCAA?@@C
@31DOL:00272:00068
ATCAGACACGGACACAGCAGAACACAC
+
?????@<BBB@BBBBBCECCB@BBBBB
@31DOL:00274:00086
ACGAGTGCGTTCCCCATGTCGTAGGTACTC
+
B@??BBCA442999-9@@ABDBBB@AA@AC
@31DOL:00275:00078
TACTGAGCTACACACACAGAAAGATTGGT
+
A9<<BAB<;9A=4449@9=AC>?@C@C=@
@31DOL:00276:00086
ACGAGTGCGTTCCCCATGTCGTAGGTACTC
+
@@?ABBCA992999-9A@ACCCCC@BBBBC
@31DOL:00279:00070
ACGAGTGCGTTCCCCATGTCGTAGGTACTC
+
@A?ABBCB=92444,9>@@DBCDC@@?@@C
@31DOL:00281:00078
CGTGTCTCTAGGCACAGGATTTTGTGTAG
+
@AABBCCCB@?>@CA>?<9944,9@@CGD
@31DOL:00282:00051
ACGAGTGCGTTCCCCATGTCGTAGGTACTC
+
AA?AABCCB@6994,9=@@BCCBC@A9<;B
@31DOL:00282:00086
ACGAGTGCGTTCCCCATGTCGTAGGTACTC
+
?@?ABBCB992444,9@@ABCCCCCA@@@C
@31DOL:00283:00090
TACTGAGCTACACACACAGAAAGATTGGT
+
@@@@BBDA>@@A@@C@;;444-99959<;
@31DOL:00284:00069
TACTGAGCTACACACACAGAA
+
<;<CBCDCBBBCBC<;<---*
@31DOL:00285:00095
ACGAGTGCGTTCCCCATGTCGTAGGTACTC
+
B@>@BBCBA>6944,99@@BCB@B>A;;;A
@31DOL:00286:00063
ACGCTCGACATGCCCAGGTACAGGAG
+
AA?@@BBBCBBBCBACB?BBCCB@DC
@31DOL:00288:00067
ACGAGTGCGTTCCCCATGTCGTAGGTACTC
+
BB?ABBCA992444,9@@@BCDCC@CAAAC
@31DOL:00289:00096
ATCAGACACGGACACAGCAGAACACAC
+
C@@@<;8@>>;9894944444249444
@31DOL:00293:00094
ACGAGTGCGTTCCCCATGTCGTAGGTACTC
+
ABBBBCBAA=;@==4?9911<111,.///8
@31DOL:00297:00056
ACGAGTGCGTTCCCCATGT
+
BBAAABCBBC?CCC9A><1
@31DOL:00250:00125
ACGAGTGCGTTCCCCATGTCGTAGGTACTC
+
BA>@@ABBBC?BAA9ABBCDBBBBAA?@?B
@31DOL:00250:00139
ACGAGTGCGTTCCCCATGTCGTAGGTACTC
+
?BB??=BBCD?BAA9A?A@CBB;;889999
@31DOL:00253:00136
ATATCGCGAGGGTATGGAAGACTCTATAGAG
+
BABBEBBBBFF>FCAA=?=ACCCCAAC??;;
@31DOL:00255:00141
TACTGAGCTACACACACAGAAAGATTGGT
+
ABABB@B>@@A@@@BDHC@@@>ADD@B?B
@31DOL:00256:00100
ATATCGCGAGGGTATGGAAGACTCTATA
+
BAAABBCCABB>ACAA?B?BDCCB>?AA
@31DOL:00257:00133
TAGTAACAGCCTCGCCTGACGAAGGTATTCC
+
BBC@@=@BA?<AB?>=@A@@@?=@@B@B>B=
@31DOL:00257:00140
ACGAGTGCGTTCCCCATGTCGTAGGTACTC
+
@BBAAACBAA6444/9>>>@BA99489444
@31DOL:00258:00101
ATATCGCGAGGGTATGGAAGACTCTATA
+
BB??@CBC?@@>?@@B?B?BDEBB>>@A
@31DOL:00258:00119
TGATACGTCTCCTTCCTTAGTTACTTCA
+
BB@?BBBBBBB@@@B@A@?@B@BBB@BB
@31DOL:00258:00149
AGCACTGTAGCTGTCACTAGTTACTTGT
+
;;BAACCBCGC<>:CBCEICDABBB@A@
@31DOL:00260:00117
ACGAGTGCGTTCCCCATGTCGTAGGTACTC
+
@B>?BBBBBB@CEC:CCBCCBBBB@@?@?B
@31DOL:00261:00141
TAGTATCAGCCTCCGCCATGACGAAGGTATTCC
+
4994449///,//5667=89999:242444892
@31DOL:00262:00137
ACGAGTGCGTTCCCCATGTCGTAGGTACTC
+
@BBBA?ABCD@DCB9BAA@BBA99689988
@31DOL:00263:00143
ATATCGCGAGGGTATGGAAGACTCTATA
+
BA???BBBBCC@B@@@?B@BBBBBAAAA
@31DOL:00264:00119
ACGCTCGACATGCCCAGGTACAGGAG
+
BBBBBBBBBDCBCBBBB@BBBCC@DD
@31DOL:00266:00143
ACGAGTGCGTTCCCCATGTCGTAGGTACTC
+
BB>??@BBBB?BCD:DBBBBBBBB@B:;;C
@31DOL:00272:00129
ACGAGTGCGTTCCCCATGTCGTAGGTACTC
+
@A??BBBBA>>>BB:DAAABBBBC@A@@@B
@31DOL:00273:00132
TACTGAGCTACACACACAGAAAGATTGGT
+
@@@@AABA?AAA@BC@;;444-99969=>
@31DOL:00275:00142
CGTGTCTCTAGGCACCAGGATTTTGTGTAG
+
>>>>999999=;>4824=99999,4:999?
@31DOL:00277:00136
ACGAGTGCGTTCCCCATGTCGTAGGTACTC
+
BA?>@BCBBA=?==4=9;;BBB9858999>
@31DOL:00280:00119
TGATACGTCTCCTTCCTTAGTTACTTCA
+
BBBABBCCBBC@C@DBB@?BB@AAA?@@
@31DOL:00280:00136
TACTGAGCTACACACACAGAAAGATTGGT
+
AAAAAABA>??ABBCCA@ABB=BCC@C@C
@31DOL:00285:00142
ACGAGTGCGTTCCCCATGTCGTAGGTATC
+
BBB@ABCC==2444/9991>><11,./8/
@31DOL:00286:00122
ACGAGTGCGTTCCCCATGTCGTAGGTACTC
+
ABB???BAAA@ACC:A@@?>@@8:88999@
@31DOL:00286:00146
CGTGTCTCTACGGCACAGGATTTTGTGTAGAG
+
4>4449///1:8::EBBA?A;::081//////
@31DOL:00292:00112
ACGAGTGCGTTCCCCATGTCGTAGGTACTC
+
AA?AABCBBB>A??6?==>BCCCC@AABBC
@31DOL:00293:00105
ACGAGTGCGTTCCCCCATGTCGTAGGTACTC
+
BA?>>>CB==24444-9999ABB9;88999>
@31DOL:00294:00135
TCTCTATGCGCTCCACATGTCTAAGGT
+
ACCCCBAA@@ACC@CDCBBDBBC?A>A
@31DOL:00296:00132
ACGAGTGCGTTCCCCATGTCGTAGGTACTC
+
CBBBBBBBBC?CBB9BABBBCCDBAAABAB
@31DOL:00250:00152
ACGAGTGCGTTCCCCATTGTCGTAGGTACTC
+
@BCCCCBBBC@ECC9?A=AAAAC9988988>
@31DOL:00250:00158
ACGAGTGCGTTCCCCATGTCGTAGGTACTC
+
BB?AABBBBA=?==6=?BBDCCCCAA?@@B
@31DOL:00250:00199
ACGAGTGCGTTCCCCATGTCGTAGGTACTC
+
BBB@BBBBAA?ACC:D@?@BBB996:;99@
@31DOL:00252:00195
ACGAGTGCGTTCCCCATGTCGTAGGTACTC
+
?A?ABBBBBB?DCC:CBABDBCAA?A9;;B
@31DOL:00253:00168
TAGTATCAGCCTCCGCCATGACGAAGGTATTCC
+
494444944424424499:9999:242444892
@31DOL:00253:00173
TACTGAGCTACCACACACAGAAAGATTGGT
+
AAA@@@A9899498444444=A:88;2423
@31DOL:00253:00188
AGCACTGTAGCTGTCACTAGTTACTGT
+
<<HDA@ACBCBABCBBCCEAA?ACDCC
@31DOL:00253:00193
TAGTATCAGCCTCGCCATGACGAAGGTATTCC
+
BBB?@ADCCC@B@AA@BBBBB:::<@BBC?A=
@31DOL:00254:00175
TCTCTATGCGCTCCACATGTCTAAGGT
+
BBBC@@ACBBBBBBDDBBBCCDC@C@C
@31DOL:00254:00177
ACGAGTGCGTTCCCCATGTCGTAGGTACTC
+
@BBBBBBBBB@BFH:E:<;@@@99689998
@31DOL:00254:00189
TACTGAGCTACACACACAGAAAGATTGGT
+
A@@BBBCB>?B@A@CBBA944-9>>;@@B
@31DOL:00256:00171
ACGAGTGCGTTCCCCATGTCGTAGGTACTC
+
BBBAABCBCC@BCD:E@A@=>>99589998
@31DOL:00256:00188
CGTGTCTCTAGGCACAGGATTTTGTGTAG
+
BBBBCBBC???BBBBBB@BCCC:AA@BCC
@31DOL:00257:00162
ACGAGTGCGTTCCCCATGTCGTAGGTACTC
+
AA??BBCB=:2444,9=@@BCCCC@C:;;C
@31DOL:00257:00181
ACGAGTGCGTTCCCCATGTCGTAGGTACTC
+
@A??BBCB==6944,9?ABCCDCCAA?@@C
@31DOL:00258:00198
TACTGAGCTACACACACAGAAAGATTGGT
+
@@@@@BCB>BB@BBCCBA944-9995;AB
@31DOL:00259:00154
ACGAGTGCGTTCCCCATGTCGTAGGTACTC
+
AA>@@BCBBA=?==6ABBBBCCCCAA9;;C
@31DOL:00259:00167
TGATACGTCTCCTTCCTTAGTTACTTCA
+
BCCBBBBBA@@=A=A@CBCCB@DBDACC
@31DOL:00260:00194
ACGAGTGCGTTCCCCATGTCGTAGGTACTC
+
BA?ABBBCAAAAB?7BAAAECCCC@A:<;C
@31DOL:00262:00199
ACGAGTGCGTTCCCCATGTCGTAGGTACTC
+
BB?ABBCBAA>AA?6?AABCCCCBAA9;;C
@31DOL:00264:00154
TGATACGTCTCCTTCCTTAGTTACTTCA
+
BBABBBCBBEC@D@CACABBBDEBB@AB
@31DOL:00264:00160
ACGAGTGCGTTCCCCTATGTCGTAGGTACTC
+
<@@@@C<31@=?@?11/::>9@@CCACECBB
@31DOL:00265:00174
ACGAGTGCGTTCCCCATGTCGTAGGTACTC
+
?A?ABBCCBA=?==6==??BCCB?>?9<<C
@31DOL:00265:00197
TCTCTATGCGCTCCACATGTCTAAGGT
+
BBCC??@ECECCC@EEDCBBBGEDD@C
@31DOL:00267:00162
ACGAGTGCGTCCCCATGTCGTAGGTACTC
+
BA?A@BB@;4444,9@BABFCBB@BAAAC
@31DOL:00267:00165
ACGCTCGACATGCCCAGGTACAGGAG
+
BBB@@BBBCCC@@@>?C@DBBBB@CC
@31DOL:00270:00177
ATCAGACACGGACACAGCAGAACACAC
+
AAA@AB?BBC@BBBA??AA@@=@@@BB
@31DOL:00271:00172
ACGAGTGCGTTCCCCATGTCGTAGGTACTC
+
AA?AAAAA@@?@BC:C@?@BBB=>=@;;;A
@31DOL:00272:00179
TACTGAGCTACACACACAGAAAGATTGGT
+
@@@@@BCA?AAA@@CC;;444-99969?A
@31DOL:00274:00155
ATATCGCGGGGGTATGGAAGACTCTA
+
<B@@=B88888+9@@@<A=>=@AB@?
@31DOL:00277:00193
ATCAGACACGGACACAGCAGAACACAC
+
@ADBBBABBC>AA<9999999>@?>;;
@31DOL:00284:00189
ACGAGTGCGTTCCCCATGTCGTAGGTACTC
+
BBBAAAABBC@DBB6=4;9=>>9958999>
@31DOL:00287:00187
ACGAGTGCGTTCCCCATGTCGTAGGTACTC
+
AAABCBBBBB?BBB9B;<9>>?9948>>>A
@31DOL:00289:00150
ACGAGTGCGTTCCCCATGTCGTAAGGTACTC
+
CCCC@AA;995999/99911///,/66//14
@31DOL:00289:00153
ACGAGTGCGTTCCCCATGTCGTAGGTACTC
+
BBBBBBBBBB@BCC:C::9@@@??=?<<<B
@31DOL:00289:00170
TAGTATCAGCCTCGCCATGACGAAGGTATTCC
+
BBC?@ADBBB@??@?=ACC>B<:8;<>@@5;5
@31DOL:00291:00173
CGTGTCTCTAGGCACAGGATTTTGTGTAG
+
@BBBBCCCBBB@CBBB@:4444,9@BCFD
@31DOL:00293:00152
ACGAGTGCGTTCCCCATGTCGTAGGTACTC
+
AA?AABCB@=;=992?=@@CCCCG@B@@@C
@31DOL:00297:00165
ACGAGTGCGTTCCCCATGTCGTAGGTACTC
+
BBBBBBBBBB?AA?6?9;;@@@AB>AAAAF
@31DOL:00297:00178
ACGAGTGCGTTCCCCATGTCGTAGGTACTC
+
AA?AABCB@=6444,9=>@BCBCCAB;<<C
@31DOL:00251:00202
ACGAGTGCGTTCCCCATGTCGTAGGTACTC
+
@A?AAAABCC>@@@6=?BABCCBC@A:<<C
@31DOL:00251:00244
TAGTATCAGCCTCGCCATGACGAAGGTATTCC
+
BBB?@@EBA@=?@<;7;AB9=;:6;<@@@695
@31DOL:00256:00232
TGATACGTCTCCTTCCTTAGTTACTTTCA
+
BBBABBBBBBB@C@D@DAB?=;=4446;B
@31DOL:00258:00226
ACGAGTGCGTTCCCCATGTCGTAGGTACTC
+
AA>@@AABBB@BBC:D@@@BDC?A??9<<C
@31DOL:00258:00236
ACGAGTGCGTTCCCCATGTCGTAGGTACTC
+
AA>??AABCC>BBD:BABBBBBBB@A9<;C
@31DOL:00260:00227
ACGAGTGCGTTCCCCATGTCGTAGGTACTC
+
BB?A>AABBB@@CC:D@@@BBB=@?A;<=C
@31DOL:00260:00235
ACGAGTGCGTTCCCCATGTCGTAGGGTACTC
+
BB?A@BBBBA=?==6ABAABCBBBB>BECCF
@31DOL:00261:00243
ACGAGTGCGTTCCCCATGTCGTAGGTACTC
+
BBBBBBBDBBAAAA9A@@?BBC?A??9<;B
@31DOL:00264:00230
ACGAGTGCGTTCCCCATGTCGTAGGTACTC
+
BB>>::489>>AAC:C:;1><11/,.///4
@31DOL:00266:00214
ACGAGTGCGTTCCCCATGTCGTAGGTACTC
+
AA?ABBB@442999/9>>@BCB@B>@@@@A
@31DOL:00266:00224
TCTCTATGCGCTCCACATGTCTAAGGT
+
BBBB@??EBBB@B@BDBCDCDAABA@C
@31DOL:00267:00237
TGATACGTCTCCTTCCTTAGTTACTTCA
+
B@A=??A@@@A@B@B@B@BBA>ABB@AB
@31DOL:00270:00248
CGTGTCTCTAGGCACAGGATTTTGTGTAG
+
@@AAAAAC@AA@BBCBB@DDCC9DCCCCC
@31DOL:00272:00237
CGTGTCTCTAGGCACAGGATTTTGTGTAG
+
@@BBCCC:<<>DCCCAABACCB9EBBBBC
@31DOL:00277:00243
ACGCTCGACATGCCCAGGTACAGGAG
+
ABACCBF@ACB@AA=@C@BBBCCBCE
@31DOL:00279:00211
ATCAGACACGGACACAGCAGAACACAC
+
BBBBBBBBBB?BBAAAAAA=@<BBBBC
@31DOL:00279:00218
ACGAGTGCGTTCCCCATGTCGTAGGTACTC
+
@@>BBBCBA@>?992?<<9AAA99479444
@31DOL:00281:00249
TAGTATCAGCCTCACCATGACGAAGGTATTCC
+
BBD??@DCCCABBBB@BBBAB@?;@<@@@8;5
@31DOL:00282:00239
ACGAGTGCGTTCCCCATGTCGTAGGTACTC
+
BBBBBBB;;;2444,9>?>ABB@@=@;<;C
@31DOL:00284:00231
ACGAGTGCGTTCCCCATGTCGTAGGTACTC
+
ABAABBAAAA@ABB:I===BB@9947984>
@31DOL:00286:00226
ACGCTCGACATGCCCAGGTACAGGAG
+
@BBBBBBBB>><CHBDC;<<BCCCDE
@31DOL:00288:00217
ACGAGTGCGTTCCCCATGTCGTAGGTACTC
+
BBB@@AB@@B@BDD:C<=1@><11,01///
@31DOL:00291:00233
TACTGAGCTACACACACAGAAAGATTGGT
+
@@@BBBDBBB@?@BC@;;444-99969=?
@31DOL:00291:00237
ACGAGTGCGTTCCCCATGTCGTAGGTACTC
+
BB>?BBDB=:2444,9=@@CCCCD@B@@@D
@31DOL:00292:00214
ACGAGTGCGTTCCCCATGTCGTAGGTACTC
+
BC@AAAA@AB=@>>4B999999>>;>>999
@31DOL:00292:00238
ACGAGTGCGTTCCCCATGTCGTAGGTACTC
+
@BBBC@<;<A=ABC6?991<<;11,.6669
@31DOL:00293:00205
ACGAGTGCGTTCCCCATGTCGTAGGTACTC
+
BBBBB@CBCB=?=949999@>>99234444
@31DOL:00294:00217
ACGAGTGCGTTCCCCACTGTC
+
BBB>@BD@88,///+1///,8
@31DOL:00295:00246
ACGAGTGCGTTCCCCATGTCGTAGGTACTC
+
BBBAABCBBB<??9,49;;BBDCCCC<<<C
@31DOL:00296:00241
ATATCGCGAGGGTATGGAAGACTCTATA
+
BAAABBDDBCCA::<C@C@BCCCCAA@>
@31DOL:00298:00222
ACGAGTGCGTTCCCCATGTCGTAGGTACTC
+
AA?ABBCB992444,9@@ABCCCC@B@AFC
@31DOL:00298:00243
ACGAGTGCGTTCCCCATGTCGTAGGTACTC
+
AA?ABBBCBA=?==6==@@BCBCC@C;<=B
@31DOL:00299:00239
ACGAGTGCGTTCCCCATGTCGTAGGTACTC
+
A?B?ABCBBB?BA>6A><<@A@99589899
@31DOL:00252:00286
CGTGTCTCTAGGCACAGGATTTTGTGTAG
+
@@@BBBBBDBB@BBBBA:4444,9@@11/
@31DOL:00255:00251
ACGCTCGACATGCCCAGGTACAGGAG
+
BBBB@@@@ADDCCD@CCBB>=11,11
@31DOL:00256:00253
TCTCTATGCGCTCCACATGTCTAAGGT
+
CBCCAAAAACCCC@DCCBBCCBB@B@C
@31DOL:00256:00264
ATCAGACACGGACACAGCAGAACACAC
+
BBBBBBBBBB?BBBBBDDCDC?AABBB
@31DOL:00256:00275
TAGTATCAGCCTCGCCATGACGAAGGTATTCC
+
CBBAAAEBBB@@A;99;AC>?;429;>@@696
@31DOL:00257:00287
TAGTATCAGCCTCGCCATGACGAAGGTATTCC
+
BBB?@ACCCC@BB;:9<CB==<:6;<>?>695
@31DOL:00258:00254
ACGAGTGCGTTCCCCATGTCGTAGGTACTC
+
A<;;BA<;9@>B@B9B9911//1/,./6//
@31DOL:00261:00258
ATATCGCGAGGGTATGGAAGACTCTATA
+
BBAAEBBBAAA>ACAB=@>ACDCBAA??
@31DOL:00261:00274
ATATCGCGAGGGTATGGAAGACTCTATA
+
BB@@@BBBBCD>CBBC?E?BBBBBACA@
@31DOL:00262:00268
AGCACTGTAGCTGTCACTAGTTACTTGT
+
<<CCCBAAABBCBBCBCCD@@=?AA>AC
@31DOL:00262:00283
ACGAGTGCGTTCCCCATGTCGTAGGTACTC
+
BBBBBBABBA?BBA9B=@@@A@AC@B;<<C
@31DOL:00263:00282
ACGAGTGCGTTCCCCATGTCGTAGGTACTCC
+
@ABBBBB?=;2444,999;CDCCC@CBBBC@
@31DOL:00264:00270
CGTGTCTCTAGGCACAGGATTTTGTGTAG
+
BBCCCBBBCCC@CBCCCCBAAA6=@?BCD
@31DOL:00266:00294
ACGAGTGCGTTCCCCATGTCGTAGGTACTC
+
BBBBBBCBB>;@@@6?@@@@A@CC@BBBBC
@31DOL:00267:00272
ACGAGTGCGTTCCCCATGTCGTAGGTACTC
+
BB<?BBCB?=;?==2A@@@CCCCCBC?@AC
@31DOL:00268:00293
TAGTATCAGCCTCGCCATGACGAAGGTATTCC
+
BBBAAADCCC?CB;99;AB==;:6;<@@@695
@31DOL:00269:00277
ACGAGTGCGTTCCCCATGTCGTAGGTACTC
+
?@BBBBDC?=;===6A=@@>@@BB?B@@@C
@31DOL:00270:00292
ACGAGTGCGTTCCCCATGTCGTAGGTACTC
+
BB?@BBCA992444-9>>@BDCCC@BA@AC
@31DOL:00271:00285
ACGAGTGCGTTCCCCATGTCGTAGGTACTC
+
AA>BBBCBBA>A??6??A@BCCBB@A?@AC
@31DOL:00274:00295
ACGAGTGCGTTCCCCATGTCGTAGGTACTC
+
BB?ABBDB==6944,9=@@BCCCCAA?@@C
@31DOL:00275:00291
CGTGTCTCTAGGCACAGGATTTTGTGTAG
+
AAAAAACDDBB?BBBB@?9444,;@BCCC
@31DOL:00276:00276
ACGAGTGCGTTCCCCATGTCGTAGGTACTC
+
ABBBBBCB998;BB7BAA@CCC9:78999>
@31DOL:00277:00279
ACGAGTGCGTTCCCCATGTCGTAGGTACTC
+
BBB?BBCA442999/9@ABDCCCC@A?@@C
@31DOL:00277:00298
ACGAGTGCGTTCCCCATGTCGTAGTAC
+
@ABCBBBA;<59@@4@44/777,,,,,
@31DOL:00279:00274
CGTGTCTCTAGGCACAGGATTTTGTGTAG
+
BBABBBBBBBB@BBBBC@DCCF9CCBCCE
@31DOL:00280:00252
ACGAGTGCGTTCCCCATGTCGTAGGTACTC
+
BBB@@?BBBB@CCC9C<<<@@@99589884
@31DOL:00280:00298
TCTCTATGCGCTCCACATGTCTAAGGT
+
BBBCAAACCBBAA@DDCBDCDBB@C@C
@31DOL:00283:00256
ACGAGTGCGTTCCCCATGTCGTAGGTACTC
+
BB?>@BCA992444,9@@@BCCCC@AA@@D
@31DOL:00287:00269
ACGAGTGCGTTCCCCATGTCGTAGGTACTC
+
BBBBBBB;992444,9??>ACCCC@C;<<C
@31DOL:00289:00259
TAGTATCAGCCTCGCCATGACGAAGGTATTCC
+
BBBAABCEBB@BC?@>ABB=A;:8;@?@@8;5
@31DOL:00289:00269
ACGAGTGCGTTCCCCATGCGTAGGTACTC
+
BBBABBA@@@?@BC:CBBCCCA?>A?@?B
@31DOL:00289:00280
ATATCGCGAGGGTATGGAAGACTCTATA
+
BB@?BB@A9::6<@@D>B@BCCCBAAA?
@31DOL:00290:00281
ACGAGTGCGTTCCCCATGTCGTAGGTACTC
+
BBBAABCB?=6944,9??ABBBCCAB@@@C
@31DOL:00292:00292
TCTCTATGCGCTCCACATGTCTAAGGT
+
BBCC@@@CBCBBB@DCCBBAACDBC@B
@31DOL:00294:00250
ACGAGTGCGTTCCCCATGTCGTAGGTACTC
+
BBAAA?BBCC==9929999A@@99234444
@31DOL:00294:00280
ATATCGCGGGGGTACTGGAAGACTCTA
+
8B944944444+444442424444444
@31DOL:00295:00264
ACGAGTGCGTTCCCCATGTCGTAGGTACTC
+
BB???@AAAA@BCF9::;;??A9858999>
@31DOL:00297:00268
ATCAGACACGGACACAGCAGAACACAC
+
BBB?BBBBB=699999>?>@@<>9;;C
@31DOL:00299:00251
ATCAGACACGGACACAGCAGAACACAC
+
????BBBBBCACCBCDCCCDC@CCBBB
@31DOL:00299:00270
AGCACTGTAGCTGTCACTAGTTAATTGT
+
BBDCCBDCBBCBB?@@CHDAA?A8:6<C
@31DOL:00253:00336
TGATACGTCTCCTTCCTTAGTTACTTC
+
@@@@@@>;>996929248344244424
@31DOL:00253:00347
TGATACGTCTCCTTCCTTAGTTACTTCA
+
BBBABBCBBBB@D@D@D?AB?>B@@>@D
@31DOL:00255:00342
ACGAGTGCGTTCCCCATGTCGTAGGTACTC
+
@BBCBBBBCB>AA?9B@?>?CB??<?;;;A
@31DOL:00255:00345
ACGAGTGCGTTCCCCGATGTCGTAGGTACTC
+
?;;<?=9:11-111*//7/44444423444=
@31DOL:00256:00310
TGATACGTCTCCTTCCTTAGTTACTTCA
+
@AA?B@BBBB@@B@B@A@?BB@BBB@BC
@31DOL:00257:00327
ATATCGCGAGGGTATGGAAGACTCTATA
+
BB???BCBDBD>CCBB?A?ABBBCAA>=
@31DOL:00267:00302
TACTGAGCTACACACACAGAAAGATTGGT
+
AAABBBA@>@BBB@BCDB994-9==;@BE
@31DOL:00267:00326
ACGAGTGCGTTCCCCATGTCGTAGGTACTC
+
AABABBDB::2444-9@@ACDCBB@AF@AC
@31DOL:00268:00305
ACGAGTGCGTTCCCCATGTCGTAGGTACTC
+
?ABBBBBBBB@BHC:C:<<CBB9:88999>
@31DOL:00268:00331
ACGAGTGCGTTCCCCATGTCGTAGGTACTC
+
@@?ABBB@992444,9@@@ACBBB?@@@@C
@31DOL:00271:00302
ATATCGCGAGGGTATGGAAGACTCTATA
+
BB???BCCCCC>CCCC?C?BBBBBABA?
@31DOL:00272:00341
ACGAGTGCGTTCCCCATGTCGTAGGTACTC
+
AA?ABBCB=92999-9??@BCBCCCB;<<C
@31DOL:00274:00324
ATCAGACACGGACACAGCAGAACACAC
+
BBB@ABBBCCBCCCCCCFCEC@BBBBB
@31DOL:00275:00310
TGATACGTCTCCTTCCTTAGTTACTTCA
+
BBB@ABBBBBB?D@D@C@BBBACBB@BC
@31DOL:00281:00346
TGATACGTCTCCTTCCTTAGTTACTTCA
+
BBABBBCCC@@>ACHBHABBBABBB@AD
@31DOL:00282:00346
ACGAGTGCGTTCCCCATGTCGTAGGTACTC
+
BBBCBBCA992444,9999AB@99689998
@31DOL:00283:00305
CGTGTCTCTAGGCACAGGATTTTGTGTAG
+
>>ABECCC::=CCCDCB@CCCC9DD@BBC
@31DOL:00283:00334
ACGAGTGCGTTCCCCATGTCGTAGGTACTC
+
BBBBBBC@;;2444,9??>ABBAA>@;;;?
@31DOL:00284:00326
ACGAGTGCGTTCCCCATGTCGTAGGTACTC
+
BB?BBBCA::2444,9??@BCCBB>>9;;B
@31DOL:00286:00300
ACGAGTGCGTTCCCCATGTCGTAGGTACTC
+
BAABBCB;;;2444,9>>?CCBCC@B9:;@
@31DOL:00289:00343
ACGAGTGCGTTCCCCATGTCGTAGGTACTC
+
@ABBBBB@992444,9@B@ACBBB?ABBBA
@31DOL:00291:00349
ATATCGCGAGGGTATGGAAGACTCTATA
+
BBBBBBDDCCC>CCCC?A?ABBBBAA@;
@31DOL:00292:00318
ACGAGTGCGTTCCCCATGTCGTAGGTACTC
+
BB?ABBCB=92444,9@@ACFCCC@BA@AC
@31DOL:00294:00345
ATCAGACACGGACACAGCAGAACACAC
+
A???BBBBBA?AABBBBCCBB?BBBAB
@31DOL:00295:00342
TCTCTATGCGCTCCACATGTCTAAGGT
+
BBEC@@ACCCDBC@CCCCBBAAA?A@C
@31DOL:00296:00347
ACGAGTGCGTTCCCCATGTCGTAGGTACTC
+
BBBBBBBBDB?A??6?499>?<11-01111
@31DOL:00250:00354
ACGAGTGCGTTCCCCATGTCGTAGGTACTC
+
?A?BBAA@@@@ACC:C:;;BBB8:489999
@31DOL:00251:00354
ACGAGTGCGTTCCCCATGTCGTAGGTACTC
+
@BB@BAAABB@CCC9EBBBBCCBB@BBBBB
@31DOL:00251:00367
CGTGTCTCTAGGCACAGGATTTTGTGTAG
+
BBCCCFC?@>CDCCBCHCCBAA7@@@@BD
@31DOL:00253:00356
ATATCGCGAGGGTATGGAAGACTCTAT
+
BA:<<BB@@AA?AACGFK?CABBA?>:
@31DOL:00254:00353
TCTCTATGCGCTCCACATGTCTAAGGT
+
BBCDBAAABCDCC@CBCDBBBA@=@@C
@31DOL:00254:00387
TGATACGTCTCCTTCCTTAGTACTTCA
+
BBB@AABBBB@@D@D@B@BBBBBB@BD
@31DOL:00255:00389
CGTGTCTCTAGGCACAGGATTTTGTGTAG
+
BBBBCCDCCDB@CBBDCADBCD:CCDCBB
@31DOL:00256:00353
ACGAGTGCGTTCCCCATGTCGTAGTAC
+
@BBBBCCCCB=@==4@991@<8*****
@31DOL:00257:00374
ACGAGTGCGTTCCCCATGTCGTAGGTACTC
+
BBB??@CCCC@CCC:D@A?BBB==<<899>
@31DOL:00259:00390
TGATACGTCTCCTTCCTTAGTTACTTCA
+
BBBBBBBBCCC@CBD@B?>@>;=995<B
@31DOL:00259:00399
ATATCGCGAGGGTATGGAAGACTCTAT
+
ABAABBDDCCC?C@BB8;8;BBCC@@@
@31DOL:00262:00386
ACGAGTGCGTTCCCCATGTCGTAGGTACTC
+
BB@?BBB<==DDKKADBBCAAABB>A<<<B
@31DOL:00262:00398
TCTCTATGCGCTCCACATGTCTAAGGT
+
?BBBBCBBBBBBB@DDBDBBA===C?B
@31DOL:00263:00376
TGATACGTCTCCTTCCTTAGTTACTTCA
+
BBB?BBBCBBB?B@D@C@BBA>A??=@C
@31DOL:00265:00372
TCTCTATGCGCTCCACATGTCTAAGGT
+
BBECAAACCBBAB@CCCCDEAAA@C@C
@31DOL:00268:00357
CGTGTCTCTAGGCACAGGATTTTGTGTAG
+
AAAABCCBBBB@CBBBB@CCEC:<=;BBC
@31DOL:00269:00382
ACGAGTGCGTTCCCCATGTCGTAGGTACTC
+
AA>?BBCB=92444-9>@@BCCCC@B@@@C
@31DOL:00270:00379
ACGAGTGCGTTCCCCATGTCGTAGGTACTC
+
AA???BCCBB?BAA7B<<1?@<11,.////
@31DOL:00273:00375
ATATCGCGGGGGTATGGAAGACTCTA
+
ABA>;;44444+9@AA?GADAAABB@
@31DOL:00276:00377
ACGAGTGCGTTCCCCATGTCGTAGGTACTC
+
BA?ABBCA992444,9@@@BFCCC@B@AAC
@31DOL:00276:00399
ACGAGTGCGTTCCCCATGTCGTAGGTACTC
+
AA?ABBCA442999-9@@ABCCCC@BA@AC
@31DOL:00278:00398
ACGAGTGCGTTCCCCATGTCGTAGGTACTC
+
AA?ABBCB=92494-9>@@CCCCCAA?@AF
@31DOL:00280:00360
ACGAGTGCGTTCCCCATGTCGTAGGTACTC
+
BB?ABBCB992444-9??@BBBCC@BBBBC
@31DOL:00281:00352
AGCACTGTAGCTTTCACTAGTTACTTGT
+
@ABBECCCBBBBB>BCCCDBD?B??=AB
@31DOL:00281:00353
ACGAGTGCGTTCCCCATGTCGTAGGTACTC
+
BB?@@BCBB@6994,9=@@CBDCC@B;<<C
@31DOL:00282:00379
ATATCGCGAGGGTATGGAAGACTCTATA
+
BBBBBBDDDCC?CCCE?A?ABBBBAA@?
@31DOL:00284:00350
TACTGAGCTACACACACAGAAAGATTGGT
+
BB@BBBD?>?BBBBBCDBBBB>BBBAB?A
@31DOL:00284:00390
ACGAGTGCGTTCCCCATGTCGTAGGTACTC
+
BB@ADBBAAA?BB@79999998>=;;ABBB
@31DOL:00285:00367
ACGAGTGCGTTCCCCATGTCGTAGGTACTC
+
BA?ABBCB=:2444,9>?@CCCCCBA@@@F
@31DOL:00285:00397
ACGAGTGCGTTCCCCATGTCGTAGGTACTC
+
AA???BCB992444,9??@CCCCCBA?@@C
@31DOL:00287:00365
ACGAGTGCGTTCCCCATGTCGTAGGTACTC
+
BB??BBCB=92444,9@ABCCCCC@>9<;C
@31DOL:00288:00374
ACGAGTGCGTTCCCCATGTCGTAGGTACTC
+
BA?@@BCB==6944,9=@@CCCCC@BAAAC
@31DOL:00288:00391
ATATCGCGAGGGTATGGAAGACTCTA
+
BAABBBDBCCC?C:;;?B>ABBBBCB
@31DOL:00289:00360
ATCAGACACGGACACAGCAGAACACAC
+
BBA@@@BB@@=@CBBBBCCCCACCBBB
@31DOL:00289:00368
ACGAGTGCGTTCCCCATGTCGTAGGTACTC
+
BA???BCBBA=?=929==>BDCCB@B@AAC
@31DOL:00291:00361
CGTGTCTCTAGGCACAGGATTTTGTGTAG
+
CCJCCCCBBBB@BBBBC@@===6=@?CDC
@31DOL:00291:00396
TACTGAGCTACCACACACAGAAAGATTGGTG
+
<<<<9AA984474444444449-4/8,/,.,
@31DOL:00293:00381
ACGAGTGCGTTCCCCATGTCGTAGGTACTC
+
BBBBBBCCBC?CBB9D@AAB@B@CB@AAAC
@31DOL:00294:00358
ACGCTCGACATGCCCAGGTACAGGAG
+
BBBB@BBBDDC;::::C@CBBBB?BC
@31DOL:00294:00359
ACGAGTGCGTTCCCCATGTCGTAGGTACTC
+
AA>@BBCB992444,9@@ABDCCC@BFAAC
@31DOL:00296:00352
ACGAGTGCGTTCCCCATGTCGTAGGTACTC
+
BA>??ABBBC@DBB9A=???CDCCAC@@@C
@31DOL:00296:00376
ACGAGTGCGTTCCCCATGTCGTAGGTACTC
+
BB?@@@AAAA?ACC:C:::ACC??=?;;9>
@31DOL:00297:00387
ACGAGTGCGTTCCCCATGTCGTAGGTACTC
+
AB>BBBCB?=6944,9=@@BCCCC@B;<;C
@31DOL:00297:00392
ACGAGTGCGTTCCCCATGTCGTAGGTACTC
+
BBCBBBCCCC@DHH9E?==ABAAAA;;<A@
@31DOL:00250:00425
ACGAGTGCGTTCCCCATGTCGTAGGTACTC
+
<=CBBBBBBC?BCC:C<<<BB@99589944
@31DOL:00251:00435
TCTCTATGCGCTCCACATGTCTAAGGT
+
A@>@C@@@@@@;;9=CCCCCAGB@D@C
@31DOL:00251:00441
TACTGAGCTACCACACACAGAAAGATTGGTG
+
A@;<9BA98442494444999=-44;24233
@31DOL:00252:00419
TAGTATCACCATGACGAAGGTATTCC
+
B?AAAAADC@CCA?@;;7;<???584
@31DOL:00255:00438
ACGAGTGCGTTCCCCATGTCGTAGTACTC
+
BBBBBBBBBB@BCC:E@?@BDBBBABBBB
@31DOL:00255:00449
ACGAGTGCGTTCCCATGTCGTAG
+
BBBBBB=8995990944///6//
@31DOL:00257:00414
ACGAGTGCGTTCCCCATGTCGTAGGTACTC
+
BBB=@AGB==6;99-9=@@BCCCCBA?@@C
@31DOL:00264:00418
ACGAGTGCGTTCCCCATGTCGTAGGTACTC
+
BAB?BBDB=92444,9?ABCDCCC@AAAAC
@31DOL:00264:00440
ACGAGTGCGTTCCCCATGTCGTAGGTACTC
+
AA>??BCBB=;?==2ABABBCCCCAB:<;C
@31DOL:00265:00413
AGCACTGTAGCTGTCACTAGTTACTTGT
+
<<CCEBFA@BBA@@@BCCE@?=A@>;@C
@31DOL:00265:00430
ACGAGTGCGTTCCCCATGTCGTAGGTACTC
+
AA>??BBBDC@CBB9B@??CCCCC@BAAAC
@31DOL:00266:00438
CGTGTCTCTAGGCACAGGATTTTGTGTAG
+
BBBBBDDBCBB?DBBB@>99941;B?CCC
@31DOL:00268:00420
TGATACGTCTCCTTCCTTAGTTACTTCA
+
BBB@ABCBBBB?DBB@C@BABBBBB@AB
@31DOL:00269:00424
ACGAGTGTGTTCCCCATGTCGTAGGTACTC
+
BBBBBBB;;;2994-4;;>@BB;>=@@?@B
@31DOL:00270:00412
AGCACTGTAGCTGTCACTAGTTACTTG
+
@ACCCDIECCCBCDCA==999844424
@31DOL:00271:00430
TGATACGTCTCCTTCCTTAGTTACTTCA
+
BBBBBBBBBB@?@@B@B@BAB?BBB@AD
@31DOL:00274:00401
TCTCTATGCGCTCCACATGTCTAAGGTA
+
;;ABBCCC@?AAA?ADCCCBBDDBCDDC
@31DOL:00274:00448
ATATCGCGAGGGTATGGAAGACTCTATA
+
BB?AABBBBBD?C@@?==;@@@=?;88>
@31DOL:00276:00428
ACGAGTGCGTTCCCCATGTCGTAGGTACTC
+
BB?ABBCA992444-9@@ACCCCC@AEBBC
@31DOL:00282:00449
TAGTATCAGCCTCGCCATGACGAAGGTATTCC
+
BBBAAACEBB@?B@@=@CB@B::8<?A@A;<8
@31DOL:00283:00424
ACGAGTGCGTTCCCCATGTCGTAGGTACTC
+
BA>@BBCA992444,9@BACCDCC@A@@AC
@31DOL:00284:00415
ACGAGTGCGTTCCCCATGTCGTAGGTACTC
+
BB?@@BHB=:2444,9@@ACCCCC@AAAAC
@31DOL:00287:00414
TACTGAGCTACACACACAGAAAGATTGGT
+
??BBCBDA>99<CA@@CC@@@<@A@>B?@
@31DOL:00289:00433
ACGAGTGCGTTCCCCATGTCGTAGGTACTC
+
BB?AABCB=92444,9>>@CDCCC@CA@@C
@31DOL:00290:00409
TACTGAGCTACACACACAGAAAGATTGGT
+
A@@@AABA?AAABBDC99984-9>><A?A
@31DOL:00290:00437
ACGAGTGCGTTCCCCATGTCGTAGGTACTC
+
BB?@@BCB=92444,9@AACCCCCB?@@@D
@31DOL:00292:00401
TAGTATCAGCCTCCGCCATGACGAAGGTATTCC
+
99>494:4442448==?A>=7811,/,///,/,
@31DOL:00294:00448
ACGAGTGCGTTCCCCATGTCGTAGGTACTC
+
BA>?BBCB=92444,9@@ABCCCC@BFAAC
@31DOL:00250:00487
AGCACTGTAGCTATCACTAGTTACTTGT
+
<=DHBABCBBB@@CCBBBCBC@BBC?BB
@31DOL:00250:00488
TACGAGTGCGTTCCCCATGTCGTAGGTACTC
+
//67994:<AAACDH9C@?<A@@8857878>
@31DOL:00251:00492
ACGCTCGACATGCCCAGGTACAGGAG
+
CBBBBBBCB=@;9919>;@ABBCCFF
@31DOL:00252:00499
ACGAGTGCGTTCCCCATGTCGTAGGTACT
+
BA?@BBCC=92444,9@BABCB@=67111
@31DOL:00254:00476
TACTGAGCTACACACACAGAAAGATTGGT
+
BAABB@@=;?BBBA>ADCCDC?BBBAB@B
@31DOL:00254:00484
ACGCTCGTACCATGCCAGGTAGCAGAGAC
+
CC9;9A999:@BD@@69424//,,,,,*0
@31DOL:00254:00499
ACGAGTGCGTTCCCCATGTCGTAGG
+
BBBAABDB@;2444/9991<<7--*
@31DOL:00255:00491
TAGTATCAGCCTCGCCATGACGAAGGTATTCC
+
BBBABBDGBA=>9945;?@>@9459<>A@696
@31DOL:00256:00484
TGATACGTCTCCTTCCTTAGTTACTTCA
+
BBBBBBBDBBB@C@B@A@>BB@BBB?AC
@31DOL:00257:00456
ACGAGTGCGTTCCCCATGTCGTAGGTACTC
+
@=<>??BDCCACCC:DAA@BB@9958999>
@31DOL:00258:00475
ACGCTCGACATGCCCAGGTACAGGAG
+
BB9:;>>21/>199-4824@>99799
@31DOL:00258:00499
ATATCGCGAGGGTATGGAAGACTCTATA
+
BB???BCCCBB>DCCC@B?ABBBC>?@?
@31DOL:00260:00457
ACGAGTGCGTTCCCCATGTCGTAGGTACTC
+
@??>@@@;;;;>>@6B999999>>;>948=
@31DOL:00261:00454
TGATACGTCTCCTTCCTTAGTTACTTCA
+
BBBBBBCBBBB@D@C@B@BBB@BBB@B@
@31DOL:00262:00493
ACGAGTGCGTTCCCCATGTCGTAGGTACTC
+
BB?@BBCB=92444,9@BABCCBB@??@AC
@31DOL:00263:00458
TACTGAGCTACACACACAGAAAGATTGGT
+
BB@@AAB@>?BBBBC?;;444-9>>;AAC
@31DOL:00263:00459
AGCACTGTAGCTCGTCACTAGTTACTTGTG
+
44449=9678//1:::AAA=@?24442498
@31DOL:00266:00473
ACGCTCGGACATGCCCAGGTACAGGAG
+
<<BBBBB@BC@?BBCA??=?BCCC@BB
@31DOL:00267:00458
ACGAGTGCGTTCCCCATGTCGTAGGTACTC
+
BB<??AA@@@@ACC:D::9=>A897:999?
@31DOL:00267:00486
TAGTATCAGCCTCGCCATGACGAAGGTATTCC
+
BBCBCCDA@A@@@;98;AC>?;429;>??696
@31DOL:00274:00494
TCTCTATGCGCTCCACATGTCTAAGGT
+
BBCCBABDB@@@H@ECCBB?@AB@C@C
@31DOL:00276:00462
TCTCTATGCGCTCCACATGTCTAAGGT
+
444444=9BB@;<8<FAABAABA>A>A
@31DOL:00278:00458
ACGCTCGACATGCCCAGGTACAGGAG
+
BBBBBBABBCCDDD>CC@BBBBB@CB
@31DOL:00280:00461
ACGAGTGCGTTCCCCATGTCGTAGGTACTC
+
BB>?BBCBBA=?==6==@?BBCCD@C@@@C
@31DOL:00285:00477
AGCACTGTAGCTGTCACTAGTTACTTGT
+
BABBCCCC@@ACCECBBBCBB@BCC?BB
@31DOL:00290:00494
ACGAGTGCGTTCCCCATGTCGTAGGTACTC
+
AA>??BCBBA;?=92?9@@BCCCC@B@A@C
@31DOL:00292:00470
ATATCGCGAGGGTATGGAAGACTCTATA
+
>899<CGGCCKCCAAC@GAAABBCB??=
@31DOL:00292:00494
AAGTGCGTTCCCCATGTCGTAGGTACTC
+
?=@BA>442999-9AABECBBB@A?@@B
@31DOL:00293:00470
ACGAGTGCGTTCCCCATGTCGTAGGTACTC
+
BA>?BBCB==2444,9==@BCCCCAB@@@C
@31DOL:00295:00472
ACGAGTGCGTTCCCCATGTCGTAGGTACTC
+
AB?AAAA@@@?BCH:D:;;@>>9958999>
@31DOL:00295:00499
ACGAGTGCGTTCCCCATGTCGTAGGTACTC
+
AA?AABHB=92444,9??@BCCCC@BAAAC
@31DOL:00297:00496
ACGCTCGACATGCCCAGGTACAGGAG
+
AB@@ABBBCCBDCDACB@BBBBB@DD
@31DOL:00299:00486
ACGAGTGCGTTCCCCATGTCGTAGGTACTC
+
CBABBBC@::2944,999<CCCAB?:;<<C
@31DOL:00299:00496
TAGTATCAGCCTCGCCATGACGAAGGTATTCC
+
BBBBBCCCEB>==;;9<BBABAAB@?A@B8;7
@31DOL:00250:00515
AGCACTGTAGCTGTCACTAGTTACTTGT
+
<<DCDCAC@BBAA@@BCDF:;8;@==@C
@31DOL:00253:00537
ACGAGTGCGTTCCCCATGTCGTAGGTACTC
+
ABA@@?CBCD?CCC:E<<<BBA99589844
@31DOL:00254:00538
TGATACGTCTCCTTCCTTAGTTACTTCA
+
BCCAA@?A:9959AA:BCCBB>BCCACC
@31DOL:00255:00535
TAGTATCAGCCTCGCCATGACGAATATTCC
+
BBCAAACDBB?>=;97;@C9999599969;
@31DOL:00256:00518
TAGTATCAGCCTCGCCATGACGAAGGTATTCC
+
B?AAAADCCBA949424449AAGCC@BCCACC
@31DOL:00256:00529
ACGAGTGCGTTCCCCATGTCGTAGGTACTC
+
BB?ABBCBDC?AAA9AAABBBBBB@A:;;C
@31DOL:00257:00504
TCTCTATGCGCTCCACATGTCTAAGGT
+
BBACDBBCBA@@B@CCCCB<<=D@C?C
@31DOL:00257:00516
ATCAGACACGGACACAGCAGAACACAC
+
BACBBBABBB?BBBBDECDBB>BBBBB
@31DOL:00257:00528
ACGAGTGCGTTCCCCATGTCGTAGGTACTC
+
;@?@?@>9>B5999/99999;8>8734484
@31DOL:00259:00507
TACTGAGCTACCACACACAGAAAGATTGGTG
+
<<<;9@A984424444444449-4/8,/,.,
@31DOL:00263:00538
CGTGTCTCTAGGCACAGGATTTTGTGTAG
+
@AABBCCCA@?=@C@9><9944,9A@BCC
@31DOL:00264:00520
ACGAGTGCGTTCCCCATGTCGTAGGTACTC
+
BBA@ABCBCE?BBB9B???BCBBB@C;<<C
@31DOL:00265:00505
ACGAGTGCGTTCCCCATGTCGTAGGTACTC
+
BA?AABCBA=;==92?=@@BCGCCAA9<;C
@31DOL:00266:00541
ACGAGTGCGTTCCCCATGTCGTAGGTACTC
+
BB?AABCBBC@CBB9B@@@DDBBB@A9;;B
@31DOL:00268:00533
CGTGTCTCTAGGCACAGGATTTTGTGTAG
+
@BBBBCCCCBB?BBBBB>99991;ABCDC
@31DOL:00269:00540
ATCAGACACGGACACAGCAGAACACAC
+
BBBBBB?ABC?CBBDDBECCD@EBBBB
@31DOL:00271:00500
TGATACGTCTCCTTCCTTAGTTACTTCA
+
BBBAAACA?AF>A>A?B?@AACCECACC
@31DOL:00273:00546
ACGAGTGCGTTCCCCATGTCGTAGGTACTC
+
?@>?ABBB@B@BDD:D@@??CB8:7:;99B
@31DOL:00275:00513
ACGAGTGCGTTCCCCATGTCGTAGGTACTC
+
B@>=?BCBBC@CBB9B;;;=A@8:78999@
@31DOL:00277:00544
CGTGTCTCTAGGCACAGGATTT
+
@@@CCB@<9942444//,///+
@31DOL:00281:00504
TCTCTATGCGCTCCACATGTCTAAGGT
+
@@A@AA@@=@111,/88;AGABEDCCC
@31DOL:00281:00537
ATCAGACACGGACACAGCAGAACACAC
+
BBBBBBAABC?BBBBBCCDCC@BBBBB
@31DOL:00284:00502
ACGAGTGCGTTCCCCATGTCGTAGGTACTC
+
BBBBBBB;992444,9@@@ACCBC?@@@@C
@31DOL:00284:00509
ATATCGCGACGGGTATGGAAGACTCTATA
+
@@@A@BCC;::D?:::CDE?BABBB;83<
@31DOL:00287:00510
ACGAGTGCGTTCCCCATGTCGTAGGTACTC
+
BB?AABCB992444,9@@ABDCCC@BAAAC
@31DOL:00287:00547
ACGAGTGCGTTCCCCATGTCGTAGGTACTC
+
@ABBBBB;992444,9A@@BGGDCAAABBC
@31DOL:00288:00506
ACGAGTGCGTTCCCCATGTCGTAGGTACTC
+
BBB?BBCA992444,9@B@CDBCC@BA@BC
@31DOL:00292:00540
ACGAGTGCGTTCCCCATGTCGTAGGTACTC
+
BB??BBBBBB@EBB:C;;;AAA9;8;;;9@
@31DOL:00294:00508
ACGAGTGCGTTCCCCATGTCGTAGGTACTC
+
AA>@BBCB=92444,999;BCFCCBCA@@C
@31DOL:00296:00541
ATATCGCGAGGGTATGGAAGACTCTATA
+
BB???BBBCDC>CCBC?B?BBBBBAAA@
@31DOL:00250:00583
TACGGAGCTACACACACAGAAAAATTGGTGC
+
AACB?@A@;;99B9994449999+4248877
@31DOL:00251:00551
ACGAGTGCGTTCCCCATGTCGTAGGTACTC
+
>A?ABBBBB=6999,9BABDCCCBAA9;;C
@31DOL:00251:00583
TGATACGTCTCCTCCTTAGTTACTCA
+
444889;988;,//,/,.//,/////
@31DOL:00252:00588
ACGAGTGCGTTCCCCATGTCGTAGGTACTC
+
BBBBBBBB@@?@BC:D@??CBB=><;9;9>
@31DOL:00253:00569
ACGAGTGCGTTCCCCATGTCGTAGGTACTC
+
@EC@@ACCCB=@@?4A>@@BCAAA@;<<@A
@31DOL:00254:00553
ACGAGTGCGTTCCCCATGTCGTAGGTACTC
+
BB???@CBBA=?==6ABBBCECCC@BFAAD
@31DOL:00255:00570
ACGAGTGCGTTCCCCATGTCGTAGGTACTC
+
>A???@ABBC?BCC:D@@@CDB?A>>9;;A
@31DOL:00255:00582
ACGAGTGCGTTCCCCATGTCGTAGGTACTC
+
BA?@@BCBBB@CBB9BAABBBBBB@A9:;B
@31DOL:00260:00576
TAGTATCAGCCTCGCCATGACGAAGGTATTCC
+
CCC@@ADAAA@CC?@>@BB@B;:8;@?@B7;7
@31DOL:00261:00558
TGATTTCCTTATT
+
ABBBC>B?BACC@
@31DOL:00261:00580
TCTCTATGCGCTCCACATGTCTAAG
+
99ABCCBBBA@;969@999999929
@31DOL:00262:00571
TCTCTATGCGCTCCACATGTCTAAGGT
+
BCCEBABCBBBAB@DDBCCBAAB?C@C
@31DOL:00263:00554
ACGAGTGCGTTCCCCATGTCGTAGGTACTC
+
?A?BBBBBBC@CCC:CBBBCDB=?=>9;;A
@31DOL:00264:00568
ATCAGACACGGACACAGCAGAACACAC
+
?>BBBBABBC@CC@?@BBBBCAABBBB
@31DOL:00266:00599
CGTGTCTCTAGGCACAGGATTTTGTGTAG
+
@@AABCBBBBB@BBBBB?@BBB:AAABBC
@31DOL:00270:00599
ACGAGTGCGTTCCCCATGTCGTAGT
+
BBB@ABCA::2444/9991<;7,,,
@31DOL:00273:00587
AGCACTGTAGCTGTCACTAGTTACTTGT
+
<=DECCBDCCCCBDCECCCCC@AAA@CC
@31DOL:00274:00566
ACGAGTGCGTTCCCCATGTCGGTACTC
+
BBCCCC<;<A=@>@6A<<<CC@;;;99
@31DOL:00275:00552
ACGAGTGCGTTCCCCATGTCGTAGGTACTC
+
@ABBBBBBBC@CCB:C@@?AABB??B;;;@
@31DOL:00275:00555
TCTCTATGCGCTCCACATGTCTAAGGT
+
<@EFCCCCCCC@@?ABA@@;;<@<><@
@31DOL:00279:00571
ACGAGTGCGTTCCCCATGTCGTAGGTACTC
+
??BBBBCBCC?BB?6A;<;@@@99689999
@31DOL:00279:00572
ACGAGTGCGTTCCCCATGTCGTAGTACG
+
??BBBBBBBBAA??2:<91><8******
@31DOL:00280:00595
TACTGAGCTACACACACAGAAAGATTGGT
+
BBBBBCCBA???BBCCBA944-9>>;AAB
@31DOL:00285:00597
TCTCTATGCGCTCCACATGTCTAAGGT
+
BCCFBAABB@AAA@DDCC?@@AC@CBC
@31DOL:00288:00560
ATCAGACACGGACACAGCAGAACACAC
+
ABB@@>BBBB>BBBCAACCCC?ABBBB
@31DOL:00288:00597
ACGAGTGCGTTCCCCATGTCGTAGGTACTC
+
BB?ABBCB=:2444,9?>>ABBAB?A@@AC
@31DOL:00290:00552
ACGATGCGTTCCCCATGTCGTAGGTACTC
+
BB?BBCB?;2444,9>?ACCCCCAB?@AC
@31DOL:00290:00562
ACGAGTGCGTTCCCCATGTCGTAGGTACTC
+
BBBBBBBBBB@CCB:B;;;>AA8:88999@
@31DOL:00295:00595
ACGCTCGACATGCCCAGGTACAGGA
+
ABBBBBBBBCBBCC@CB@BBBBCCC
@31DOL:00297:00582
AGCACTGTAGCTGTCACTAGTTACTTGT
+
@@CCDCCBABBCCA@ACCCCB@CBB@BB
@31DOL:00298:00581
TAGTATCAGCCTCGCCATGACGAAGGTATTCC
+
BBBAABCDBB?==;;8;BBBCBBAB@BCC?A=
@31DOL:00299:00564
ACGAGTGCGTTCCCCATGTCGTAGGTACTC
+
AA?ABBHB=92444,9>?@CDCCC@BFABC
@31DOL:00299:00588
ACGAGTGCGTTCCCCATGTCGTAGGTACT
+
BCBBBBCBCC?B??6A;;1<;7,,*,,,,
@31DOL:00299:00594
ACGAGTGCGTTCCCCATGTCGTAGGTACTC
+
BBBBBBBA992444,9>?@BCDCC@B@@@C
@31DOL:00252:00621
ACGAGTGCGTTCCCCATGTCGTAGGTACTC
+
BBB>@BBBBB?>CC:E@??BBB?A??9<;C
@31DOL:00253:00604
TCTCTATGCGCTCCACATGTCTAAGGT
+
BBBC@@@CCBBBC@DDBBBDCECAC@E
@31DOL:00255:00642
ATCAGACACGGACACAGCAGAACACAC
+
B?BAB?BBBB?CBBBBCDCCC@CABBA
@31DOL:00257:00645
ATCAGACACGGACACAGCAGAACACAC
+
BABBBBBBBB@AA>>??B?>A=@;;;A
@31DOL:00257:00647
ACGAGTGCGTTCCCCATGTCGTAGGTACTC
+
BBB?BBCBAA?ACC:DBBABBBBB@A9:;C
@31DOL:00263:00600
TAGTATCAGCCTCGCCATGACGAAGGTATTCC
+
BADBBAE::<C@A;99;ACAA;:6;?>?>8;8
@31DOL:00263:00634
ACGAGTGCGTTCCCCATGTCGTAGGTACTC
+
A@;??;;<BB@BEDAC<<9998>>774444
@31DOL:00263:00645
ATCAGACACGGACACAGCAGAACACAC
+
A?BBBBBBBB?BBBBBECCBB?BBBBB
@31DOL:00264:00615
TGATACGTCTCCTTCCTTAGTTACTTCA
+
BBBBBDCCCBB@D@C@BABBB@BBB?AC
@31DOL:00266:00633
ACGAGTGCGTTCCCCATGTCGTAGTACTC
+
BB>?BBBB>>>>AC:E???BBBBBBBBBB
@31DOL:00268:00601
TACTGAGCTACACACACAGAAAGATTGGT
+
BBBBBBDBBBBBCCB@9998809AA?CAB
@31DOL:00268:00647
ACGAGTGCGTTCCCCATGTCGTAGGTACTC
+
BBBBBBBBCC@CCC:CBAABBCAB@B9<;C
@31DOL:00269:00626
ACGAGTGCGTTCCCCATGTCGTAGGTACTC
+
AA?AAAAA@@>@BC:DAAABBBBBAC9<;C
@31DOL:00278:00634
ACGAGTGCGTTCCCCATGTCGTAGGTACTC
+
BB>@BBBBBB@BCC:CBDDCBBBBAA@@AF
@31DOL:00284:00635
TACTGAGCTACACACACAGAAAGATTGGTG
+
BBABBBDBBBBCBBBCBBBCC;=::69;??
@31DOL:00285:00610
ACGAGTGCGTTCCCCATGTCGTAGGTACTC
+
BBB???BAAB?BDD:C:;;>?@99589999
@31DOL:00285:00631
TGATACGTCTCCTTCCTTAGTTACTTCA
+
BBBABBCCC?@=AACBC@BBB?BBC@DC
@31DOL:00285:00635
ACGAGTGCGTTCCCCATGTCGTAGTAC
+
@ABAAACCCC?CBB69991;;2,,,,,
@31DOL:00292:00627
ACGAGTGCGTTCCCCATGTCGTAGGGTACTC
+
BA?@BBCB@=6944,9@AA>?@8848:AABC
@31DOL:00293:00641
ACGAGTGCGTTCCCCATGTCGTAGGTACTC
+
BBBAABBBBA>AFD:D?@ACBB8748999>
@31DOL:00295:00605
ACGAGTGCGTTCCCCATGTCGTAGTAC
+
BBBAA?BBCC?A??2?9;1<<7*****
@31DOL:00296:00625
TCTCTATGCGCTCCACATGTCTAAGT
+
9999994><?111-/78;@C>B?BEC
@31DOL:00297:00647
ACGAGTGCGTTCCCCATGTCGTAGGTATC
+
@A?AABCB@=6:44,999;ACBBC@C@@@
@31DOL:00251:00653
ATATCGCGAGGGTATGGAAGACTCTAT
+
BBBBBBBBCCC@C;992429A@@A<;;
@31DOL:00252:00679
ACGAGTGCGTTCCCCATGTCGTAGGTACTC
+
@ABBBBBBBB==9949991@>8--+--,,,
@31DOL:00253:00687
ACGAGTGCGTTCCCCATGTCGTAGGTAT
+
@@BBBB?=::2444/9991<<<10,./8
@31DOL:00254:00680
CGTGTCTCTAGGCACAGGATTTTGTGTAG
+
AAAAABCCAAB@BBBCD@@@@@7ABFBCD
@31DOL:00256:00664
ACGAGTGCGTTCCCACTGTCG
+
BBBBBBBC9924404444///
@31DOL:00260:00681
ACGAGTGCGTTCCCCATGTCGTAGGTACTC
+
BBBBBBCBBC?CBC9B?@?CCCCC@B<<<B
@31DOL:00262:00656
ACGAGTGCGTTCCCCATGTCGTAGGTACTC
+
B?>ABBCBBB@CDC:C@??=@@@@<?BBBC
@31DOL:00264:00690
AGCACTGTAGCTGTCACTAGTTACTTGT
+
<<DDDC@@AAAB@B@BCCE@@@ABB?AC
@31DOL:00266:00658
ACGAGTGCGTTCCCCATGTCGTAGGTACTC
+
BBBBBBCBDC?CBB9B???BBBCB@@AAAC
@31DOL:00267:00658
AGCACTGTAGCTGTCACTAGTTACTTGT
+
444444=>?@B;9444999442444244
@31DOL:00269:00695
ACGAGTGCGTTCCCCATGTCGTAGGTACTC
+
?@?ABBCA992444-9>>@CDCCCA@@AAC
@31DOL:00270:00664
ACGAGTGCGTTCCCCATGTCGTAGGTACTC
+
AA>@BBBBBC@CBC9B???BCCCC@C;<<C
@31DOL:00276:00679
ACGAGTGCGTTCCCCATGTCGTAGGTACTC
+
@@?ABBBA442999/9@A@BCDCC@A;<<C
@31DOL:00277:00665
ACGAGTGCGTTCCCCATGTCGTAGGTACTC
+
B@?ABBCB998;A?7ABBACDC@>>?9<<C
@31DOL:00280:00665
ATCAGACACGGACACAGCAGAACACAC
+
BABBBBABBC?@@@>999999;?999>
@31DOL:00280:00682
ACGAGTGCGTTCCCCATGTCGTAGGTACTC
+
A@BBBBBB?A?CDD7<<><11//.,.///6
@31DOL:00282:00674
TAGTATCAGCCTATGACGAAGGTATTCC
+
C:?<CEDCCC@ABBCBDA@>AACBB@B@
@31DOL:00284:00675
TAGTATCAGCCTCACTAGAGAGGAGCTCG
+
BBB::<DC?>;>94444444442444444
@31DOL:00286:00698
ATCAGACACTCGGACACAGCAGAACACACAG
+
97744/.////8,//=998////,/864...
@31DOL:00287:00674
ACGAGTGCGTTCCCCATGTCGTAGGTACTCC
+
BB<BBBC@;;2444,9999ABCAA?ABBBC@
@31DOL:00290:00678
ACGAGTGCGTTCCCCATGTCGTAGTACGT
+
?@CBCBDCCC@CCC6A;;11/8/..///.
@31DOL:00293:00684
ACGAGGTGGCGTTCCCCATGTCGTAGGTACTC
+
BBBBA?996;AA>AAA9A;;9>>>9858999>
@31DOL:00294:00682
ACGAATGCGTTCCCCATGTCGTAGGTACTC
+
88./,//68;2444,499ACCCCC@B:<;D
@31DOL:00297:00685
ACGAGTGCGTTCCCCATGTCGTAGGTACTC
+
AA?ABBBBDB?AA?6?9;;@A@9748999@
@31DOL:00251:00700
ACGAGTGCGTTCCCCATGTCGTAGGTACTC
+
BA?@BBCBBBAAA?6?=@ADCCCB@B?@@C
@31DOL:00254:00734
TGATACGTCTCCTTCCTTAGTTACTTCA
+
44484449<11-1,/,/,./47844244
@31DOL:00257:00701
CGTGTCTCTAGGCACAGGATTTTGTGTAG
+
@AAABDCCCEC?BCBD?;;A?;5777/1/
@31DOL:00261:00727
ACGAGTGCGTTCCCCATGTCGTAGGTACTC
+
BB?ABBCBBA====2@AA?BECCC@BAAAC
@31DOL:00262:00703
ACGAGTGCGTTCCCCATGTCGTAGGTACTC
+
>A?@@@AAAA@ACD:D???DBB=><;9;;?
@31DOL:00262:00712
ACGAGTGCGTTCCCCATGTCGTA
+
ABBBBBB@;;2444/944/770,
@31DOL:00264:00747
ACGAGTGCGTTCCCCATGTCGTAG
+
BBBBCCB>>>5999,494/////.
@31DOL:00266:00727
ATCAGACACGGACACAGCAGAACACAC
+
ABAAB<;;??<9;999@994=994443
@31DOL:00267:00702
CGTGTCTCTAGGCACAGGATTTTGTGTAG
+
@AABBDCCCBA?ABBB@?;::4,;?ACCC
@31DOL:00268:00728
AGCACTGTAGCTGTCACTAGTTACTTGT
+
<<DCCC@A@@@A@@@BBCEAA?ACBBEB
@31DOL:00271:00717
TCTCTATGCGCTCCACATGTCTAAGGT
+
BBCCAAACAAACCADBCBBBA::8<AC
@31DOL:00272:00731
ACGAGTGCGTTCCCCATGTCGTAGGTACTC
+
?A?@@@BBBB@CCB9C::9ABB=<=?:;;@
@31DOL:00273:00705
TCTCTATGCGCTCCACATGTCTAAGGT
+
@@=9@949AACAC@BB@@<99442424
@31DOL:00273:00726
ATATCGCGAGGGTATGGAAGACTCTATA
+
BB???BBEECD?DDCB?AAABABC@>?=
@31DOL:00277:00717
ACGAGTGCGTTCCCCATGTCGTAGGTACTC
+
@BA@@@BBCC@DCC8C<<<>A>>?=89;A>
@31DOL:00277:00721
ACGAGTGCGTTCCCCATGTCGTAGGTACTC
+
@BBBCBB>4429>>4A99<@A@AB>?;:8>
@31DOL:00277:00748
AGCACTGTAGCTACGTCAATAGTTGACTTGTGTG
+
948494444944494A;>644::2444424;88/
@31DOL:00281:00700
ACGAGTGCGTTCCCCATGTCGTAGGTACTC
+
B@>AABCBDB=@==6==>>ABC@;:;999>
@31DOL:00281:00714
ACGAGTGCGTTCCCCATGTCGTAGGTACTC
+
BB?ABBCB992444,9@@>ABBBB@A@AAC
@31DOL:00282:00747
TAGTATCAGCCTCGCCATGACGAAGGTATTCC
+
BBD@@ADCCCBBBCB?EABBB::8<@@@A>@=
@31DOL:00285:00737
ACGCTCGACATGCCCAGGTACAGGAG
+
ABBBBABBCDCCDC@BB?BBBBB@BC
@31DOL:00288:00717
ACGAGTGCGTTCCCCATGTCGTAGGTACTC
+
BB>ABBCA992444,9>>@CBCCC@A9<:C
@31DOL:00288:00738
ACGAGTGCGTTCCCCATGTCGTAGGTACTC
+
BBBBBBA=>:2999-9@A@BCDCD@C@@@C
@31DOL:00290:00743
ACGAGTGCGTTCCCCATGTCGTAGGTACTC
+
BB?AABCB992444,9>>@CCCCC@BAAAC
@31DOL:00292:00737
ACGAGTGCGTTCCCCATGTCGTAGGTACTC
+
AA?@@BCB=92444,9?>@BCDCC@B@AAC
@31DOL:00295:00743
ATCAGACACGGACACAGCAGAACACAC
+
A@BBBBBBBC=??@==@CA@@>BBBBB
@31DOL:00297:00745
CGTGTCTCTAGGCACAGGATTTTGTGTAG
+
BBBBBCCCCDB@BBB>?<9944,9@@ACD
@31DOL:00298:00711
ACGAGTGCGTTCCCCATGTCGTAGGTACTC
+
AA?ABBCBB>;==9294;;BCBCC@B;<<C
@31DOL:00254:00765
TCTCTATGCGCTCCACATGTCTAAGGT
+
BBCBCCBCCBCBB@DAA;;<>BG@EBD
@31DOL:00256:00780
TGATACGTCTCCCTTCCTTAGTTACTTCA
+
;;>==>=@9944-424248344984464:
@31DOL:00256:00798
ATCAGACACGGACACAGCAGAACACAC
+
BBB@@?BBBC=AAAAACDCCC@CBBAC
@31DOL:00257:00773
TGATACGTCTCCTTCCTTAGTTACTTCA
+
BBB@BBBCBBC?A@C@B@BAB?CBB@BC
@31DOL:00258:00788
ACGAGTGCGTTCCCCATGTCGTAGGTACTC
+
?A?ABBBB?A>CFD:DBBBBBBBB@A@@@C
@31DOL:00259:00771
TGATACGTCTCCTTCCTTAGTTACTTCA
+
BBBBBBBCBBC@CAB@C@BBB>BCC@CC
@31DOL:00266:00750
ACGAGTGCGTTC
+
99./6,,,,,**
@31DOL:00267:00751
ACGAGCTTCCCACA
+
CA<=?91,/75*((
@31DOL:00267:00754
AGCACTGTAGCTGTCACTAGTTACTTGT
+
9889=:<;BBA=??@=A@@>>294;899
@31DOL:00267:00774
ACGAGTGCGTTCCCCATGTCGTAGGTACTC
+
BBBABBBBAA?ACD:D???DBB>><;9;;>
@31DOL:00269:00782
ATCAGACACGGACACAGCAGAACACAC
+
@?BABB@BBBDAABBCCCDDB?CBBBB
@31DOL:00271:00773
ATCAGACACGGACACAGCAGAACACAC
+
BABABB>ABB@BBABBDCCCB@BAAAB
@31DOL:00271:00784
AGCACTGTAGCTGTCACTAGTTACTTGT
+
<<CCCCDBABBAAABBCCCA?>@AA>=B
@31DOL:00272:00796
ACGAGTGCGTTCCCCATGTCGTAGGTACTC
+
BBBBBA99<A>ACK:EAAABBBBB?BBBCC
@31DOL:00273:00754
TACTGAGCTACCACACACAGAAAGATTGT
+
9;<44;C844494444444444-4/8,..
@31DOL:00273:00794
ACGAGTGCGTTCCCCATGTCGTAGTACGTC
+
BBBAA?BB@;2444/9991@<<10.//...
@31DOL:00276:00786
TCTCTATGCGCTCCACATGTCTAAGGT
+
BBDCAA@CCCCBD@CCCBBBBA@=A@C
@31DOL:00279:00759
ACGAGTGCGTTCCCCATGTCGTAGGTACTC
+
BBB@BBCC??>@BB:CBAABBBBB@A@A@C
@31DOL:00281:00771
TCTCTATGCGCTCCACATGTCTAAGGT
+
CBECA@ACCDCBB@CBCCEAAAC@D@B
@31DOL:00283:00780
ACGAGTGCGTTCCCCATGTCGTAGGTACTC
+
AA?AAABBBC?AAA9ABBBBBBBB@A???B
@31DOL:00294:00782
TCTCTATGCGCTCCACATGTCTAAGGT
+
@BEDA@ACCDC@@>ACA@AA@B@;><@
@31DOL:00295:00772
ACGAGTGCGTTCCCCATGTCGTAGGTACTC
+
BBB??@ABCC?CBB9B;;;@@@98589888
@31DOL:00297:00765
TACTGAGCTACACACACAGAAAGATTGGT
+
B@@@AAC@>BBBBBECBB9996;??<@@C
@31DOL:00297:00774
ACGAGTGCGTTCCCCCATGTCGTAGGTACTC
+
AA>@@BCB=924444+9=>@CCCCD@B?@@C
@31DOL:00253:00831
ACGAGTGCGTTCCCCATGTCGTAGGTACTC
+
AABBBBBBCC?BAA9A;;;ABB98489999
@31DOL:00254:00840
ACGAGTGCGTTCCCCATGTCGTAGGTACTC
+
AA?AABCBBA;==92?AABBDCCC@B@@@C
@31DOL:00255:00838
AGCACTGTAGCTGTCAGTAGTTACTTGT
+
BBCHCD@?BABBBBCCDCA;96;@@=AC
@31DOL:00257:00829
ACGAGTGCGTTCCCCATGTCGTAGGTACTC
+
BBB@@>AAAB@ADC:C::9BBB8748999>
@31DOL:00257:00843
ACGAGTGCGTTCCCCATGTCGTAGGTACTC
+
B@?@@BBBBB@CCD:DA@@ABB=>>>9;;B
@31DOL:00257:00847
TACTGAGCTACACACACAGAAAGATTGGT
+
B@@@ABB@>@@@@@CC;;444-99959>A
@31DOL:00259:00819
ACGAGTGCGTTCCCCATGTCGTAGGTACTC
+
BDBBA?BBDC?BA?9?;<<@BA98489444
@31DOL:00259:00839
ACGAGTGCGTTCCCCATGTCGTAGGTACTC
+
?@?AAAA@@@@CCC:DAABBBA=;;?:;;B
@31DOL:00261:00816
TCTCTATGCGCTCCACATGTCTAAGGT
+
CCCCCABCCBBCB@DBAA>?@CA?B@C
@31DOL:00262:00805
ACGCTCGACATGCCCAGGTACAGGAG
+
AA@>>@BBCCB;;:89B@BBCCB?BD
@31DOL:00266:00833
ACGCTCGACATGCCCAGGTACAGGAG
+
BB@@ABBBCCBEBBBCB@BBBBB@DD
@31DOL:00269:00835
ATGAGTGCGTTCCCCATGTCGTAGGTACTC
+
B>;==BBBBB@CCC:CAAAABA>@?>9<<B
@31DOL:00269:00841
ACGAGTGCGTTCCCCATGTCGTAGGTACTC
+
BBBBBABBCC@A??6:991><<10,.////
@31DOL:00271:00828
AGCACTGTAGCTGTCACTAGTTACTTGT
+
?@CCCCDBBBBCBBCBCCC@@>@BA?BC
@31DOL:00276:00831
TCTCTATGCGCTCCACATGTCTAAGGTAC
+
444444449944424444;B?44242444
@31DOL:00279:00832
TCTCTATGCGCTCCACATGTCTAAGGT
+
BBECCAACBBCBBBCBDCBBBAA@B?B
@31DOL:00281:00832
TCTCTATGCGCTCCCACATGTCTGAAGTAC
+
44444444494449-49987<-,,,*,,0,
@31DOL:00286:00846
ACGAGTGCGTTCCCCATGTCGTAGGTACTC
+
?@>AABCBB@6:44,9=>@BDGCC@B@@@C
@31DOL:00288:00829
ACGAGTGCGTTCCCCATGTCGTAGGTACTC
+
BB?ABBDB@;2444,9>>@BBBCC@B@@@C
@31DOL:00289:00816
ACGAGTGCGTTCCCCATGTCGTAGGTACTC
+
BB?ABBBBBB@CCB9C???BBB=>>>9;;B
@31DOL:00291:00824
ACGAGTGCGTTCCCCATGTCGTAGGTACTC
+
B@>@BBCB=:2444,9>>@BCCCC@A9<;C
@31DOL:00292:00849
ACGAGTGCGTTCCCCATGTCGTAGGTACTC
+
?@?ABBBBBBAA??6?9;;@BB@A>A;<<B
@31DOL:00293:00802
TAGTATCAGCCTCGCCATGAAAGGTATTCC
+
B@C@?ACB@@=@@@@ABBBBG@B>D@A?BA
@31DOL:00295:00841
ACGAGTGCGTTCCCCGTGTCGTAGGTACTC
+
@@?ABBCBB@64:41;FBCDCCCC@?9::B
@31DOL:00296:00819
AGAGTGCGTTCCCCATGTCGTAGGTACTC
+
@@@BCDA882844,9A@@BCCBB???@@C
@31DOL:00297:00817
TAGTATCAGCCTCGCCATGACGAAGGTATTCC
+
BBB?@ACB@@;>A9;7<CCCCAAAA@A@A7;7
@31DOL:00297:00840
TAGTATCAGCCTCGCCATGACGAAGGTATTCC
+
BBBAABCB@@;>>9;7<AB@A<:8;@@@@8;5
@31DOL:00299:00808
CGTGTCTCTAGGCACAGGATTTTGTGTAG
+
BBBBBDBBBBE@BBBCCAABBB9ACB=BC
@31DOL:00299:00814
TCTCTATGCGCTCCACATGTCTAAGGT
+
BBBBAAACBCBBB@CCDCBBBA@>ABD
@31DOL:00299:00841
CGTGTCTCTAGGCACAGGATTTTGTGTAG
+
@AABBDDCCBB?ABB@;:9944,9@@BDD
@31DOL:00252:00854
ACGAGTGCGTTCCCCATGTCGTAGGTACTC
+
BA?AABBBBB>AAA6?ABBBBCCC@:;<<D
@31DOL:00255:00881
ACGAGTGCGTTCCCCATGTCGTAGGTACTC
+
BBBBBBBBBB@BCD:DA@??B@8:68999@
@31DOL:00256:00862
ACGAGTGCGTTCCCCATGTCGTAGGTACTC
+
BBBBBBDBBA>A??6?BCBBCA@@@@@ABC
@31DOL:00256:00893
AGCACTGTAGCTGTCACTAGTTACTTGT
+
<<CCCBBBBBBBBBCBCCCAA?BCDBCC
@31DOL:00257:00876
ACGAGTGCGTTCCCCATGTCGTAGGTACTC
+
BBABBBHAA@6999/999<@B@A?C;;<BB
@31DOL:00260:00853
TAGTATCAGCCTCGCCATGACGAAGGTATTCC
+
CCCA@@C;;9;>?9959>@>>9959<999585
@31DOL:00262:00872
ACGAGTGCGTTCCCCATGTCGTAGGTACTC
+
CBB?BBBBBB@CDC9CDEBBB@@@@;<<BB
@31DOL:00262:00887
TCTCTATGCGCTCCACATGTCTAAGGT
+
BBBBAAACBBBBB@CABCCBBA@=A@C
@31DOL:00264:00852
ACGAGTGCGTTCCCCATGTCGTAGGTACTC
+
BBB?BBCBBA====2@BACCEBBB@BA@AC
@31DOL:00264:00856
ACGAGTGCGTTCCCCATGTCGTAGT
+
?A??BBCB>;5499/944/882,,,
@31DOL:00264:00881
TCTCTATGCGCTCCCACATGTCTA
+
44444444944444-444/8////
@31DOL:00266:00858
TAGTATCAGCCTCGCCATGACGAAGGTATTCC
+
CCCAABFBBB@@A;97;@C>?;:59=>>?696
@31DOL:00266:00881
ACGAGTGCGTTTTTTTT
+
99>:;;11/////////
@31DOL:00269:00872
ACGAGTGCGTTCCCCATGTCGTAGGTACTC
+
DCBCCB949@5999/94;9949984894>>
@31DOL:00269:00887
ACGAGTGCGTTCCCCATGTCGTAGGTACTC
+
BABBBBAAAA?ADF:DBBBBBBBC@AABBC
@31DOL:00274:00873
ACGAGTGCGTTCCCCATGTCGTAGGTACCTC
+
BB?AAABBBC?CCC9BBBABBB@A?@@@>BC
@31DOL:00274:00874
ACGAGTGCGTTCCCCATGTCGTAGGTACTC
+
BBB@@>AAAB?CDD:C;<<B@@98489444
@31DOL:00277:00889
ACGAGTGCGTTCCCCATGTCGTAGGTACTC
+
AA?AABCBAA=@==6=AAABCCCB@A?@@C
@31DOL:00278:00896
ATATCGCGAGGGTATGGAAGACTCTATA
+
BBABBBDBCCC@EBEB=?=ABBCC@@@A
@31DOL:00280:00897
ACGAGTGCGTTCCCCATGTCGTAGGTACTC
+
@@?ABBCBAB?BCC:C::;BCA8:6:999@
@31DOL:00281:00870
ATCAGACACGGACACAGCAGAACACAC
+
BBBBBB>ABC@BBBCECCCCB@BBBBB
@31DOL:00282:00899
TGATACGTCTCCTTCCTTAGTTACTTCA
+
CCCBABAA=;;7<CB?B@BBB@C@@CA=
@31DOL:00283:00881
ACGAGTGCGTTCCCCATGTCGTAGGTACTC
+
AA?AABCB992444,9B@ABCBBB@>@@AC
@31DOL:00288:00872
ACGAGTGCGTTCCCCATGTCGTAGGTACTCA
+
CCB@ABBBBC@CCC:C<><B@@984899487
@31DOL:00289:00870
ACGAGTGCGTTCCCCATGTCGTAGGTACTC
+
BA?>>>AAAB?CDC:B;<<B@@98589999
@31DOL:00290:00877
ACGAGTGCGTTCCCCATGTCGTAGGTACTC
+
AA?AABBBBB=?==6==@?BCCCC@B@@@C
@31DOL:00292:00893
ACGAGTGCGTTCCCCATGTCGTAGGTACTC
+
BBB?BBCB=92444,9?ABCCCCC@>?@@C
@31DOL:00293:00874
ACGAGTGCGTTCCCCATGTCGTAGGTACTC
+
B99<@A9>@@=@AA4A@@@BCC@@=A:<;C
@31DOL:00295:00851
ATCAGACACGGACACAGCAGAACACAC
+
BABBBB?@??<==>@;<<BBB>CBBBB
@31DOL:00295:00857
ACGAGTGCGTTCCCCATGTCGTAGGTACTC
+
AA?AABCB@=2444,9@@@BBCCC@A?@@C
@31DOL:00295:00882
ATATCGCGAGGGTATGGAAGACTCTATA
+
BBBB?;;;444-99996954::9B<<;?
@31DOL:00296:00864
TCTCTATGCGCTCCACATGTCTAAGGT
+
BDCCBBBCBBBBB?ABDCBA@ACBG@C
@31DOL:00297:00890
TGATACGTCTCCTTCCTTAGTTACTTCA
+
BBB??BCCC@A>A@D@CDCBA>B@@=@C
@31DOL:00298:00884
ACGAGTGCGTTCCCCATGTCGTAGGTACTC
+
BA?AAAAABB@BCC:C;<;@A@9858999@
@31DOL:00250:00928
TGATACGTCTCCTTCCTTAGTTACTTCA
+
BBB???BBBB@?B@C?A@BBB@BB@@AB
@31DOL:00251:00921
ACGAGTGCGTTCCCCATGTCGTAGGTACTC
+
BBABBBBBCC@CCF:D??@BBB??=;;<@C
@31DOL:00252:00900
ACGAGTGCGTTCCCCATGTCGTAGGTACTC
+
@BBAAAB@@B?ADD:D::9=>>87489999
@31DOL:00252:00943
ACGAGTGCGTTCCCCATGTC
+
>4344444442444,444/8
@31DOL:00254:00902
ACGAGTGCGTTCCCCATGTCGTAGGTACTC
+
>BBBBBBBBC@CCC:DBBBBBB=<<;9;;@
@31DOL:00255:00909
TAATATCAGCCTCGCCATGACGAAGGTATTCC
+
BBAAABBCCBABBBB>?;;999;2;<B>@@CA
@31DOL:00255:00913
AGCACTGTAGCTGTCACTAGTTACTTGT
+
;AGCBBADA?@>?ABCCCDCC?BBC=<<
@31DOL:00258:00910
ACGAGTGCGTTCCCCATGTCGTAGGTA
+
ABDAABDB>;2444/99<1>>8--+--
@31DOL:00262:00911
ACGAGTGCGTTCCCACTGTCGTAGTAC
+
BCBBBC>;9959904444499://.//
@31DOL:00262:00917
CGTGTCTCTAGGCACAGGATTTTGTGTAG
+
>ABBCCCBCDB?BBBDDBBAAA9AAACEC
@31DOL:00262:00940
GACACGGACACAGCAGAACACACAGAC
+
@BABBB@BCCDCCCC??=?BBCB?99B
@31DOL:00265:00912
ACGAGTGCGTTCCCCATGTCGTAGGTACTC
+
BDBBBB@<@CACCD:DAAADC;98<89899
@31DOL:00266:00935
TCTCTATGCGCTCCACATGTCTAAGGT
+
BCCCA@ACCBBBB@CCDB@??CB>B@B
@31DOL:00266:00943
ACGAGTGCGTTCCCCATGTCGTAGGTACTC
+
BCDBBBBBA@====4?9;9>>>9858999>
@31DOL:00268:00943
AGCACTGTAGCTGTCACTAGTTACTTGT
+
444444:99@B94449>94492444244
@31DOL:00269:00904
ACGAGTGCGTTCCCCATGTCGTAGGTACTC
+
CCBCCC999A5999/9@@>>>@98489844
@31DOL:00269:00928
ACGAGTGCGTTCCCCATGTCGTAGTACGTC
+
BBBBBBCHBB==994?991@?=--,,,,,,
@31DOL:00271:00933
ACGAGTGCGTTCCCCATGTCGTAGGTACTC
+
AA?AAABBBB?CCB9BAAABCB@@?B9<<B
@31DOL:00273:00944
ACGAGTGCGTTCCCCATGTCGTAGGTACTC
+
AA<>>AABB@?CDC:D::;ADCCC@B;<<B
@31DOL:00273:00946
ACGAGTGCGTTCCCCATGTCGTAGGTACTC
+
?@?BBABBDE=?==699;1<==10,01///
@31DOL:00274:00915
ACGAGTGCGTTCCCATGTC
+
@BBBBBB;99244-99444
@31DOL:00274:00944
CGTGTCTCTAGGCACAGGATTTTGTGTAG
+
AAAABDCBCEC@BBBCC@BCCC:DCCCCC
@31DOL:00276:00931
ACGCTCGACATGCCCAGGTACAGGAG
+
@@>AAB?BCCB??@<?B@BABBB@EB
@31DOL:00278:00911
ACGAGTGCGTTCCCCATGTCGTAGGTACTC
+
BB?ABBA;442999/9>>@BGDCC@A9<:C
@31DOL:00278:00927
ACGAGTGCGTTCCCCATGTCGTAGGTACTC
+
BB?@BBBA442999/9@@ABFCBB@@@@BC
@31DOL:00281:00902
ACGAGTGCGTTCCCCATGTCGTAGGTACTC
+
BB?ABBBA992999-9ABACCCCC@AABBB
@31DOL:00283:00902
TCTCTATGCGCTCCACATGTCTAAGGT
+
ACCD><=CGBB<;8<>B>@<<>C@BAF
@31DOL:00284:00905
ACGAGTGCGTTCCCCATGTCGTAGGTACTC
+
B@>ABBCA992444,9@@?BCGCC@A@@@C
@31DOL:00284:00939
ATATCGCGAGGGTATGGAAGACTCTATA
+
BAABBBBBAAA>A>>>=?=@CCCDAAA@
@31DOL:00284:00941
TCTCTATGCGCTCCACATGTCTAAGGT
+
CBCCADADCCCBD@DCCB?@@AB@C@D
@31DOL:00284:00943
TGATACGTCTCCTTCCTTAGTTACTTCA
+
BBB@BCCEC?@>EBDDC@CCB@BBB?BD
@31DOL:00288:00949
ACGAGTGCGTTCCCCATGTCGTAGTAC
+
AB?BBBBBCC?B??6;<;1@<8*****
@31DOL:00290:00900
TCTCTATGCGCTCCACATGTCTAAGGT
+
BB?ABBAFGCDBC@FBBBA<;<B<@=A
@31DOL:00292:00933
ACGCTCGTACCATGCCAGGTACAGAG
+
BB9;2A1116722/1,//,/844444
@31DOL:00292:00942
ACGAGTGCGTTCCCCATGTCGTAGGTACTC
+
?@?AAAAAAA@CFD:C::9@B@8;;>999@
@31DOL:00293:00912
ATCAGACACGGACACAGCAGAACACAA
+
BBBBBBBBBC@BB????CB>=:;;11,
@31DOL:00296:00900
ACGAGTGCGTTCCCCATGTCGTAGGTACTC
+
BBB@BBBBBB?BDF:C:;;>>>9848999@
@31DOL:00299:00907
ACGAGTGCGTTCCCCATGTCGTAGGTACTC
+
AA?AABCB992444,9@@ACDCCC@A9;;C
@31DOL:00299:00916
ACGAGTGCGTTCCCCATGTCGTAGGTACTC
+
BBABBBCEBBBCHH9D=><CBBAA@;;<@@
@31DOL:00250:00966
ACGAGTGCGTTCCCCATGTCGTAG
+
BBABBB@9992444/944/880,,
@31DOL:00252:00965
ACGAGTGCGTTCCCCATGTCGTAG
+
BBBBBBDB>>2444-9991>>8--
@31DOL:00252:00994
ACGAGTGCGTTCCCATGTCGTAGGTACTC
+
A?AB;;9>9959914;4444443138448
@31DOL:00253:00954
ACGAGTGCGTTCCCATGTCGTAGGTACTC
+
@AA@AA@@>=59904;:88:8/.,.///6
@31DOL:00253:00995
ACGAGTGCGTTCCCATGTCGTAG
+
BBAABA=:9954919991<<-,,
@31DOL:00258:00964
ACGAGTGCGTTCCCCATGTCGTAGT
+
BBBBBBCA;;2444/944/886/..
@31DOL:00263:00966
ACGAGTGCGTTCCCCATGTCGTAGGTACTC
+
@ABBB@AAAA?CCD:CA@?BBB8748999>
@31DOL:00263:00992
ACGAGTGCGTTCCCCATGTCGTA
+
ACCCAA=>>>5999/944/220,
@31DOL:00264:00994
ACGAGTGCGTTCCCCATGTCGTAGGTACTC
+
BBBBBB@@@@@CCF:B???A@@8;;>999>
@31DOL:00265:00968
ACGAGTGCGTTCCCCATGTCGTAGGTACTCA
+
B@BBBBC@992444,9@@ACCCCC@A?@@CC
@31DOL:00266:00992
ATCAGACACGGACACAGCAGAACACAC
+
AABBBBBBBB@BBBCBBCCCD?CBBBB
@31DOL:00268:00981
ATCAGACACGGACACAGCAGAACACAC
+
BBBBBBACBB@AA?>?@@BAB=B@@@@
@31DOL:00270:00982
GTCAGACACGGACACAGACAGAACACAACAG
+
=@A;1/88//,/008>20030.577770671
@31DOL:00271:00964
ACGAGTGCGTTCCCCATGTCGTAGGTACTC
+
B@?ABBCA992444-9@@ABCCCC@BAA@C
@31DOL:00275:00959
TCTCTATGCGCTCCACATGTCTAAGGT
+
BCCEA@ACCDBBC@EBBBCDDCC@CAB
@31DOL:00275:00972
ATATCGCGAGGGTATGGAAGACTCTATA
+
BA@AACCCCDDAECCB@BCDCCCC@@??
@31DOL:00280:00965
CGTGTCTCTAGGCACAGGATTTTGTGTAG
+
B?BBCDBBBBC@CBCCCAAA??6AC=ACE
@31DOL:00280:00973
ACGAGTGCGTTCCCCATGTCGTAGGTACTC
+
B@?ABBCA992444-9@@ACCCCC@A?@@C
@31DOL:00280:00976
ACGAGTGCGTTCCCCATGTCGTAGGTACTC
+
BBBBBBCBBA?AC?9B??@@BB8348999>
@31DOL:00282:00962
ACGAGTGCGTTCCCCATGTCGTAGGTACTC
+
@BACCCCBBB?CDC9CAA@@@@98589999
@31DOL:00282:00963
ACGAGTGCGTTCCCCATGTCGTAGGTACTC
+
BBB?BBBA992994,9@@ACCCCC@@?@@C
@31DOL:00282:00972
ACGAGTGCGTTCCCCATGTCGTAGGTACTC
+
BBBBCCCCCC@BBC9BBBBBCDCCC<<=AB
@31DOL:00284:00980
ACGAGTGCGTTCCCCATGTCGTAGGTACTC
+
B@?ABBCB;;2444,9B@>ABBBA>A@@@C
@31DOL:00285:00979
TAGTATCAGCCTCCCCATGACGAAGGTATTCC
+
BACBBBFC?:94444,4@B::;;8=CA@B=@=
@31DOL:00289:00973
TCTCTATGCGCTCCACATGTCTAAGGT
+
CCAAABBBBBCCE;D=CCCAAAECD@C
@31DOL:00290:00971
TGATACGTCTCCTTCCTTAGTTACTTCA
+
BBBBBB?@:4429@B=C@CEB@BBBBBC
@31DOL:00291:00966
ACGAGTGCGTTCCCCATGTCGTAGGTACTC
+
BB?ABBCA992444-9@@ABBBCDBA?@@C
@31DOL:00292:00970
TAGTATCAGCCTCGCCATGACGAAGGTATTCC
+
BCC;;<BBBBA;;9>=A@CCCAA?ABAAACC@
@31DOL:00294:00972
ACGAGTGCGTTCCCCATGTCGTAGGTACTC
+
AA@@?@;;<B@ECE:E==<@@?9868999@
@31DOL:00297:00950
ACGAGTGCGTTCCCCATGTCGTAGGTACTC
+
@A?AABCB=:2444,999;BCCBB>>9<;B
@31DOL:00297:00976
ACGAGTGCGTTCCCCATGTCGTAGGTACTC
+
AA???BBCBB?AA?6?999>BA??<?;99?
@31DOL:00251:01010
ATCAGACACGGACACAGCAGAACAC
+
@@BBBB>BBB@BBABBBBCCD@BBB
@31DOL:00252:01004
AGCACTGTAGCTGTCACTAGTTACTTGT
+
<<DDCD@A@BB@@@@AABDAA?BBB@BB
@31DOL:00253:01043
TACTGAGCTACACACACAGAAAGATTGGT
+
B9:<CCE@@ABBBCCGDGBAA:9995958
@31DOL:00255:01013
TCTCTATGCGCTCCACATGTCTAAGGT
+
BBECCAACBBCAB@DCBBCDCCC@C@B
@31DOL:00256:01016
ACGAGTGCGTTCCCCATGTCGTAGGTACTC
+
AA?ABBCB?=6:44,9?ABBCCCC@B@@@C
@31DOL:00257:01020
ACGAGTGCGTTCCCCATGTCGTAGGTACTC
+
BBB?BBCBBBAAAA9BABADBCCE@C@@@C
@31DOL:00258:01029
ACGCTCGACATGCCCAGGTACAGGAG
+
BB<?@BBBCBBBCD@BD@BBDCC@EB
@31DOL:00261:01011
ACGAGTGCGTCC
+
>?<>@@44///,
@31DOL:00262:01033
ATCAGACACGGACACAGCAGAACACAC
+
ABBBBBBBBB@BBBEBBCCBB@ABA@B
@31DOL:00264:01002
ACGAGTGCGTTCCCCATGTCGTAGGTACTC
+
BA?ABBCBBD@CBC9BAAAABB@>?B9<<C
@31DOL:00265:01000
ACGAGTGCGTTCCCCATGTCGTAGGTACTC
+
BB>?BBCBBB>AA?6A@@@BCCCC@C@@@C
@31DOL:00266:01035
ATATCGCGACGGGTATGGAAGACTCTAT
+
?B:<;AAA<::A=??ACDDCCCCCB;;;
@31DOL:00269:01027
AGCACTGTAGCTGTCACTAGTTACTTGT
+
<<CCCD@ABBBA>>@BCCE@@>@BA?BC
@31DOL:00270:01002
ATATCGCGAGGGTATGGAAGACTCTATA
+
BBBBBBDCCCC@CCBB=@=@BBBCA>@=
@31DOL:00270:01015
TCTCTATGCGCTCCACATGTCTAAGGT
+
BBCBAAACBBBBB@DBBBDECBB?C@D
@31DOL:00277:01030
TGATACGTCTCCTTCCTTAGTTACTTCA
+
BB@?@@AAA@@?CBC@C@BBB?BBB@BB
@31DOL:00277:01049
TGATACGTCTCCTTCCTTAGTTACTTCA
+
AADCBBBA@?B696969<79:@444944
@31DOL:00278:01020
ACGAGTGCGTTCCCCATTCGTAGGTACTC
+
AAACCC;;442999/9@ABCCBB@:9<;C
@31DOL:00279:01019
ACGAGTGCGTTCCCCATGTCGTAGGTACTC
+
BAABAABA9::@KDAGBBCBA>10,0111<
@31DOL:00279:01044
ACGAGTGCGTTCCCCATGTCGTAGGTACTC
+
@ABBBBCB=9;@==4??ABBCBBB?B@AAC
@31DOL:00280:01015
TCTCTATGCGCTCCACATGTCTAAGGT
+
BCAAACBECCCAA>A@>@;<9992969
@31DOL:00283:01015
AGCACTGTAGCTGTCACTAGTTACTTGT
+
@@DCBB@A@BBA@@@ACCE@@>@??>AD
@31DOL:00283:01021
ACGAGTGCGTTCCCCATGTCGTAGGTACTC
+
@BBBFBCB=98>>>4>>@@B<<;B@;;>=B
@31DOL:00289:01026
ATATCGCGAGGGTATGGAAGACTCTATA
+
BB@@ABBBAAC?ABBB=@>ACCCDAAA@
@31DOL:00290:01014
ACGCTCGTACCATGCCAGGTAGCAGAGAC
+
;;01/8/44;;9;;B6942444/////..
@31DOL:00290:01031
ACGAGTGCGTTCCCCATGTCGTAGGTACTC
+
?@>ABBCBDB?AA?6?999BBB@A>A:;;A
@31DOL:00293:01036
ACGAGTGCGTTCCCCATGTCGTAGGTACTC
+
BA?ABBCA992444-9@@?BGCCC@@A@BC
@31DOL:00293:01042
ACGAGTGCGTTCCCCATGTCGTAGGTACTC
+
?@?ABBCBCC@CC?6@;99@CC@@=@:;;A
@31DOL:00295:01032
CGAGTGCGTTCCCCATGTCGTAGGTACTC
+
BDBBCACBD@CDC:C@@111610,...1=
@31DOL:00297:01002
ACGCTCGACATGCCCAGGTACAGGAG
+
ABBBBBACCCB???<>B?BBDCC@CC
@31DOL:00252:01063
ACGAGTGCGTTCCCCATGTCGTAGGTACTC
+
AA?@BBCB992444-9B@ACBCCC@A?@@C
@31DOL:00253:01064
ACGAGTGCGTTCCCCATGTCGTAGGTACTC
+
AA?AABCBBA=?==6==@ABCCCB@B:;;C
@31DOL:00255:01059
ACGAGTGCGTTCCCCATGTCGTAGGTACTC
+
?A???@AA@@?@CD:D??@A>>4758999@
@31DOL:00258:01070
ACGAGTGCGTTCCCCATGTCGTAGGTACTC
+
BB<>@BCBBB=?==6=>>BBBCCC@A?@@C
@31DOL:00259:01064
TCTCTATGCGCTCCACATGTCTAAGGT
+
AABBDDCGDCCAA=?@<1111;;77;@
@31DOL:00259:01067
ACGAGTGCGTTCCCCATGTCGTAGGTACTC
+
BBBBBBDBBA=@?=6=BBBBBB@A?A9::B
@31DOL:00259:01076
AGCACTGTAGCTGTCACTAGTTACTTGT
+
<<CDFCDAABBBB@@BBBEAA?ACB?BB
@31DOL:00261:01078
ACGCTCGACATGCCCAGATACAGGAG
+
BC?@@CC@ABDDDD@CABBCCDD@AB
@31DOL:00261:01079
ACGAGTGCGTTCCCCATGTCGTAGGTACTC
+
ABBAAABBDB?CBB9CAAABBB9858988=
@31DOL:00262:01070
ACGAGTGCGTTCCCCATGTCGTAGGTACTC
+
?A?AA@@@@@?@CF:D?>?DDB=><;9;;>
@31DOL:00262:01096
AGCACTGTAGCTGTCACTAGTTACATGTG
+
;@;;9CBCBBBAA;:9AAA@A=@AACAAA
@31DOL:00263:01079
ACGAGTGCGTTCCCCATGTCGTAGGTACTC
+
BBB?BBC@992444,9@@ACCCCC@ABBBC
@31DOL:00263:01097
ACGAGTGCGTTCCCCATGTCGTAGGTACTC
+
A@<?BBCB?=6:44,9=@@CDCCC@ABBBD
@31DOL:00264:01072
AGCACTGTAGCTGTCACTAGTTACTTGT
+
:9===ACCDCCCCCGAAAA=<;<CC@BB
@31DOL:00266:01053
TCTCTATGCGCTCCACATGTCTAAGGT
+
BCCCA?ACCBCBB@CBBBEBBAA?BAC
@31DOL:00267:01081
ACGAGTGCGTTCCCCATGTCGTAGGTACTC
+
>>@BBA@@@A@CCC:C??ACBB8:489999
@31DOL:00268:01055
ATATCGCGAGGGTATGGAAGACTCTATA
+
BB@@?CCCDDC@ECBB=?=@CCCC@@?A
@31DOL:00269:01081
CGTGTTTCTAGGCACAGGATTTTGTGTAG
+
BBBCCE?AD@C@BCBAA@BCCD:@@?@@A
@31DOL:00269:01095
TGATACGTCTCCTTCCTTAGTTACTTCA
+
==BGBBB:<;H?DDA@C@BBBABBC@CA
@31DOL:00271:01050
TACTGAGCTACACACACAGAAAGATTGT
+
9;<BCCBA@9894944:ABBG>ABB?BB
@31DOL:00273:01088
ACGAGTGCGTTCCCCATGTCGTAGG
+
BBB???BBCC@BAA9B<=<A@@984
@31DOL:00274:01069
ACGAGTGCGTTCCCCATATCGTAGGTACTC
+
BBBBAABBBB@CCH:CC?@@B;;;@A<;<B
@31DOL:00276:01078
ACGAGTGCGTTCCCCATGTCGTAGGTACTC
+
BB??BBCC=92444,9ABBCCCDC@A9;:B
@31DOL:00278:01070
ACGAGTGCGTTCCCCATGTCGTAGGTACTC
+
AA?AABCBA@=?==6==??BDCB???9<:C
@31DOL:00278:01085
TAGTATCAGCCTCCCCATGACGAAGGTATTCC
+
;;CBCCCB==;8899/4;;9=@@?BADCC@B@
@31DOL:00279:01097
ACGAGTGCGTTCCCCATGTCGTAGGTACTC
+
AAB@@BCCBB?CA?6B<=<AAA98478444
@31DOL:00280:01094
ACGAGTGCGTTCCCCATGTCGTAGGTACTC
+
BBBBBBA;442999/9@@@CCDCC@>?@@C
@31DOL:00283:01054
TCTCTATGCGCTCCCACATGTCTGAAGTAC
+
44444444944449644478/,,,,*,,22
@31DOL:00283:01083
ACGAGTGCGTTCCCCATGTCGTAGGTACTC
+
B@>??BAA@@?@DD:D:;;AAA8:489999
@31DOL:00285:01062
ACGAGTGCGTTCCCCATGTCGTAGGTACTC
+
ABBBBBCBB@6:44,9>@@BBB@B?A;<<C
@31DOL:00285:01088
ATCAGACACGGACACAGCAGAACACAC
+
BBA@ABBBBC@BCABBBBBBB>CABBB
@31DOL:00285:01095
TGATACGTCTCCTTCCTTAGTTACTTCA
+
BBBABBCDCBB?BABACABAB?BBC@BD
@31DOL:00288:01055
AGCACTGTAGCTGTCACTAGTTACTTGT
+
BB=9449>9949=949B@A>:-111-//
@31DOL:00288:01077
ACGAGTGCGTTCCCCATGTCGTAGGTACTC
+
BB>ABBCA992444,9AA?BCDCC@A?@@F
@31DOL:00288:01081
TAGTATCAGCCTCGCCATGACGAAGGTATTCC
+
@@AAAACAAC@<9<A@BBCBBBFAC=@9969;
@31DOL:00288:01098
ACGAGTGCGTTCCCCATGTCGTAGGTACTC
+
?@>@@BCCA>6::4,9?ABBCCBB?A?@@C
@31DOL:00289:01095
ACGAGTGCGTTCCCCATGTCGTAGGTACTC
+
BA@@B@@AACEDCC9A94/////.,.666/
@31DOL:00290:01053
ACGAGTGCGTTCCCCATGTCTAGTACTC
+
BBBBBBBBBB=?992>991;;10././4
@31DOL:00292:01074
ACGAGTGCGTTCCCATGTCGTA
+
BBBBBB=9992/1,1//////4
@31DOL:00293:01065
ATATCGCGAGGGTATGGAAGACTCTATA
+
B>??CBBCBBBCCBBC@C@BCCCC99:?
@31DOL:00293:01075
ATATCGCGAGGGTATGGAAGACTCTAT
+
A>@@BC@A@@=599>>;@<>9;;?>?B
@31DOL:00294:01062
ACGAGTGCGTTCCCCATGTCGTAGG
+
BABBBBB?:;2444/9991<<8--*
@31DOL:00252:01109
ACGAGTGCGTTCCCCATGTCGTAGGTACTC
+
AA?AABCBBEAAA?6?=@?ABBCC@C;<<C
@31DOL:00253:01115
TAGTATCAGCCTCGCCATGACGAAGGTATTCC
+
BCD::>DCCC@CAAA@CCCCAAE@B?BBB?B?
@31DOL:00261:01121
CGTGTCTCTAGGCACAGGATTTTGTGTAG
+
B@@ABB>>>996949;A?BAA@4999<;<
@31DOL:00262:01103
TCTCTATGCGCTCCACATGTCTAAGGT
+
9444444481/11-/669;@9942924
@31DOL:00270:01124
ACGAGTGCGTTCCTCATGTCGTAGGT
+
A@>@BBCB@@>AADDB>??>@@==;>
@31DOL:00270:01133
TAGTATCAGCCTCGCCATGACGAAGGTATTCC
+
BBB@AACCCCBCCAA>ABBBDACDB@ABBC@=
@31DOL:00271:01129
ATAGTCTCCCTC
+
934;83344-//
@31DOL:00273:01107
ACGAGTGCGTTCCCCATGTCGTAGGTACTC
+
BB>?@BCBB=;==92@AABBCECE@B@@AC
@31DOL:00274:01139
ACGAGTGCGTTCCCACTGTC
+
BBBBBBA;88,,,*-,,,,/
@31DOL:00277:01133
ACGAGTGCGTTCCCCATGTCGTAGGTACTC
+
@@?@BBBBBB>BDC:D::9?B@=;<?;;;A
@31DOL:00278:01128
ACGAGTGCGTTCCCCATGTCGTAGGTACTC
+
AA?ABBCB>=;==94@@@@CDCCC@C;<<C
@31DOL:00278:01141
TGATACGTCTCCTTCCTTAATTTTCAGTGC
+
CBBB?A@BAAB=A>@@C?B?AAA7AA?@99
@31DOL:00279:01122
ACGAGTGCGTTCCCCATGTCGTAGGTACTC
+
BB>BBBCBAB?BCC:C@@?BBB=>>A:<;C
@31DOL:00279:01132
TGATACGTCTCCTTCCTTAGTTACTTCA
+
BBBB@@A@@@C@B@C@C@ABB@BBB@BD
@31DOL:00280:01142
ATATCGCGTAGGTATGAAGACTCTATAG
+
BB@>@>---,*)*0*,,*,///.3333;
@31DOL:00284:01104
TACTGAGCTACCACACACAGAAAGATTGGT
+
<<<99BA98447>=44444499-44;2423
@31DOL:00285:01138
ACGAGTGCGTTCCCCATGTCGTAGTACGTC
+
BBBBBBDBAA>A??4?<<1=<<--,,,,,,
@31DOL:00287:01114
ACGAGTGCGTTCCCCATGTCGTAGGTACTC
+
C@>??@AAAA@ADD:C:;<A@@98489888
@31DOL:00287:01146
TACTGAGCTACCACACACAGAAAGATTGT
+
99999@C444424944444444-4992..
@31DOL:00289:01129
ATCAGACACGGACACAGCAGAACACAC
+
ABBBBBBBBB?BBA@AABBBB?B;::B
@31DOL:00293:01128
ACGAGTGCGTTCCCCATGTCGTAGTA
+
BB>>@ACBCB=?994?9;1>=7****
@31DOL:00300:00008
ACGAGTGCGTTCCCCATG
+
BBB??@BB==;@==4?99
@31DOL:00304:00008
TAGTATCAGCCTCGCCATGACGAAGGTATTCC
+
BBCABBBAA@C@@;99<CBABA@>@@BBB9;7
@31DOL:00312:00012
CGTGTCTCTAGGCACAGGATTTTGTGTAG
+
A@BBBBCDCBE?BBCCC@?=?=6@@=BCC
@31DOL:00316:00031
ACGAGTGCGTTCCCCATGTCGTAGGTACTC
+
B?>?CCCBA>@BCH:B?==89999=@;<<D
@31DOL:00317:00004
ACGAGTGCGTTCCCCATGTCGTAGGTACTC
+
BBBB?BBBBB@BBB:CBACBBB996:@@>A
@31DOL:00321:00017
ACGAGTGCGTTCCCCATGTCGTAGGTACTC
+
BB>@@BCBBA=?==6===>ACBCC@CF@BB
@31DOL:00326:00015
TACTGAGCTACACACACAGAAAGATTGGT
+
BBCCB@D@?;;<AAADDABBB>AA@<?<8
@31DOL:00326:00035
TCTCTATGCGCTCCACATGTCTAAGGT
+
<DCEBABCB@@@A@EDCBBBBGBBGAC
@31DOL:00330:00022
ACGAGTGCGTTCCCCATGTCGTAGGTACTC
+
AA?ABBCB@=6944,9@ABBCCCC@CFAFC
@31DOL:00331:00043
ACGAGTGCGTTCCCCATGTCGTAGGTACTC
+
@@?ABBCB@=6944,9=@@@BBA@?B;<<B
@31DOL:00332:00020
TACTGAGCTACACACACAGAAAGATTGGT
+
A@@@AABA?AABA@CB@@444-9>><@@D
@31DOL:00335:00026
ACGAGTGCGTTCCCCATGTCGTAGGTACTC
+
?@?ABBBB=92444,999;BBBBCABBBBF
@31DOL:00339:00026
TGATACGTCTCCTTCCTTAGTTACTTCA
+
@@ABBBBBBBB@C@DAD@B@?=@BC@BD
@31DOL:00340:00004
ATCAGACACGGACACAGCAGAACACAC
+
A?BAA?BBBB?BBBB??=AAB>BBBBB
@31DOL:00340:00042
ACGAGTGCGTTCCCCATGTCGTAGGTACTC
+
AA?ABBCB=92444,9??@BCDCC@C@@@C
@31DOL:00344:00004
ACGAGTGCGTTCCCCATGTCGTAGGTACTC
+
BB>@@>A@@@:AAB:C@@?>>>44489999
@31DOL:00345:00042
ATCAGACACGGACACAGCAGAACACAC
+
B>BBBA>@@B@BB@@?A??===@@@BB
@31DOL:00345:00043
ACGAGTGCGTTCCCCATGTCGTAGGTACTC
+
?@?ABBDB=92444,9=>>@AA>@=?@@@A
@31DOL:00346:00041
ACGAGTGCGTTCCCCATGTCGTAGGTACTC
+
BBBBBBBCBE@DBA9C;:9=A@497:9;9A
@31DOL:00303:00093
ACGCTCGACATGCCCAGGTACAGGAG
+
AA?AA@@BCEC@@@>?B@BBBBB@BC
@31DOL:00304:00052
ACGAGTGCGTTCCCCATGTCGTAGGTACTC
+
BB?@ABBBBB=@@@6A@A@ABB@@=?@A@A
@31DOL:00306:00056
ACGAGTGCGTTCCCCATGTCGTAGAT
+
BB>??BCB>;2444,999;BDCCDCC
@31DOL:00306:00062
ACGAGTGCGTTCCCCATGTCGTAGGTACTC
+
BB>??ABBCE=@?=6==@@ABBCC@B;<<C
@31DOL:00310:00067
ACGAGTGCGTTCCCCATTCGTAGGTACTC
+
BB?ABBCA992444,9D@BCCDC@@:;;C
@31DOL:00311:00092
ACGAGTGCGTTCCCCATGTCGTAGGTACTC
+
BB?@@BCBDB=@==6==@>?CB@B>A;<;B
@31DOL:00312:00063
TGATACGTCTCCTTCCTTAGTTACTTCA
+
BBBBBBCCBBB?B@B@BBBAB?BBD@BD
@31DOL:00313:00083
CGTGTCTCTAGGCGACAGGATTTTGTGTAG
+
CA@@BA99111-///606588??+11/777
@31DOL:00318:00052
TACTGAGCTACACACACAGAAAGATTGGT
+
???BBBDBBBBBBEDB@@;996;@@>BAC
@31DOL:00324:00054
ATATCGCGAGGGTATGGAAGACTCTATA
+
BAAABDCCCCC?AACC>B@BBBBB@@?B
@31DOL:00324:00060
AGCACTGTAGCTGTCACTAGA
+
9449999994444449=9999
@31DOL:00324:00084
ACGAGTGCGTTCCCCATGTCGTAGGTACTC
+
@BBBBBCB=:2444,999;ACB@@>@;<<C
@31DOL:00327:00082
TGATACGTCTCCTTCCTTAGTTACTTCA
+
BBA?BBCBBBB@B@D@B@BBB@CAA?AD
@31DOL:00327:00095
ACGAGTGCGTTCCCCATGTCGTAGGTACTC
+
BB?AABCBBBAAA?6???@ADCCC@B;<<C
@31DOL:00328:00085
TGATACGTCTCCTTCCTTAGTTACTTCA
+
BAB@ABCBBCD?CBCCCCBAA?BCD@DC
@31DOL:00330:00077
ACGAGTGCGTTCCCCATGTCGTAGGTACTC
+
AA?@BBCB=92444,9@@ABCCCC@BA@@B
@31DOL:00338:00083
CGTGTCTCTAGGCACAGGATTTTGTGTAG
+
@@BBBCCCCBB@BBB@B=;944,9@BBCC
@31DOL:00341:00055
CGTGTCTCTAGGCACAGGATTTTGTGTAG
+
@@AABBCDCBB?ABBBB@9994,9@BCDC
@31DOL:00343:00057
CGTGTCTCTAGGCACAGGATTTTGTGTAG
+
@@AA@CBCCAA?BBBBB?99991;BBCCC
@31DOL:00348:00069
ACGAGTGCGTTCCCCATGTCGTAGGTACTC
+
@@?@@@ABBB@BCB9C@@?BBB=>=?;;;A
@31DOL:00349:00099
ACGAGTGCGTTCTCCATGTCGTAGGT
+
@A?AABCB?@>@BB?BABBBCC@@>@
@31DOL:00301:00113
ACGAGTGCGTTCCCCATGTCGTAGGTACTC
+
CBBBBBDB@;6444/9991<@8--*,,,,,
@31DOL:00312:00118
ACGAGTGCGTTCCCCATGTCGTAGGTACTC
+
@>B@@ABBBB@BEE:D:::??B?==?;;;?
@31DOL:00312:00147
TACTGAGCTACCATACACAGAA
+
;<;99?F93442//////////
@31DOL:00314:00147
AGCACTGTAGCTGTCACTAGTTACTTGTGTGC
+
@ACCCBCAB@@A@@@BBBCBB?BBB@BBBBB;
@31DOL:00317:00126
ATCAGACACGGACACAGCAGAACACAC
+
BBBBB@BBBB>BBAABBDDCB@BBBBB
@31DOL:00318:00125
ACGAGTGCGTTCCCCATGTCGTAGGTACTC
+
ABBBBBBCCB=?=9499999>>9958989>
@31DOL:00319:00108
AGCACTGTAGCTGTCACTAGTTACTTGT
+
@@DDCBAAAAAABB@BBBCAB@BBC@BB
@31DOL:00321:00106
ACGAGTGCGTTCCCCATGTCGTAGGTACTCC
+
AA?ABBCB=:2444,999;@BBCDCCBBBC@
@31DOL:00321:00131
ACGAGTGCGTTCCCCATGTCGTAGGTACTC
+
@BB?B@AAAA?ACC:C::9=A@8848999@
@31DOL:00322:00104
ACGAGTGCGTTCCCCATGTCGTAGGTACTC
+
B@>BBBCCAAAA??6?=?@BBBAB?@;<<D
@31DOL:00323:00104
CACTGTAGCTGTCAATAGTTAATTGT
+
@BBBBAABCCBBAA@AB=8882429>
@31DOL:00324:00107
AGCACTGTAGCTGTCACTAGTTACTTGT
+
<<DCCAACAAAA>AABBBCBB@DBB@BA
@31DOL:00325:00148
ACGAGTGCGTTCCCCATGTCGTAGGTACTC
+
BB>?BBBBBB@BCB:C;;;@AACC@CAAAC
@31DOL:00327:00107
ACGAGTGCGTTCCCCATGTCGTAGGTACTC
+
B@?@BBCB@=6944,9=@@BCCCC@B;<<C
@31DOL:00328:00122
ACGAGTGCGTTCCCCATGTCGTAG
+
BBBA?=CBCB8944-999/662**
@31DOL:00329:00112
ACGAGTGCGTTCCCCATGTCGTTAGGTACTC
+
BBBBCCDBBA===929991;<;:11,.////
@31DOL:00330:00123
ACGAGTGCGTTCCCCATGTCGTAGGTACTC
+
?@BBBAA@@@?ACC:C:;;9999958989>
@31DOL:00337:00124
ACGAGTGCGTTCCCCATGTCGTAGTA
+
BBB?BBBBDB==992?991<<8****
@31DOL:00338:00104
TACTGAGCTACACACACAGAAAGATTGGT
+
@@@@AABA?AAAAACC;;444-9995;?B
@31DOL:00341:00105
ACGAGTGCGTTCCCCATGTCGTAGGTACTC
+
?A>@@ABBBB@BCC:C;:99;A>@>@;;;A
@31DOL:00342:00119
TGATACGTCTCCTTCCTTAGTTACTTCA
+
BB@BBBCCBAA?AACAC@BBB@C@@@@D
@31DOL:00342:00140
ACGAGTGCGTTCCCCATGTCGTAG
+
BCBBBBB>;;2444/99911/,,,
@31DOL:00343:00138
AGCACTGTAGCTGTCACTAGTTACTTGT
+
@@CCCAAA@BBA@@@BBCFA@>ACC@CC
@31DOL:00345:00147
ACGAGTGCGTTCCCCATGTCGTAGGTACTC
+
@A?ABB@@@@?ACF:C::9=@A=?=?;;9@
@31DOL:00300:00153
ACGAGTGCGTTCCCCATGTCGTAGGTACTC
+
AA?AABBBAA>A??6?9;;CCCCCBC;<<C
@31DOL:00300:00176
ACGAGTGCGTTCCCCATGTCGTAGGTACTC
+
@A?AABCCBA=?=9299;;BCCCC@C;<=B
@31DOL:00300:00188
ACGAGTGCGTTCCCACTGTCGT
+
;@?ABBA@>@2//+1///,,,,
@31DOL:00302:00199
ACGAGTGCGTTCCCCATGTCGTAGGTACTCC
+
AA?AABBBDB?A??6?9;;BBBCC@CBBBB?
@31DOL:00303:00154
TCTCTATGCGCTCCACATGTCTAAGGT
+
CBCC@@ACCBBAA@BDCBB@@AC@CAC
@31DOL:00306:00163
ACGAGTGCGTTCCCATGCTCGTAGTA
+
AB7:994499244-4444//88/1//
@31DOL:00306:00191
TCTCTATGCGCTCCACATGTCTAAGGT
+
BBBCAAABBBBBB@CDCCDCDCA?A@E
@31DOL:00307:00178
ACGAGTGCGTTCCCCATGTCGTAGGTACTC
+
BA?@BBCB=92444-9?>@BCFCCBB@A@C
@31DOL:00309:00194
ACGAGTGCGTTCCCCATGTCGTAGGTACTC
+
?AB;;;>A@B@CBB5:9;9=:1119.1/:6
@31DOL:00310:00197
GCGCTCCACATGTCTAAGGTACTG
+
@BBBCC@CCCCB@@AD@C@CCCCC
@31DOL:00315:00163
ACGAGTGCGTTCCCCATGTCGTAGGTACTC
+
B@?AABCBBA=@?=6=BBCBBCBBBC9;;C
@31DOL:00315:00193
ACGAGTGCGTTCCCCATGTCGTAGGTACTC
+
BB?AAABBBB?BBC:CC@@?BB==<?;;9>
@31DOL:00320:00150
ACGAGTGCGTTCCCCATGTCGTAGGTACTC
+
@>BBBBCB@9;>>>4?999@@@AA@A=<=D
@31DOL:00321:00165
ATCAGACACGGACACAGCAGAACACAC
+
BBBBBBABCB@B?9;;@A@@@>B@@AB
@31DOL:00321:00173
ACGAGTGCGTTCCCCATGTCGTAGGTACTC
+
AA?AABA@@@>BCC:E::;@AA9;8;;;;A
@31DOL:00325:00184
CGTGTCTCTAGGCACAGGATTTTGTGTAG
+
BCBCCCCC@@@@B@>9959999/9??=BB
@31DOL:00326:00185
TCTCTATGCGCTCCACATGTCTAAGGT
+
BBCC@@?BBBCBB@CDBDCDCAA?B@C
@31DOL:00331:00179
AGCACTGTAGCTGTCACTAGTTACTTGT
+
@@CCCCCCBBBBCDC::<CAA>ACD@CB
@31DOL:00334:00158
ACGAGTGCGTTCCCCATGTCGTAGGTACTC
+
B@BBBBB==92999-99;;CCBBB@A<<<B
@31DOL:00340:00185
ACGAGTGCGTTCCCCATGTCGTAGGTACTC
+
?@?ABBBBBB@BDB8A9;99>>9968999>
@31DOL:00345:00169
ACGAGTGCGTTCCCCATGTCGTAGGTACTC
+
@@?ABBBBBB>A??6?9;9=AA=?<?;99?
@31DOL:00347:00170
ACGAGTGCGTTCCCCATGTCGTAGGTACTC
+
AA>@BBCB==6444,9=@@BDCCC@C;<<C
@31DOL:00347:00185
ACGAGTGCGTTCCCCATGTCGTAGGTACTC
+
@A?AAAABBB@BDC:C;;99;;>>=?;;;A
@31DOL:00305:00200
ACGAGTGCGTTCCCCATGTCGTAGGTACTC
+
AA?AABCBA=;=992?=@@BDGCC@B@@@C
@31DOL:00305:00248
AGCACTGTAGCTGTCACTAGTTACTTGT
+
@ACCCBBCBBBBBBCBCCF:;8;@>=@D
@31DOL:00308:00222
ACGAGTGCGTTCCCCATGTCGTAGGTACTC
+
B@?@BBDB=96944,99;;BDCCC@C@@AC
@31DOL:00308:00228
ACGAGTGCGTTCCCCATCGTCGTAGGTACTC
+
BDBCCCCBB>?>>@5=11////443138>98
@31DOL:00310:00211
ACGAGTGCGTTCCCCATGTCGTAGGTACTC
+
BBBBBBCBBA?AB?6B;=<CCC@B>A<<;A
@31DOL:00312:00222
ACGAGTGCGTTCCCCATGTCGTAGGTACTC
+
BBBBBBBBBC@CBB9?;<9@@?99234444
@31DOL:00316:00215
CGTGTCTCTAGGCACAGGATTTTGTGTAG
+
BBBBBBBBBBB@BBBCB@;9991;BBCDC
@31DOL:00317:00235
AGCACTGTAGCTGTCACTAGTTACTTGT
+
;<DDCBAABBB@@@@BDFD:96;;;7<D
@31DOL:00317:00237
CGTGTCTCTAGGCACAGGATTTGATGTAG
+
4444444/71/,/2;11,///+//////9
@31DOL:00319:00219
ACGAGTGCGTTCCCCATGGTCGTAGGTACTC
+
BBBBBBBBBB@CHC8B99699989923==8;
@31DOL:00319:00241
ACGAGTGCGTTCCCCATGTCGTAGGTACTC
+
BBBBBBBB??>@BB8A;;<>>>9968<99@
@31DOL:00321:00208
ACGAGTGCGTTCCCCATGTCGTAGGTACTC
+
BBBBBBCBAA?BCB8?;<9>=848234444
@31DOL:00321:00215
ACGAGTGCGTTCCCCATGTCGTAGGTACTC
+
BA?ABBCA992444,9?>@BFCCC@BBBBC
@31DOL:00321:00242
CGTGTCTCTAGGCACAGGATTTTGTGTAG
+
AAABACAABBC@BABB@:99991;A@@BB
@31DOL:00324:00211
TACTGAGCTACACACACAGAAAGATTGGT
+
BBBBBBDA?ABA@@C@;;444-99959?B
@31DOL:00324:00228
ATCAGACACGGACACAGCAGAACACAC
+
BBB@@ABBBB>BBBBAACCBB@BBBBB
@31DOL:00325:00207
ACGAGTGCGTTCCCCATGTCGTAGGTACTC
+
BBBA@AA@@@@BHC:?<<1<<;11,.////
@31DOL:00329:00201
AGCACTGTAGCTGTCACTAGTTACTTGT
+
@@DCCBACBBBBCBC::;D@=;?996;C
@31DOL:00330:00217
TGATACGTCTCCTTCCTTAGTTACTTCA
+
BBA?BBBBBBB@DAE@C@BBB@CBB?BC
@31DOL:00330:00229
ACGAGTGCGTTCCCCATGTCGTAGGTACTC
+
@@?ABBCA442994-9>>@BCCCC@A@@@C
@31DOL:00333:00206
ACGAGTGCGTTCCCCATGTCGTAGGTACTC
+
BCBBCCCBBC@CCB6A;<1<<<11,.///6
@31DOL:00337:00206
TAGTATCAGCCTCGCCATGACGAAGGTATTCC
+
BBCAAACCCCCCBAA>99;CDBD?BCCCB@@=
@31DOL:00339:00235
ACGAGTGCGTTCCCCATGTCGTAGGTACTC
+
AB?ABBCBA@>A??6????BBBCB@B@AAB
@31DOL:00340:00204
ACGAGTGCGTTCCCCATGTCGTAGGTACTC
+
AA?AAABBBB@CBB9D;<;>>>9968999?
@31DOL:00341:00222
ACGAGTGCGTTCCCCATGTCGTAGGTACTC
+
AA?ABBCB@=;=992?9;;BCCBCACAAAC
@31DOL:00344:00202
ATCAGACACGGACACAGCAGAACACAC
+
A?AABBABBBDAE@??AEAAA@GCCCC
@31DOL:00345:00206
TCTCTATGCGCTCCACATGGATCTAAGGTACT
+
A@>A@ABACCABA@@@8--*,,,,,0999?==
@31DOL:00345:00213
AGCACTGTAGCTGTCACTAGTTACTTGT
+
BBCCBBCBBC@??ADCCCDCC@CBB?AE
@31DOL:00349:00226
ATCAGACACGGACACAGCAGAACACAC
+
BBBBBBABBB?AABAAAC@AA?CBBBB
@31DOL:00300:00294
ATATCGCGACGGGTATGGAAGACTCTATAG
+
=?<;8>C94444-4999246988>883.44
@31DOL:00301:00253
ACGAGTGCGTTCCCCATGTCGTAGGTACTC
+
AA?ABBCB=92444,9>@@BCDCCAC@@@C
@31DOL:00301:00288
ACGAGTGCGTTCCCCATGTCGTAGGTACTC
+
BBBBBBBBBA;=994?991<<7--*,,,,,
@31DOL:00302:00296
ACGAGTGCGTTCCCCATGTCGTAGGTACTC
+
AA?ABBHB==6944,99;;BCDDG@B@@@C
@31DOL:00304:00297
ACGAGTGCGTTCCCCATGTCGTAGGTACTC
+
BB>BBBCB996;@@4B;<<ABB@@=?;<;A
@31DOL:00308:00272
CGTGTCTCTAGGCACAGGATTTTGTGTAG
+
AAAA@CBBBBB@CBBB@:4444,9ABCDC
@31DOL:00312:00286
ATCAGACACGGACACAGCAGAACACAC
+
B??>@ABBBC@CB???AACBC?BBCCC
@31DOL:00315:00263
CGTGTCTCTAGGCACAGGATTTTGTGTAG
+
AAAAACDADBB@BBBB;:4444,9@@BGC
@31DOL:00315:00294
TCTCTATGCGCTCCACATGTCTAAGGT
+
BBBCAABCCCDBB?ECCBDCDBC@B?B
@31DOL:00317:00253
CGTGTCTCTAGGCACAGGATTTTGTGTAGA
+
BCBBCB@@A@=89999984444,44:999=
@31DOL:00317:00272
ACGAGTGCGTTCCCCATGTCGTAGTACTC
+
?@BBCCB;9=5999/9:?94444434444
@31DOL:00317:00289
AGCACTGTAGCTGTCACTAGTTACTTGT
+
@@CCCBAAABB@@AABCCD@?=@;98<C
@31DOL:00321:00279
TCTCTATGCGCTCCACATGTCTAAGGT
+
>@>@CGHDCCB9;;<A@@>999>5424
@31DOL:00322:00266
ACGAGTGCGTTCCCCATGTCGTAGGTACTC
+
BA?@BBB;992999-9@??ACBCB@@BADC
@31DOL:00322:00297
ACGAGTGCGTTCCCCATGTCGTAGGTACTC
+
BBBBBBDB?>=@A?4B;<;AAA9;889999
@31DOL:00323:00254
ACGAGTGCGTTCCCCATGTCGTAGGTACTC
+
?@?AAAA@@@@BFC:A;;9>>>99589484
@31DOL:00323:00278
TCTCTATGCGCTCCACATGTCTAAGGT
+
BBCCBBBBBBBAA@BDCBBDDDC@C@B
@31DOL:00324:00262
ACGAGTGCGTTCCCCATGTCGTAGGTACTC
+
BBBABBCA992444,9??@BCBCD@B@@@C
@31DOL:00330:00272
ACGGAGTGCGTTCCCCATGTCGTAGGTACTC
+
810,/8=:;BB>BEC:C;;9=>>9958999@
@31DOL:00333:00268
ATATCGCGAGGGTATGGAAGACTCTATA
+
BB@@ABDDCCC>CCCC@A?ABBBCAAA@
@31DOL:00333:00269
ACGCTCGACATGCCCAGGTACAGGAG
+
AA<?@A@BCCB;;;89B@BBDCC?BC
@31DOL:00333:00282
TGATACGTCTCCTTCCTTAGTTACTTCA
+
B@@?BBBBBBA@D@D@C@BB@>AAA@BD
@31DOL:00335:00267
ACGAGTGCGTTCCCCATGTCGTAGGTACTC
+
AA?ABBC;442999-9A@@CDCCC@BA@FC
@31DOL:00338:00279
ATATCGCGAGGGTATGGAAGACTCTATAG
+
BBAABCBBAAA?ABBB>@>ACCCC@AB=9
@31DOL:00338:00281
ACGAGTGCGTTCCCCATGTCGTAGGTACTC
+
BBBBBBDB@@>ACC:C<<;8999968>A?A
@31DOL:00339:00256
ACGAGTGCGTTCCCCATGTCGTAGGTACTC
+
AA?@BBCA442999-9>>>ACBBB?AFAAC
@31DOL:00339:00260
TAGTATCAGCCTCGCCATGACGAAGGTATTCC
+
BBCA@ADCCC@BBBB>BAAAC@A>ADCCCACB
@31DOL:00340:00266
ACGAGTGCGTTCCCCATGTCGTAGGTACTC
+
AA?ABBCB=92444,9>?@BCDCC@B;<<B
@31DOL:00340:00272
ACGAGTGCGTTCCCCATGTCGTAGGTACTC
+
BB>@BBCB=92444,9==@@BB@B>A@@@B
@31DOL:00343:00295
ATATCGCGAGGGTATGGAAGACTCTATA
+
CB@A@BBBBBC?CCBB?AABBBAB@???
@31DOL:00345:00268
CGTGTCTCTTACGGCACAGGATTTTGTGTAGA
+
4>4449///,/8878B=4/,////*//////8
@31DOL:00300:00327
ACGAGTGCGTTCCCCATGTCGTAGGTACTC
+
AA?AAACCB@6944,9=>@BCCCC@C;<<C
@31DOL:00300:00331
CGTGTCTCTAGGCACAGGATTTTGTGTAG
+
@@ABBCCCCCC@BBBB@?99991;BBCDC
@31DOL:00302:00320
ATCAGACACGGACACAGCAGAACACAC
+
BBBBBBBA9969=89999>?>6<<@AC
@31DOL:00304:00301
ACGCTCGACATGCCCAGGTACAGGAG
+
BB>BBBB?@ADDDD>BB@DBBBB@CE
@31DOL:00308:00337
CGTGTCTCTAGGCACAGGATTTTGTGTAG
+
AAAABCBBBBB>BBBB::1///*1;;11/
@31DOL:00309:00329
ACGAGTGCGTTCCCCATGTCGTAGGTACTC
+
?@?@BBCB@=;=992?4;;BCBBB?B;<;B
@31DOL:00309:00346
ACGAGTGCGTTCCCCATGTCGTAGGTACTC
+
?@?ABBCBBC@DB@9C;;;BB@@?=?;;;A
@31DOL:00310:00330
ACGAGTGGCGTTCCCCATGTCGTAGGTACTC
+
BB?@@BBABBC?DBB9C;;;@BB@@>A@AAB
@31DOL:00312:00335
ATCAGACACGGACACAGCAGAACACAC
+
BBBBBBAABB@BBABBBBCCC@BBBBB
@31DOL:00312:00345
ACGAGTGCGTTCCCCATGTCGTAGGTACTC
+
AA?@BBBA992994-9>>@BCCCD@B@@@C
@31DOL:00321:00307
ACGAGTGCGTTCCCCCA
+
>>??;;@9995111/*/
@31DOL:00321:00321
ACGAGTGCGTTCCCCATGTCGTAGGTACTC
+
@BBBBBAAAA@ACC:F:;;@@@99589999
@31DOL:00322:00319
ACGAGTGCGTTCCCCATGTCGTAGGTACTC
+
9<@@AGCCCBBBHN9A;<9>948=77444=
@31DOL:00324:00311
ACGAGTGCGTTCCCCATGTCGTAGGTACTC
+
BB???BA@@@?ABC:D@:;;@>998;;;;C
@31DOL:00324:00334
ACGAGTGCGTTCCCCATGTCGTAGGTACTC
+
BBBCCDCBCCACKK:DA;<<@>>>=?ABBB
@31DOL:00325:00300
CGTGTCTCTAGGCACAGGATTTTGTGTAG
+
@AAABCBCBCB@BBBBB?9999,;AACCC
@31DOL:00327:00334
ACGAGTGCGTTCCCCATGTCGTAGGTACTC
+
AA?ABBCA992444,9@@ABCCCCABBBBF
@31DOL:00328:00312
ACGAGTGCGTTCCCCATGTCGTAGGTACTC
+
B@?@@@AA@B@BDC:B;;;>@@99689998
@31DOL:00330:00342
ACGAGTGCGTTCCCCATGTCGTAGGTACTC
+
BB>?BBHB=92444,9?ABCCCCFAA?@@D
@31DOL:00330:00347
AGCACTGTAACTGTCACTAGTTACTTGT
+
ABBBCDBCB@BBBBCEBBDIDAEAA>AC
@31DOL:00332:00343
TGATACGTCTCCTTCCTTAGTTACTTCA
+
BB@BBBBBBB@@C@D@B@BBB@BBB?AD
@31DOL:00333:00345
TTGTCTAAGGTACTG
+
B@BB??ABA@CFCCC
@31DOL:00336:00329
ACGAGTGCGTTCCCCATGTCGTAGGTACTC
+
AA?AABCB=92444,9=@@BCCBB?AA@AC
@31DOL:00338:00312
ACGAGTGCGTTCCCCATGTCGTAGGTACTC
+
BBA@@>@99959::,49=:8;/1/,.882:
@31DOL:00338:00328
ACGAGTGCGTTCCCCATGTCGTAGGTACTC
+
AA?AABCB@=6944,9=@@CCCCC@A@@@C
@31DOL:00339:00318
ACGAGTGCGTTCCCCATGTCGTAGGTACTC
+
BA>??BCBA@=?==6==??BCCCB@B9;;C
@31DOL:00339:00320
ACGAGTGCGTTCCCCATGTCGTAGGTACTC
+
?@?ABBCBBA>A??6?=??BCCB?>;9;;B
@31DOL:00339:00340
ACGAGTGCGTTCCCCATGTCGTAGGTACTC
+
@@@@C<9=AAICBD7944444444238944
@31DOL:00341:00318
ACGAGTGCGTTCCCCATGTCGTAGGTACTC
+
BCCCBBCCAABAHIBFA>>>121>;:11<B
@31DOL:00342:00302
ACGAGTGCGTTCCCCATGTCGTAGGTACTC
+
AA?ABBCB=92444,9@@ABCCCC@A?@@C
@31DOL:00344:00316
ACGAGTGCGTTCCCCATGTCGTAGGTACTC
+
B@?ABBCB@=2444,9?@ABCCCC@BA@@B
@31DOL:00344:00349
AGCACTGTAGCTGTCACTAGTTACTTGT
+
?@CCCBAABBBB@@@BCCE@@>@??=AC
@31DOL:00347:00336
ACGAGTGCGTTCCCCATGTCGTAGTACTC
+
AA??BBCA992444,9@@ACCBBBB@@AB
@31DOL:00348:00305
TAGTATCAGCCTCGCCATGACGAAGGTATTCC
+
AACBBBDDCC<<<@@<@@ACBAC>A=AAA@B@
@31DOL:00300:00398
ATATCGCGGGGGTATGGAAGACTCT
+
BA@@9;44444+9@ABAC=@AAAA@
@31DOL:00302:00375
ACGAGTGCGTTCCCCATGTCGTAGGTACTC
+
AA?AABHB=92444,9??@BCCCC@A@@@C
@31DOL:00307:00359
ACGAGTGCGTTCCCCATGTCGTAGGTACTC
+
BB?ABBCBBA=?=96==@@BCCCC@B@@@B
@31DOL:00308:00368
CGTGTCTCTAGGCACAGGATTTTGTGTAG
+
AAAABCBBBBB@BBBBB?9994,9@BCDC
@31DOL:00311:00372
ACGAGTGCGTTCCCCATGTCGTAGGTACTCA
+
CB??@BCCCC?CCB9B9;;@@;;;::111>>
@31DOL:00313:00377
ATCAGACACGGACACAGCAGAACACAC
+
BBBABBABBB?BB???@ACCC@CECCC
@31DOL:00315:00359
ACGAGTGCGTTCCCCATGTCGTAGGTACTC
+
ABB@@>AAAA@BCD:D<<;@@@99589448
@31DOL:00315:00395
ACGCTCGACATGCCCAGGTACAGGAG
+
ABB?@BBCB@@99969@@CBD@A>AC
@31DOL:00316:00389
ACGAGTGCGTTCCCCATGTCGTAGGTACTC
+
AA?ABCCA992444,9@@ACDCCCBA?@@C
@31DOL:00317:00372
TAGTATCAGCCTCGCCATGACGAAGGTATTCC
+
ABB;;=HEBECDCCC>@@@@=;95<?@CABE>
@31DOL:00319:00383
ATATCGCGAGGGTATGGAAGACTCTATA
+
CAABBCBCCCC@C@==8;8<CCCC@@;6
@31DOL:00320:00379
ATCAGACACGGACACAGCAGAACACAC
+
BBBBBBBBBB?BCBDBBGCCB?AABBB
@31DOL:00322:00354
TCTCTATGCGCTCCACATGTCTAAGGT
+
DCDC@@ACCBBBB@DCCB??@BB@C@C
@31DOL:00325:00366
ATATCGCGAGGGTATGGAAGACTCTATA
+
BB??@BBBCCC?CCEC?B@ABBCBAA?@
@31DOL:00326:00354
TAGTATCAGCCTCGCCATGACGAAGGTATTCC
+
BBB?@ADEDC@BCCCA@AACGCCCCBCECACA
@31DOL:00328:00386
ACGAGTGCGTTCCCCATGTCTAG
+
AA?@ABBAAA@DA>0<1/,,,/.
@31DOL:00329:00375
ACGAGTGCGTTCCCCATGTCGTAGGTACTC
+
?@??BBCBBA=?=9299;;BCC@B?@;;;A
@31DOL:00331:00374
ACGAGTGCGTTCCCCATGTCGTAGGTACTC
+
AA?AABCB=92444,9@@ABCCCC@B@@@C
@31DOL:00337:00354
ACGAGTGCGTTCCCCATGTCGTAGGTACTC
+
BB?@BBCB=92444,9@AABCBBB?AA@AC
@31DOL:00337:00361
TGATACGTCTCCTTCCTTAGTTACTTCA
+
BBBBBBCCBBAED@D@C@BAB?BDD@BC
@31DOL:00338:00366
TACTGAGCTACACACACAGAAAGATTGGT
+
BB@@@@B@>BBBBBDB@A444-9>>;@?A
@31DOL:00339:00352
ACGAGTGCGTTCCCCATGTCGTAGGTACTC
+
AA?AABCB=92444,9@ABCCCDCA@?@@B
@31DOL:00340:00389
ACGAGTGCGTTCCCCATGTAGGTACTC
+
BBBBBBB;992999-9BDABC@CBBCD
@31DOL:00343:00365
ACGAGTGCGTTCCCCATGTCGTAGGTACTC
+
BB?ABBBBDB?CBB9A=?>@BB@@>B;<<B
@31DOL:00344:00365
ACGAGTGCGTTCCCCATGTCGTAGGTACTC
+
BBBBBBCBBA=?=9294;;@BB@@<@;;;?
@31DOL:00347:00379
ACGCTCGACATGCCCAGGTACAGGAG
+
?A@@BBBCBBBBCC>CD@BBBCDBCE
@31DOL:00303:00449
ATCAGACAAGGACACAGCAGAACACAC
+
BABBA=;:2459999444?996<>@@?
@31DOL:00305:00400
ACGAGTGCGTTCCCCATGTCGTAGGTACTC
+
AA?AABCDBA=?==6A?BADCCCI@C@@@C
@31DOL:00305:00423
AGCACTGTAGCTGTCACTAGTTACTTGT
+
<<CCCBACBBBBBBBBBCDBE@DBB@CB
@31DOL:00306:00445
AGCACTGTAGCTGTCACTAGTTACTTGT
+
@ACCBBACABACCCAABBFCB?AAA?BB
@31DOL:00307:00423
TAGTATCAGCCTCGCCATGACGAAGGTATTCC
+
BBDBBBEAAAA99=EADCCCC@?=?=?@@<@;
@31DOL:00307:00432
ATATCGCGAGGGTATGGAAGAC
+
8899>>?@999199/1,/,///
@31DOL:00310:00447
TGATACGTCTCCTTCCTTAGTTACTTCA
+
BBBBBBEBBBB?DBD@B@BBB?CBB@BD
@31DOL:00312:00436
ATCAGACACGGACACAGCAGAACACAC
+
BBB???BBBB@BB@?????@@=@@@BB
@31DOL:00314:00448
ACGAGTGCGTTCCCCATGTCGTAGGTAC
+
AA?A?@@BBD@CBB9A9;;>><11-0<1
@31DOL:00318:00418
ATCAGACACGGACACAGCAGAACACAC
+
@@BBBBBBBB?BBBBBCCDCCAAABAB
@31DOL:00319:00430
ACGAGTGCGTTCCCCATGTCGTAGGTACTC
+
AA?AAAAABB?BBC:DBAAABBBBAC;<<C
@31DOL:00321:00440
ACGAGTGCGTTCCCCATGTCGTAGGTACTC
+
BA?ABBBBBBAAA?9A???BBDCBACA@@C
@31DOL:00323:00404
ACGAGGTGCGTTCCCCCATGTCGTAGGTACTC
+
>:9111188;<,9999+491111/6;:;119>
@31DOL:00324:00438
TACTGAGCTACACACACAGAAAGATTGGT
+
BBB@BBCA?AAAAACDBA994-9>>;>>A
@31DOL:00325:00427
ACGAGTGCGTTCCCCATGTCGTAGGTACTC
+
BBBBBBBBB@>@CC:D:::=AA8848999?
@31DOL:00327:00447
TAGTATCAGCCTCGCCATGACGAAGGTATTCC
+
BBBAAACAAB@BB?@@@BCBB@@=@>ABB=@=
@31DOL:00328:00422
ACGGAGTGCGTTCCCCATGTCGTAGGTACTC
+
@BB@CBACB;;2444/999111111,.////
@31DOL:00330:00403
TCTCTATGCGCTCCACATGTCTAAGGT
+
BBCC@@@CCCFBC@CDCCBCCDC@C@C
@31DOL:00330:00446
ACGAGTGCGTTCCCCATGTCGTAGGTACTC
+
BBBBBBCBBB@CCB9C;;9ABBAC?A;;;A
@31DOL:00332:00404
ACGAGTGCGTTCCCCATGTCGTAG
+
BBB??@CCBC7444/994/660**
@31DOL:00335:00424
ACGAGTGCGTTCCCCATGTCGTAGGTACTC
+
AA?AABCCBAAABB6BAABBBBBD@A?@AC
@31DOL:00338:00406
ACGAGTGCGTTCCCCATGTCGTAGGTACTC
+
BBB@BBCBBC?DBB9BABBBABBHBB9:;B
@31DOL:00339:00421
ATCAGACACGGACACAGCAGAACACAC
+
::@@@>@A;828>999?9==>699499
@31DOL:00341:00401
CGTGTCTCTAGGCACAGGATTTGTGTAGAGG
+
998444:49::29;98994490444444442
@31DOL:00343:00448
ATATCGCGAGGGTATGGAAGACTCTATA
+
BBAAABBBCBB?CCCC@E@BCBBBAAA@
@31DOL:00344:00424
TAGTATCAGCCTCGCCATGACGAAGGTATTCC
+
BBCAAAEBBB@AB?@>ABBBB@@=@>ABB=@=
@31DOL:00345:00429
ACGAGTGCGTTCCCCATGTCGTAGGTACTC
+
@BCCCBBABB@BCC:C:;;DBBBCDCAAAB
@31DOL:00345:00449
ACGAGTGCGTTCCCCATGTCGTAGGTACTC
+
B@?@@BCCBA>A??6?=@?BCCCB@A;<;C
@31DOL:00346:00425
TACTGAGCTACACACACAGAAAGATTGGT
+
AAABBBBBBBBBBBCCDA==>:;9;>@>A
@31DOL:00348:00437
ACGGTGCGTTCCCCATGTCGTAGGTACTC
+
?@?@BBCA?<>==6=?@ACDCBB@B:;;D
@31DOL:00348:00442
ACGAGTGCGTTCCCCATGTCGTAGGTACTC
+
BA?@BBCB>=;==92A?BACCCCC@A9;;C
@31DOL:00348:00447
ACGAGTGCGTTCCCCATGTCGTAGGTACTC
+
BA?AABCCA=;==92AABABCCCDAA?@@C
@31DOL:00349:00446
ACGCTCGACATGCCCAGGTACAGGAG
+
BBBBBBBBDGBAAA:@A>BBCCDACC
@31DOL:00300:00493
ACGAGTGCGTTCCCCATGTCGTAGGTACTC
+
B@?BABBBBB@CCC:C:::BBB=>=?;;;A
@31DOL:00301:00455
ACGAGTGCGTTCCCCATGTCGTAGGTACTC
+
AA?AAABBBC@CDB9B;::ADCCB@B;<=C
@31DOL:00301:00482
TCTCTATGCGCTCCACATGTCTAAGGT
+
CBCC::>BCCEDC@CCAA=A<>=ACAE
@31DOL:00301:00494
TGATACGTCTCCTTCCTTAGTTACTTCA
+
CBBBBBEBB9;:=@CBHABBA@BBB@AB
@31DOL:00302:00476
ACGAGTGCGTTCCCCATGTCGTAGGTACTC
+
AA?AABCBB=;==92?=@@CECBB@@FAAD
@31DOL:00303:00461
TCTCTATGCGCTCCACATGTCTAAGGT
+
BBCC@@@CCBCBB@CBBDBBBA?BC?C
@31DOL:00303:00489
ACGAGGTGCGTTCCCCATGTCGTAGGTACTC
+
BA?AA@BCBDEAAA?6A???DCCCB@B;<<C
@31DOL:00303:00491
ACGAGTGCGTTCCCCATGTCGTAGGTACTC
+
AA?AAABBBB=?==6=@@@CCCCCCBA@@C
@31DOL:00304:00452
ACGAGTGCGTTCCCCATGTCGTAGGTACTC
+
AA???BCC=92444,9@@ABCBBB@@AAAC
@31DOL:00305:00453
ACGAGTGCGTTCCCCATGTCGTAGGTACTC
+
AA?AABBBBC@DBB9B???BCBCC@C;<<C
@31DOL:00305:00460
ACGAGTGCGTTCCCCATGTCGTAGGTACTC
+
AA?ABBBBBB@BCD:F:::ABC=??B;;<B
@31DOL:00307:00464
CGTGTCTCTAGGCACAGGATTTTGTGTAGAG
+
BBBBCCCBAAA@BBBB;;;>>A56=;11///
@31DOL:00309:00479
ATCAGACACGGACACAGCAGAACACAC
+
ABBBBBCA?@=AAACCCCCCC?B>@@@
@31DOL:00309:00485
TCTCTATGCGCTCCACATGTCTAAGGT
+
CBCC@@ACBBBBB@DDBCBCDEA?A@C
@31DOL:00309:00497
ACGAGTGCGTTCCCCATGTCGTAGGTACTC
+
BCBAABBBCC?AA?6?;<<@@@99589889
@31DOL:00310:00472
ACGAGTGCGTTCCCCATGTCGTAGGTACTC
+
BA???BCBBB=@==6==??BBC?A>?9<;C
@31DOL:00311:00491
ACGAGTGCGTTCCCCATGTCGTAGGTACTC
+
B@?@@BCBBA=?==29=@@ACBCC@A@@AC
@31DOL:00313:00469
ACGAGTGCGTTCCCCATGTCGTAGGTACTC
+
AA?AABCDBA=?==6=?AACCCCBAA9;;C
@31DOL:00313:00479
ACGAGTGCGTTCCCCATGTCGTAGGTAACTC
+
==;88==<<<BJDD9C==<A>>11,./,//6
@31DOL:00316:00492
ACGAGTGCGTTCCCCATGTCGTAGGTACTC
+
BA?AABCBBC?BBB9BAABBBBBB@A:;;B
@31DOL:00318:00459
ACGAGTGCGTTCCCCATGTCGTAGGTACTC
+
AA?BAABAAB@CCC:CECB??@==<?;<<C
@31DOL:00319:00484
ACGAGTGCGTTCCCCATGTCGTAGGTACTC
+
BBBBBBCBBB>AAA9ABBCBBBBB@@:;;C
@31DOL:00321:00492
ACGAGTGCTTTCCCCATGTCGTAGT
+
BBCB=::978/999/944/880,,,
@31DOL:00322:00451
GAGTATCAGCCTCGCCATGACGAAGGTATTCC
+
@@A@BCGA<<=001;:9BCCB>=;@=>>@=A@
@31DOL:00323:00492
ACGAGTGCGTTCCCCATGTCGTAGGTACTC
+
@@>ABBCBAA=?==6===>ACBCC@A9<<C
@31DOL:00326:00453
ACGAGTGCGTTCCCCATGTCGTAGT
+
?@???BCBB@6444/9991<;;,,,
@31DOL:00328:00454
TAGTATCAGCCTCGCCATGACGAAGGTATTCC
+
BBDBBBCGBB>==;97;AC>>;429<>?@696
@31DOL:00329:00457
ACGAGTGCGTTCCCCATGTCGTAGGTACTC
+
BA?AABCB=:2444,9??ABCCCCAAA@AC
@31DOL:00329:00464
CGTGTCTCTAGGGACAGGATTTTGTGTAAG
+
@AAABDCCB@>?<?CAA@?>@@6@>6;2+-
@31DOL:00329:00488
ACGAGTGCGTTCCCCATGTCGTAGGTACTC
+
BB?AABBBBA=?==6==@>ACCCCCA@@@C
@31DOL:00330:00489
ATATCGCGAGGGTATGGAAGACTCTATA
+
BA@@@DCDCGC?CCBC@C@BBBBC><?>
@31DOL:00331:00486
ACGAGTGCGTTCCCCATGTCGTAGTA
+
BA@@BBCA;;2444/994/778//./
@31DOL:00334:00472
ACGAGTGCGTTCCCCATGTCGTAGGTACTC
+
@@>AABBBBC?DBB9B@??BBC==<?;;9?
@31DOL:00335:00485
ATATCGCGAGGGTATGGAAGACTCTA
+
=79;;99@@@B:99//,/56///..6
@31DOL:00336:00461
ATCAGACACAGACACAGCAGAACACAC
+
A?>?@@BBBBBEBBCAAACCC@BBBCC
@31DOL:00336:00489
ACGAGTGCGTTCCCCTTGTCGTAGGTACTC
+
CBBBBBCBBC@BDC:E9<999999244444
@31DOL:00338:00491
ACGAGTGCGTTCCCCATGTCGTAGGTACTC
+
AA?AABCB?=6944,49@>BCDCCAA:<;C
@31DOL:00340:00463
TCTCTATGCGCTCCACATGTCTAAGGT
+
BBBC@@ACCCCBB@CDCDBCAAA?B@C
@31DOL:00340:00499
ATCAGACACTCGGACACAGCAGAACACACA
+
>??;9196///7,//444;99442499774
@31DOL:00344:00458
ACGAGTGCGTTCCCCATGTCGTAGGTACTC
+
BA>BBBCBBBAAA?6?=??AAC??>A9<;C
@31DOL:00347:00450
ACGAGTGCGTTCCCCATGTCGTAGGTACTC
+
BBB@@?AAAA:ABC:B??<@@?99234444
@31DOL:00347:00473
ACGAGTGCGTTCCCCACTGTCGT
+
AAB?ABCA77,111+1////99:
@31DOL:00348:00457
ACGAGTGCGTCCCATGTCGTAGGTACTC
+
BCACCC==:444-9@A99<@@F>@A@A@
@31DOL:00349:00481
AGCACTGTAGCTGTCACTAGTTACTTGT
+
;;@@=AEABBCA??@BC=AAA?BBJ@CC
@31DOL:00300:00531
CGTGTCTCTAGGCACAGGATTTTGTGTAG
+
=<CCCCCCECC>A;99><9999,4999:B
@31DOL:00300:00548
ACGAGTGCGTTCCCCATGTCGTAGGTACTC
+
BA?AABBBBC@CBB9B@??DBCBBABAAAC
@31DOL:00301:00503
ACGAGTGCGTTCCCCATGTCGTAGGTACTC
+
BB>??BCBBBAAA?6?=??DCCCI@B@@@C
@31DOL:00302:00502
ACGAGTGCGTTCCCCATGTCGTAGGTACTC
+
AA?AABCBBA=?=92?9;;CDCCCCA;<<C
@31DOL:00302:00504
ACGAGTGCGTTCCCCATGTCGTAGGTA
+
<CCBB?CBA=2444/9991<<:11,./
@31DOL:00302:00546
ACGCTCGACATGCCCAGGTACAGGAG
+
BCB?@AAAA@@BBB?BB>BBBBB@@A
@31DOL:00302:00548
ACGAGTGCGTTCCCCATGTCGTAGGTACTC
+
BB>??ABBBC@DCB9D??>=@@==;>9999
@31DOL:00305:00536
TATACGTCTCCTTCCTTAGTTACTTCA
+
BBBBBCBBBB@CBC@C@BBB?BBA?BC
@31DOL:00309:00515
ATCAGACACGGACACAGCAGC
+
@@CBAB@BCD?BB@AADCBBB
@31DOL:00310:00513
ACGAGTGCGTTCCCCATGTCGTAGGTACTC
+
BA???BCBBC@CBB9B;;9?BB??<?;;;?
@31DOL:00311:00528
AGCACTGTAGCTGTCACTAGTTACTTGT
+
<<CCCCDABBBA@@@BCCEAB@BAA?BC
@31DOL:00312:00507
ACGAGTGCGTTCCCCATGTCGTAGGTACTC
+
BB?AABCB?=6944,9=@@BBBCCAA@@@C
@31DOL:00314:00532
TAGTATCAGCCTCGCCATGACGAAGGTATTCC
+
BAEBCCCCBCABB?@>@BBBCCC@FCBBBAC?
@31DOL:00318:00543
AGCACTGTAGCTGTCACTAGTTACTTGT
+
<<CDCBAABBB@@@@BCCD@?=?>>=@C
@31DOL:00319:00543
ACGAGTGCGTTCCCCATGTCGTAGGTACTC
+
BA?AABCB@=6994,9?ABCCCCCAA?@@C
@31DOL:00320:00502
TGATACGTCTCCTTCCTTAGTTACTTCA
+
BBBBBBBA@AB@D@C@B@BBB@BBB@BC
@31DOL:00320:00542
CGTGTCTCTAGGCACAGGATTTTGTGTAG
+
@@AABBCDCBB@BBBB@>9;991;BBCDC
@31DOL:00324:00524
ATCAGACACGGACACAGCAGAACACAC
+
BBBBBBBBBB>AABBDBCBBB@BBBBA
@31DOL:00326:00502
ACGAGTGCGTTCCCCATGTCGTAGGTACTC
+
B@>@BBBA992444,9@@ACCCCC@ABBBC
@31DOL:00327:00524
ACGAGTGCGTTCCCCATGTCGTAGGTACTC
+
BBBBBBCCBBAA??6?9;;@BA@@=?<;;A
@31DOL:00327:00541
ACGAGTGCGTTCCCCATGTCGTAGGTACTC
+
BBBBBBCB==;=992?9;;@BBAB>AAEBC
@31DOL:00328:00503
TGATACGTCTCCTTCCTTAGTTACTTCA
+
BBBBABCA@ACBEBCAE?>@H=AAC@CC
@31DOL:00334:00536
CGTGTCTCTAGGCACAGGATTTTGTGTAGAGG
+
A>BBBCCCBBA@BCBBC@BBBA9?@;449992
@31DOL:00335:00524
ATATCGCGAGGGTATGGAAGACTCTATA
+
B?ABBBCDDCC@CBBB>A>BBBBC@@@?
@31DOL:00336:00548
ACGAGTGCGTTCCCCATGTCGTAGGTACTC
+
AA>?BBBB@@>@BB:C=?>BBBBB@@9:;B
@31DOL:00342:00521
ACGAGTGCGTTCCCCATGTCGTAGGTACTC
+
?@>?BBCBB====9299@@BBB@B>A@@@B
@31DOL:00347:00531
ACGAGTGCGTTCCCCATGTCGTAGGTACTC
+
BBBBBBBBAA?ACC:C:::?A@8:8;;;9A
@31DOL:00347:00545
ACGAGTGCGTTCCCCATGTCGTAGGTACTC
+
BBAABBDBBB?CBB9B@@@BBBCB@C;<<C
@31DOL:00301:00550
TAGTATCAGCCTCGCCATGACGAAGGTATTCC
+
BDCBBBDCAA@?A;99;BB>A;:6;>>>>695
@31DOL:00302:00550
ACGCTCGACATGCCCAGGTACAGGAG
+
BBBBBBBBBDDFFC>BB@DBBBB?BB
@31DOL:00303:00554
TGATACGTCTCCTTCCTTAGTTACTTCA
+
BCBBBBBBBAA@B@B@B@?AB@CCD@CD
@31DOL:00303:00599
ACGAGTGCGTTCCCCATGTCGTAGGTACTC
+
AA?@@BCBCC?AA?6AAAABCCCB@BFABC
@31DOL:00306:00559
ATCAGACACGGACACAGCAGAACACAC
+
AAB@AABBBC@BBAAACCCBB@BBBBB
@31DOL:00306:00562
AGCACTGTAGCTGTCACTAGTTACTTGT
+
<?EDCBACAAAAAAAABBDBB?BCB@CB
@31DOL:00310:00567
ACGCTCGACATGCCCAGGTACAGGAG
+
BBB@@B@BBDBBBBBCB@DBBBB@CC
@31DOL:00312:00550
ACGAGTGCGTTCCCATGTCGTAGGTACTC
+
AC@@@B@>>A59914444;994=774448
@31DOL:00312:00578
ACGAGTGCGTTCCCCATGTCGTAGGTACTC
+
BB?@@BBBDB?BB?6BAAABCCCB@AA@@C
@31DOL:00312:00597
TGATACGTCTCCTTCCTTAGTTACTTCA
+
CNFCCA@AAADADAE@C@A?=;@@@=@A
@31DOL:00324:00573
ACGAGTGCGTTCCCCATGTCGTAGGT
+
BBB???CB?@5999,444/667//,.
@31DOL:00325:00572
ACGAGTGCGTTCCCCATGTCGTAGGTACTC
+
C:::>>99895999/4449?>;;<>;;9<D
@31DOL:00329:00594
CGTGTCTCTAGGCACAGGATTTTGTGTAG
+
ACBCCCBABCCBCFB>>;9944/9A?>9>
@31DOL:00330:00557
TACTGAGCTACACACACAGAAAGATTGGT
+
A@@@AABA?AAAAADB@A944-9>>;>A@
@31DOL:00332:00555
ACGAGTGCGTTCCCCATGTCGTAGGTACTC
+
@A?>>>AA@@?@CD:D<<<A@@9968999>
@31DOL:00332:00559
ACGCTCGTACCATGCCAGGTAGCAGAGAC
+
;;01/8/44964;88-1/,///,/////.
@31DOL:00333:00562
TCTCTATGCGCTCCAACATGATCTAAGGT
+
94444449@@@>>5924444444:92424
@31DOL:00333:00582
AGCACTGTAGCTGTCACTAGTTACTTGT
+
<@CCA@BCCCDCBBCBCCDD?=?@>=@C
@31DOL:00334:00592
ACGAGTGCGTTCCCCATGTCGTAGGTACTC
+
:9388448442944,4444:944;<7848=
@31DOL:00335:00577
ACGAGTGCGTTCCCACTGTCGTAGT
+
BBB@AA=::?599044444446//.
@31DOL:00335:00585
TGATACGTTTCCTTCCTTAGTTACTTCAGTGC
+
BBBBBB::::<CIAA@DBDAB?BBB@ABBBBB
@31DOL:00340:00573
ACGAGTGCGTTCCCCATGTCGTAGGTACTC
+
BA?@BBCBBB?BBB9B@@?BBC@=<@;;;?
@31DOL:00341:00568
TATGAGCTACACACACAGAAAGATTGGT
+
A@BBABBBBBBBBCC@A9996;>>=B@C
@31DOL:00341:00588
ACGAGTGCGTTCCCCATGTCGTAGGTACTC
+
BBB?BBCBBC@DDB9D??>@BB@B>A@A@C
@31DOL:00342:00581
CGTGTCTCTAGGCACAGGATTTTGTGTAG
+
B@BABCDCCD@>?BA==>;;441;BBCCC
@31DOL:00342:00583
ACGAGTGCGTTCCCCATGTCGTAGGTACTC
+
BBB@@BBBAA>ACC:C<<<CBB9;88999>
@31DOL:00343:00556
CGTGTCTCTAGGCACAGGATTTTGTGTAG
+
@B@BBBBBBBB?ABBBB@BBBC:BCCCCC
@31DOL:00348:00575
ACGAGTGCGTTCCCCATGTCGTAGGTACTC
+
BB?AABCBDC?DBB9B@@?CDC?A?A9<;B
@31DOL:00300:00629
ACGAGTGCGTTCCCCATGTCGTAGGTACTC
+
BBABABDB@@6994-99<<BBB99589949
@31DOL:00300:00633
TCTCTATGCGCTCCACATGTCTAAGGT
+
BBCCBBACCDCDC@ECDBB=?==;@=@
@31DOL:00302:00608
ATCAGACACGGACACAGCAGAACACAC
+
AADABAABBB>ABDBBACCCB@CB@?9
@31DOL:00302:00629
ACGCTCGACATGCCCAGGTACAGGAG
+
?A?BB;;113HLLJACCBBCBAA@AD
@31DOL:00303:00647
ACGAGTGCGTTCCCCATGTCGTAGGTACTC
+
BBB@@BBBBC@CBB9BBCCCBBBB@A9;;B
@31DOL:00306:00614
ATCAGACACGGACACAGCAGAACACAC
+
@BB::=@BC?799>==;=:9;>AAA?@
@31DOL:00306:00628
TAGTATCAGCCTCGCCATGACGAAGGTATTCC
+
BBCCCBGAAA@BBBB?BCC@@<:6<?@B@=A=
@31DOL:00307:00611
ACGAGTGCGTTCCCCATGTCGTAGGTACTC
+
@A@BBBBA@@>A??9B<=<CCBAA>;;;9>
@31DOL:00307:00622
TACTGAGCTACACACACAGAAAGATTGGT
+
C@A@CECBBBBBBBB?:;988099969<@
@31DOL:00309:00610
ACGAGTGCGTTCCCCATGTCGTAGGTACTC
+
CBB?BBCDBB>AAA6?AA@ABB@B?@@@BA
@31DOL:00309:00625
TGATACGTCTCCTTCCTTAGTTACATTCAGTC
+
9<;??9=444;2424242344784//,,0,,,
@31DOL:00311:00616
TCTCTATGCGCTCCACATGTCTAAGGT
+
CCCCBBBBBCCCC?CCCBC@AEC@CBC
@31DOL:00314:00608
ACGAGTGCGTTCCCCATGTCGTAGGTACTC
+
BCCBB>@@BA5999/9@@@AAA99489849
@31DOL:00317:00618
ATCAGACACGGACACAGCAGAACACAC
+
BBCBAACBBC?BDBCCCEDCB@BBCBB
@31DOL:00318:00628
ATATCGCGAGGGTATGGAAGACTCTATA
+
AACBBBBBCCD@B?9969;@@BCC;:;<
@31DOL:00326:00635
ACGAGTGCGTTCCCCATGTCGTAGGTACTC
+
BBB??BBBBB@BCC:DBBBCBBBCAA?@@C
@31DOL:00330:00603
TACTGAGCTACACA
+
44444//-,,,,*,
@31DOL:00330:00604
ACGAGTGCGTTTTTTTTTTTTTCCCCCCCCCCATGTCTAGGTACTCATCACCGACTGCC
+
497844444499994444444"444444444"494447/.,.///..7679137;67:C
@31DOL:00332:00620
ACGAGTGCGTTCCCCATGTCGTAGGTACTC
+
CCA@?@DCCB9999/9999>:;44234444
@31DOL:00336:00646
CGTGTCTCTTACGC
+
,,,,,2/,,*,,,,
@31DOL:00338:00642
ACGAGTGCGTTCCCCATGTCGTAGGTACTC
+
BBB@@ACBBA6:44/99<9@@@98478444
@31DOL:00342:00609
TAGTATCAGCCTCGCCATGACGAAGGTATTCC
+
=@CCCADABB?@@@@=@BCCCADADAABC<<9
@31DOL:00344:00643
TACTGAGCTACACACACAGAAAGATTGGT
+
BAA>AABAAABBBCB@4499909>>;?>A
@31DOL:00300:00691
ATCAGACACGGACACAGCAGAACACAC
+
A@B@BABBBB@BBABABBCBB@AABBB
@31DOL:00301:00682
ACGAGTGCGTTCCCCATGTCGTAGGTACTC
+
AA?AAAAAAA?ACD:E:::BBB=>?@:;;A
@31DOL:00304:00655
ACGAGTGCGTTCCCCATGTCGTAGGTACTC
+
AA??BBCA992444-9B@AABBBB?@@@BC
@31DOL:00304:00694
TAGTATCAGCCTCGCCATGACGAAGGTATTCC
+
BBCABACAA@>@A;96;BC>?;:29;>@@696
@31DOL:00313:00678
ACGAGTGCGTTCCCCATGTCGTAGGTACTC
+
ABAABBBB@@?@CF:AA@ACBB98689999
@31DOL:00317:00683
ACGAGTGCGTTCCCCATGTCGTAGGTACTC
+
AA?AAAAA@@?@CF:DBAABDB=;<;9;;A
@31DOL:00317:00695
ACGCTCGACATGCCCAGGTACAGGAG
+
BBBBBBBCCCA;;;89B?BBBAB?CC
@31DOL:00321:00678
ACGAGTGCGTTCCCCATGTCGTAGGTACTC
+
@@?@@@AAAA@ACF:D;::BCB8:6:999@
@31DOL:00322:00669
ACGAGTGCGTTCCCCATGTCGTAGGTACTC
+
BB?AABCA992444,9@@?ACBBB?ABBBC
@31DOL:00327:00654
ATATCGCGAGGGTATGGAAGACTCTATA
+
BB??@CDCCCC?CDEB?B?BBBBBAA=>
@31DOL:00330:00664
ACGAGTGCGTTCCCCATGTCG
+
BBAABBDB@;2///+111--,
@31DOL:00330:00697
TGATACGTCTCCTTCCTTAGTTACTTCA
+
BBA@BBCBBCC@EAC@BCC?>=?@?=AF
@31DOL:00332:00683
AGCACTGTAGCTGTCACTAGTTACTTGT
+
<<DCCD@ABBBBBBDBCDF@?=@AA?BC
@31DOL:00332:00689
ACGAGTGCGTTCCCCATGTCGTAGGGTACTC
+
@@?AABBBBB@CDD:DCCCBBBBAB>BB?@@
@31DOL:00333:00673
ACGAGTGCGTTCCCCATGTCGTAGTACGTC
+
BBB??@BBCC=?==4?9<1>><--,,,,,0
@31DOL:00335:00696
ACGAGTGCGTTCCCCATGTCGTAGGTACTC
+
B@??BBBDBBAA??6?;;;AB@9:6:999@
@31DOL:00336:00680
TCTCTATACGCTCCACATGTCTAAGGT
+
DBBAAACCCBCBBABCBA;99>?5929
@31DOL:00336:00690
ACGAGTGCGTTCCCCATGTCGTAGGTACTC
+
BBBBBBCDDDDEIF9DAAAAC@A?>;;;B@
@31DOL:00338:00668
ACGAGTGCGTTCCCCATGTCGTAGGTACTC
+
AA?AAACBBB=?==6==@>ACB??;?:;;A
@31DOL:00339:00658
ATCAGACACGGACACAGCAGAACACAC
+
B@BBBBBBAB?AB>=9;11--8--***
@31DOL:00339:00681
TCTCTATGCGCTCCACATGTCTAAGGT
+
BBCCCCCCBAAAA@DDFBB;<<BCB@C
@31DOL:00339:00695
ACGAGTGCGTTCCCCATGTCGTAGGTACTC
+
AA?@BBCB?=;=9=69=@@BBB@A<@:;;A
@31DOL:00342:00656
ACGAGTGCGTTCCCCATGTCGTAGGTACTC
+
??BBBB@>>>@CDD:C>?3>@>10,.////
@31DOL:00342:00662
ATATCGCGAGGGTATGGAAGACTCTAT
+
BBBAABDCCCC?CCCD?A?ABBCB>>@
@31DOL:00343:00661
ACGAGTGCGTTCCCCATGTCGTAGGTACTC
+
BB>ABBDB==2444,9=>=@@BAB@AAAAC
@31DOL:00344:00681
ACGAGTGCGTTCCCCATGTCGTAGGTACTC
+
BBBBBBA>>@5999/9@@>>@BAA?BAAAC
@31DOL:00344:00693
AGCACTGTAGCTGTCACTAGTTACTTGT
+
AACDCCCCCCDCCCC?AACAA@BBB@AA
@31DOL:00345:00657
TACTGAGCTACACACACAGAAAGATTG
+
9;;;;>C<:11/664444444-44424
@31DOL:00346:00658
TCTCTATG
+
BBCCA@AC
@31DOL:00346:00666
ACGAGTGCGTTCCCCATGTCGTAGGTACTC
+
AABCCAAABBBCEC9B<<1<;:10,.6///
@31DOL:00347:00676
ACGAGTGCGTTCCCCATGTCGTAGGTACTC
+
BB@>@BDB@@6:44,9?ABBCCCB@BBBBB
@31DOL:00348:00663
TCTCTATGCGCTCCACATGTCTAAGGT
+
CCCBDBCCBBCBBEBCDDC@@AB?C?C
@31DOL:00302:00739
TAGTATCAGCCTCGCCATGACGAAGGTATTCC
+
>==9;<;B>@=>999:<<BCECCAC;>99595
@31DOL:00304:00713
ACGAGTGCGTTCCCCATGTCGTAGGTACTC
+
AB?AABBBDB?BAA9A???BCCBC@B;<<B
@31DOL:00304:00726
AGCACTGTAACTGTCAATAGTTACTTGT
+
B?@ADECCC?BBAAAB@BCAGABBB@AA
@31DOL:00305:00704
TCTCTATGCGCTCCACATGTCGTACTG
+
BBCCA@ACCDCBB@CBBBCDCCCCDDC
@31DOL:00308:00728
AGCACTGTAGCTGTCACTAGTTACTTGT
+
<<DCCD@A@BBA@@@ABBDBB?BBB@BB
@31DOL:00311:00717
ACGAGTGCGTTCCCCATGTCGTAGGTACTC
+
AABBBBCBDE?A??6?;<<@@A11,01///
@31DOL:00312:00720
TACTGAGCTACAAACACAGAAAAGATTGCT
+
BBABABD>9;444-9ADB9999-9>><ADC
@31DOL:00314:00700
ACGAGTGCGTCCCATGCTCGT
+
?;394444444:6:88/////
@31DOL:00314:00749
TCTCTATGCGCTCCACATGTCTAAGGT
+
BCCB::<A@A@;96<CBBBBB:;8<@C
@31DOL:00315:00708
ACGAGTGCGTTCCCCATGTCGTAGGTACTC
+
<BCBBBBCBC?CCC:BBC=:::10,.////
@31DOL:00315:00745
ACGAGTGCGTTCCCCATGTCGTAGGTACTC
+
AA?AABCB?=6:44,9?ABBDCCC@B@A@C
@31DOL:00317:00702
AGCACTGTAGCTGTCACTAGTTACTTGT
+
@ACDHD@@A@ACBCDBBBBBECEBB>BF
@31DOL:00318:00748
ACGAGTGCGTTCCCCATGTCGTAGGTACTC
+
BA?ABBCBA=====2@>ABCCCCB@C?@@C
@31DOL:00319:00728
CGTGTCTCTAGGCACAGGATTTTGTGTAG
+
BBBCEGAAA=A>@@AAA?@@A@4AC@>AC
@31DOL:00320:00730
TAGTATCAGCCTCGCCATGACGAAGGTATTCC
+
BBCABBFBBB@@A@@=@@BCB;:8<?@@A8<8
@31DOL:00323:00721
ACGAGTGCGTTCCCCATGTCGTAGGTACTC
+
?A?AAABBBB@CCB9C::9BCB=>=A:;;A
@31DOL:00325:00702
ACGAGTGCGTTCCCCATGTCGTAGGTACTC
+
BB>@BBCB>;2444,9@>@@CCCC@B@@@C
@31DOL:00326:00710
TAGTATCAGCCTCGCCATGACGAAGGTATTCC
+
B@BAACDCDDAC?AA@BBBCCDCACECCC?B?
@31DOL:00329:00716
TACTGAGCTACACACACAGAAA
+
99;@A@A@A<<=A>=;;----*
@31DOL:00331:00714
ACGAGTGCGTTCCCCATGTCGTAGGTACTC
+
BB?ABBCA992444,9@@>ACBBB@A@@AC
@31DOL:00331:00739
ATATCGCGACGGGTATGGAAGACTCTATAG
+
=@;<9A@@4444-49=BBF@BBBBB;;9B?
@31DOL:00331:00748
ACGAGTGCGTTCCCCATGTCGTAGGTACTC
+
@DBBBBCC<;;=HC:C<<111110,01//6
@31DOL:00333:00709
TCTCTATGCGCTCCACATGTCTAAGGT
+
BBCCBBBCBBBBB@DDCCBBADC@CAC
@31DOL:00334:00744
ATATCGCGAAGGTATGGAAGACTCTAT
+
BAABABC?@>AAA?AA8;8<BBBCBBB
@31DOL:00336:00721
ACGAGTGCGTTCCCCATGTCGTAGGTACTC
+
@A?ABBCB=92999-9>@@CCCCC@A:<;C
@31DOL:00336:00735
ATCAGACACGGACACAGCAGAACACAC
+
BBBBBBBBBB?BCBAAAACBD@CBBBB
@31DOL:00337:00728
ACGAGTGCGTTCCCCATGTCGTAGGTACTC
+
ABAAABBBDC?C??6A<<1>=<10,.////
@31DOL:00339:00749
ACGAGTGCGTCCCATGCTCGTAGTACGT
+
>;.1//////1::::944444//./6.,
@31DOL:00340:00740
ACGCTCGACATGCCCAGGTACAGGAG
+
BB?ABBBCDDCCBC>AB?BBCCC@AA
@31DOL:00340:00748
ACGAGTGCGTTCCCCATGTCGTAGGTACTC
+
?@?ABBCB=92444,9>>@BCCCC@>:<<C
@31DOL:00344:00706
ACGAGTGCGTTCCCCATGTCGTAGGTACTC
+
?@?AABABBB@CCC:C:;;?@@98589999
@31DOL:00344:00746
ACGAGTGCGTTCCCCATGTCGTAGGTACTC
+
?@?BBABBBB=?==699@@=@A=<;?;;;C
@31DOL:00346:00748
ATGAGTGCGTTCCCCATGTCGTAGGTACTC
+
C@@ABAAACE?CCB7B;;;AA@9858999B
@31DOL:00346:00749
ACGAGTGCGTTCCCCATGTCGTAGGTACTC
+
AA?ABBCBBA=?=92==@@BCCCC@C;<<C
@31DOL:00348:00745
ACGAGTGCGTTCCCCATGTCGTAGGTACTC
+
BB?@BBCA992444,9@@ACCCBB@ABBBC
@31DOL:00300:00799
ACGAGTGCGTTCCCCATGTCGTAGGTACTC
+
AA?AAABBBB=@==6==>?DCCCC@A?@@C
@31DOL:00301:00761
ACGAGTGCGTTCCCCATGTCGTAGGTACTC
+
BBBBBB@@@A@ADD:C::9?CB=?<>999>
@31DOL:00303:00790
ACGAGTGCGTTCCCCATGTCGTAGGTACTC
+
BBBAAABBDC?A??6?;;;@@@98589998
@31DOL:00304:00784
ACGAGTGCGTTCCCCATGTCGTAGGTACTC
+
AA?AABCBBA=?==6==@?BCCCC@A9;;C
@31DOL:00306:00794
TACTGAGCTACACACACAGAAAGATTGGT
+
BB@AAABA?A@@@AC@;;444-99959<;
@31DOL:00308:00792
TCTCTATGCGCTCCACATGTCTAAGGT
+
BBCBA@ACCBDAB@CCAAAAABB@BAC
@31DOL:00311:00757
ACGCTCGACATGCCCAGGTACAGGAG
+
AA?AAA@BBCBBCBBCB@BBBCB@CB
@31DOL:00311:00786
ACGAGTGCGTTCCCCATGTCGTAGGTACTC
+
BBBBBB@@@@@AFD:D@@?@B@>;<@:;;A
@31DOL:00312:00789
ACGAGTGCGTTCCCCATGTCGTAGGTACTC
+
BA???BCC@=6444,9@A@BCCCC@@@@AC
@31DOL:00314:00754
ACGAGTGCGTTCCCCATGTCGTAGGTACTC
+
>>?AABBCBB?CBA9D???>CB@;=@:;;A
@31DOL:00315:00750
ACGAGTGCGTTCCCCATGTCGTAGGTACTC
+
BB?@BBCB=92444,9A@ABCGCC@?@@@F
@31DOL:00315:00770
TAGTATCAGCCTCGCCATGACGAAGGTATTCC
+
BBC@AAIAA@?>A;97;>@@@9429<@@@695
@31DOL:00315:00777
ACGAGTGCGTTCCCCATGTCGTAGGTACTC
+
@A?AAAABBE@CCC9C@@@CDB??>>9;:@
@31DOL:00315:00798
ATCAGACACGGACACAGCAGAACACAC
+
BBBBBBBBBB?BB@@@BCCBD@??CBC
@31DOL:00316:00795
TACTGAGCTACCACACACAGA
+
@@;99@@98449/////////
@31DOL:00317:00763
ATATCGCGAGGGTATGGAAGGCTCTATAGAGG
+
B99<@AADAA=:?@985959<@@AA@@D<:;@
@31DOL:00317:00787
CGTGTCTCTAGGCACAGGATTTTGTGTAG
+
BBCDCB@??9959@@AC@CGCD:GBBCED
@31DOL:00320:00773
ACGAGTGCGTTCCCCATGTCGTAGGTACTC
+
AA?AABBBBB@CCC:D;:;@@@97489999
@31DOL:00320:00775
ACGAGTGCGTTCCCCATGTCGTAGGTATC
+
BBBBBBBBBB@BDC:D@?@BBA:98;@@>
@31DOL:00322:00758
ACGAGTGCGTTCCCCATGTCGTAGGTACTC
+
B@?@BBCA992444,9@@?ACBCC@@@@@C
@31DOL:00322:00771
ACGAGTGCGTTCCCCATGTCGTAGGTACTC
+
AA?@@BCB=:2444,9@@@BCCCCABAA@C
@31DOL:00322:00777
ACGAGTGCGTTCCCCATGTCGTAGGTACTC
+
AA?ABBCB=92444,9?A@BDBCC@A:<<C
@31DOL:00322:00782
CGTGTCTCTAGGCACAGGATTTTGTGTAG
+
ABBBBCCCBAA?BBB@B<9944,9@ABDE
@31DOL:00324:00781
ACGAGTGCGTTCCCCATGTCGTAGGTACTC
+
?A?ABBCCBA===929=@@BBBCC@B;<<C
@31DOL:00325:00773
TGATACGTCTCCTTCCTTAGTTACTTCA
+
BB:9;@A<<9?@CCC@CBBBA@9<;=99
@31DOL:00328:00771
ACGAGTGCGTTCCCCATGTCGTAGGTACTC
+
BB?AABCB=92444,9@@@BCCCC@A@A@C
@31DOL:00328:00786
ACGAGTGCGTTCCCCATGTCGTAGTAC
+
BBBAAABBHC>@==4?991<<8*****
@31DOL:00329:00753
TCTCTATGCGCTCCACATGTCTAAGGT
+
BBCCA@ACBBCBB@CDDBAAAAA?B@C
@31DOL:00329:00766
AGCACTGTAGCTGTCATTAGTTACTTGT
+
<=DHEEDAAABBBB@BC@CCA?@995;B
@31DOL:00329:00779
ACGAGTGCGTTCCCCATGTCGTAGGTACTC
+
BB?@@BCB?=6:44,9=>@BCBCC@ABBBC
@31DOL:00330:00781
ACGAGTGCGTTCCCCATGTCGTAGGTACTC
+
AA?AABBBBB@CCB:D????BCB>?B:<;C
@31DOL:00332:00766
ACGAGTGCGTTCCCCATGTCGTAGGTACTC
+
BB?ABBCB?=6:44,9=@@BBECE@B;<<C
@31DOL:00333:00790
AGCACTGTAGCTGTCACTAGTTACTTGT
+
:<CCEC@A@B@A@@@BCCEAB@B@@>AC
@31DOL:00334:00776
ACGAGTGCGTTCCCCATGTCGTAGGTACTC
+
AA?ABBCB=92444,9=@@BBCCC@A?@@C
@31DOL:00335:00771
TAGTATCAGCCTCGCCATGACGAAGGTATTCC
+
BBC?@AFBBB>>>;96;@C>?;:29<@@@696
@31DOL:00335:00773
GCTCGACATGCCCAGGTACAGGAGACTG
+
@ABB??AABCCC?CCABBBCDBCBAAAB
@31DOL:00335:00781
TCTCTATGCGCTCCACATGTCTAAGGT
+
BBCCA@ACDCCBB?BDCBEDBDB@C@C
@31DOL:00337:00767
CGTGTCTCTAGGCACAGGATTTTGTGTAG
+
AABABDCDABB?ABBCC@CCCC9EAACCC
@31DOL:00338:00785
CGTGTCTCTACGGCACAGGATTTTGTGTAG
+
@BAAADA<<<99@BBBBBBCFDE9>=<9AA
@31DOL:00338:00799
TGATACGTCTCCTTCCTTAGTTACTTCA
+
BBB@BBCBBBC@CBC@C@B@@>@DC@BC
@31DOL:00339:00750
TTATGCGCTCCACATGTCTAAGGT
+
@=ABBCCDBC=?ABBAAAAA?ABC
@31DOL:00339:00785
TACTGAGCTACACACACAGAAAGATTGGT
+
@@@@BBD@BBBBAAD@;;444-9>>;@@C
@31DOL:00339:00792
ACGAGTGCGTTCCCCATGTCGTAGGTACTC
+
AA?AABCB=92444,9@ABCCCCE@A@@@C
@31DOL:00340:00765
TCTCTATGCGCTCCCACATGTCTAAGGTA
+
44444444944444-4444;444424249
@31DOL:00340:00772
ACGAGTGCGTTCCCCATGTCGTAGGTACTC
+
:979?CHDCB@DDC9B;;;@@@@A>ACBBC
@31DOL:00341:00759
ACGAGTGCGTTCCCCATGTCGTAGGTACTC
+
BB?@BBCB992444,9@@>@BBAB@@@@@C
@31DOL:00341:00767
ACGAGTGCGTTCCCCATGTCGTAGGTACTC
+
BB?ABBC@992444,9>>>ABBCC@B;<<D
@31DOL:00341:00772
AGCACTGTAGCTGTCACTAGTTACTTGT
+
<<CCCB@A@BBA@@@@CCE@@@ABB?BC
@31DOL:00342:00779
ACGAGTGCGTTCCCCATGTCGTAGGTACTC
+
?@?ABBCA992444,9@@>BBCCC@@@@@C
@31DOL:00342:00787
ATCAGACACGGACACAGCAGAACACAC
+
BBBBBA@@BB@BCBB@AACCE@CBBBB
@31DOL:00342:00791
ACGAGTGCGTTCCCCATGTCTAGGTACTC
+
[truncated: 673,346 more chars]
