# Supplementary material for: The Sequencing Bead Array (SBA), a Next-Generation Digital Suspension Array
Source: PLoS One. 2013 Oct 7;8(10):e76696. doi: 10.1371/journal.pone.0076696 (PMC3792038; doi:10.1371/journal.pone.0076696)
Supplement: Data S1 — Raw sequencing data files for presented experiments. The compressed file contains a table of content for all files included (0. TOC Supporting Data Files.txt) and raw sequencing data (PGM Torrent Suite run reports, FASTQ files and Sphix generated CSV files) for experiments presented in Figure 2 and Figure 3 (same data set as Figure S1). (ZIP) [file pone.0076696.s001.zip › Supporting Data Files/2. Figure 3 and S1/2.1 Figure 3 and S1 files/2.2 FASTQ/5_OM-1452_TS-342.fastq]

@7RKH4:00009:00047
ACGCTCGACATGCCCA
+
=@@@CB;;<@@BBB>B
@7RKH4:00010:00048
TGATACGTCTCCTTCCTTAGTTACTTCA
+
B=?=B@;;<=:9:242494442444244
@7RKH4:00011:00047
ACGCTCGACATGCCCAGGTACAGGAG
+
9;;<BBCB<;;>>>:995;BCCFCC<
@7RKH4:00012:00019
TCTCTATGCGCTCCACATGTCTAAGGT
+
?BBCCCBBBBDCC@@AABCCEDD@C>?
@7RKH4:00012:00045
ACGCTCGACATGCCCAGGTACAGGAG
+
9;;;AAA@BA<==DBCCADBBBD?AA
@7RKH4:00013:00044
ACGCCCAGGTACAGGAGACTG
+
4989909A<BCCCD@CECBBB
@7RKH4:00014:00010
TCTCTATGCGCTCCACACTGTCTAAGGT
+
///:@444A9999599944;9100,0,.
@7RKH4:00014:00013
ACGCTCGACATGCCCAGGTACAGGAG
+
8>@BC?AACBBDDC?:9;;ABCFACB
@7RKH4:00014:00018
ACGCTCGACATGCCCAGGTACAGGAG
+
49B@@@CCDEBBBB@BC@BBBCC@B?
@7RKH4:00014:00042
TAGTATCAGCCTCGCCATGACGAAGGTATTCC
+
>>;;<@?99959AAA@C=>;;1/,1,/77:@?
@7RKH4:00015:00007
ACGCTCGACATGCCCA
+
49;;<ABBECCCCH?C
@7RKH4:00015:00011
ACGCTCGACATGCCCAGGTACAGGAG
+
94;<CBBDCBBBCC?CBA9:<AA?@;
@7RKH4:00017:00044
ACGCTCGACATGCCCAGGTACAGGAG
+
:4:;@AACCCBBBD>CC@C:<=CACC
@7RKH4:00018:00009
ACGAGTGCGTCCATGCTCGTAGTACGTC
+
4984444494424;;41//111.66...
@7RKH4:00018:00044
ACGCTCGACATGCCCA
+
B>>@?BCCDGCCCC:<
@7RKH4:00018:00045
ACGCTCGACATGCCCAGGTACAGGAG
+
9;;BCBBBDCABBDA@?=@@AAB?B;
@7RKH4:00019:00016
ACGCTCGACATGCCCAGGTACAGGAG
+
BBABCDECCB???B>BB@AABCFCC;
@7RKH4:00020:00013
ACGCTCGACATGCCCAGGTACAGGAG
+
8=@ABBCCCBBBCB>=><><@?FAB;
@7RKH4:00022:00034
ACGCTCGACATGCCCAGGTACAGGAG
+
>@ABBCCCCB:<>GACC@CCBBC?BA
@7RKH4:00022:00046
TCTCTATGCGCTCCACATGTCTAAGGT
+
99AAAABABBDCC?BB@<;;@@A@C@C
@7RKH4:00022:00047
AGCACTGTATCTGTCACTAGTTACGTTGTG
+
//6//16@B999888/11:2228/1/5688
@7RKH4:00023:00036
ACGCTCGACATGCCCAGGTACAGGAG
+
9;<<CBBC=<<<AC:@@=@AACCCCA
@7RKH4:00025:00023
ACGCTCGACATGCCCAGGTACAGGAG
+
=;;;BBBBBB@99919><>@BBDCAB
@7RKH4:00025:00043
ACGCTCGACATGCCCAGGTACAGGAG
+
B::;DBBBCDCCCC@CC:;;;9@;>9
@7RKH4:00026:00004
CGCTCGACATGCCCAGGTACAGGAGGACTG
+
>>>ABAAAFBBBC@@A=AAAAC@CC?BBBB
@7RKH4:00026:00045
ACGCTCGACATGCCAGTACAGGA
+
49899994/,,((((((*,66,4
@7RKH4:00027:00036
ATATCGCGAGGGTATGGAAG
+
889>>>@9999-/,,222*,
@7RKH4:00027:00040
ACGCTCGACATGCCCAGGTACAGGAG
+
9;ABCBCCCBABBC>CB@BBCCCAB>
@7RKH4:00028:00034
AGCACTGTAGCTGTCACTAGTTACTTGT
+
CDDBBBGCHCCB=B@999444244429=
@7RKH4:00028:00044
ACGCTCGACATGCCCAGGTACAGGAGA
+
?ABCCCCB=<<CCC?EDCBBCEIBDAA
@7RKH4:00029:00010
ACGCTCGACATGCCCAGGTACAGGAG
+
?@ABBBBBBCCCCC>@@=@@ABB=AA
@7RKH4:00029:00013
CGTGTCTCTAGGCACAGGATTTGTGTAG
+
B9;<DDAAACC@CFB=A>9991999@B9
@7RKH4:00031:00005
ACGCTCGACATGCCCAGGT
+
/6>>499488///7+/*)*
@7RKH4:00032:00012
ATCAGACACGGACACAGCAGAACACAC
+
483444384421/11/668;@?@@433
@7RKH4:00032:00018
ACGCTCGACATGCCCAGGTACAGGAG
+
?A@ABCDDC@@@CC<@?943999699
@7RKH4:00032:00033
ACGCTCGACATGCCCAGGTACAGGAG
+
A9;;CCCCBBBBBC?BD?BBBBB>BA
@7RKH4:00033:00047
ATATCGCGAGGGTATGGAAGACTCTATA
+
=@@@;99@99919>>>>@>@=7779=79
@7RKH4:00034:00005
CGTGTCTCTAAGCACAGGA
+
>@;<<C?>9<698C>>9:4
@7RKH4:00034:00034
AGCACTGTAGCTGTCACT
+
BBBB;:9;<<9@AABA@@
@7RKH4:00035:00009
TCTCTATGCGCTCCACATGTCTAAGGT
+
94AAAABABCDCCA??ACCCDCC@C?B
@7RKH4:00035:00013
AGTATCAGCCTCGCCACTGGACGAAGGTAGTTCC
+
44;44::4;:A999;1//1,/8//,/78/44992
@7RKH4:00035:00027
ACGCTCGACATGCCCAGGTACAGGAG
+
B9:<BCDCCBBBBCA@?>@9;;EACA
@7RKH4:00036:00011
ACGCTCGACATGCCCAGGTACAGGAG
+
9<@@@CCCBABBCC@CCDBBBDEBCB
@7RKH4:00036:00024
TAGTATCAGCCTCGCCATGACGAAGGTATTCC
+
@AABACDB@A@AFDCDCCCCE>>><>>@C:<8
@7RKH4:00036:00025
TACTGAGCTACACACACAGAAAGATTGGTG
+
A>9:<AA@@@AAA@999>99908<?=@@B@
@7RKH4:00036:00033
ACGCTCGACATGCCCAGGTACAGGAG
+
A;<<CCCCECBBAB@CC@;;=CC>A<
@7RKH4:00037:00006
AGCACTGTAGCTGTCACTAGTTACTTGT
+
99A@;<;@AABCBBC>9/111,1;<-<>
@7RKH4:00037:00018
ACGCTCGACATGCCCAGGTACAGGAG
+
??@?BBCCCDBBCC@CB@BBDDD>A;
@7RKH4:00037:00021
ACGCTCGACATGCCCAGGTACAGGAG
+
B9;<BCCCGA@@@@<@B@CABDCAC;
@7RKH4:00038:00007
ATATCGCGAGGGTATGGAAGACTCTATAG
+
9;BCBBC;;9E199AA=@>@:38377//.
@7RKH4:00038:00010
ACGCTCGACATGCCCAGGTACAGGAG
+
==?@BBBCDFCBB=<997:@BBF@C<
@7RKH4:00039:00004
ACGCTCGACATGCCCA
+
9<CBGA@ACCB@A@<9
@7RKH4:00039:00026
ACGCTCGACATGCCCAGGTACAGGAG
+
??@@BBAAADCCCC@BCA<;?DIAA<
@7RKH4:00040:00022
ACGAGTGCGTTCCCCATGTCGTAGGTACTC
+
=@BBBCA@>=5999/9>>>A<<;C=@@ABB
@7RKH4:00040:00026
ACGCTCGACATGCCCAGGTACAGGAG
+
C@>?CCCBBBABBC@AA?BACCEAC?
@7RKH4:00040:00041
ATCAGACACGGACACAGACAGAACACAC
+
B>@@;;;@AAAC@=@>211>><:==494
@7RKH4:00041:00007
ACGCTCGACATGCCCAGGTACAGGAG
+
9;;<BBA@A@999919>;>8<9B?@>
@7RKH4:00041:00009
ACGCTCGACATGCCCAGGTACAGGAG
+
9;;<CBBBC?>99919@>@BCDC@C@
@7RKH4:00041:00032
ACGCTCGACATGCCAAGGTACAGGAG
+
BBBBBBCB:;:AB?B@C@A@ACC?@;
@7RKH4:00042:00016
ACGCTCGACATGCCCAGGTACAGAAG
+
??BBBBBDC@AACCBCCACCC<<<>@
@7RKH4:00044:00005
CGTGTCTCTAGGCACAGGATTTGTGTAG
+
?@?CDDCCCCD@CC999<99919BA??A
@7RKH4:00044:00031
TAGTATCAGCCTCGCCATGACGAAGGTATTCCATCACCC
+
/112/7:8<B?BBBA8;;;;<CB@D@999;>599>999-
@7RKH4:00044:00037
TGATACGTCTCCTTCCTTAGTTACTTCA
+
BBBB;<<<9ADAD?BACACAA=B@::;9
@7RKH4:00045:00018
AGCACTGTAGCTGTCACTAGTTACTTGT
+
@@@B@BAA<==CCCBA99999699=8=>
@7RKH4:00045:00034
ACGCTCGACATGCCCAGGTACAGGAG
+
=;;<AAAC=<<CCC<BB:<:=9=894
@7RKH4:00045:00049
ACGCTCGACATGCCCAGGTACAGGAGACTG
+
BB@BBBBABDCCCD?CB?BBCBB=?99999
@7RKH4:00046:00015
ACGCTCGACATGCCCAGGTACAGGAG
+
=;:;CCCCC<;<CE<@@;;8???699
@7RKH4:00046:00016
ACGCTCGACATGCCCAGGTACAGGAG
+
9<CBCCCDC:>@GE>BC@;:999244
@7RKH4:00046:00019
ACGCTCGACATGCCCAGGTACAGGAG
+
B@@ACBCCAA@@@A<AA=@?ABB?A;
@7RKH4:00046:00025
ACGCTCGACATGCCCAGGTACAGGAG
+
B???BCCCCBA;;;8;?>BA<==?A@
@7RKH4:00046:00044
TACTGAGCTACACACACAGAAAGATTGGT
+
:=::<CGCCC??:;<B@AAA@<A;;6<>B
@7RKH4:00047:00009
ACGCTCGACATGCCCAGGTACAGGAG
+
9;89@<<9>B999<19@=@;><A?AA
@7RKH4:00048:00014
CGTGTCTCTAGGCACAGGAATTTGTGTAG
+
AC@AAA:<<CC?B><11,1,//+/6///4
@7RKH4:00048:00019
ACGCTCGACATGCCCAGGTACAGGAG
+
CAABDCCCDBBBBA=?A>ABCCCCH;
@7RKH4:00049:00018
ACGCTCGACATGCCCAGGTACAGGAG
+
B@@?CBBBBBCCDG;<<9;8444894
@7RKH4:00049:00019
ACGCTCGACATGCCCAGGTACAGGAG
+
?A@@CABBB<<<CC<AA=A?@99599
@7RKH4:00049:00025
AGCACTGTAGCTGTCACTAGTTACTTGT
+
BB?AAAAAAADBBBE@9499959@@<@A
@7RKH4:00006:00064
ACGCTCGACATGCCCAGGTACAGGAGACT
+
A?;<=A@@BB<9;C=@@>9;<<9?@@<<<
@7RKH4:00007:00078
ATATCGCGAGGGGGGGGGGGT
+
48994;;@/1111//////"/
@7RKH4:00008:00061
TACTGAGCTACACACACAGAAAGATTGGT
+
A>BCDCCBBACBDC::<BBEEBBCB@C8;
@7RKH4:00009:00059
ACGCTCGACATGCCCAGGTACAGGAG
+
=>?@@@BBDBBBBC@CB@B?AADABA
@7RKH4:00010:00085
ACGCTCGACATGCCCCCCCC
+
48><11111<9999999999
@7RKH4:00010:00087
ACGCTCGACATGCCCCCCCC
+
8489999@@A=999999999
@7RKH4:00012:00055
ATCAGACACGGACACAGCAGAACACAC
+
:78:@@?@CC=BB<<=DEAB@@CCBBC
@7RKH4:00013:00082
ACGCTCGACATGCCCA
+
CC@@@BBAAB@;9<19
@7RKH4:00013:00084
ACGAGTGCGTTCCCATGTCG
+
B?>@@@@@@@5990994:;=
@7RKH4:00014:00051
ACGCTCGACATGCCCAGGTACAGGAG
+
?9;<ACCBCC<<<A<@>;>>@9<89A
@7RKH4:00014:00065
ACGCTCGACATGCCCAGGTACAGGAG
+
?9;<CBBBBBA;<<8;A?BBGDK@A@
@7RKH4:00015:00055
ACGCTCGACATGCCCAGGTACAGGAG
+
>@@@BAC@?=>9991995;ACIICFC
@7RKH4:00015:00090
ACGCTCGACATGCCCAGGTACAGGAGACTG
+
:=8;;DCCBBA;<919@<@?A995999991
@7RKH4:00015:00092
ACGCTCGACATGCCCAGGTA
+
@B?ABB>@@@>44;6;@=??
@7RKH4:00015:00097
ACGCTCGACATGCCCCCCCCCCCCCCCAGGTACAGGAGACTTGAT
+
1/4/44999A9999999984444444"442434448944442//,
@7RKH4:00016:00085
ACGCTCGACATGCCCAGGTACAGGAG
+
?98:@AHEEDCBBB=B@<?>@AA@CB
@7RKH4:00017:00054
ACGCTCGACATGCCCAGGTACAGGAG
+
8=@@@=@CDCCCCC@CB?BABCEACC
@7RKH4:00017:00084
ACGCTCGACATGCCCAGGTACAGGAG
+
A9:;BBCBBBCCFD?CA=@?999?@9
@7RKH4:00018:00058
TACTGAGCTCCACACAC
+
1999999///7//4///
@7RKH4:00018:00061
ACGCTCGACATGCCCAGGTACAGGAG
+
BB?ABBCCCBBBCH@CC@CBCBC@@<
@7RKH4:00018:00076
ACGCTCGACATGCCCAGGTACAGGAG
+
CBAABDBDD:;;CCBCB@AACDE@CB
@7RKH4:00019:00093
ATATCGCGAGGGTATGGAAGACTCTATA
+
BBBABBBBDCB=>>BC@C?AA@?@@@@@
@7RKH4:00020:00092
TCTCTATGCGCTCCACATGTCTAAGGTA
+
<99BC@ABDDDCH>AA?9449998=544
@7RKH4:00021:00057
TGATACGTCTCCTTCCTTAGTTACTTCAGT
+
=@>>>><99?B595424988=@>446:444
@7RKH4:00022:00051
ACGAGTGCGTTCCCCATGTCGTAGGTACTC
+
CBAAA@989>6999,4449>AB8;7;;998
@7RKH4:00022:00053
ACGCTCGACATGCCCAGGTACAGGAG
+
=;;<CCCEECDHCH=BB@@@ACDACC
@7RKH4:00022:00067
ACGCTCGACATGCCCAGGTACAGGAG
+
?@@@BBCDGCCCCHBBB?BBDDD@C<
@7RKH4:00022:00087
ACGAGTGACGTTCCCCATGTCG
+
84.///1////777:5:9==AA
@7RKH4:00023:00051
ACGCTCGACATGCCCAGGTACAGGAG
+
9;?@BBBBECCCCE>CB@CABGEFCC
@7RKH4:00023:00055
AGCACTGTAGCTGTCACTAGTTACTTGT
+
:111/1/8@E?@ABCCACB942999599
@7RKH4:00023:00064
ACGAGTGCGTTCCCATGTCGTAGTACTC
+
4;8984999B69919>>>BBBB@?AB>>
@7RKH4:00023:00066
ACGCTCGACATGCCCAGGTACAGGA
+
@AABBACBCCBBCC>B@>?<@?@<>
@7RKH4:00023:00078
ACGCTCGACATGCCCAGGTACAGGAG
+
B?@@CCDGCBB@@A>ACBCCCDC?B@
@7RKH4:00023:00083
ACGCTCGACATGCCCAGGTACAGGAG
+
@<;;AAAABBBCBB?BB@CCFCI?AA
@7RKH4:00024:00053
ACGCTCGACATGCCCAGGTACAGGAG
+
AA@??>@AAACCCDABD?@?@AA>@;
@7RKH4:00024:00054
ACGCTCGACATGCCCAGGTACAGGAG
+
>;;;A@@@BBBAAA<@@=@BEHH@CC
@7RKH4:00024:00058
ACGCTCGACATGCCCAGGTACAGGAG
+
9;@@B@AACCCCCC=BB?BCCCC@A@
@7RKH4:00024:00071
ACGCTCGACATGCCCAGGTACAGGAGA
+
B@@AACCCDCCGCB>BBAA>>9961//
@7RKH4:00024:00080
ATATCGTGACGGAGTAGTGAAG
+
48@@?9444449444:44//,/
@7RKH4:00024:00095
TCTCTATGCGCTCCACATGTCTAAGGT
+
AAECBCBCDBGAA?ABCBCCECC@DBC
@7RKH4:00025:00051
ACGCTCGACATGCCC
+
?;;<CAAAECCCDC?
@7RKH4:00025:00056
ACGCTCGACATGCCCAGGTACAGGAG
+
9;BB@;<<?B@99909?<@>A<<8<@
@7RKH4:00026:00052
ACGCTCGACATGCCCAGGTAAGGAG
+
?@@@CBCCDBEBBB=AA@BB@B@CC
@7RKH4:00026:00057
ACGCTCGACATGCCCAGGTACAGGAG
+
A9<<CCBCD><<>@19969?999<@B
@7RKH4:00026:00060
ACGCTCGACATGCCCAGGTACAGGAG
+
=9;<CCBBBCCCCC@CDBBBCCCACC
@7RKH4:00026:00074
ACGAGTGCGTTCCCCATGATCGTAGGTACTCTA
+
9/.///////,444,/8//////4423484433
@7RKH4:00026:00082
ACGCTCGACATGCCCAGGTACAGGAG
+
=9;<@CCCCC@@ADACC@@@AIC;;<
@7RKH4:00026:00096
ACGCTCGACATGCCCAGGTACAGGAG
+
89?@BBAAABBBDC@BB?;:<B?@A9
@7RKH4:00026:00097
ACGCTCGACATGCCCAGGTACAGGAG
+
?<;;A@<<<BCA@A<;;9<?AACCB@
@7RKH4:00027:00057
ACGCTCGACATGCCCAGGTACAGGAG
+
B?<>CBCCCBBBBC@CB@B@AAHAA@
@7RKH4:00027:00092
TACTGAGCTACACACACAGAAAGATT
+
@@BA9999999@@99944;;;:B>>;
@7RKH4:00028:00098
TAGTATCAGCCTCGCCATGACGAAGGTATTCC
+
89>@@?BB;;=<CBBFC;888//,/7866;?@
@7RKH4:00029:00085
ACGCTCGACATGCCCAGGTACAGGAG
+
;9?AA@@@>@?99919959B@?AC;;
@7RKH4:00030:00059
ACGCTCGACATGCCCAGGTACAGGAGA
+
C@??@<<;<B@==B<@@;::9BBCC<<
@7RKH4:00030:00079
ACGCTCGACATGCCCA
+
A<;:DBBCGCCCCC@D
@7RKH4:00031:00075
ACGCTCGACATGCCCAGGTACAGGAG
+
A9;;CC;;=CCCDCACC@B>BAA?@A
@7RKH4:00032:00073
ACGCTCGACATGCCCAGGTACAGGAG
+
A;;<C<=?DCCBCC>;<:<ACBDB?2
@7RKH4:00033:00084
TAGTATCAGCCTCCCCATGACGAAGGTATTCC
+
9;B@<:?<11,/111*/9;;;49542444242
@7RKH4:00034:00074
TACTGAGCTACACACACAGAAAGATTGGTG
+
@@;;9@?>>>>@9944444;;6999<;;9A
@7RKH4:00035:00076
ACGCTCGACATGCCCAGGTACAGGAG
+
=;;;AAABCC<<<CCCN>BABFFABB
@7RKH4:00035:00079
ACGCTCGACATGCCCAGGTACAGGAG
+
:;@;99AAAAA>@A:??=98499544
@7RKH4:00036:00050
TACTGAGCTACACACACAGAAAGATTGGT
+
CBDBCCEBBBCCCCAAACCGC?BBC@C@B
@7RKH4:00036:00068
ATCAGACACGGACACAGCAGAACACAC
+
?;@B::;CCC;;?DDCBBBBB>BCBAB
@7RKH4:00036:00086
TAGTATCAGCCTCGCCATGACGAAGGTATTCC
+
;;A@<A6;11,/1//:BBCCCCFACCCCB@A8
@7RKH4:00036:00097
ACGCTCGACATGCCCAGGTACAGGAG
+
B:8:BDCCCAA;9919@<>?<<<<=9
@7RKH4:00039:00052
ACGCTCGACATGCCCAGGTACAGGAG
+
98899AA<99@99919>;>899BC@9
@7RKH4:00039:00073
ACGAGTGCGTTCCCCATGTCG
+
?@?>@@ABAB@BBD9AACCBC
@7RKH4:00040:00052
ACGCTCGACATGCCCAGGTACAGGAG
+
C;;<CCDCCABBAA<@@=@BCCCACB
@7RKH4:00040:00057
ATATCGCGAGGTATGGAAGCACTCTAGTA
+
8>9844////,/7//,/,/4443361..4
@7RKH4:00040:00065
TGATACGTCTCCTTCCTTAGTTACTTC
+
CDBB??A?;;<:<>=DH@BCN@CAAAA
@7RKH4:00040:00080
ACGCTCGACATGCCCAGGTACAGGAG
+
?9;;BCCCDD;;<DACC?BBCEDFCA
@7RKH4:00041:00081
TCTCTATGCGCTCCACACTGTCTAAGGT
+
944;4444??49989998894/..,0,.
@7RKH4:00044:00052
ACGCTCGACATGCCCAGGTACAGGAG
+
B::;CBCCCCBBBC@@@>@CCDCACC
@7RKH4:00044:00062
ACGCTCGACATGCCCAGGTACAGGAG
+
DA@@CCDEBBBDCF@ABCADFFDCB<
@7RKH4:00044:00078
TACTGAGCTACACACACAGAAAGATTGGT
+
A9;<AAAA@A@>?9444944469BB@BBC
@7RKH4:00045:00056
ATATCGCGAGGGTATGGAAGACTCTATA
+
BC@@@CAAAAB?BBBBAC@BAACCCA>>
@7RKH4:00046:00063
ACGCTCGACATGCCCAGGTACAGGAG
+
B9;;CAAACBA;;;79=;=@A11,-0
@7RKH4:00046:00068
TCTCTATGCGCTCCACATGTCTAAGGT
+
ABBDCECGBCHDD@AA@@CCCBBBC@C
@7RKH4:00048:00072
ACGCTCGACATGCCCCCCCAGGTACAGGAG
+
//./>>@@BCBBBBBCDG(BB998@9969>
@7RKH4:00049:00070
ACGCTCGACATGCCCAGGTACAGGAG
+
B@>ABCCDCBABBD@CC@CBCCCACC
@7RKH4:00049:00075
ACGCTCGACATGCCCAGGTACAGGAG
+
49;99?A@B@<99A=@@=@?999;?>
@7RKH4:00049:00091
ACGCTCGACATGCCCAGGTACAGGAG
+
;4;<BB@@DA999909?;A<<9C699
@7RKH4:00049:00094
ACGAGTGCGTTCCCCATGTCGTAGGTACTC
+
>A<99<9@@A6999,449994437134497
@7RKH4:00007:00105
CGTGTCTCTAGGCACAGG
+
9AACDCCBCCG@CBA@A@
@7RKH4:00010:00107
ACGCTCGACATGCCCA
+
?;;<BCCCEBBBBFAB
@7RKH4:00014:00122
ACGCTCGACATGCCCA
+
A>>>ABBBCCAABC@C
@7RKH4:00016:00100
ACGCTCGACATGCCCAGGTACAGGAA
+
?;;;ABBBCBBCAA<@@=98***)*)
@7RKH4:00017:00100
ACGCTCGACATGCCCAGGTACAGGAG
+
BB>@@B9;<ABBBC>DC@A?/--+-*
@7RKH4:00020:00118
TAGTATCAGCTCGCCAT
+
BB??:<;=11/6//,49
@7RKH4:00022:00119
ACGCTCGACATGCCCAGGTAC
+
@AABDBAABC:11>111---*
@7RKH4:00027:00101
ACGCTCGACATGCCCA
+
9;;<BCCCCCCBCD?C
@7RKH4:00027:00127
TACTGAGCGTACCACACAG
+
/4999949444424/,,,*
@7RKH4:00027:00148
ACGCTCGACATGCCCCCCCCCCAGGTACAGGAGAC
+
9=?>999ABBCBBCBC@BBBC"@A?BACCD8<;<;
@7RKH4:00028:00132
ACTAGTCTACGTCTATACTC
+
,,,//68///////,,///6
@7RKH4:00031:00112
TCTCTATGCGCTCCACATGTCTAAGGT
+
BBCCCBCBBDDBC@CBB???AAA<A?@
@7RKH4:00031:00135
TAGTATCAGCCTCGCCATGACGAAGGTATTCC
+
;BAA?ABBAA@A@@=5<9949@C=;8949592
@7RKH4:00037:00102
ACGCTCGACATGCCCA
+
>@@@CBCCEBBAA@<@
@7RKH4:00037:00111
TGATACGTCTCCTTCCTT
+
;<;994499495924249
@7RKH4:00038:00110
TGATACGTCTCCTTCCTTAG
+
=@;;9@<99>>69242496/
@7RKH4:00038:00130
TCTCTATGCGCTCCACACTGTCTAAGG
+
///44999@@==B?@@;<11/,**),*
@7RKH4:00042:00107
ACGCTCGACATGCCCAGGTACAGGAG
+
B@@?DBBAB@@@>>:>>=@ABCDFDC
@7RKH4:00042:00108
ACGCTCGACATGCCCAGGTACAGGAG
+
8989>@@BCGCBBB=CB@CCCCCBBB
@7RKH4:00043:00107
ACGCTCGACATGCCCAGGTACAG
+
9934444/////66568583444
@7RKH4:00045:00124
ACGCTCGACATGCCCAGGTACAGGAG
+
=8@BEBBBC;9;=>:?>7;;BCDFHC
@7RKH4:00046:00144
ACGCTCGACATGCCCAGGTACAGGAG
+
BBBBBBBBAAAAAA<AA?BBADBBCC
@7RKH4:00049:00114
ACGCTCGACATGCCCAGGTACAGGAG
+
9;;<CBCCEB?AAE>BB>@@AACECC
@7RKH4:00012:00174
ACGCTCGACATGCCCAAGGCACAGGAGACTG
+
=9;<CBB@99=8881959<@?B@@=@B@><7
@7RKH4:00020:00177
ACGCTCGACATGCCCAGGTACAGGAGAA
+
9;;;A@ACE<<<CB<@A<98///,///,
@7RKH4:00021:00193
ATATCGCGAGGGTATGGAAGACTCTATAGA
+
9:?@?999???<@<<;>A>9937311....
@7RKH4:00030:00192
ACGCTCGACATGCCCCCCCCCCCCAGGTACAGGAGA
+
4;@AA@@CCB?@@BBBBBBBBCC"??<=79:?>?=?
@7RKH4:00033:00180
CGTGTCTCTAGGCACAAGATTTTTGTGTAG
+
@9;<ACCCCCC@B>995999999-9@@@BC
@7RKH4:00035:00158
ACGCTCGACATGCCCAGGTACAGGA
+
B99;CCCCBB>999199;9794489
@7RKH4:00042:00177
ACGCTCGACATGCCCAGGTACAGGA
+
9;;;AAAAAAA@@B<AA=A;<<B>A
@7RKH4:00044:00182
ACGCTCGACATGCCCAGGTACAGGAG
+
BAABAABCCCB@@>:9859<?BB?AA
@7RKH4:00046:00154
ACGCTCGACATGCCCAGGTACAGGAG
+
BEBBCD@DACDDCC@CB@CBDCCACC
@7RKH4:00047:00188
TGATACGTCTCCTTACCTTAGCTTGACTTCAGG
+
99949944,,2*,*,,*,222082443313331
@7RKH4:00007:00223
ACGCTCGACATGCCCAGGTACAGGAG
+
>;;<CCCBCB;;<A<AB@CCEFFADC
@7RKH4:00007:00228
ACGCTCGACATGCCCAGGTACAGGAG
+
A:;;DCCDCB:;<C@BA?BCCBD@D?
@7RKH4:00012:00203
ACGCTCGACATGCCCAGGTACAGGAG
+
=@@@BBBCCCCCCC>CC@ABCDCAB@
@7RKH4:00019:00239
ACGCTCGACATGCCCAGGTACAGGAGA
+
A88;A@@@D>==CC<>>;874442/,,
@7RKH4:00020:00248
ACGCTCGACATGCCCAGGTACAGGAGAC
+
?@@@@@@AB<<<AB:AA6984449:444
@7RKH4:00024:00207
ATATCGCGAGGTATGGAAGCACTCTAG
+
438844//11,/8//,1569943361.
@7RKH4:00028:00218
ACGCTCGACATGCCCCCCCCAGGTACAGGAG
+
9;;;@@@CCCCCBCBBCDG%AA=A@BCDECA
@7RKH4:00031:00214
ACGCTCGACATGCCCAGGTACAGGAGACTG
+
=@@BC@@ACBA@@@<@B=@@A?B=A99484
@7RKH4:00037:00226
ACGCTCGACATGCCCAGGTACAGGAGACTGAC
+
AB<>>@=;;99:88+//,/.///799444444
@7RKH4:00038:00215
ACGCTCGACATGCCCA
+
BCABBCBBAA@@>>:?
@7RKH4:00038:00219
ACGCTCGACATGCCCAGGTACAGGAG
+
B?>@BBB>:4999919969899@;?>
@7RKH4:00040:00226
TCTCTATGCGCTCCACATGTCTAAGGT
+
@B@CBA9<;>A@99::44444477776
@7RKH4:00042:00210
ACGCTCGACATGCCCAGGTACAGGAG
+
B>>@CBBCCC:;<C=A@=@:<<A>AA
@7RKH4:00045:00205
ACGCTCGACATGCCCAGGTACAGG
+
=9;<BCCCCAAACC>@:210111,
@7RKH4:00045:00206
ACGCTCGACATGCCCAGGTACAGGAG
+
C9::BBC@C@@>==099<>899B=>>
@7RKH4:00046:00208
ATCAGACACGGACACAG
+
@?@@;<;@>;6999994
@7RKH4:00049:00229
AGCACTGTAGCTGTCACTAGTTTACT
+
111//1/8//444444999444-//6
@7RKH4:00049:00238
ATCAGACACGGACACAG
+
ABAB<;;B@=8@=@=@B
@7RKH4:00004:00267
ACGCTCGACATGCCCAGGTACAGGAG
+
@?@?BBBABB;;;A<@@=@ABCDABC
@7RKH4:00006:00285
ACGCTCGACATGCCCAGGTACAGGAG
+
BABBDBBCEB9<<C@CC@CBBDCADC
@7RKH4:00011:00274
ACGCTCGACATGCCCAGGTACAGGAG
+
C<;;AA@ADCCCDC>BA>B@AACEEB
@7RKH4:00013:00298
ACGCTCGACATGCCCAGGTACAGGAG
+
@9<<DCCCCCAAAHABB><;<BCCBA
@7RKH4:00018:00286
ACGCTCGACATGCCCAGGTACAGGAG
+
=9;;A@AADCCCCCBBB@<;<<969;
@7RKH4:00019:00251
AACACTGTAGCTGTCACTAGTTACTTGTG
+
/,/8668B<<;@@>?>9999969>>=99/
@7RKH4:00027:00266
ACGCTCGACATGCCCAGGTTACAGGAGAC
+
>9:;>999@991::,11,/,.6685444:
@7RKH4:00028:00294
ACGCTCGACATGCCCAGGTACAGG
+
=;;;CCBBBC?>@@111,10/66,
@7RKH4:00041:00284
ACGAGTGCGTTCCCCA
+
;;2,-,,,,,*///*4
@7RKH4:00045:00259
ACGCTCGACATGCCCA
+
BB@>@@@@@@@99918
@7RKH4:00046:00282
ACGCTCGACATGCCCAGGT
+
>B@BBBCB@=/-**)**)*
@7RKH4:00048:00273
ACGCTCGACATGCCCAGGTACAGGAG
+
84;<@@@BCBABA@199598999?B9
@7RKH4:00007:00342
ACGCTCGACATGCCCAGGTACAGGAG
+
@@@BCC@AAB<<<D>@@@A?@ACABA
@7RKH4:00015:00302
ACGCTCGACATGCCCAGGTACAGGAG
+
A?>?BBCDCEBBCB@CCA98>CD?BB
@7RKH4:00020:00312
ACGCTCGACATGCCCAGGTACAGGAG
+
B<;;B<==DCBGCD>A@<989442//
@7RKH4:00028:00324
ACGCTCGACATGCCCAGGTATAC
+
B9;<<BCCDAAAFD81-+*****
@7RKH4:00029:00316
CGTGTCTCTAGCACCCAGGATTTTGTGTAGAGGCTATCACCCCCCCC
+
//////446////8856924444,//////,,2,,/6/444444444
@7RKH4:00029:00328
ATATCGCGAGGGTATGGAAGACTCT
+
:;AA>99999?599482424434..
@7RKH4:00032:00319
TACTGAGCTACACACACAGAAAGATTGGTGC
+
484999@@@;;999999>444-433137766
@7RKH4:00034:00303
ACGCTCGACATGCCCAGGTACAGGAG
+
9;@@BBBBCCCBCB>BA69:@B@=@@
@7RKH4:00035:00306
ACGCTCGACATGCCCAGGTACAGGAG
+
B??@BBB>D?9;;B=BCACBCCCABB
@7RKH4:00036:00327
TGATACGTCTCCTCTTA
+
99;::@@B,-,*,,,*,
@7RKH4:00039:00321
ACGCTCGACATGCCCAGGTACAGGAG
+
BBBBCCAAAA999919>;AFCCD@C<
@7RKH4:00041:00315
AGCACTGTAGCTGTCACTAGTTACTTGT
+
=>?<9<AECDDCCC:<<9>>>;944244
@7RKH4:00045:00306
CGTGTCTCTAGGCACAGGATTTGTGTAG
+
A9;<BBAAEB@<944442444-4;4449
@7RKH4:00046:00333
ACGCTCGACATTG
+
9>9449911//,,
@7RKH4:00049:00325
ACGCTCGACATGCCCAGGTACAGGAG
+
C@??A@BBDCBBBB<@=598999?@@
@7RKH4:00008:00380
ATATCGCGAGGGTATGGAAGACTCTATA
+
BBCAAB@BC@D?DDBA=@=@CCBB@@@B
@7RKH4:00020:00376
ACGCTCGACATGCCCAGGTACAGGAG
+
B999BBBCCBBBCC@CB@BBCAAAAC
@7RKH4:00021:00359
CGTGTCTCTAGGCACCAGGATTTGTGTAGG
+
194999:9944244424;:;;A64498442
@7RKH4:00023:00350
TGATACGTCTCCTTCCTTAGTTACTTCAGTT
+
899989994?@5954242444244/,////,
@7RKH4:00024:00377
ACGCTCGACATGCCCAGGTACAGGAG
+
?;;<BABBECCCCCACD@A>?11-11
@7RKH4:00027:00366
ACGCTCGACATGCCCAGGTACAGGAG
+
9;;;ABBCDDBBBC@CD=>>@99699
@7RKH4:00033:00367
ACGCTCGACATGCCCAAGGTACA
+
943484;94A><66+/,/,/,//
@7RKH4:00034:00384
ACGCTCGACATGCCCCCCCCCCCCCAGGTA
+
61.///4499=B;;;:8888::;;"//,/.
@7RKH4:00034:00386
ACGAGTGCGTTCCCATGTCGTAGGTACTC
+
49;;=@A@BD5991999448433:78883
@7RKH4:00040:00377
ACGCTCGACATGCCCAGGTACAGGAG
+
:4;<<CABCE@@@A999<@899?=@9
@7RKH4:00044:00351
ACGCTCGACATGCCCAGGTACAGGAG
+
CB@@BCAAA@;<;C>?B?A;<<GBBC
@7RKH4:00045:00364
TGATACGTCCCTTCCTTAGTTACTTCAGTGC
+
BC@>9C9499099:9?994959995487?;C
@7RKH4:00045:00394
ACGCTCGACATGCCCAGGTACAGGAGA
+
>A;?@BB>@@999919>;>ABGG?A<<
@7RKH4:00046:00371
TAGTATCAGCCTCGCCATGACGAAGGTATTC
+
;BCCCCDBBFCA@=A24444444:8,//6,/
@7RKH4:00004:00405
ACGCTCGACATGCCCAGGTACAGGAG
+
9;;<BCACIE;<<DAEC?BBCBB?BB
@7RKH4:00004:00417
ACGCTCGACATACCCGGTACAGGA
+
443449;;;////85650////,/
@7RKH4:00005:00439
ACGCTCGACATGCCCAGGTACAGGAG
+
B9:;BDCECC;;;C@CB@BBBCCACC
@7RKH4:00005:00449
ACGCTCGACATGCCCAGGTACAGGAG
+
=;;;BCABDC;<<C>B@=@@CCCACC
@7RKH4:00006:00429
ACGCTCGACATGCCCAGGTACAGGAG
+
@@@ABBCBBB;<<>:>@9;;<BB?B@
@7RKH4:00007:00431
TACTGAGTCTACCACACG
+
//78/4444449894///
@7RKH4:00010:00425
ACGCTCGACATGCCCAGGTACAGGAG
+
B:89DDCCCDBBBC>BA@CABBDACC
@7RKH4:00011:00421
ACGCTCGACATGCCCAGGTCAGGAG
+
BA@BDDCAAAAA@B>AA?ACCCBAA
@7RKH4:00012:00402
ACGCTCGACATGCCCAGGTACAGGAG
+
@@@ACCDEBBBBBB?CC@C:<=FAEB
@7RKH4:00015:00445
ACGCTCGACATGCCCAGGTACAGGGG
+
BBACDC9<=CBBBDACC@A?B9999/
@7RKH4:00016:00407
ATCAGACACGACACAGCAGAA
+
487449.///,,,//000//,
@7RKH4:00020:00412
ACGCTCGACATGCCCAGGTACAGGAG
+
9;;;BAA@ABCCCECCCCBBC<<;<C
@7RKH4:00020:00434
ACGCTCGACATGCCCAGGTACAGGAG
+
9;:<BBBB=>=BAB>;<<<BCBECDA
@7RKH4:00021:00411
ACGCTGACATGCCCAGGTACAGGAG
+
CCABBDCCBB;;;09A8<<BBB@CA
@7RKH4:00023:00424
ACGCTCGACATGCCCA
+
;9748949@?;9;C?;
@7RKH4:00024:00440
CGTGTCTCTAGGCACAGGATTTGTGTAG
+
@@?AACCCBBB@BBBA@?999-9@@?AE
@7RKH4:00026:00449
ACGCTCGACATGCCCAGGTACAGGAG
+
=9;<CCBCDCBBBEACB?BACDBAE@
@7RKH4:00027:00412
ATCAGACACGGACACAGACAGAACACACAG
+
8889998444244776///86658;9994.
@7RKH4:00029:00448
ACGCTCGACATGCCCAGGTACAGGAG
+
>;;<BCCEECBBBDACC@CBBAA?@>
@7RKH4:00033:00402
ACGCTCGACATGCCCAGGTACAGGAG
+
9;BBBBCCC?====9=>;889BB699
@7RKH4:00036:00416
AGCACTGTAGCTGTCACTAGTTACTTGT
+
99>>4<;ACCCACFFA4/111,1==-9<
@7RKH4:00036:00441
ACGCTCGACATGCCCAGGTACAGGAG
+
9;8;@<<=DCCCDI@AA@;8999699
@7RKH4:00041:00405
ACGCTCGACATGCCCAGGTACAGGAG
+
=@@@BBBCBA?AAGACB@BACCEAEC
@7RKH4:00041:00438
ACGCTCGACATGCCAGGTACAGGAG
+
>99<<BB999?9969959>999294
@7RKH4:00042:00449
TCTCTATGCGCTCCACATGTCTAAGGT
+
//;>CACCCBB@@=@999>91//,/,,
@7RKH4:00043:00410
ACGCTCGACATGCCCCCCCCCCAGGTACAGGAGACTGA
+
89:;999AEA999?>>>=999"4424344:>=9=9889
@7RKH4:00043:00418
ACGCTCGACATGCCCAGGTACAGGAG
+
8;;<BBB?@9999919>;>@CGBDC=
@7RKH4:00045:00447
ACGCTCGACATGCCCAGGTACAGGAG
+
49:;<@B<<<C@@@<@B=::<BB<>9
@7RKH4:00004:00494
ACGCTCGACATGCCCAGGTACAGGAG
+
>;;;CCBBCB9;<B=BC@CBBCCCCC
@7RKH4:00004:00497
TGATACGTCTCCTTCCTTAGCTTACTTCAG
+
89949;4499:2424998844494442444
@7RKH4:00005:00478
ATATCGCGAGGGTATGGAAGCACTCTAGA
+
43888444444-4;4424944443761..
@7RKH4:00006:00473
ACGCTCGACATGCCCAGGTACAGGAG
+
=9;<CCCCCC;<<C>@B=@@DCCACC
@7RKH4:00007:00465
ACGCTCGACATGCCCAGGTACAGGAG
+
:9B?BBC;;9999919959899959;
@7RKH4:00007:00469
ACGCTCGACATGCC
+
@;<;<=@@AB<<<C
@7RKH4:00010:00482
ACGCTCGACATGCCCAGGTACAGGAG
+
B@@@CCA@AA9444-49887=:A=B9
@7RKH4:00012:00475
ACGCTCGAACATGCCCAGGTACAGGAG
+
9;?ABB@@=<;;>C@099598>9969A
@7RKH4:00013:00464
ACGCTCGACATGCCCAGGTACAGGAG
+
BBABBA@@A<<=BDACD>@?>9969>
@7RKH4:00013:00465
ACGCTCGACATGCCCAGGTACAGGAG
+
4>@@CA@AC@?AAC>@@7;:<<ADBG
@7RKH4:00016:00465
TGATACGTCTCCTTCCTTAGTTACTTCA
+
BCBBAA?@ACD?B?A@C@BDCAA@@@BB
@7RKH4:00018:00465
ACGCTCGACATGCCCAGGTACAGGAG
+
>>@@AABCCCBBBC>CB?BBBCB@A@
@7RKH4:00020:00487
ACGCTCGACATGCCAGGTACAGGAG
+
B?<@@A;;<BBBC@BC@CBCCC9<<
@7RKH4:00021:00464
ACGCTCGACATGCCCAGGTACAGGAG
+
>;;<BCCBCC@@==:>=;?BCCCACC
@7RKH4:00021:00497
ACGCTCGACATGCCCAGGTACAGGAG
+
==@BDDCBBBAAAA;@@@BBCCC@CC
@7RKH4:00023:00482
ACGCTCGACATGCCCAGGTACAGAG
+
A;88>@99:BBCCC>BB<9./11//
@7RKH4:00023:00498
ATATCGCGAGGTATGGAAGACTCTATA
+
@@9;999944544442488;933....
@7RKH4:00028:00480
ACGCTCGACATGCCCAGGTACAGGAG
+
A9:;DCDCCCBBCC@CC9::AAB>A@
@7RKH4:00029:00482
ACGCTCGACATGCCCAGGTACAGGAG
+
9;;;@>@@DBCCCC@GC=>899969>
@7RKH4:00030:00487
ACGCTCGACATGCCCAGGTACAGGAG
+
B9;<CCCCDCCBCC<@@=::<AB>AB
@7RKH4:00030:00488
TACTGAGCTACACACACAGAAAGATTGGT
+
8>@AABDCCCC@@@CBBBAAA=?B?:<=@
@7RKH4:00031:00497
ACGCTCGACATGCCCAGGTACAGGAG
+
?@@BC@@ACA;<<C<@@@BBBCB?BC
@7RKH4:00032:00479
ACGCTCGACATGCCCAGGTACAGGAG
+
9<BACCCDDAAABB=BB?=;B;;7;A
@7RKH4:00033:00469
ACGCTCGACATGCCCAGGTACAGGAG
+
9;@@CCCCCBABBB@BB@B?BBCABB
@7RKH4:00040:00481
ACGCTCGACATGCCCAGGTACAGGAG
+
49>A@@BBEEBBBC>BB?@?ABB?@9
@7RKH4:00040:00487
ACGCTCGACATGCCC
+
/1.1::AAAAACBA:
@7RKH4:00043:00490
ATATCGCGAGGGTATGGAAGACTCTATAG
+
9;BBKBBABGC?B>AB8;7;B@ABBBBB?
@7RKH4:00046:00480
TCTCTATGCGCTCCACACTGTCTAAGGTA
+
1/2DC?==B<:998681//1684717137
@7RKH4:00047:00490
AGCACTGTAGCTGTCACTAGTTACTTGT
+
>@AAAAABDEEDBBB=;9<>>;?9<6<<
@7RKH4:00048:00467
TGATACGTCTCCTTCCTTAGTTACTTCA
+
9;BB;;<A@AB=@=A>A@AA@=>99699
@7RKH4:00048:00487
TAGTATCAGCCTCGCCATGACGAAGGTATTCC
+
A@B9;<:@>>:9<AB@C@;499969;99/;@,
@7RKH4:00004:00541
ACGCTCGACATGCCCAGGTACAGGAG
+
9;@@BBBCCC@@AEABB>ABCCC@BB
@7RKH4:00005:00509
TACTGAGCTACACACACAAAAGATTGTGC
+
>=@@<<:@B>?<<11,****)***),,,,
@7RKH4:00005:00519
ACGCTCGACATGCCCAGGTACAGGAG
+
=@:<<CCBCB;99>:>>=@@CFFAEB
@7RKH4:00005:00525
ACGCTCGACATGCCCAGGTACAGGAG
+
BAACBBBECC???B>BCAB@AAA?AA
@7RKH4:00005:00529
ATATCGCGAGGGTATGGAAGACTCTATA
+
9:;CCCBBAAA=ABBB?BACCCBB????
@7RKH4:00006:00510
TCTCTATGCGCTCCACATGTCTAAGGT
+
BBBGDCCBBBCEC@CAABCCAAB>B?B
@7RKH4:00006:00532
ACGCTCGACATGCCCAGGTACAGGAG
+
AAABDBBBDB9<<@<@B>@AB<<7;D
@7RKH4:00007:00505
TCTCTATGCGCTCACACTGTCTAAGG
+
////44999999949///1/6..,33
@7RKH4:00008:00531
ACGCTCGACATGCCCAGGTACAGGAG
+
49@ABCCCEC;<<CACB@CBCCDAAA
@7RKH4:00008:00534
ACGCTCGACATGCCCAGGTACAGGAG
+
9<@ACBCCC;;<@@:>?59:@AA>A;
@7RKH4:00008:00540
CGTGTCTCTAGGCACAGGATTTTATGTAG
+
@@ABCCCBBBB@?BBBB>====6=@@BAC
@7RKH4:00009:00523
ACGCTCGACATGCCCAGGTACAGGAG
+
AA@BBD9::D?AACACCCCBCAA@AB
@7RKH4:00009:00535
ACGCTCGACATGCCCAGGTACAGGAG
+
?>@@CB>@AC;<<C@BB@C@AACACC
@7RKH4:00010:00513
ACGCTCGACATGCCCAGGTACAGGAG
+
C<<<CCDBCBBBCB>BB@BBDEFACB
@7RKH4:00010:00517
ACGCTCGACATGCCCAGGTACAGGAG
+
;4;;BBBBEH;<<C>B@?BCCCCCCA
@7RKH4:00012:00537
ACGCTCGACATGCCCAGGTACAGGAG
+
>@BCCCCCEBBCCGACC?A?@9969>
@7RKH4:00013:00542
ACGCTCGACATGCCCAGGTACAGGAG
+
>9:;CBBABB@99919@<AACCDCB<
@7RKH4:00014:00511
ATATCGCGAGGGTATGGAAGACTCTATA
+
>@BBBBA;:;B?@>BB8<;;A>?????@
@7RKH4:00017:00506
ACGCTCGACATGCCCAGGTACAGGAG
+
9@?@BBBADCBBBC@CBABBC::8;B
@7RKH4:00017:00507
TACTGAGCACAGAAAGATTGGTGC
+
>@BBBBB@@<<9@@<9<;=A=ACD
@7RKH4:00017:00536
TAGTATCAGCCTCGCCATGACGAAGGTATTCC
+
@@<;<AFECD@CCCE@BCCECCC@C?;<=@C@
@7RKH4:00019:00501
ACGCTCGACATGCCCAGGTACAGGAG
+
B?@@CBBBCBCCDD@BB@BABCDCCA
@7RKH4:00019:00510
ACGAGTGCGTTCCCCATGTCGTAGGTACTC
+
9;BBBCBCCDACDD:E:;;B@@>A<?;<;@
@7RKH4:00023:00506
ACGCTCGATATGCCCAGGTACAGGAG
+
=;;<CCCCCCB@@=:===?BCCDABB
@7RKH4:00024:00503
ACGCTCGACATGCCCAGGTACAGGAG
+
B9:;C@A@DCBBBC@AB>ADEIFBC<
@7RKH4:00025:00505
ACGCTCGACATGCCCAGGTACAGGAG
+
?@BBBBCCHDCCBB>BBA?>AAAAAC
@7RKH4:00026:00523
ACGCTCGACATGCCCAGGTACAGGAG
+
???A@BDCDB@@@G@CB?@>BAA>AC
@7RKH4:00028:00506
ACGCTCGACATGCCCAGGTACAGGAG
+
>;;<BCCCCE;=<D?A@>@CCBC?B;
@7RKH4:00028:00524
TACTGAGCTACACACACAGAAAGATTGGT
+
B=BBB<=<CCCCD=><@>>=@:?@97;57
@7RKH4:00029:00533
TACTGAGCTACACACACAGAAAGATTGGT
+
/8<<;CCCCCBC::>AABABB>@@C?B@A
@7RKH4:00032:00515
ACGCTCGACATGCCCAGGTACAGGAG
+
=9;<CCCCECBBBB>B?>BBDDECC?
@7RKH4:00033:00532
ACGCTCGACATGCCCCCCCCCCCCCCCCCCAGGTACAGGAGAC
+
8989999>F@=999999999944444444"4;99794424444
@7RKH4:00035:00514
TACTGAGCTACACACACAGAAGATTCGG
+
4444444::11/7;<1/,,,*,,,*..6
@7RKH4:00036:00532
ACGCTCGACATGCCCAGGTACAGGAG
+
@@?@BCDCCECCCC@CC@?>AAA?@;
@7RKH4:00036:00547
ACGCTCGACATGCCCAGGTACAGGAG
+
=@@@BCCDCCCBDD@CB@BABBCAHC
@7RKH4:00038:00527
ACGCTCGACATGCCCAGGTACAGGAG
+
>@@@EBCCEECBDD>CB@BBCCCACA
@7RKH4:00038:00541
ACGCTCGACATGCCCAGGTACAGGAG
+
B??@BBBCEAAACC@CC@BBBDCACB
@7RKH4:00038:00545
ACGCTCGACATGCCCAGGTACAGGAG
+
B@@@B9;;CA@@BC>CC;<;AFCBCC
@7RKH4:00040:00529
TGATACGTCTCCTTCCTTAGCTTACTTCAG
+
1994944444@595424:;8=>;=998944
@7RKH4:00041:00514
ACGCTCGACATGCCCAGGTACAGGAG
+
=9;<CBBBCC;<<DACC@BABCCAEB
@7RKH4:00041:00515
CGTGTCTCTAGGCACAGGATTTGTGTAG
+
@ABBDGCCC;99;@@?@?<<;79?>@<<
@7RKH4:00041:00535
ACGCTCGACATGCCCAGGTACAGGAG
+
=;:;<B<<>CCDCCADCAE@ACB@@@
@7RKH4:00042:00507
ACGCTCGACATGCCCAGGTACAGGAGACTG
+
9;:;BBBCDCCBCN>@@8989??2449444
@7RKH4:00043:00510
ACGCTCGACATGCCCAGGTACAGGAG
+
=;;;ACCBBBE???>@B?BACCC@CC
@7RKH4:00043:00540
ACGCTCGACATGCCCAGGTACAGGAG
+
=;;;BCBBBEGCCCABB@C@AAD=A@
@7RKH4:00044:00524
ACGCTCGACATGCCCAGGTACAGGAG
+
==7;9@@999@99919959>A9979>
@7RKH4:00044:00537
ACGCTCGACATGCCCAGGTACAGGAGA
+
99789@BBB=?3>>811-10;<>?AA<
@7RKH4:00046:00536
ACGCTCGACATGCCCAGGTACAGGAG
+
=;;;B@@ACC?AAC@CB@BBBCEBD@
@7RKH4:00049:00505
AGCACTGTAGCTGTCACTAGTTTACTTGT
+
?=?><;;;BBBDCCDB44998819?>69<
@7RKH4:00004:00555
ACGCTCGACATGCCCAGGTACAGGAG
+
@A?@@BBECBAA@CABB?B@ACD@CE
@7RKH4:00004:00559
ACGCTCGACATGCCCAGGTACAGGAG
+
??@@BB;;=C<<<C>BB?BBCCDAC@
@7RKH4:00005:00571
ACGCTCGACATGCCCAGGTACAGGAG
+
B>?@@@@CICBBBCAEC?BABAA?@A
@7RKH4:00007:00556
ATATCGCGAGGGTATGGAAGACTCTATA
+
AABBCCCCCFNBCB;;59<?9883//..
@7RKH4:00007:00592
TACTGAGCCTACACGACACAGAAAGATTGGT
+
449@A=11,,00,,///6/444964431313
@7RKH4:00009:00560
AACACTGTAGCTGTCACTAGTTACTTGT
+
=<@@AAAA@A;84444444442444248
@7RKH4:00010:00559
ACGCTCGACATGCCCAGGTACAGGAG
+
??>@@BCBCBBBBC>BB?BACCCABC
@7RKH4:00012:00564
ACGCTCGACATGCCCA
+
=@@@CDCDCCAA@C=@
@7RKH4:00012:00586
ACGCTCGACATGCCCAGGTACAGGAG
+
9;BBBCCCCA@@@A>BB@@@BEE@BB
@7RKH4:00012:00591
ACGCTCGACATGCCCAGGTACAGGAGACTG
+
>;;;BBCCCCCCDC@GB?BACCCDBCDABB
@7RKH4:00014:00591
TGATACGTCTCCTTCCTTAGCTTACTTCA
+
;89:@=@>>@A695924:944424//,//
@7RKH4:00017:00557
TACTGAGCTACACACACAGAAAGATTGGT
+
?@CCCCCBBBBCCCCBA>88409??>B@C
@7RKH4:00019:00558
ACGCTCGACATGCCCAGGTACAGGAG
+
AAAACCCCBBA?BBABA?BBBCC@DC
@7RKH4:00022:00564
TCTCTATGCGCTCCACATGTCTAAGGT
+
;<>DFDAAACCCC>AAAACBDAA=@@@
@7RKH4:00024:00583
CGTGTCTCTAGGCACAGGATTTGTGTAG
+
ACCDCCCC;;<<>>>99699919@A>AA
@7RKH4:00025:00583
ACGAGTGCGTTCCCCATGTCGTAGGTACTC
+
?@B@@A@>>B5999,9>>>BDDBC@CBBBC
@7RKH4:00026:00577
ACGCTCGACATGCCCAGGTACAGAAG
+
DDB<<<AA9999995888434:4424
@7RKH4:00032:00563
ACGCTCGACATGCCCAGGTACAGGAG
+
9;;<@CBBBCBBBJ@CG@BBCCCAEC
@7RKH4:00034:00584
ACGCTCGACATGCCCAGGTACAGGAG
+
BB??BCCCCCCBBA<847;<ABC?BB
@7RKH4:00035:00559
ACGCTCGACATGCCCAGGTACAGGAG
+
B?>@ACCCCDCBBB=AB=@?@AA=@B
@7RKH4:00037:00590
ATCAGACACGGACACAGCAGAACACACA
+
98348:78=889?44444444248333.
@7RKH4:00038:00569
ACGCTCGACATGCCCAGGTACAGGAG
+
9434449999444:-44243::A=BB
@7RKH4:00038:00594
ACGCTCGACATGCCCAGGTACAGGAG
+
=;;<BBBCEB?=3?>=>=201BB?>C
@7RKH4:00040:00566
ACGCTCGACATGCCCAGGTACAGGAG
+
9<;<@@AEEECCCC@CCBB:<<@599
@7RKH4:00040:00567
ACGCTCCCAGGTACAGGAGACTG
+
>98999914;244:99::997;;
@7RKH4:00040:00575
TAGTATCAGCCTCGCCATGACGAAGGTATTCC
+
49A>@9:4//511/677>;<<@@?@<@@@=@A
@7RKH4:00040:00576
ACGCTCGACATGCCCAGGTACAGGAG
+
=>>>>>999=99@C089547949;=@
@7RKH4:00043:00554
ACGCTCGACATGCCCAGGTACAGGAG
+
49;9@>@@DBBBBC@BB?BCCBC?B<
@7RKH4:00043:00569
ACGCTCGACATGCCCAGGTACAGGAG
+
BEAACCBCBB??@C@CB@BACBD>@@
@7RKH4:00043:00576
ACGCTCGACATGCCCAGGTACAGGAG
+
898>>>@@CECCCBACG??@ABB?@;
@7RKH4:00046:00586
ACGAGTGCGTTCCCATGCTCGTAGTACGTC
+
=>7;9944446:B=:A;9//////.6/...
@7RKH4:00047:00571
ACGCTCGACATGCCCAGGTACAGGAG
+
?@?@@CCCCCCBBCACB@BBCEB?CB
@7RKH4:00047:00586
ACGCTCGACATGCCCAGGTACAGGAG
+
9;@ACCCCD@AAAA=AA@@@@AA==>
@7RKH4:00048:00584
TGATACGTCTCCTTCCTTAGTTACTTCA
+
>@BBBBA@@=?;?5;6<?BBCACCC?BB
@7RKH4:00049:00577
ACGCTCGACATGCCCAGGTACAGGAG
+
4;;;;<BBBCCCDD?BB=@?@?A=@>
@7RKH4:00014:00600
ACGCTCGACATGCCCAGGTACAGGAG
+
9;ABCCBCBDCCCC@CB@?>AAA?@;
@7RKH4:00014:00601
GAAGTAGCCTGACCACC
+
,-*,,,,8,44885//,
@7RKH4:00014:00622
ACGCTCGACATGCCCAGGTACAGGAG
+
B;;<AABBB@>99919959@AGKCCA
@7RKH4:00014:00642
ACGCTCGACATGCCCAGGTACAGGAG
+
;<CBAACC;;;@@C:>@598>996<C
@7RKH4:00015:00607
TACTGAGCTACACACACGAG
+
;;@><9:4449///,,,,,,
@7RKH4:00015:00608
ATATCGCGAGGGTATGGAAGACTCTATA
+
>899999@999-4=>><=77/.....11
@7RKH4:00015:00631
ACGCTCGACATGCCCAGGTACAGGAG
+
>=>BBB9;;BAAAB>BC@C@AAGAC;
@7RKH4:00020:00610
CGTGTCTCTAGGCACAGGATTTTTTTGTGTAGAGGCA
+
81111/=>BBCBDCC@9A9999999&9>>@AA@@?>4
@7RKH4:00020:00617
AGCACTGTAGCTGTCACTAGTTTCTTG
+
@89<49@>44449;@BB<<<BB14924
@7RKH4:00021:00600
ATCAGACACGGACACAGCAGAACACAC
+
A>@@BC@AACBCCBBCCCBBB<>?<A@
@7RKH4:00021:00607
ACGCTCGACATGCCCAGGTACAGGAG
+
B?>@?BDCCBBBCC>CB@BACEC@EC
@7RKH4:00025:00647
ACGCTCGACATGCCCAGGTACAGGAG
+
9<;<BABBDBAAAC<BB:<;CCDCB@
@7RKH4:00026:00623
TGATACGTCTCCTTCCTTAGTTACTTCA
+
4489>ABCADB:<8<867:/1,///7:4
@7RKH4:00028:00628
ATATCGCGAGGGTATGGAAGACTCTATAG
+
=>99<CC@?AC9<;AA>A=@>888777>:
@7RKH4:00028:00648
ACGCTCGACATGCCCAGGTACAGGAG
+
?9;<ACCCDCCCCC@CB@A>@AB@?=
@7RKH4:00029:00641
ACGCTCGACATGCCCAGGTACAGGAG
+
9989>9999AA99919>;>BCDC@A@
@7RKH4:00029:00649
ACGCTCGACATGCCCAGGTACAGGAG
+
9;AB@@AAABBBDD@CC?BABBB?BC
@7RKH4:00030:00644
TCTCTATGCGCTCCACATGTCTAAGTACTG
+
999AAACCBBD=<89A44//,,,*,,,,,/
@7RKH4:00031:00639
ACGCTCGACATGCCCAGGTACAGGAG
+
C?AA99;>>>9999-44249;:A>@@
@7RKH4:00031:00643
ACGCTCGACATGCCCAGGTACAGGAG
+
>@ABCCCCBBBBBB>BB@BBCDC@A;
@7RKH4:00032:00634
AGCACTGTAGCTGTCACTAGTTACTTGT
+
>?A<9=;CDKEBABDC@@>9959?><@C
@7RKH4:00034:00621
ACGCTCGACATGCCCAGGTACAGGAG
+
=9;;@@@BCCBBBD@CB?BBBAA?@@
@7RKH4:00037:00646
TGATACGTCTCCTTCCTTAGCTTACTTCAG
+
@<<;B>?=B@@2924249:44499442444
@7RKH4:00038:00610
ACGCTCGACATGCCCAGGTACAGGAGT
+
9;:;<<CCDDBAADACC;<<>>?-111
@7RKH4:00038:00620
CGTGTCTCTAGGCACAGGATTTGTGTAGA
+
BBBCDCBCC9969999@<9990444;4:9
@7RKH4:00038:00622
CGTGTCTCTAGGCACAGGATTCTGTGTAG
+
:9@ACCCCBBB@CC;;<>AB5<9@?>>88
@7RKH4:00039:00603
TCTCTATGCGCTCCACATGTCTAAGGT
+
@>ADCCCCDFCCD@BBBBBCAAA@CAB
@7RKH4:00039:00620
ACGCTCGACATGCCCAGGTACAGGAG
+
A?>@CBBBBB@@=B@BB@>@BBDACB
@7RKH4:00040:00601
TAGTATCAGCCTCGCCACTGACGAAGGTATTCC
+
;;BB<<<DAA=@>><:1//668//19@>==AB9
@7RKH4:00041:00600
ACGCTCGACATGCCCAGGTACAGGAG
+
99;;@BACDAAACDAEC?>>AEH?BB
@7RKH4:00043:00642
ACGCTCGACATGCCCA
+
B??@CBCCCCBBCC=B
@7RKH4:00045:00638
TGATACGTCTCCTTCCTTAGTTACTTCA
+
ABA@ABBCB@;245959:>>><99969@
@7RKH4:00046:00624
ACGCTCGCATGCCCAGGTACAGGAG
+
9;ABBAAAB@A@@<@B>BBA@@?BA
@7RKH4:00047:00636
ACGCTCGACATGCCCAGGTACAGGAG
+
49;<ABBBGE@@@C@CB@B<AADACB
@7RKH4:00047:00637
ACGCTCGACATGCCCAGGTACAGGG
+
?9;<BBBCCCA@AB=BB?@<8-,,+
@7RKH4:00016:00698
ACGCTCGACATGCCC
+
61.1@199111,/88
@7RKH4:00022:00669
ACGCTCGACATGCCCAGGTACAGGAG
+
?@ABBCCCCBBBCC>BBABADBC?B;
@7RKH4:00024:00659
ACGCTCGACATGCCCAGGTACAGGAG
+
1/.,,,////44::-4969799;844
@7RKH4:00024:00681
ATATCGCGAGGGTATGGAAGACTCTATA
+
9;BBAAA;;<A?@BCD@CBDED:;:>>=
@7RKH4:00025:00674
ACGGCTCCCCCACATGCCCCCCCCAGGTACAGGAG
+
98:9<<<DEG3CE9999999999$498998:8,,,
@7RKH4:00026:00665
ACGCTCGACATGCCCAGGTACAGGAG
+
?;;<CCCBAAA;;819?<8:<BB?B@
@7RKH4:00031:00682
ACGCTCGACATGCCCAGGTACAGGAG
+
=;;<ABCC=<=BBA<BC=@@AAA@@<
@7RKH4:00032:00680
ACGCTCGACATGCCCAGGTACAGGAG
+
:88;<@@?BBABA@<@A=ABACC?AA
@7RKH4:00033:00699
ACGCTCGACATGCCCAGGTACAGGAG
+
B9<<=ECCCBB<9919?<ABECDCCC
@7RKH4:00038:00652
ACGCATGCCCAGGTACAGGAACT
+
9989A>999191-1;6/1,/78<
@7RKH4:00038:00684
ACGCTCGACATGCCCAGATACAGGAG
+
@ACCCCCEDCBBBD>CBBBBBBB>BA
@7RKH4:00040:00694
ACGCTCGACATGCCCA
+
?;;<AAAB<;<@@A:C
@7RKH4:00041:00687
ACGCTCGACATGCCCAGGTACAGGAG
+
?9>@A>@@AB;<<A<AB8;;AGA<?9
@7RKH4:00042:00670
ACGCTCGACATGCCCAGGTACAGGAG
+
=;:;@A@ACFCDCCACCBB@AA?;>>
@7RKH4:00042:00690
CGTGTCTCTAGGCACAGGATTTGTGTAG
+
@@BCEC@AACCBCCCAB><<;79D@>;;
@7RKH4:00043:00662
GCTCGACATGCCCAGGTACAGGAGACTG
+
=A@CBCCD@AACBCC@BBBBA>@?>?=?
@7RKH4:00043:00672
CGTGTCTCTAGGCACAGGATTTGTGTAGA
+
449=9=AABBB;?999?<>>>1111/11/
@7RKH4:00044:00651
ACGCTCGACATGCCCAGGTACAGGAG
+
ABBBCBBCCC??@GACB=@@CBC?BC
@7RKH4:00044:00653
ACGCTCGACATGCCCAGGTACAGGAG
+
?=>@ACCBCBB@@@<@@>BABENBDB
@7RKH4:00044:00655
ACGCTCGACATGCCCAGGTACAGGAG
+
1/./44@ABDA<<919@<?899969A
@7RKH4:00045:00690
ACGCTCGACATGCCCAGGTACAGGAG
+
4;;<<CCBBB;99919>=BCEFFABB
@7RKH4:00048:00674
ACGCTCGACATGCCCAGGTACAGGAG
+
=9;<BCCHEDAAAB>BA@C@AADCCC
@7RKH4:00048:00680
ACGCTCGACATGCCCAGGTACAGGAG
+
@98<<<AADAAABB:9;9;?@ADAEC
@7RKH4:00049:00651
ACGCTCGACATGCCCAGGTACAGGAG
+
=9;<CDCECBCCCC@CB@BBDCC@B;
@7RKH4:00016:00728
ACGCTCGACATGCCCAGGTACAGGAG
+
B?9<;BBCCCCBBB>BC>@@ACC@CC
@7RKH4:00019:00702
ACGAGTGCGTTCCCCATGTCGTAGGTACTC
+
=@@B@A@>@@5999/999;AFA@A=?A?A@
@7RKH4:00021:00728
TGATACGTCTCCTTCCTTAGCTTACTTCAG
+
4484;@==@>>592/5678///77//,444
@7RKH4:00025:00703
ACGCTCGACATGCCCAGGTACAGGAG
+
>@BBBBCBCBB;;;7;@=BBCCC@CC
@7RKH4:00027:00723
TACTGAGCTACACACACAGAAAGATTGGT
+
==ABABBBCAA=>111;:<<<69:377;;
@7RKH4:00027:00730
ACGCTCGACATGCCCAGGTACAGGAG
+
:<;<BBAACCBCCEABD=@?A@@<@@
@7RKH4:00028:00702
ACGCTCGACATGCCCAGGTACAGGAG
+
B@@?CBBCBCBBCE>CB@BBCDC@BB
@7RKH4:00028:00715
TAGTATCAGCCTCGCCATGACGAAGGTATTCC
+
@??@@ABB@A@@CCC?BBBBBCC=@=@A@=@@
@7RKH4:00028:00717
ACGCTCGACATGCCCAGGTACAGGAG
+
8@?@@@AGEEBBBA<@@=@ACBC?B<
@7RKH4:00029:00703
AGCACTGTAGCTGTCACTAGTTACTTGT
+
BBBD<:@CCCDBBBCB>>;4429@@59<
@7RKH4:00029:00710
ACGCTCGACATGCCCAGGTACAGGAG
+
B?@@BBCCCC<<<C<A@=@?@BBCA@
@7RKH4:00031:00700
ACGCTCGACATGCCCAGGTACAGGAG
+
9;<;BBCDDBBBDHCCC=@:<<A?@B
@7RKH4:00031:00707
ACGCTCGACATGCCCAGGTACAGGAG
+
==@?BB?@ACAABC>CB@BCCCC@CC
@7RKH4:00032:00717
ACGCTCGACATGCCCAGGTACAGGAG
+
A9;<CBBBCCB@@B>B?>BCCCCACC
@7RKH4:00032:00721
ATCAGACACGGACACAGCAGAACACAC
+
?ABB@AABBBABBBCCCCCCB=@@CCC
@7RKH4:00033:00713
ACGCTCGACATGCCCAGGTACAGGAG
+
>>@@AADDGCDCBCACC@A@AAC=AB
@7RKH4:00033:00718
CGTGTCTCTAGGCACAGGATTTGTGTAG
+
99@BB999@9961111<:111,,-;7/1
@7RKH4:00034:00711
TCTCTATGCGCTCCACATGTCTAAGGT
+
CBCEEDBBDDDBBBDBCBDCC<<79<@
@7RKH4:00035:00702
ACGCTCGACATGCCCAGGTACAGGAG
+
9;;<CBBBCC?AACADBEBAACCBCA
@7RKH4:00035:00704
ACGCTCGACATGCCCAGGTACAGGAG
+
89;;BBBCDCCCCC?CC?A>AAC?BB
@7RKH4:00035:00738
ACGCTCGACATGCCCAGGTACAGGAG
+
>@;<<CGCBB>=<CABB?BBB9<8<>
@7RKH4:00035:00745
TCTCTATGCGCTCCACATGTCTAAGGT
+
BBCCECCDDCD?@=?BB@AABCC@C@C
@7RKH4:00035:00746
ACGCTCGACATGCCCAGGTACAGGAG
+
=;;<CBBBCBBAAA<BB?ECCDDACC
@7RKH4:00038:00726
TGATACGTCTCCTTCCTTAGCTTACTTCAG
+
9;949;99999592/77,////5/,,*///
@7RKH4:00039:00717
ACGCTCGACATGCCCAGGTACAGGAG
+
ABABCBBCCDBBBC@CB@BACDC@@=
@7RKH4:00039:00744
ACGCTCGACATGCCCAGGTACAGGAG
+
B@@@CC<<>DCCDC@CC@CCBCCACB
@7RKH4:00041:00702
ACGCTCGACATGCCCAGGTACAGGAG
+
==@@CBBCCC:;;ECBA@B:<<CBA@
@7RKH4:00041:00735
ACGCTCGACATGCCCAGGTACAGGAG
+
@<;<BCBABBA<<<:;B?BBBBB;?9
@7RKH4:00043:00719
ACGCTTCGACATGCCCAGGTACAGGAG
+
@ACBC@B>@ACCBAB=>=;=;BA@=A<
@7RKH4:00044:00712
AGCACTGTAGCTGTCACTAGTTACTTGT
+
9>A@<<;<CFDCCCA@?A?@@;>>>5<>
@7RKH4:00044:00713
ACGCTCGACATGCCCAGGTACAGGAG
+
=>>@BBBDCCCBBB>BB<=>B??=AB
@7RKH4:00045:00713
TACTGAGCTACACACACAGAAAGATTGGTGC
+
?BBCCBBAA999A99499=8=:=?77<1311
@7RKH4:00045:00722
ACGCTCGACATGCCCAGGTACAGGAG
+
=9;<BCCCCC@@@@<@B@BACCCCCC
@7RKH4:00049:00738
ACGCTCGACATGCCCAGGTACAGGAG
+
;839;@ABBBA@@A>AD@B?@;;79@
@7RKH4:00027:00765
ACGCTCGACATGCCCAGGTACAGGAGA
+
9<B;<9@@A<=<BB=CC=>>99959:<
@7RKH4:00038:00753
ACGCTCGACATGCCCAGGTACAGGAG
+
=@@BCC<=>CC@@A>AC@CCCCECCA
@7RKH4:00039:00763
ACGCTCGACATGCCCAGGTACAGGAG
+
9?89<@@>@A@>=?8;;:111777=B
@7RKH4:00041:00784
ACGCTCGACATGCCCAGTACAGGAG
+
8@?@@B@ABDCCCCBCA@>AAC?CB
@7RKH4:00042:00788
ACGCTCGACATGCCCAGGTACAGGAG
+
@>@?CCBACB9;;B=@@8;;CCCBHA
@7RKH4:00043:00755
ACGCTCGACATGCCCAGGTACAG
+
@@?@@C@AABAAAB<@@@CCCFH
@7RKH4:00043:00756
ACGCTCGACATGCCCAGGTACAGGAG
+
B9:;EDCCFEBBBC@CC@CCCCDFCC
@7RKH4:00045:00759
ACGCTCGACATGCCCAGGTACTGG
+
=@>@BBBBBC@@@B=AA@B@AAC@
@7RKH4:00049:00793
ACGCTCGACATGCCCAGGTACAGGAG
+
?9;<ABCBDCCAAA>AB?BBCCF?AA
@7RKH4:00042:00808
TACTGAGCTACACACACATGAAAGATTG
+
@999994448444/////////+/..,.
@7RKH4:00048:00810
TGATACGTCTCCTTCTT
+
9444444;811,/,//7
@7RKH4:00048:00813
ACGCTCGACATGCCCAGGTACAGGAG
+
9;?@BBBCDBA?=A@BB@A?AECCDB
@7RKH4:00049:00845
TGATACGTCTCCTTCCTTAGTTACTTCA
+
9<CBBAD@@@C=@;@6968895899549
@7RKH4:00050:00015
ACGCTCGACATGCCCAGGTACAGGAG
+
9;;CB@AADCBCCC;=<?BBBBDAE@
@7RKH4:00050:00028
ACGCTCGACATGCCCAGGTACAGGAG
+
?>@BB@A@AB999@199<>8;<A@BB
@7RKH4:00050:00034
ACGCTCGACATGCCAGGTACAGGAG
+
CEBBBCBBBCCCC@BB?BCDDFAC@
@7RKH4:00050:00036
ACGCTCGACATGCCCAGGTACAGGAG
+
?9;<NCCCBAAAAB>BB@BADED@CA
@7RKH4:00051:00028
CGTGTCTCTAGGCACAGGATTTTTGTGTAGA
+
?=?@DBBBCCCABBBB@?99999-9@AAFHJ
@7RKH4:00051:00038
ACGCTCGACATGCCCAGGTACAGGAG
+
=;;<CCCCDC@AAD@BA?BACBC@D@
@7RKH4:00052:00006
ACGCTCGACATGCCCAGGTACAGGAG
+
@AB@@ACCCC;<;C=@@=@BBCDFCC
@7RKH4:00052:00017
ACGCTCGACATGCCCAGGTACAGGAG
+
4;;;A@@@9999>@:>?59899B>AB
@7RKH4:00053:00011
ACGCTCGACATGCCAGGTACAGGAG
+
=;;<B@?@EB=<<>AB=B<=BDECC
@7RKH4:00053:00028
ACGCTCGACATGCCCAGGTACAGGAG
+
==AACBABBA?ABE>BC@BBBCCBDG
@7RKH4:00053:00035
ACGCTCGACATGCCCAGGTACAGGAG
+
>9;;CCBBBCABAB>BB@A<BCD@CC
@7RKH4:00054:00011
ACGCTCGACATGCCCAGGTACAGGAG
+
?@?@B99999999919@;>?CDE@BG
@7RKH4:00054:00019
ACGCTCGACATGCCCAGGTACAGGAG
+
9@@@@BCEDCBCCEA<<;<CCBCCBB
@7RKH4:00054:00035
ACGCTCGACATGCCCAGGTACAGGAG
+
C@@@D<<<CA@@CC>BB?B@BAA8<<
@7RKH4:00055:00018
ACGCTCGACATGCCCAGGTACAG
+
=@ABDABBD<<>B?9??:10,00
@7RKH4:00055:00023
ACGCTCGACATGCCCAGGTACAGGAG
+
:8;;@AABB@@@@>9>@;>?=11,11
@7RKH4:00055:00044
ACGCTCACATGCCCAGGTACAGGAG
+
9;<<CCDCCBBBC?CB@>>>AB?A?
@7RKH4:00056:00023
ACGCTCGACATGCCCAGGTACAGGAG
+
=@?@@8;;C<<;AA9@A=@>9??594
@7RKH4:00058:00005
TAGTATCAGCCTCGCCATGACGAAGGTATTCC
+
//669?AC;<=<ECDBCCBA@@A6968=?;>9
@7RKH4:00058:00010
ACGCTCGACATGCCCAGGTACAGGAG
+
=8:;@;;;BB>9;919><?;<>ABBA
@7RKH4:00058:00011
CGTGTCTCTAGGCACAGGATTTGTGTAG
+
8AAAAAA@A@C@CAB@@?99919B9;<C
@7RKH4:00058:00014
ACGCTCGACATGCCCAGGTACAGGAG
+
9;<;BB<99@@99908959844BABB
@7RKH4:00058:00016
ATATCGCGAGGGTATGGAAGACTCTATA
+
AAABB>@@<9919?>=?B699;7717;<
@7RKH4:00058:00018
ACGCTCGACATGCCCAGGTACAGGAG
+
>9;<CCCCCCECBC>BB?BABBB@A?
@7RKH4:00058:00033
ACGCTCGACATGCCCAGGTACAGGA
+
BA>@@BCBC;<<CC@BE@CCCDD?A
@7RKH4:00059:00020
ACGCTCGACATGCCCAGGTACAGGAG
+
C9:9DA>BB;<<AA<@B>;9;AA699
@7RKH4:00059:00021
ATGCTCGACATGCCCAGGTACAGGAG
+
BADB@>9<<A@AHE>BB=;3499894
@7RKH4:00060:00046
ACGCTCGACATGCCCAGGTACAGGAG
+
9;@@C;<<NCBBBC@CB@CBCEFAC@
@7RKH4:00062:00017
ACGCTCGACATGCCCAGGTACAGGAG
+
??@@BACCAAA?BB>BC?@?==A?9=
@7RKH4:00062:00030
ACGCTCGACATGCCCAGGTACAGGAG
+
9;@CCCDCCAAACC>@@=@?AAC@CB
@7RKH4:00064:00013
ACGCTCGACATGCCCAGGTACAGGAG
+
99>@>999999488-4>8=;?AD@BB
@7RKH4:00065:00036
ACGCTCGACATGCCCAGGTACAGGAG
+
B::;BBAAACCCCB@CB@BBAAAACC
@7RKH4:00066:00029
ACGCTCGACATGCCCAGGTACAGGAG
+
?9<<CBABA><=CDCDC@BABA@244
@7RKH4:00066:00043
TACTGAGCTACACACACAGAAAGATTGGT
+
BAABBB@@@>>B<9<AA;99A>@;A>?>?
@7RKH4:00067:00031
TCTCTATGCGCTCCACACTGGTCTAAGGGTA
+
**(**,,,/44442444;442443713<;..
@7RKH4:00068:00009
ACGCTCGACATGCCCAGGTACAGGAG
+
?9<=BCCDBA9999-8959>>998<>
@7RKH4:00069:00028
ACGCTCGACATGCCCA
+
AAABBBCEC:<=CC9;
@7RKH4:00070:00009
ACGCTCGACATGCCCAGGTACAGGAG
+
CA@@CCCBA@999919969>DEBB@9
@7RKH4:00070:00014
ACGCTCGACATGCCCAGGTACAGGAG
+
;989@@999>9999-49547=99:9A
@7RKH4:00070:00018
ACGCTCGACATGCCCAGGTACAGGAG
+
=;;<CB@@A<=9BC>CB@CCB<<79>
@7RKH4:00070:00030
TCTCTATGCGCTCCACATGTCTAAGGT
+
4<;?ABCBBAA@@;?@@@@ADB>;B:1
@7RKH4:00071:00005
ATCAGACACGGACACAGCAGAACACAC
+
?BABCBB?A@@BB@@@CEBAB>?B>7;
@7RKH4:00071:00045
TCTCTATGCGCTCCGACATGTCTAAGGT
+
944449;;@@9992///////7::2424
@7RKH4:00072:00030
ACGCTCGACATGCCCAGGTAACAGGAG
+
>4;;<?@=@31/,0000)-,*,,,*/4
@7RKH4:00072:00047
ACGCTCGACATGCCCAGGTACAGGAG
+
>@@@BCBBBCCCCC@CB@BABBCAC;
@7RKH4:00073:00037
ACGCTCGACATGCCCAGGTACAGGAG
+
?;<<CCCDE<=<CE@CCA<;=CCBC<
@7RKH4:00074:00046
ACGCTCGACATGCC
+
9<ABCCCGBA<<;C
@7RKH4:00075:00006
ACGCTCGACATGCCCAGGTACAGGAG
+
9;@ACCCCDC@AAC>BC@BAEFECCA
@7RKH4:00075:00024
ATATCGCGAGGGTATGGAAGACTCTATA
+
9799;>@B99919?>8<A?>?;774.0.
@7RKH4:00075:00030
ACGCTCGACATGCCCTGGTACAGGAG
+
?@ABBECGD:;=GD>CBA<;4:@599
@7RKH4:00076:00038
ACGCTCGCATGCCCAGGTACAGGAG
+
B9:;ECC@B999919DACCCBD?@;
@7RKH4:00076:00043
TGATACGTCTCCTTCCTTAGCTTACTTCA
+
>99444444/8,/,/,/7877779//,//
@7RKH4:00076:00046
ACGCTCGACATGCCCAGGTACAGGAG
+
AABBDCBBCBBBBB>BB@AABDFAC?
@7RKH4:00078:00016
ACGCTCGACATGCCAGGTACA
+
@;;9>@99/,,**)**)(*,,
@7RKH4:00078:00045
ACGCTCGACATGCCCAGGTACAGGAG
+
B9;<CCCECCA;9919><>@AGC>A@
@7RKH4:00079:00039
ACGCTCGACATGCCCAGGTACAGGAG
+
@BABBCCCB@@@BB=BC@A?<<<-1/
@7RKH4:00079:00041
ACGCTCGACATGCCCAGGTACAGGAG
+
@?@@ABBCC<=<CD<BB?@?>AG699
@7RKH4:00080:00006
ACGCTCGACATGCCCAGGTACAGGAG
+
@@@@C=>;;1//6656::939:A249
@7RKH4:00080:00035
ACGCTCGACATGCCCAGGTACAGGAG
+
@A@CCBCCC:;<@B:>><97444244
@7RKH4:00080:00038
ACGCTCGACATGCCCAGGTACAGGAG
+
99>>A>9<<<<<AC=BB?80///,//
@7RKH4:00081:00024
ACGCTCGACATGCCCAGGTACAGGAG
+
?9:;BBBBB@=99919>;@BCCCABB
@7RKH4:00082:00016
ACGCTCGACATGCCAGGTACAGGAG
+
B9;<CC@>?<1--+--*,,///,44
@7RKH4:00083:00006
ACGCTCGACATGCCCAGGTACAGGAG
+
=>@@>@;;1/////+/99=;AAA;94
@7RKH4:00083:00009
ACGCTCGACATGCCCAGGTACAGGAG
+
==?@@;<<A?>>>>:>>;;0/1B;==
@7RKH4:00083:00013
ACGCTCGACATGCCAGGTACAGGAG
+
==:;<@AAB@111-//,/.44?8==
@7RKH4:00083:00015
ACGCTCGACATGCCCAGGTACAGGAG
+
=;;;AC<99B999909959899???B
@7RKH4:00083:00034
ACGCTCGACATGCCCAGGTACA
+
49;;@@BBD<9477+//,/.,0
@7RKH4:00085:00010
ACGCTCGACATGCCCAGGTACAGGAG
+
CBCBBBA@A>999909924>BACACC
@7RKH4:00085:00048
ACGCTCGACATGCCCAGGTACAGGAG
+
@?@ADCCBCB?@@@<=8=@@AADBC@
@7RKH4:00086:00019
ACGCTCGACATGCC
+
?9;;?@99994444
@7RKH4:00086:00033
CGTGTCTCTAGGCACAGGATTTGTGTAG
+
BBADECCCCBA?;9999;9=;=/,,0,,
@7RKH4:00086:00041
TCTCTATGCGCTCCACATGTCTAAGGT
+
9=<DCC??ACCDH?AAA@>>:1/,/,/
@7RKH4:00087:00016
TCTCTATGCGCTCCACACTGTCTAAGG
+
49444994444492//,,,,,,,.,31
@7RKH4:00088:00016
TGATACGTCTCCTTCCTTAGTTCTTCAGTGC
+
;;@@@@<<<@B<?692488442442444448
@7RKH4:00089:00041
ACGCTCGACATGCCCAGGTACAGGAG
+
=;<<BABBB;<<BC<BCACCCCCCBA
@7RKH4:00090:00026
ACGCTCGACATGCCCAGGTACAGGAG
+
=;;<AC?@<<94::-4;;93444244
@7RKH4:00090:00035
ACGCTCGACATGCCCAGGTACAGGAG
+
>BBBCDCCCA?@@DBCB?BBCAA=@A
@7RKH4:00093:00010
ACGCTCGACATGCCAGGTACAGGAGAC
+
?9::@>A99999424424744424444
@7RKH4:00093:00023
ACGCTCGAACATGCCCAGGTACAGGAG
+
89>>@8--*,,,,//+/;2439:A>A@
@7RKH4:00094:00043
CGTGTCTCTAGGCACAGGATTTGTGTAG
+
>?ADAA?DCB=<=@99494440449444
@7RKH4:00095:00014
TGATACGTCTCCTTCCTTAGTTACTTCA
+
>999@@A@@BD<>692424882444249
@7RKH4:00096:00019
ACGCTCGACATGCCCAGGTACAGGAG
+
8889@>99//////+//,/3444999
@7RKH4:00098:00041
ACGCTCGACATGCCCA
+
@=<9<9>>@99844-4
@7RKH4:00099:00013
ACGCTCGACATGCCCAGGTACAGGAG
+
9;;@D@@<<11111+/1,4344:899
@7RKH4:00050:00071
ACGCTCGACATGCCAGGTACAGGAG
+
@98;<<49;;8//,//5/.44:999
@7RKH4:00050:00072
ATCAGACACGGACACAGCAGAA
+
9734::94442//,,,,,2//,
@7RKH4:00051:00066
ACGCTCGACATGCCCAGGTACAGGAG
+
ABBBCBCBDCAAAC>BB@BBCDCECD
@7RKH4:00051:00090
TAGTATCAGCCTCGCCATGACGAAGGTATC
+
;;9><<:;11,///;74999=?9;>88444
@7RKH4:00052:00071
ACGTTCGACATGCCCAGGTACAGGAG
+
>>8959@@@BCDDIFCD@BBBBB@BC
@7RKH4:00053:00053
TCTCTATGCGCTCCACATGTCTAAGGT
+
ACCGDCBBBCCBC@D@??CDDCC?B?B
@7RKH4:00053:00091
ACGCTCGACATGCCCAGGTACAGGAG
+
:;BBBDDBCB9<<A<@?;>;<<G@CC
@7RKH4:00053:00092
TACTGAGCTACACACACAGAAAGATTGGT
+
@CAA@@?>A9;9999444444-4..34,.
@7RKH4:00054:00057
CGTGTCTCTAGGCACAGGATTTGTGTAG
+
<<<BBCCCECCBACACAACCC?<99>99
@7RKH4:00054:00062
TACTGAGCTACACACACAGAAAGATTG
+
CB@@ABB<<<GCBBB<99999198848
@7RKH4:00055:00052
ACGCTCGACATGCCCAGGTACAGGAG
+
A9<<CCCCCCBBDG@;9280111-1<
@7RKH4:00056:00052
ACGCTCGACATGCCCAGGTACAGGAG
+
>>?AAAABB@=>==:>=<>>@??BA>
@7RKH4:00056:00064
ACGCTCGACATGCCCAGGTACAGGAG
+
<BCCAAADBAAACD?AA=@?@99699
@7RKH4:00058:00059
ATATCGCGAGGGTATGGAAGACTCTATAGA
+
>@@B@@>@A>F:@9995954;98866....
@7RKH4:00058:00088
ACGCTCGACATGCCCAGGTACAGGAG
+
=;;<CDECB@>99919@=@AAGBCAA
@7RKH4:00061:00066
TGATACGTCTCCTTCCTTAGCTTACTTCA
+
BCCBCC=<9>E6959248844424//,//
@7RKH4:00062:00052
ACGCTCGACATGCCCAGGTACAGG
+
9;;<BBCCDAAACC>BC=>>B995
@7RKH4:00062:00057
ACGCTCGACATGCCCAGGTACAGGAGA
+
>9;<CBAACCA?>>:>?<ABAAADCBA
@7RKH4:00062:00058
ACGCTCGACATGCCCAGGTACAGGAG
+
==@BBBBCCB??>B>BB?BCDAAAAC
@7RKH4:00062:00096
ATCAGACACGGACACAGCAGAACA
+
>@AA?>@AA@@BCA@@?>>>>;>>
@7RKH4:00063:00059
ACGCTCGACATGCCCAGGTACAGGAG
+
@BBBBBCCC@A@CB>AA;><99959@
@7RKH4:00063:00079
ACGCTCGACATGCCCAGGTACAGGAG
+
B9:;;BBAAAD@AA<@C?@@A;;7;A
@7RKH4:00064:00060
ACGCTCGACATGCCCAGGTACAGGAG
+
49;;ABCCDCCB?B>@?=@CBEBACC
@7RKH4:00066:00051
ACGCTCGACATGCCCAGGTACAGGAG
+
AA@BDCHCD==994-8?<>>=99599
@7RKH4:00066:00052
ACGCTCGACATGCCCAGGTACAGGAG
+
A;;;@@@BAACBBGABB@BAAA?:<<
@7RKH4:00066:00079
ACGCTCGACATGCCCAGGTACAGGAG
+
998;@@@CDAAACHACC;<;AA@<@@
@7RKH4:00067:00066
ACGAGTCGTTTTTTCCCCCCC
+
49>>>94444444(///////
@7RKH4:00067:00095
TCTCTATGCGCTCCACATGTCTAGG
+
9499@@A>@@?9924481-,,,,,0
@7RKH4:00068:00068
ACGCTCGACATGCCCAGGTACAGGAG
+
@98;<@@>BCBA@@<@A>BCCDEAA=
@7RKH4:00068:00071
ATCAGACACGGACACAGCAGAACACACA
+
9738>A@@B@6<99;94===@@BBAA@;
@7RKH4:00069:00058
TCTCTATGCGCCCACATGTCTAAGGTACTG
+
CAAAEBCCB@C@<@AA@BBBBB?B=@>>87
@7RKH4:00070:00054
CGTGTCTCTAGGCACAGGATTTG
+
BBCCCCBBBCD@911:=-11<,1
@7RKH4:00070:00058
ACGCTCGACATGCCCAGGTACAGGGA
+
;;;;@>@@C@@@@@:>?<98--,,*,
@7RKH4:00071:00086
TAGTATCAGCCTCGCCATGACGAAGGTTACTTCC
+
@=99;CCCBCAB@@A@BB@AACB?>,1-//,*,*
@7RKH4:00072:00070
ACGCTCGACATGCCCAGGTACAGGAG
+
4;@@CCCCBABCCC>@A=>@ABB?BB
@7RKH4:00072:00084
ACGCTCGACATGCCCAGGTACAGGAGA
+
9;899@<<<EAB>B?;;69;<11-//1
@7RKH4:00073:00073
ACGCTCGACATGCCCA
+
B??@DBCCC?A@@@<@
@7RKH4:00074:00059
ACGCTCGACATGCCCAGGTACAGGAG
+
>>@@CBCCCBBBBB>BB@BBC::6;9
@7RKH4:00075:00054
ACGCTCGACATGCCCAGGTACAGGAG
+
A?@@CCCBCA<<>CCCC@BA<<<6<9
@7RKH4:00075:00056
ACGCTCGACATGCCCAGGTACAGGAG
+
49;<CBBBEC;99@199<984;;244
@7RKH4:00077:00059
TACGAGCTACACACACAGAAAGATTGGTG
+
99;AACBAA@@99994449;69771313.
@7RKH4:00078:00059
ACGCTCGACATGCCCAGGTACAGGAG
+
@<;;AA@>AC<<<@:?>5989??594
@7RKH4:00079:00070
TACTGAGCTACACACAACAGAAAG
+
B@AACCEDCD@>1111,/////+/
@7RKH4:00079:00079
ACGCTCGACATGCCCAGGTACAGGAG
+
898;BB>>?@999919?<@?ABGAAC
@7RKH4:00079:00094
AGCACTGTAGCTGTCACTAGTTACTTGT
+
?=B@ABCCCCDBBCCBBCCA>599>599
@7RKH4:00081:00068
ACGCTCGACATGCCCAGGTACAGGAG
+
B9;<CBABC<==AD>BB<<;?B?699
@7RKH4:00089:00094
ACGCTCAGACAGTCGCCAGGATACA
+
//34444944//////,//,...;9
@7RKH4:00090:00069
ACGCTCGACATGCCCAGGTACAGG
+
BBAABABBCCCCCEACC=88999<
@7RKH4:00091:00064
TACTGAGCTACACACCA
+
AACB;<<944444/,*,
@7RKH4:00091:00096
TCTCTATGCGCTCCACATGTCTAAGGGT
+
89>?@ABC;;>AC>ABAAACF@@699-9
@7RKH4:00092:00065
ACGCTCGACATGCCCAGGTACAGGAG
+
9<BBCACBB==@@>:>@?BABFFCEB
@7RKH4:00093:00071
ACGCTCGACATGCCCAGGTACAGGAG
+
9;<<CCEHA@@BBCACB=>;>::7;D
@7RKH4:00093:00096
ACGCTCGACATGCCCAGGTACAGGAG
+
=@AABBCDBAAABC>BB:;:AAA?BB
@7RKH4:00095:00076
CGTGTCTCTAGG
+
ACCDCCAABBB@
@7RKH4:00095:00081
TGATAAGTCTCCTCT
+
4////,//.342444
@7RKH4:00096:00053
ACGCTCGACATGCCCAGGTACAGGAG
+
8989?>>>A9999919><>?@AB@AA
@7RKH4:00096:00059
ACGCTCGACATGCCCAGGTACAGGAG
+
@<;<CCCBD:;;CCABC@BBBBB?BC
@7RKH4:00097:00059
ACGCTCGACATGCCCAGGTACAGGAG
+
=@CBDBCCCC@8685//-11??AACD
@7RKH4:00097:00068
AGCACTGTAGCTGTCATTAGTTACTTGT
+
;@BAB:==ACDB?:?/1,1<<:>??699
@7RKH4:00097:00083
ACGCTCGACATGCCCAGGTACAGGAG
+
?9;<BDCCCBCCEC>A@?@?@@@;>9
@7RKH4:00055:00114
ACGCTCGACATGCCCAGGTACAGGAGA
+
==?@B@9;>>==CJ?HD=;8111:;11
@7RKH4:00055:00130
TCTCTATGCGCTCCACATGTCTAAGGT
+
;9:BCCBDCBBAB7;<<9ABD9969<9
@7RKH4:00058:00144
TGATACGTCTCCTTCCTTAGTTACTTCA
+
?BA99<<CC>?=?99<>;@AA?B=<:<C
@7RKH4:00061:00108
CGTGTCTCTAGGCACAGGATTTGTGTAG
+
@@@AAABBA9<59>=942444-4444=?
@7RKH4:00061:00115
ACGCTCGACATGCCCAGGTACAGGAG
+
94;<A@@ABBBBBG>BB?BACCB?BB
@7RKH4:00067:00118
ATCAGACACGGACACAGCAGAACACAC
+
??@?;;;@AA=AACBBEBCBB@CCCAA
@7RKH4:00067:00132
ACGCTCGACATGCCCAGGTACAGGAG
+
??@ACCCCBB@AADACC@BAAAA;?9
@7RKH4:00070:00109
ACGCTCGACATGCCCAGGTACAGGAG
+
?9<<DDCECCBBBCACB?A>AACACC
@7RKH4:00070:00147
ACGCTCGACATGCCCAGGTACAGGAG
+
9;ABCDCCDC??>=:997;:<=DCCC
@7RKH4:00072:00106
ACGCTCGACATGCCCAGGTACAGGAG
+
B9;<BBBCCCBBBH@CB@B?@ACADE
@7RKH4:00073:00130
TACTGAGCTACACA
+
88=44447////82
@7RKH4:00076:00116
ACGCTCGACATGCCCAGGTACAGGAG
+
>4;<B;;<DE;<<C<>>;>8999=>>
@7RKH4:00080:00105
ACGCTCGACATGCCCAGGTACAGGAG
+
=989@>>>999999-48243444244
@7RKH4:00081:00132
TGATACGTCTCCTTCCTTAGTTACTTCA
+
CCCC@A<<=CDAD@C=@=@BB?BBBBEC
@7RKH4:00081:00136
ACGCTCGACATGCCCAGGTACAGGAG
+
4;@@@@@AAAAAAE@CC?BBCCEFCA
@7RKH4:00082:00130
ACGCTCGACATGCCCAGGTACAGGAG
+
=9:<BCCEDC;<<D<@>;<;CCCECA
@7RKH4:00089:00113
TCTCTATGCGCTCCACACTGATCTAAGGGTAC
+
44444;;9;44=:249;?94;8437;<B<711
@7RKH4:00095:00139
ACGCTCGACATGCCCAGGTACAG
+
@;<<>>BA99999919>;>?9<<
@7RKH4:00096:00115
ATATCGCGAGGGTATGGAAGATTCTATAGAG
+
A>@@>999444-4944249989;==A?ABA>
@7RKH4:00099:00127
ACCCTCGACATGCCCAGGTACAGGAGACTG
+
8==<@BBBDFBBBA<@@599A>?=@BBBCC
@7RKH4:00050:00159
ACGCTCGACATGCCCAGGTACAGGAG
+
9;ABBBBCDCCCCG=BB798999699
@7RKH4:00050:00196
AGCACTGTAGCTGTCACTAGTTACTTGT
+
=@CC<:=EDDCBBCCC@AABB<AAA7<<
@7RKH4:00053:00163
CGTGTCTCTAGGCACAGGATTTGTGTAG
+
>@>ACCCCCCCACB@9@<99909>?@99
@7RKH4:00053:00180
TACTAGCTACACTACCACGAGAAAGAGTGGTATGC
+
4499:9/,,,*****)*,287=A:=@8..,...,,
@7RKH4:00056:00168
ACGCTCGACATGCCCAGGTACAGGAG
+
B;;<CCAAAAA@BC<@@=>>>99699
@7RKH4:00058:00167
ACGCTCGACATGCCCAGGTACAGGAG
+
A@@@@@@AACBBCC@NC@;:<9969A
@7RKH4:00062:00167
ATATCGCGAGGTATGGAAGCACGTCATAG
+
43444444442499959244444443374
@7RKH4:00067:00154
CGTGTCTCTAGGCACAGGATTTGTGTAG
+
ABBCBCCBAAA@BB?=>A99909>@AA9
@7RKH4:00069:00188
ACGCTCGACATGCCCAGGTACAGGAG
+
B@@@ECCCCBA89919>;>?BBBCCA
@7RKH4:00074:00153
ATATCGCGAGGGTATGGAAGACTCTATAG
+
AABBB@;;<A??>?>>9=<<BCBB::777
@7RKH4:00076:00152
ACGCTCGACATGCCCAGGTACAGGAG
+
8889>999A999AA<AB@CCCIFAEA
@7RKH4:00076:00161
ACGCTCGACATGCCCCCCAGGTACAGGAG
+
?9;<CBBAA?9888899*9?>ABFECCCC
@7RKH4:00077:00168
ACGCTCGACATGCCCAGGTACAGGAG
+
@BABBCC;<<@@>@:988;:<GCADA
@7RKH4:00079:00194
ATATCGCGAGGTATGGAAGCACTCATAGTAG
+
4844444444244;;8@;88//.....,,,.
@7RKH4:00086:00151
ATCAGACACGGACACAGCAGAACAGCAC
+
9334::744424944499444;=84433
@7RKH4:00088:00155
ACGCTCGACATGCCCAGGTACAGGAG
+
B@@@CDDEEDAAAC>AA>A?@A@?>@
@7RKH4:00090:00167
ACGCTCGACATGCCCAGGTACAGGAG
+
?9;<ABBCDC<<<B=CC@CCEBB>BB
@7RKH4:00090:00174
CGTGTCTCTAGGCACAGGATTTGTGTAGA
+
99<9@BB@A==:<B@>@<99909@@@BA9
@7RKH4:00094:00157
ACGCTCGACATGCCCAGGTACAGGAG
+
@;<<BCCDECCBBA<BB:<<CIFDBB
@7RKH4:00098:00152
TAGTATCAGCCTCGCCATGACGAAGGTATTCC
+
99DBCCCAAA@BBAB>ACCCBBD@A?@99592
@7RKH4:00098:00189
ACGCTCGACATGCCCAGGTACAGGAG
+
?9;<CCBCCG@AAH@CB?ABBCEACC
@7RKH4:00058:00225
TCTCTATGCGCTCCACATGTCTAAGGT
+
9<=BAACDCCCCC@BAAABCCCC>?=@
@7RKH4:00059:00212
ACGCTCGACATGCCCAGGTACAGGAG
+
>;;;CCCCCEDCCC@CB@B@BCEACB
@7RKH4:00060:00246
ACGCTCGACATGCCCAGGTACAGGAG
+
??@ACBCHCCBBBB>CB@BB@AABBB
@7RKH4:00061:00229
ACGCTCGACATGCCCAGGTACAGGAG
+
==@@BBCHCB=AAB?B@@?BBCCACC
@7RKH4:00062:00207
ACGCTCGACATGCCCCCCCC
+
1101111>??9999998444
@7RKH4:00067:00233
ACGCTCGACATGCCCAGGTACAGGAG
+
>>?A>?>>@@@>>>:>@<984?B@;;
@7RKH4:00071:00211
ACGCTCGACATGCCCAGGTACAGGAG
+
:;;;@CCBCBB<<<:<C@CBCCDBCC
@7RKH4:00073:00219
ACGCTCGACATGCCCAGGTACAGGAG
+
99?@>@AAAA;;9?:9989AA?A@99
@7RKH4:00078:00210
ATCAGACACGGACACAGCAGAACACAC
+
=;@BBBBCCC>?ACECFCCCC@BACBB
@7RKH4:00083:00226
ACGCTCGACATGCCAGTACAGA
+
>9;<CC@@<;1//,///34444
@7RKH4:00084:00211
ACGCGTCGACATGCCCAGGTACAGGAG
+
41=1//::=9:4444-442484449:9
@7RKH4:00085:00217
ACGCTCGACATGCCCAGGTACAGGAG
+
=9;<CECGDH;<<B>A@>BBCAA?AC
@7RKH4:00088:00203
ACGCTCGACATGCCCAGGTACAGGAG
+
=@A@@@BBBCBBBB1;;=;89AA@>@
@7RKH4:00088:00208
ACGCTCGACATGCCCAGGTACAGGAG
+
44349994444444-489:3444249
@7RKH4:00088:00217
ACGCTCGACATGCCCAGGTACAGGAG
+
=9;;BBCEEC@@@H?CB@BBBCCACD
@7RKH4:00091:00212
ACGCTCGACATGCC
+
?9;<BBBCDCBBBG
@7RKH4:00094:00212
ACGCTCGACATGCCCA
+
B?>AAC@AACBBBC@A
@7RKH4:00095:00203
GACGCTCGACATGCCCAGGTACAGGAG
+
@B9:;CBBCCDAA@C>@@?BBAAACCC
@7RKH4:00095:00226
ACGCTCGACATGCCCAGGTACAGGAG
+
?>@ABCCCAAA99919959?@AADAA
@7RKH4:00095:00235
ACGCTCGACATGCCCAGGTACAGGAG
+
C<:;AA@>@BA;;;7;AABBHDDBBA
@7RKH4:00097:00219
ACGCTCGACATGCCCAGGTACAGGAG
+
9<@ACCCCCCCACB@CB@?>BCCBCC
@7RKH4:00050:00280
ACGCTCGACATGCCCAGGTACAGGAG
+
?AABCBCCDDBBBCACCBCAB=<;<C
@7RKH4:00056:00260
ACGCTCGACATGCCCAGGTACAGGAG
+
B@>?CCBDBECCBC@CB@A>AAA?@A
@7RKH4:00058:00264
ACGCTCGACATGCCCAGGTACAGGAG
+
?9:;DCBCCC9;;@<>==@ABCCCCC
@7RKH4:00058:00274
ACGCTCGACATGCCCAGGTACAGGAG
+
=@@BBBCEBBBBBC>CC@CBB;;9;B
@7RKH4:00061:00272
ACGCTCGACATGCCCAGGTACAGGAG
+
B9:;@@@>@@9<<A<@B=A@BCDFCC
@7RKH4:00064:00279
ACGCTCGACATGCCCAGGTACAGGAG
+
A>@?BBBBDECCBB?BC@CBCCC?B;
@7RKH4:00069:00273
ACGCTCGACATGCCCAGGTACAGGAG
+
:<CCCCBBBAAAAB@AA@BBCBB@B=
@7RKH4:00077:00257
ACGCTCGACATGCCCAGGTACAGGAG
+
=9;<CCCCCC@ABC>CC@BCDCC?A;
@7RKH4:00084:00275
ACGCTCGACATGCCCAGGTACAGGA
+
B:8:BBAAAAABCB>BC8<;CFGAA
@7RKH4:00085:00255
ACGCTCGACATGCCCAGGTACAGGAG
+
B9:;CB@@AB@@@@<@@>BBCCCABB
@7RKH4:00090:00294
ACGCTCGACATGCCCAGGTACAGGAG
+
B::;BCDCDCCCBA<@>;>@444894
@7RKH4:00092:00295
TCTCTATGCGCTCCACATGTCTAAGGTAC
+
999@EABAAACCB6999994:99242444
@7RKH4:00094:00250
TAGTATCAGCCTCGCCACTGACGAAGGTA
+
484994994A699>?:<8---7--+,22,
@7RKH4:00094:00279
ACGCTCGACATGCCCAG
+
9;;<<ABA<<<@@@<@A
@7RKH4:00095:00250
ACGCTCGACATGCCCAGGTACAGGAG
+
B9::CCBACB9;;@<@B?BCCEDBDC
@7RKH4:00095:00285
ACGCTCGACATGCCCAGGTACAGGAG
+
B9:;ACCCCCBBCC@CB@B?BCF@BC
@7RKH4:00051:00341
ACGCTCGACATGCCCAGGTACAGGA
+
?@ABCDHCBA@999089547444:;
@7RKH4:00058:00331
ACGCTCGACATGCCCAGGTACAGGAG
+
==?@@@@BC@@>9=98954744@=?>
@7RKH4:00061:00308
CGTGTCTCTAGGCACAGGATTTTGTGTAG
+
A==AAAADCCC@CCC>@<9944/9BA@BC
@7RKH4:00068:00347
ACGCTCGACATGCCCAGGTACAGGAG
+
?9:;>><99AA9<<8;A<??@<<699
@7RKH4:00073:00328
ACGCTCGACATGCCCAGGTACAGGAG
+
=;;<CCCCDD@AAC@CC@AACCC@B9
@7RKH4:00077:00330
ACGCTCGACATGCCCAGGTACAGGAG
+
?@@@CBCCCCBBCC@CB@A@BDCAC@
@7RKH4:00079:00318
ACGCTCGACATGCCCAGGTACAGGAG
+
>979=994:99=>>:9989ABCEABB
@7RKH4:00083:00345
ACGCTCGACATGCCCAGGTACAGGAG
+
4;;<CCEFDCCBBB?DCABBCBB>@@
@7RKH4:00084:00340
ACGCTCGACATGCCCAGGTACAGGAG
+
=9:;BBBBDCBBBC@BB?BBBCCBEC
@7RKH4:00092:00315
ACGCTCGACATGCCCAGGTACAGGAG
+
C::;BCCCCCCBBCBCB@@>ABB?A;
@7RKH4:00095:00343
ACGCTCGACATGCCCAGGTACAGGAGA
+
D<<<ABAACA@@@C<@A@<;<BBCA99
@7RKH4:00096:00301
AACGCGTTCGAACATGCCCAGGTACAAGGAAGA
+
424344424:;89:;99=6442////,/,/,//
@7RKH4:00096:00330
ACGCTCGACATGCCCAGGTACAGGAG
+
=;;<BBBGLCAAAC>A@=??@AA?CB
@7RKH4:00098:00318
ACGCTCGACATGCCCCCAGGTACAGGAG
+
88;;AB@@CB;<<@@A/9969>?9969>
@7RKH4:00050:00385
ACGCTCGACAATGCCCAGGTACAGGAG
+
BBAB@86611-1111,1@58:::B@B;
@7RKH4:00051:00386
TGATACGTCTCCTTCCTTAGCTT
+
>9949944466,/,/,/5///0*
@7RKH4:00051:00387
ACGCTCGACATGCCCAGGTACAGGAG
+
498;>A@ABCAAAN@CC;<;<=CCBB
@7RKH4:00056:00374
ACGCTCGACAGGTACAGGAGACTG
+
??ABDC?AABC=@<<<A?A??@<;
@7RKH4:00057:00363
TGATACGTCTCCTTCCTTAGTTTACTTCA
+
;@99;AA@@ABBD@CAB:;4441999699
@7RKH4:00057:00371
ATATCGCGAGGGTATGGAAGACTCTATA
+
;AC@=@A<<:B6?=99249443331611
@7RKH4:00063:00390
ATCAGACACGGACACAGCAGAACACAC
+
??@A>>?A@@=@B;<<A@999;@988?
@7RKH4:00064:00378
ACGCTCGACATGCCCAGGTACAGGAG
+
=9;<CCCCCCBCCC>BB@BAEEEDAB
@7RKH4:00072:00356
ACGCTCGACATGCCCAGGTACAGGAG
+
C98:DBCCCBAAADCCBD;:<AADB@
@7RKH4:00074:00356
ACGCTCGTACCATGCCAGGTACAGGAGA
+
4;84/8////,//442448899442444
@7RKH4:00077:00361
ACGCTCGACATGCCCAGGTACAGGAG
+
9;;<B@ACBAACCG@CC;;;ACC=A<
@7RKH4:00077:00378
ACGCTCGACATGCCCAGGTACAGGAG
+
??@ACBCCD@@@BA<@?>BBCCDACC
@7RKH4:00077:00385
ACGCTCGACATGCCCAGGTACAGGAG
+
=9;;@@AACAAACC?CC?BCCCC?BB
@7RKH4:00080:00395
ACGCTCGACATGCCCAGGTACAGGAG
+
99>89944:B=@?C<@@@:;;<C?AB
@7RKH4:00081:00352
ACGCTCGACATGCCCAGGTTACAGGA
+
88899@999@@<::,11-/,.///,4
@7RKH4:00081:00369
AGCACTGTAGCTGTCACTAGTTACTTGT
+
BCC@ABDEBBBC;<9@999>>;?>>599
@7RKH4:00083:00393
ACGCTCGACATGCCCAGGTACAGGAG
+
@?@@CCABDC<<<B:@>8989??;>9
@7RKH4:00084:00381
ACGCTCGACATGCCCAGGTACAGGAG
+
9<;<CCBBB;<<<F19;8;:ACCCCC
@7RKH4:00084:00392
ACGCTCGACATGCCCAGGTACAGGAG
+
?9:;CBCBCCCBBC>CB@BBCDFBC9
@7RKH4:00087:00392
ACGCTCGACATGCCCAGGTACAGGAG
+
>9;<BBACDCAAAG@DC@BCDDFCCA
@7RKH4:00087:00393
ACGCTCGACATGCCCAGGTACAGGAG
+
;<?@A@@@A<<<CL<A@@;8444244
@7RKH4:00090:00366
ATCAGACACGGACACAGCAGAACACAC
+
9;BB@@@@B=<=A=@@BBB;;:;A>>?
@7RKH4:00092:00370
TACTGAGCTACACACACAGAAAGATTGGTG
+
?AA@BBDAB?A>==@??A>@@<@BB?C?BC
@7RKH4:00092:00373
ACGCTCGACATGCCCAGGTACAGGAG
+
4489BAAAA<<<<B:?>69899?=?A
@7RKH4:00050:00404
ACGCTCGACATGCCCAGGTACAGGAG
+
>@@FCFCCBA999919A6;;CBDDAA
@7RKH4:00053:00411
TCTCTATGCGCTCCACACTGGTCTAAG
+
4444499444444244:;4/,//..,.
@7RKH4:00054:00427
ACGCTCGACATGCCCAGGTACAGGAGA
+
?@ABDBCCB9@99919>;>?A@@=@99
@7RKH4:00055:00437
ACGCTCGACATGCCCCCCCCCAGGT
+
=>@???=;;;9999999999"4424
@7RKH4:00057:00414
ACGCTCGACATGCCCAGGTACAGGAG
+
??ABBBBCDB;;;>:>>598@AA@@B
@7RKH4:00059:00440
ACGCTCGACATGCCCAGGTACAGGAG
+
@9:;DCGCCBA88819>;>>@995;A
@7RKH4:00061:00437
ACGCTCGACATGCCCAGGTACAGGAG
+
9=BA99<<=AACHH@EC8;8999699
@7RKH4:00062:00440
ACGCTCGACATGCCCAGGTACAGGA
+
ABAACCBBB@;;;@<@C?A@AAB?B
@7RKH4:00063:00420
ACGCTCGACATGCCCAGGTACAGGAG
+
=9;<CCCCCE;<9>:?>;>>@AADAB
@7RKH4:00065:00413
ACGCTCGACATGCCCAGGTACAGGAG
+
=@?@@@@CCCBBBE@CC;<;CCCACC
@7RKH4:00066:00410
ACGCTCGACGATGCCAGGTACAG
+
9934999944//,,*,,*,,/44
@7RKH4:00066:00418
TCTCTATGCGCTCCACATGTCTAAGGT
+
@BBCDCCBCCCBB@DCE@AACCC@C@C
@7RKH4:00067:00435
TACTGAGCTACACACACG
+
@>@@;;4;::444/,,,,
@7RKH4:00068:00442
ACGCTCGACATGCCCAGGTAC
+
AABBBCAB?>9111-11,/,*
@7RKH4:00069:00433
ACGCTCGACATGCCCAGGTACAGGAG
+
=9;;CB@AAC@@@B<;;7;?@AB@BA
@7RKH4:00070:00400
ACGCTCGACATGCCCAGGTACAGGAG
+
=9;<BBCCDCAAAC@CB?BADEC?BC
@7RKH4:00078:00414
TACTGAGCTACACACACAGAAAGATTGGT
+
BBCBECCDBBBBCFCCCCCGC>C@@=??B
@7RKH4:00080:00437
ACGCTCGACATGCCCAGGTACAGGAG
+
=@@@@BBCEA@@@C@CB?@@ABC@CB
@7RKH4:00081:00414
ACGCTCGACATGCCCAGGTACAGGAG
+
9;;<;CDBAA@@@C>BB?BCCCCAC;
@7RKH4:00081:00432
ACGCTCGACATGCCCAGGTAGCAGG
+
C<;<CD<<=DA@@A:>;:;0./665
@7RKH4:00083:00424
ACGAGTGCGTTCCCATGCTCGTAGTACGTC
+
=:3941////,/858694/6<111.8/..4
@7RKH4:00084:00447
ATCAGACACGGACACAGCAGAACACAC
+
9:BBCCC9;;=>>@@@@AAAA?BBBBB
@7RKH4:00085:00407
TACTGAGCTACACACACAGAAAGATTGGTG
+
D<@=ECDB;:99999944444-43313777
@7RKH4:00085:00446
ACGAGTCGTCCCATGCTCG
+
8>:944;4444-4//////
@7RKH4:00086:00441
ACGCTCGACATGCCCAGGTACAGGAG
+
4989>>??>>988=99959>A?B>@@
@7RKH4:00087:00446
ACGCTCGACATGCCCAGGTACAGGAGACTGAC
+
>48<@999DBBAAB<9;9<?@@A?A;;9B9=9
@7RKH4:00089:00412
ACGCTCGGACATGGCCCAGGTACAGGAG
+
9<;;@?A?AAAACCGG>AA@A?@AB@>9
@7RKH4:00089:00444
ACGCTCGACATGCCCAGGTACAGGAG
+
?9;<B@AADCBBBC>BB?BCCECACC
@7RKH4:00091:00404
ACGCTCGACATGCCCAGGTACAGGAG
+
9;;<CCCCDCBBBD>AA@BBBDG@A<
@7RKH4:00093:00434
ACGCTCGACATGCCCAGGTACAGGAG
+
9;;<CBCEGA@@BC@DC@@ABIFFC<
@7RKH4:00096:00418
ACGCTCGACATGCCCAGGTACAGGAG
+
=;;<CBBBCCCBBB>BEABCBED?B<
@7RKH4:00051:00459
AGCACTGTAGCTGTCACTAGATTACTT
+
94999?@@B@@@@9991/,,,,*,,00
@7RKH4:00055:00450
ACGCTCGACATGCCCAGGTACAGGAG
+
//46>@AABD<<<C@BB@BBCDDA??
@7RKH4:00055:00465
ACGCTCGACATGCCCAGGTACAGGAGA
+
9;BBBBCCGCBBDCABB>@>@??5999
@7RKH4:00055:00483
TAGTATCAGCCTCGCCATGACGAAGGTATTCC
+
AA;9<CCC9<<<BBB>A@@AA9969<999@:2
@7RKH4:00057:00456
ACGCTCGACATGCCCAGGTACAGGAG
+
9;BBBDCCD=>>BC>BB?BACCCCB;
@7RKH4:00063:00453
ACGCTCGACATGCCCAGGTACAGGAG
+
?9;;BBBBCC;;;@:>=5;:ACC?CB
@7RKH4:00066:00469
CGTGTCTCTAGGCACAGGATTTTGTGTAG
+
<BCEBCABBCC@BAA=::4444/9BBBCD
@7RKH4:00071:00462
ACGCTCGACATGCCCAGGTACAGGAG
+
9;?@B@@AAE@AAC>BBDCCCCE?BC
@7RKH4:00073:00463
ACGCTCGACATGCCCAGGTACAGGAG
+
=;;<CCCCEB<><D@BB>A@CFFACC
@7RKH4:00074:00483
TGATACGTCTCCTTCCTTAGTTACTTCA
+
9449444;@AE69592424;;9;49544
@7RKH4:00075:00460
ACGCTCGACATGCCCAGGTACAGGAG
+
A9:;CBA@@99999199598<<CACC
@7RKH4:00076:00453
ACGCTCGACATGCCAGGTACAGGAG
+
;474466//,,,/,/776444489;
@7RKH4:00087:00498
ACGCTCGACATGCCCAGGTACAGGAG
+
@;;9AABBDBEDDC@CC@CBBBCCB<
@7RKH4:00089:00495
CGTGTCTCTAGGCACAGGATTTGTGTAG
+
CCCBBBBAAAC=@>999<9991494899
@7RKH4:00092:00453
ACGCTCGACATGCCCAGGTACAGGAG
+
C::;CCCCCCCBCC?CB@CCCAA7;;
@7RKH4:00093:00484
ATATCGCGAGGGTATGGAAGACTCTATA
+
BABBA@=??@@<@BCC?C@BBCCC????
@7RKH4:00095:00473
ACGCTCGACATGCCCAGGTACAGGAG
+
?9<<CCCCFCCCBC@CB@?>ADD?BB
@7RKH4:00096:00497
ACGCTCGACATGCCCAGGTACAGGAGA
+
9939@>?@999999199510,,,*,,,
@7RKH4:00097:00498
ACGCTCGACATGCCCAGGTACAGGAG
+
B9;<CCCCCBBBBC@BB?@BBCEACC
@7RKH4:00099:00489
ATCAGACACGGACACCAGC
+
/..//4./77,//,,*,//
@7RKH4:00053:00510
ACGCTCGACATGCCCAGGTACAGGA
+
;;:;B@AAD<<;CB199698///,/
@7RKH4:00054:00536
ACGCTCGACATGCC
+
9434>@99499-00
@7RKH4:00056:00547
TGATACGTCTCCTTCCTTAGTTACA
+
?;;<C>@;;4459598921//,,,,
@7RKH4:00057:00549
ACGCTCGACATGCCCAGGTACAGGAGAC
+
4989@999D<<<AB1995984442////
@7RKH4:00060:00502
AGCACTGTAGCTGTCACTTAGTTACTT
+
98:@?>@@B>??99444424999///,
@7RKH4:00062:00517
AGCACTGTAGCAGTCACTAGTTACTT
+
==>??A@ABBCA@@@BBBBAA<@;95
@7RKH4:00064:00536
ACGCTCGACATGCCCAGGTACAGGAGA
+
@ABBAABBBABBBC?CCACCCCCCB@>
@7RKH4:00065:00525
ACGCTCGACATGCCCAGGTACAGGAGA
+
?A@@ECCCCCCCHC?BC@BABAA6999
@7RKH4:00065:00547
ACGCTCGACATGCCCAGGTACAGGAG
+
8989>><=>DCDCHADB>A@ABB?@<
@7RKH4:00069:00535
ACGCTCGACATGCCCAGGTACAGGAG
+
?;;<CCCCDDCDDDACEBCBBGCACB
@7RKH4:00075:00501
ACGCTCGACATGCCCA
+
?;;<CDCCDB999919
@7RKH4:00075:00515
AGCACTGTAGCTGTCACTAGTTACTTGT
+
@AB@AAAAHECCBBCBBBCEC=C@B7;<
@7RKH4:00075:00519
ACGCTCGACATGCCCAGGTACAGGAG
+
BBAA@A@?9<99;A<AA=@@AADADC
@7RKH4:00077:00512
ACGCTCGACATGCCCAGGACAGGGAG
+
49>9999949@99918>;>>888,77
@7RKH4:00078:00512
TGATACGTCTCCTTACCTTAGCTTGACTTCAGG
+
>99:B@492;656,//7872,,1,//866.731
@7RKH4:00079:00542
ATCAGACACGGACACAGCAGAACACAC
+
98ABBCCBCA89999494B9959A>>?
@7RKH4:00081:00542
ACGCTCGACATGCCCAGGTACAGGAG
+
A@@<<<AEHDCBBCACCAA@ABDBDC
@7RKH4:00084:00518
ACGCTCGACATGCCCAGGTACAGGAG
+
A9;<CCBCCCCBCE@CC?BBCCCBFD
@7RKH4:00085:00524
TGATACGTCTCCTTCCTTAGCTTACTCA
+
@>@>>=9994;242424:;44/,/,,,,
@7RKH4:00088:00518
ATATCGCGAGGGTATGGAAGCACTCTATA
+
47;>>B<<<AD><<<B>@>;9;A?99611
@7RKH4:00089:00532
ACGCTCGACATGCCCAGGTACAGGAG
+
?@AB@@@BC>9999199698@9969A
@7RKH4:00092:00532
ACGCTCGACATGCCCAGGTAC
+
:48;A@>@E444495442479
@7RKH4:00093:00523
TACTGAGCTACACACACAGAAAGATTGGT
+
BDB:=>CCCBBCEBCGBBBCC@BAB@D@>
@7RKH4:00098:00509
ACGCTCGACATGCCCAGGTACAGGAG
+
9;:;BABCCCCHCG<=;@@?<>=BAB
@7RKH4:00051:00581
ACGCTCGACATGCCCAGGTACAGGAGA
+
A9<<BBBBDECDDC<@@=;849=9?==
@7RKH4:00054:00561
ACGCTCGACATGCCCATGGTACAGGAGA
+
?97444499@:8885///,//4449999
@7RKH4:00054:00580
ACGCTCGACATGCCCAGGTACAGGAG
+
88;;<@@ADCCCCCBEC8;;@?@<>9
@7RKH4:00055:00588
ACGCTCGACATGCCCAGGTACTGG
+
C;;<BBBCCBCCCG>BB@CCCCD=
@7RKH4:00058:00559
ACGCTCGACATGCCCAGGTACAGGAG
+
BAABABBBBBAACC<BB@<;=CB69<
@7RKH4:00059:00571
CGTGTCTCTAGGCACCAGGATTTGTG
+
4444444////,//;2442444-4//
@7RKH4:00060:00586
ACGAGTGCGTCCCATGCTCGTAGGTA
+
4901/,,,,,,28:8A;//1///,.8
@7RKH4:00060:00591
ACGCTCGACATGCCCAGGTACAGGAG
+
?@@ADCCBCBBBCB?CC@97;AA?@;
@7RKH4:00063:00554
ACGCTCGACATGCCCAGGTACAGGAG
+
9;ABBBCCC?==@@:@@=?@ACC@@<
@7RKH4:00065:00580
ACGCTCGACATGCCCAGGTACAGGAGACTG
+
49;9<>@CDCBBAA098;439AA@A=997/
@7RKH4:00066:00558
ACGCTCGACATGCCCAGGTACAGGAG
+
BA??@DDCEDCBAA=BB>AADEDACA
@7RKH4:00067:00581
ACGCTCGACATGCCCAGGTACAGGAG
+
??@@CA@@ACBBBC>@@@CABAA?@9
@7RKH4:00074:00588
ACGCTCGACATGCCCAGGTACAGGAG
+
B@>?BCCDBBAAAC>BBABABCFBBB
@7RKH4:00074:00591
ACGCTCGACATGCCCAGGTACAGGAGA
+
B9;<@CB@BAAA>@:999;?@BBBA=<
@7RKH4:00074:00592
ATCAGACACGGACACAGCAGAACACAC
+
BBAB?:22,,+,,286=@CBBACB?>@
@7RKH4:00075:00587
TCTCTATGCGCTCCACATGTCTAAGGT
+
BCABBBFBBCCBC@D@??BCCCC@C@C
@7RKH4:00079:00560
ACGCTCGACATGCCCAGGTACAGGAG
+
CCCBAABDDCCBBG9;9698999=@@
@7RKH4:00082:00599
ACGCTCGACATGCCCAGGTACAGGAG
+
BBBBBBCCCCA@@A:>>;>89<A@@G
@7RKH4:00087:00569
TGATACGTCTCCTTCCTT
+
B@@@AA<99AC@CCC@C@
@7RKH4:00088:00589
ACGCTCGACATGCCCAGGTACAGGAG
+
=?AAAABCCCCDBB?BB<@@@AB@BC
@7RKH4:00089:00550
ACGCTCGACATGCCCAGGTACAGGAG
+
ABCBBBBCCCBBBE=B?>B@@ABBCC
@7RKH4:00091:00581
ATCAGACACGGACACAGCAGAACACAC
+
A?B@<<7=::8==999A>>996999?8
@7RKH4:00092:00586
ACGAGTGCGTTCCCCATGTCGTAGGTACTC
+
=@B??ABA@@5999/9A@@B=?<C@B@A>>
@7RKH4:00093:00574
ATATCGCGAGGGTATGGA
+
BABBBBB@AC>6:111,1
@7RKH4:00096:00574
ACGCTCGACATGCCCAGGTACAGGAG
+
C:;<DCCCCC<<<A<>=;@?@ABCED
@7RKH4:00097:00557
ACGCTCGACATGCCCAGGTACAGGAG
+
?;;;AAABCAAACCACC@BBCCCACA
@7RKH4:00099:00560
ACGCTCGACATGCCCAGGTACAGGAG
+
B;::BBBCCCBEBGACC=@@<>>AAA
@7RKH4:00050:00600
TACTGAGCTACACACACAGAAAGATTGGTG
+
>899?>999>>?@@9999998047796843
@7RKH4:00052:00623
ACGCTCGACATGCCCAGGTACAGGAGACTG
+
B?>?>>@ACDCDDC@BDA@@ACCBCBA>;;
@7RKH4:00054:00607
ACGCTCGACATGCCCAGGTACAGGAG
+
@9;<@CBBBCCBBBADD@BBCCC@CA
@7RKH4:00055:00628
ACGCTCGACATGCCCAGGTACAGGAG
+
:48;@;<<DCDCCB@CC@BBCCC?BB
@7RKH4:00056:00646
ACGCTCGACATGCCCAGGTACAGGAG
+
8;8;BBAC===<<B:@@698444244
@7RKH4:00057:00631
TAGTATCAGCCCCCCCCCTCGCCCCCCCCCCCCCCCATGACGAAGGTATTCCCCCCATACCCCC
+
94449?@991111////"///1;CC;:::::::;;"2//////,/,//4244444(44433333
@7RKH4:00057:00632
TCTCTATGCGCTCCACACTGGTCATAA
+
44499@@99:49:244////,//..43
@7RKH4:00058:00636
ACGCTCGAACATGCCCCAGGTACAGGAG
+
,/./444424444444,44883449244
@7RKH4:00058:00639
ACGCTCGACATGCCCAGGTACAGGAG
+
@9;<CBBAB@@999199;>?DFFBCB
@7RKH4:00060:00622
ACGCTCGACATGCCCAGGTACAGGAG
+
B99;@?@ADCCBBC@CC@@>ABB;=9
@7RKH4:00061:00621
ACGCTCGACATGCCCAGGTACAGGAG
+
498999<<BBCCBBABC@BAB;;79>
@7RKH4:00061:00633
ATCAGACACGGACAC
+
433499394/,//,,
@7RKH4:00062:00642
ACGCTCGACATGCCCAGGTACAGGAG
+
=9<<CBBCDCCBBD=BB?@?@AA699
@7RKH4:00063:00603
ACGTCGACATGCCCAGGTACAGGAG
+
8;:<@ACBA;<<B=AB@CCCBC=@@
@7RKH4:00063:00646
TGATACGTCTCCTTCCTTAGTTACTT
+
=@C?9<99999596924244424487
@7RKH4:00063:00647
TGATACGTCTCCTTCCTTAGTTACTTCAGTT
+
8?@894444998?59642444244424:442
@7RKH4:00065:00633
ACGCTCGACATGCCCAGGTACAGGAG
+
=>;;<999EA<91@811-10/6777=
@7RKH4:00065:00646
ACGCTCGACATGCCCAGGTACAGGAG
+
?9;<CCBBBCCCBB@CB?B?AAA;>9
@7RKH4:00066:00633
ACGCTCGACATGCCCAGGTACAGGAGA
+
898999>>?><99>:>@=ABB@B@A;1
@7RKH4:00066:00635
ATCAGACACGACACAGCAGAACACAC
+
9:?@;9;?A?>9;<<<<9AAA@@??>
@7RKH4:00066:00647
TCTCTATGCGCTCCACATGTCTAAGGTA
+
=BCAAACCCCCCC@B;99>A991,/,//
@7RKH4:00068:00610
ACGCTCGACATGCCCAGGTACAGGAGA
+
4<?@BBBADCBBBC@CEDBBD<<59@>
@7RKH4:00068:00611
AGCACTGTAGCTGTCACTAGTTTACTTGT
+
;AA<<=AAAACNCCFB99998819?>699
@7RKH4:00071:00632
TCTCTATGCGCTCCACATGTCTAAGGT
+
;<<AACCCCCC===@;;9BABBB@CA@
@7RKH4:00072:00627
ACGCTCGACATGCCCAGGTACAGGAG
+
A=7:;@@@ABBBBC>BB8;89B?699
@7RKH4:00074:00630
ACGCTCGACATGCCCAGGTACAGGAG
+
@<<<BBAABA;<<C?DCD<;>DD>A<
@7RKH4:00076:00631
ACGCTCGACATGCCCCAGGTACAGGAG
+
?9:;CBCBCC@@@@@6>>?;:<BB>@A
@7RKH4:00078:00627
ACGAGTGCGTTCCCCATGTCGTAGGTACTC
+
?B>;<<B@@@5999-9>?>BCCCC@C<<<A
@7RKH4:00081:00614
ACGCTCGACATGCCCAGGTACAGGAG
+
B9:;BBBBCCCCCC>CB=@@BBCCCC
@7RKH4:00081:00617
ACGCTCGACATGCCCAGGTACAGGAG
+
BB?@BBBCC@>99969C<@:<=C@C@
@7RKH4:00083:00625
ACGCCTCGACATGCCCAGGTACAGGAGAC
+
11.-*,,,/,2,///+//,/344;89444
@7RKH4:00084:00620
ATCAGACACGGACACAGCAGAACACAC
+
?88998?>>>=@@@BBCA@87+**))(
@7RKH4:00085:00633
ACGCTCGACATGCCCAGGTACAGGAG
+
==;=;;<>?A999>:>><@?@AA?@A
@7RKH4:00087:00626
ACGCTCGACATGCCCAGGTACAGGAG
+
@=>@BBCCCBAB@C@CB@B@AECBCB
@7RKH4:00092:00643
ATCAGACACGGACACCAGCAGA
+
4884443444244442466///
@7RKH4:00093:00630
TCTCGCTCCACATGTCTAAGGTACTG
+
CCCCBBBB@BBBB>@BCE=@=@BB??
@7RKH4:00095:00610
ACGCTCGACATGCCCAGGTACAGGAG
+
C;;<CCCCCBCCBG<@=598999=@@
@7RKH4:00095:00615
TGATACGTCTCCTTCCTTAGTTACTTC
+
CAAB9==BBBB>A?A@BA@==599969
@7RKH4:00050:00650
ACGCTCGACATGCCCAGGTACAGGAG
+
=8899=;4444444-4424799B6;;
@7RKH4:00050:00667
ACGAGTGCGTTCCCCCCC
+
89:;11/666,///////
@7RKH4:00050:00691
ACGCTCGACATGCCCAGGTACAGGAG
+
BBCBD@AAEDDCCFACC?BBCDCACB
@7RKH4:00051:00653
ACGCTCGACATGCCCAGGTACAGGAG
+
@?@@CCCCCCCBBB<@@>@>ACC@B<
@7RKH4:00051:00662
ACGCTCGACATGCCCCCCCC
+
61011199444444444444
@7RKH4:00053:00690
ACGCTCGACATGCCCAGGTACAGGAG
+
8;79@BBBCC<<9>:>>69;ABDDD<
@7RKH4:00053:00695
TGATACGTCTCCTTCCTTAGCTTACTTCAG
+
111/66/99=@292/56761//::0006//
@7RKH4:00054:00697
ACGCTCGACATGCCCAGATACAGGAG
+
A;;;B<<<BBCBBEAFCBB@@@A>@>
@7RKH4:00056:00656
ACGCTCGACATGCCCAGGTACAGGGAG
+
98398844/6/,,,*,,*,.8888;==
@7RKH4:00057:00665
ACGCTCGACATGCCCAGGTACAGGAG
+
><;<CBBCCCBBBECBB?BCECE@CF
@7RKH4:00057:00677
ATATCGCGAGGGTATGGAAGACTCTATA
+
AABBBAA@<<<8<BAA@C>AA>?>=761
@7RKH4:00058:00670
ACGCTCGACATGCCCAGGTACAGGAG
+
B@>>CCCC<;<@@>:@>>ABDDCBCE
@7RKH4:00058:00693
ACGCTCGACATGCCCAGGTACAGGAG
+
B@??CBDBDDCCBC@CBB?>ACDACC
@7RKH4:00060:00665
ACGCTCGACATGGCCAGGTACAGGAG
+
;4:<<BBBKCBB?B?CC@B@BCDAC@
@7RKH4:00061:00650
ACGCTCGACATGCCCAGGTACAGGAG
+
9;;<ACCCGC;<=GBBB?BAA@@599
@7RKH4:00061:00687
ACGCTCGACATGCCCAGGTACAGGAG
+
@@@@CBBCEDCBCA<@@>A@AACAC<
@7RKH4:00062:00656
TAGTATCAGCCTCGCCATGACGAAGGTATTCC
+
?>@A@??B;;7;A@A@CBBCCAA=A?ABA@A8
@7RKH4:00062:00680
ACGCTCGACATGCCCAGGTACAGGAG
+
B9:9BBBBBCCBBC@BA?BCCCC@CD
@7RKH4:00063:00696
ACGCTCGACATGCCCCCCC
+
=9894444;44////////
@7RKH4:00064:00659
ACGAGTTGCTTCCCCCCCCATGTCGTAAGGTACTC
+
-,0,,/,//.,4ACCCCB$8//////6,/,/4444
@7RKH4:00064:00676
ACGCTCGACATGCCCAGGTACAGGAG
+
?9;<BBBCDEBBBDBBB@BACCJ@CB
@7RKH4:00065:00660
ACGCTCGACATGCCCAGGTACAGGAG
+
B9:<@B@ACCAAAC@BB?<;=BBCA@
@7RKH4:00065:00672
ATCAGACACGGACACAGACAGAACACAC
+
@:89;<844C594///////,2288///
@7RKH4:00066:00695
TGATACGTCTCCTTCCTTAGTTACTTCA
+
BCCCCCBAAAA=A=@=>@A>>>@@C<CB
@7RKH4:00067:00666
ACGCTCGACATGCCCAGGTACAGGAG
+
@9:<ABBBCECBCC@BB@BBBBB>A;
@7RKH4:00067:00681
ACGCTCGACATGCCCAGGTACAGGAG
+
A9:;CEBBBBBBBCABEBCCD::9<B
@7RKH4:00069:00686
ACGCTCGACATGCCC
+
A;;<CAABBA>111,
@7RKH4:00070:00657
TGATACGTCTCCTTCCTTAGCTTACTTCAGG
+
;444==999@B59248988499@99:A:949
@7RKH4:00071:00650
ACGCTCGACATGCCCAGGTACAGGAG
+
?9:;BBBCCDBBBJ=BB@;:<CB?B;
@7RKH4:00071:00668
ACGCTCGACATGCCCAGGTACAGGAG
+
??ABBBA@AEBBCC@CC>;:<CC?@9
@7RKH4:00073:00671
ACGCTCGACATGCCCAGGTACAGGAG
+
AA@BDDADABCCCD>BB@::;??599
@7RKH4:00075:00669
ACGCTCGACATGCCCAGGTACAGGAGAC
+
?9;<BCCCDAAACDACC@CABBC=@999
@7RKH4:00076:00682
ACGCTCGACATGCCCAGGTACAGGAGAC
+
91011:9?CC:99C?BB@43///,////
@7RKH4:00077:00694
ACGCTCGACATGCCCAGGTACAGGAG
+
9<?@CC<<>DBCAC<BB=@>ACB699
@7RKH4:00077:00696
ACGCTCGACATGCCCAGGTACAGGAG
+
9;;;CBAAACDCCC@CE@?@AAA;@9
@7RKH4:00080:00659
ACGCTCGACATGCCCAGGTACAGGAGA
+
=@?@@B@@ABBBBE@DC@A@ABA?A99
@7RKH4:00080:00675
ACGCTCGACATGCCCAGGTACAGGA
+
@@@@B@A?B@@@BB>BD@@@=11,1
@7RKH4:00082:00697
ACGCTCGACATGCCCAGGTACAGGAG
+
B9;<@B99<BAA>@:>>B211:::6/
@7RKH4:00083:00658
ACGCTCGACATGCCCAGGTACAGGAG
+
9;CBBBCCBBBBCE<@@@;;<>CDB@
@7RKH4:00084:00663
ACGCTCGACATGCCCCCCCC
+
=9;<CCB9499989884444
@7RKH4:00084:00680
ACGCTCGACATGCCCAGGTTAA
+
=989?999<>=@>>888+*)*)
@7RKH4:00086:00653
ACGCTCGACATGCCCAGGTACAGGAG
+
?B@ABBBBCCAAAC?A@<9;<AABBB
@7RKH4:00088:00651
TGATACGTCTCCTTCCTTAGTTACTTCA
+
AAB=>=><<@;:;242424975/,,*,,
@7RKH4:00089:00675
TAGTATCAGCCTCGCCATGACGAAGGTAATCC
+
@@;;9A@94;6;BBCBCCBCDCA?B?BBACJ@
@7RKH4:00091:00664
ACGCTCGACATGCCCAGGTACAGGAG
+
11.,,,//88,///+//56.449244
@7RKH4:00091:00666
ACGCTCGACATGCCCAGGTACAGGAG
+
?;;99@?9944444-4494344424;
@7RKH4:00091:00687
ACGCTCGACATGCCAGGTATAGGAG
+
49749>>4/,,**)((((**,.346
@7RKH4:00093:00671
ATCAGACACGGACACAACAGAACACAC
+
?AABAA:99=999944244;C@<<<99
@7RKH4:00094:00665
CGTGTCTCTAGGCACCAGGAT
+
444444449999:777//,//
@7RKH4:00094:00685
TAGTATCAGCCTCGCCCATGACGAAGGTATTCCATCACCGA
+
89<<9@CAA>?@@89914>>@@9951:<<<,1,,27-1,//
@7RKH4:00096:00694
ACGCTCGACATGCCCCCCCAGGTACAGGAG
+
????BCGDED;<<BCBAB(BB?BBCDD@CC
@7RKH4:00096:00696
CGTGTCTCTAGGCACAGGATTTTTTTTTTTTTTGTGTAGAGGCA
+
>=?CCAAAECC@BB<99:99999999999999"999>BBAA>99
@7RKH4:00097:00657
TACTGAGCTACACAC
+
499999499::44/,
@7RKH4:00097:00678
AGCACTGTAGCTGTCACTAGTTACTTGT
+
>>>94:=ABBECCCDCC@@>>5999;??
@7RKH4:00050:00713
TGATACGTCTCCTTCCTTAGTTACTTCA
+
>9;;BCAAAHKCC?A79249999//7:/
@7RKH4:00051:00719
ACGCTCGACATGCCCAGGTACAGGAG
+
B>>@ACCBB>999919@<A@AAAAEC
@7RKH4:00051:00736
ACGCTCGACATGCCCAGGTACAGGAG
+
;4:;@B@ADBCBBB>BCBCABCEAE<
@7RKH4:00051:00746
ACGCTCGACATGCCCAGGTACAGGAG
+
AAABDCCCCCCCCGA@@>@@AADBCB
@7RKH4:00052:00711
ACGAGTGCGTTCCCATGCTCGTAGG
+
4989444444244-4994//////,
@7RKH4:00054:00701
ACGCTCGACATGCCCAGGTACAGGAG
+
?@ABC;<<CB@@@A<@@=ABBBEBE<
@7RKH4:00056:00727
TTACTGAGCTACACACACAGAAAAGATTTTTTTTGGTGCT
+
488?9999994844;44//////+/.4444444$.,3111
@7RKH4:00059:00722
ACGCTCGACATGCCCAGGTACAGGAG
+
B:;<@CCDCBBBEG>@?>?9<=ECHH
@7RKH4:00059:00734
ACGCTCGACATGCCCAGGTACAGGAG
+
@9;<BBBBCBBBBB=BC@C@AAABCC
@7RKH4:00061:00712
ACGCTCGACATGCCCAGGTACAGGAG
+
?@@@CBCCAA@CBC@CC>BAFCC?B@
@7RKH4:00062:00714
ACGCTCGACATGCCCAGGTACAGGAG
+
=;;;<<CGHCAAAEAAA@@ABGA=AA
@7RKH4:00067:00729
ACGCTCGACATGCCCAGGAACAGGAG
+
C<<<CCBBBBA;9<99A>A?BAA>AB
@7RKH4:00068:00719
TCTCTATGCGCTCCACATGTCTAAGGT
+
@A@CABCCCDCCD@CCCCCCB@A>A?B
@7RKH4:00071:00726
ACGCTCGACATGCCCAGGTACAGGAG
+
9;;<C@@AECBBBC>CC@CCCFDACB
@7RKH4:00071:00727
TGATACGTCTCCTTCCTTAGTTACTTCA
+
>A>>111>BAA?B?B@A:;<@=ABB>CB
@7RKH4:00071:00748
ACGCTCGACATGCCCAGGTACAGGAG
+
?>@@CBBCEECBBC?CB@BABECACC
@7RKH4:00072:00716
TGATACGTCTCCTTCCTTTAGTTACTTTCA
+
9444444@=@ACD@A899111<,////+,,
@7RKH4:00072:00739
ACGCTCGACATGCCCAGGTACAGGAG
+
A?@@CBCCCCCCCC@CB=?@AACCCB
@7RKH4:00073:00748
ACGAGTCGTTCCCAATGTGTAGTATC
+
19894448;244-4844/88//.///
@7RKH4:00073:00749
ATATCGCGAGGTATGGAAGCAC
+
489444444424997,/,/,,,
@7RKH4:00074:00706
ACGCTCGACATGCCCAGGTTACAGG
+
49899>==DCB?8@888+-+-***)
@7RKH4:00074:00728
ACGCTCGACATGCCCAGGTACAGGAG
+
=9:;BAACCCBBBDCCB?BABCB=@<
@7RKH4:00074:00736
ACGCTCGACATGCCCAGGTACAGGAG
+
9;;;BBBCDCCCCDACC=@@CFE@C<
@7RKH4:00077:00703
ATATCGCGAGGTATGG
+
934844444424962*
@7RKH4:00078:00700
TGATACGTCTCCTTCCTTAGTTACTTCA
+
BBBA>@@@@@A?E<?5928>A>BCBACB
@7RKH4:00079:00700
ACGCTCGACATGCCCAGGTACAGGAG
+
=;;;AAABDCAAAC@CC@@@ADG?@;
@7RKH4:00083:00701
ACGCTCGACATGCCCAGGTACAGGAG
+
49@@A>==B;;<<C@CCBB@ABD@CC
@7RKH4:00083:00713
ACGCTCGACATGCCCAGGTACAGGAG
+
B9;<BCCBCCBBBC>BB;9:ADE@CA
@7RKH4:00085:00718
ACGCTCGACATGCCCAGGTACAGGAG
+
=@@@B@@@CCA@AC>CC=A@AAA@@9
@7RKH4:00087:00725
TGATACGTCTCCTTCCTTAGCTTGACATTC
+
?>>:7////68,42424:6778,/////70
@7RKH4:00089:00726
ACGCTCGACATGCCCAGGTACAGGAGA
+
4984>>>?=@@A::5;;,10,,,*,//
@7RKH4:00092:00730
ACGCTCGACATGCCCAGGTACAGGAG
+
88:;@@BBDCECCC<@@9;89B>599
@7RKH4:00093:00709
ACGCTCGACATGCCCCCCCC
+
=9:;;;;BCCCCBCCBBBBB
@7RKH4:00098:00725
TGATACGTCTCCTTCCTTAGTTACTTCAG
+
B@@ADC?@ADC?@=@695844249:9?@;
@7RKH4:00050:00781
ACGCTCGACATGCCCAGGTTACAGGAG
+
@@@@@999@94444-482423449944
@7RKH4:00054:00791
ACGCTCGACATGCCCA
+
ABABBBCCDB9;;DAD
@7RKH4:00057:00754
ACGCTCGACATGCCCAGGTACAGGAG
+
>98;<<99?A@99909959?AGGAAA
@7RKH4:00061:00786
ACGCTCGACATGCCCAGGTACAGGAG
+
C@>?CCCCDC???B>BB@@ABDE::;
@7RKH4:00062:00791
ATATCGCGAGGGTATGGAAGACTCTATAGA
+
>@CBBBC;:<C;;9AA99:;B??@BAACAA
@7RKH4:00063:00766
ACGCTCGACATGCCCAGGTACAGGAG
+
?9;<BCAAACCCCCBCB@A>BBDCBB
@7RKH4:00065:00784
ACGCTCGACATGCCCAGGTACAGGAG
+
A9;<C@@ADCCDCD>CC@CCDBB@C@
@7RKH4:00066:00768
TGATACGTCTCCTTCCTTAGCTTACATTCA
+
8994994944;9:24249:4//78,,,*,,
@7RKH4:00071:00771
ACGCTCGACATGCCCAGGTACAGGAG
+
??@ABBBCBABBBCACC@BBCDD@CD
@7RKH4:00082:00797
TGATACGTCTCCTTCCTTAGTTACTTCAG
+
BBBBBBBBAACBDBC@C@BCB@CBB?B<9
@7RKH4:00085:00769
ACGCTCGACATGCCCAGGTACAGGAG
+
B:;;CCBBCC;<<C?CC@CCCEC@EC
@7RKH4:00085:00775
ACGCTCGACATGCCCAGGTACAGGAG
+
@;8;AA<;<B@>>>199698?@@7;;
@7RKH4:00089:00765
ACGCTCGACATGCCCAGGTACAGGAG
+
98344?894@=>6:56::/0/6:77=
@7RKH4:00090:00793
ACGCTCGACATGCCCAGGTACAGGAG
+
B9;<CB@@EB@@@A<AA?BBCCC@AA
@7RKH4:00099:00797
ACGCTCGACATGCCCAGGATT
+
98>>@999<<;88@088+,*)
@7RKH4:00050:00820
ATCAGACACGGCAGCAGAACACAC
+
A>@>=@?;<;>B@AACDC@CCC?A
@7RKH4:00051:00822
TACTGAGCTACACACACAGAAAGATTGGTG
+
@CBAAB;<<@BBCBA>>1111-100,0676
@7RKH4:00052:00822
ACTGTCTCTAAGACACCAGGATTG
+
444444444:2449/,*,00,,+,
@7RKH4:00056:00803
ACGCTCGACATGCCCAGGTACAGGAG
+
@;;<CCCCCB?AAC>CB@CADBDABB
@7RKH4:00058:00808
ACGCTCGACATGCCCAGGTACAGGAG
+
@8<>>@@@ABBCBCACCACCCDCACB
@7RKH4:00060:00812
TCTCTATGCGCTCCACATGTCTAAGGT
+
BBBBECEBCDC?@>@DC9;:CCCAD@D
@7RKH4:00060:00836
ACGCTCGACATGCCCAGGTACAGGAG
+
@?@@BBBBBCBBBD@BB?ABCCB@CC
@7RKH4:00061:00848
ACGCTCGACATGCCCAGGTACAGGAG
+
:<ABBC@AAAABDGACC=A@AAA511
@7RKH4:00062:00848
CGTGTCTCTAGGCACAGGATTTGTGTAG
+
BA@CDCCBBA?=>=>>@<9990999999
@7RKH4:00064:00829
TGATACGTCTCCTTCCTTAGTTACTTCA
+
CCCC?AACCCDANAC>?>@B?>@AA=AA
@7RKH4:00065:00849
ACGCTCGACATGCCCAGGTACAGGAG
+
??@@BBDCDBABBD>AA?BBCCCBC@
@7RKH4:00068:00844
TAGTATCAGCCTCGCCATGACGAAGGTATTCC
+
B>@>@;;<<<9<ECDBCBDBDGB?BACBB?B@
@7RKH4:00074:00849
AGCACTGTAGCTGTCACTAGTTACTTGT
+
@BBABAAABBDCCCFC@@@99599959<
@7RKH4:00079:00807
ACGCTCGACATGCCCAGGTACAGGAG
+
@9:;;@;9<AA@AA<CB?BCDFEAC<
@7RKH4:00079:00825
TGATACGTCTCCTTCCTTAGCTTACTTCA
+
>9;;>>>@994242489:;94499//,//
@7RKH4:00081:00835
TGATACGTCTCCTTCTTTAGCTTACTTCAGG
+
>>>8994444>242444-4988896676//,
@7RKH4:00082:00827
ACGCTCGACATGCCCAGG
+
?BBBCEAAACCBBC?CE?
@7RKH4:00084:00813
ACGAGTGCGTTCCCCATGTCGTAGGTACTC
+
=@>@;<9A?>6999/9999@A???68999:
@7RKH4:00085:00827
ACGCTCGACATGCCCAGGTACAGGAG
+
C<<<<CCCBBAAAG<A@?@@ACB@B<
@7RKH4:00086:00838
CGTGTCTCTAGGCACAGGATTTGTGTAG
+
89<>@9999995999999999:999;44
@7RKH4:00086:00841
CGTGTCTCTAGGCACAGGATTTGTGTAG
+
;49<9;B<==CCEAA>@<99909?>@@A
@7RKH4:00088:00812
ACGCTCGACATGCCCAGGTACAGGAG
+
>9:9AAAACFCBBC@AA=@BB9;7<>
@7RKH4:00088:00838
ACGCTCGACATG
+
,/3844449444
@7RKH4:00090:00813
TGATACGTCTCCTTCCTTAGTTACTTCA
+
9<CB<<>CCCC@A>@@C?B@@=ACC@CD
@7RKH4:00091:00828
TGATACGTCTCCTTCCTTAGCTTACTTCAGT
+
BBBCCCAA@=?=?51,17<1//7///7:449
@7RKH4:00096:00812
TGATACGTCTCCTTCCTTAGTTACTTCA
+
9<CC<;;CBAB@BB@=@@C@@=ACB>CE
@7RKH4:00098:00801
ACGCTCGACATGCCCAGGTACAGGAG
+
=;<<CCCCCCCCCCBCB@?>@CC@@=
@7RKH4:00055:00860
ACGCTCGACATGCCCAGGTACAGGAG
+
B9;;CECCCECBCB>BB?;:<@@=>9
@7RKH4:00056:00852
ACGCTCGACATGCCCAGGTACAGGAG
+
@BACCCBCEDCBBD@CCC@@CBB=B;
@7RKH4:00065:00875
ACGCTCGACATGCCCAGGTACAGGAG
+
=98;9@>>?@;99B>ABCCBBAA=A@
@7RKH4:00067:00853
ACGAGTGCGTTCCCCATGTCGTAGGTACTC
+
?AAABCB@;;2444/9AA@CLCAA<>9;;B
@7RKH4:00068:00858
ACGCTCGACATGCCCAGGTACAGGAG
+
??BCBCCBA>>99919969?AACIKC
@7RKH4:00069:00893
TATGAGCTACACACACAGAAAGATTGGT
+
:8=ABCBBB?>>?@AABAAC>;<;<><>
@7RKH4:00072:00894
TACTACACACACAGAAAGATTGGTGC
+
BAAAACCGA@BBBBBB<BBB@B?AA@
@7RKH4:00074:00851
TCTCTATGCGCTCCACATGTCTAAGGT
+
;9CDAACBCCDBCA@:<<@>A>@5969
@7RKH4:00074:00899
AGCACTGTAGCTGTCACTAGTTACTTGT
+
@BCBCCBBAAABBBCBCCBAA<AB>6;<
@7RKH4:00079:00890
ACGCTCGACATGCCCAGGTACAGGAG
+
=@;<<CCCDCBBBB=@=<?>AADBFC
@7RKH4:00080:00893
ACGCTCGACATGCCCAGGTACAGGAG
+
==?@@BBCEDBBBC@CB@B>AAA;@@
@7RKH4:00082:00857
ACGCTCGACATGCCCAGGTACAGGAG
+
B@?@BA@@A<<<BDACCACCAAA?@9
@7RKH4:00082:00899
AGCACTGTAGCTGTCACTAGTTACTTGT
+
BCCABAAACDEDCCCCBC@==8999599
@7RKH4:00083:00863
ACGCTCGACATGCCCAGGTACAGGAG
+
A@ABCCHEKEAAAF>BB?=;A9;59>
@7RKH4:00083:00870
AGCACTGTAGCTGTCACTAGTTACTTGT
+
>A>@AAAACCCBBBDCAAA996;AA5;<
@7RKH4:00085:00895
TACTGAGCTACACACACAGAAAGATTGGT
+
?A@@ACCECCCCAAABCCCCB=AAA@D@B
@7RKH4:00085:00899
TCTCTATGCGCTCCACATGTCTAAGGT
+
9449??@ACCDBC??949<9?9999;=
@7RKH4:00086:00852
TCTCTATGCGCTCCACATGTCTAAGGT
+
;<CCCCCCCCCAA=@;99999995959
@7RKH4:00086:00868
CGTGTCTCTAGGCACAGGATTTGTGTAG
+
BCCCC::=BBB>B@@@@=>?A<@@AB<<
@7RKH4:00087:00897
CGTGTCTCTAGGCACAGGATTTGTGTAG
+
889B?AADCA@@BB<<<ADDIBA><;1/
@7RKH4:00089:00899
TACTGAGCTACACACACAGAAAGATTGGT
+
@9<<BBECCFBBBB;:9@AAA=BBB@D@A
@7RKH4:00090:00879
CGTGTCTCTAGGCACAGGATTTGTGTAGA
+
////4;4444484449;2444-4449::4
@7RKH4:00090:00897
TACTGAGCTACACACACAGAAAGATTGGT
+
9;<<9>AB@@@BA?@BA@@@B>BCC@C@B
@7RKH4:00093:00882
ACGCTCGACATGCCCAGGTAACAGGAG
+
@A;;;<99B944//+//,/.,///,/9
@7RKH4:00096:00863
ATCGACACGACGACAGCAG
+
9<?=944/////66,/18,
@7RKH4:00097:00891
ACGCTCGACATGCCCA
+
9<@@CCAAACBBBC>A
@7RKH4:00098:00876
CGTGTCTCTAGGCACAGGATTTGTGTAG
+
494444444442444487///+//////
@7RKH4:00077:00900
TACTGAGCTACACACACAGAAAGATTGGT
+
CBBCA@ABBBCCCDDCCBABCACBB@B>B
@7RKH4:00078:00905
TACTGAGCTACACACACAGAAAGAATGGT
+
CBAACEDBBBBBBCCCCC@@><@B?BB?B
@7RKH4:00078:00906
TACTGAGCTACACACACAGAAAGATTGGT
+
?ABBDCECBABBBBAA@BBBB>BBC?@>?
@7RKH4:00081:00906
TACTGAGCTACACACACAGAAAGATTGGT
+
A?AABBGCBBAAACDCB@>@>:?@C?A?B
@7RKH4:00082:00913
TACTGAGCTACACACACAGAAAGATTGGT
+
B@@@CCCBBBCCCBBC@;;;BBBBC@C@B
@7RKH4:00083:00914
TACTGAGCTACACACACAGAAAGATTGGT
+
@?ACCCCCBBBABBBCDCBBB>BAA?A@A
@7RKH4:00084:00911
TACTGAGCTACACACACAGAAAGATTGGTG
+
@@ABCCHAEACFB?BB<;<=CBDCC@DB<;
@7RKH4:00084:00922
TACTGAGCTACACACACAGAAAGATTGGT
+
BBBBBBCDCCCCCCDBBAB?=:?>>>A@B
@7RKH4:00085:00900
TACTGAGCTACACACACAGAAAGATTGGT
+
BBBA>ABABB@@BBDDDDBBB?BBBAC?A
@7RKH4:00085:00913
TACTGAGCTACACACACAGAAAGATTGGT
+
??ACGCCBBBBBBCBBBBBBB@>><@B@B
@7RKH4:00085:00923
TACTGAGCTACACACACAGAAAGATTGGT
+
B?AADCECBB???BCCCBBBB>ABB@B=B
@7RKH4:00086:00910
ACGCTCGACATGCCCAGGTACAGGAG
+
>;;<CCCCECC<<;8;B?BBECC?A<
@7RKH4:00087:00915
AGCACTGTAGCTGTCACTAGTTACTTGTG
+
1///////19449@?9999995994244/
@7RKH4:00088:00927
ACGCTCGACATGCCCAGGTACAGGAG
+
=;;<CCCCDCCDCCACBEBABCCABB
@7RKH4:00089:00901
ACGCTCGACATGCCCAGGTACAGGAG
+
9<;;<AAAF@@99919@<?>A99699
@7RKH4:00089:00905
TACTGAGCTACACACACAGAAAGATTGGT
+
BABBCCCBBBBBBBBDBBBBB>?>>@B@@
@7RKH4:00090:00929
CGTGTCTCTAGGCACAGGATTTGTGTAG
+
CCCAAABBCCC@CBBBC@CCC?CA@>CA
@7RKH4:00091:00905
TAGTATCAGCCTCGCCATGACGAAGGTATTCC
+
;;CA@ABC@A>FDECCCDBBBA=8>?99<:<=
@7RKH4:00091:00921
TACTGAGCTACACACACAGAAAGATT
+
BBBBBCDDBBBB>;94911-,*,*((
@7RKH4:00091:00923
TACTGAGCTACACACACAGAAAGATTGGT
+
BCB@AACCBBGCCFCDCCCBC?CBB?C?A
@7RKH4:00091:00927
TACTGAGCTACACACACAGAAAGATTGGT
+
B???BBDBBBAABCAAACBBB=@?A@B@B
@7RKH4:00092:00914
TACTGAGCTACACACACAGAAAGATTGGT
+
BABACCDBBBBBBABBBBBBB=BBB@?>>
@7RKH4:00092:00926
TACTGAGCTACACACACAGAAAGATGT
+
494944B4444499:4444//+/,,,,
@7RKH4:00092:00927
TACTGAGCTACACACACAGAAAGATTGG
+
?ACBCBDBBB@@@BGABCBBB@@@@@CA
@7RKH4:00093:00903
ACGCTCGACATGCCCAGGTACAGGAG
+
??@@CBCCCCCBCCCAA=@AB@@599
@7RKH4:00093:00906
TACTGAGCTACACACACAGAAAGATTGGT
+
>9<<BBBA@@BC;:>DCCCCC@DCD?B?B
@7RKH4:00093:00914
TACTGAGCTACACACACAGAAAGATTGGT
+
BBBBECDDBB???BDCBC???<@BB@A?B
@7RKH4:00093:00921
TACTGAGCTACACACACAGAAAGATTGGT
+
BBABBCCCCCCC::=DCBBBC@A@@@C?B
@7RKH4:00093:00937
TACTGAGCTACACACACAGAAAGATTGGT
+
=?BBBBBBBBBBA@ABBBBCCACCC@C@B
@7RKH4:00094:00909
TACTAAGCTACACACACAGAAAGATTGGT
+
BBBCB?CCBBBCBDDA@ABBC=?@B@A@8
@7RKH4:00094:00925
TACTGAGCTACACACACAGAAAGATTGGTG
+
BABADDC;<<BCBBBCECGCC>:::@C@CB
@7RKH4:00094:00931
TACTGAGCTACACACACAGAAAGATTGGT
+
BBBECDCCCB@@@CCCCBCCC>CCB@B@A
@7RKH4:00095:00916
TACTGAGCTACACACACAGAAAGATTGGT
+
BBBBBCDCCB??@BBGBCCCC@BB?>?@C
@7RKH4:00095:00922
ACGCTCGACATGCCCAGGTACAGGAG
+
B:;<CCCCAAAABE@CC?BBDAA>A@
@7RKH4:00095:00925
TACTGAGCTACACACACAGAAAGATTGGT
+
CBBABBCBBBA@ACCCCABCB=BBB=>=B
@7RKH4:00095:00936
TACTGAGCTACACACACAGAAAGATTGGT
+
?@ABDDCBBABEDCDCBBBBB>BBB@B@@
@7RKH4:00095:00939
TCTCCTATGCGCCCACATGTCTAAGGTACTG
+
444:@CCA>9999199999>=3846:6<3:7
@7RKH4:00096:00908
AGCACTGTAGCTGTCACTAGTTACTTGT
+
@CACCAADCCFCAAACEECCC@CAA=AA
@7RKH4:00096:00932
TACTGAGCTACACACACAGAAAGATTGGT
+
B?AABBCCCCAABDDCBBBBC=?>?>?=>
@7RKH4:00096:00939
TACTGAGCTACACACACGAAAGAATTGGTGC
+
DDBBCCCCBBCBB?:7:111-11,1,/,/..
@7RKH4:00097:00927
TACTGAGCTACACACACAGAAAGATTGGT
+
AADC@@ACFCDD?@ADBBBBC:><?>?>B
@7RKH4:00098:00909
TACTGAGCTACACACACAGAAAGATTGGT
+
BBBBBCDCBB?B=:8/11///+/.37713
@7RKH4:00098:00928
TACTGAGCTACACACACAGAAAGATTGGT
+
B9<;BBBCBBBBCCCCCCBCC?BCC@C@@
@7RKH4:00098:00930
TGATACGTCTCCTTCCTTAGTTACTTCA
+
BAEBAAACCBD?@?@@A@BBB@C@?=@B
@7RKH4:00098:00946
TGATACGTCTCCTTCCTTAGTTACATTCAG
+
=99944499:E>>==BC=A@:244//,/8/
@7RKH4:00099:00910
TACTGAGCTACACACACAGAAAGATTGGT
+
BAA?AACCCB@@@CAABBBBB?BCC@C@C
@7RKH4:00099:00943
ACGAGTGCGTTCCCCATGTCGTAGGTACTC
+
9<C;;9@@996999,49988=433;389:9
@7RKH4:00101:00012
ACGCTCGACATGCCCAGGTACAGGAG
+
?;;=BBCEDAAACEAGC@CACBBCB@
@7RKH4:00102:00023
AGCACTGTAGCTGTCACTAGTTACTTGT
+
BBA@@<9;BBBAA=A;<999A6999594
@7RKH4:00103:00023
TCTCTATGCGCTCCACACTGTCTAAGGGT
+
84444994444992////////.3133,3
@7RKH4:00104:00024
ACGCTCGACATGCCCAGGTACAGGAG
+
B9;;C?@@AA999>19959899?899
@7RKH4:00105:00020
ACGCTCGACATGCCCAGGTACAGGAG
+
@;;<BCCBBB<<<@<?@>A;<=CABA
@7RKH4:00106:00014
ACGCTCGACATGCCCAGGTACAGGAG
+
A;;<CAAB??=BBD:=<=AA===694
@7RKH4:00107:00021
ACGCTCGACATGCCCAGGTACAGGAG
+
ABCBBBAAEBAAAC@CC?B:<=CBBB
@7RKH4:00108:00022
ACGCTCGACATGCCCAGGTACAGGA
+
@98;9984444///+//,,,,//,/
@7RKH4:00109:00030
TGATACGTCTCCTTCCGTTCAGTTACTTCA
+
AA@BA@??@942/,/,//,////56,0,..
@7RKH4:00110:00045
ACGCTCGACATGCCCAGGTACAGGAG
+
AB??:49999<@BC>CC<=7444244
@7RKH4:00113:00014
ACGCTCGACATGCCCAGGTACAGGAG
+
>9;;CCCDCB??AE@CB?B?AACABB
@7RKH4:00114:00046
ACGCTCGACATCTGCCCAGGTACAGGAG
+
@@BBA?>88--,,,0000204444486/
@7RKH4:00115:00049
ACGCTCGACATGCCCAGGTACAGGAG
+
BB@ABCCC<<<?BB:>A;93/66,//
@7RKH4:00116:00005
ATATCGCGAGGGTATGGAAGCACTCTATAG
+
>>999@A>999-49>>=B@<99A;?7=...
@7RKH4:00117:00021
ATATCAGCCCTCGCCATGACGAAGGTATTCC
+
/.//66///+333423344444242444242
@7RKH4:00117:00038
ACGCTCGACATTGCCCAGGTACAGGAG
+
>?ABA@=;=;<79@A:BB@<;;CC?BB
@7RKH4:00120:00012
ACGCTCGACATGCCCAGGA
+
AA@BCBBBB;;1><8<>-1
@7RKH4:00120:00027
ACGCTCGACATGCCCAGGTACAGGA
+
9;@@CCHCC@9999099548449:@
@7RKH4:00122:00009
ACGCTCGACATGCCCAGGTACAGGAGA
+
?;;;>9911111/858:19366650,,
@7RKH4:00124:00010
ACGCTCGACATGCCCAGGTACAGGAG
+
B@>?BBBBC:<<CC99;<98444244
@7RKH4:00124:00029
ACGCTCGACATGCCCA
+
BA>@ACBBBA999919
@7RKH4:00128:00009
ACGCTCGACATGCCCAGGTACAGGAG
+
C9:;B?@ACA@@CC<@@>;8494244
@7RKH4:00129:00008
ACGCTCGACATGCCCAGGTACAGGAG
+
C@>?BBCCDBCABB<@B?BBCDF?A;
@7RKH4:00129:00021
CGTGTCTCTAGGCACAGGATTTGTGTAGAG
+
<9;BBB@@A;95;@@AABDEB@CDCB:4/6
@7RKH4:00133:00025
ACGCTCGACATGCCCAGGTACAGGAG
+
A9:;DCBCCBABBH@AB?B?@ACAB=
@7RKH4:00133:00036
ACGCTCGACATGCCGG
+
>9744///,,,,/,/,
@7RKH4:00135:00016
CGTGTCTCTAGGCACATGGATTTGTG
+
ABCAABABAA><8111//,///+/,,
@7RKH4:00140:00008
ACGCTCGACATGCCCAGGTACAGGAGA
+
>8;=>>@@AECAAA<>>;9899959>>
@7RKH4:00141:00014
ACGCTCGACATGCCCAGGTACAGGAG
+
:;;;BCBBBBBCCE@CC;;;BBB?B<
@7RKH4:00142:00044
ACGCTCGACATGCCCAGGTACAGGAG
+
=;:<AFCCDE;<<@1995989<9;>>
@7RKH4:00145:00024
ACGAGTGCGTTCCCCATGTCGTAGGTACTC
+
BBA@>@B@995999/9?>@B<<;C=@@CBC
@7RKH4:00149:00006
ACGCTCGACATGCCCAGGTACAGGAG
+
=9;<@@BB<><@AA:AA>@?<99=@9
@7RKH4:00149:00012
ACGCTCGACATGCCCAGGTACAGGAG
+
99;;@CCBCCCCCB099597444894
@7RKH4:00101:00050
AGCACTGTAGTGTCACTAGTTACTTGT
+
@BCACBCBBBDCCCEDEA<<:;CB?A@
@7RKH4:00102:00085
TCTCTATGCGCTCCACATGTCTAAGGT
+
BBEBAACBCBDBCAEEC@@BCCD@BA@
@7RKH4:00104:00069
TGATACGTCTCCTTCCTTAGTTACTTCA
+
B@?@@@<99>A595;64:;::69//,//
@7RKH4:00107:00095
ACGCTCACATGCCCAGGTACAGGAG
+
>=??@;;<EBBCCBCC<==DDA>@@
@7RKH4:00109:00064
ATATCGCGAAGG
+
><@ABBBBBCD@
@7RKH4:00114:00074
ACGCTCGACATGCCCAGGTACAGGAG
+
?9:;BBCCCCBBBC>BA@CBBGCAC@
@7RKH4:00114:00093
ACGCTCGACATGCCCAGGTACAGGAG
+
B::<FECCCCAAAC>@@<>8999699
@7RKH4:00115:00050
ACGCTCGACATGCCCAGGTACAGGAG
+
?;;<@BBB<<<B@B<BB>BA;::2;9
@7RKH4:00118:00067
ACGCTCGACATGCCCAGGTACAGGAG
+
>@ABDBBBC:::BH>CB@CABAA>AB
@7RKH4:00119:00054
TCTCTATGCGCTCCACATGTCTAAGGT
+
6=>DDCACCD:<<BB<<:BBB?A>=69
@7RKH4:00119:00094
AGCACTGTAGCTGTCACTAGTTACTTGT
+
BB?A@A@@@ACCCDICBBBBB>BBB@BB
@7RKH4:00121:00063
ACGCTCGACATGCCCAGGTACAGGAG
+
49?@@>@@A99<<A<ABA@@AAA?@9
@7RKH4:00121:00096
ACGCTCGACATGCCCAGGTACAGGAG
+
A;:;>@?@<=;@@E@CCAGBABHFC<
@7RKH4:00124:00055
ACGCTCGACATGCCCAGGTACAGGAG
+
49;<ABBBDCA@;;;;::/./66,/4
@7RKH4:00124:00059
ACGCTCGACATGCCCAGGTACAGGAG
+
9@BBB?BBC@@BBC<A@=8899969?
@7RKH4:00126:00092
ACGCTCGACATGCCCAGGTACAGGAG
+
=9;<CCCCDCAAAC>BB?B>AAB@B@
@7RKH4:00127:00091
ACGCTCGACATGCCCAGGTACAGGAG
+
B989@AACDDCCED@CC@CABAA?AB
@7RKH4:00129:00082
CGTGTCTCTAGGCACAGGATTTGTGTAG
+
ACABEDBCBBB?BBCAA@99919AA@AA
@7RKH4:00130:00084
TGATACGTCTCCTTCCTTAGTTACTTCA
+
BCBBBCBAAACBH@CCC@@@B?<<<A<9
@7RKH4:00135:00066
ACGCTCGACATGCCCAGGTACAGGAG
+
9;;<BCCD=<;NCD7<;593444244
@7RKH4:00135:00095
ACGCTCGAATGCCCAGGTACAGGAG
+
??@ACCCFABBBC@CB=AACCC@CB
@7RKH4:00135:00096
ACGCTCGACATGCCCAGGTACAGGAG
+
>989A@@@A@;99CAGEA@?@9959/
@7RKH4:00139:00087
ACGCTCGACATGCCCAGGTACAGGAG
+
?@@@CCCCCC@@@DACB@B>AECBBB
@7RKH4:00146:00050
ACGCTCGACATGCCCAGGTACAGGAG
+
=>@@@>9999999?:>>=@@AAAADC
@7RKH4:00148:00073
ACGCTCGACATGCCCAGGTACAGGAG
+
89;<CBCCAAABDE=BEABABAA@@<
@7RKH4:00101:00100
ACGCTCGACATGCCCAGGTACAGGAG
+
9;;;@>BCEAAACCCDC?@>>99599
@7RKH4:00103:00140
TCTCTATGCCTG
+
ABCCCBBBA>@A
@7RKH4:00104:00148
ACGCTCGACATGCCCAGTACAGGAG
+
;8;;AAA@D@9---+,-,,,67544
@7RKH4:00105:00126
ACGCTCGACATGCCCAGGTACAGGAG
+
@@AA88999>>99=6>?843///,//
@7RKH4:00116:00139
AGCACTGTAGCTGTCACTAGTTACTTGT
+
BCBB<=>BBBCCBBGCCCCCC@CCC?AB
@7RKH4:00117:00111
ACGCTCGACATGCCCAGGTACAGGAG
+
==>??BBBC@AABC@CC@CAEDDFCC
@7RKH4:00125:00106
ACGCTCGACATGCCCAGGTACAGGAG
+
9<CCBBCCDBAABC???=>?@?A?>9
@7RKH4:00128:00144
ACGCTCGACATGCCCAGGTACAGGAG
+
?9:;@@@@CCBDCC@CC@CCCCC?BC
@7RKH4:00129:00140
ACGCTCGACATCCCAAGGTACAGGAG
+
CCABDBCCCCCCBACAC?BBC@@<@@
@7RKH4:00130:00117
ACGCTCGACATGCCCAGGTACAGGAG
+
9;CBCCCCA@??@C@CB>BACAA?@9
@7RKH4:00138:00122
TCTCTATGCGCTCCACACTGTCTAAGGT
+
AAABCA>BBAFAB@@@94444/..,.,.
@7RKH4:00141:00147
TGATACGTCTCCCTCTTAGTTACTCAG
+
44444449;111+///,///,////66
@7RKH4:00145:00100
TCTCTATGCGCTCCACATGTCTAAGGT
+
CDCCCC@?ACHCB?AA@@BBA>>6969
@7RKH4:00145:00108
ACGCTCGACATGCCCAGGTACAGGAGA
+
=@>;11////491;::::1.,00*,//
@7RKH4:00146:00135
ACGCTCGACATGCCCAGTACAGGAG
+
=9<<CCCDCC9;;H>BBBBDDE@C;
@7RKH4:00148:00107
TCTCTATGCGCTCCACATGTCTAAGGT
+
BAAADCBCCCDAB>>32/8864/,/56
@7RKH4:00148:00123
ACGAGTGCGTTCCCCATGTCGTAGGTACTC
+
448449994@6999/9>>@@@A@C?BBBA@
@7RKH4:00148:00137
ACGCTCGACATGCCCAGGTACTGG
+
B9:;CCCCAAABBC>CB?BBCCC@
@7RKH4:00149:00137
ACGCTCGACATGCCCAGGTACAGGAG
+
=@@@@>@CD<;;BCACC?B@AAA?AA
@7RKH4:00105:00165
ACGCTCGACATGCCCAGGTACAGGAG
+
B@>@CBBCCC<<<C@BB>BABBB?B@
@7RKH4:00108:00193
ACGCTCGACGATGCCA
+
4478:444//,,,,*,
@7RKH4:00110:00166
ACGCTCGACATGCCCAGGTACAGGAG
+
9=?@B?@ADCBBBD@CC@B@B9;7;9
@7RKH4:00110:00195
ACGCTCGACATGCCAGGTACAGGAG
+
:4:<<@ABCBAAB?AA=@@@ABD@>
@7RKH4:00111:00185
CGTGTCTCTAGGCACAGGATTTGTGTAG
+
99<EBDBCDCC@BBB@@=9<919A9111
@7RKH4:00111:00186
ACGCTCGACATGCCCAGGTACAGGAG
+
@9:;DBCCCBAAAA=BBABABBDAB?
@7RKH4:00111:00195
ACGCTCGACATGCCCAGGTACAGGAG
+
?;8;?@<9<@@@AA<AA?BADEE=A<
@7RKH4:00123:00181
CGTGTCTCTAGGCACAGATTTGTGTAG
+
C>?ACCABBBB?BB?;@999099BABG
@7RKH4:00125:00184
ACGCTCGACATGCCCAGGTACAGGAG
+
>@ABDCCCC@948819><ADCDDABB
@7RKH4:00128:00175
ACGAGTGCGTTCCCCATGTCGTAGGTACTC
+
9=BBBBCA@@5999/9B@@B@A?B=>>>>8
@7RKH4:00131:00192
ACGCTCGACATGCCCAGGTACAGGAG
+
BB@@@BBBCB@@@@<@B?@?@99599
@7RKH4:00132:00186
ACGCTCGACATGCCCAGGTACAGGAG
+
>@@@CJCCECBB@@<>==:9<BD?B@
@7RKH4:00135:00153
ACGCTCGACATGCCCAGGTACAGGAG
+
B@??BCCCBA>>>A>CB@@@ACC?A;
@7RKH4:00135:00172
TGATACGTCTCCTTCCTTAGTTACTTCA
+
BBAABCAAAAA?AB@=@?B@@=@AB>AB
@7RKH4:00138:00180
TGATACGTCTCCTTACCTTAGCATT
+
=@@ABCBB>=8,/,/,00*,,,,/,
@7RKH4:00142:00163
ACGCTCGACATGCCCAGGTACAGGAG
+
?=;=9499AA@@AC>CC<<;ACC?A@
@7RKH4:00143:00161
TGATACGTCTCCTTCCTTAGCTTACTTCAGGT
+
9994999@1--+-*,*,00,,/7444244424
@7RKH4:00143:00173
ACGCTCGACATGCCCAGGTACAGGAGA
+
A;;;AAB<<<A@@@<@B?@?@996999
@7RKH4:00143:00175
ACGCTCGACATGCCCAGGTACAGGAG
+
BA@ADCBBEBAAAN>BCBBBD99699
@7RKH4:00147:00178
ACGCTCGACATGCCCAGTACAGGAG
+
?9;;BAACDCCBBECCA@<@<95;A
@7RKH4:00149:00169
TCTCTATGCGCTC
+
/////69444444
@7RKH4:00100:00213
ACGCTCGACATGCCCAGGTACAGGAG
+
A9;;C@@@BB999919959>>BB?A<
@7RKH4:00100:00248
ACGCTCGACATGCCCAGGTACAGGA
+
49@BBB@@@;488809>@FCCCC?B
@7RKH4:00102:00247
ACGCTCGACATGCCCAGGTACAGGAG
+
49?@AAABBCBBBC>BA@BBCAA;@;
@7RKH4:00105:00220
AGCACTGTAGCTGTCACTAGTTACTTGT
+
A>BA<<9=BBBCCCBAA@;4459AA69<
@7RKH4:00105:00225
ACGCTCGACATGCCCAGGTACAGGAG
+
9<ABB@;;<;<ABC:AA798449244
@7RKH4:00107:00210
ACGCTCGACATGCCCAGGTACAGGAG
+
BE8;:CCBCCA@@C9;;?BBCCC?A;
@7RKH4:00111:00203
ACGCTCGACATGCCCAGGTACAGGAG
+
>;;;AAABCBA@AA<?@=@ABBBCA<
@7RKH4:00113:00228
ACGCTCGACATGCCCAGGTACAGGAG
+
A9:;BBCCD@A;88099<@BCDCABB
@7RKH4:00115:00232
CGTGTCTCTAGGCACAGGATTTGTGTAG
+
?>@;<<@AAABA;;99;:4::69@99:?
@7RKH4:00117:00214
ACGCTCGACATGCCCAGGTACAGG
+
??@@BCDDDB??@C>BA?B?AAEA
@7RKH4:00117:00230
ACGCTCGACATGCCCAGGTACAGGAG
+
=;;;<AAABC<<<B<@A>ABCDFACC
@7RKH4:00118:00215
ATCAGACACGGACACAGCAGAACACAC
+
=;@=998>>>8<<CCCCD<<<DCBBBC
@7RKH4:00121:00205
TAGTATCAGGCTGAGACTGCCAAG
+
99;ACDABB@B@@<=111::7;,4
@7RKH4:00121:00237
ACGCTCGACATGCCCAGGTACAGGAG
+
;4;;>999@999CC>BCACCCBB>A<
@7RKH4:00122:00247
ACGCTCGACATGCCCAGGTACAGGAG
+
9;@ABCDEEB>?AC@BA?BABCCCC@
@7RKH4:00123:00211
ACGCTCGACATGCCCAGGTACAGGAG
+
9;BBBBCCBA??AB>BC@BACBB@CC
@7RKH4:00127:00211
TGATACGTCCTCCTTCCTTAGTTACTTCAG
+
8444494477//,/,/,/,/665///,///
@7RKH4:00129:00223
ACGCTCGACATGCCCAGGTACAGGAG
+
>9;<@CCEDC@@@C>CB?@BCFEAC:
@7RKH4:00129:00240
ACGCTCGACATGCCCAGGTACAGGAG
+
94:;@BB@A@C@@A>@CAC;<=DBCB
@7RKH4:00131:00248
ACGCTCGACATGCCCAGGGGTACAGGAG
+
898;@@@AHCAAA@19999/9?>@BCAB
@7RKH4:00133:00239
TAGTATCAGCCTCGCCATGACGAAGGTATTCC
+
;;<<<@BB;;;<BCCBDCB=A;959>99;>B>
@7RKH4:00136:00214
TGATACGTCTCCTTCCTTAGTTACTTCA
+
9;;;@@A@AEC@C?A?A>@@@=AA@?CA
@7RKH4:00138:00237
ATCAGACACGGACACAGCAGAACACAC
+
?>BB@@@BBA?ABBDBBBBBB@>>ABB
@7RKH4:00141:00246
TGATACGTCTCCTTCCTTAGCTTGACTTCAGG
+
>>9449449>924242486677,//0000//,
@7RKH4:00145:00246
ACGCTCGACATGCCCCCAGGTTACAGGAGA
+
==@AC<99F9999999+4>242399>8444
@7RKH4:00148:00225
TCTCTATGCGCTCCACATGTCTAAGGT
+
BBCDDBBBBB@@B@CCCAAACCC@C=@
@7RKH4:00109:00294
ACGCTCGACATGCCCAGGTACAGGAG
+
>9;<DCCCCBB@@@<@==@GCCCACA
@7RKH4:00111:00268
AGCACTGTAGCTGTCACTAGTTACTTGT
+
;@B;;>?ACBCCBCC??AAB@<AA@<>>
@7RKH4:00118:00278
ACGCTCGACATGCCCCCCCCCAGGTACAGGAGACTGATCACCCCCC
+
49>999@@EB@999999999"488439=A=@994444/////////
@7RKH4:00120:00267
ACGCTCGACATGCCCAGGTACAGGAG
+
848;B@A@A9<<<A<AB@C;<=A?AC
@7RKH4:00122:00255
TGATACGTCTCCTTCCTTAGTTACTTCA
+
9<CC<<<AACCBE>@==>?896<AC?CD
@7RKH4:00122:00269
ACGCTCGACATGCCCAGGTACAGGAG
+
>;;<BCCCDC@@@C@CA??>BCCACC
@7RKH4:00122:00298
ACGCTCGACATGCCCAGGTACAGGAG
+
=;;<BCCDCBCCCD<@@@BBDGC?B@
@7RKH4:00123:00261
ACGCTCGACATGCCCAGGTACAGGAG
+
BA?@CBBBED<<<E@CC?BBCDGACB
@7RKH4:00123:00299
ACGCTCGACATGCCCAGGTACAGGAG
+
??ABDBDCDB>>=A=AB@BBCAA;@;
@7RKH4:00124:00262
ATCAGACACGGACACAGCAGAACACAC
+
8<@@;;;;<B?BABCAAAA9959?988
@7RKH4:00131:00278
ACGCTCGACATGCCCAGGTACAGGAG
+
A???BCCCCB>?@CCDB?BACCFACC
@7RKH4:00133:00275
ACGCTCGACATGCCCAGGTATAGGAG
+
=@@@CABBCBABBC@CB@A<<@B@BC
@7RKH4:00136:00253
ACGCTCGACATGCCCAGGTACAGGAG
+
BC@AACCCB@A@A@<@B8;;@AB=@@
@7RKH4:00105:00307
ACGCTCGACATGCCCAGGTACAGGAG
+
>=@@@@@ABBBCCC>BB>@@B9959>
@7RKH4:00108:00316
ACGCTCGACATGCCCAGGTACAGGA
+
=@BBAACCECBBDDABB@A@A==;@
@7RKH4:00116:00308
ACGCTCGACATGCCCA
+
94344444444;@A<?
@7RKH4:00116:00345
CGTGTCTCTAGGCACAGGATTTGTGTAG
+
99@A9<<AABA?AA999<99911>?=11
@7RKH4:00117:00313
ACGCTCGACATGCCCAGGTACAGGAG
+
:<?@CCCCCD>=<B?>>998>??599
@7RKH4:00118:00331
ATATCGCGAGGGTATGGAAGCACTCTAGTA
+
48@@>>94999-4;99<A<94443.3....
@7RKH4:00118:00344
ACGCTCGACATGCCCAGGTACAGGAG
+
=;;<@BBBBBBCDN>CB=?<ABC?A@
@7RKH4:00118:00347
ACGCTCGACATGCCCAGGTACAGGAG
+
A9:;BCBCCB??@B>BB@BACBC@B;
@7RKH4:00120:00309
ACGCTCGACAGCCCAGGTACAGGAG
+
888;@@CCCCBBEABA>@@>8:5:A
@7RKH4:00121:00322
TGATACGTCTCCTTCCTTAGC
+
899;9A991--*-*,*,2000
@7RKH4:00122:00318
ACGCTCGACATGCCCAGGTACAGGAG
+
?;;<CCCECCBBCDABEBBABBCCC<
@7RKH4:00122:00319
ACGCTCGACATGCCCAGGTACAGGAG
+
@;;==CCEDCAAAB>BC@CBCAA?@@
@7RKH4:00127:00347
ACGCTCGACATGCCCAGGTACAGGAG
+
=@ABBBBCBB;<;D>CC;<;ADBBDE
@7RKH4:00128:00311
ACGCTCGACATGCCCAGGTACAGGAG
+
BBBBCCAAA@<<<A<@@<989?@<>9
@7RKH4:00128:00325
TCTCTATGCGCTCCACATGTCTAAAGT
+
449BCCCBDCDCBCBBCCAADCCC<<;
@7RKH4:00131:00344
ACGCTCGACATGCCCAGGTACAGGAG
+
B9;<CCCCEC@@@C@CB@B>AAFAC@
@7RKH4:00141:00330
ACGCTCGACATGCCCAGGTACAGGAG
+
=@ABACCDCBBBBB>BB?BABBD@EB
@7RKH4:00141:00349
TGATACGTCTCCTTCCTTAGTTACTTCA
+
@@@A9<;BBBB@A;=5969895899=BE
@7RKH4:00142:00326
ACGCTCGACATGCCCAGGTACAGGAG
+
B>@>>?@BCDBBBC>BB?BBCCC@CC
@7RKH4:00143:00310
TAGTATCAGCCTCGCCATGACGAAGGTATTCC
+
@@;;<CBA@A@AFFCBCBA>ABCCC?@AACDC
@7RKH4:00147:00320
ACGCTCGACATGCCCAGGTACAGGAG
+
A<<<CDHDECC@>>:9959>A@A=AB
@7RKH4:00100:00378
ACGCTCGACATGCCCAGGTACAGGAG
+
9<@@CABBCC??@CBCC@BABAA?@;
@7RKH4:00112:00387
ATATCGCGAGGGTATGGAAGCACTCATAGTAGA
+
47>==999999-4==B@B@B<;:70..,***,,
@7RKH4:00116:00377
ACGCTCGACATGCCCAGGTACAGGAG
+
9<@@CCBBBD@@@C=;97;ABCCCB<
@7RKH4:00121:00363
CGTGTCTCTAGGCACAGGATTTGTGTAG
+
ABCBDBCC<;<=@@>>>;9??:111811
@7RKH4:00125:00361
ACGCTCGACATGCCCAGGTACAGGA
+
B9:<BCCBB@@>>>:>>>@ABBCBC
@7RKH4:00128:00357
ACGCTCGACATGCCCAGGTACAGGAG
+
>;;<BCCCCA@@CG@BB=??A;;7;A
@7RKH4:00130:00363
ATCAGACACGGACACAGCAGAACACAC
+
9.01110>>C@CGCC@:==9859>>>B
@7RKH4:00135:00358
TAGTATCATGCCTCGCCATGGATCGAAGGTATTCCG
+
44966::11/878/4481/1,///68,/,//42424
@7RKH4:00135:00360
ACGCTCGACATGCCCAGGTACAGGAG
+
>9;<AA@@AA4844-44943499894
@7RKH4:00135:00363
ACGCTCGACATGCCCAGGTACAGGAG
+
=>@@CBBBEAAADCACC@ABBCC?B;
@7RKH4:00135:00369
ACGCTCGACATGCCCAGGTACAGGAG
+
:;@@AAAIGCA@ACADC@CCCCD=<;
@7RKH4:00136:00391
ACGCTCGACATGCCCAGGTACAGGAG
+
;11//77:BBCBCH>AADBABCDBCC
@7RKH4:00142:00398
TGATACGTCTCCTCTTAGCT
+
99>>;:49/72*,,,20006
@7RKH4:00144:00368
ATCAGACACGGACACAGCAGAACACAC
+
88<;AA?>98244444:998@8:</0.
@7RKH4:00146:00364
TGATACGTCTCCTTCCTTAGTTACTTCA
+
BA@@BB=<=BBCB?A@ACCCCAC@@=@=
@7RKH4:00146:00386
TACTGAGCTACACACA
+
@>AA>944448///,,
@7RKH4:00146:00392
ACGCTCGACATGCCCAGGTACAGGAG
+
8989A<<>DCCCCC?CC@@?@99599
@7RKH4:00147:00360
ACGCTCGACATGCCCCCCCCCCCCCAGGTACAGGAGACTGACACCCCCCGACTGCCCCCCC
+
49899999@?99999984444444"442434442444989:::DCCAC*944448444444
@7RKH4:00148:00364
ATATCGCGGGTAGGTAGTGAAG
+
=@>AAA>>>,---*,,,,,022
@7RKH4:00148:00384
ACGCTCGACATGCCCAGGTACAGGAG
+
==@BBBCCCB=@==9>><@:<<C=AA
@7RKH4:00101:00433
AGCACTGTAGCTGTCACTAGTTTACTTGT
+
9>>9494A@@ACCCD=44999919B@59<
@7RKH4:00103:00439
CGTGTCTCTAGGCACAGGATTTTGTGTAG
+
8@BCCCCB>@=6;;999@9999/9>=?49
@7RKH4:00105:00423
ACGCTCGACATGCCCAGGTACAGGAG
+
B?>AACCCDAAACC>BC@@?@AA?@@
@7RKH4:00106:00419
ACGCTCGACATGCCCAGGTACAGGAG
+
=;;<CBCCCCBBBB@CBABBBAA?B;
@7RKH4:00107:00413
ACGCTCGACATGCCCAGGTACAGGAG
+
>;<<CCCCCCBBCC@CCACCB<;7<B
@7RKH4:00114:00422
ACGCTCGACATGCCCAGGTACAGGAGA
+
49;9>>>9999999-895484;;2///
@7RKH4:00116:00443
ACGCTCGACATGCCCAGGTACAGGAG
+
9;ABCCCCDBBBBB>=>;87=995<>
@7RKH4:00118:00446
ACGCTCGACATGCCCAGGTACAGGAG
+
=9;<CA@@CC;;<@>AC@CCBCFAC@
@7RKH4:00119:00417
TCTCTATGCGCTCCACATGTCTAAGGT
+
AABCCCBB;:=BBAC?=<CDCCEBA>A
@7RKH4:00124:00420
ACGCTCGACATGCCCAGGTACAGGAG
+
49<<CBC@A@999919@>@BCDDBCB
@7RKH4:00128:00437
AGCACTGTAGCTGTCACTAGTTACTTGT
+
>@@;;<;CCGDCCCE?A@?@?59<@=AC
@7RKH4:00131:00416
ACGCTCGACATGCCCCCCCCAGGTACAGGAGA
+
8;;<BBACJF<><CCCCCC%BB>@;=<C?@@A
@7RKH4:00131:00423
ACGCTCGACATGCCCAGGTACAGGAG
+
8;:<@BBCBBBCCC@CC?B@AAACCB
@7RKH4:00131:00439
TGATACGTCTCCTTCCTTAGCTTACTTCA
+
>9;;8B<=<A@<>6924:;44499//,//
@7RKH4:00134:00420
ACGCTCGACATGCCCAGGTACAGGAG
+
9<@ACCCGDAAACD?CC@A@ACB=A<
@7RKH4:00134:00428
ACGCTCGACATGCCCAGGTACAGGAG
+
49;<BCCBBBBCCH@BB9<:AABBCC
@7RKH4:00135:00409
ACGCTCGACATGCCCAGGTACAGGAG
+
4;:;<BCDBBBCCEACC;<:>@@599
@7RKH4:00141:00414
ACGCTCGACATGCCCAGGTACAGGAGA
+
49;<CBBCEC;<<C>B??@;A?A?@@B
@7RKH4:00143:00433
ACGCTCGACATGCCCAGGTACAGGAG
+
@?@@BDCCCICBCB>CB@CABBC@B9
@7RKH4:00148:00444
ACGCTCGACATGCCCAGGTACAGGAG
+
A9:;C?@ADCBBBC>BC>@@ABCCBA
@7RKH4:00101:00494
ACGCTCGACATGCCCAGGTACAGGAG
+
//394949:;@@ACACC?A;>11-//
@7RKH4:00106:00486
ACGCTCGACATGCCCAGGTACAGGAG
+
??@ABCCCA@AA@B>BB?BBDEDAC;
@7RKH4:00107:00455
ACGAGTGCGTCCCATGC
+
6:0/////99=:6980*
@7RKH4:00107:00472
ATCAGACACGGACACAGCAGAACACAC
+
<;;;??89<;59;BBAAB==<@BBAB@
@7RKH4:00107:00493
ACGCTCGACATGCCCAGGTACAGGAG
+
?ABB;;<CBBBBDC>CC>BAB<<8<A
@7RKH4:00110:00489
ATATCGCGAGGGTATGGAAGACTCTATA
+
=@;;899999919>?@@C@BB@>81611
@7RKH4:00111:00459
CGTGTCTCTAGGCACAGGATTTGTGTAG
+
=?BBCCBBBBB@BBB9=;99909@@@?B
@7RKH4:00112:00482
ACGCTCGACATGCCCAGGTACAGGAG
+
=;;;AACBEAA>>>:996;BCEIIDB
@7RKH4:00114:00486
ACGCTCGACATGCCCAGGTACAGGAG
+
84;;BAABCB;;;B<@@=@@AAEACC
@7RKH4:00117:00455
TACTGAGCTACACACACAGAAAGATTGGTGC
+
?>A@999;:;=A@99944444-477779711
@7RKH4:00119:00462
ACGCTCGACATGCCCAGGTACAGGAG
+
9<@ACECCDBAAAB>BB@BBEBEAB>
@7RKH4:00119:00474
ATCAGACACGGACACAGCAGAACACACA
+
48?@;<;@A@=@ABC;<<BBB@CCAAA@
@7RKH4:00122:00472
ATATCGCGAGGGTATGGAAGCACTCTAGTA
+
48@>>>>999909?>??C?<99=;46....
@7RKH4:00122:00475
ACGCTCGACATGCCCAGGTACAGGAG
+
=@@@BBBCCCA@@B@AA@@>@CCACB
@7RKH4:00123:00497
TGATACGTCTCCTTCCTTAGTTACTTCA
+
=?>@;==CCDE?D?BDC@CBB?AAAAFE
@7RKH4:00124:00495
TGATACGTCTCCTTCCTTAGCTTGACTT
+
99<;C>>@>@F695924:8///,//,,*
@7RKH4:00126:00484
TACTGAGCTACACACCACAGAAG
+
AAAA=@A<88>1/1-*,,,,,*/
@7RKH4:00128:00458
TAGTATCAGCCTCGCCATGACGTATTCC
+
@=;;=DDFCB@BBDC@B<<=DBAAA@B:
@7RKH4:00129:00498
ACGCTCGACATGCCCAGGTACAGGAG
+
>@BBCBCCCCABAB?BB@A?B??;@@
@7RKH4:00130:00471
ACGCTCGACATGCCCAGGTACAGGAG
+
=@ABCBDCCBBBBA=??@BBBCCDBB
@7RKH4:00132:00454
ACGCTCGACATGCCCAGGTACAGGAG
+
B:8:BBDCCCCBBB=BB?BBBEDECC
@7RKH4:00132:00486
ACGCTCGACATGCCCA
+
A9;<CCCCCCBBAB@C
@7RKH4:00135:00478
ACGCTCGACATGCCCAGGTACAGGAG
+
=9;;@?@CCECBBC>BA@BCCDE@CB
@7RKH4:00136:00491
ACGCTCGACATGCCCAGGTACAGGAG
+
9989999?CB;<<B?;;:;@ABCBCC
@7RKH4:00137:00463
ACGCTCGACATGCCCAGGTACAGGA
+
?9;;BCCCCBA;9919959@BDICC
@7RKH4:00137:00466
ACGCTCGACATGCCCAGGTACAGGAG
+
@101;;=?C@999@:=A>BBBCC?BA
@7RKH4:00137:00482
ACGCTCGACATGCCCAGGTACAGGAG
+
@;;<CBCCFCCCCC>BA>@@BACACB
@7RKH4:00137:00490
TCTCTATGCGCTCCACATGTCTAAGGT
+
AABAAAFCCEABC@C::;DCCCC>@=@
@7RKH4:00139:00489
ACGCTCGACATGCCCAGGTACAGGAG
+
?>@?AABCCCCBBBBBC@BACAA=@;
@7RKH4:00139:00499
ATCAGACACGGACACAGCAGAACACAA
+
9;;;;@?9;<=ABCEHDBAABABB;::
@7RKH4:00140:00459
ACGCTCGACATCCCAGGTACAGGAG
+
?@@ACCAAC><=B?CCEDBBCC@CC
@7RKH4:00141:00465
ACGCTCGACATGCCCAGGTATAGGAG
+
9;BBBCCCFC:;;CACC@CAAAB@C?
@7RKH4:00142:00461
ACGCTCGACATGCCCAGGTACAGGAG
+
=@@ACGBAB<;;@>9>@59;@AB>BB
@7RKH4:00142:00467
ACGCTCGACATGCCCAGGTACAGGAG
+
BBAB??@AAC<<<B8;9>A?@ABBCC
@7RKH4:00145:00481
TCTCTATGCGCTCCACATGTCTAAGGT
+
?AAEBABBCBCBB@DBBBCBAAB=?CA
@7RKH4:00146:00496
ACGCTCGACATGCCCAGGTACAGGAG
+
:;;;>ACCDAACBC?BCCBBBBB>AA
@7RKH4:00102:00539
ACGCTCGACATGCCCAGGTACAGGAG
+
A?@?BBCCECAAAE@CB@BABBCACB
@7RKH4:00103:00529
ACGCTCGACATGCCCAGGTACAGGAG
+
>;:;<BACEBAA@B?@@=A@BCC9<<
@7RKH4:00105:00515
ACGCTCGACATGCCCAGGTACAGGAG
+
B98:DBBBBBBCCCACB>BACCCACB
@7RKH4:00107:00548
AGCACTGTAGCTGTCACTAGTTACTTGT
+
BCDCAAAAAACCBBC=4499959?@<AB
@7RKH4:00108:00501
AGCACTGTAGCTGTCACTAGTTACTTGT
+
?>AABEBBCDDCDCDB@@AA=9BA=7<<
@7RKH4:00108:00509
AGCACTGTAGCTCGTCACTAGTTG
+
//666==9??:9:4;;8/-***)*
@7RKH4:00111:00532
ACGCTCGACATGCCCAGGTACAGGAG
+
A9:;CCCDCCCCCC@BA?BACEHACC
@7RKH4:00113:00506
ATCAGACACGGACACAGCAGAACACAC
+
AACB@?@BBC@BCBCCDAABB@BBBB?
@7RKH4:00113:00543
ACGCTCGACATGCCCAGGTACAGGAG
+
@FBBBBAAAAABBBBBGBBBC<<8<@
@7RKH4:00113:00546
ACGCTCGACATGCCCAGGTACAGGAG
+
?;;<ACCCBBAAAB?BB>BBCBB?C<
@7RKH4:00114:00506
CGTGTCTCTAGGCACAGGAGTTTGTGTAG
+
<CEDCBBBCCCACABBCAB@@@<@>>@??
@7RKH4:00114:00535
ACGCTCGACATGCCCAGGTACAGGAG
+
>@@CEBCBD;;9BB>CA<A@CCEACC
@7RKH4:00114:00541
ACGCTCGACATGCCCCAGGGTACA
+
843444444444444,444-43//
@7RKH4:00115:00530
ACGCTCGACATGCCCAGGTACAGGAG
+
>989>@A<<;BAAA>@A=@ADHHBCC
@7RKH4:00117:00534
ATATCGCGAGGGTATGGAAGACTCTATA
+
ABBBB>@A99919A999=BDC@A<;;@@
@7RKH4:00120:00529
ACGCTCGACATGCCCAGATACAGGAG
+
A9:;CBCCCBBBCC@C@?BBBBB@A@
@7RKH4:00123:00544
ACGCTCGACATGCCCAGGTACAGGAG
+
=9;<CCAAB<<<<FCDC?CCCFF?BA
@7RKH4:00125:00509
ACGCTCGACATGCCCAGGTACAGGAG
+
@@@?@>>@<;<<<@:@A998///,//
@7RKH4:00126:00545
ACGCTCGACATGCCCAGGTACAGGAG
+
@?ABBAABCB@@=ABBB@CBCAA=@=
@7RKH4:00129:00522
ACGCTCGACATGCCCAGGTACAGGAG
+
9434:BCECCBBBC<@@=>>>?A;>>
@7RKH4:00130:00521
ACGAGTGCGTTCCCCATGTCGTAGGTACTC
+
AB?A?@ABBD7;;;4;@@@CCCCC>@>@@@
@7RKH4:00131:00530
TCTCTATGCGCTCCACATGTCTAAGGTA
+
844449949944984;;@@@;9989244
@7RKH4:00132:00521
ACGCTCGACATGCCCAGGTACAGGAG
+
@9;<BADBAAABCDAGCACCCECACB
@7RKH4:00134:00520
TAGTATCAGCCTCGCCATGACGAAGGTATTCC
+
@@;;<BCC=@?ABAABC??ACCC@C?BAA>@@
@7RKH4:00135:00504
ACGCTCGACATGCCCAGGTACAGGAG
+
9<;;AB<<=CAAAE?CD@C@AAFACC
@7RKH4:00135:00512
TGATACGTCTCCTTCCTTAGCT
+
>9944444///,/,/,/566/4
@7RKH4:00137:00529
ACGCTCGACATGCCCAGGTACAGGAG
+
=@@@CBCDCC:;;D@CC?B@BAA=@B
@7RKH4:00139:00541
TCTCTATGCGCTCCACATGTCTAAGGT
+
CCADBBA>>?DBC@CAAAAADBC=@>A
@7RKH4:00144:00529
ATATCGCGAGGTATGGAA
+
>8;;>><@-+)****)((
@7RKH4:00145:00542
TCTCTATGCGCTCCACATGTCTAAGGT
+
9<BDCBBAEECCC?AA?@CCCCC@B=@
@7RKH4:00148:00544
ATATCGCGAGGTATGGAAGCACTCATAGT
+
8>9844////,/688787////4....,,
@7RKH4:00149:00533
ACGCTCGACATGCCCAGGTACAGGAG
+
A?@ADBDBCCBA@=<@=>AACCDBDB
@7RKH4:00101:00567
ACGCTCGACATGCCCAGGTACAGGAG
+
A?>@BBBCCDCBDC?BB?BAACCACB
@7RKH4:00113:00577
TGATACGTCTCCTTCCTTAGTTACTTCAG
+
BBCCBCB@@@H@C@C@C@?@A?BB@?@99
@7RKH4:00114:00556
ACGCTCGACATGCCCAGGTACAGGAG
+
BEACCCCCCBBBDCABB>B>AACACC
@7RKH4:00114:00571
ACGCTCGACATGCCCAGGTACAGGAG
+
BA8:9BA>@BBBBB>BCCCBCFCAB9
@7RKH4:00115:00558
ACGCTCGACATGCCCAGGTACAGGAG
+
?@@@BECCCA9;<HAEC=@@CAA=AB
@7RKH4:00118:00593
ACGCTCGACATGCCCAGGTACAGGAG
+
?@BBCDCCCCCBAA=ACABBCAA=?9
@7RKH4:00119:00556
ACGCTCGACATGCCCAGGTACAGGAG
+
:;@@BACCBBBBBCCCC@CBCAA=@B
@7RKH4:00120:00575
ACGCTCGACATGCCCAGGTACAGGAG
+
>9:;;@@@AA@@BH?BC@BBCFDACB
@7RKH4:00121:00566
ACGCTCGACATGCCCAGGTACAGGAG
+
B9:;BDCDEABBBC>CCAB@BBB?A@
@7RKH4:00122:00587
TAGTATCAGCCTCGCCATGACGAAGGTATTCC
+
>@AA???>>?=@ACB@CB@=?::69@B@A@CC
@7RKH4:00124:00558
ACGCTCGACATGCCCAGGTACAGGAG
+
=9;<@CCCECAAAD>BB@BACCC?B;
@7RKH4:00124:00566
TACTGAGCTACACACACAGAAAGATTGGT
+
?@BBBCDBBABCCDBGBBBBB>BAA@C?A
@7RKH4:00125:00560
ACGCTCGACATGCCCAGGTACAGGAACT
+
BBABBCCCDABBBD>CC==?B;;7;?B@
@7RKH4:00127:00595
ACGCTCGACATGCCCAGGTACAGGAG
+
?9;<ACCCCEC@@@<;87;@CBCACB
@7RKH4:00129:00591
ACGCTCGACATGCCCAGGTACAGGAG
+
:;;@@CBECAABCC9<<B<84;<59;
@7RKH4:00130:00582
ATATCGCGAGGTATGGAAGCACTCTAGTAG
+
4888896;11-/2275=9/116...11161
@7RKH4:00131:00586
ACGCTCGACATGCCCAGGTACAGGAG
+
???@BBCDCCBBDD>@@>@BEFCAC?
@7RKH4:00132:00571
ACGCTCGACATGCCCAGGTACAGGAG
+
=>:<;CCCDCAAAE>AA@BBCCGABC
@7RKH4:00133:00553
ATATCGCGAGGGTATGGAAGACTCTATAGA
+
BB@@@ADAAADAECCCC@=@?><8777=76
@7RKH4:00135:00553
TGATACGTCTCCTTCCTTAGTTACTTCA
+
ABBBBBDCAAA?A?A>A@B;<:<BB>BB
@7RKH4:00137:00559
ACGCTCGACATGCCCAGGTACAGGAG
+
=9;<<BCCBBBCDC@CC??>ACC?BB
@7RKH4:00138:00557
ACGCTCGACATGCCCAGGTACAGGAG
+
8;::9@B@B@<<9>:?ACBBCDKIKH
@7RKH4:00139:00558
ACGCTCGACATGCCCAGGTACAGGAG
+
49;;ABCCEAA@AA<@@=@ACBB?B;
@7RKH4:00141:00598
ATATCGCGAGGTATGGAAGCACTCATAGTAAG
+
1.////7/1/,///87;;1999773.....,.
@7RKH4:00142:00560
ACGCTCGACATGCCCAGGTACAGGAG
+
?>@BC=@AECCBCDABA?BBBCCACB
@7RKH4:00143:00559
ACGCTCGACATGCCCAGGTACTGGAG
+
>@:<;ABC<<<AAC?BB@CDAA@;?4
@7RKH4:00145:00553
TCTCTATGCGCTCCACACTGTCTAAGGGTA
+
99??====AAACC=B@<;;94977133,33
@7RKH4:00146:00570
CGTGTCTCTAGGCACAGGATT
+
4444;;;49445//1,,*,22
@7RKH4:00147:00588
ACGCTCGACATGCCCAGGTACAGGAG
+
49BAACCEDDBBCC>CB@B@BBB=@;
@7RKH4:00102:00618
ACGCTCGACTGCCCAGGTACAGGAG
+
@@@@BBBECCCCD>BBAAACBB>AB
@7RKH4:00102:00623
ACGCTCGACATGCCCAGGTACAGGAG
+
>=?@B=;;<BA@@@<@@?A:<=A?@B
@7RKH4:00103:00622
TGATACGTCTCCTTCCTTAGCTTACTTCA
+
9<;AD@;99??692924:44442444244
@7RKH4:00104:00630
ATATCACGAGGGTATGGAAGACTCTATA
+
98@@@>9999919?AA?C?=9:BBB?A@
@7RKH4:00107:00614
ACGCTCGACATGCCCAGGTACAGGAG
+
;4;<A@@@DD<<<B<A@=?@AACACC
@7RKH4:00110:00639
ACGCTCGACATGCCCAGGTACAGGAG
+
8>:;9@@C<==CJH>BA>>>99969A
@7RKH4:00112:00618
ATATCGCGAGGGTATGGAAGACTCTAT
+
?@@BBA>=::409@>>=A=@BB;;;:7
@7RKH4:00112:00632
ACGCTCGACATGCCCAGGTACAGGAG
+
=;8;@@<<>EAB@C>A@AB@ACDCCA
@7RKH4:00114:00643
ATAGCTCTCTATACT
+
434446////0,///
@7RKH4:00115:00604
AGCACTGTAGCTGTCACTAGTTACTTGT
+
???@ACABAACCAAAC=?A;;7<BB7<=
@7RKH4:00117:00639
TGATACGTCTCCTTCCTTAGCTTACTTCAG
+
A<<<HCA@@BE692424:;9949;//,///
@7RKH4:00118:00618
ATATCGCGAGGGTATGGAAGACTCTATA
+
??AA???@99919B>@=A=@C@?@@BA?
@7RKH4:00119:00618
ACGCTCGACATGCCCAGGTACAGGAG
+
@AABDDCDCDBBBB>BB=A@CCC=?;
@7RKH4:00121:00629
ACGAGTGCGTTCCCCATGTCGTAGGTACTC
+
99?@@ABBC@5;99/99;;BBCCC@B;<;A
@7RKH4:00121:00646
ACGCTCGACATGCCCAGGTACAGGAG
+
>9;;999A<<9<A>9>@5989??<>>
@7RKH4:00122:00608
TCTCTATGCGCTCTACATGTCTAAGGT
+
944449941:;11//669=?A@@8;89
@7RKH4:00122:00649
ACGCTCGACATGCCCAGGTACAGGAG
+
9;ABB@@ACC:<=C@BC?BCCCCAC@
@7RKH4:00123:00613
ACGCTCGACATGCCCAGGTACAGGAG
+
=9:;@@@ABB@>>>:999;BDDIAEE
@7RKH4:00123:00640
ACGCTCGACATGCCTAGGTACAGGAGA
+
?@A:=99949/82*,,,*,622288..
@7RKH4:00123:00646
ACGCTCGACATGCCCAGGTACAGGAG
+
B9:;BAA@CCB;;;7947:CDCDACC
@7RKH4:00125:00608
ACGCTCGACATGCCCAGGTACAGGAG
+
=;;<A?@@@99<<A<AC@FCCCFBCA
@7RKH4:00125:00632
ACGCTCGACATGCCCAGGTACAGGAG
+
?9:;@@?>CA===BAA@:<;>B?<@>
@7RKH4:00126:00615
ACGCTCGACATGCCCAGGTACAGGAG
+
>@::;BBCCCCC?@;>>;2118886B
@7RKH4:00126:00634
ACGCTCGACATGCCCAGGTACAGGAG
+
@?@@BBAAABA;9919969ACBBAC<
@7RKH4:00132:00616
ACGCTCGACATGCCCAGGTACAGGAG
+
=889A<<=JCCBABACCB:7999599
@7RKH4:00134:00622
ACGCTCGACATGCCCAGGTACAGGAG
+
=9:;CBBCCCBABB=@>=?ACEF?BB
@7RKH4:00136:00602
ACGCTCGACATGCCCAGGTACAGGAG
+
A?@@CCDDA@@CDNABA=@ABBB?BA
@7RKH4:00136:00642
ACGCTCGACATGCCCAGGTACAGGAG
+
B@>@CB?@AA@AAC<BB>BBCCCACA
@7RKH4:00137:00646
ATATCGCGAGGGTATGGAAGACTCTATA
+
>@BBBCEADDCDDBC>;=:?@10.9:./
@7RKH4:00141:00636
ACGCTCGACATGCCCAGGTACAGGAG
+
>;;<=CBBDAAAAC>@@=@?BBB=A@
@7RKH4:00144:00624
ACGCTCGACATGCCCAGGTACAGGAG
+
498AAABCECAAAN?BB>@?@AB:<<
@7RKH4:00146:00608
CGGTCTCTAGGCACAGGATTTGTGTAGA
+
>A@BBBBBBB@BB@;798990999@?>9
@7RKH4:00146:00631
AGCACTGTAGCTGTCACTAGTTACTTGT
+
BBD@AADCABBBBCDB@=@;959AA7<=
@7RKH4:00146:00636
ACGCTCGACATGCCCAGGTACAGGAG
+
?9;;CBBCCC@A@C>CB@@>BEDBC:
@7RKH4:00148:00636
ACGCTCGACATGCCCAGGTACAGG
+
>?>@BABBBAB<12-1<;10/77,
@7RKH4:00149:00612
ACGCTCGACATGCCCAGGTACAGGAG
+
=;;<CCBBDCBBBC@CB@BBAAAAC@
@7RKH4:00100:00666
ACGCTCGACATGCCAGTACAGGAGACTTG
+
948@A@@@;11,,*,,,469=9788//,/
@7RKH4:00102:00656
TCTCTATGCGCTCCACATGTCTAAGGT
+
BBECBBBBBBCBB>CBBBBBABB@B?B
@7RKH4:00104:00679
ACGCTCGACATGCCCCCCCCAGGTACAGGAGACT
+
?9::BBC=?>999999999$4824344424;944
@7RKH4:00104:00698
ACGCTCGACATGCCCAGGTACAGGAG
+
?;<<HCCCAA@AAG@BB>B@BDECCD
@7RKH4:00106:00668
ACGCTCGACATGCCCAGGTACAGGA
+
9489444:44/0,,((((((*,2*/
@7RKH4:00106:00682
CGTGTCTCTAGGCACAGGATTTGTGTAGAGG
+
B?@ABGDABBB?BCB?A=9990999>@CAA<
@7RKH4:00108:00660
AGCACTGTAGCTGTCACTAGTTACTTGT
+
@BDBCBCBCCCEDCCB4999959?>5<>
@7RKH4:00108:00699
CGTGTCTCTAGGCACAGGATTTGTGTAG
+
@@BBDDCBAAD@BB949?99909A@@BD
@7RKH4:00110:00668
ACGCTCGACATGCCCAGGTACAGGAG
+
@?@ABCCCDB;;9919>59;AAABCB
@7RKH4:00116:00670
ACGCTCGACATGCCCAGGTACAGGAG
+
=@@@CBBBECCBBC@BB@AABDD@A;
@7RKH4:00117:00685
ACGCTCGACATGCCCAGGTACAGGAG
+
B9;<@CCBBC@@AB=BC@BABDD@CC
@7RKH4:00118:00695
TAGTACAGCCTCGCCATGACGAAGGTATTCC
+
>>9494444234//,//////4242444242
@7RKH4:00119:00684
ACGCTCGACATGCCCAGGTACAGGAG
+
8-,,,,/4444444-44997944894
@7RKH4:00119:00699
ACGCTCGACATGCCCAGGTACAGGAG
+
=@@@CCCBB?@999199598?9969@
@7RKH4:00123:00680
ACGCTCGACATGCCCAGGTACAGGAG
+
?@ABBBBCDCAAACABB?BBCDEECB
@7RKH4:00125:00656
ACGCTCGACATGCCCAGGTACAGGGAG
+
BBAABCCDEB;<<CCFC@CBBDCD?B@
@7RKH4:00125:00695
TAGTATCAGCCTCGCCATGACGAAGGTATTCC
+
;<CCCDCCAA?BBBCAJA@AB<>89=C99:<=
@7RKH4:00127:00661
CGTGTCTCTAGGCACAGGATTTGTGAG
+
944444;44442444442444-44444
@7RKH4:00128:00652
ACGCTCGACATGCCCAGGTACAGGAG
+
9;@ACCDCCBA?=BABB@A>9:9;=>
@7RKH4:00128:00678
ACGCTCGACATGCCCAGGTACAGGAG
+
B:;<ACBBAA<9991998;CDCF@CC
@7RKH4:00129:00651
ACGCTCGACATGCCCAGGTACAGGAG
+
B9:<<BABCAAAADACC??@AFC?BA
@7RKH4:00129:00660
ACGCTCGACATGCCCAGGTACAGGAG
+
?@@@BBAAACCCCC@CCB<:<BC@CA
@7RKH4:00129:00677
ACGCTCGACATGCCCAGGTACAGGAG
+
==A@?ACCGGABBC?CBABACBB<A;
@7RKH4:00131:00653
ACGCTCGACATGCCCAGGTACAGGAG
+
BA@BBBABCAAACC@CB@BBBDD@B?
@7RKH4:00131:00655
CGTGTCTCTAGGACACATGGG
+
AACDECB;>=<----,,///+
@7RKH4:00133:00653
ATATCGCGAGGGTATGGAAGCACTCATAGTAGAA
+
8>A>>984444-444;?C@B::100..5200..,
@7RKH4:00133:00679
ACGCTCGACATGCCCAGGTACAGGAG
+
?@@@DBBBCCBBBC?CC@ABBCH@A;
@7RKH4:00136:00663
ACGCTCGACATGCCCAGGTACAGGAG
+
AAABABDCECBBBB>BBA?<@A?;>9
@7RKH4:00137:00650
ACGCTCGACATGCCCAGGTACAGGAG
+
?;;<CCDCCCBBBC>B@>@@AAACB<
@7RKH4:00137:00654
ATCAGACACGGACACAGCAGAACACAC
+
=;AB<<<CFCDCCCCDCBB;;9;BAA@
@7RKH4:00140:00670
AGCACTGTAGCTGTCACTAGTTACTTGT
+
BB>;;<BB@AACCCB@44998599969>
@7RKH4:00140:00683
ACGCTCGACATGCCCAGGTACAGGAG
+
B9:;DBBBEDA@AB>B==@@BBB?B;
@7RKH4:00141:00652
ACGCTCGACATGCCCAGGTACAGGAG
+
@@@@@BBBCB;<<CACE?BBCFEACC
@7RKH4:00141:00684
ACGCTCGACATGCCCAGGTACAGGAG
+
=9:<BBBBCCCCDD@CC@CCCFF?B@
@7RKH4:00143:00692
ACGCTCGACATGCCCAGGTACAGGAG
+
?9;<BCCCECACCCBCC@BABBC?BB
@7RKH4:00144:00697
ACGCTCGACATGCCCAGGTACAGGAG
+
:;:;@@CBCG=<;@<@@>;811156/
@7RKH4:00145:00662
ACGCTCGACATGCCCAGGTACAGGAG
+
>9:;?@@AAA@A>?=@BA<;;CC?@@
@7RKH4:00147:00658
ACGCTCGACATGCCCAGGTACAGGAG
+
?;;<CBBBCCBCCC@BC?BBCFCACB
@7RKH4:00148:00678
ACGCTCGACATGCCCAGGTACAGGAG
+
9;:;AAA@BB<<;A<AA@CAAGC699
@7RKH4:00102:00746
ATCAGACACGGACACAGCAGAACACACAGAAC
+
488>99>>>>;999999=>845/6/..,,,*,
@7RKH4:00107:00740
TGATACGTCTCCTTCCTTAGCTTGACTTC
+
89;9==449B@292424:8777,//,*)*
@7RKH4:00110:00724
ACGCTCGACATGCCCAGGTACAGGAG
+
??BBDDBCCB??@@<@B@BABCDBDB
@7RKH4:00111:00711
ACGCTCGACATGCCCAGGTACAGGAG
+
>?ABBBCEDC???D>BB>?>AAB<BA
@7RKH4:00113:00702
ACGCTCGACATGCCCAGGTACAGGAG
+
=;;<CCCCECBBBB<@==@@CCEAC@
@7RKH4:00115:00730
CGTGTCTCTAGGCACAGGATTTGTGTAGTA
+
44994444:9988:44459990478/////
@7RKH4:00116:00720
ACGCTCGACATGCCCAGGTACAGGAG
+
A9:;CDCCDCCCBCABB@BABGBEBB
@7RKH4:00116:00735
ACGCTCGACATGCCCAGGTACAGGAG
+
9<@ABCEECB@@@@<@A?BABCC?C;
@7RKH4:00118:00716
ACGCTCGACATGCCCAGGTACAGGAG
+
=@@@CCBBCDCB??>@>;?<CBB?BA
@7RKH4:00120:00728
ACGCTCGACATGCCCAGGTACAGGAG
+
??@BBBCCCCCDBB>BBAB?AAC@BB
@7RKH4:00122:00702
ACGCTCGACATGCCCAGGTACAGGAG
+
B;;99A?9944444-4;9><9::99;
@7RKH4:00122:00735
ACGCTCGACATGCCCAGGTACAGGAG
+
?AAABCDFD:9;@?099598>??=@H
@7RKH4:00127:00742
ACGCTCGACATGCCCAGGTACAGGAG
+
@9:<BBCCCDAAAC@B??A>AACADC
@7RKH4:00128:00700
ACGCTCGACATGCCCAGGTACAGGAG
+
=9;<BCCCDC@@@@<@B>BCCFDAI:
@7RKH4:00134:00749
ACGCTCGACATGCCCAGGTACAGAG
+
?9:;<@@@BCABBA:?>590111//
@7RKH4:00140:00726
TGATACGTCTCCTTCCTTAGTTACTTCA
+
DCDBBCCBBAB@C8<59;>9;:<@B@@@
@7RKH4:00142:00731
ACGCTCGACATGCCCAGGTACAGGAG
+
>9;<CCCCCCCCCC>CBACCCAA=@@
@7RKH4:00143:00708
ACGCTCGACATGCCCAGGTACAGGAG
+
C;;<A;<<DCBBCG?CC@<;=FB:9<
@7RKH4:00148:00714
ACGCTCGACATGCCCAGGTACAGGAG
+
BBABCAAACBBBCCABB@CCCDC?C@
@7RKH4:00149:00734
TAGTATCAGCCTCGCCATGACGAAG
+
<<C><<DC;;88>==591*****)*
@7RKH4:00100:00771
ACGCTCGACATGCCCAGGGTACAGGAG
+
4989>>>>CA<<=D>AAB>@?ABI=AA
@7RKH4:00102:00772
TGATACTCTCCTTCTTAGTTAC
+
94449>94//,/,//,/1:;=:
@7RKH4:00102:00798
ACGCTCGACATGCCCAGGTACAGGAGAC
+
C;<<G<<<DAABCC>@@=;89?@59998
@7RKH4:00103:00783
ATATCGCGAGGGTATGGAAGACTCTATAGAAG
+
@?BB?@@;:<B>B@@@5959@88876.7..,.
@7RKH4:00111:00750
ACGCTCGACATGCCCAGGTACAGGAGA
+
99ABBCCC><<CCD@CC@::9996999
@7RKH4:00111:00764
ACGCTCGACATGCCCAGGTACAGGAG
+
4989?@@AADAAAD?CC@<:;@B89<
@7RKH4:00112:00754
ACGCTCGACATGCCCCC
+
4984444/0,,**8888
@7RKH4:00114:00791
ATATCGCGGGGGTATGGAAGACTCTATAG
+
/.:;7899449-9?9929;>9:948;,,,
@7RKH4:00115:00761
ACGCTCGACATGCCCAGGTACAGGAG
+
?>?@BBBBCD?A?D@CB@@@CCC@CE
@7RKH4:00116:00794
CGTGTCTCTAGGCACAGGATT
+
1449;49499961111/,///
@7RKH4:00117:00799
ACGCTCGACATGCCCAGGTACAGGAGA
+
498;?>@?E@>99919><989996999
@7RKH4:00119:00780
ACGCTCGACATGCCCAGGTACAGGAG
+
9;;<BCCBCCBBBB>BB@AACDCBAA
@7RKH4:00120:00757
ACGAGTGCGTTCCCATGTCGTAGGTATC
+
88884499BD69914444///.6,./6.
@7RKH4:00125:00799
ACGCTCGACATGCCCAGGTACAGGAG
+
94;;@BABBB;<<B>AB?B:<=C@BA
@7RKH4:00128:00779
ACGCTCGACATGCCCAGGTACAGGAG
+
99;<BCCEECCBBCACB?B@BCCFCC
@7RKH4:00128:00780
ATCAGACACGGACACAGCAGAACACAC
+
4889>?;;<B>BCBBBDCBBB@B>@<?
@7RKH4:00130:00794
ATATCGCGAGGTATGGAA
+
484489////,/760*,*
@7RKH4:00131:00752
TACTGAGCTACACACACAGAAAGATTGGT
+
??CCDDCCBB??ACAAAACCH@<<<?A<?
@7RKH4:00133:00759
CGTGTCTCTAGGCACTGGATTTGTGTAG
+
@;9<CBBBCCC?B<<9@?99919>?>AA
@7RKH4:00138:00777
ACGCTCGACATGCCCAGGTACAGGAG
+
B?>@BCCCDCAAAG>ABACCCCCACC
@7RKH4:00138:00795
ACGCTCGACATGCCCAGGTACAGGAG
+
>9:;BBCDGCBBBC>CBABABCDCCC
@7RKH4:00139:00780
ATCAGACACGGACACAGCAGAACACAC
+
@>ABCBA@@@@BCCCBCBBBB@@@>AB
@7RKH4:00141:00758
ACGCTCGACATGCCCAGGTACAGGAG
+
>9;;AA@@DCCCCH=AB=@:<<BCCC
@7RKH4:00141:00773
ACGCTCGACATGCCCAGGTACAGGAG
+
??@@BAAABB=@@A<@@?@BCAA?AC
@7RKH4:00145:00752
ACGCTCGACATGCCAGGTACAGGAG
+
??@@BBBCCBBBB@BB?@@BCC@BE
@7RKH4:00145:00759
ACGCTCGACATGCCCAGGTACAGGAG
+
B@@@DCBCCCAAAC@CB@BBCDD@CB
@7RKH4:00145:00774
TGATACGTCTCCTTCCTTAGTTACTTCA
+
BBBBBBBBAAB7;7;@C@CCC@A9:9<A
@7RKH4:00145:00785
ACGCTCGACATGCCCAGGTACAGGAG
+
AAABBBBCCC@AAEACB@BBBCC@CD
@7RKH4:00149:00777
TGATACGTCTCCTTCCTTAGTTACTTCA
+
ACBB@AACCCC?AB?===@A@>@@A=AG
@7RKH4:00103:00802
ACGCTCGACATGCCCAGGTACAGGAG
+
A989BCCCBABCCCCDD@;:=BE?B=
@7RKH4:00105:00800
ACGCTCGACATGCCCAGGTACAGGAG
+
B@@@BBDDCCCCCC@CB@?<@::6;;
@7RKH4:00107:00827
ACGCTCGTACATGCCCAGGTACA
+
1/.//,,,,,,,/44-4884.//
@7RKH4:00109:00827
ACGCTCGACATGCCCAGGTACAGGAG
+
B9;;EAAADCC@@@<@@>BCCCCECA
@7RKH4:00110:00812
CGTGTCTCTAGGCACAGGATTTGTGTAG
+
CCCCAA@AACCCCB@@@599919999B9
@7RKH4:00110:00835
ACGCTCGACATGCCCAGGTA
+
B@@?BBBBDBABBBBAA@BC
@7RKH4:00112:00812
ACGCTCGACATGCCCAGGTACAGGAG
+
B9;<BCCCDCCECDACB@BABBCACB
@7RKH4:00112:00842
ACGCTCGACATGCCCAGGTACAGGAG
+
?9;<BBCDHC;<<C>AB?BBCCDECA
@7RKH4:00113:00847
ACGCTCGACATGCCCCCCCAGGTACAGGAG
+
49;9@>>>F@99999999&8@<>BCDGAAA
@7RKH4:00118:00827
ACGCTCGACATGCCCAGGTATAGGAG
+
B@;<=BDEEEBBCC@CC@BA;88687
@7RKH4:00121:00810
ACGCTCGACATGCCCAGGTACAGGAG
+
9<@ABCDDCBABCD>BB@B>AACABB
@7RKH4:00121:00821
ACGCTCGACATGCCCAGGTACAGGAG
+
9<BBC==499999919@AA@ACCAC=
@7RKH4:00123:00824
ACGCTCGACATGCCCAGGTACAGGAG
+
?>@@BBBCCCCBBD>CD@BBCCC?B;
@7RKH4:00124:00815
ACGCTCGACATGCCCAGGTACAGGAG
+
49;;<>@AABBDDECBB?BCBBB>A@
@7RKH4:00126:00819
ACGCTCGACATGCCCAGGTACAGGAG
+
=9;<ACCCCCB@AA<@A@BABCDACB
@7RKH4:00127:00814
ACGCTCGACATGCCCAGGTACAGGAG
+
9;;;AA<<<@A<;;6;B?CCAAA@@9
@7RKH4:00127:00843
ACGCTCGACATGCCCAGGTACAGGAG
+
9;;<BCCCBBA;8;09?<?@BAC=@@
@7RKH4:00134:00807
ACGCTCGACATGCCCAGGTACAGGG
+
ABABBBBCCDE?>><@=?A;>:=66
@7RKH4:00135:00845
ACGCTCGACATGCCCAGGTACAGGAG
+
=;;;@ABACAB99909@;>>?A@9A;
@7RKH4:00136:00801
ACGCTCGACATGCCCAGGTACAGGAG
+
BAACBAACDCCDDC>@?<>>@9;7<B
@7RKH4:00139:00817
CGTGTCTCTAGGCACAGGATTTTGTGTAG
+
>ACCDDBBBCNAA<99D<9999/9@@>9=
@7RKH4:00148:00816
ACGCTCGACATGCCCAGGTACAGGAGACTGA
+
@<;;CCCCDB>999199<98999699999>=
@7RKH4:00148:00844
ACGCTCGACATGCCCAGGTACAGGAG
+
@9;:@@CBCBBBBB=BB@CCCGB?B@
@7RKH4:00101:00850
ACGAGTGCGTTCCCCATGTCGTAGGTACTC
+
BBA;;9>@9959>>4>@@AA@@@?>@BAA@
@7RKH4:00101:00852
ATCAGACACGGACACAGCAGAACACAC
+
@@@ABBABCL=<=CDFECB@A=@B@??
@7RKH4:00101:00865
TCTCTATGCGCTCCACATGTCTAAGGT
+
=@@BBBABBCAAA@CB;;<BBBA@B?B
@7RKH4:00102:00870
ACGCTCGACATGCCCAGGTACAGGAG
+
@>@?BBCCCDCCCD?BB::8DEC@DB
@7RKH4:00102:00885
AGCACTGTAGCTGTCACTAGTTACTTGT
+
@CA;<=AAACCDFCDCCA@@C5999599
@7RKH4:00103:00861
TAGTATCAGCCTCGCCATGACGAAGGTATTCC
+
9;BAABDBBBA>>;;7;;<;@AECC@A@@>A8
@7RKH4:00112:00896
ACGCTCGACATGCCCAGGTACAGGAG
+
BBAB?@ACCCBBAC=BB@BCCBB?B@
@7RKH4:00112:00897
ACGCTCGACATGCCCAGGTACAGGAG
+
A?>?A?ACCCAAAD>A@>@@CCDACG
@7RKH4:00113:00867
ACGCTCGACATGCCCAGGTACAGGAG
+
=;;<BBBCFCBBBDACB@BACEB@BC
@7RKH4:00114:00869
TACTGAGCTACACACACAGAAAGAT
+
@@@?99999;@;=@@991111-1.*
@7RKH4:00114:00882
ATCAGACACGGACACAGCAGAACACAC
+
@>AB;;;BBC=AACCCC=>===@@A??
@7RKH4:00117:00862
ACGCTCGACATGCCCAGGTACAGGAG
+
9;:;@BBCGC<<<C@BB?BABBBABB
@7RKH4:00119:00879
ACGCTCGACATGCCCA
+
@;:;AACDECCBBA<A
@7RKH4:00120:00861
ACGCTCGACATGCCCAGGTACAAGAG
+
BA@ACCBBBCBBBD>BB?CCCC?AA@
@7RKH4:00122:00896
ACGCTCGACATGCCCAGGTACAGGAG
+
AAABBBBBCCC@@@>AD@CCDAA>AB
@7RKH4:00125:00891
ACGCTCGACATGCCCAGGTACAGGAG
+
BF@@AAACGECCCC>BBCCCC<<599
@7RKH4:00125:00897
ACGCTCGACATGCCCAGGTACAGGAG
+
==@@BBBCCCBBBB=B?>BCBDDCBA
@7RKH4:00126:00876
ACGCTCGACATGCCCAGGTACAGGAG
+
CBAADCCCCBAAAC@AA>ABCED@B<
@7RKH4:00129:00877
ACGCTCGACATGCCCAGGTACAGGAG
+
?<;<BCCCDDCCCC@BBDEDCDDADA
@7RKH4:00129:00886
CGTGTCTCTAGGCACAGGATTTGTGTAG
+
BADBDBB=@@A@ABBB@>444-9=>@CC
@7RKH4:00133:00888
ATATCGCGAGGGTATGGAAGCACTCTAGTAAAGG
+
83444999499-444;242444433111111,17
@7RKH4:00134:00857
ACGCTCGACATGCCCAGGTACAGGAG
+
@A@BABBCCC?>>@==?>AACCDFCC
@7RKH4:00134:00889
ACGCTCGACATGCCCAGGTACAGGAG
+
9989??>>9999<A:A@?>>>??699
@7RKH4:00135:00868
ATCAGACACGGACACAGCAGAACACACAGACAT
+
48@@;<;BBB@BCDCBC=@ABABBA@A>:67>>
@7RKH4:00140:00885
AGCACTGTAGCTGTCACTAGTTACTTGT
+
@>BBB:=?BCECCCDC::<AC5999699
@7RKH4:00140:00886
ACGCTCGACATGCCCAGGTACAGGAG
+
=@@@AABCCCBBBC>BA@::<BB@CA
@7RKH4:00142:00868
ACGCTCGACATGCCCAGTACAGGAG
+
=@A@8999999@AA:AC<8994599
@7RKH4:00142:00875
ACGCTCGACATGCCCAGGTACAGGAG
+
9;;;BCBBBC@@@C>B@>B@@AA799
@7RKH4:00144:00865
ACGCTCGACATGCCCCCCCCCAGGTACAGGAG
+
9=@@@@AAB;4999999999"8>;=>BBBCBA
@7RKH4:00146:00894
ACGCTCGACATGCCCAGGTACAGGAG
+
A?@ADDDCCCBBBD>BB@BACED@DC
@7RKH4:00100:00936
ACGCTCGACATGCCCAGGTACAGGAG
+
B;;<DCBBBBBBDC@CC@C@AAA>A;
@7RKH4:00100:00938
ACGCTCAACATGCCCAGGTACAGGAG
+
49?AA@@=CF@@@@>ACBEBB@@=@@
@7RKH4:00100:00946
ATCAGACACGACACAGCAAGAACACACG
+
973489./////6944//,/8,///../
@7RKH4:00100:00949
TACTGAGCTACACACACAGAAAGATTGGT
+
B@AACCCCBBBB@@AGBCCCC=BBB@B@A
@7RKH4:00101:00905
TACTGAGCTACACACACAGAAAGATTGGT
+
B>@ACBDBCBBBBBBAB<<>G@CCC?C?A
@7RKH4:00102:00919
TACTGAGCTACACACACAGAAAGATTGGT
+
BCBBBBDCBBAA::>DDCCCC>CBC@C@B
@7RKH4:00102:00926
ACGAGTGCGTTCCCCATGTCGTAGGTACTC
+
9<ACAA@>@B5999/9>>@CCCDC@B:<;C
@7RKH4:00102:00928
ACGAGTCGTTCCCCATGTCGTAGGTACTC
+
1/9669>995999,4:@ABC99:B;<;<A
@7RKH4:00102:00933
ACGCTCGACATGCCCAGGTACAGGAG
+
A9::BCBBCCCCCC>BB?BACCCAC;
@7RKH4:00103:00910
TACTGAACTACACACACAGAAAGATTGGTGCT
+
==@ABB=A?<;;?@>???@@A<ABB6:577;9
@7RKH4:00103:00911
TACTGAGCTACACACACAGAAAGATTGGT
+
9;AAAAACBBAB;;<<=AAAG@CCC@B?A
@7RKH4:00103:00947
TACTGAGCTACACACACAGAAAGATTGGT
+
=@B@BCCCCBBBAAAAACCCC>BBB?B?B
@7RKH4:00104:00905
ACGCTCGACATGCCCAGGTACAGGAG
+
B@@ACBBBEDCDCC@CB@CACED@CA
@7RKH4:00104:00912
TACTGAGCTACACACACAGAAAGATTGGT
+
??ABCCCCCB@@ABAAAECDC>BBB@C@B
@7RKH4:00104:00940
TACTGAGCTACACACCACAGAAAGATTGGTG
+
989CAA=BB=894995944:::6=7313131
@7RKH4:00105:00927
TCTCTATGTGCTCCACATGTCTAAGGT
+
ABCECCBBBBBBB@D@AACBC>ACAC@
@7RKH4:00105:00937
TACTGAGCTACACACACAGAAAGATTGGT
+
BBBCCCCDBBCDDCAAACCCC?CCC@B@B
@7RKH4:00106:00930
TACTGAGCTACACACACAGAAAGATTGGT
+
??ABBBDCCBBBABBCB?@@B>CCC@C@B
@7RKH4:00106:00932
TACTGAGCTACACACACAGAAAGATTGGT
+
B?A@BCDCCBAB@@AAA@BCC?CCC@C?C
@7RKH4:00107:00916
ACGCTCGACATGCCCAGGTACAGGAG
+
BBABBBBBB:;<BEACC>@BCCEACC
@7RKH4:00107:00925
TACTGAGCTACACACACAGAAAGATTGT
+
BB?AAABCBBBDCCAAACCCE@CAA?AB
@7RKH4:00107:00936
TACTGAGCTACACACACAGAAAGATTGGT
+
BB?@ACH@@@CBBBBEBCCCC?@A@@B@B
@7RKH4:00108:00919
TACTGAGCTACACACACAGAAAGATTGGT
+
BAAACCDBBBBCCDDCB@AACA@>@?B?B
@7RKH4:00108:00931
TACTGAGCTACACACACAGAAAGATTGGTG
+
C@AA<=<BCB>A@?11/1//75888:C@BC
@7RKH4:00108:00936
TAGTATCAGCCTCGCCATGACGAAGGTATTCC
+
1111/866196;@@ABNCBB;;;5<?9<<@C?
@7RKH4:00108:00946
TACTGAGCTACACACACAGAAAGATTGGT
+
BBBCDCDA@@@@AEAAACBBB?BCC@C@B
@7RKH4:00109:00918
TACTGAGCTACACACACAGAAAGATTGGT
+
BA@@CDEBBBDCDCBBBBCCB:><B@B@@
@7RKH4:00110:00925
TACTGAGCTACACACACAGAAAGATTGGT
+
B?AACCDCCBCC@ADDACECH>BBC@C@C
@7RKH4:00111:00914
TACTGAGCTACACACACAGAAAGATTGGT
+
9=@@@@==<DHC@A<<<@@BC@DCC@C@A
@7RKH4:00111:00934
ACGAGTGCGTTCCCCATGTCGTAGGTACTC
+
9;ACCA@=@?5111*11/1<:6>;=>;;;7
@7RKH4:00112:00934
TACTGAGCTACACACACAGAAAGATTGGT
+
BBBCCCCBBBBB::=BBCBBC@CCC@C@A
@7RKH4:00112:00945
ATCAGACACGGACACAGCAGAAC
+
=>?>8=>>842494444496<,-
@7RKH4:00112:00948
TACTGAGCTACACACACAGAAAGATTGGT
+
BCBABBCBBBCECCEDBCCBC?CCC@C@@
@7RKH4:00113:00922
ACGAGTGCGTTCCCCATGTCGTAGGTACTC
+
@BCBCBCB@;2444/9>ABDCCCC?A???C
@7RKH4:00113:00925
TACTGAGCTACACACACAGAAAGATTGGT
+
;49944989;@A@AC>>?999088>=@47
@7RKH4:00113:00928
TACTGAGCTACACACACAGAAAGATTGGT
+
BBDBCDCCCCAAADEGBCCCCACCC?A?B
@7RKH4:00113:00931
TACTGAGCTACACACACAGAAAATGTGC
+
B???CDDBBBBBAACC8880000**(((
@7RKH4:00113:00946
TACTGAGCTACACACACAGAAAGATTGGTGC
+
B;;;A<99BB@@@B999999>097<:@=ABA
@7RKH4:00113:00949
TACTGAGCTACACACACAGAAAGATTGGT
+
A?AACCDJDBEAAAABACBBB?BCDBD@B
@7RKH4:00114:00901
ACGCTCGACATGCCCAGGTACAGGAG
+
BBBBCCCCC:<<B@<>@8;;AGGACB
@7RKH4:00114:00949
TACTGAGCTACACACACAGAAAGATTGGT
+
BBBABCCBBBDC::=CCCCBC@CCC@C?B
@7RKH4:00116:00933
TACTGAGCTTCACACACAGAAAGATTGGT
+
9<CCCCD;;<<CBCBAACCCCABBB?B@C
@7RKH4:00116:00934
TACTGAGCTACACACACAGAAAGAATGGT
+
,/188//9949444444444;-4313313
@7RKH4:00117:00914
ACGCTCGACATGCCCAGGTACAGGAGA
+
:;0-,-,////222*,,*,,,665944
@7RKH4:00117:00922
TACTGAGCTACACACACAGAAAGATTGGT
+
9;@BCCCCCBCB@@@:999990988<@;>
@7RKH4:00117:00933
TACTGAGCTACACACACAGAAAGATTGGTG
+
B?AABBAAAA@ABB<<<AA@?9>>><?>AA
@7RKH4:00117:00938
TACTGAGCTACACACACAGAAAGATTGGT
+
A9<<AAEAA@CCCCBCEBBBC@BA@?A?B
@7RKH4:00118:00931
TCTCTATGCGCTCCACATGTCTAAGGT
+
@@AEECBBBDDCC@C@@@CCCCC>A=@
@7RKH4:00118:00932
TCTCTATGCTCCACATGTCATAAGGT
+
;<9:=449B9424;9//////6,/,/
@7RKH4:00118:00946
TACTGAGCTACACACACAGAAAGATTGGT
+
B=@@A<=<949>=?994444?<A?@;?>B
@7RKH4:00119:00917
ACGCTCGACATGCCCAGGTACAGGAG
+
?=AABABBDCCBBB>BB@BBCAA?A9
@7RKH4:00119:00931
ACGCTCGACATGCCCAGGTACAGGAG
+
A9:;CBCCEBC@@@<@B@BCCCC?B@
@7RKH4:00121:00903
ACGCTCGACATGCCCAGGTACAGGAG
+
=;;;@CCB<<<AAA<BB@BABCC=@<
@7RKH4:00122:00929
ATATCGCGAGGGTATGGAAGACTCTAT
+
BCA@@BA999<7;>@@@G@BBBBCA@<
@7RKH4:00122:00938
TACTGAGCTACACACACAGAAAGATTGGT
+
B9<;ECCCCBBAAACDCCCCB>@?A@B@A
@7RKH4:00122:00947
TACTGAGCTACACACACAGAAAGATTGGT
+
=@BBBCAAABDCCBCDCCBBC>@@@@C?A
@7RKH4:00122:00948
CGTGTCTCGTAGCGACATGGATTTGTGTAG
+
>//11//,,////./44?@>BCC7;99449
@7RKH4:00123:00932
ACGCTCGACATGCCCAGGTACAGGAG
+
>9;:@@AADDCCCCACC@B@B99299
@7RKH4:00124:00927
ATATCGCGAGGGTATGGAAGACTCTATA
+
=@999>99999-4444;>@@?>@?1111
@7RKH4:00124:00944
AGCACTGTAGCTGTCACTGATGTTACTTGTG
+
44444444994944977//////50,/,//7
@7RKH4:00126:00911
TGATACGTCTCCTTCCTTAGCTTACTTCA
+
9<<BBB;;;@@6962,17=11/78,,*//
@7RKH4:00126:00931
TACTGAGCTACACACACAGAAGATTGG
+
9<<=44;C449499//////,/,,*.,
@7RKH4:00126:00932
ATATCGCGAGGGTATGGAAGACTCTATA
+
@@CCCCC@AACCCBDB@C@BBBBBA??6
@7RKH4:00127:00947
TACTGAGCTACACACACAGAAAGATTGGTG
+
@;;<BCDCCAAA==ADDCCCLCC3330.0/
@7RKH4:00128:00936
TAGTATCAGCCTCGCCATGACGAAGGTATTCC
+
>@@;949;9<;<BBBAAAABB><8;B99<=A=
@7RKH4:00128:00947
TACGAGCTACACACACAGAAAGATTGGT
+
BBA@@CBBB?ABBCBA?BBC=A?B@B@B
@7RKH4:00129:00921
CGTGTCTCTAGGCACAGGATTTTGT
+
ABBBBCCA:;<BCA??2*,,,,**(
@7RKH4:00133:00914
ACGCTCGACATGCCCAGGTACAGGAG
+
@<;<CBAAC<<;9>:?A>C@AFCCEA
@7RKH4:00133:00948
ATATCGCGAGGTATGAAGACTATATAG
+
@@94441/,,*,,,,,20643311111
@7RKH4:00134:00942
ATATCGCGAGGGTATGGAAGACTCTATA
+
?@@@@CBACAC=B9<<=A=@BCAD<?>>
@7RKH4:00137:00907
ACGCTCGACATGCCCAGGTACAGGAG
+
>>@@@B@@ABD>>>:>>;98<??699
@7RKH4:00137:00946
TACTGAGCTACACACCACAGAAAGATTGGT
+
B=?@@;:9449///1,///666+4331397
@7RKH4:00138:00929
ACGCTCGACATGCCCAGGTACAGGAG
+
;;::C@;<=BCBAB===647944249
@7RKH4:00139:00945
TACTGAGCTACACACACAGAAAGATTGGT
+
BBB?@ABBBBBCAAAAACCCC@BBB@C@B
@7RKH4:00144:00920
AATATCAGCCTCGCCACTGACGAAGGTAT
+
4=B99:CCCBC@@@>:1111<11,/7///
@7RKH4:00146:00923
ACGAGTGCGTTCCCCCCCCCCCCCCCCCATGTCGTAGGTACTC
+
9;@@;99@>?69999999444444444"49999443713449>
@7RKH4:00147:00937
TGATACGTCTCCTTCCTTAGCTTGACATTCAG
+
=994;44949:2424249:4//,//,,,*,,,
@7RKH4:00149:00935
ATATCGCGAGGGTATGAAAGACTC
+
98944>BCD>>::711165//.4.
@7RKH4:00102:00950
TACTGAGCTACACACACAGAAAGATTGGT
+
==AABCBCCB@AACAAAB@@@<@BB@C@C
@7RKH4:00102:00951
TACTGAGCTACACACACAGAAAGATTGGT
+
B?AACCCCC;<;AAACCCBBBB<:;@CBC
@7RKH4:00105:00954
TACTGAGCTACACACACAGAAAGATTGGT
+
>>ABBCCCCCBB@@DCCCBBB?BAB@C@C
@7RKH4:00106:00956
TCTCTATGCGCTCCACATGTCTAAGGT
+
9444444499;>A@DC<<<@?>989;4
@7RKH4:00107:00952
TACTGAGCTACACACACAGAAAGATTGGT
+
??AACCCCBBBC@@AAACBCC@CCC@C?B
@7RKH4:00108:00956
TACTGAGCTACACACACAGAAAGATTGGTT
+
BEBBECCBCBBBBBDBB@BCC@?@@?C@B@
@7RKH4:00108:00959
AGCACTGTAGCTGTCACTAGTTACTTGT
+
BDCBCBBCBCCCCCGBBCCB?<B@>9<<
@7RKH4:00108:00961
TACTGAGCTACACACACAGAAAGATTGGT
+
BABBBBCCBBBEAACCCB>?><@BB@E@A
@7RKH4:00111:00960
TACTGAGCTACACACACAGAAAGATTGGT
+
BAABABCCBBABBBDCCCCCC>BBB@?>?
@7RKH4:00113:00964
ACGCTCGACATGCCCAGGTACAGGAG
+
BDBB@@ABECBECE?CCACB><<:11
@7RKH4:00114:00953
TACTGAGCTACACCACAGAAAGATTGGTGC
+
C@A?BCCCBB9:<@DCAAAHBBBBBC@CBB
@7RKH4:00114:00966
TACTGAGCTACACACACAGAAAGATTGGT
+
B?@@CCC?@@BB;;<<<B@@@>ACC@C@B
@7RKH4:00115:00963
TACTGAGCTACACACACAGAAAGATTGGTG
+
@CBBBCCC@@@A999>9<;BA=ABB=@@BC
@7RKH4:00116:00952
TACTGAGCTACACACACAGAAAGATTGGT
+
?>@@AADBBBA@ACDCDCCCC=BAA?A@B
@7RKH4:00116:00959
TACTGAGCTACACACACAGAAAGATTGGT
+
BABBBBECBBCCAABBFGCGC?BBB@B@C
@7RKH4:00116:00969
CGTGTCTCTAGGCACAGGATTTGTGTAG
+
<<@CB@;<;BA@BC<99<999-99;;@@
@7RKH4:00116:00972
TACTGAGCTACACACACAGAAAGATTGGT
+
CEBBCCCCCBABAAAA@@<9919885848
@7RKH4:00117:00972
TACTGAGCTACACACACAGAAAGATTGGTG
+
444444444444999994444-43313776
@7RKH4:00118:00970
TACTGAGCTACACACACAGAAAGATTGGT
+
B@AAFBCBBBBB?@A=A<BDE?CBC?B?A
@7RKH4:00119:00953
ATCAGACACGGACACAGCAGAACACAC
+
@AAABBB<<<?BCCAAACCCD@CB@?A
@7RKH4:00121:00967
TACTGAGCTACACACACAGAAAGATTGGT
+
BBBACBCBABBBDCDBBACCB@B@@>@@B
@7RKH4:00121:00975
TACTGAGCTACACACACAGAAAGATT
+
>@CCCCCBBBBBBCCB==8885=7;<
@7RKH4:00121:00976
TACTGAGCTACACACACAGAAAGATTGGT
+
B?@@BBDCBBBB@@ACCCDCC>CBC@C?B
@7RKH4:00122:00960
ACGCTCGACATGCCCAGGTACAGGAG
+
@A@BBBCCCAAABD@CC@BCCBB=B@
@7RKH4:00122:00974
TACTGAGCTACACACACAGAAAGATTGGT
+
B:<<CCDCCBBABBBBBBBBBB@@@@B@B
@7RKH4:00122:00983
TACTGAGCTACACACACAGAAAGATTGGT
+
AABBBDCEDB@??BBCBDBBB?BCB@B@B
@7RKH4:00124:00951
ACGAGTGCGTTCCCCATGTCGTAGGTACTC
+
BBA@AABBAB5999/9>>@BCDCC@A;<<A
@7RKH4:00124:00960
TACTGAGCTACACACACAGAAAGATTGGT
+
B?AACCCDBCBBBCCCCBCBB>ADD@B;;
@7RKH4:00125:00951
ACGCTCGACATGCCCAGGTACAGGAG
+
BBBBEBCCCDBBBC>CB=A@999599
@7RKH4:00125:00955
TACTGAGCTACACACACAGAAAGATTGGT
+
BBABBCCBBB??AC=>?CCCC@BBA@B@B
@7RKH4:00125:00970
ATATCGCGAGGGTATGGAAGACTCTATA
+
><BBB?B??CB>@@@C?B@BBBBC::;:
@7RKH4:00126:00961
TACTGAGCTACACACACAGAAAGATTGGT
+
BBBCCE=;;FB<<<;?=ABBB>B@@=@BL
@7RKH4:00126:00985
TACTGAGCTACACACACAGAAAGATTGGT
+
CABBBADCCBBBBCCCCCAAA?BAB@B@A
@7RKH4:00128:00952
ACGCTCGACATGCCCAGGTACAGGAG
+
;48;<989B@=ABB?CC?BAEDD8<;
@7RKH4:00128:00987
AGCACTGTAGCTGTCACCTGAGTTACGTTGTG
+
44999?A=CBBA999//,///2288/11:::/
@7RKH4:00128:00990
TACTGAGCTACACACACAGAAAGATTGGT
+
BBBBBBDCCCCBCDCAA@DCE?BCB=>=@
@7RKH4:00129:00979
TACTGAGCTACACACACAGAAAGAATGGT
+
BBBBCCCCBCBA;;<CCBBBC@BB>AB@B
@7RKH4:00129:00990
TACTGAGCTACACACACAGAAGAATTGT
+
BBBA;;=CCCBA@9999981,/,*,*,,
@7RKH4:00129:00991
TACTGAGCTACACACACAGAAAGATTGGT
+
B9<<BBCCCBBDBAGCCBBBB>BBB@B@B
@7RKH4:00130:00985
AGCACTGTAGCTGTCACTAGTTACTTGT
+
9994444944494444;:499:444694
@7RKH4:00131:00954
TACTGAGCTACACACACAGAAAGATTGGT
+
??@?CCBBBB99<BBBBCCDF?CAA?A@C
@7RKH4:00131:00961
TACTGAGCTACACACACAGAAAGATTGGT
+
AABCCCDCBBBBCAC=<<CCC@@@@@C@C
@7RKH4:00131:00967
TACTGAGCTACACACACAGAAAGATTGGT
+
B:=<CDD@AABBBB==<CCDC@CBB?B@C
@7RKH4:00131:00972
ACGCTCGACATGCCCAG
+
993:899;://,,,*,,
@7RKH4:00131:00982
TACTGAGCTACACACACAGAAAGATTGGT
+
BBBBCCDBBBCCBBCCBBECBABBB=>=@
@7RKH4:00133:00973
TACTGAGCTACACACACAGAAAGATTGGT
+
BBBAABBBBCBBDCBCCCBBB>BBB@B@B
@7RKH4:00135:00959
ACGCTCGACATGCCCAGGTACAGGAG
+
@;7449:9944444-49883444899
@7RKH4:00135:00973
TACTGAGCTACACACACAGAAAGATTGGT
+
B:<<CAB@BBBBCCDCCCCCC>@AA@B<A
@7RKH4:00135:00980
ACGCTCGACATGCCCAGGTACAGGAG
+
9<;;A@A>A@9999:==<>BBBB@B=
@7RKH4:00135:00984
TACTGAGCTACACACACAGAAAGATTGGT
+
?>@@BCCCBCCBBBBBCCBBB>ADE@B@?
@7RKH4:00135:00987
TACTGAGCTACACACACAGAAAGATTGGT
+
>8;9?@@99;@><;<=<AAACAC?@=@=B
@7RKH4:00136:00958
TACTGAGCTACACACACAGAAAGATTGGT
+
B9<<CCBBBBBCCCCBAAAAA=BAB@A@A
@7RKH4:00136:00981
ATATCGCGAGGTATGAAGACTCATATAG
+
AA;;8999//,/////,//.33361111
@7RKH4:00137:00981
TAGTATCAGCCTCGCCATGACGAAGGTATTCC
+
9;@A@ABB>@AACCCCCBA=?::69@A@@?C?
@7RKH4:00137:00982
ATATCGCGAGGGTATGGAAGACTCTAT
+
BBBBBCCBDBC>ABBB@B?CBCCCAA?
@7RKH4:00138:00962
TACTGAGCTACACACACAGAAAGATTGGT
+
C@@?BBECCBBBCCCCCFCCC@CAA>A?A
@7RKH4:00139:00974
TACTGAGCTACAACAGAAAGATTGGTGC
+
??AC::<CCB@AAACDDH@DCB@E?BCC
@7RKH4:00139:00975
TACTGAGCTACACACACAGAAAGATTGGT
+
BBDCBCAAABCCCCEBBCBCD>BBC?A?C
@7RKH4:00139:00993
TACTGAGCTACACACACAGAAAGATTGGT
+
:49<4499=@@@@@A<<=CBG>A@?4848
@7RKH4:00140:00952
TACTGAGCTACACACACAGAAAGATTGGT
+
>>ABCCCFBBBBAAA@AA@BB=BCE@E@C
@7RKH4:00141:00957
TACTGAGCTACACACACAGAAAGATTGGT
+
?ABBAAABBBCCCCCCCCCBB=BBB>?>?
@7RKH4:00142:00986
ACGCTCGACATGCCCAGGTACAGGAG
+
@9;<AC@@ABBBCC@CD@CAA@>599
@7RKH4:00142:00996
CGTGCTCTAGCACAGATTGATGTAGTA
+
,,,,/44;44499444;2444444444
@7RKH4:00143:00966
TACTGAGCTACACACACAGAAAGATTGGT
+
BABBCCCDBB???CCCCB?@@<@CC@C@B
@7RKH4:00143:00997
TACTGAGCTACACACACAGAAAGATTGGT
+
BAAAAACBBBBBBCCCCDBCB?BAB@B@C
@7RKH4:00144:00971
TACTGAGCTACACACACAGAAAGATTGGT
+
BABBEECBBBCCA@ABBCCCC=AAA@B@B
@7RKH4:00144:00974
ACGTTCGACATGCCCAGGTACAGGAG
+
=:./,////6=9::64469AA@@<99
@7RKH4:00144:00978
TACTGAGCTACACACACAGAAAGATTGGT
+
CEBBBBBBBBCCCCAABCCCB;@??>?>?
@7RKH4:00145:00989
TACTGAGCTACACACAGAAAGATTGGTGC
+
BBBBBBBCBB@@?>A999908==88;7;9
@7RKH4:00145:00995
TACTGAGCTACACACACAGAAAGATTGGT
+
BEBBCCDCCC@@AAAAAA@@@>ACC@C?B
@7RKH4:00146:00981
ACGCTCGACATGCCCAGGTACAGGAG
+
898999ABDAAADICCCBB@A<<8<D
@7RKH4:00146:00985
TACTGAGCTACACACACAGAAAGATTGGT
+
BBA?AAAA@BBBAAACCCCCC@CCC@C@C
@7RKH4:00146:00987
ATCAGACACGGACACAGCAGAACACAC
+
AABCBBA;><@CCCCCCCDBB@BBABB
@7RKH4:00147:00968
TAAAAGATTGGTGCTGCG
+
4444/9>9@C@CDCC@AA
@7RKH4:00147:00974
TACTGAGCTACACACACAGAAAGATTGGT
+
99<BCCECDBBCA@<<<@@@B=BDG@CBB
@7RKH4:00148:00969
TACTGAGCTACACACACAGAAAGATTGGTGC
+
>@A@CCCCBBABBBBB@?4887;@@@C@CCC
@7RKH4:00149:00963
TACTGAGCTACACACACAGAAAGATTGGT
+
B?AACCEECBBBCCAAABBBB?BAB@C@A
@7RKH4:00149:00996
TACTGAGCTACACACACAGAAAGATTGGT
+
=9<<BCDBBBC@BBB@@@@BB>BAA?A@B
@7RKH4:00139:01000
TACTGAGCTACACACACAGAAAGATTGGT
+
BEBBBBBBCCCCCBCBBBBBB?BBB?B@B
@7RKH4:00140:01001
TACTGAGCTACACACACAGAAAGATTGGT
+
C@A@CCCBBBBBBCBBBBECB=B@?>?>B
@7RKH4:00141:01000
TACTGAGCTACACACACAGAAAGATTGGT
+
BBA@AADCCCBBABBCDBBBB>BBB@B?B
@7RKH4:00143:01004
TACTGAGCTACACACACAGAAAGATTGGT
+
@9<<BBBBBBCCCBCDBBCCB>A@A?A?A
@7RKH4:00144:01006
TACTGAGCTACACACACAGAAAGATTGGT
+
ABC<=>CDCBBCAACCACBCCAD<<9;@B
@7RKH4:00145:01005
TACTGAGCTACACACACAGAAAATTGGTGC
+
BEAABBDAACEDDBDBB?4844/9;>;?BB
@7RKH4:00146:01002
TAGTATGACGAAGGTATTCC
+
==A@@=AA?AA642444242
@7RKH4:00146:01003
TATGAGGCGTACACAGCACAGAAAGA
+
444444244494444//////..+.4
@7RKH4:00149:01012
ACGCTCGACATGCCCAGGTACAGGAG
+
B<<<BBCCBBA<<<8;B<?@AAA@@<
@7RKH4:00160:00031
ACGCTCGACATGCCCAGGTACAGGAG
+
=9;<<>@@B<==CDACC?B;A>FAED
@7RKH4:00161:00031
ACGCTCGACATGCCCAGGTACAGGAG
+
>9;99AA@F@?99909@?@@BAA=AA
@7RKH4:00161:00034
ACGCTCGACATGCCCAGGTACAGG
+
ACBCDCAA>2111;::;;;@@;;7
@7RKH4:00166:00034
ACGCTCGACATGCCCAGGATGA
+
B@@AADCBCC;//=888+-**)
@7RKH4:00167:00045
CGTGTCTCTAGGCAC
+
:<>A@1----/,/4/
@7RKH4:00168:00019
ATATCGCGAGGATGGAAGCACGTCATA
+
60/////44484442424444989433
@7RKH4:00170:00037
TGATACGTCTCCTTCTAGTTACTTCA
+
CBBB@AACBAA?B=@@==>=@CC@DD
@7RKH4:00171:00016
ACGCTCGACATGCCCAGGTACAGGAG
+
@AABCC>;---,,2022*/3444244
@7RKH4:00178:00010
ACGCTCGACATGCCCCAGGTAC
+
487=@>977//////*//,434
@7RKH4:00184:00044
ACGCTCGACATGCCCAGGTACAGGAG
+
>;;<CCCCCAA@CC>CC@BBBEE@CC
@7RKH4:00185:00034
TCTCTATGCGCTCCACATGTCTAAGGT
+
///1DC@AACCBB=@@99494442424
@7RKH4:00187:00025
ACGCTCGACATGCCCAGGTACAGGAG
+
=9:;?899<<AABG@EE@BBCEEEDC
@7RKH4:00193:00030
ACGCTCGACATGCCCAGGTACAGGAG
+
=@ABCBABB@??CC@CA@AACEEACC
@7RKH4:00195:00035
ACGCTCGACATGGCCCAGGTACAGGAGA
+
998999999999244-492434442///
@7RKH4:00195:00048
ACGCTCGACATGCCCAGGTACAGGAG
+
@@@BCCBBA@999919959>@99699
@7RKH4:00198:00049
ACGCTCGACATGCCCAGGTACAGGAG
+
89;;<>>BDAAA@B?;<:;?B9959@
@7RKH4:00151:00088
ACGCTCGACATGCCCAGGTACA
+
4;:9A@@111////+/6,4344
@7RKH4:00152:00090
ACGCTCGACATGCCCAGGTACAGGAG
+
BBABB;@:1111<>8=B?BBBCD;<<
@7RKH4:00154:00070
ACGCTCGACATGCCCAGGTACAGGAG
+
89;;CBBBB@AACC@@@=<;=BE@D=
@7RKH4:00154:00077
ACGCTCGACATGCCCAGGTA
+
B9::;/11111>>>,-/,/.
@7RKH4:00154:00082
ACGCTCGACATGCCCAGGTACAGGAGGACTGAGCATC
+
9;BBCCCC::9@B@:@@8;8?BB=>>699944444//
@7RKH4:00154:00090
ATCAGACACGGACACAGCAGAACAC
+
1.0/8;999951111////442484
@7RKH4:00157:00080
ACGCTCGACATGCCCAGGTACAGGAG
+
@BCBBCBB;;9911-1::10///,/9
@7RKH4:00158:00085
ACGCTCGACATGCCCAGGTACAGGAG
+
9;ABBBBB99999919><98999544
@7RKH4:00164:00097
AGCACTGTAGCTGTCACTAGTTACTTGT
+
==??==<CCCCC?@;491111-1<<:99
@7RKH4:00177:00064
TCTCGCGCTCCACATGTCTAAGGT
+
499@911///,//9444:94:B=9
@7RKH4:00177:00091
ACGCTCGACATGCCCAGGTACAGGAGA
+
A;;;CBCCCCEBCC@CB>?@BA?;?99
@7RKH4:00180:00052
ACGCTCGACATGCCCAGGTACAGGAG
+
9;@A;;9A<1111<,11,/344:::>
@7RKH4:00181:00052
ACGCTCGACATGCCCAGGTACAGGAG
+
89;BA?@?8--,,0000*/3444899
@7RKH4:00186:00051
ACGCTCGACATGCCCAGGTACAGGAG
+
49;AA>@BC<<<<E@CDBB@ABIBCC
@7RKH4:00187:00058
TAATATCAGCCTCGCCATGACGAA
+
/9549=BA@AA?9//,,,,,,,,*
@7RKH4:00195:00097
ACGCTCGACATGCCCAGGTACAGGAG
+
@9;;C>@@CAAADC=BB>@?877,//
@7RKH4:00156:00118
ACGCTCGACATGCCCAGGTACAGGAG
+
;;8;9@AAC@@@AB>CC@CABCB>AA
@7RKH4:00156:00136
ACGCTCGACATGCCCAGGTACAGGAG
+
=9::@C@BECAAAC>CC@BACDD@C?
@7RKH4:00158:00143
ACGCTCGACATGCCCAGGTACAGGAG
+
A?@@@C@@AA@@@C>BDBB@ADEBC@
@7RKH4:00162:00112
ACGCTCGACATGCCCAGGTACAGGAG
+
A>:;;@@AACDCDC@CC?;:<AB?CB
@7RKH4:00172:00100
ACGCTCGACATGCCCAGGTACAGGAG
+
B989C::8/11/:;56=8>@CCCDA@
@7RKH4:00181:00136
TGATACGTCTCCTCCT
+
44944444711,/,*,
@7RKH4:00185:00109
ACGCTCGACATGCCCAGGTACAG
+
49?@@BCBA99811,11:10///
@7RKH4:00187:00137
ACGCTCGACATGCCCAGGTACAGGAG
+
9<;9911///6/44-4:98;?AA=9=
@7RKH4:00188:00130
ACGCTCGACATGCCCAGGTACAGGAG
+
?@BBCBBEC@??@B>BA@BBCCD@CB
@7RKH4:00188:00143
ACGCTCGACATGCCCAGGTACAGGAG
+
?@@@BCBBBCAAAC>CC@A>BCDBC@
@7RKH4:00191:00148
ACGCTCGACATGCCCAGGTACAGGAG
+
9;:C>@=@99944958=8=???=AEB
@7RKH4:00193:00125
ACGCTCGACATGCCCAGGTACAGGAG
+
BBBBDCAADAAABCBCCAC@AAD?C;
@7RKH4:00194:00100
ACGCTCGACATGCCCAGGTACAGGAG
+
=9:;BBBAAACCDD>BBACCBBC=<1
@7RKH4:00198:00125
TAGTATCAGCCTCGCCATGACGAAGGTATTCC
+
//6849<A@B<@B@@@>--,0,,*,0006592
@7RKH4:00199:00132
ATATCGCGAGGGTATGGAAGACTCTATA
+
BBBCBDBACAB?B:;;DGCCC@@@:::7
@7RKH4:00150:00153
ACGCTCGACATGCCCAGGTACAGGAG
+
B;;<CCCFECAAAC>BB><:<CCACC
@7RKH4:00151:00172
TGATACGTTCCTTAGTTACTTCAGTGC
+
B::<CDCDAE@C?BCCACBB=A@@<<7
@7RKH4:00151:00191
ACGCTCGACATGCCCAGGTACAGGAG
+
B9;<BCCCFCA@@@<>><@:<=CBCC
@7RKH4:00155:00196
ACGCTCGACATGCCCAGGTACAGGAG
+
49;<@BABDCBBBCACC@AACCC@B@
@7RKH4:00157:00196
ACGCTCGACATGCCCAGGTACAGGAG
+
=@@@CCCCD@@@@BBBB=@?BAAAAB
@7RKH4:00163:00181
ACGCTCGACATGCCCAGGTACAGGAG
+
B>?@BBBCCD;<<C@CC@CBCCCACC
@7RKH4:00163:00182
TCTCTATGCGCTCCACACTGTCTAAGGT
+
94;?@AAAAABB@=<;11186226,.-.
@7RKH4:00169:00198
ACGCTCGACATGCCCAGGTACAGGAG
+
@??@CBBBBCBBBC@CB?AACDCAD?
@7RKH4:00170:00190
TCTCTATGCGCTCCACATGTCTAAA
+
944444491888>12114;4/1//+
@7RKH4:00173:00162
ACGCTCGACATGCCCAGGTACAGGAG
+
98;:BBCCDC@@@CBCB?BACAA?@@
@7RKH4:00175:00189
TAGTATCAGCCTCGCCATGACGAAGGTATTCC
+
BB::<ABB;<<<CCCEDBBBBBB>@<@49246
@7RKH4:00177:00172
ACGCTCGACATGCCCAGGTACAGGAG
+
=;<<BCCCD<<<BB<AB?@?@AA=>>
@7RKH4:00178:00195
ACGCTCGACATGCCCAGGTACAGGAG
+
>?ABDBBCCBAAAB>BB@?>BCCAA?
@7RKH4:00179:00175
ACGCTCGACATGCCCAGGTACAGGAG
+
9;;<DBCCCCBBBCACC@CBCCC?BC
@7RKH4:00180:00156
TGATACGTCTCCTTCCTTAGTTACTTCA
+
4<ABHCAA@A:5989=@:AB@;=//,11
@7RKH4:00180:00167
ACGCTCGACATGCCCAGGTACAGGAG
+
A9:<BBBCDCCBCGABB?ABDCF?B@
@7RKH4:00180:00186
TAGTATCAGCCTCGCCATGACAGTAT
+
<<CCG@CB9;=<B?@A9994444444
@7RKH4:00181:00182
ACGCTCGACATGCCCAGGTACAGGAG
+
BBBBCCCCCBCBBC<@@59899969@
@7RKH4:00181:00186
ACGCTCGACATGCCCAGGTACAGGAG
+
4;;;BBACGD<=<F>A?:<<CBCBC=
@7RKH4:00184:00151
ACGCTCGACATGCCCAGGTACAGGAG
+
=9:;@BBCCCCCCC>CB?B@BCCAD@
@7RKH4:00184:00182
TCTCTATGCGCTCCACATGTCTAAGGT
+
BCDBBBCCCDBBB@DBBBCDD@?=@=A
@7RKH4:00184:00193
ACGCTCGACATGCCCAGGTACAGGAG
+
AABBCCCDCCBBAD?BC?A?BBBACC
@7RKH4:00186:00172
ACGCTCGACATGCCCAGGTACAGGAG
+
C@>AACEDCBCCCB?BB@C@AAC?B@
@7RKH4:00186:00187
ACGCTCGACATGCCCAGGTACAGGAG
+
?;;<BBBBDCCCCC@CC@@>>99599
@7RKH4:00187:00173
GTCGATGATCGTCTCGTCCTACTGATGTTAGGT
+
)****///44499>?A9924844/8//-*,,*,
@7RKH4:00187:00178
ACGCTCGACATGCCCAGGTACAGGAG
+
?;;<<BABDCCBBEACC=@@CDF?B<
@7RKH4:00187:00183
ATCAGACACGGACACAGCAGAACACAC
+
AABA??BBA@ACC>=<ECCCA@@@BBB
@7RKH4:00191:00160
ATCAGACACGGACACCAGGAACACAGCA
+
48844;744424444249242496///6
@7RKH4:00191:00191
ACGCTCGACATGCCCAGGTACAGGAG
+
?@??CB;<>@A@AB<AA>;;<AA?BA
@7RKH4:00196:00153
ACGCTCGACATGCCCAGGTACAGGAG
+
A?@?BD?@ADBBBC@CB@BADEE@BB
@7RKH4:00196:00188
ATCAGACACGGACACAGCAGAACACACA
+
?ACCAA@<<@CCCC==>>=9>794=>3.
@7RKH4:00197:00190
ACGCTCGACATGCCCAGGTACAGGAG
+
9<<<CBCCDCCBBC@CC@@<A;;7;;
@7RKH4:00198:00177
TGATACGTCTCCTTCCTTAGCTTACTTCAG
+
999=?@<=9>A5929592444424/777//
@7RKH4:00151:00222
ATCAGACACGGACACAGCAGAACACAC
+
@@ABCCCBBB=@AAADCECBC@CDBBB
@7RKH4:00160:00222
ACGCTCGACATGCCCAGGTACAGGAG
+
8>?@@CCCDBBBBC>@@<>ABCC@C>
@7RKH4:00160:00234
ACGCTCGACATGCCCAGGTACAGGAG
+
9;;<@@BCBBCBBCBCC@@@AAA<><
@7RKH4:00161:00203
ACGCTCGACATGCCCAGGTACAGGAG
+
88<<CCCCDCB@@@<@A@BACDCACC
@7RKH4:00162:00218
ACGCTCGACATGCCCAGGTACAGGAG
+
C@;<=AAACBA9991996989??DAB
@7RKH4:00162:00219
ACGCTCGACATGCCCAGGTACAGGAG
+
@9:;DBCCCCBBBB=BB@C@AACACB
@7RKH4:00166:00230
ACGCTCGACATGCCCAGGTACAGGAG
+
AA@ABCCDCCBBAB=BA@CCCCCACC
@7RKH4:00166:00234
ACGCTCAACATGCCCAGGTACAGGAG
+
?98;CDC@CDBBBBACCABBBCB@CA
@7RKH4:00167:00200
CGTGTCTCTAGGCACAGGATTTGTGTAGA
+
BCCBAAAAAACAAAA>9844904998444
@7RKH4:00167:00212
AGCACTGTAGCTGTCACTAGTTACTTGT
+
AAAA<=;ABBDLCAB@9111/,/77744
@7RKH4:00169:00224
ACGCTCGACATGCCCAGGTACAGGAG
+
=@ABCCBCCA@@AC<AC@BBBEECCC
@7RKH4:00170:00212
ACGCTCGACATGCCCAGGTACAGGAG
+
B9:;BB@ABCCHBC@CC@CBCDD?B;
@7RKH4:00170:00245
ACGCTCGACATGCCCAGGTACAGGAG
+
>;;<BBCCCCBBBC>CB>A@CBC?B;
@7RKH4:00176:00219
TACTGAGCTACACACACAGAAAGATTGGT
+
=9<=BBCCCCCCCCECCBBBB>BAA?B?@
@7RKH4:00176:00223
ACGCTCGACATGCCCAGGTACAGGAGA
+
:<;;@A@@B@ACAD>CA?@?@BA=;11
@7RKH4:00179:00228
ACGCTCGACATGCCCAGGTACAGGAG
+
C989BCCCECCCCC@CC=@@CEFACC
@7RKH4:00188:00237
ACGCTCGACATGCCCAGGTACAGGAG
+
A??@DBCCDC@==B>BB>AACCB?A@
@7RKH4:00192:00225
ACGCTCGACATGCCCAGGTACAGGAG
+
@?@@BABCEC@@BCBCB>?>AAB?B@
@7RKH4:00198:00203
ACGCTCGACATGCCCAGGTACAGGAG
+
A=8;;BBCBBBBBDADC>@@ADC>A@
@7RKH4:00198:00204
ACGCTCGACATGCCCAGGTACAGGAG
+
8;;<AAHHIJCBBB<@@=;:<CCDB@
@7RKH4:00150:00295
ACGAGTGCGTTCCCATGCTCGTAGTACGTC
+
8=3944444424;69999//1///.6644.
@7RKH4:00151:00268
ACGCTCGACATGCCCAGGTACAGGAG
+
@AAA>@AABBACFD?CC@BBCIJBCA
@7RKH4:00151:00280
ACGCTCGACATGCCCAGGTACAGGAG
+
BBBBBBCBCCBBBB?BBABCCDDDB@
@7RKH4:00156:00261
TCTCTATGCGCTCCACATGTCTAAGGT
+
;99@BCCHCCCBC>AAACCBCCB:<:9
@7RKH4:00156:00289
ACGCTCGACATGCCCAGGTACAGGAG
+
=9;<ABCCCCAA@C@CC@BACEB@BB
@7RKH4:00163:00259
ACGCTCGACATGCCCAGGTACAGGAG
+
>989@9994444995=@?=;???994
@7RKH4:00163:00277
ACGCTCGACATGCCCAGGTACAGGAG
+
>@@@CCCCCC?AADBCC?@@AFD?B;
@7RKH4:00165:00290
ACGCTCGACATGCCCAGGTACAGGAG
+
?9:;B9;<CC?A@C@CB@?>ACCFCC
@7RKH4:00171:00255
TATACTCTCCCCCCCCCCCCCCCCTTCCCCTTAGTTACTCAGTGCAT
+
11899:@:???999999999999"92444,4:44/,///////4444
@7RKH4:00171:00258
ACGCTAGACATGCCCAGGTACAGGAG
+
:<;BCCCDDA@@>@:99598999699
@7RKH4:00174:00275
ACGCTCGACATGCCCAGGTACAGGAG
+
=9;<BCCCCCCCCC@BB?A@CCCABC
@7RKH4:00175:00271
ACGCTCGACATGCCCAGGTACAGGAG
+
9<@@AA@AACAAAC?@@590111,//
@7RKH4:00179:00255
TGATACGTCTCCTTCCTTAGCTTACTTCAG
+
44>8:>@<918,/,/,/788:;;=998444
@7RKH4:00183:00283
TCTCTATGCGCTCCACACTGGTCTAAGG
+
/////7944449924444442443.-09
@7RKH4:00183:00291
ACGCTCGACATGCCCAGGTACAGGAG
+
A9;<CCBCEC<<>C@CC@;:=AA@@<
@7RKH4:00192:00296
ATCAGACACGGACACAGCAGAACACACAG
+
=?AB<;;BCC@CCCCBB>A88800()(((
@7RKH4:00194:00277
ACGCTCGACATGCCCAGGTACAGG
+
B98:BBCCEC;;;C@EB@BBCFC?
@7RKH4:00151:00326
TGATACGTCTCCCCCTTCCCCTTAGTTACTTCAGTGCATCACCCCCCCCCCCC
+
>>@?;<<CCCCGCB2B2499-4:;:=???@>@?11211A@1111111111111
@7RKH4:00154:00349
ACGCTCGACATGCCCAGGTACAGGAG
+
=@@BB@@@D@?99919959>>AC><<
@7RKH4:00158:00336
ACGCTCGACATGCCCAGGTACAGGAG
+
;48;;@>?>@9999199598?9969A
@7RKH4:00162:00338
AGCACTGTAGCTGTCACTAGTTACTTGT
+
D@BB::;<BBCD<<<@9999959?>69<
@7RKH4:00165:00317
ACGCTCGACATGCCCAGGTACAGGAG
+
B@@@CDDCCBBCCB@BB@@>A;;7;@
@7RKH4:00171:00337
ACGCTCAACATGCCCAGGTACAGGAG
+
=9;<CCCBCBBABBBDB@CDB??=>?
@7RKH4:00172:00330
ACGCTCGACATGCCCAGGTACAGGAG
+
B<<<BAB@BAACCC@CC:;;=:?=?9
@7RKH4:00172:00334
ACGCTCGACATGCCCAGGTACAGGAG
+
8>?@@CCCECCBBC@CC@BACEDBDB
@7RKH4:00174:00304
TCTCTATGCGCTCCACATGTCTAAGGT
+
BBCBBBCCDHD@@>ADA@CDBAAAC?@
@7RKH4:00174:00342
ACGCTCGACATGCCCAGGTACAGGAG
+
9;@ACBCCCB@AAC@BB@BCCAA==9
@7RKH4:00180:00330
ACGCTCGACATGCCCAGGTACAGGAG
+
?9;<B@@@DBB@@@<@@=@ABCDACA
@7RKH4:00181:00305
ACGCTCGACATGCCCAGGTAGACAGGAG
+
B9;<@CBCCCA?>>;>2********),,
@7RKH4:00185:00310
ACGCTCCATGCCCAGGTACAGGAG
+
9=ABCCBEBBEG>BC=>>@99699
@7RKH4:00186:00311
ACGCTCGACATGCCCAGGTACAGGAG
+
@;;<=CCEHCCCEEACCACCAAA?A;
@7RKH4:00186:00335
ACGCTCGACATGCCCAGGTACAGGAG
+
AABBBBCECBA?BB>BB@@>@?=69;
@7RKH4:00191:00308
ACGCTCGACATGCCCAGGTACAGGAG
+
?9;<CBCCBB@@@ABBBAB@BAA;>>
@7RKH4:00193:00310
ACGCTCGACATGCCCAGGTACAGGAG
+
B???9:<EECCCCC?CB@@@ABC?A;
@7RKH4:00153:00387
ACGCTCGACATGCCCAGGTACAGGAG
+
4;;<CCCCDC;<<DCEC@@@@;<599
@7RKH4:00155:00384
ACGCTCGACATGCCCAGGTACAGGAG
+
?9:;@BAABB@99;7;@>BCCFEFC@
@7RKH4:00164:00378
TCTCTATGCGCTCCACATGTCTAAGGTACTA
+
9<<DFDCBDDF===;11//669989244444
@7RKH4:00164:00384
ACGCTCGACATGCCCAGGTACAGGAG
+
4;@BAACCCCBBCC@CB@@>ABB;=9
@7RKH4:00165:00389
ACGCTCGACATGCCCAGGTACAGGAG
+
9;<<DCCDCE?@@CBEB@AABBD@BB
@7RKH4:00167:00355
ACGCTCGACTTGCCCAGGTACAGGAGA
+
A?@@C?@@BB?@@@<@=>BBBBB7;;B
@7RKH4:00167:00360
ACGCTCGACATGCCCAGGTACAGGAG
+
A9;<CCCDECBBBC@CB@B>@CEBCA
@7RKH4:00168:00359
ACGCTCGACATGCCCAGGTACAGG
+
9<@@CCCCDC@@?C>BB@B@BA?=
@7RKH4:00170:00390
TGATACGTCTCCTTCCTTAGTTACTTCA
+
CDCCBB::=DHBDCC@CABAA>@@=;@B
@7RKH4:00170:00398
ACGCTCGACATGCCCAGGTACAGGAG
+
=<<;AA<<>C>D@KBCCB<;<??699
@7RKH4:00173:00359
ACGCTCGACATGCCCAGGTACAGGAG
+
AAABBBAACH:;;C>BB@CBBAC?B@
@7RKH4:00177:00356
ACGCTCGACATGCCCAGGTACAGGAG
+
=;;<BBBCGDAA@C@CC@CABCCACB
@7RKH4:00178:00396
AGCACTGTAGCTGTCACTAGTTACTTGT
+
BDDBAABCDCDEDDCC@@DCD@CDC?CD
@7RKH4:00180:00366
ACGCTCGACATGCCCAGGTACAGGAG
+
>98;BDCCC@BBBC>BB@BAAEA?BB
@7RKH4:00181:00379
ACGAGTGCGTTCCCATGCTCGTAGTACGTC
+
993949444424959984//1111.//..4
@7RKH4:00182:00396
ACGCTCGACATGCCCAGGTACAGGAG
+
B9:;CCBCCC@<;<89@<@@CBDCCC
@7RKH4:00188:00390
ACGCTCGACATGCCCAGGTACAGGAG
+
48;<AABBBCCCCC@BB@B??=??B@
@7RKH4:00189:00383
ACGCTCGACATGCCCAGGTACAGGAGA
+
C;;<<AAA9999890;@B@?A<<59B@
@7RKH4:00195:00366
TACTGAGCTACACACACAGAAAGATTTGGTGCT
+
8949?>94449444444989;78333,313116
@7RKH4:00199:00371
ACGCTCGACATGCCCAGGTACAGGAG
+
A;;;@B===FHCCC@CC@CCDDF@A;
@7RKH4:00151:00411
ACGCTCGACATGCCCAGGTACAGGAG
+
=>?@BA;;>CCCDHACC@BBCCCAC;
@7RKH4:00155:00401
ACGCTCGACATGCCCAGGTACAGGAG
+
A?>?BCBBD>AABB>BB>AAADC@CA
@7RKH4:00156:00447
ACGCTCGACATGCCCAGGTACAGG
+
9<<;??@@BAACCC>CC@;:9996
@7RKH4:00158:00400
ACGCTCGACATGCCCAGGTACAGGAG
+
988;<GCCCDCAAC<A@=@@ACC?A@
@7RKH4:00158:00401
ACGCTCGACATGCCCAGGTACAGGAG
+
BAAABBCCEC:;;CBB?>B>AABBC@
@7RKH4:00158:00416
ACGCTCGACATGCCCAGGTACAGGAG
+
A9:;DDCDDB?>@C@CB@??BDF@B?
@7RKH4:00158:00440
ACGCTCGACATGCCAGGTACAGGAG
+
?9:<<BA@A:111-1<:<?CDLFCD
@7RKH4:00160:00440
ACGCTCGACATGCCCAGGTACAGGAG
+
<<@@C@<<=<<<CCADCBAAD99699
@7RKH4:00160:00446
ACGCTCGACATGCCCAGGTACAGGAG
+
>=@?DABBDC:;<E@CC@CABBDACB
@7RKH4:00168:00411
ACGCTCGACATGCCCAGGTACAGGAG
+
A??@ABCCD@AACHBCB@BACBA?B@
@7RKH4:00169:00423
TGATACGTCTCCTTCTTAGCTTACTTCA
+
999449996--*-*,,20,,/79//,//
@7RKH4:00176:00410
AGCACTGTAGTTGTCACTAGTTACTTGT
+
BBBAAAABBB@;;<<@A@BBB5999599
@7RKH4:00177:00428
CGTGTCTCTAGGCACAGGATTTGTGTAG
+
BBDBCDBAA?>===>9@<99909@@>99
@7RKH4:00180:00416
TCTCTATGCGCTCCACACTGTCTAAGGGTA
+
499::;;49949924466////66,33,33
@7RKH4:00183:00449
ACGCTCGACATGCCCAGGTACAGGAT
+
9;;;@@BBDBBBCD@BE@BBCCCACB
@7RKH4:00185:00438
ACGCTCGACATGCCCAGGTACAGGAG
+
>?ABDDBBAB?@@C@CB@AACDDDA@
@7RKH4:00187:00424
ACGCTCGACATGCCCAGGTACAGGAG
+
@@@ACBCCBA@@BB>BB@A>A??>=;
@7RKH4:00193:00417
CGCTCGACATGCCCAGGTACAGGAGACTG
+
?@?BCBBCCAAAD@CC@CCBBB@CDBBBB
@7RKH4:00195:00401
TGATACGTCTCCTTCCTTAGCTTGACTTCAGGT
+
44849999949898=<=<6:::11/885/4424
@7RKH4:00198:00447
ACGCTCGACATGCCCAGGTACAGGAG
+
?>;<<CDCCC<<<C@BB?BABED>AA
@7RKH4:00198:00449
ACGAGTGCGTCCCATGCTCGTAGTAC
+
/10//,,,/118:8/94444:81.//
@7RKH4:00152:00498
ACGCTCGACATGCCCAGGTTCAGGAG
+
>@ABBCCCCCCCCC@CC>?>BAA?BB
@7RKH4:00154:00499
ACGCTCGACATGCCCAGGTACAGGAG
+
>@@@CABBCC???B>BB@BBCFCACC
@7RKH4:00155:00462
ACGCTCGACATGCCCAGGTACAGGAG
+
B??@ACCCCCB@@@<@A=@@CFFACC
@7RKH4:00155:00467
ACGCTCGACATGCCCAGGTAAGGAG
+
=;:;@@ABCG@AAC@CC@CC@B@BC
@7RKH4:00156:00488
ATCAGACACGGACACAGCAGAACACAC
+
9;:9@@?99424999999944248877
@7RKH4:00161:00474
ACGCTCGACATGCCCAGGTACAGGAG
+
89;<CCCCDCCCCC?CBEAACCC>@;
@7RKH4:00164:00462
ACGCTCGACATGCCCAGGTACAGGAG
+
?9;<CBBBECCCBCACC@@@ABB;=@
@7RKH4:00166:00498
ACGCTCGACATGCCCAGGTACAGGAG
+
BA??BCCCBBABBC?BB@B8;=DABB
@7RKH4:00169:00474
CGTGTCTCTAGCACCAGGATTT
+
899444:////,,/,/65678+
@7RKH4:00171:00455
ATATCGCGAGGGTATGGAAGACTCTATA
+
=<BBBBA??CC?@>BB8;;<A@@@:::=
@7RKH4:00174:00493
ACGCTCGACATGCCCAGGTACAGGAG
+
=;:;B@@@BB@@@@<@@?CBECCCCB
@7RKH4:00176:00469
ACGCTCGACATGCCCAGGTACAGGAG
+
:9:<@ABB<<<BBA<BB?BBCEC?B@
@7RKH4:00177:00459
ACGCTCGACATGCCCAGGTACAGGAG
+
>@ADDBBBCA@@@B>BB@BABBB@BA
@7RKH4:00177:00467
ACGCTCTACATGCCCAGGTACAGGAG
+
A?@@BCCBBBCBDD>CD?@@ACDABA
@7RKH4:00178:00460
ACGCTCGACATGCCCAGGTACAGGAG
+
=;<<DCCDECAAAC?BB@BACCDBDC
@7RKH4:00184:00470
ATATCGCGAGGGTATGGAAGACTCTATA
+
98@>999999909@992424;9797::C
@7RKH4:00184:00493
ACGCTCGACATGCCCAGGTACAGGAG
+
49;;@?AACAAABC@CC@CABBB?BC
@7RKH4:00185:00467
ACGCTCGACATGCCCAGGTACAGGAG
+
<;;CCBAABA999919@=A@BDD:<<
@7RKH4:00186:00451
ACGCTCGACATGCCCAGGTACAGGAG
+
??@@@CBBBCCCCC@CH@CBCCDAC;
@7RKH4:00187:00468
TGATACGTCGTCCTCCTTTAGCTTACTTCAG
+
9444999?44:@594244-499999//,///
@7RKH4:00187:00472
TGATACGTCTCCTTCCTTAGCTTACTTCA
+
<>@>AA;91@>,1,/,/78/19@=446:4
@7RKH4:00188:00483
ACGCTCGACATGCCCAGGTACAGGAG
+
A9;;DBCCCC>@@@<@>=@?AAB?A;
@7RKH4:00188:00487
ATCAGACACGGACACAGCAGAACACAC
+
C@AC99;@BA>BC@AADBFCC@CB><@
@7RKH4:00195:00456
ACGCTCGACATGCCCAGGTACAGGAG
+
?9;<CCBBBCBBBC=BB@CCCCCAC;
@7RKH4:00195:00462
ACGCTCGACATGCCCAGGTACAGGAG
+
?9;<@@CCEBBBCC@CB@BABAA;=@
@7RKH4:00195:00483
ACGCTCGACATGCCCAGGTACAGGAG
+
?9:;BBCCDGCCCC@CC@CCDGC?B;
@7RKH4:00198:00473
ACGCTCGACATGCCCAGGTACAGGAG
+
44>@BBCHBAABBCACB@B>B;;59>
@7RKH4:00199:00472
ACGCTCGACATGCCCAGGTACAGGAG
+
943:>9;<9999<=9;C@CABBC@@A
@7RKH4:00199:00492
ACGCTCGACATGCCCAGGTACAGGAG
+
==?@@BBCJBABBC@BB@BBCEE@BB
@7RKH4:00152:00549
TGATACGTCTCCTTCCTTAGTTACTTCA
+
EC??9<<BB>?=A<?>A@BB@>@@@=@C
@7RKH4:00155:00501
ACGCTCGACATGCCCAGGTACAGGAG
+
9<A@@@@@A@ABBC>BC@A@ADD=AA
@7RKH4:00156:00532
ACGCTCGACATGCCCAGGTACAGGAG
+
=;;<BBBBCB;;9919>>BBCCFACC
@7RKH4:00157:00523
ACGCTCGACATGCCCAGGTACAGGAG
+
B?@?ACEAAACDCD@BB?BBCCB@C;
@7RKH4:00158:00516
ACGCTCGACATGCCCAGGTACAGGAG
+
9;<;A@@@DCCBBCACCEC@AAB?BA
@7RKH4:00159:00524
TACTGAGCTACACACACAGAAAGATTGGT
+
BABBDCCBBB@@A@CB>B@@@<@AA?ABC
@7RKH4:00163:00501
ACGCTCGACATGCCCAGGTACAGGAG
+
BAABBBCCHCBBCCACCBBBEFECCB
@7RKH4:00165:00525
ACGCTCGACGATGACCAGTACGAG
+
493444;444:9444:44/,,**0
@7RKH4:00168:00520
ACGCTCGACATGCCCAGGTACAGGAG
+
A?@@AABBNCBBBC@GG@BABCE@CB
@7RKH4:00170:00505
ACGCTGACATGCCCAGGTACAGGAG
+
BB@BBDDICAAACADD@CCDBB?BB
@7RKH4:00170:00538
ACGCGACATGCCCAGGTACAGGAG
+
@AABBBCB;<=CACDBJDCBB?BC
@7RKH4:00171:00529
ACGCTCGACATGCCCAGGTACAGGAG
+
?;;;CBCCBA=@@ABBB@BBBCDA@@
@7RKH4:00171:00543
ACGCTCGACATGCCCAGGTACAGGAG
+
>9;<CCCDDC?AACAEB@BBCCE?BB
@7RKH4:00176:00510
ACGCTCGCAGGTACAGGAGACTG
+
BBAABCCBCD@CAB@@=BBAABB
@7RKH4:00179:00507
ACGCTCGACATGCCCAGGTACAGGAG
+
?9;<CCCDDCBBBD>BB?BAAGE@CB
@7RKH4:00179:00545
ACGCTCGACATGCCCAGGTACAGGAG
+
?9;<ABAADB<<<B>AB?BCCCC@CC
@7RKH4:00180:00510
ACGCTCGACATGCCCAGGTACAGGAG
+
=@ABBCBBBCBBBD@CB@:9<CC=@@
@7RKH4:00195:00540
ACGCTCGACATGCCCAGGTACAGGAG
+
49;<BBBDECB@@B?CB@BADDDDBB
@7RKH4:00199:00516
ACGCTCGACATGCCCAGGTACAGGAG
+
@>@@B?A?B@@@AC>CC@CBCBB?B@
@7RKH4:00151:00553
ACGCTCGACATGCCCAGGTACAGGAG
+
=;:<@ABBBBBBBC@CB@B?ACECD:
@7RKH4:00153:00574
ACGCTCGACATGCCCAGGTACAGGAG
+
888;@;<<CB@@@@<@??@@AEDCCG
@7RKH4:00154:00571
ACGCTCGACATGCCCAGGTACAGGAG
+
4;?@BCCCFBBB@@:==;??ABC?B;
@7RKH4:00155:00569
TCCTATGCGCTCCACATGTCTAAGGT
+
=@=ABBBBDAAAACAA?@@BAB>B@B
@7RKH4:00157:00585
ACGCTCGACATGCCCAGGTACAGGAG
+
84;;@@<<=CAAABACC@BCCFC?A@
@7RKH4:00158:00558
ACGCTCGACATGCCCAGGTACAGGAG
+
=@@@@CCDDCB?AC@CB@BACDD@CA
@7RKH4:00158:00573
TGATACGTCTCCTTCCTTAGTTACTTCA
+
==><9499;4959292424448944249
@7RKH4:00160:00558
ACGCTCGACATGCCCAGGTACAGGAG
+
?@ABBABBCA9;<B>BBABDBEE?A<
@7RKH4:00161:00579
TCTCTATGCGCTCCACATGTCTAAGGT
+
@ACBGBCCCCCBC?B@A@BBDCC@C@C
@7RKH4:00164:00561
ACGCTCGACATGCCCAGGTACAGGAG
+
>@@ABBDDCCBCCCBCB@BBC:::;C
@7RKH4:00166:00558
CGCTCGACATGCCCAGGTACAGGAGACTG
+
4<;B<;;CDCCCC@BB@BCCCC=@:::>>
@7RKH4:00167:00564
AGCACTGTAGCTGTCACTAGTTACTTGT
+
>>@=<;9@AABCCCCA;:;9859>>59<
@7RKH4:00169:00550
ACGCTCGACATGCCCAGGTACAGGAG
+
@BBCBCCCCCCBBD?BB@CABCB>A@
@7RKH4:00170:00570
ACGCTCGACATGCCCAGGTACAGGAG
+
488999@@@BAABB>AA?@@AFEFDC
@7RKH4:00171:00563
ATATCGCGAGGTATGGAAGCACTCTATAGA
+
48<A>>:111,/666565/44433971111
@7RKH4:00174:00554
ACGCTCGACATGCCCAGGTACAGGAG
+
?;;<<=BC=>=@=DACBA<;<AB?@@
@7RKH4:00175:00559
ACGCTCGACATGCCCAGGTACAGGAG
+
=9;<ABAAAAA<>HBCC@CBCCC?BB
@7RKH4:00176:00578
ACGCTCGACATGCCCAGGTACAGGAAGT
+
9;<;A@@@CB;;;@<@B=@@>I=87+--
@7RKH4:00176:00592
TAGTATCAGCCTCGCCATGACGAAGGTATTCC
+
>=;;9>9B996;@@A=A@BCB::6<FA@AAC@
@7RKH4:00177:00571
ATCAGACACGGACACAGCAGAACACAC
+
=@C?;;<<=<>AAAA@AABBC@CCBBB
@7RKH4:00179:00570
TGATACGTCTCCTTCCTTAGCTTGACTTCAG
+
999>?@999:;24242496788,////,/44
@7RKH4:00179:00587
ATCAGACACGGACACAGCAGAACACAC
+
ABBB99;AAA5<<A@@ABBBB?A@@@@
@7RKH4:00181:00591
ACGCTCGACATGCCCAGGTACAGGAG
+
A9;;CCCBCBA?=B@BB@A?BEB@B9
@7RKH4:00183:00572
ACGCTCGACATGCCCAGGTACAGGAG
+
==:99>>11/6/88-4888<999894
@7RKH4:00184:00576
TAGTATCAGCCTC
+
4444949::@9:<
@7RKH4:00184:00598
TAGTATCAGCCTCGCCATGACGAAGGTATTCC
+
??9:<CCA9@@;<<@@CBCA?442;:99B@A=
@7RKH4:00185:00552
ACGCTCGACATGCCCAGGTACAGGAG
+
>?:;;@@@9A?98908859899ACB@
@7RKH4:00185:00567
ACGCTCGACATGCCCA
+
=489>999<==ACGAA
@7RKH4:00186:00575
CGTGTCTCTAGGCACAGGATTTGTGTAG
+
BBCDCDABBBA?A@999<99919949:A
@7RKH4:00191:00570
ACGCTCGACATGCCCAGGTACAGGAG
+
B:::CCAAACBBBC@@?>ACCCFACA
@7RKH4:00191:00578
ACGCTCGACATGCCCAGGTACAGGAG
+
9;;<DCDCCAB@@@<@==@BCCHAC;
@7RKH4:00152:00607
ACGCTCGACATGCCCAGGTACAGGAGA
+
89;;AACAHDAAAC@CC@@@AFDBC;<
@7RKH4:00157:00611
ACGCTCGACATGCCCAGGTACAGGAG
+
BA@@CCCBBBBBBC>BC@BACFFADD
@7RKH4:00158:00618
ACGCTCGACATGCCCAGGTACAGGAG
+
=;;<CAAACC;<<C@@@>ACCCDACA
@7RKH4:00158:00625
ACGCTCGACATGCCCAGGTACAGGAG
+
B9::DABBE<<<BC>BB?BCDFFACF
@7RKH4:00158:00634
ACGCTCGACATGCCCAGGTACAGGAG
+
?>@@DCBCCBBB@A>BB?BBBED@B@
@7RKH4:00159:00601
ACGCTCGACATGCCCAGGTACAGGAG
+
8;;;@@ACDCCCCF@<=99@@9969>
@7RKH4:00160:00646
TAGTATCAGCCTCGCCATGACGAAGGTATTCC
+
@@BBBBBB>A@AEDDABBCBCAA>??>@A@B=
@7RKH4:00163:00647
ACGCTCGACATGCCCAGGTACAGGAG
+
=9;<BBBCCCCCCB@BB@BCBAA<==
@7RKH4:00165:00649
ACGCTCGACATGCCCAGGTACAGGAG
+
?9:9BABBCCBBBDACB?BABEC@CB
@7RKH4:00172:00629
ACGCTCGACATGCCCAGGTACAGGAG
+
=;;<CCCCCC@@@C@CB@BBDCDDBB
@7RKH4:00173:00628
TGATACGTCTCCTTCCTTAGCTTGACTT
+
448899449A@59242496788,////,
@7RKH4:00174:00608
ACGCTCGACATGCCCAGGTACAGGAG
+
=9;<CBBBECB@AA>@C@B@BCC?B@
@7RKH4:00177:00627
TCTCTATGCGCTCCACATGTCTAAGGT
+
CCCDCCBABCCCC@BCCBBBCCC@B?B
@7RKH4:00178:00636
ACGCTCGACATGCCCAGGTACAGGAG
+
?@@@CBCCFCGDDC;<<@CCCEFBCB
@7RKH4:00179:00603
ACGCTCGACATGCCCAAGTACAGGAG
+
=@@@CCBCBCBBBC@C@:;:DFDADC
@7RKH4:00179:00626
ACGCTCGACATGCCCAGGTACAGGAG
+
;<;<BCCCCCA@@@<@=>ABCDCDBB
@7RKH4:00180:00646
ACGCTCGACATGCCCAGGTACAGGAG
+
9;;<BCCCCC;><C@CC@BBCCC?AA
@7RKH4:00181:00634
ACGCTCGACATGCCCAGGTACAGGAGA
+
==9;;AAAABBBHC?BB@BB==>@CBA
@7RKH4:00183:00616
ACGCTCGACATGCCCAGGTACAGGAG
+
?A@ACCCDCE?@@C@CB>A@ABDAC:
@7RKH4:00184:00607
ACGCTCGACATGCCCAGGTACGGAG
+
9<@ACCCDA@?@@C@CB@BBBB@CD
@7RKH4:00186:00617
ACGCTCGACATGCCCAGGTACAGGAG
+
B???BBCDEFCBB?:==<>ACDFCCC
@7RKH4:00186:00618
ACGCTCGACATGCCCCAGGTACAGGAG
+
89;;A@@>A@99999/9@59;DDDCFD
@7RKH4:00189:00623
ACGCTCGACATGCCCAGGTACAGGAG
+
9<@@CCAACCCCCB>CCAB@@9959>
@7RKH4:00189:00626
ACGCTCGACATGCCCAGGTACAGGAG
+
=;;;CDCCCC?AACB@?=@ACCCFDC
@7RKH4:00190:00646
ACGCTCGACATGCCCAGGTACAGGAG
+
B9;<HCCDCEABBC?@?=??AAC@CB
@7RKH4:00191:00635
TCTCTATGCGCTCCACATGTCTAAGGT
+
@@CDBCB@@AABB@CBBBBDDDC?B=>
@7RKH4:00197:00601
ACGCTCGACATGCCCTGAGTACAGGAG
+
?@ABCBB?B9/---+,,,,,//699=@
@7RKH4:00197:00617
ACGCTCGACATGCCCAGGTACAGGAG
+
898>?>@BBCCA@CCBBAA@@BCCA@
@7RKH4:00197:00632
ACGCTCGACATGCCCAGGTACAGGAG
+
?@@@CBCDDD@AAB@BC@BACEE@B?
@7RKH4:00198:00612
ACGCTCGACATGCCCAGTACAGGAG
+
11.///44444///+///6/44244
@7RKH4:00199:00619
AGCACTGTAGCTGTCACTAGTTAATTGT
+
BA?B<<;;EECCBBBB;;<BB?CCCADC
@7RKH4:00152:00688
TACTGAGCTACACACCACAGAAAGATTGGTGC
+
8>@B99999991111,//////+433139;86
@7RKH4:00155:00660
ACGCTCGACATGCCCAGGTACAGGAG
+
>9;<@C@ABCCCBE@CB@BBB??>@@
@7RKH4:00156:00693
TGATACGTCTCCTTCCTTAGTTACTTACAG
+
A?B>=>>994424242424488602*,,,,
@7RKH4:00158:00650
AACAGACACGGACACAGCAGAACACAC
+
B@BB??AAAABAAACCCBB@@>@A@@A
@7RKH4:00163:00655
ATCAGACACGGACACAGCAGAACACACA
+
BBBC:9;AAB9;;@ABAABA@@AD>>>;
@7RKH4:00164:00661
ACGCTCGACATGCCCAGGTACAGGAG
+
><;<@@BABBBBCC>BB?BBCCC>@<
@7RKH4:00165:00684
ACGCTCGACATGCCCAGGTACAGGAG
+
?;;<EDEDC@BAAB>BB@BABAA==;
@7RKH4:00167:00652
ACGCTCGACATGCCCAGGTACAGGAG
+
=;;<ACDDHCBBBC>CHEA@ACCBC@
@7RKH4:00167:00662
ACGCTCGACATGCCCAGGTACAGAG
+
C?@@BABCCB9<<C>CCBCBCB<;;
@7RKH4:00167:00689
ACGCTCGACATGCCCAGGTACAGGAG
+
@879B?@@B?=98819@?BCCFEBE>
@7RKH4:00169:00663
TGATACGTCTCCTTCCTTAGCTTGACTTCAGG
+
99949:44;6856,/,/767//,44442499:
@7RKH4:00170:00661
ACGCTCGACATGCCCAGGTACAGGAG
+
B9<<BCABBBA@@@:?@698@A??BC
@7RKH4:00170:00697
ACGCTCGACATGCCCAGGTACAGGAG
+
=;;:BBBBB@@999199<@?AEIBBA
@7RKH4:00173:00673
TAGTATCACCTCGCCATGACGCAGGTA
+
BB99;AA>>=>@@A?BBBBCAAAABB@
@7RKH4:00174:00663
TGATACGTCTCCTTCCTT
+
@<;;CB;<<@A=A?A@A?
@7RKH4:00175:00667
ACGCTCGACATGCCCAGGTACAGGAG
+
??@BBBBCCH@AAC@BC@C:<<C@CB
@7RKH4:00176:00681
ACGCTCGACATGCCCAGGTACAGGAG
+
>;;<CCBBBGCBBC@CB@BABDDBD@
@7RKH4:00177:00657
ACGCTCGACATGCCAGGTACAGGAG
+
49344499:7///,//,/.99989/
@7RKH4:00178:00662
ACGCTCGACATGCCCAGGTACAGGAG
+
9<@ACCAAAICBAB=BB?=>BBA=??
@7RKH4:00183:00653
ACGCTCGACATGCCCAGGTACAGGAG
+
=;;;@@@ABCCBBC@CC@BBCCC@BA
@7RKH4:00186:00681
TACTGAGCTACACACACAGAAAGATTGGTG
+
=@BBBCBBBBBBBBCCBC;999<BB@C@CB
@7RKH4:00187:00668
ACGCTCGACATGCCCAGGTACAGGAG
+
9;@@BBCCDABBBD@DB@A>AADACA
@7RKH4:00188:00660
TGATACGTCTCCTTCCTTAG
+
@A@@<994/,,*,*,*,*,,
@7RKH4:00189:00668
CGTGTCTCTAGGCACAGGATTTGTGTAG
+
=ABBAA@DCCCABAEBAB999-9@@?AA
@7RKH4:00189:00696
CGTGTCTCTAGGCACAGGATTTGTGTAG
+
9;=CEDCBD@@;>999?<@@B>BBBB<<
@7RKH4:00191:00661
ACGCTCGACATGCCCAGGTACAGGAG
+
=;;<BCCCCCABBDBCB?@>AEB>AA
@7RKH4:00191:00681
ACGCTCGACATGCCCAGGTACAGGAG
+
9;@@BBBBBB@@@@<@@=@@ABB@BB
@7RKH4:00193:00677
ACGCTCGACATGCCCAGGTACAGGAG
+
=9;;BBBBEB??AC>BB@BBBCC@B;
@7RKH4:00193:00679
ACGCTCGACATGCCCAGGTACAGGAG
+
=9:;@B@BBDAAAC@CC@BABCB=A;
@7RKH4:00194:00652
ACGCTCGACATGCCCAGGTACAGGAG
+
A9:;BABBDDBBBC@CB?BBBDC@C;
@7RKH4:00194:00661
TGATACGTCTCCTTCCTTAGTTACTTCA
+
BAABCC::<DECB;<9;=>?A?==<BC<
@7RKH4:00196:00651
ACGCTCGACATGCCCAGGTACAGGAG
+
@9:<@B99999=9958=297AAC?C;
@7RKH4:00196:00680
ACGCTCGACATGCCCAGGTACAGGAG
+
=@@BBCCCCB>?@C@BC@ABDEC@B?
@7RKH4:00197:00690
TCTCTATGCGCTCCACATGTCTAAGGT
+
@=ADNBBBAC><=EECCBDCC@@7959
@7RKH4:00198:00651
ACGCTCGACATGCCCAGGTACAGGAG
+
A9:;BBBBDB>@@@<@=?BDCCCACC
@7RKH4:00198:00653
ACGCTCGACATGCCCAGGTACAGGAG
+
9;;;AABBDBB@@@<@A?;;=CI@C@
@7RKH4:00198:00661
AACAGACACGGACACAGCAGAACACAC
+
B?BBBBBCCCACCBBCBEBAA>AB??A
@7RKH4:00199:00688
TCTCTATGCGCTCCACACTGTCTAAGGT
+
949ADBBBEGECC:111//66024,.,.
@7RKH4:00150:00731
ACGCTCGACATGCCCAGGTACAGGAG
+
@9:;;BBAABA98;89><@ABEFACC
@7RKH4:00150:00733
ACGCTCGACATGCCCA
+
A9::ABBCDECDDD@C
@7RKH4:00151:00742
TGATACGTCTCCTTCCTTAGTTACTTCA
+
ACCBBBBBAA@<>695928>@=999599
@7RKH4:00152:00736
ACGCTCGACATGCCCAGGTACAGGAG
+
AA@@CCBCCCBBBD:;;89899?<@@
@7RKH4:00153:00729
ACGCTCGACATGCCCAGGTACAGGAG
+
9;@@BBBCCDCBBD@CC?B;<=CACC
@7RKH4:00153:00734
ACGCTCGACATGCCCAGGTACAGGAG
+
@9;<CCBBDBB@@A<?>=@BCCC@BB
@7RKH4:00153:00737
ACGCTCGACATGCCCAGGTACAGGAG
+
B;::BBCCCBBBBB>BB@ECDECADA
@7RKH4:00156:00714
ACGCTCGACATGCCCAGGTACAGGAG
+
@9:;CDCCCC9;;@9=8=?ABBC@C<
@7RKH4:00157:00719
ACGCTCGACATGCCCAGGTACAGGAG
+
B<;<BBBBDAAAAC>@@=>>>9959@
@7RKH4:00158:00701
TCTCTATGCGCTCCACATGTCTAAGGT
+
>4449444<<;A?=?@>444///,/,/
@7RKH4:00158:00733
ACGAGTGCGTTCCCCATGTCGTAGGTACTC
+
BBB@@A@AA@6999,49?@CCCBB9;9;98
@7RKH4:00158:00737
ACGCTCGACATGCCCAGGTACAGGAG
+
=;;<BBBBCCA@@@<@?@CACCEADC
@7RKH4:00158:00744
CGTGTCTCTAGGCACAGGATTTGTGTAG
+
@@ABDECCCCC@BCBAA?<9<19>>>9<
@7RKH4:00159:00722
ACGCTCGACATGCCCAGGTACAGGAG
+
8;?@@CDBBB;99919959>>BCDCD
@7RKH4:00161:00709
ACGCTCGACATGCCCAGGTACAGGAG
+
?>@@BCCDCCBBBCABBA:8;CB@EC
@7RKH4:00164:00741
ATATCGCGAGGGTATGGAAGCACTCTATA
+
4;A@?>?999919<>>;>>211;864@./
@7RKH4:00165:00729
ACGCTCGACATGCCCAGGTACAGGAG
+
??8;;CCCGCCBBA<A>5;:@BDAEC
@7RKH4:00166:00709
TGATACGTCTCCT
+
89444::8/,,*,
@7RKH4:00167:00711
ACGCTCGACATGCCCAGGTACAGGAG
+
A?@@CBCCDDCABB?AB@BACCC@CC
@7RKH4:00168:00702
ACGCTCGACATGCCCAGGTACAGGAG
+
@;;<B@@@BBB@BA<@@>BACDCBDC
@7RKH4:00169:00703
TGATACGTCTCCTTCTTAGCTTACTTCA
+
A@?AA<;4<>@-11/778/19<444944
@7RKH4:00174:00720
ACGCTCGACATGCCCAGGTACAGGAG
+
@9;<BBBBBCBBBCADBAAABFH@B;
@7RKH4:00175:00712
ACGCTCGACATGCCCAGGTACAGGAG
+
@A@ACCCCCCCCCC@GB@BACCCCB;
@7RKH4:00175:00742
ATCAGACAACACACAGAC
+
>@CB>>;;8<BAADD=<<
@7RKH4:00175:00745
ACGCTCGACATGCCCAGGTACAGGAG
+
B9;<AECDGBCCCD>B?>@?BCC@C?
@7RKH4:00177:00723
ACGCTCGACATGCCCAGGTACAGGAG
+
988>@ACCB@=444-9=;>9;11,1@
@7RKH4:00177:00735
TGATACGTCTCCTTCCTTAGTTACTTCA
+
?A?@ACADEBB@CBC@C?@AB>BCC@B<
@7RKH4:00178:00723
TACTGAGCTACACACACAGAAAGATTGGT
+
BBBBBBC:;;;;<@<<<A@@CCDDD@C?D
@7RKH4:00178:00745
TACTGAGCTACACACACAGAAAGATTGGTG
+
C?@@C@A<<<BBBBAC@999@:@887;???
@7RKH4:00179:00703
ACGCTCGACATGCCCAGGTACAGGAG
+
B?>@?BA?AB>89919>;@@CCDACA
@7RKH4:00181:00737
ACGCTCGACATGCCCAGGTACAGGAG
+
=9;<ABBBAAAA@C?@@=@@AEE@AA
@7RKH4:00182:00732
TACTGAGCTACACACACAGAAAGATTGGT
+
AAACEDEAA@@@A@<99@9991;>>;?=A
@7RKH4:00183:00712
ACGCTCGACATGCCCAGGTACAGGAG
+
9;BBCCCDCBBBBC>BB@BABCCBCB
@7RKH4:00188:00728
TAGTATCAGCCTCGCCATGACGAAGGTATTCC
+
BBBBCCCC9;;;BAA@C@>9=9969;>=>8>5
@7RKH4:00191:00719
ACGCTCGACATGCCCAGGTACAGGAG
+
B9:;BBBBEC@@@@<@>=BCCCCCCB
@7RKH4:00192:00707
TCTCTATGCGCTCCACACTGTCTAAGG
+
89944=@931=B;,1/22////66,33
@7RKH4:00192:00717
ACGCTCGACATGCCCCAGGTACA
+
49@@911111//111*/484.//
@7RKH4:00193:00732
ACGCTCGACATGCCCAGGTACAGGAG
+
>;;<CCCE><<CCC@CCABABGE?B;
@7RKH4:00194:00708
ACGCTCGACATGCCCAGGTACAGGAG
+
4;;;ABCDDCBCCHABB?B>AAB=B;
@7RKH4:00194:00739
CGTGTTCTACGTAGACGACAT
+
9>@?><>99444444444//,
@7RKH4:00195:00741
ACGCTCACTGCCCAGGTACAGGAG
+
B::;CDCBBAAA?@CACCCCC?B;
@7RKH4:00197:00702
ACGCTCGACATGCCCAGGTACAGGAGAC
+
49;;=@=A:;9?>?:=><9:94424444
@7RKH4:00197:00723
ACGCTCGACATGCCCAGGTACAGGAG
+
@;;;AB<<@CDDBD?BBAD@@AB;>9
@7RKH4:00198:00709
ACGCTCGACATGCCCAGGTACAGGAG
+
=@@@BCCDEECBBB<AA=<<=DEEEC
@7RKH4:00199:00722
CGTGTCTCTAGGCACAGGATTTGTGTAG
+
BBCCCEDCCCA=;;<<@>EBD>>>999@
@7RKH4:00151:00779
TAGTATCAACCTCGCCATGACGAAAGGTATTCC
+
ACC>@AC@=>>?@998<999D999-92499242
@7RKH4:00151:00788
ACGCTCGACATGCCCAGGTACAGGAG
+
?BAABBDCCBAAAB=?B@B@AAA>AC
@7RKH4:00155:00752
ACGCTCGACATGCCCAGGTACAGGAG
+
==@@BBBCCAABBCBBB?BACCC@C@
@7RKH4:00155:00757
ACGCTCGACATGCCCAGGTACAGGAG
+
=9:;B@@@BB;99919>;>;<<A>AB
@7RKH4:00156:00757
ACGCTCGACATGCCCAGGTACAGGAG
+
AAAABBBBDBBBBB>BB@BBBEECDD
@7RKH4:00157:00773
ATCAGACACGGACACAGCAG
+
<;:;B<;<BB@AACCCDBBB
@7RKH4:00158:00778
ACGCTCGACATGCCCAGGTACAGGAG
+
?9;<DDEHCE@@>>:>=;>@ABB@C@
@7RKH4:00158:00799
ACGAGTGCGTTCCCCATGTCGTAGGTACTC
+
8>79;94::@5999,499?BDCBB;>@;98
@7RKH4:00161:00786
ACGCTCGACATGCCCAGGTACAGGAG
+
?@@@@CBCCDBBBCBCB>@@BBFECA
@7RKH4:00162:00775
ACGCTCGACATGCCCAGGTACAGGAG
+
=;;;@@@BCA@ACA>AB>BABAA>AB
@7RKH4:00164:00797
ATATCGCGAGGGTATGGAAGACTCTATA
+
9:BBCCC@AAG>ACCB@C@CDBBB:::A
@7RKH4:00168:00792
ACGCTCGACATGCCCAGGTACAGGAG
+
>9;;CBBBCBA<<<9;B?CCCDC>A<
@7RKH4:00169:00750
ACGCCGACATGCCCAGGTACAGGAG
+
9;AC?CBBCCDCC@BC@@A@AA>BA
@7RKH4:00175:00766
TAGTATCAGCCTCCACACTGAACGAGTATTCC
+
4;@@>AA@8/,11-,,(&(((((((((*69>:
@7RKH4:00176:00760
AGCACTGTAGCTGTCACTAGTTACTTGT
+
BDCBAAAAAEDDBBBB??CBB>BBC=AA
@7RKH4:00178:00784
ACGCTCGACATGCCCAGGTACAGGAG
+
?9;<CCCCFCCCCC>CB@BAAEA@B;
@7RKH4:00178:00799
ACGCTCGACATGCCCAGGTACAGGAG
+
@;;;BBABCAA@@@<>B7;;ABFADG
@7RKH4:00179:00771
CGTGTCTCTAGGCACAGGATTTTGTGTAG
+
A99<BCCBBBCCCD@=>=9999/999>?@
@7RKH4:00180:00774
ACGCTCGACATGCCCAGGTACAGGAG
+
?;<<NECCBBDCBB>AAABBB<;599
@7RKH4:00183:00763
TGATACGTCTCCTTCCTTAGTTACTTCA
+
BDBB@AACDCD@EAC8979@@=@ABBAA
@7RKH4:00184:00755
ATATCGCGAGGTATGGAAGCACTCATAGTA
+
489444////,/688:>;;:864.....,,
@7RKH4:00184:00783
ACGCTCGACATGCCCAGGTACAGGAG
+
A?@@BCBCCCCCCD?A@=@BBBB?B9
@7RKH4:00184:00791
ATCAGACACGGACACAGCAGAACACAC
+
:;AB<<<BCC=AACECCCB;;7;CBAA
@7RKH4:00187:00766
ACGCTCGACATGCCCAGGTACAGGAG
+
9;@@B@BBEBBBBC?CB@AACCC@B@
@7RKH4:00187:00786
TACTGAGCTACACACACAGAAAGATTGGT
+
9<99BCDCBCCCCCAAACCBH?CBA@B@B
@7RKH4:00188:00750
TCTCTATGCGCTCCACACTGTCTAAGGGT
+
@9@@DA@@CCAAA?A@9;;>>?9>433,3
@7RKH4:00188:00777
AGCACTGTAGCTGTCACTAGTTACTTGT
+
9@B<;<9ACBFBBBD;;<DBC>AAA=@A
@7RKH4:00192:00799
CGTGTCTCTAGGCACCAGGATTTGTGTAGGA
+
>>?=BBB<<9454442442444-4;994424
@7RKH4:00193:00750
ACGCCATGCCCAGGTACAGGAGACTG
+
9<<<ACECCC>CC@CB;;<999;99/
@7RKH4:00195:00768
CGTGTCTCTAGGCACAGGATTTGTGTAG
+
@BA<==DCCCC@C@A@B@<<;79B@?<<
@7RKH4:00195:00791
ATATCGCGAGGGTATGGAAGACTCTATA
+
47::>>>999919A::21,//....499
@7RKH4:00196:00758
ATCAGACACGGACACAGCAGAACACAC
+
9:CCBBBBBB@BBBBCECC;999BB<B
@7RKH4:00196:00781
ACGCTCGACATGCCCAGGTACAGGAG
+
=@>@<<<BBAABBB<AA>98499244
@7RKH4:00196:00793
ATATCGCGAGGTATGGAAGACTCTATAG
+
?A:;9@<<11,////,/78;9;;61116
@7RKH4:00198:00768
ACGCTCGACATGCCCAGGTACAGGAG
+
943499944;;9;=:9=64349:994
@7RKH4:00199:00779
ACGCTCGACATGCCCAGGTACAGGAG
+
?9:;B@@@CC@@AC<A>7:89??699
@7RKH4:00150:00832
ACGCTCGACATGCCCAGGTACAGGAG
+
9;@@@ACJDC=>?CACB@AABCCCB;
@7RKH4:00151:00838
ATATCGCGAGGTATGGA
+
48444444448994/,-
@7RKH4:00153:00844
CGTGTCTCTAGCACCCCCCCAGGTTTTTTTT
+
444444;//////4AABC;&44244444444
@7RKH4:00156:00803
TGATACGGCTCCTTCGTTACTTCAGTGC
+
=@CBBAA?B9:;<@CCC@B<<==ECCCC
@7RKH4:00157:00818
ACGTTCGACATGCCCAGGTACAGGAG
+
49:;9;AAAABCGH?CCACCBA@=@B
@7RKH4:00158:00810
ACGCTCGACATGCCCAGGTACAGGAG
+
?>>@ADCCCC<<;@<@@>BCBDEAEB
@7RKH4:00158:00818
ACGAGTGCGTTCCCCATGTCGTAGGTACTC
+
==A??@ACBB>BAA7A;<;BCCCE@CB@@@
@7RKH4:00160:00843
ACGAGTGCGTTTCCCCCCC
+
==911218666+//1////
@7RKH4:00160:00846
ATATCGCGAGGGTATGGAAGACTCTATA
+
?>CBB;;944419B@?=BA998ABACED
@7RKH4:00166:00803
ACGCTCGACATGCCCAGGTACAGGAG
+
9;;;@BABBCBBBD>CC@ABBCCCFB
@7RKH4:00169:00827
ACGCTCGACATGCCCAGGTACAGGAG
+
9;@ABBCDCC?@@C>CB@A;=ABBBC
@7RKH4:00170:00819
ACGCTCGACATGCCCAGGTACAGGAG
+
>>@BBBBDDBBDCC@CCDCCE;;59>
@7RKH4:00171:00805
TAGTATCAGCCTCGCCATGACGAAGGTATTCC
+
;;;@@AGBCDCBHCC;=;9994:24:;4;8;<
@7RKH4:00171:00809
TGATACGTCTCCTTCCTTAGCTTACTTCAG
+
99999444466,/,/,/76///796650,,
@7RKH4:00175:00804
ACGCTCGACATGCCCAGGTACAGGAG
+
C<;;AA@@ADDAACACCABCA@@@<1
@7RKH4:00178:00838
ACGCTCGACATGCCCAGGTACAGGAG
+
9;AAA>>BC@<<=H?FDEA@AAA=@@
@7RKH4:00179:00826
ACGCTCGACATGCCCAGGTACAGGAG
+
=@;<<BCCDCBBBC?CC@CDCAA?AB
@7RKH4:00181:00817
ACGCTCGACATGCCCAGGTACAGGAG
+
B@@@CBCCEB;;;A<@@?BBCCCBDC
@7RKH4:00188:00819
ACGCTCGACATACCCAGGTACAGGAGAC
+
,,.//669:////656656344424449
@7RKH4:00190:00831
ACGCTCGACATGCCCAGGTAACAGGAG
+
B@@@BCBBBBBB>B,11:10,1AAAAE
@7RKH4:00195:00845
ACGCTCGACATGCCCAGGTACAGGAG
+
9;;<BCDCCC@BAC>AA>?DCDE@C:
@7RKH4:00197:00837
ACGCTCGACATGCCCAGGTACAGGAG
+
@FABCCBBBC;<9@:>?>BBGCHBEA
@7RKH4:00151:00895
ACGCTCGACATGCCCAGGTACAGGAGA
+
B;;<B@AABCBBCC<AC?;:<??6999
@7RKH4:00151:00899
ACGCTCGACATGCCCAGGTACAGGAG
+
?@@@C@@ADC@AAE@CC@@@ADC;<<
@7RKH4:00153:00872
TACTGAGCTACACACACCGAAAGATTGGTGC
+
BBACCCDBBB?=94499699;69==<?>??;
@7RKH4:00154:00899
ACGCTCGACATGCCCAGGTACAGGAG
+
<;99C>@@A<<<<B<ACABBDIKBAA
@7RKH4:00157:00880
ACGCTCGACATGCCCA
+
4;;<<ABBDBBBBC:>
@7RKH4:00159:00863
ACGCTCGACATGCCCAGGTACAGGAG
+
9<BBBBBCCC;;<D@DC@BABECACB
@7RKH4:00161:00857
ACGCTCGACATGCCCAGGTACAGGAG
+
@99:DCCCCBA999199698<<B@CC
@7RKH4:00162:00895
ACGCTCGACATGCCCAGGTAACAGG
+
?;;;@@@@CAAB>>-11-10,///,
@7RKH4:00165:00878
ACGCTCGACATGCCCAGGTACAGGAGA
+
==?@@AABAAACCDACC@;89??6999
@7RKH4:00169:00851
ATATCGCGAGGGTATGGAAGACTCTATA
+
>899@A@;<<B<<<;A>A=<97A@@777
@7RKH4:00170:00858
ACGCTCGACATGCCCAGGTACAGGAG
+
==ABBBCCDBB?=C>BB=??CDD@CD
@7RKH4:00170:00884
ACGCTCGACATGCCCAGGAACAGGAGACTG
+
BAACBCAAAA=@BB>BB?B?BCC=@@@@>:
@7RKH4:00170:00890
ACGCTCGACATGCCCAGGTACAGGAGAA
+
89>@B@ACEA@ACG>A?598///,///,
@7RKH4:00174:00868
ACGCTCGACATGCCCAGGTACAGGAG
+
94;<CCCCCC;99>19959>@AA?@@
@7RKH4:00183:00869
ACGCTCGACATGCCCAGGTACAGGAG
+
@;344494444444-4494.///,/6
@7RKH4:00184:00892
ACGCTCGACATGCCCAGGTACAGGAG
+
B?@@CCBCCDCCBB>DCCC@ADB?BB
@7RKH4:00186:00895
TCTCTATGCGCTCCACATGTCTAAGGT
+
@@;<>CCCAAACC8<<CAA@BB@6<89
@7RKH4:00191:00897
ACGCTCGACATGCCCAGGTACAGGAG
+
=@@BB?BBBAAABE@CC=@@AACB@@
@7RKH4:00193:00857
ATATCGCGAGGGTATGGAAGACTCTATA
+
;:FCCBAA===5=999?@:443331111
@7RKH4:00193:00887
ACGCTCGACATGCCCAGGTACAGGAG
+
DA>?BBDB@;948819><>@CCCCCC
@7RKH4:00194:00881
ATATCGCGAGGTATGGAAGCACTCTAGT
+
989>>>:/1/,/7777::199=797111
@7RKH4:00196:00878
ACGCTCGACATGCCCAGGTACAGGAG
+
A9:;@CCCDCCCBC@B?>?>BBB@CC
@7RKH4:00199:00896
CGTGTCTCTAGGCACAGGATTTGTGTAG
+
9;;CC;;=AA@=@99995444-4;;9:B
@7RKH4:00154:00911
ACGCTCGACATGCCCAGGTACAGGAG
+
@9;<CCCCDCC@@@<@@=BBCCD?B<
@7RKH4:00157:00903
ACGCTCGACATGCCCAGGTACAGGAG
+
9;@@C@@AD@AABGCCB?BBCDC?CA
@7RKH4:00161:00901
TGATACGTCTCCTTC
+
44449>A91-,*,*,
@7RKH4:00162:00922
ACGCTCGACATGCCCAGGTACAGGAG
+
=9;;BBBBCCCCCC@CB@BBAAAAB;
@7RKH4:00168:00914
TACTGAGCTACACACACAGAAAGATTGGTGC
+
=@AABBBBCCCCBB=:<BBBE@BAA@C@BB?
@7RKH4:00175:00920
ACGCTCGACATGCCCAGGTACAGGAG
+
A>@?BABBCCBBBB@CB>A@CCFBDC
@7RKH4:00178:00927
ACGCTCGACATGCCCAGGTACAGGAG
+
9;@@A@@@ACB@BC>BB?BBBBB?B<
@7RKH4:00179:00903
ACGCTCGACATGCCAGGTACAGGAG
+
@;;;CBCBB<<11,1>=>@BDDDDD
@7RKH4:00186:00908
ACGCTCGACATGCCCAGGTACAGGAG
+
BA??DCBCAA>@@A<@=?A?@AB?BC
@7RKH4:00189:00909
TACTGAGCTACACACACAGAAAGATTGGT
+
BBC??AA@@@ABBBD@@@9990938=BAC
@7RKH4:00191:00922
TACTGAGCTACACACACAGAAAGATGGT
+
:=BEBBC=<<BBB99994411+1...,.
@7RKH4:00196:00949
ACGCTCGACATGCCCAGGTACAGGAGA
+
=;;<BBCCDCAAAB@BC@CCCDC?A@@
@7RKH4:00197:00928
TGATACGTCTCCTCCTTAGCTTAC
+
44;==>@@;<@-1/502,,,,*,*
@7RKH4:00150:00965
TACTGAGCTACACACACAGAAAGATTGGT
+
8@@@><AEDDCCBBCBBB???=@CC@B>A
@7RKH4:00150:00968
TACTGAGCTACACACACAGAAAGATTGGT
+
B:;;CCDCCBBBBCDCCEBCB>B@@=@@B
@7RKH4:00150:00993
ACGCTCGACATGCCCAGGTACAGGAG
+
A9:;?AAB<<<CCC<@@=>>=??544
@7RKH4:00151:00964
TGATACGTCTCCTTCCTTAGTTACTTCAG
+
99944444///,/7856868><99/56//
@7RKH4:00152:00976
TACTGAGCTACACACACAGAAAGATTGGT
+
BABBCCCEBBDCCCAABCCBA;@>?@B?A
@7RKH4:00152:00982
TGATACGTCTCCTTCCTTAGTTACTTCA
+
==?@@@@BBAA=A=@?B@CCC@B@A>AB
@7RKH4:00152:00994
TACTGAGCTACACACACAGAAAGATTGGT
+
BA@?ABCCCCBBCBBBCBBBB>A@A>ABA
@7RKH4:00153:00957
ACGCCGACATGCCCAGGTACAGGAG
+
BBAA?BBBBBBCCCBCACE@?@>@;
@7RKH4:00153:00986
ATCAGACACGGACACAGCAGAACACAC
+
>889>@011/,/7/44C=949599877
@7RKH4:00153:00995
TACTGAGCTACACACACAGAAAGATTGGT
+
=9<<CBDCCBAA??AAA<<=DBBAAAC@C
@7RKH4:00154:00996
TACTGAGCTACACACACAGAAAGATTGGT
+
B???BBCBBABCBB@@@BBBB>BAA?A@A
@7RKH4:00155:00985
TACTGAGCTACACACACAGAAAGATTGGT
+
B?@?CBBBCBBBBBCCCCBBB?BBB@B@B
@7RKH4:00155:00989
TACTGAGCTACACACACAGAAAGATTGGT
+
BBBABBCCBBBCDBCCDBBCB?BBB@B@B
@7RKH4:00156:00978
TACTGAGCTACACACACAGAAAGATTGGT
+
=@A@BCDCBBBBBBC@@@@@A?BBB>>>A
@7RKH4:00156:00985
TACTGAGCTACACACACAGAAAGATTGGT
+
B@@@BCA@@@CCBCCCCCDCB=A?B@B@B
@7RKH4:00156:00986
ACGCTCGACATGCCCAGGTACAGGAG
+
DBABCBBBBCCCDCBCCA@@A;;59@
@7RKH4:00156:00995
TACTGAGCTACACACACAGAAAGATTGGT
+
BABBBBCCBBBCBAABCDBBB>BAC@B@A
@7RKH4:00158:00974
TACTGAGCTACACACACAGAAAGATTGGT
+
?9<<AACLEEAAACAAACDCC?CCC?B?B
@7RKH4:00159:00998
TACTGAGCTACACACACAGAAAGATTGGT
+
AABBBCAAABBBCCAAABBBC?B>B@B@?
@7RKH4:00160:00958
ACGCTCGACATGCCCAGGTACAGGAG
+
?@ABCCBBBBBCBCB@@@BCBAA=@;
@7RKH4:00161:00991
TACTGAGCTACACACACAGAAAGATTGGT
+
BAAACBDBBBBBBCCCDBBBB>BAA>@>A
@7RKH4:00161:00994
TACTGAGCTACACACACAGAAAGATTGGT
+
=>@@BBCABB;:<CCCCBCCC?BAB?AAC
@7RKH4:00161:00997
ACGAGTGCGTTCCCCATGTCGTAGGTACTC
+
?BB99=B@AB6999/9@@@AA;88=899;A
@7RKH4:00162:00998
ACGCTCGACATGCCCAGGTACAGGAG
+
??@@BBCBBA>>>A=AA@BABCC@CB
@7RKH4:00163:00972
ACGCTCGACATGCCCAGGTACAGGAG
+
B;;;AA@BC=D=CLCCC@BA<==ACC
@7RKH4:00163:00982
ACGCTCGACATGCCCAGGTACAGGAG
+
BABBBACCCCAAAH>CB@B@;;;;@>
@7RKH4:00163:00986
ACGCTCGACATGCCCAGGTACAGGAG
+
??@BECCCC>>>BC@CC?BABAA;>9
@7RKH4:00167:00994
TACTGAGCTACACACACAGAAAGATTGGT
+
=@AACCCCBBAAABBBAB@@B=BBB@C@C
@7RKH4:00168:00995
TACTGAGCTACACACACAGAAAATTGGTGC
+
B9<<CCCCB@BCDD=9>>9999/94927B?
@7RKH4:00168:00996
TACTGAGCTACACACACAGAAAGATTGGT
+
BAABCCDA?BBDCBCBBBABA=BAA?A?A
@7RKH4:00171:00974
ACGCTCGACATGCCCAGGTACAGGAG
+
943=BBCCDB@444-9=;>>B9959>
@7RKH4:00172:00964
TACTGAGCTACACACACAGAAAGATTGGT
+
49;<9;@AABA>999949;A;78331313
@7RKH4:00172:00979
ACGCTCGACATGCCCAGGTACAGGAG
+
B@?@BBDDCCCCCC@CDABCCCDAC@
@7RKH4:00173:00950
TAGTATCAGCCTCGCCATGACGAAGGTATTCC
+
@@BBB@CA;;;<CCCCCBDCCA?;@9;<=AC=
@7RKH4:00176:00959
ACGCTCGACATGCCCAGGTACAGGAG
+
B??@BBAABB?@@B>BB@B@BFCACB
@7RKH4:00176:00964
AGCACTGTAGCTGTCACTAGTTACTTGT
+
;BA@@>;<CAC@CCC<<;B=@:BA@;=>
@7RKH4:00176:00979
ACGCTCGACATGCCCAGGTACAGGAG
+
=@@@@CCCCBBBCH>@@>AABDFADD
@7RKH4:00176:00989
ATCAGACACGGACACAGCAGAACACAC
+
4:?@;<;BCB?DAAACDAAAC@CCCCB
@7RKH4:00177:00976
CGTGTCTCTAGGCACAGGATTTGTGTAG
+
>@?ACCCAA@B?BBBBC?ABB<999@99
@7RKH4:00178:00964
CGTGTCTCTAGGCACAGGATTTGTGTAG
+
CBBBDDBBBBB@BB::=@@AA<<;<ABB
@7RKH4:00179:00969
ACGCTCGACATGCCCAGGTACAGGAG
+
B??@CDBCBBBBBB>BB@ABBBD;=;
@7RKH4:00180:00952
ACGCTCGACATGCCCAGGTACAGGAG
+
88;<CBBBDDCBBC@CA?B<;;;@@9
@7RKH4:00180:00994
TCTCTATGCGCTCCACATGTCTAAGGT
+
BDCCGBBCCGCFB@CCCBCBB@@=@=>
@7RKH4:00181:00953
ACGCTCGACATGCCCAGGTACAGGAG
+
B>??BBBCDCAAACCCC@CCBBB=A@
@7RKH4:00181:00981
ACGCTCGACATGCCCAGGTACAGGAG
+
@AACFCCCB@@@BB@CB@CCCEB=@@
@7RKH4:00182:00957
ACGCTCGACATGCCAGGTACAGGAGACT
+
:1.///444444424424344:844499
@7RKH4:00184:00993
ACGCTCGACATGCCCAGGTACAGGAG
+
C;;<FCBBBC@@@B@BB?B>@CC@BB
@7RKH4:00188:00993
ACGCTCGACATGCCCAGGTACAGGAG
+
B:89CDBBC@;99>:988;BEFFACC
@7RKH4:00190:00950
TATACGTCTCCTCTTAGTTACT
+
>884444/22*,,,*,,/,449
@7RKH4:00191:00980
ACGCTCGACATGCCCAGGTACAGGAG
+
9<;<BCBBCAAAAEBDCABAAAA?>9
@7RKH4:00192:00969
ACGCTCGACATGCCCAGGTACAGGAG
+
88;;A@>>AB;99A:>>=@@AEEFHA
@7RKH4:00193:00989
ACGCTCGACATGCCCAGGTACAGGAG
+
BCABAAABB@>88809><98999599
@7RKH4:00193:00991
ACGCTCGACATGCCCAGGTACAGGAG
+
?9:;CCCCECCCCC@CC@CCCCCCB;
@7RKH4:00194:00985
ACGCTCGACATGCCCAGGTACAGGAG
+
49;;<BBCDBBFDD@CC@<;<99594
@7RKH4:00195:00965
TACTGAGCTACACACACAGAAAGATTGGTGCTGCGA
+
@ABCDDCBBB@@;;<99A>AA>@@@?B?BD??=:,,
@7RKH4:00151:01016
TACTGAGCTACACACACAGAAAGATTGGT
+
AABCB?AAB;;=BCDDCCAAA>@BB=A??
@7RKH4:00153:01009
TACTGAGCTACACACACAGAAAGATTGGT
+
94<<@>@:@?>994444488858331313
@7RKH4:00154:01013
TACTGAGCTACACACACAGAAAGATTGGT
+
BBBBBCCBBBBC@@ABBCCCD@CCC@CAB
@7RKH4:00155:01023
TACTGAGCTACACACACAGAAAGATTGGTG
+
B@@@=BB999?>>>9944448-4331.3..
@7RKH4:00155:01027
TACTGAGCTACACACACAGAAAAGATTGGT
+
B?@?BBCBBCCCBBBCBB====6899:>>A
@7RKH4:00156:01021
TACTGAGCTACACACACAGAAAGATTGGT
+
BBBABBDCBBBBA@999999><@BC@C@C
@7RKH4:00156:01023
ACGCTCGACATGCCCAGGTACAGGAG
+
B9:;BBBCCCB@@@<@B>BCDFDAC@
@7RKH4:00157:01003
ACGCTCGACATGCCCAGGTACAGGAG
+
?>899999@99911+//,/.///,/4
@7RKH4:00157:01012
TACTGAGCTACACACACAGAAAGATTGGT
+
CBBBCCEB@@ACA?ACCA@BC@CEC@C@C
@7RKH4:00157:01015
TACTGAGCTACACACACAGAAAGATTGGT
+
BBDBBBCCCCCBDFCCCBBCB?BAA@B@B
@7RKH4:00157:01018
TAGTATCAGCCTCGCCATGACGAAGGTATTCC
+
<<BBBBB@@@=@@BB?BBA@==@;?<>>>>A9
@7RKH4:00157:01029
TACTGAGCTACCACACACAGAAAGA
+
<9<B@>?444889944444444-4.
@7RKH4:00158:01003
ACGAGTGCGTTCCCCATGTCGTAGGTACTC
+
9<CBBCCB;;2444/9@@ACCBBB?79:B:
@7RKH4:00158:01008
TACTGAGCTACACACACAGAAAGATTGGT
+
AAABBCCBBBA@AAAC@>:770---+-57
@7RKH4:00158:01025
TACTGAGCTACACACACAGAAAGATTGGT
+
B9><CCEBBBBCBBBCCCDCB>AAB@B@A
@7RKH4:00159:01014
TACTGAGCTACACACACAGAAAGATTGGT
+
B?AABBCCBB9:;AABBCCCC>BBC@B@B
@7RKH4:00159:01023
TACTGATACACACACAGAAAGATTGGTGC
+
BBBBCCCABCCCCBCBCBB;;<>@B@@AC
@7RKH4:00160:01010
TACTGAGCTACACACACAGAAAGATTGGT
+
CABABCCCBABB@@AAADCCC>BBB@B>B
@7RKH4:00161:01003
TACTGAGCTACACACACAGAAAGATTGGT
+
BABBCCGC???BDCBABCCCC>B>B@B>>
@7RKH4:00161:01018
TACTGAGCTACACACACAGAAAGATTGGT
+
??@CAAACBBDCCDBAA@=@=9=<?=@@C
@7RKH4:00161:01020
TACTGAGCTACACACACAGAAAGATTGGT
+
B:<<CCCBBA??@=@@@@@AA<BBB@B@B
@7RKH4:00162:01025
ACGAGTGCGTTCCCATGTCGTAGGTACTC
+
9;?;94@@9959904444=B=;;@:;9@;
@7RKH4:00162:01036
TACTGAGCTACACACACAGAAAGATTGGTG
+
B=@A<<;@BA9<<@999<9>@9>8848;??
@7RKH4:00163:01000
TCTCTATGCGCTCCACATGTCTAAGGT
+
BBBDDCBBACCBC@BAAABCDBB896;
@7RKH4:00163:01008
TACTGAGCTACACACACAGAAAGATTGGTG
+
BB@?ACCBBBBBBCBCCCCCB=???@B>B;
@7RKH4:00163:01022
ACGCTCGACATGCCCAGGTACAGGAGACTGA
+
B@:;<CCBB@@99919@<>>@?A=@<110,)
@7RKH4:00164:01015
TACTGAGCTACACACACAGAAAGATTGGT
+
BBBBBCDBB@AB@@?=@A=@@<@BBBC@C
@7RKH4:00165:01001
ATCAGACACGGACACAGCAGAACACAC
+
@>ABAA@CDE@BBBBCDCB@?=@?>9@
@7RKH4:00165:01030
TACTGAGCTACACACACAGAAAGATTGGT
+
B9<<CDBBBBBBBBBCCCCCC>CCB@B=>
@7RKH4:00166:01035
TACTGAGCTACACACACAGAAAGATTGGTG
+
??@<;9:94;>9444999888587777576
@7RKH4:00168:01004
ACGCTCGACATGCCCAGGTACA
+
8>89<9;BB99111-1:,/.,,
@7RKH4:00168:01009
TACTGAGCTACACACACAGAAAGATTGGTGCT
+
B;=<A@A=>=8944///////+/666<@7778
@7RKH4:00168:01033
ACGCTCGACATGCCCAGGTACAGGAG
+
9<A>@>>11/;144-48889?=?EA=
@7RKH4:00170:01017
TACTGAGCTACACACACAGAAAGATTGGT
+
C?A?AABBCCA@ACCCCBCCB>BAC?A@C
@7RKH4:00171:01020
TACTGAGCTACGACACACATGAAAGATTGGTGCT
+
94449999;44444444449444-4331313161
@7RKH4:00171:01028
TACTGAGCTACACACACAGAAAGATTGGT
+
BCBBBBA@@BBBCCEBBCCCC=B>?@B@B
@7RKH4:00172:01007
ACGCTCGACATGCCCAGGTACAGGAG
+
B??@CDAAABBBBC?CCCCCCDC?B;
@7RKH4:00172:01019
TACTGAGCTACACACACAGAAAGATTGGT
+
>??BBCDCCCBBBCBBAAAAA>@@@@C?B
@7RKH4:00172:01020
ATCAGACACGGACACAGCAGAACACAC
+
?@CCBBBBBB89<CBCCAAAC@CCCBB
@7RKH4:00173:01017
TACTGAGCTACACACACAGAAAGATTGGT
+
C@AACCCBBB@?AAAC@CBBB>BCC@C>C
@7RKH4:00173:01041
ACGAGTGCCGTTCCCATGTCGTAGGTACTCC
+
?@C??ABA=>?59909949BCBAB@@<<<B?
@7RKH4:00174:01008
TACTGAGCTACACACACAGAAAGATTGGT
+
B?AABBCCBC@A::>CECCCC>CCC@B@B
@7RKH4:00174:01038
TACTGAGCTACACACACAGAAAGATTGGT
+
A@A@EEDCA?BBBBBCCBCBB=BAC@C@C
@7RKH4:00175:01003
TACTGAGCTACACACACAGAAAGATTGGT
+
ABBBAABCCCDCCCAAACCBCB>>@@C?A
@7RKH4:00175:01006
TACTGAGCTACACACACAGAAAGATTGGT
+
BABBDFCCCB>>A@<<=HCCCBA@@>A@B
@7RKH4:00175:01040
TACTGAGCTACACACACAGAAAGATTGGT
+
CAABCCCCCB??AEDCBAACB>@@@@B@B
@7RKH4:00176:01025
TACTGAGCTACACACACAGAAAGATTGGT
+
BBDBBDCCBBBCCDAAADCCC?BCC@C@C
@7RKH4:00176:01045
TACTGAGCTACACACACAGAAAGATTGGT
+
AABBBCDCBBCCCB::9>9998;BA?BAD
@7RKH4:00177:01030
ACGCTCGACATGCCCAGGTACAGGAG
+
9<ABBAAABDCCCCBCC@BBCAA?@@
@7RKH4:00178:01048
TACTGAGCTACACACACAGAAGATTGGTG
+
9<<=94:B9499?@<<////,/..,3137
@7RKH4:00179:01009
ACGCTCGACATGCCCAGGTACAGGAG
+
C<;<CCBCBBBCCF@CC@A@AAA=@<
@7RKH4:00179:01013
TACTGAGCTACACACACAGAAAGATTGGT
+
B@AACCDBBBCBBDBAAACCC?BAC>A?A
@7RKH4:00180:01021
ACGCTCGACATGCCCAGGTACAGGAG
+
?;;<CBBBCCC@@@<@B@BBBFCADA
@7RKH4:00180:01038
TACTGAGCTACACACACAGAAAGATTGGTG
+
>9==BBACBBAAAC<<9A99909?A?C@DB
@7RKH4:00180:01046
TAGTATCAGCCTCGCCATGACGAAAGGTATTCCG
+
9111///6//,8444244449444-4://1,1,/
@7RKH4:00181:01019
ACGAGTGCGTTCCCCATGTCGTAGGTATC
+
9;?;;<CAAB>A@A4;<>@@A8?;:;==;
@7RKH4:00181:01030
ACGCTCGACATGCCCAGGTACAGGAG
+
?9;<CCCCDCFBAC<;;7:@ABB=A@
@7RKH4:00182:01035
TACTGAGCTACACACACAGAAAGATTGGT
+
A9<<EEECCBEBA@AAACBBB>@@@@C@C
@7RKH4:00186:01028
TACTGAGCTACACACACAGAAAGATTGGT
+
BBDBBBCCCCCBCFCBAB@@@<@AA@C@C
@7RKH4:00186:01029
TACTGAGCTACACACACAGAAAGATTGGT
+
??AACCCCCBBBBC::<CCCC@BAA@C@C
@7RKH4:00186:01035
TACTGAGCTACACACACAGAAAGATTGGT
+
B9<<AAECBBBBCCDCCCBBB?BAC@C@A
@7RKH4:00188:01037
TGATACGTCTCCTTCCTTAGTTACTTCA
+
BBBB9<<CCBC?A>@@B=@@A>@@@=@B
@7RKH4:00188:01044
ACGCTCGACATGCCCAGGTACAGGAG
+
AA@ACCBCC<<<AB<@A>>>?99699
@7RKH4:00189:01034
ATATCGCGAGGGTATGGAAGACTCTATA
+
AABBBBBBECD>ABBC?B?BBCCCB?BC
@7RKH4:00189:01041
TACTGAGCTACACACACAGAAAGATTGGT
+
CEBBCCEBBB:9;BEDCBCCC<A@?@B@B
@7RKH4:00192:01040
TACTGAGCTACACACACAGAAAGATTGGT
+
>>ACCCD:<<BBBAAA@999>9?>A>B@C
@7RKH4:00193:01042
TACTGAGCTACACACACAGAAAGATTGGT
+
??ACAABCB>9999994>89904731359
@7RKH4:00195:01005
TACTGAGCTACACACACAGAAAGATTGGTG
+
@@@@@@C@@@BA@@99999>>9>A>:<<?@
@7RKH4:00195:01042
TACTGAGCTACACACACAGAAAGATTGGT
+
?ABCBCCD@@@@AAAA@A@@C@CAA?BBC
@7RKH4:00195:01043
TACTGAGCTACACACACAGAAAGATTGGT
+
??@@AAC;;:@A;<>CACCGD@AA@@C@C
@7RKH4:00196:01003
CGTGTCTCTAGGCACAGGATTTGTGTAGA
+
9<<<<9@A99958894@???A>?999444
@7RKH4:00180:01050
TACTAGCTACACACACAGAAAAGATTG
+
894444:;8=AB=?><11111+00800
@7RKH4:00182:01058
ACGCTCGACATGCCCAGGTACAGGAG
+
9<ABBB<<<B;99@:@?<;;<<<@A?
@7RKH4:00186:01053
TACTGAGCTACACACACAGAAAGATTGGT
+
AABBCBB>>111>>A?B@999-8??4858
@7RKH4:00188:01062
TACTGAGCTACACACACAGAAAGATTGGT
+
A@BC<<<9::894911/////+/..6999
@7RKH4:00190:01055
TACTGAGCTACACACACAGAAAGATTGGT
+
@FBABECCBBCCCECBBBBBB:><>>?><
@7RKH4:00190:01056
TACTGAGCTACACACACAGAAAGATTGGT
+
BBBBDDC@@@CDDDAABBBBC@><@@C@B
@7RKH4:00190:01066
TACTGAGCTACACACACAGAAAGATTGGT
+
9944449;;@A<99??;98=C098848;>
@7RKH4:00192:01058
TACTGAGCTACACACACAGAAAGATTGGT
+
?AAAACCCCBBBAAAAABCCC?BBB@C@C
@7RKH4:00193:01062
ACGCTCGACATGCCCAGGTACAA
+
AA@ACCBA:;;BBB=BB<;0(((
@7RKH4:00193:01065
TACTGAGCTACACACACAGAAAGATTGGT
+
BBBBCCBB@=@@;99>@@@@CDCEC@C@C
@7RKH4:00195:01061
TACTGAGCTACACACACAGAAAGATTGGT
+
=>AACCDFCBCDCCGABBB??=BCC@B@C
@7RKH4:00196:01052
TACTGAGCTACACACACAGAAAGATTGGT
+
B@AACCBBBBBAABBBBBCCC>CBD?@>@
@7RKH4:00200:00032
TAGTATCAGCCTCGACCTC
+
49>>>?@991:00+**)**
@7RKH4:00204:00046
ACGCTCGACATTCTGGCCCAGGTACAGGAG
+
@BABCB@?AAA799A>A@?A@6;;;;D@CC
@7RKH4:00208:00004
ACGCTCGACTCCCCCCCC
+
49>?9----,,2228222
@7RKH4:00211:00035
ACGCTCGACAATTGGCCCAGGTACAGGAG
+
BBAB>:::11,1,/,/7568297=A;:>=
@7RKH4:00214:00024
ACGCTCGACATGGCCCGGTACAGGAG
+
88:99>>@1111,1;6<:>CFDCBC=
@7RKH4:00222:00016
ACGCTCGACATGGCCCAGGTACAGGAG
+
AB@A@94/////,/858;;@CCCC@BA
@7RKH4:00228:00030
ACGCTCGACAATTCTGGCCCAGGTACAGGAG
+
@9899</,,,*,*,,088888;;BBAA>244
@7RKH4:00230:00011
AGCAGACACGGACTGGGGGAGCAGAACACAC
+
49ABAAAC778-,,,222.06899=94449>
@7RKH4:00231:00030
TCTCTATGCGCTCCAATTGGTCTAAGGTACTG
+
BBBCAAACCCB@2*-+-+,*,28?@C@@B888
@7RKH4:00236:00006
ACGCTCGAGGGCATGCCCAGGACAGGGAG
+
9>><--****)*//449-44999444-4;
@7RKH4:00236:00048
ACGCTCGACATGCCCAGGTACAGGAG
+
>489>999?9944958>>ACCCCACC
@7RKH4:00246:00015
CGTGTCTCTGCACAGGATTTGTGTAG
+
99;9AA=-***,6699444-499899
@7RKH4:00246:00049
ACGCTCGACAATTCTGGCCCAGGTACAGGAGA
+
>=;?88999959549CBDD>BB?484442444
@7RKH4:00200:00066
ACACTCGACATGCCCAGGTACAGGAG
+
9<@BBB<==C;=<B7998;;9:><@@
@7RKH4:00201:00050
ACGCTCGACATGCCCCCAGGTTACAGGAGA
+
4989>>?@E991<<<=+11-1,0///,444
@7RKH4:00206:00075
ACGCTCGACATGCCCAGGTACAGGAG
+
B:::CCCCCB999919>698999E@B
@7RKH4:00209:00057
ACGCTCGACATGCC
+
B9:;C@@@@;<99@
@7RKH4:00209:00077
CGTGTCTCTAGGCACGGATTTGTGTAG
+
<>@ACBBBCAB@A99959990494444
@7RKH4:00215:00064
ACGAGTGCGTCCCATGCTGTAGTACG
+
9?01/////667+44444447,,,,,
@7RKH4:00217:00067
ACGCTCGACATGCCCAGGTACAGGAG
+
?@@@BB@@AB;99?<?@;>;<<A@@A
@7RKH4:00225:00091
ACGCTCGACATGCCCAGGTACAGGAG
+
9<@@CCCBEBBBBD@CA?BBD===<C
@7RKH4:00226:00090
ACGCTCGACATGCCCAGGTACAGGA
+
A?>@CCBBBC@@@@<>>>B@AAFBE
@7RKH4:00226:00099
ACGCTCGACATGCCCAGGTACAGGAG
+
B9;<CCBCDC<<<A<BB@BCBBCAC<
@7RKH4:00231:00095
ACGCTCGACATGCCCAGGTACAGGAG
+
BBABAA;<@CDHCE?CCBBAB=>>=B
@7RKH4:00232:00075
ACGCTCGACATGCCCAGGTACAGGA
+
>9899?>>>@99<?:>A=A8-+A)+
@7RKH4:00235:00065
ACGCTCGACATGCCCAGGTA
+
1/4;BAA>@11-**)**),,
@7RKH4:00243:00076
ACGCTCGACATGCCCAGGTACAGGAG
+
8;;<@CDBBB;<<C?CC@CABBCBCB
@7RKH4:00243:00086
ACGCTCGACATGCCCAGGTACAGGGAG
+
,,,28;99999111-11,/.////+49
@7RKH4:00245:00079
ACGCTCGACATGCCCAGGTACAGGAG
+
:<AAA@@AAB;;;C:>>;>899969C
@7RKH4:00201:00118
TAGTATCAGCCTCGCCATGACGAAGGTATTCC
+
;<CAAACDCC?BCBB@C:86611,/7668;B?
@7RKH4:00202:00135
AGCACTGTAGCTGTCACTAGTTACTTGT
+
99@@A<;;A@?>>?;11/888,44989:
@7RKH4:00212:00128
ACGCTCGACATGCCCAGGTACAGGAG
+
=9;<CBBCDAA@BC@CA@BABBBDA>
@7RKH4:00215:00114
ACGCTCGACATGCCCAGGTACAGGAGA
+
A@@@CDC@DD>>?B6;;@<:2A>-11/
@7RKH4:00216:00123
ACGCTCGACATGCCCAGGTACAGGAG
+
9<@AECCCC<>>CE>BAB98444244
@7RKH4:00217:00135
ACGCTCGACATGCCCAGGTACAGGAG
+
>@@@CBBCC:<;CC@CC@B?@;;59>
@7RKH4:00218:00124
ACGCTCGACATGCCCAGGTACAGGAG
+
88;;@>>ABA@ABC>BB@<:<@@599
@7RKH4:00221:00144
TACTGAGCTACACACCACAGAAAGATGGTGCT
+
4449>?4444466//,///88:;B899:;673
@7RKH4:00221:00149
TGATACGTCTCCTTCCTTAGTTACTTCA
+
AA@>>AAABBB=@;=>A=AAA<@>>6<<
@7RKH4:00225:00122
ACGCTCGACATGCCCAGGTACAGGAG
+
9;@@CCCDCCBBBC@EC@@@ABB;?9
@7RKH4:00227:00133
ACGCTCGACATGCCCAGGTACAGGAGA
+
B9;<B@ABC<==CC>CC@BB=<<>A<9
@7RKH4:00229:00145
ACGAGTGCGTTCCCCATGTCGTAGGTACTC
+
1/;1/4AAAA@DDC9CDCCBB@@?=>@998
@7RKH4:00239:00132
ACGAGTGCGTTCCCCATGTCGTAGGTACTC
+
@ACBBB=9996999,9@@@AC;87;8989>
@7RKH4:00240:00137
ACGCTCGACATGCCCAGGTACA
+
4;;A<;<CA>>811,11:--**
@7RKH4:00241:00124
ACGCTCGACATGCCCAGGTACAGGAGA
+
B9:;AB?@ACCBCC@CC@<;3@<:=--
@7RKH4:00242:00128
ACGCTCGACATGCCCAGGTACAGGAG
+
==?;9<@A><?FFD?CD?@?AAA@@@
@7RKH4:00247:00113
ACGCTCGACATGCCCAGGTACAGGAG
+
>989984444444A=BB>@???DBCA
@7RKH4:00247:00123
ACGCTCGACATGCCCAGGTACAGGAA
+
B98;ABCB@@@@@@<@C@BBCFFBCC
@7RKH4:00248:00146
TCTCTATGCGCTCCACATGTCTAAGGT
+
BBABCC@@AAAAAAB<;<C@A?A=><>
@7RKH4:00201:00179
ACGCTCGACATGCCCAGGTACAGGAG
+
=;;;@@@>B@999919969?=:B7;9
@7RKH4:00204:00191
ACGAGTGCGTTCCCCATGT
+
9489844448,///*/,**
@7RKH4:00208:00157
ACGCTCGACATGCCCAGGTACAGGAG
+
B<;;CBBBDCAAAN@BBBA@ABCCDB
@7RKH4:00208:00182
ACGCTCGTACCATGCCCAGGTAGACAGGAGA
+
=989844444249444-40*,,,,,,22204
@7RKH4:00209:00170
ACGCTCGACATGCCCAGGTACAGGAG
+
@9:;BA@ACC@@@@<@A?BBCDDACA
@7RKH4:00209:00199
ACGCTCGACATGCCCAGGTACAGGAG
+
C;;<CBABAA<=>G@GC@CBCAA?AB
@7RKH4:00212:00154
ACGCTCGACATGCCCAGGTACAGGAG
+
@;;<BCBBEE<<>CACCBCBECCBBB
@7RKH4:00222:00169
ACGCTCGACATGCCCAGGTACAGGAG
+
?9;<CCBBBC@AACCCB@BACBB?B@
@7RKH4:00227:00169
ACGAGTGCGTCCATG
+
@@84444444424//
@7RKH4:00228:00153
ACGCTCGACATGCCCAGGTACAGGAG
+
?=?@BBBBBBBBBCCCI@99<CB>A@
@7RKH4:00232:00194
AGCACTGTAGATGTCACTAGTTACTTGT
+
:>894449>>ACDCECCCB<:6<BB=AA
@7RKH4:00234:00199
ACGCTCGACATGCCCAGGTACAGGAG
+
44>>>999<<<;:C>CC@CCBDC?<;
@7RKH4:00235:00163
ACGCTCGACATGCCCAGGTACAGGAG
+
;;899A9=<GAABC<@@?A@A><8<A
@7RKH4:00237:00170
ATATCGCGAGGGTATGGAAGGCCTCTATAGGAGG
+
93888994944-4448898824244374..,..3
@7RKH4:00241:00158
CGTGTCTCTAGGCACAGGATTTTGTGTAG
+
@>@ACCDDBCCBBBA=@<9999/9@A@99
@7RKH4:00243:00170
TACTGAGCTACACACACAGAAAGATTGGTG
+
1////9B@@@AB@@BAABBBC?@:843997
@7RKH4:00248:00168
ACGCTCGACATGCCCAGGTACAGGAGA
+
=8;;BC@@AB@@@>9>:2434::8944
@7RKH4:00248:00186
ACGCTCGACATGCCCAGGTACAGGAGACTGAC
+
?BBBBDCCCBDBCC>BC@CBCCF?AABBB@BB
@7RKH4:00249:00157
ACGCTCGACATGCCCAGGTACAGGAG
+
==@@BCCCBBB;>>8<<,11111,99
@7RKH4:00200:00216
ACGAGTGTGTTCCCCATGTCGTAGGTACTC
+
BBBB?=>@996999,4>8?CDBBC?B:;;C
@7RKH4:00203:00220
ATCAGACACGGACACAGCAGAACAGCAC
+
88898:.///,,,*,,,,2//,/44479
@7RKH4:00205:00212
ACGCTCGACATGCCCAGGTACAGGAG
+
9;?BBC@AACBBBB>CB@AABCC@BB
@7RKH4:00208:00219
AGTACTAGCTGTCACTAGTTACTTGT
+
0*****288FDC@AABB@@?A@@=AA
@7RKH4:00209:00219
CGTTCTCTAGCACGAGATTGGTTGTAG
+
8//,/,2,,//////44;242424;99
@7RKH4:00211:00208
CGTGTCTCTAGGCACAGGATTTGTGTAG
+
>>@AFCCCHEB@BHHCEFDDDBBCABBB
@7RKH4:00211:00232
ACGCTCGACATGCCCA
+
9<?@@BBCEDAAAC@C
@7RKH4:00214:00201
ACGCTCGACATGCCCAGGTACAGGAG
+
A?>@BCCCDDABBD>CB@CACDDAAC
@7RKH4:00221:00203
TGATACGTCTCCTTCCTTAGCTTACTTCA
+
BABBAAABBBB=A>@;=@B9999://,//
@7RKH4:00222:00226
ACGCTCGACATGCCCAGGTACAGGAG
+
=9;<CBBCCCCCCC?CB@BBCED@B?
@7RKH4:00223:00210
AGCACTGTAGCTGTCACTAGTTACTTGT
+
BDBABBCBCBC@@CCBBCCEA<?9959;
@7RKH4:00226:00226
ACGCTCGACATGCCCAGGTACAGGAG
+
A;;<CCCBCB<<<@<@B@B<?DI?><
@7RKH4:00226:00230
ATCAGACACGGACACAGCAGAACACAC
+
48;;@@@;<<?BBCCBGBBBBAB@BBC
@7RKH4:00228:00234
ACGCTCGACATGCCCAGGTACAGGAG
+
;;?AAACEDBA;;;9;BB><A99599
@7RKH4:00229:00227
TATACGTCTCCTACTTAGTTGCTCAG
+
9////::2220-,,,****),,,,46
@7RKH4:00229:00232
TACTGAGCTACACACAAGA
+
99<;9@:9>=91/-,,*,,
@7RKH4:00230:00217
TACTGAGCTACACACACAGAAAGATTGGTG
+
>@AACCHCBBBCAAA?<;;BC@<<<BCBCB
@7RKH4:00230:00243
ACGAGTGCGTTCCCCATGTCGTAGGTACTC
+
9;B:;9;99@<A@B7B<<;BBBBC@:;<A@
@7RKH4:00231:00221
ACGCTCGACATGCCCAGGTACAGGAG
+
B@??BBBCCC@@@C>A@=@?@AA=@C
@7RKH4:00232:00225
ACGCTCGACATGCCCAGGTACAGGGG
+
AAABCDBCDD:;;C@CB@CBCCCFC:
@7RKH4:00233:00233
ATGCTCGACATGCCCAGGTACAGGAG
+
9:AAABDFDCCCDG;<<=<;<CC<@>
@7RKH4:00235:00201
ACGCTCGACATGCCCAGGTACAGGAG
+
=9:9?BBAAAAAAGABB?B@AAFAGA
@7RKH4:00236:00217
ACGCTCGACATGCCCAGGTACAGGAG
+
B>>?:9<CCA<<<C?;;<<CCEICC<
@7RKH4:00236:00228
CGTGTCTCTAGGCACAGGATTTGTGTAG
+
BBAAABB@@@A=@@@@>@<<<89B@@B9
@7RKH4:00237:00212
ACGCTCGACATGCCCAGGTACAGGAG
+
A;;<BCCCGCBBCDCDC8;;<9BBA@
@7RKH4:00239:00225
ATATCGCGAGGGTATGGAAGACTCTATA
+
=?@@@?>>9991<ACC@CDDC;<9AA>?
@7RKH4:00240:00202
ACGCTCGACATGCCCAGGTACAGGAG
+
B;;<CDCDECBBBC>BBEB?BAA7;;
@7RKH4:00240:00241
CGTGTCTCTAGGCACAGGATTTGTGTAGAA
+
;<1//6669==<8=44489?:6?;;1///,
@7RKH4:00242:00233
ACGCTCGACATGCCCAGGTACAGGAG
+
=;;;BCCCEDBBBC@CCBCCCCDACD
@7RKH4:00242:00236
ACGCTCGACATGCCCAGGTACAGGAG
+
>9;<ACBCDCAAADADB@;:=AA?A9
@7RKH4:00243:00217
ACGCTCGACATGCCCAGGTACAGGAG
+
1/48>BDDCB>>>CABB>??CCCA@?
@7RKH4:00249:00208
CGTGTCTCTAGGCACCAGGATTTGTGTAGG
+
9?@999@AA995111,//,/7750088//,
@7RKH4:00202:00262
TGATACGTCTCCTTCCTTAGTTACTTCA
+
B@@ADC;:<CC>AAA>A=@B>>A>@;@<
@7RKH4:00203:00250
ACGCTCGACATGCCCAGGTACAGGAG
+
:<BBDCCCCAAABH>@?@ABBAAA@B
@7RKH4:00205:00265
ACGCTCGACATGCCCAGGTACAGGAG
+
@ABBBBBCCCCBBC=BB@BBCAA>AC
@7RKH4:00206:00255
ACGCTCGACATGCCCAGGTACAGGAG
+
A9::B@BBCC@@@C>BC@C@AAHCDC
@7RKH4:00208:00278
ACGCTCGACATGCCCAGGTACAGGAG
+
>;;<CBEDCBBBCC>BB@BABCCAB:
@7RKH4:00208:00286
ACGCTCGACATGCCCAGGTACAGGAG
+
??ABBAAADBBAAB@BA?A;BBCADA
@7RKH4:00209:00287
ACGCTCGACATGCCCAGGTACAGGAGG
+
?@>@BBDCECBABBABB@BBBDGBCB@
@7RKH4:00211:00275
CGTGTCTCTAGGCACAGGATTTGTGTAG
+
CABBDDCA<<=AC<<<;:4440449;BD
@7RKH4:00213:00297
ACGAGTGCGTTCCCCATGTCGTAGGTACTC
+
=@<?;;9AAA6999,9@>ADCDCC@?9<<B
@7RKH4:00214:00272
ACAGACACGGACACAGCCAGAC
+
84444444424444***0****
@7RKH4:00226:00296
ACGCTCGACATGCCCAGGTACAGGAG
+
99;@CCCDCCBBBC>A@?BABAA?A;
@7RKH4:00227:00266
ACGCTCGACATGCCCAGGTACAGGAG
+
=9;<CCCCDDBBBE>BB?BACCCDBB
@7RKH4:00234:00274
ACGCTCGACATGCCCAGGTACAGGAG
+
BA@@BCCCDBBBBC>BB@CCB;;299
@7RKH4:00235:00253
ACGCTCGACATGCCCAGGTACAGGAG
+
A9<<CCCCEB<<=G>BA>A@A<<69A
@7RKH4:00236:00250
AGCACTGTAGCTGTCACTAGTTACTTGT
+
>>>A;;;:CCBBCAAAAAACC@BBBA@@
@7RKH4:00244:00284
ACGCTCGACATGCCCAGGTACAGGAG
+
@;:;@BBBCCCCCD@@@==<@99599
@7RKH4:00246:00254
ACGCTCAACATGCCCAGGTACAGGAG
+
9<CDCCCA=:-**0)**)*,,//573
@7RKH4:00246:00276
ACGCTCGACATGCCCAGGTACAGGAG
+
=9::@BBCCC@A@C@CB@A@AAA@BA
@7RKH4:00246:00285
ACGCTCGACATGCCCAGGTACAGGAG
+
B9;<AAA@CCCCFEACBB@@@99599
@7RKH4:00247:00271
AGCACTGTAGCTGTCACTAGTTACTTGT
+
>BCBAAACCCCCCCA>9499959A@<@@
@7RKH4:00247:00272
ACGCTCGACATGCCCAGGTACAGGAG
+
=;;<AACECCB<<919><?8999=>@
@7RKH4:00248:00252
ATCAGACACGGACACAGCAGAAC
+
=88944344424999:494865,
@7RKH4:00200:00334
ACGCTCGACATGCCCAGGTACAGGAG
+
89:;BBBBBCB@@A>ACACCAAA?B@
@7RKH4:00202:00334
ACGCTCGGACATG
+
4431///,/////
@7RKH4:00206:00340
TCTCTATGCGCTCCACATGTCTAAGGT
+
BDBCCCCDAAE?@==CBBBBCCCADAB
@7RKH4:00209:00311
ACGCTCGACATGCCCAGGTACAGGAG
+
;;89<<111;118=5=>;;:;AB?B;
@7RKH4:00212:00344
ACGCTCGACATGCC
+
=@?@@CCEDCBBBA
@7RKH4:00217:00310
ACGCTCGACATGCCCAGGTACAGGAG
+
?9;<B@@@CC<;;@:@@=@ACCDBAA
@7RKH4:00234:00320
ACGCTCGACATGCCCAGGTACAGGAG
+
88;;@@@@CCBBBB>BB@BACDE@DC
@7RKH4:00238:00344
TCTCTATGCGCTCCACATGTCTAAGGT
+
:><DFDDCDCC@A=AAAACFDDE@C@C
@7RKH4:00240:00312
ATGTCTCTACGGCACAGGATTGAGGTAGTACGGA
+
433///,,,,,*,/444244244424:::94924
@7RKH4:00245:00305
ACGCTCGACACTGCCCAGG
+
898999/7******00008
@7RKH4:00246:00316
ATATCGCGAGGTATGGAAGACTCTAGTA
+
48@@999@995444424:;;9<85....
@7RKH4:00208:00356
ACGCTCGACATGCCCAGGTACAGGAG
+
9<<<CCCCBBBBBC@CB@?>ACCABA
@7RKH4:00208:00358
TGATACGTCTCCTTCCTTAGTTACTTC
+
?=89999949924992424;D59<<=>
@7RKH4:00209:00358
ACCTCGACATGCCCAGGTACAGGAGACTG
+
997<@BABBCA??<@C@CCCBB?BC@?=@
@7RKH4:00211:00352
ACGCTCGACATGCCCAGGTACAGGAG
+
94:;CABBC9;;>>:>@<>AB<<9<C
@7RKH4:00211:00353
ATATCGCGAGGGTATGGAAGACTCTAT
+
@?BBBBC=:;;79?AA@CBCCBBBAA?
@7RKH4:00211:00360
AGCACTGTAGCTGTCACCTAGTTACGTTGTG
+
99949444BBCBA??9;8:=;;??;::::9/
@7RKH4:00213:00377
TCTCTATGCGCTCCACACTGTCTAAGGGT
+
449=@@A>A<44924444444433133,3
@7RKH4:00214:00371
TGATACGTCTCCTTCCTTAGTTACTTCA
+
BA?@?AACCDDCD?B@B@B998<BB?BC
@7RKH4:00216:00365
TAGTATCAGCCTCGCCATGACGAAGGTATTCC
+
?@@@ABCC9;:<AAAAFCCCCDC?B>B@@=@=
@7RKH4:00220:00372
ACGCTCGACATGCCCAGGTACAGGAG
+
@9;<BCCCCCAA@B>BB@A@BBE?BB
@7RKH4:00222:00357
ACGCTCGACATGCCCAGGTACAGGAG
+
>>@@DD@AADGBBC>BA?;:<BB=>9
@7RKH4:00230:00356
ACGCTCGACATGCCCAGGTACAGGAG
+
=>@BBBBCCCCBBB<@B@BBBBB599
@7RKH4:00233:00353
CGTGTCTCTAGGCACAGGATTTTTGTGTAG
+
@@@AAECAA@@=@@@>AA99999-9@>>AB
@7RKH4:00233:00398
ACGCTCGACATGCCCAGGTACAGGAG
+
B?@@CBCCDBBDEC?BB=@@CCC9;;
@7RKH4:00242:00371
TGATACGTCTCCTTCCTTAGTTACTTCA
+
CDCBBCBCECC@B@B@C@BBB?BBB?B@
@7RKH4:00244:00381
ACGCTCGACATGCCCAGGTACAGGAG
+
?9;;BBABCC;;;@<@A?CCCCFFCC
@7RKH4:00244:00398
AGCACTGTAGCTGTCACTAGTTACTTGT
+
==@?=>;CCBCDCEDDCCC<<;=CC@CC
@7RKH4:00245:00390
ACGAGTGCGTTCCCCATGTCGTAGGTACTC
+
9<A@@@A@>?6999,4449===@B=@@@@B
@7RKH4:00247:00352
ACGCTCGACATGCCCAGGTACAGGAG
+
?B>@@ABCCCCCBA<;;8;@ACB@@9
@7RKH4:00200:00421
ACGCTCGACATGCCCAGGTACAGGAG
+
998981/,,,,,//+/7793944244
@7RKH4:00201:00444
AGCACTGTAGCTGTCACTAGTTACTTGT
+
>>>9444>BBCCBBBCBBAA@<;11-1/
@7RKH4:00206:00416
ACGCTCGACATGCCCAGGTACAGGAG
+
>;94=>@9994444-4;94344424;
@7RKH4:00210:00423
AGCACTGTAGCTTTCACTAGTTTACTTGTG
+
9<C<:<BBB@C@=<>@999944-4/654..
@7RKH4:00211:00405
ACGCTCGACATGCCCAGGTACAGGAG
+
@9;<BBBCECBBCCABA?BACFEACE
@7RKH4:00212:00441
ACGCTCGACATGCCCAGGTACAGGAG
+
=9;<BCCCEDCBAA<947:@ABCBDC
@7RKH4:00216:00437
ACGCTCGACATGCCCAGGTAACAGGAG
+
@BBBBCCCB@>994-9?=@@@CAA?AC
@7RKH4:00218:00439
ACGCTCGACATGCCCAGGTACAGGAG
+
@9;<BBBBDCA@@@<@@=ACCFDACC
@7RKH4:00222:00408
ATATCGCGAGGGTATGGAAGGACTCTATAA
+
A7:<<A@@CCCADCCCAC@B=@:8343..,
@7RKH4:00224:00413
ACGCTCGACATGCCCAGGTACAGGAG
+
B@@@CDDCCC?@@CAEB@??BCEADC
@7RKH4:00224:00422
ACGCTCGACATGCCCAGGTACAGGAG
+
B@@CAAACEC<<9@:>>598@AA5<4
@7RKH4:00226:00403
ACGCTCGACATGCCCAGGTCAGGAG
+
=9;<BCCCDCAAAD>CB@BB??=@B
@7RKH4:00229:00434
ACGCTCGACATGCCCAGGTACAGGAG
+
;4:;BBBCECBAAB@BA?BBCBDDA>
@7RKH4:00235:00443
ACGCTCGACATGCCCAGGTACAGGAG
+
>@@@ACCDCCBBBCACB@BABAA>A;
@7RKH4:00236:00447
TAGTATCAGCCTCGCCATGACGAAGGTATTCC
+
<<CDC?AA@A@AAACECCDDCDA=@@@9;8<5
@7RKH4:00239:00404
ACGCTCGACATGCCCAGGTACAGGAG
+
@AAABBCCCCBBBB?AB@@@C::299
@7RKH4:00240:00410
ACGCTCGACATGCCCAGGTACAGGAG
+
888;@@@@CA@ACD<AA:<;BBBDC@
@7RKH4:00241:00410
ACGCTCGACATGCCCAGGTACAGGAG
+
?9:;DCCCDA@BBB>BB@BAB??;@A
@7RKH4:00242:00431
ACGCTCGACATGCCCAGGTACAGGAG
+
B9;<<CCCCCCCCC?CCBCAA99599
@7RKH4:00242:00439
ATATCGCGAGGTATGGAAGCACGTCATAG
+
474444444424996,/,/22,,,,,,20
@7RKH4:00243:00426
CGTGTCTCTAGGCACAGGATTTTGTGTAGA
+
>499>999A@B@B@@<969?A?4>>??999
@7RKH4:00244:00408
ACGCTCGACATGCCCAGGTACAGGAG
+
?9;:@A@BCC@@@B<@A>BABCHBC@
@7RKH4:00244:00435
ACGCTCGACATGCCCAGGTACAGGAG
+
?9:<BABBCD;<;C@CC@B>BCCACC
@7RKH4:00247:00433
ACGCTCGACATGCCCAGGTACAGGAGA
+
8;8<BB@AABBB@B>;<;<DBCC?AA@
@7RKH4:00202:00493
ACGCTCGACATGCCCCCCAGGTACAGGAG
+
;9<<BBA@@@9999999*9@?BBDDDBCB
@7RKH4:00203:00475
ACGCTCGACATGCCCAGGTACAGGAG
+
>;:;@@@@AA<<@HBDCDB@AAB699
@7RKH4:00205:00471
ACGCTCGACATGCCCAGGTACAGGAG
+
>>@@@ABBBBB@@A<AC@CCCCCBC;
@7RKH4:00211:00495
ACGAGTGCGTTCCCCCCCCCCCATGTCGTAGGTACTC
+
4;@@@@ACCD?BBBBB>BBDD"D::9AA@>>=<999:
@7RKH4:00212:00485
ACGCTCGACATGCCCAGGTACAGGAG
+
@AABBBA@AEBBBC@BB@;8999699
@7RKH4:00213:00470
ACGCTCGACATGCCCAGGTACAGGAG
+
?=@@ABBBCECBBDADB@BCCBB@B@
@7RKH4:00219:00466
ACGCTCGACATGCCCAGGTACAGGAG
+
B:;;CDCCCCBBBCACBAAAACCBCB
@7RKH4:00220:00479
ACGCTCGACATGCCCAGGTACAGGAG
+
4478499==A@CBB<BA<9899969@
@7RKH4:00222:00487
ACGCTCGACATGCCCAGGTACAGGAG
+
88;;AAABECCCCEABA>@@A?A?@>
@7RKH4:00222:00497
ACGCTCGACATGCCCAGGTACAGGAG
+
>>@@BBCCCC??@C@CB?A?ABCABC
@7RKH4:00225:00450
ACGCTCGACATGCCCAGGTACAGGAGA
+
??@AAECCCCCBBCACF?BAC<95999
@7RKH4:00226:00494
ACGCTCGACATGCCCAGGTACAGGAG
+
=>>99999999899-44247999=?=
@7RKH4:00227:00456
ACGCTCGACATGCCCAGGTACAGGAG
+
8;ABBCCCDDBBBB?BBEAABCE@DC
@7RKH4:00227:00467
ACGCTCGACATGCCCAGGTACAGGA
+
B;;;@A999>@99919B>BBCDIBC
@7RKH4:00227:00479
AGCACTGTAGCTGTCACTAGTTACTTGT
+
=AACAAABBEAAACCCBEBA@<BA==@@
@7RKH4:00228:00455
TGATACGTCTCCTTCCTTAGCTTGACTTCA
+
>9;8@@<<<4;89292486///,//000,/
@7RKH4:00228:00469
ACGCTCGACATGCCCAGGTACAGGAG
+
??@@BBDCCAA@AB>BC=@?CEE?AB
@7RKH4:00228:00479
ATATCGCGAGGGTATGGAAGACTCTAT
+
BDB@AABABAB<@ABBAC@CIAAABA7
@7RKH4:00228:00490
ACGCTCGACATGCCCAGGTACAGGAG
+
C9:;BB@?B@;<<B<AB?BBCFFCCA
@7RKH4:00232:00491
ACGCTCGACATGCCCAGGTACAGGAG
+
89:;CBCCCCBBBB@CA@CADAAA@B
@7RKH4:00233:00489
ATCAGACACGGACACAGCC
+
;88999844497//////,
@7RKH4:00233:00495
TCTCTATGCGCTCCACATGTCTAAGGT
+
@@?ABA=<=BBBG;<<A@<<9AB5;79
@7RKH4:00235:00478
ACGCTCGACATGCCCAGGTACAGGAG
+
>>@@@BCBCCB@@?<@B@BBCBDDBB
@7RKH4:00236:00466
TCCTATGCGCTCCACATGTCTAAGGT
+
9<8;ABBDD@?@?B@AA<=;@B>G><
@7RKH4:00244:00489
ACGCTCGACATGCCCA
+
?=<@A?@ADCCCCC@C
@7RKH4:00245:00462
ACGCTCGACATGCCCAGGTACAGGAG
+
=;;<@CCCCBCAAB>CBE@?@AA=>=
@7RKH4:00246:00454
ACGCTCGACATGCCCAGGTACAGGAG
+
B;;<BBAACBA@AA>AC@CCCDIDE<
@7RKH4:00248:00485
ACGCTCGACATGCCGCAGTACAGGAG
+
9>:<<CCCDC;;;51110../999::
@7RKH4:00200:00527
ACGAGTGCGTTCCCATGTCGTAGGTACTC
+
==>B@@@>@@59919B@ABCC;;7;BA@@
@7RKH4:00201:00521
ATCAGACACGGACACAGCAGAACAGCA
+
873449744424;44444444244444
@7RKH4:00203:00515
ACGCTCGACGATGACCAGGTACAGGAG
+
943499;44449///,//,///44244
@7RKH4:00203:00529
ACGCTCGACATGCCCAGGTACAGGAG
+
=;;<BCCCDCCCCCADB@BBADDBD@
@7RKH4:00209:00520
ACGCTCGACATGCCCAGGTACAGGAG
+
=;:;B@@ACCBBBCACB@CABDFFDA
@7RKH4:00209:00541
ACGCTCGACATGCCCAGGTACAGGAG
+
8=?@BCCCDCBBCB>BBEBBCCCAC@
@7RKH4:00210:00533
TCTCTATGCGCTCCACATGTCTAAGGT
+
BCCBBBBBBDDBD@DBBBBBCBC=AC@
@7RKH4:00212:00509
ACGCTCGACATGCCCAGGTATACAGGAGA
+
9889994/////88+/,*/.../885644
@7RKH4:00212:00529
ACGCTCGACATGCCCAGGTACAGGAG
+
=8:;;@@ACEAA@C@CC@BABCD?B@
@7RKH4:00216:00520
ATCAGACACGGACACCAGCA
+
8334:97444244//,//,0
@7RKH4:00216:00542
ATCAGACACGGACACAGCAGAACACAC
+
=;@B;;;BCB?BBCCCDDBEA?AB?>A
@7RKH4:00220:00532
ACGCTCGACATTGCCCAGGTACAGGAGA
+
?@?CB;==DBC@CCD<A@=A>---+-,-
@7RKH4:00220:00547
ACGCTCGAGCCCAGGTACAGGAG
+
9<BBA>@@999199@AAA<<9;@
@7RKH4:00222:00535
TCTCTATGCGCTCCACACTGGTCTAAGGGTAC
+
9<99:;B9<9>@@5991/11,//.66;?:331
@7RKH4:00222:00549
ACGAGTGCGTTCCCATGTCGTAGGTACTC
+
9989494449244-49;444477779943
@7RKH4:00224:00518
ACGCTCGACATGCCCAGGTACAGGAG
+
=@?@BBBCCB;<<HAED@CCCDC7;<
@7RKH4:00226:00541
AGCACTGTAGCTGTCACTAGTTACTTGT
+
=>>AA@@AAEELCCCB;87//,1=?-9<
@7RKH4:00228:00540
ACGCTCGACATGCCCAGGTA
+
1/./444468,,,2*,,*,4
@7RKH4:00232:00503
ACGCTCGACATGCCCAGGTACAGGAG
+
=@@@BCCDGCBBBC@CC@BABAA>AA
@7RKH4:00235:00529
ACGCTCGACTTGCCCAGGTACAGGAG
+
>>@AEDDDCDABBB?AB@BAA?@=@B
@7RKH4:00236:00525
ACGCTCGACATGCCCAGGTACAGGAG
+
?;;<CCCDCA@ABC>CB@BBBCF@B>
@7RKH4:00238:00516
ACGCTCGACATGCCCAGGTACAGGAG
+
9<BCCCCCCB999C>BB@B?BBCACA
@7RKH4:00240:00535
ACGCTCGACATGCCCAGGTACAGGAG
+
=9:;BBBBBCCCCE@B@>ACCDCFDC
@7RKH4:00240:00545
ACGCTCGACATGCCCAGGTACAGGAG
+
=@?@AA<<<999>@<@B?A@A<959B
@7RKH4:00247:00548
ACGCTCGACATGCCCAGGTACAGGAG
+
B?<?DBAABCCBBC@CC@B>AAC?AA
@7RKH4:00249:00502
ACGCTCGACATGCCCAGGTACAGGAG
+
>@@@CBCCBBBBBB>CB@A@A::299
@7RKH4:00249:00505
ACGCTCGACATGCCCAGGTACAGGAG
+
B;;<BBCCDECCCC@BC@CABCDACB
@7RKH4:00249:00508
ACGCTCGACATGCCCAGGTACAGGAG
+
?A@BCCCCCBBBBB>BB@??AFD@AB
@7RKH4:00249:00548
ACGCTCGACATGCCCAGGTACAGGAG
+
@9;<<AABDCAAAC?BB@BACEEACC
@7RKH4:00200:00564
ACGCTCGACATGCCCAGGTACAGGAG
+
9;@ACCDDCA=?BC@CB@C@AADAAA
@7RKH4:00202:00596
TGATACGTCTCTTCTTAGCTTACTTCA
+
>>>>999991//,,,22,,,0///,44
@7RKH4:00203:00581
AGCACTGTAGCTGTCACTAGTTACTTGT
+
?BCB@AACBBBCBBBA9999859@@5<>
@7RKH4:00204:00574
ACGCTCGACATGCCCAGGTACAGGAG
+
??>@DDBCDB===A@CB@BABCCCBC
@7RKH4:00206:00580
ACGCTCGACATGCCCAGGTACAGGAG
+
=@@@@CCCCBB@@@9=:9=;AABDBB
@7RKH4:00206:00591
ACGCTCGACATGCCCAGGTACAGGAG
+
=9;;ACBCAA@BBB>BB?BBCCFADA
@7RKH4:00207:00584
ACGCTCGACATGCCCAGGTACAGGAG
+
>@ABBBBBBCBBBB>BB@BACCC?B@
@7RKH4:00208:00590
AACGCTCGACATGCCCCCCCC
+
42438999BB@9999999998
@7RKH4:00211:00563
ACGCTCGACATGCCCAGGTACAGGAG
+
B9:<CBBABG@AAC@BB?B@AACECC
@7RKH4:00212:00551
ATCAGACACGGACACAGCAGAACAGCAC
+
:83449.///,,,,////6442444433
@7RKH4:00215:00585
ACGCTCGACATGCCCAGGTACAGGAG
+
98;999>99<<ABB?@@=@;<<BABC
@7RKH4:00215:00589
TCTCTATGCGCTCCACATGTCTAAGGT
+
;9?BCCCBCCEDCEC<:;AABBC@C@C
@7RKH4:00216:00562
ACGCTCGACATGCCCAGGTACAGGA
+
99?999@=?>9444-48889===;=
@7RKH4:00216:00580
ACGCTCGACGATGACCAGGTACAGGAGA
+
88349994449944/,//,/////5/44
@7RKH4:00217:00592
ACGCTCGACATGCCCAGGTACAGGAG
+
=@@@CCCGCBA=AA@BA@BACAA=@A
@7RKH4:00219:00599
ACGCTCGACATGCCCAGGTACAGGAG
+
9;;;@CBBBBBBCB?BC?BBBDE@E@
@7RKH4:00222:00567
ACGCTCGACATGCC
+
>@@@CCCBCC?>=@
@7RKH4:00222:00573
TAGTATCAGCCTCGCCATGAAGGTATTCC
+
>=;;9@:@;;;;AAB?BBCGCI@BBB@CA
@7RKH4:00222:00596
ACGCTCGACATGCCCAGGTACAGGAG
+
>=>?ABCCEBA99978:9=;AAC?A;
@7RKH4:00226:00571
ATATCGCGAGGGTATGGAAGACTCTAGTAG
+
98999>>9999-9@@A>C@B?;;94.....
@7RKH4:00227:00550
ACGCTCGACATGCCCAGGTACAGGAG
+
?;;;DCBBBC;<;HB@@=@:<;BECA
@7RKH4:00228:00558
ACGCTCGACATGCCCAGGTACAGGAG
+
=;:<@CBCCCBBBD@GDB?>AFCAC@
@7RKH4:00229:00586
ACGCTCGACATGCCCAGGTACAGGAG
+
=;;;BB@@BBA@@@>AECDCCFF?B;
@7RKH4:00229:00588
ACGCTCGACATGCCCAGGTACAGGAG
+
?>:<<CCCEBCCBB@CB@B>AA?;=@
@7RKH4:00230:00598
ACGCTCGACATGCCCAGGTACAGGAG
+
=9;;BBCBCGAAAC>BB>@@ABB;>>
@7RKH4:00231:00569
TCTCTATGCGCTCCACATGTCTAAGGT
+
CCCCBBBBBDCCB?B=@A=<9BD5969
@7RKH4:00233:00567
ATCAGACACGGACACAGCAGAACACAC
+
97@=99:@BA=@B;<;BBBBB>BCBBB
@7RKH4:00233:00577
AACAGCTTCGACATGCCCAGG
+
/,////424;@BCBBB@7884
@7RKH4:00235:00551
ACGAGTGCGTCCCATGCTCGTAG
+
8=794444444;599:4//////
@7RKH4:00235:00580
ACGCTCGACATGCCCAGGTACAGGAG
+
?@;<<CDBB<<<AC@BCBCBBEG?BC
@7RKH4:00242:00585
TGATACGTCTCCTTCCTTAGCTTACTTCA
+
BBBBCC?==CB@C=1,/7<111:82226/
@7RKH4:00246:00550
ACGCTCGACATGCCCAGGTACAGGAG
+
?AABBBAADCCCBCACCABABBB>A9
@7RKH4:00248:00571
ACGCTCGACATGCCCAGGTACAGGAG
+
B?>@BA@@AEAAAC@CC@BACCFACB
@7RKH4:00249:00589
ACGCTCGACATGCCCA
+
9<@ACCBBECAAAC?C
@7RKH4:00202:00649
ACGCTCGACATGCCCA
+
9;@ABCCCEC@@@B@C
@7RKH4:00206:00607
ACGCTCGACATGCCCAGGTACAGGAG
+
=9;<BBBGECBBBE@BA?BABBB?A@
@7RKH4:00206:00625
TACTGAGCTACACACACAGAAAGATTGGTG
+
>>ADAADCBC96://1/////+47777:76
@7RKH4:00207:00644
ACGCTCGACATGCCCAGGTACAGGAG
+
=;;<ACCCECBBBD@BB?::<CC?BB
@7RKH4:00214:00621
ACGCTCGACATGCCCAGGTACAGGAG
+
A::;ACCCCCBBBC@CB?BBDDD@B@
@7RKH4:00215:00607
ACGCTCGACATGCCCAGGTACAGGAG
+
=9;;CBBBCCA@@C@BA?B@AAC@BA
@7RKH4:00215:00647
ATATCGCGTACGGTATGGAAG
+
48;8492,,,,,*,0,/,/,/
@7RKH4:00216:00627
ACGCTCGACATGCCCAGGTACAGGA
+
:<@@CBCCCCB@@@<@@>;;<B@:<
@7RKH4:00219:00627
ACGCTCGACATGCCCAGGTACAGGAG
+
//7;BBAABEBBBCADNA<;<AB=>9
@7RKH4:00220:00635
TAGTATCAGCCTCGCCACTGACGAAGGTATTCC
+
/44;44<B@@=A<<9?;9444:998=9444242
@7RKH4:00222:00643
ACGCTCGACATGCCCAGGTACAGGAG
+
B9;<;AAADBBBBCBCC@BBBEF?BB
@7RKH4:00224:00601
ACGCTCGACATGCCCAGGTACAGGAG
+
9;;;AAACDCAAAE@CC@CCCCCABB
@7RKH4:00225:00634
ACGCTCGACATGCCCAGGTACAGGAG
+
4;;<CCAAACBBBC;<<B@?@<<699
@7RKH4:00225:00638
ACGCTCGACATGCCCAGGTACAGGAG
+
?9:;C?@@CCBBBB>@=?BBCCNBD<
@7RKH4:00227:00630
ACGCTCGACATGCCCAGGTACAGGAG
+
?9:;@@@@CC@@AB>BC@CCCFDACC
@7RKH4:00228:00623
ATCAGACACGGACACAGCAGAACACAC
+
A@ABAA@CCB@DAABCBBBCE@CBAAC
@7RKH4:00230:00625
ACGCTCGACATGCCCAGGTACAGGAG
+
49?AACBCGC?@@B@BB??>BCCBD?
@7RKH4:00230:00639
ATCAGACACGACACA
+
487444.///,,,//
@7RKH4:00233:00617
ACGCTCGACATGCCCAGGTACAGGAG
+
A9;<CCBABA;<>CACC@CCC;;599
@7RKH4:00234:00628
CGTGTCTCTAGGTACAGGATTTGTGTAG
+
9=ABCCBB<;;>@A?@C<89919@@@@@
@7RKH4:00236:00628
ACGCTCGACATGCCCAGGTACAGGAG
+
=489<<9<DHAACE?BB?BCCBBBC;
@7RKH4:00237:00631
ACGCTCGACATGCCCAGGTACAGGAG
+
=9;;AA<<@CCCCCABD?BC<<<>A9
@7RKH4:00239:00609
ACGCTCGACATGCCCAGGTACAGGAG
+
9;?@BBBBCHAA@CBCB@A>BBB7;;
@7RKH4:00239:00625
ACGCTCGACATGCCCAGGTACAGGAG
+
99?CBBBDFBAAACBCC=@@ECC?B;
@7RKH4:00240:00624
ACGCTCGACATGCCCAGGTAGACAGG
+
9<@ACCCEDCAAAB>@?<;001-,,*
@7RKH4:00242:00636
ACGCTCGACATGCCCAGGTAAGCAGGA
+
>?84494949997:5722,,*,,,,00
@7RKH4:00244:00631
ACGCTCGACATGCCCAGGTACAGGAG
+
A?@ABCCCCB@ABEA@@>?AAAADAB
@7RKH4:00246:00646
ACGCTCGACATGCCCAGGACAGGAAGA
+
A;;:@@@;@999=@;8886644,.,..
@7RKH4:00248:00603
ACGCTCGACATGCCCAGGTACAGGAG
+
A;;<CDCCCCCBBB=A@>B;<<BBBB
@7RKH4:00249:00630
ACGCTCGACATGCCCAGGTACAGGAG
+
;9;<CCCCCEBBBCACB@;8=FFACA
@7RKH4:00249:00647
TGATACGTCTCCTTCCTTAGCTTACTTCA
+
B@ABCCAAACB<?51,1,11//7:88744
@7RKH4:00200:00663
ACGCTCGACATGCCCAGGTACAGGAG
+
==<@@BBAAAAABB=BC@CBCAA=AB
@7RKH4:00200:00688
ACGCTCGACATGCCCAGGTACAGGAG
+
=9;<BCCCCCCBBB>AA?BABCDECC
@7RKH4:00201:00696
CGTGTCTCTAGGCACAGGATTTGTGTAG
+
BBCBBBCCBBB@B?=9@<99909@@?AB
@7RKH4:00203:00661
ACGCTCGACATGCCCAGGTACAGGAG
+
:;BAAD<<?ECCCC>CDBD@AAC@CE
@7RKH4:00206:00652
ACGCTCGACATGCCCAGGTACAGGAG
+
:4:<BBBBDC@@@C@CB@A?AAE@BA
@7RKH4:00208:00667
ACGCCGACATGCCCAGGTACAGGAG
+
BB@@@BCBC@@ADCCD?BBBBB@BB
@7RKH4:00209:00686
CGTGTCTCTAGGCACAGGTTTTGTGTAGGA
+
4444444>94424444:2444,44444424
@7RKH4:00210:00665
ACGCTCGACATGCCCAGGTACAGGAG
+
=9:<<BCCDCBBBD@DB?BBBBCAC?
@7RKH4:00211:00687
AGCACTGTAGCTGTCACTAGTTACTTGT
+
?=@@ACACCCCBDCCC@@AA@<9@@7;<
@7RKH4:00213:00674
ACGCTCGACATGCCCAGGTACAGGAG
+
9;@@BBBBDCA??@<@=>ABCCCAC@
@7RKH4:00216:00681
TCTCTATGCGCTCCACACTGGTCTAAGG
+
894449944449@;9988//,//66,31
@7RKH4:00216:00694
ACGCTCGACATGCCCAGGTACAGGAG
+
>@@@BCCCDABBCC?CB?BBCDD@CB
@7RKH4:00217:00664
ACGCTCGACATGCCCAGGTACAGGAG
+
B9;<CCBCCCCCCCBCB@B?@AD@BC
@7RKH4:00219:00668
ACGCTCGACATGCCCAGGTACAGGAG
+
=9;<ABCCDCCBBC>CB@BABEE@B=
@7RKH4:00219:00685
TGATACGTCTCCTTCCTTAGTTACTTCA
+
BBBB9<<CB9?597;5<@CCD@DBD?BC
@7RKH4:00220:00662
ATATCGCGAGGGTATGGAAGC
+
48;>>=6////+////7:711
@7RKH4:00222:00666
ACGCTCGACATGCCCAGGTACAGGAG
+
@???BBBCCC@@@E@CC>@@BBB@BA
@7RKH4:00222:00667
ACGCTCGACATGCCCAGGTACAGGAG
+
?9;;CCBCEBBCCD>DB@BABCC@B>
@7RKH4:00223:00688
ACGCTCGACATGCCCAGGTACAGGAG
+
>@@@CCCCCCAAABBBC?BBBCDCCB
@7RKH4:00225:00662
ACGCTCGACATGCCCAGGTACAGGAG
+
B9;<CCCCCCBBCDABB?AABECAC;
@7RKH4:00228:00692
ACGCTCGACATGCCCAGGTACAGGAG
+
=@@BCBBCCB@@?B=BBAB@BCDBC;
@7RKH4:00230:00665
CGTGTCTCTAGGCACATGGATTTGTGTAGA
+
49@>?>9999958111//,/77+///69?=
@7RKH4:00230:00686
ACGCTCGACATGCCCAGGTACAGGAG
+
A99<DCCCCDCBBB>@?=@ACDH?BA
@7RKH4:00231:00659
GTCTTGTTGGTATCACCGAACACT
+
291/,//,/,////9:944246..
@7RKH4:00232:00678
ACGCTCGACATGCCCAGGTACAA
+
9834?999<<1///+/<,-.//,
@7RKH4:00234:00671
ACGCTCGACATGCCCAGGTACAGGAG
+
9<;<@BBBBCCBBB>BC@C@ADCAEB
@7RKH4:00236:00671
ACGCTCGACATGCCCAGGTACAGGAG
+
C<;<BCAAACA@@A<;98;@BBDCCC
@7RKH4:00236:00674
ACGCTCGACATGCCCAGGTACAGGAG
+
4;;;@BBBBBBCCC@CC@98<CC?B;
@7RKH4:00237:00679
ACGCTCGACATGCCCAGGTACAGGAG
+
A9;<@BCBCCA@>>:>>;98<CE699
@7RKH4:00239:00676
ATATCGCGAGGGTATGGAAGACTCTATAGA
+
:<A@@B<<9;B=9;9B>B>A@;>716....
@7RKH4:00239:00686
ACGCTCGACATGCCCAGGTACAGGAG
+
9;;<AAABCAA@BA:>@<989AA=9<
@7RKH4:00240:00665
ACGCTCGACATGCCCAGGTACAGGAG
+
=9;<BCBBBD<<<CABB?B:<<B511
@7RKH4:00244:00681
TGTACGTCTCCTTTCTTAGTTACTTCA
+
9;AAEDCB@@59919@59=B?BCB?CC
@7RKH4:00244:00683
ACGCTCGACATGCCCAGGTACAGGAG
+
998;CCBBBBCCED@BB?@@ABB?A;
@7RKH4:00246:00665
ACGCTCGACATGCCCAGGTACAGGAG
+
>9:;<@@@CB<99919>;9;<CEBCD
@7RKH4:00246:00684
ACGCTCGACATGCCCAGGTACAGGAG
+
==@@BDDCCCEBBD@BB@BACBC@B;
@7RKH4:00246:00695
ACGCTCGACATGCCCAGGTACAGGAG
+
?AABABCCBBBCCE>CBAB@BDD;=;
@7RKH4:00247:00666
ACGCTCGACATGCCCAGGTACAGGAG
+
=9;<CCCCCB@@@D@CB@B8;=CABB
@7RKH4:00247:00698
TAGTATCAGCCTCGCCATGACGAAGGTATTCC
+
BBCBAAA@8928>>A=A@BBBAA=@>B;<;<=
@7RKH4:00248:00684
ATCAGACACGGACACAGCAGAACACACAGA
+
;;?@>?>>@>8:<--,,,28878==77;1.
@7RKH4:00249:00692
ACGCTCGACATGCCCAGGTACAGGAG
+
B?>??B@@AAAAAEACC?ABCCFBDC
@7RKH4:00204:00704
TGATACGTCTCCTTCCTTAGTTACTTCA
+
ABBBBBBCC@@8:69?B?@@A>A;;7;D
@7RKH4:00204:00707
TCTCTATGCGCTCCACATGAAGGTAATG
+
@AADCCBDCBC::;<CCCCC@C@CB>@A
@7RKH4:00205:00701
TACTGAGCTACACACACGAGA
+
B@B=?@A994;88/1////,*
@7RKH4:00208:00736
ACGCTCGACATGCCCAGGTACAGGAG
+
9;;<CCCDCC@@AHACB?B@AAN@CC
@7RKH4:00208:00737
ACGCTCGACACTACCAGGTACAGGAG
+
@974;9//1/////,/42449;@@BB
@7RKH4:00209:00703
ACGCTCGACATGCCCAGGTACAGGAG
+
4;;<CCAAACCCCC?CB@BAADG@CB
@7RKH4:00212:00722
AGCACTGTAGCTGTCACTAGTTACTTGT
+
4:>9<=CAAAB@;<<<;<BA@;A<929?
@7RKH4:00212:00730
ACGCTCGACATGCCCAGGTACAGGAG
+
@@@@@@A@A@@99919>6;;CBB?B<
@7RKH4:00213:00737
ACGCTCGACATGCCCAGGTACAGGAG
+
A9:;BABBCC@@@B>@B>BBCCD@CC
@7RKH4:00214:00744
CGTGTCTCTAGGCACAGGATTTGTGTAG
+
BBABCC@AAAB>BCBBBAAAA?AAA999
@7RKH4:00215:00749
ACGCTCGACATGCCCAGGTACAGGAG
+
B?@?BBBDCBBB?B?BB@B?AAC?B@
@7RKH4:00216:00735
ATATCGCGAGGGTATGGAAGCACTCTAGT
+
934=8499999-499;9=<9444337111
@7RKH4:00220:00705
ACGCTCGACATGCCCAGGTACAGGAG
+
A??@BBBBC@AAAN@GC@BBCJFAC;
@7RKH4:00221:00745
CGTGTCTCTAGGCACAGGATTTGTGTAG
+
@==@BA;<<GCACBCCC@;;;7<?@?@C
@7RKH4:00225:00710
ACGCTCGACATGCCCAGGTACAGGAG
+
9;;<CABBBB>@@B>BB@CBCDC?B@
@7RKH4:00226:00711
ACGCTCGACATGCCCAGGTAC
+
BB@BCICCC@;<;>:>@798>
@7RKH4:00234:00701
ACGCTCGACATGCCCAGGTACAGGAG
+
A9;<CCCCDCBBBC@CC@CBCECFC@
@7RKH4:00234:00744
TACTGAGCTACACACACAGAAAGATTGGT
+
B@AACCCDCBBBBBBAAB@@@<@@?<@?A
@7RKH4:00235:00713
ACGCTCGACATGCCCAGGTACAGGAG
+
>=@@BBBAC@@@@C>@B?BBCAA?AD
@7RKH4:00236:00746
ACGCTCGACATGCCCAGGTACAGGAG
+
;;?ABBBACAAAAC@CK:;;>99599
@7RKH4:00237:00708
ACGCTCGACATGCCCAGGTACAGGAG
+
>;;<C@@ADC;;;@<>>;@?AAFCGC
@7RKH4:00237:00728
TACTGAGCTACACACACAGAAAGATTGGT
+
BAAABBCBABBCBAAABCCCCB?<<>B@B
@7RKH4:00238:00709
AGCACTGTAGCTGTCACTAGTTACTTGT
+
=@AB<::;EEECBBDCAAA992999599
@7RKH4:00240:00727
ATATCGCGAGGGTATGGAAGACTCTATA
+
9;CCCCCBBBC?CCAB899;AAA@AAF?
@7RKH4:00243:00722
ACGCTCGACATGCCCAGGTACAGGAG
+
@9;<CCBBEHAAAC?BB?BBCCDFDD
@7RKH4:00243:00744
ACGCTCGACATGCCCAGGTACAGGAG
+
?9:<@CCCCBBB@@<@@=?BCCD@BE
@7RKH4:00244:00746
ACGCTCGACATGCCCAGGTACAGGAG
+
=9;<=BBCB<<99919959;<9A@B<
@7RKH4:00246:00732
ACGCTCGACATGCCCAGGTACAGGAG
+
9<@ACCAAACBCCB@BA@BBD??=@@
@7RKH4:00248:00721
ACGCTCGACATGCCCAGGTACAGGAGA
+
BA@ADCCCBA=88819><>>>996999
@7RKH4:00200:00770
TGATACGTCTCCTCCTTAGCTTACTTCAG
+
99;@BAA@:;<-1/,/76//424442444
@7RKH4:00201:00762
ACGCTCGACATGCCCAGGTACAGGAG
+
?9:;ABCCCCBBBB>BB?BACDFBFB
@7RKH4:00203:00777
CGTGTCTCTAGGCACAGGATTTGTGTAG
+
B??@BB?AACCADC@>==99909?>@CB
@7RKH4:00203:00781
TGATACGTCTCCTTCCTTAGTTACTTCA
+
ACCCDC::;BB8<>=@E@DCC@CCC@C>
@7RKH4:00205:00790
ACGCTCGACATGCCCAGGTACAGGAG
+
C<;<CCBBBDCDDDBDD?BBBBB>A9
@7RKH4:00206:00779
ACGCTCGACATGCCCAGGTACAGGAG
+
A9:<ABBCECCCCC>BA>=;====@@
@7RKH4:00207:00759
ACGCTCGACATGCCCAGGTACAGGAG
+
?9;<CECCDHAAAD>CB@BACCD@FD
@7RKH4:00207:00763
ACGAGTGCGTTCCCATGCTCGTAGGTACGT
+
998989449;8;B:>>1/,,,,,/,.8/..
@7RKH4:00209:00764
ACGCTCGACATGCCCAGGTGACAGGAGA
+
:9?B=;;9:@A944-4;9447>>@299;
@7RKH4:00211:00767
AGCACTGTAGCTGTCACTAGTTACTTGT
+
ABBAAADCAAACAA;<99944249989=
@7RKH4:00211:00783
ACGCTCGACATGCCCAGGTACAGGAG
+
=>@@@BBBC<<<@C>BB@CCC=>><C
@7RKH4:00217:00793
TGATACGTCTCCTTCCTTAGTTACTTCA
+
A99<CC;;;BA;?69599>A@@B:::8/
@7RKH4:00219:00780
ACGCTCGACATGCCCAGGTACAGGAG
+
=9<<DCCCC;A944-4424799A?@9
@7RKH4:00220:00791
ATATCGCGAGGTATGGAA
+
434444/6//,/672*,*
@7RKH4:00224:00750
ACGCTCGACATGCCCAGGTACAGGAG
+
9;79=>>AA@ADCE?BCACCCDDABB
@7RKH4:00228:00765
ACGCTCGACATGCCCAGGTACAGGAG
+
?;;<CCCCEC?@@A<@=?BCCCCACC
@7RKH4:00230:00792
ACGCTCGACATGCCCAGGTACAGGAG
+
9;@@@@AABC<=<D@CC@CCCAA=AA
@7RKH4:00231:00771
ACGCTCGACATGCCCAGGTACAGGAGA
+
><;<CGBBBCCCCC>BB??>?996999
@7RKH4:00232:00790
CGTGTCTCTAGGCACAGGATTTTGTGTAG
+
B9:<EA@ABCD@CCC9>;9999/9@>;<<
@7RKH4:00233:00760
ACGCTCGACATGCCCAGGTACAGGAG
+
??@@CCCCDB@@=B@BBA@?ABD=?=
@7RKH4:00233:00776
ATATCGCGAGGGTATGGAAGACTCTAT
+
97;449999@@0944824244333617
@7RKH4:00234:00797
ATCAGACACGGACACCAGCAGAA
+
9378943498244//,////,20
@7RKH4:00235:00756
ACGCTCGACATGCCCAGGTACAGGAG
+
AC<???=@BCAAAE@BB@B;<<D?BB
@7RKH4:00235:00760
ACGCTCGACATGCCCAGGTACAGGAG
+
=9;<ACDDCCC@@@<@?>BABDE@B;
@7RKH4:00236:00780
ACGCTCGACATGCCCCCCCCCAGGTACAGGAGACT
+
>=??@8999@@@CHCCCCCC"@@=;84992//6/1
@7RKH4:00238:00766
ACGCTCGACATGCCCAGGTACAGGAG
+
=;;<@@@BAAACCC<AB?A@AAA=@>
@7RKH4:00239:00755
ATATCGCGAGGTATGGAAGCACTCTAGTA
+
884484////,/77858568843371111
@7RKH4:00239:00772
ACGCTCGACATGCCCAGGTACAGGAG
+
BA??BBBCDCBBBB>BB@BBBCEAC?
@7RKH4:00240:00787
ACGCTCGACATGCCCAGGTACAGGAG
+
44;;CCBBCA:<<C>AA@CBC<<9;A
@7RKH4:00242:00761
ATCAGACACGGACACAGCAGAACACAC
+
>@AB;;;BBB?BCCECEBBBB@BBAAB
@7RKH4:00242:00762
ACGCTCGACATGCCCAGGTACAGGGAG
+
A??@BCCDCCAAAC>BC@BACBBB?B=
@7RKH4:00246:00762
ACGCCGACATGCCCAGGTACAGGAG
+
>;;<@CCBBBCCDACC@CCCCB@B?
@7RKH4:00246:00786
ACGCTCGACATGCCCAGGTACAGGAG
+
4434998994/,,,*,,*,,/885==
@7RKH4:00246:00799
CGTGTCTCTAGGCACAGGATTTGTGTAG
+
=@@CCCCCCDC@B@@>>>99919@@@AC
@7RKH4:00247:00756
ACGCTCGACATGCCCAGGTACAGGAG
+
?>@ACBCCA@?ABG@CB@AACFD@CB
@7RKH4:00249:00775
ACGCTCGACATGCCCAGGTACAGGAG
+
?9;<CBCCCBBBBB>BB@BBCBB===
@7RKH4:00249:00781
ACGCTCGACATGCCCAGGTACAGGAG
+
A?@BAABBCCCBBB?BB?BB<<<@BA
@7RKH4:00200:00827
ACGCTCGACATGCCCAGGTACAGGAG
+
=;;;BBBCCECBBC>CB?BCCAA>AC
@7RKH4:00201:00845
ACGCTCGACATGCCCA
+
BAABBBBCCC<<<E@C
@7RKH4:00202:00835
ACGCTCGACATGCCCAGGTACAGGAG
+
@@@ADBBCCB??@E?BA?BBCBB?BB
@7RKH4:00204:00807
ACGCTCGACATGCCCAGGTACAGGAG
+
>=@@BBBCHCB?=A=BA@BBCBBDAA
@7RKH4:00207:00837
TGATACGTCTCCTTCCTTAGCTTGACTTCA
+
48>89:4499:9:898996666,//,000/
@7RKH4:00209:00815
ACGCTCGACATGCCCAGGTACAGGAG
+
>@@@CCBBBCBAAA=@@<=>BBB=B;
@7RKH4:00214:00801
TCTACTATGCGCTCCGACATGTCTAAGGT
+
-,,,,,7;<>11/1,,,,,///89=89;9
@7RKH4:00214:00805
ACGCTCGACATGCCCAGGTACAGGAG
+
9<@@CBBCCC>@AB>BC@CBCCE@CC
@7RKH4:00217:00802
ACGCTCGACATGCCCAGGTACAGGAG
+
49?@@@@@AA;99@:995<;DBBBCB
@7RKH4:00217:00811
ACGCTCGAATGCCCAGGTACAGGAG
+
A>@AAAAAAIBBCBBC@D@@;8488
@7RKH4:00217:00814
ACGCTCGACATGCCCAGGTACAGGAG
+
@9:;CBBCDCBBBC@CB=@@CCDCC@
@7RKH4:00217:00845
ATATCGCGAGGGTATGGAAGACTCTAT
+
BABBBCCBDGB?BB??>AACCADB???
@7RKH4:00218:00812
ACGCTCGACATGCCCAGGTTACAGGAGA
+
=@@;;;<<9@@:;<811,1,.2,,*///
@7RKH4:00220:00814
AGCACTGTAGCTGTCACTAGTTACTTGT
+
=BBBC===CCDCCEDB;;<;;59A@5<<
@7RKH4:00220:00824
TCTCTATGCGCTCCACATGTCTAAGGT
+
BB::DDDCECCBB?BBBCCECDF?B?B
@7RKH4:00221:00827
ACGCTCGACATGCCCAGGTACAGGAG
+
=@@@;;<CDAAABG<AB?BBCECBCC
@7RKH4:00222:00808
TACTGAGCTACACAACAC
+
444444;444;8/-*,,,
@7RKH4:00224:00827
ACGCTCGACATGCCCAGGTACAGGAG
+
9;;<BCCCCCBBBC@CB@BACBDDBB
@7RKH4:00226:00827
ACGCTCGACATGCCCAGGTACAGGAG
+
9<<<CCAAADEDDC@CC@CBBAA?@A
@7RKH4:00229:00830
ACGCTCGACATGCCCAGGTACAGGAG
+
9@>ACDCCCCB;;;89>=@ABCB@CB
@7RKH4:00231:00802
ACGCTCGACATGCCCAGGTACAGGAG
+
??@ACCCCCB:;<E>BC?BBBFHADA
@7RKH4:00231:00809
ATATCGCGAGGGTATGGAAGACTCTATAG
+
?>CBCBBAAAD?CCCB998;@><>:::7>
@7RKH4:00232:00805
ACGCTCGACATGCCCAGGTACAGGAG
+
=@@@CBBCCC@AAG@CB@CCCCCACB
@7RKH4:00235:00812
ACGCTCGACATGCCCAGGTACAGGAG
+
=;<<CCCCEC@@@C>CB@A@BCCAB?
@7RKH4:00235:00833
ACGCTCGACATGCCCAGGTACAGGAG
+
9;ABBBBECB@@AA=BB@@>A??;@@
@7RKH4:00235:00837
ACGCTCGACATGCCCAGGTACAGGAG
+
BBAAAA@AGC<><E@BB?BBCCCCHB
@7RKH4:00240:00803
ACGCTCGACATGCCCCAGGTACAGGAG
+
=@@@BBBA@@?8888/9@=>@BBB>A<
@7RKH4:00243:00817
ACGCTCGACATGCCCAGTACAGGAG
+
48799>??A?111>,11,.,*00**
@7RKH4:00244:00828
ACGAGTGCGTTCCCATGCTCGTAGGTACGTC
+
8>8989444424B=;:=>4499992384337
@7RKH4:00244:00831
ATATCGCGAGGGTATGGAAGACTCTATAG
+
=?;;9@B999919ABCDCDDBABA@@8?:
@7RKH4:00244:00846
ACGCTCGACATGCCCAT
+
943496/,,,,*,20,,
@7RKH4:00247:00814
ACGCTCGACATGCCCAGGTACAGGAG
+
>?@BBBCCDAAACC=@@>;:<BBDCC
@7RKH4:00200:00891
ACGCTCGACATGCCCAGGTACGGAG
+
9@?94484999///+//,/./6599
@7RKH4:00201:00858
TGATACGTCTCCTTCCTTAGCTTACTTCAGG
+
999/8811///,4898988;==<?9:::442
@7RKH4:00204:00855
ACGCTCGACATGCCCAGGTACAGGAG
+
B:;;DABBCBA@@@<@A>BACDC?B@
@7RKH4:00207:00858
ACGCTCGACATGCCCAGGTACAGGAG
+
BA@@CCBBBCC@@@<@><A@AAGABH
@7RKH4:00209:00882
CGTGTCTCTAGGCACAGGATTTGTGTAG
+
944999966//,,,//8,//6+//4444
@7RKH4:00210:00897
TACTGAGCTACACACAGATGAA
+
@=@@9;:;994@@60,,,,,*)
@7RKH4:00211:00850
ACGCTCGACATGCCCAGGTACAGGAG
+
=@B@BABBEBCDDD@BD?BCCCECCC
@7RKH4:00213:00852
ACGCTCGACATGCCCAGGTACAGGAG
+
:<ACCCAABBBBCC<@A@A?>11,11
@7RKH4:00217:00887
ACGCTCGACATGCCCAGGTACAGGAG
+
B<<<@CBB<999991;@@ABCDEECC
@7RKH4:00220:00855
ACGCTCGACATGCCCAGGTACAGGAG
+
?@:;;@@BCAAACC@AB=@ACBC?AA
@7RKH4:00226:00894
ACGCTCGACATGCCCAGGTACAGGAG
+
@>?@B?@@CA@@BC>CC@BBCBB?BC
@7RKH4:00227:00879
ACGCTCGACATGCCCAGGTACAGGAG
+
?9:<B@@@B@@9;919?<>@C<<8<B
@7RKH4:00232:00860
ACGCTCGACATGCCCAGGTACAGGAG
+
9;;;@>>>C@@@AA<AC=??C;;7;@
@7RKH4:00232:00878
ACGCTCGACATGCCCAGGTACAGGAG
+
89>A@@@CCC<<<A<@C8;;<GF?@@
@7RKH4:00234:00884
ACGCTCGACATGCCCAGGTACAGGAG
+
?9;:BBBBCCCCCC@CB@AABEE@CA
@7RKH4:00237:00886
ACGCTCGACATGCCCAGGTACAGGAG
+
@9;;CCDCCC?@@@:>8=@BCDEAC<
@7RKH4:00238:00889
ATCAGACACGGACACAGCAGAACACAC
+
9:;BAA@BCC=@@CCCAAACCBCC::;
@7RKH4:00244:00877
ACGCTCGACATGCCCAGGTACAGGAG
+
=;;<CBBCDDAAAC@DB@@ABFEACB
@7RKH4:00248:00887
ATATCGCGAGGGTATGGAAGCACTCTAGAGG
+
8>A?>>?>999-9<<>;??31//...11110
@7RKH4:00201:00947
ACGCTCGACATGCCCAG
+
4979@?@ADCCCDD9;9
@7RKH4:00202:00920
ACGCTTCGACATGCCCAGGTACAGGAG
+
49;11-1<>@BCCCC>BBACCCEB?BB
@7RKH4:00206:00929
ACGCTCGACATGCCCAGGTACAGGAGA
+
@AABBABGD@@@CG@BB>??;;;?@A@
@7RKH4:00207:00917
ACGCTCGACATGCCCAGGTACAGGAG
+
9<CCBBBCCBCCCC>A??BBCCC@C?
@7RKH4:00209:00931
TGATACGTCTCCTTCTTTAGTTACTTCA
+
A;;<CCAAABB;?;999-8?;9===8=4
@7RKH4:00211:00901
ACGCTCGACATGCCCAGGTACAGGAG
+
=;;;@@>@@;999@199=@@EHECCB
@7RKH4:00211:00919
TGATACGTCTCCTTCCTTAGCTTACTTCA
+
>;;;ACAA@AB=A?A;>;984489//,//
@7RKH4:00212:00901
ACGAGTGCGTTCCCCATGTCGTAGGTACTC
+
??>@@BCBAA=@@@6>>@@@BCBB@C@@@B
@7RKH4:00213:00904
TGATACGTCTCCTTCCTTAGTTATCTGTC
+
CCCB?@ACABE?B?B@B@>==8-,-**((
@7RKH4:00214:00913
ATATCGCGAGGGTATGGAAGAC
+
97999999///+////56,//.
@7RKH4:00214:00921
AGCACTGTAGCTGTCACTAGTTACTTGT
+
@BCCCCCBBBBBA?A@;;9@><>@@>BB
@7RKH4:00215:00914
ACGCTCGACATGCCCAGGTACAGGAG
+
ABBBBBBBDBAABB>BB@BABBDAB@
@7RKH4:00215:00944
ACGCTCGACATGCCCCCCCAGGTACAGGAGA
+
49?A>@@@A@98888999&9A?CBCDDBEAA
@7RKH4:00216:00923
TCTCTATGCGCTCCACATGTCTAAGGA
+
>>?99;489??99299999994424:;
@7RKH4:00217:00903
ATATCGCGAGGTATGGAAGCACTCTAGT
+
489849;/11,////,/,/;88797661
@7RKH4:00219:00922
ACGAGTGCGTTCCCCATGTCGTAGGTACTC
+
>A@BBBB@AA5999/9999@BA?B>@@@@B
@7RKH4:00219:00929
ACGCTCGACATGCCCAGGTACAGGAG
+
AC?BBCCC@@@<<<8;;-10<A@-==
@7RKH4:00220:00937
AGCACTGTAGCTGTCACTAGTTACTTGT
+
ABCC::<CDFCBECCCBBABB>BBB9<=
@7RKH4:00220:00948
ACGCTCGACATGCCCA
+
=;;;BCCCDDBBBC>B
@7RKH4:00222:00908
TAGTATCAGCCTCGCCATGACGAAGATA
+
==>;<;B<<=BBB;<69A:;111-////
@7RKH4:00223:00901
ACGCTCGACATGCCCAGGTACAGGAG
+
A9::B?BBEDCDCC?CB?A@B?=;@A
@7RKH4:00224:00928
ACGCTCGACATGCCCAGGTACAGGAG
+
4;@ACBCCCAAACC>BB@BBCCD?A;
@7RKH4:00226:00926
ACGAGTGCGTTCCCCATGTCGTAGGTACTC
+
8889BCAAAA5999/9>494==7848=?>A
@7RKH4:00230:00933
ACGCTCGACATGCCCAGGTACAGGAG
+
>@ABCBBBBAAAAB?BB??>=::6;C
@7RKH4:00233:00935
ACGCTCGACATGCCCAGGTACAGGAG
+
==@@BABACD:;<D@CC?BBCCC@C;
@7RKH4:00236:00908
ATATCGCGAGGGTATGGAAGACTCTATA
+
BBBB?==@99919B>@?D@CEBBBBBBA
@7RKH4:00238:00907
TACTGAGCTACACACCACAGAAA
+
?>@@@AA;94:88//,////,,*
@7RKH4:00244:00926
AGCACTGTAGCTGTCACTAGTTACTTGT
+
BAACB<<;<9:=A<<<?>A9969=@<@A
@7RKH4:00245:00902
ACGCTCGACATGCCCAGGTACAGGAG
+
;=<=CCFHCBBBBC@CC@CABCCFCC
@7RKH4:00245:00909
ACGCTCGACATGCCCAGGTACAGGAG
+
@;;<B@@@CB@@AB>AB@??AA@;?9
@7RKH4:00248:00902
ATCAGACACGGACACAGCAGAACACAC
+
B?@@AA@CFC?BBCCCCBBBA>A@>>>
@7RKH4:00202:00986
ACGCTCGACATGCCCAGGTACAGGAG
+
@<;;A@AADB<==HACC>AABEFECC
@7RKH4:00204:00955
ACGCTCGACATGCCCAGGTACAGGAGA
+
=98;>9<9DCA@AA:@?<989@A6999
@7RKH4:00206:00975
ACGCTCGACATGCCCAGGTACAGGAG
+
;<;<CBBDDB@AACAEC@CCCBB?BB
@7RKH4:00207:00958
TAGTATCAGCCTCGCCATGACGAAGGTATTCC
+
@@;;9>9@9;8;<<<@DCCCCBG?B@@@@=@=
@7RKH4:00211:00959
ACGCTCGACATGCCCAGGTACAGGAG
+
=;;;<A@@ACABAC<BA=@?<<<:<<
@7RKH4:00215:00958
TCTCTATGCGCTCCACATGTCTAAGGT
+
?AADBFCBBCCBDACBB>@@A@@=@=>
@7RKH4:00218:00964
ACGCTCGACATGCCCAGGTACAGGAG
+
=;;;BBAABCA@@@<@A?A@ACC@B;
@7RKH4:00219:00999
ACGCTCGACATGCCCAGGTACAGGAG
+
B?@@C?BCCCCCCC<@@@@@ACC=A9
@7RKH4:00221:00983
ACGCTCGACATGCCCAGGTACAGGAG
+
=;;;BBBBCEAB?B@BB@BBCAC?BB
@7RKH4:00223:00953
ACGCTCGACATGCCCAGGTACAGGAG
+
B@@@DDCCCCAAAC;<;@C@AAB@CC
@7RKH4:00226:00973
ACGCTCGACATGCCCAGGTAGCAGG
+
:>>B@@BB<<;@B>6<88--,,,,*
@7RKH4:00228:00981
ACGCTGACATGCCCAGGTACAGGAG
+
B?>A@CCCCAAACACC@ECCDE@BB
@7RKH4:00230:00959
ACGCTCGACATGCCCAGGTACAGG
+
?;;<CCBBCC@@@@<@@598AAA=
@7RKH4:00231:00973
ACGTCGACATGCCCAGGTACAGGAG
+
9;<;BBAAACCGD>BBBAA@@@=@@
@7RKH4:00232:00980
ACGAGTGCGTTTCCCCCCCC
+
49?>99;9@@D199944444
@7RKH4:00235:00992
ACGCTCGACATGCCCAGATACAGGAG
+
=9;<CBBBCC;<<H>B;;<ABBB?BB
@7RKH4:00236:00960
ACGCTCGACATGCCCAGGTACAGGAG
+
@@@@BBDDECBBBB=B=?A>AABCAA
@7RKH4:00237:00984
ACGCTCGACATGCCCAGGTACAGGAGA
+
/148?;494>999@:??<A;;;A?AAA
@7RKH4:00239:00979
ACGCTCGGACAATGCCA
+
=><9111,//,*,,/,/
@7RKH4:00241:00955
ATATCGCGACGGTATGGAAGACTCTAGT
+
;>A>>9999442444424244444....
@7RKH4:00246:00952
TACTGAGCTACACACCACGA
+
44;;B@444444444244//
@7RKH4:00247:00975
ACGCTCGACATGCCCAGGTACAGGAG
+
BAABBDBCDBB=995=8;=799?>AB
@7RKH4:00248:00974
ACGCTCGACGATGCCAGGTACAGGAG
+
49344449444944244244444999
@7RKH4:00202:01037
ACGCTCGACATGCCCAGGTACAGGAG
+
>@<@AAAAGCCCCCADDABBNCC?C@
@7RKH4:00209:01004
ACGCTCGACATGCCCAGGTACAGGAG
+
49;;@AACECCCCC@CB@@>ACB=BA
@7RKH4:00209:01019
TAGTATCAGCCTCGCCATGACGAAGGTATTCC
+
/11,,,2,,/7887A68-=---,*,*,2208;
@7RKH4:00211:01015
ACGCTCGACATGCCCCAGGTACAGGGAG
+
8>@><<<>>A@1111+11-1:;999094
@7RKH4:00214:01027
ACGCTCGACATGCCCAGGTACAGGAG
+
49;<BBCCDCBBBC>BB@BBCFDAD?
@7RKH4:00214:01028
ACGCTCGACATGCCCAGGTACAGGAG
+
@ABBCCCCDCCABB>BB@@9;<C=AB
@7RKH4:00214:01036
ACGCTCGACATGCCCAGGTACAGGAG
+
?>@ADBBCDB@@=A>@@@BBCAAB@;
@7RKH4:00219:01006
ATATCGCGAGGTATG
+
984444////,////
@7RKH4:00219:01028
ACGCTCGACATGCCCAGGTACAGGAG
+
?AABBDECFCBBBD@CD=@@CDCACC
@7RKH4:00221:01006
TCTCTATGCGCTCCACACTGTCTAAGGGTA
+
661/:::994444944///1/66669;:33
@7RKH4:00221:01015
ACGCTCGACATGCCCAGGTACAGGAG
+
=9:;<BAABB@@@@<@@?BBCDA@AE
@7RKH4:00227:01006
ATCAGACACGGACACAGCAGAACACA
+
8334443999<;<9C<<<@A@?BCAA
@7RKH4:00231:01010
ACGCTCGACATGCCCAGGTACAGGAG
+
>?@@AABB><<CEH:<<9;;9AA?BB
@7RKH4:00231:01043
ACGCTCGACATGCCCAGGTACAGGAG
+
;;?@BABAC@@99919>;>@BBB?BA
@7RKH4:00235:01009
TCTCTATGCGCTCCACATGTCTAA
+
4494:@BBCBCEF8:<B;<<<;9D
@7RKH4:00242:01037
ACGCTCGACATGCCCAGGTACAGGAG
+
>@@@ACCCDGAAAC>BB?BBCCCACA
@7RKH4:00242:01040
ACGCTCGACATGCCCAGGTACAGGAG
+
BAABBBABCCAAAE?BDACBBGC@CB
@7RKH4:00247:01000
ACGCTCGACATGCCCAGGTACAGGAGA
+
>989@999F@9999-4424<?AAC>>=
@7RKH4:00200:01062
ACGCTCGACATGCCCAGGTACAGGAG
+
=@@@BAABCAAABC?@@=;:<?A69<
@7RKH4:00201:01061
ACGCTCGACATGCCCAGGTACAGGAG
+
?;799999:9444;68=;9:9A@9:4
@7RKH4:00201:01069
TGATACGTCTCCTTCCTTAGTTACTTCA
+
BBAA9<=CACC?A@@@C@CCC?BBB>BB
@7RKH4:00202:01063
TACTGAGCTACACAACACAGAAAGATTGGTGCT
+
9;><<11/844///,/877/44-49996,..4.
@7RKH4:00202:01064
ACGCTCGACATGCCCAGGTACAGGAG
+
B@???DCDDBA?BC@CB@B?AECACC
@7RKH4:00203:01074
TACTGAGCTACACACACAGAAAGATTGGT
+
ABBDCCDCCCCBBBBCCCBBB>BBD@B@B
@7RKH4:00204:01081
TACTGAGCTACACACACAGAAAAGATTGGT
+
B@A@CCDAACCBCDB@>=8444/98>;>;?
@7RKH4:00205:01081
TACTGAGCTACACACACAGAAAGATTG
+
BAABBCCBBABBAA::=BCCD?BBB@C
@7RKH4:00205:01082
TACTGAGCTACACACACAGAAAGATTGGT
+
==;9<ADCCCCBBBCCAB@>=:?>>?B@C
@7RKH4:00208:01072
ACGCTCGACATGCCCAGGTACAGGAGAC
+
;;8?@@>>9<<99C:>>58844499444
@7RKH4:00211:01080
ATCAGACACGGACACCAGCAAACACACAG
+
48348;74442////,/////+4448333
@7RKH4:00213:01058
ACGCTCGACATGCCCAGGTACAGGAG
+
A;;<CCCCCC9;9C>BB?BBBCCBC:
@7RKH4:00214:01084
ACGCTCGACATGCCCAGGTACAGGAG
+
@B@@CCCCBBBBBC>CB>B@BCC@C@
@7RKH4:00214:01086
ACGCTCGACATGCCCAGGTACAGGAG
+
;;;;AA@@AABCCGADB=A@DFGACB
@7RKH4:00216:01059
ACGCTCGACATGCCCAGGTACAGGAG
+
9<BBBCCCCC@@AB=BA@BABBB?AA
@7RKH4:00216:01075
ACGCTCGATGCCCAGGTACAGGAG
+
AA@A?CDCCBBC?CC@BCBBB?AA
@7RKH4:00222:01055
ACGCTCGACATGCCCAGGTACAGGAG
+
>9;<CC<<=CBBBB=BCACCCFFAC;
@7RKH4:00223:01075
ACGCTCGACATGCCCA
+
9<@@CCCCDCCCCC@C
@7RKH4:00225:01055
ACGCTCGACATGCCCAGGTACAGGAG
+
B989BCDCC@@@BC@CC@CC<<<@B@
@7RKH4:00229:01074
TGATACGTCTCCTTCCTTAGCTTACTTCA
+
B@@@CB<99@F592424:;999?=99894
@7RKH4:00231:01061
ACGCTCGACATGCCCAGGTACAGGAG
+
B@@@CCDDCCBBBC@CDBBBBAA599
@7RKH4:00232:01082
ACGCTCGACATGCCCAGGTACAGGAG
+
>9<<CCCCCCBBBDACB>AACCCECB
@7RKH4:00237:01054
ACGCTCGACATGCCCAGGTACAGGAG
+
B9:;CBDCCBB@@@<@=;>BCFDACB
@7RKH4:00237:01077
ACGCTCGACATGCCCAGGTACAGGAG
+
BB>?BBCCEC@>@=:8858799@@AB
@7RKH4:00240:01082
ACGCTCGACATGCCCAGGTACAGGAG
+
>@@AHHDDDEBBBCACC@CCB::6<B
@7RKH4:00244:01094
TCTCTATGCGCTCCACATGTCTAAGGT
+
9<;CA@<<=CEBB@A<<<DCDCECEA<
@7RKH4:00244:01097
ACGCTCGACATGCCCAGGTACAGGAG
+
@9:;DCCFCCBBBBABB@BBCDF@B9
@7RKH4:00249:01067
TACTGAGCTACACACACAA
+
;;=@>>A<=111:8<1/,*
@7RKH4:00249:01097
ACGAGTGCGTTCCCATGCTCGTAGGTACGTC
+
9>7949444424;::=49171111,.6/..6
@7RKH4:00246:01103
ACGCTCGACATGCCCAGGTACAGGAG
+
?9;;BCCCFCC@@@>@B@CABBEACB
@7RKH4:00254:00057
ACGCTCGACATGCCCAGGTACAGGAG
+
=88:B;<9A?>9<<19@><;=FEAAA
@7RKH4:00255:00087
ACGCTCGACATGCCCAGGTACAGGAG
+
=@@@@ABBBA4999199243449:44
@7RKH4:00258:00099
ACGCTCGACATGCCCAGGTACAGGAG
+
>@?@@BBCCEAAAC9;9598999699
@7RKH4:00259:00093
ACGCTCGACATGCCCAGGTACAGGAG
+
49>>>>999>>111-11,1.///,44
@7RKH4:00259:00099
TACTGAGCTACACACACAGAAAGATTGG
+
B@A@CBCDCDBA>>9991111,1,,22*
@7RKH4:00260:00069
ACGCTCGACATGCCCAGGTACAGGAG
+
CB>??BB>B133>@:>@>BABAA@@@
@7RKH4:00261:00067
ACGCTCGACATGCCCAGGTACAGGAG
+
=;;<CBB>>112=<6<@:::;::894
@7RKH4:00267:00093
ACGCTCGACATGCCCAGGTACAGGAG
+
=@BBBB>?AB9;;C199598999;=>
@7RKH4:00268:00059
ACGCTCGACATGCCCAGGTACAGGAG
+
:4899999>@B@@@<@@=@BBBD?AA
@7RKH4:00269:00098
ACGCTCGACATGCCCGGTAC
+
CC@@ABCB>>1---+-+,//
@7RKH4:00270:00083
ACGCTCGACATGCCCAGGTACAGGAG
+
94??@<<<@B999919959????D@>
@7RKH4:00271:00061
TCTCTTGCGCTCCACATGTCTAAGGT
+
:=DDCCC@@@>>;>999999999924
@7RKH4:00271:00074
TACTGAGCTACACACACAGAAAGATTGGT
+
49@ABBCCCCDBBBGAB@@AC>B@A?B=@
@7RKH4:00273:00057
ATCAGACAAGGACACAGCAGAACACAC
+
4:;<@@;;:<?CCCDCBB99959>>>7
@7RKH4:00273:00084
ACGCTCGACATGCCC
+
;;7877//,,,,//+
@7RKH4:00274:00080
ACGAGTGCGTTCCCATGTCGTAGGTACTC
+
=?9<;@>>>A6991444488877774443
@7RKH4:00276:00092
TGATACGTCTCCTTCCTTAGTTACTCA
+
B??@AA;949?8?242424482444:4
@7RKH4:00277:00094
ACGCTCGACATGCCCAGGTAC
+
8439>A@@11-***)**)*,/
@7RKH4:00278:00071
ACGCTCGACATGCCCAGGTACAGGGAG
+
498999>@9999990482434444-49
@7RKH4:00279:00066
ACGCTCGACATGCCCAGGTACAGGAG
+
8489>9999>>99919?<98999549
@7RKH4:00280:00086
ACGCTCGACATGCCCAGGTACAGGAG
+
?9;<CCBBBC;;9@09859>@?A=AC
@7RKH4:00281:00089
ACGCTCGACATGCCAGGTA
+
@A;;9@>9994,,*,,*,,
@7RKH4:00285:00059
ACGCTCGACATGCCCAGGTACAGGAG
+
?8;;9A@444918858:110;:::B=
@7RKH4:00285:00072
ACGCTCGACATGCCCAGGT
+
9<B@@<:---,*22022*/
@7RKH4:00285:00073
ACGCTCGACATGCCCAGGTACAGGAG
+
BABBB=@A:<;@CH>BB?BBCCC>B@
@7RKH4:00286:00081
ACGCTCGACATGCCCAGGTACAGGAG
+
B;::BBBCBBBCDCACF@A@ABB?A@
@7RKH4:00287:00063
ACGCTCGACATGCCCAGGTACAGGAG
+
997444?:BB>AABBBCACCCECCB<
@7RKH4:00289:00078
ACGCTCGACATGCCCAGGTACAGGAG
+
BB>>?CBCA:<<CC<@B@A@@BB<;:
@7RKH4:00292:00078
ATATCGCGAGGGTATGGAAGCACTCATAAT
+
@>@@9?>999909>>><@;9444..,,,*,
@7RKH4:00293:00093
ACGCTCGACATGCCCAGGTACAGGAG
+
>;:;@A@D<<<<<@:AB?BCJDDABD
@7RKH4:00295:00070
ACGCTCGACATGCCCAGGTACAGGAG
+
9;?@@@@AB?A;<<89?=@8999699
@7RKH4:00296:00066
ACGCTCGACATGCCCAGGTACAGGAG
+
;48;<AA@BCC@@@<@A>C@CCB=A<
@7RKH4:00299:00094
ACGCTCGACATGCCCAGGTACAGGAG
+
9;@@BBBBCC:<;B<>@=@?@ABDAB
@7RKH4:00256:00146
ACGCTCGACATGCCCAGGTACAGGAGA
+
49@AA@BBB==899199;984442///
@7RKH4:00259:00113
ACGCTCGACATGCCCAGTACAGGAG
+
@98;C<99E9911;,/1,,,//,/7
@7RKH4:00261:00129
ATATCGCGAGGGTATGGAAGACTCTATA
+
93@@=>B=@@C<@BCB8;;<A;88==77
@7RKH4:00263:00123
ACGCTCGACATGCCCAGGTACAGGAG
+
@9;:@@@@AAAABDADC=@@CDEDC<
@7RKH4:00264:00123
AGCACTGTAGCTGTCACTAGTTACTTG
+
8>@;944::44444449999>599@;=
@7RKH4:00267:00103
ACGCTCGACATGCCCAGGTACAGGAG
+
>@BBAABCCC9;;B<@@=@@<><DB@
@7RKH4:00267:00116
ACGCTCGACATGCCCAGGTACAGGAG
+
8@@@BCBBFC;<<C>CC?BABCCCCB
@7RKH4:00278:00138
ACGCTCGACATGCCCCCCCCAGGTACAGGAGAC
+
;4;<BA@@A@999??AABA$=B=@?AA?;?@>>
@7RKH4:00279:00117
ACGCTCGACATGCCCAGGTACAGGAG
+
849===::77////+//,/3//6,//
@7RKH4:00283:00110
ACGCTCGACATGCCCAGGTACAGGAG
+
=@@@BBCCID>@?@09859899B=>?
@7RKH4:00284:00113
ACGCTCGACATGCCCAGGTACAGGAG
+
@@ABCBA<<1111<8;;,87444244
@7RKH4:00286:00125
ACGCTCGACATGCCAGGTACAGGAG
+
C;7<CCCBB>811,/1,/.999944
@7RKH4:00286:00140
ACGCTCGACATGCCCAGGTACAGGAG
+
>9:;@?@A>9949964;7;AABCACB
@7RKH4:00288:00114
ACGCTCGACATGCCCAGGTACAGGAG
+
=>@C@@>?B99111+//,/.,,,*//
@7RKH4:00288:00146
ACGCTCGACATGCCCAGGTACAGGAG
+
B9:;EDCDCCCCCE@CC@ABCCDBD@
@7RKH4:00290:00142
ACGCTCGACATGCCCAGGTACAGGAG
+
=9<;CBCDKC===E>AB@CBBDA?AA
@7RKH4:00291:00136
ACGCTCGACATGCCAGGTACAGGAG
+
@A@AA>?@311:8,/9243///5//
@7RKH4:00296:00137
ATATCGCGAGGGTATGGAAGACTCTAT
+
4:@@>>>@99909@@@>CACBBBECAA
@7RKH4:00250:00163
TCTCTATGCGCTCCACACTGTCTAAGGGT
+
499:?@==AA@@><?>1//1/669133,3
@7RKH4:00252:00181
TCTCTATGCGCTCCACACTGTCTAAGGGTA
+
>9994@>99944:9449;444:77133,33
@7RKH4:00256:00162
ACGCTCGACATGCCCAGGTACAGGAG
+
9;ABBGCEAA@CCC@CC?@@@99599
@7RKH4:00256:00182
ACGCTCGACATGCCCAGGTACAGGAG
+
8>>@@@@@BBAAAFCCE?BBBBC?B@
@7RKH4:00257:00156
TAGTATCAGCCTCGCCATGACGAAGGTATTCC
+
BBBBBCCCBB@CCBBABBBBCCB@B<>9959;
@7RKH4:00259:00165
AGCACTGTAGCTGTCACTAGTTCTTGT
+
@BBCBEBD@AACCBC;:/-,,**,*,,
@7RKH4:00264:00198
ACGCTCGACATGCCCAGGTACAGGAG
+
?9;<BCCCDCA@@C@CB@BABBCCCB
@7RKH4:00265:00183
ACGCTCGACATGCCCAGGTACAGGAG
+
=9:;BBCCCC;<>C@CB@BABBB?A=
@7RKH4:00266:00171
ACGCTCGACATGCCCAGGTACAGGAG
+
8>?@@BCCDDCCFC@BB@BCCCFFCC
@7RKH4:00268:00182
ACGAGTGCGTTCCCCATGTCGTAGGTACTC
+
9;A@@ABCCCBBDC9B@@?CCCCD@E<<<@
@7RKH4:00268:00189
ACGCTCGACATGCCCAGGTACAGGAG
+
@>;>BBABB;;<<B:>>59844424/
@7RKH4:00269:00158
TCTCTATGCGCTCCACATGTCTAAGGT
+
84449999<CA@A?E@>994:992424
@7RKH4:00269:00172
ACGCTCGACATGCCCAGGTACAGGAG
+
A?@AB@@ABD?AAEBBC@B@AACDB;
@7RKH4:00271:00163
ACGCTCGACATGCCCAGGTACAGGAG
+
BBAABBBBDCDAAA=A?>BBCFFAEA
@7RKH4:00272:00162
ACGCTCGACATGCCCAGGTACAGGAG
+
B@?@CIDCCBAAADACC@BBBAA?@>
@7RKH4:00273:00172
ACGCTCGACATGCCCAGGTACAGGAG
+
B9;<BBBBDCCCCC@CB@BBCEE@B?
@7RKH4:00275:00172
ACGCTCGACATGCCCAGGTACAGGAG
+
99;;@ABBDCCCHCABC??7=9959@
@7RKH4:00278:00197
ACGCTCGACATGCCCAGGTACAGGAG
+
B?>>BHGECB@>>@:9969899GDCC
@7RKH4:00282:00164
ACGCTCGACATGCCCAGGTACAGGAG
+
;4:;@AABCCCCCB>BB>BACDD@C<
@7RKH4:00282:00182
TAGTATCAGCCTCGCCACTGACGAAGGTAG
+
///8@:<<BA@9999:4////6//,/78/,
@7RKH4:00286:00187
ACGCTCGACATGCCCAGGTACAGGAG
+
A9;<ADCDCBCBBC>CB??;B44299
@7RKH4:00294:00188
ACGCTCGACATGCCCAGGTACAGGAG
+
=;;;<CCCDCCA@@:>>;>>>@@@@>
@7RKH4:00298:00180
ACGCTCGACATGCCCAGGTACAGGAG
+
B::;CCCCCBDCCB@CCC;:<GA=>9
@7RKH4:00298:00188
ATCAGACACGGACACAGCAGAACACAC
+
BA?A???BDE>@ACCCCCC@@=@@@?>
@7RKH4:00299:00151
ACGAGTGCGTTCCCCATGTCGTAGGTACTC
+
>>@@;;<@@B6999,444;;=??A@BBBA@
@7RKH4:00253:00200
ACGCTCGACATGCCAGGTACAGAG
+
?;;;C?A@?:1--+,,*,*,///6
@7RKH4:00255:00217
ACGCTCGACATGCCCAGGTACAGGAG
+
@BABBCCCBB;98809=8=794A;@=
@7RKH4:00258:00207
ACGCTCGACATGCCAG
+
94;;A<<9B><--+-)
@7RKH4:00260:00244
TAGTATCAGCCTCGCCATGACGAAGGTATTCC
+
;;BB@AAE@A@ADCCACCBBB;;79=@@D?C@
@7RKH4:00261:00210
AGCACTGTAGCTGTCAGCTAGTTGACTTG
+
9884994999:;97////,,28,////,/
@7RKH4:00261:00229
ACGCTCGACATGCCCAGGTACAGGAG
+
?AABCB?@ACCBBC@BB?AABCC?BB
@7RKH4:00262:00216
ACGCTCGACATGCCCAGGTACAGGAG
+
BBABD@?ACBBBCC@BDBCBCDF?B<
@7RKH4:00262:00233
ACGCTCGACATGCCCAGGTACAGGAGA
+
BBABBAAA>=<DCC:<<=989995999
@7RKH4:00265:00243
ACGCTCGACATGCCCAGGTACAGGAG
+
=@@@@@@ACDCCCC>CB@BBBCCAE@
@7RKH4:00266:00209
ACGCTCGACATGCCCAGGTACAGGAG
+
A?@ABCCDCCBBBC@CC@CACDE@CE
@7RKH4:00272:00240
ACGCTCGACATGCCCAGGTACAGG
+
??@@BCBECAACCE?BB?A>?:::
@7RKH4:00274:00218
ACGCTCGAACATGGCCCAGGTACAGGAG
+
?<;;ACCCBCECCACC@BC@<;=DD=A<
@7RKH4:00274:00229
AGCACTGTAGCTGTCACTAGTTACTTGT
+
=@@@@<<<<<BACCB@@@>98<@9929=
@7RKH4:00275:00215
ACGCTCGACATGCCCAGGTACAGGAG
+
?@:;;A@@CDABBCAGC?;;;@B=><
@7RKH4:00275:00230
ACGCTCGACATGCCCAGGTACAGGAG
+
9989489499==9;:89247999549
@7RKH4:00275:00247
ACGCTCGACATGCCCAGGTACAGGAG
+
=9;<ACCEDBBBBC>BBAA<@;:29=
@7RKH4:00281:00218
TGATACGTCTCCTTCCTTAGTTACTTCA
+
@;;<CB;<<@F698;?A?CCB?B//,//
@7RKH4:00281:00242
ACGCTCGACATGCCCAGGTACAGGAG
+
9;ABBDCDDB9;;C@CC@BBCCFAB;
@7RKH4:00282:00225
ACGCTCGACATGCCCAGGTACAGGAG
+
AA@BABCCCCCBCC>BC@<;=CC?B;
@7RKH4:00282:00240
ACGCTCGACATGCCCAGGTACAGGAG
+
A??@BCCCCBBBBC>BB@BADAA?B@
@7RKH4:00283:00243
TTATACGTCTCCTTCCTTAGCTTACTTCA
+
?=?ACCCBA@A5959<>A@<;8:;//,//
@7RKH4:00288:00218
ACGCTCGACATGCCCAGGTACAGGAG
+
=@@@CCBBEC@@AC@CC?BACEF?A@
@7RKH4:00289:00200
ACGCTCGACATGCCCAGGTACAGGAG
+
>9;<@AABCB<?>EAHC@BBBCCACA
@7RKH4:00290:00247
ACGCTCGACATGCCCAGGTACAGGAG
+
B?>???BBBCCCCD@CC@A@AAA?@<
@7RKH4:00293:00209
ACGCTCGACATGCCCAGGTACAGGAG
+
@?@@CDCJCB@??B>BB@>@A::6;B
@7RKH4:00295:00249
ACGCTCGACATGCCCAGGTACAGGAG
+
ABBBCCBBBCABBC@BA?BBCCDACC
@7RKH4:00299:00230
ACGCTCGACATGCCCAGGTACAGGAG
+
?;;<DCCBDB@99919859@BBDABC
@7RKH4:00254:00268
ACGCTCGACATGCCCAGGTACAGGAG
+
898999999<ACBB<@@?;;<ABE@<
@7RKH4:00256:00295
ACGCTCGACATGCCCAGGTACAGGAG
+
=@ABBBCDCB@@@C@CB@BBBEE@B@
@7RKH4:00257:00256
ACGCTCGACATGCCCAGGTACAGGAG
+
B?@@BBBBDABB?B>B@@A<@CD@B?
@7RKH4:00258:00279
ACGCTCGACATGCCCAGGTACAGGAG
+
44898499=B@@?C?AA@A>?DDAEC
@7RKH4:00267:00257
ACGCTCGACATGCCCAGGTACAGGAG
+
9;BAAAAADDC?E@B><-10111;A@
@7RKH4:00267:00267
ACGCTCGACATGCCCAGGTACAGGAG
+
BABBBBBCDDCCCCACB>=?@;95<B
@7RKH4:00274:00281
ACGAGTGCGTTCCCCCCATGTCGTAGGTACTC
+
9;B@;9<B?><AEEEE-B@A@AA@?B<?;<;?
@7RKH4:00274:00287
ACGCTCGACATGCCCAGGTACAGGAG
+
A>>?BABBCCBBBC?CB@AABCFBC@
@7RKH4:00277:00260
ACGCTCGACATGCCCAGGTACAGGAG
+
//./9688/1////+/;9846//,/6
@7RKH4:00278:00254
ACGCTCGACATGCCCAGGTACAGGAG
+
??@ACDDCCBA??C>BB=?@CDC@C@
@7RKH4:00278:00282
ACGCTCGACATGCCCCAGTACAGGAGA
+
4934>??>?991111+111./992444
@7RKH4:00279:00251
ATATCGCGAGGGTATGGAAGACTCTATA
+
BBBABBBBAAA<=@=?>B@CCBBBBB;?
@7RKH4:00280:00281
ACGCTCGACATGCCCAGGTACAGGAG
+
==@@@@@AGCBBBCBCC@CCCDE@C?
@7RKH4:00282:00257
ACGCTCGACATGCCCAGGTACAGGAG
+
8;;;<AAABC==<B>BC=98999699
@7RKH4:00283:00297
ACGCTCGACATGCCCAGGTACAGGAG
+
=9;<BBCCEB@@AC>CB@BBCED@B=
@7RKH4:00284:00258
ACGCTCGACATGCCCAGGTACAGGAG
+
9;;;CHB@A<<99@:@@<98999699
@7RKH4:00285:00264
ACGCTCGACATGCCCAGGTACAGGAG
+
=;;<BCCCGCBBBC>CB@BBCEB@CB
@7RKH4:00288:00267
TAGTATCAGCCTCGCCACTGACGAAGGTAG
+
,///;=@@CC@<<<@99111/,,,*,2,,,
@7RKH4:00290:00281
CGCTCGACATGCCCAGGTACAGGAGACTG
+
4<;C>>@DCCCBD@CB?CCCCC?A?????
@7RKH4:00292:00262
ACGCTCGACATGCCCAGGTACAGGAG
+
9<BBBCCCBA@@@A=BB@BABB?>?>
@7RKH4:00251:00300
ACGCTCGACATGCCCAGGTACAGGAG
+
BE@ABBCCDD?@?B>B?@CCCCCABB
@7RKH4:00258:00349
TGATACGTCTCCTTCCTTAGTTACTTCA
+
@@BA9<<@@<<;<@C>A>@;97;@=;@A
@7RKH4:00261:00336
AGCACTGTAGCTGTCACT
+
:;=;;>CBBBBCCABABB
@7RKH4:00263:00330
ACGCTCGACATGCCCAGGTACAGGAG
+
>=@@C@@ABC@@@C>BB@@?@BB>AB
@7RKH4:00264:00316
ACGCTCGACATGCCCAGGTACAGGAG
+
@9;<DDCEDCAAAD@CB@BBCBB@B?
@7RKH4:00267:00347
TCTCTATGCGCTCCACATGTCTAAGGT
+
AAAECBB@BDDBE>AABBBDCCC?=<A
@7RKH4:00267:00349
ACGCTCGACTTGCCCAGGTACAGGAG
+
:;@BBHCCDD?AA@=BA?@@@;;:;C
@7RKH4:00269:00319
ACGCTCGACATGCCCAGGTACAGGAG
+
BAABCB@ADCCCCC@BB>@????=>>
@7RKH4:00270:00342
ACGCTCGACATGCCAGTACAGAG
+
88;;@@@D<8-,,*,,,28////
@7RKH4:00272:00337
ATCAGACACGGACACAGCAGAACACAC
+
4;A@;<:<94<A999;444998=8783
@7RKH4:00276:00326
ACGCTCGACATGCCCAGGTACAGGAG
+
=9;;@@@@AB@@@A>@C@DECEC?B9
@7RKH4:00285:00344
ACGCTCGACATGCCCAGGTACAGGAG
+
>;;<CA@ADC;<;C>@==@BBGFBCC
@7RKH4:00287:00300
ACGCTCGACATGCCCAGGTACAGGAG
+
@@@ABCCCGCCCBB<@@7;;ABB>BA
@7RKH4:00289:00348
ACGCTCGACATGCCCAGGTACAGGAG
+
BA@ACBCBDABBBH>BB@CBCCFCCC
@7RKH4:00290:00332
ACGCTCGACATGCCCAGGTACAGGAG
+
C<;<CCCBBA@99919@=??B9969>
@7RKH4:00290:00348
ACGCTCGACATGCCCAGGTACAGGAG
+
8989@@@AADBDBD>BB=;;9@@==:
@7RKH4:00251:00359
ACGCTCGACATGCCCAGGTACAGGAG
+
9;?ACABBBBBBCH@CB@BAB=A?@A
@7RKH4:00252:00351
TGATACGTCCTCCTTCCTTAGTTACTTCAGT
+
444/77///788,424249888244424444
@7RKH4:00253:00366
ACGCTCGACATGCCCAGGTACAGGAACT
+
@@@@BC@@A?>99919@=>>?9969>>9
@7RKH4:00253:00369
TGATACGTCTCCTTCCTTAGTTACTTCA
+
?ACC;;<;<AA@AFD@CDC@?<@@@=@C
@7RKH4:00253:00386
TGATACGTCTCCTTCCTTAGTTACTTCA
+
@@CC9;<CBBB@C?A>B@@@@=@BB?BB
@7RKH4:00255:00383
TGATACGTCTCCTTCCTTAGTTACTTCA
+
=A=?@A<<<BC@B@C@BCBCB>??@<A<
@7RKH4:00256:00351
ACGCTCGACATGCCCAGGTACAGGAG
+
><;;BBCCCCCDDC>CC?::<AA?AB
@7RKH4:00262:00383
ACGCTCGACATGCCCAGGTACAGGAGA
+
9;?A>>999999=:6:;24.///,/77
@7RKH4:00263:00395
TGATACGTCTCCTTCCTTAGTTACT
+
BCN@AAAABAABE?A>A@CCCB=<<
@7RKH4:00265:00363
ATATCGCGAGGTATGGAAGCACTCTAGT
+
87999978//,/88858568443376..
@7RKH4:00269:00394
ACGCTCGACATGCCCAGGTACAGGAG
+
@989@>99999444-4>;=?BAB?A<
@7RKH4:00271:00354
TCTCTATGCGCTCCACATGTCTAAGGT
+
?AACCCBBCCD?@>DBBBBBDABDD@C
@7RKH4:00271:00365
ATATCGCGAGGGTATGGAAAGACTCTATAGAGGAT
+
=BBBBA>;949899@@?DCACC<@@AAAB???>?@
@7RKH4:00277:00364
ACGCTCGACATGCCCAGGTACAGGAG
+
@979449999444;:>>>AADCCFC@
@7RKH4:00283:00365
TAGTATCAGCCTCGCCATGACGAAGGTATTCC
+
9;A9;9AA@@=@BCCACGCDCCDAD@BBB@C@
@7RKH4:00287:00383
ACGCTCGACATGCCCAGGTACAGGAG
+
=9;<BCCCCC;<<C@CB@B@BBB?A@
@7RKH4:00290:00357
ACGCTCATGCCCAG
+
94>>@@>>99909A
@7RKH4:00290:00397
ACGCTCGACATGCCCAGGTACAGGAG
+
=9;<C@@ADC?AAICBB?BBCBB?AA
@7RKH4:00291:00391
ACGCTCGACATGCCCAGGTACAGGAG
+
4989@A@ACBAAAEACC?B@AACDB;
@7RKH4:00296:00371
ACGCTCGACATGCCCAGGTACAGGAG
+
898;><22166668+//7/.,,,*,/
@7RKH4:00296:00384
ACGCTCGACATGCCCAGGTACAGGAG
+
?>899?@>9<<@A@:99698@AA=B<
@7RKH4:00250:00407
ACGCTCGACATGCCCAGGTACAGGAGACT
+
>9;<@CCCGCAAACADC@AA>DD72----
@7RKH4:00250:00417
CGTGTCTCTAGGCACAGGATTTTGTGTAG
+
@=9>999999@>BCCBDB9999/9>>>@G
@7RKH4:00255:00400
ACGCTCGACATGCCCAGGTACAGGAG
+
88;;@@BCDD<<<C>CC@CCDDD?@;
@7RKH4:00255:00444
TCTCTATGCGCTCCACATGTCTAAGGT
+
=AACCCBBCEDBC@CBBBB@@BBBC?C
@7RKH4:00259:00441
ACGCGTCGACATGCCCAGGTACAGGAG
+
44.///////4;444-499;44::899
@7RKH4:00262:00427
ACGCTCGACATGCCCAGGTACAGGAG
+
B?>?BBBCCCBBCC@CB@BBCCCCA?
@7RKH4:00263:00443
TGATACGTCTCCTTCCTTAGTTACTTCA
+
BC?A9<<;@CBEIBC@C=@@B>@AA?CC
@7RKH4:00264:00447
AGCACTGTAGCTGTCACTAGTTACTTGT
+
A>B?<<9;>@AAADCBBBB@@;?@@5<<
@7RKH4:00267:00417
ACGCTCGACATGCCCAGGTACAGGAG
+
A97:;BBBBBA;;;;<C@GCCCCBCC
@7RKH4:00269:00409
ACGCTCGACATGCCCAGGTACAGGAG
+
>@@@DDCCCBBDDC>@@>@ACDDBCA
@7RKH4:00272:00429
ACGCTCGACATGCCCAGGTACAGGAGA
+
=;;<<BCBDDFDHC?CB;9899961<<
@7RKH4:00273:00432
ACGCTCGACATGCCCAGGTACAGGAG
+
>9:;<B@AABCCCB?BB@CCCCDACC
@7RKH4:00274:00405
ACGCTCGACATGCCCAGGTACAGGAG
+
9439=>AADBBBBC>AC>B@AAC?BA
@7RKH4:00276:00409
ACGCTCGACATGCCCAGGTACAGGAG
+
A9;<AAHBBCB99919959ACBICEB
@7RKH4:00276:00437
ACGCTCGACATGCCCAGGTACAGGAG
+
9<CCDFCHCCBBBC>CC@::=AB=@9
@7RKH4:00279:00441
ACGAGTCGCCCCCCCCCCCCCCCCCCCCCCATGTCGCTAGGTACTCATCACCG
+
//71/444444444444444444444444"44444444>@<;>:444884424
@7RKH4:00279:00444
ACGCTCGACATGCCCAGGTACAGGAG
+
B9;<BCCCCBA@@A<@A?A?AAB>A@
@7RKH4:00279:00447
TGATACGTCTCCTTCCTTAGTTACTTCAGG
+
BBBCCB==<CD@C@C?@=>?989//77//,
@7RKH4:00280:00433
ACGCTCGACATGCCCAGGTACAGGAG
+
A???BCCEGC;<<D;<<ABABEFBCC
@7RKH4:00281:00435
ACGCTCGACATGCCCAGGTACAGGAG
+
BBBBBBBBC@BBAB?BB@BACAA=?=
@7RKH4:00285:00423
ACGCTCGACATGCCCAGGTACAGGAG
+
9<@AGCAADBCCCCACCACBCDCACC
@7RKH4:00285:00439
ACGCTCGACATGCCCAGGTACAGGAG
+
?9;<ABCDECCCCCACCBCCCCCACB
@7RKH4:00287:00439
ACGCTCGACATGCCCA
+
?BABBBCCD<<<CC@F
@7RKH4:00290:00422
ATATCGCGAGGGTATGGAAGGTCTATAGAG
+
CCBABDA:>>D>@>>>69682///,,,,,.
@7RKH4:00290:00431
ACGCTCGACATGCCCAGGTACAGGAG
+
B=>@BBBCDDCBBB>>><??AACABB
@7RKH4:00295:00436
TCTCTATGCGCTCCACATGTCTAAGGT
+
9<=BBBDDCDC9:7=<99@BCBB>A@@
@7RKH4:00296:00449
ACGCTCGACATGCCCAGGTACAGGAG
+
9;@@CBBCEC?AAB>BB@B@B;:6;=
@7RKH4:00252:00489
TGATACGTCTCCTTCCTTAGTTACTTCA
+
=>999;9@@BDDDAC842999589959<
@7RKH4:00254:00463
CATGTCTCTAGCTACCCCCAGGATTTTTTTTTTTTTTTTTTTTTGAGTA
+
44333944444443,,,,),((((888A888888888888,,,"(((((
@7RKH4:00255:00477
ACGCTCGACATGCCCAGGTACAGGAG
+
9;;<CBBBDBAAAC>BBBA@ACCCB@
@7RKH4:00257:00487
ACGCTCGACATGCCCAGGTACAGGAG
+
B?>@CBBCDC?@>C@BB@AABEDDAB
@7RKH4:00262:00475
ACGCTCGACATGCCCAGGTACAGGAG
+
94<<BBBCCC<=<B<?>=@@ABA?>>
@7RKH4:00267:00461
ACGCTCGACATGCCCAGGTACAGGAG
+
A<;<DCCEGCCCCF@CC@B?BBB=@9
@7RKH4:00267:00476
ACGCTCGACATGCCCAGGTACAGGAG
+
@>>?BBCFCCCBBB>BC@BBDEE@B@
@7RKH4:00269:00478
ACGCTCGACATGCCCAGGTACAGGAG
+
8889999?CCCCCCACG@CACDD;<<
@7RKH4:00270:00463
CGTGTCTCTAGGCACAGGATTTGTGTAG
+
=ABCCCBCCCCACCBAA@99919>>@AG
@7RKH4:00271:00464
TCTCTATGCGCTCCACATGTCTAAGGT
+
;<<<><C<;<B@@=AA@@NCCCC@D?B
@7RKH4:00272:00496
ATATCGCGAGGGTATGGAAGACTCTATAG
+
9:@ABBCCDCC>BAAA?B@CC;;;>7777
@7RKH4:00275:00481
AGCACTGTAGCTGTCACTAGTTACTTGT
+
BBDBBECCDBABBCCB@@@;;59B@599
@7RKH4:00278:00478
ATCAGACACGGACACAGCAGAACACAC
+
@@ABBBBCCB?CBCCCECBCF@CB;:<
@7RKH4:00279:00471
ACGCTCGACATGCCCAGGTACAGGAG
+
=@@ABCCCCCBBBC@CC@B>A??;>9
@7RKH4:00279:00474
ACGCTCGACATGCCCAGGTACAGGAG
+
9<<<CCCCCCABBC@CB@A?BAA>AC
@7RKH4:00279:00487
ATATCGCGAGGGTATGGAAAGACTCTATAG
+
C@@@B=;;99919@>>59909;9>AAB::;
@7RKH4:00284:00467
TCTCTATGCGCTCCACATATCTAAGGT
+
?BECBBBCDECAA?ACCDAAAAB7959
@7RKH4:00285:00496
CGTGTCTCTAGGCACAGGATTTTGTGTAGAGG
+
1/1/,2///8878B99924444,444444442
@7RKH4:00286:00474
ACGCTCGACATGCCCAGGTACAGGAG
+
==A:;;ABCAAABG>BB?A@ABB?@;
@7RKH4:00288:00462
ACGAGTGCGTTCCCCATGTCGTAGGTACTC
+
49AA<<<B@D5999/999>@A?A?<?>@@?
@7RKH4:00288:00485
AGCACTGTAGCTGTCACTAGTTACTTGT
+
?ABBBBBBBB@A>A11/;<;>=@CB>BB
@7RKH4:00289:00493
ACGCTCGACATGCCCAGGTACAGGAG
+
>889>999DAA@@B:;;8;8BAA?AA
@7RKH4:00290:00476
ACGCTCGACATGCCCAGGTACAGGAG
+
?;:<=CCEDCCCCCDCC@BACEEBBC
@7RKH4:00292:00460
ATATCGCGAGGTATGGAAGCACTCTAGTA
+
48444444442499>595484439>1..3
@7RKH4:00296:00499
ACGCTCGACATGCCCAGGTACAGGAG
+
@;;<BBBDCCB<<<8;>;>?999599
@7RKH4:00255:00503
ACGCTCGACATGCCCAGGTACAGGAGA
+
948;<9AB<<=BBC>BDBCCHAA=@@@
@7RKH4:00256:00507
CGTGTCTCTAGGCACAGGATTTGTGTAG
+
BCCBDD?@@BD@BC?=@?<;;7;BBBBC
@7RKH4:00257:00517
ACGCTCGACATGCCCAGGTACAGGAG
+
B::;BCCCCBBBBB>BC@CCCJFAC;
@7RKH4:00258:00532
ACGCTCGACATGCCCAGGTACAGGAG
+
>@@@CCBCCA:;;DACB>?ADDD@BA
@7RKH4:00259:00543
TCTCTATGCTCCTCCCACATGTCTAAGGTAC
+
=AAA@>@@99961/8+///////4/,/766/
@7RKH4:00259:00547
ACGCTCGACATGCCCAGGTAAGAGAC
+
==@@BABBCCA>??:8894.,-+(((
@7RKH4:00260:00549
TACTGAGCTACACACACAGAAAGATTGGT
+
/99>994<99@1111//6666+4331373
@7RKH4:00261:00530
ACGCTCGACATGCCCAGGTACAGGAG
+
9;ABCBCCCEBBAC>BC@BBBEDAB@
@7RKH4:00261:00548
TGATACGTCTCCTCCTTAG
+
9:A?99:A111-1/,/,//
@7RKH4:00266:00507
TAGTATCAGCCTCGCCATGACGAAGGTATTCC
+
@=AA@>?@992;;<CIDCBBCBB=A=@9969;
@7RKH4:00267:00526
TCTCTATGCGCTCCACATGTCTAAGGT
+
??BCCCCCHBBBCAC<;<BB;9;79<>
@7RKH4:00269:00503
TCTACTATGCGCTCCACACTGTCATAAGGGTA
+
,,,,,0,//9:9?92447,,,,,,,00353..
@7RKH4:00269:00518
ACGCTCGACATGCCCAGGTACAGGAG
+
=9;;CCBBBCBBBC>CB?B?BCDDA@
@7RKH4:00275:00529
ACGCTCGACATGCCCAGGTACAGGAG
+
@BAAAACCCC@@AC@CFCBABAA?>;
@7RKH4:00278:00521
CGTGTCTCTAGGCACAGGATTTTGTGTAG
+
>9?AAABBBBC@CCB@@?9999/9@AABB
@7RKH4:00279:00523
TGATACGTCTCCTTCCTTAGCTTACTTCAGG
+
>9<8CBC<99D592424::94/77,,*,,,*
@7RKH4:00280:00510
ACGCTCGACATGCCCAGGTACAGGAG
+
9;;<CBCCCH?A@C@CBEBBBCCCCA
@7RKH4:00281:00543
CGTGTCTCTAGCACCAGGATTTGTGTAG
+
////44;88//,,/,/8,//6+//9944
@7RKH4:00282:00535
ACGCTCGACATGCCCAGGTACAGGAG
+
A?@@ABBBDCBBBCBCC@CBCCEACB
@7RKH4:00284:00532
ACGCTCGACATGCCCAGGTACAGGAG
+
?9:;CCCDA?@BBC@CBA@@ABB?>;
@7RKH4:00286:00500
ACGCTCGACATGCCCAGGTACAGGAG
+
>;;<CCCCBBBECC@GC@@<B;;299
@7RKH4:00286:00504
ACGCTCGACATGCCCA
+
4;94444////,,20,
@7RKH4:00288:00501
ACGCTCGACATGCCCAGGTACAGGAG
+
4;;<CABBB>@<9919@<98999544
@7RKH4:00289:00512
CGTGTCTCTAGGCACAGGATTTGTGTAG
+
1ABCFA@ADCD@CCCBC>99919?999?
@7RKH4:00291:00502
ACGCTCGACATGCCCGGTACAGGAG
+
9;@@BACEDCAAACACDCCCBC?CB
@7RKH4:00293:00504
ACGCTCGACATGCCCAGGTACAGGAG
+
>>@@DBBCDEBDBC>BB89:@<;59@
@7RKH4:00294:00535
ACGCTCGACATGCCCAGGTACAGGAG
+
B9;<BCA@AAAAAC@CC@CBBCCFC;
@7RKH4:00298:00536
ACGCTCGACATGCCCAGGTACAGGAG
+
?B@AACCCCCBCCDACC>;8499599
@7RKH4:00299:00508
ACGCTCGACATGCCCAGGTACAGGAG
+
C@?@CC<<=CCCDCACC@BBCGG@>9
@7RKH4:00251:00553
TACTGAGCTACACACACAGAAAGATTGGT
+
B?A?BBCCCBBCCD>>=DDCC>ABB@C@A
@7RKH4:00252:00563
ATGTCGACATGCCCAGGTACAGGAG
+
98?ABDCBBC<=<8;B=@ACBB>@B
@7RKH4:00252:00596
ACGCTCGACATGCCCAGGTACAGGAG
+
49;<B@@AEEBBBB=@>@?9<=CACC
@7RKH4:00254:00583
ACGCTCGACATGCCCAGGTACAGGAG
+
>9:;CCBBBBBBBC@DB@BABBDAC@
@7RKH4:00254:00585
ACGCTCGACATGCCCAGGTACAGGAG
+
@9;<DCCCCECCCC@CB@BACEC?AB
@7RKH4:00255:00568
AGCACTGTAGCTGTCACTAGTTACTTGT
+
9@>94:9<BCJABBC2117//,49429@
@7RKH4:00256:00571
ATCAGACACGGACACAGCAGAACACACA
+
98:9=>78442///////79:@B?7336
@7RKH4:00258:00580
CGTGTCTCTAGGCACAGGATTTGTGTA
+
==ABD::<A@C@BB?>>;111-11::6
@7RKH4:00259:00565
ACGCTCGACATGCCCAGGTACAGGAG
+
=9;<CCCCDCAAAB>BA?BBDCCAC;
@7RKH4:00259:00590
ACGCTCGACATGCCCAGGTACAGGAG
+
88;<BBCCCCCDCC>BB@@@BBB?A@
@7RKH4:00261:00586
ACGCTCGACATGCCCAGGTACAGGAG
+
=8;;B@@@CCAAAE@CC@BBCFD?BC
@7RKH4:00262:00579
ACGCTCGACATGCCCAGGTACAGGAG
+
@9;<CCBBBCBCCC@BB@CBCEE?BC
@7RKH4:00264:00580
AGCACTGTAGCTGTCACTAGTTAATTGT
+
@@;<9CCBBEDAAADCBCCCB>A@B8<<
@7RKH4:00265:00572
ACGCTCGACATGCCCAGGTACAGGAG
+
=;;<CCBBDCBBBE>AA@BBCFCCA@
@7RKH4:00266:00582
ACGCTCGACATGCCCAGGTACAGGAG
+
?9;;A@CBBB@@@>:>>5;:BBB=A@
@7RKH4:00266:00584
ACGCTCGACATGCCCAGGTACAGGAG
+
B9:;BBCCC<<<BE@CB@BBAAABCC
@7RKH4:00269:00575
ACGCTCGACATGCCCAGGTACAGGAG
+
AA?@@DECIC@A@CABB?BACCCBC;
@7RKH4:00269:00583
ACGCTCGACATGCCCAGGTACAGGA
+
A??@CDBCCBABBCBCB@@ACDC@C
@7RKH4:00270:00552
TGATACGTCTCCTTCCTTAGTTACTTCA
+
8@;:<AACCCF@D?A@BBCCB@BBC?BB
@7RKH4:00270:00561
AGCACTGTAGCTGTCACTAGTTACTTGT
+
@CCCAAABBBB@AACB@=>995999599
@7RKH4:00271:00553
ACGCTCGACATGCCCAGGTACAGGAG
+
=9:;A@;99A>99999@=@@BABAAC
@7RKH4:00271:00555
ACGCTCGACATGCCCAGGTACAGGAG
+
B9;<B@@@BB@@AB=CCACBCDDFCC
@7RKH4:00271:00596
ACGCTCGACATGCCCAGGTACAGGAG
+
BAA@AAACCABABC>BB99:AAA;@>
@7RKH4:00273:00564
ACGCTCGACATGCCCAGGTACAGGAG
+
CA@@CCCDBBBBBB=BCB@@AED8;<
@7RKH4:00275:00574
ACGCTCGACATGCCCAGGTACAGGAG
+
=9;<BBBBECBBBB>@@=ACCFFBCB
@7RKH4:00276:00586
ACGCTCGACATGCCCAGGTACAGGAG
+
;9:<@AABCCBBAE>GB?<;>EB69<
@7RKH4:00277:00579
CGTGTCTCTAGGCACCAGGATTTGT
+
944999999485///,/6,//:+,,
@7RKH4:00280:00580
TAGTATCAGCCTCGCCATGACGAAGGTATTCC
+
BCBECBAAAA@ACCC@C<<<C<<:=AAA@@G?
@7RKH4:00284:00583
ATATCGCGAGGGTATGGAAGACTCTATA
+
9:<<>>94944-4;::9A;=87331111
@7RKH4:00289:00563
ACGCTCGACATGCCCAGGTACAGGAG
+
@AABBBBCEABBBB=@C?=<>99599
@7RKH4:00289:00574
TACTGAGCTACACACACAGAAAGATTGGT
+
=@BCCDFCCCC;<9@999>>?99374813
@7RKH4:00290:00589
ACGCTCGACATGCCCAGGTACAGGAG
+
9;@@CB@AAD@A@CBCB@B:;;<=@@
@7RKH4:00292:00561
ACGCTCGACATACCCAGGTACAGGAG
+
8889<@@@CEAAAFBCB9<<<99?A9
@7RKH4:00292:00571
ACGCTCGACATGCCCAGGTACAGGAG
+
>4;;BBBBCCA@@B>@=<>>A9;79A
@7RKH4:00293:00580
ACGCTCGACATGCCCAGGTACAGGAG
+
BBAABAABCCBBBB>BCDCCCCCACC
@7RKH4:00298:00592
ACGCTCGACATGCCCAGGTACAGGAG
+
@9;<CBBCEBBBBC@CB@@@ACCABB
@7RKH4:00298:00596
ACGCTCGACATGCCCAGGTACAGGAG
+
B:;:CCCCCCCCCCABB@C>AADACC
@7RKH4:00253:00622
ACGCTCGACATGCCCAGGTACAGGAG
+
=9;<CBBCDCAAAC@CC@CACCC?B@
@7RKH4:00253:00625
ACGCTCGACATGCCCAGGTACAGGAG
+
?9;<BBBCCDAAAC@EB@BACED@BC
@7RKH4:00260:00616
ACGCTCGACATGCCCAGGTACAGGAG
+
?>@@BBBCCC@AAC@CC@B<BCDACA
@7RKH4:00261:00623
ACGCTCGACATGCCCAGGTACAGGAG
+
84344444444444-44943444244
@7RKH4:00262:00628
ATATCGCGAGGGTATGGAAGACTCTATA
+
9:<;@A@999919A@BAECDB:;;BC<?
@7RKH4:00262:00646
TCTCTATGCGCTCCACATGTCTAAGGT
+
9<<BEB@@@AB;;8<<;9@ACCCABA<
@7RKH4:00264:00643
ACGCTCGACATGCCCAGGTACAGGAG
+
B9;<DBBBDC9<<B>BC?BBAAACC@
@7RKH4:00265:00623
CGTGTCTCTAGGCACAGGATTTTGTGTAG
+
>@@CCBAC@?A@BCAA@<9999/9>911A
@7RKH4:00268:00607
ACGCTCGACATGCCCAGGTACAGGAG
+
BB9<<@B<<=CDAA>A>;>899B=@>
@7RKH4:00268:00618
ACGCTCGACATGCCCAGGTAGCAGGAG
+
49;;AAAAECAAAC?@924881//,/,
@7RKH4:00268:00637
ACGCTCGACATGCCAGGT
+
@BA>9////////,/884
@7RKH4:00269:00607
ACGCTCGACATGCCCAGGTACAGGAG
+
B?>??B?BCCBBBH@BB?BABACAB?
@7RKH4:00269:00633
ACGCTCGACATGCCCAGGTACAGGAG
+
99;AAACCDBB9996;B;=?@??;?9
@7RKH4:00270:00630
GACGCTCGACATGCCCAGGGTACAGGAG
+
<=?@@BBBCCCAAAB@CBA=ABCDD?C;
@7RKH4:00270:00635
ACGCTCGACATGCCCAGGTACAGGAG
+
9;ABBCCCCDBBAB=BB@BBBDD@B9
@7RKH4:00270:00640
ATATCGCGAGGGTATGGAAGACTCTAAGT
+
;;ACA@C;999-49442424474,,,*,,
@7RKH4:00272:00600
TAGTATCAGCCTCGCCATGACGAAGGTATTCC
+
44999?ACAB=@@BB@CBBDBEE@C?AAA=>;
@7RKH4:00272:00628
ATCAGACACGGACACAGCAGAACACAC
+
98@BCCB?@ABBC:<<ACCBB===878
@7RKH4:00275:00632
ACGCTCGACATGCCCAGGTACAGGAG
+
B9:;BA;99@>99919@<C@AADDB<
@7RKH4:00278:00640
ACGCTCGACATGCCCAGGTACAGGAG
+
>9;<DCCCCEBCBB?BB@BACDD@C@
@7RKH4:00279:00608
CGTGTCTCTAGGCACAGGATTTGTGTAG
+
@@;<<<<<@AAADCBCB@BBB>BBBCCD
@7RKH4:00279:00627
ACGCTCGACATGCCCAGGTACAGGAG
+
>9;<CCCCCC<<<C>CC@CCAEDBCB
@7RKH4:00280:00634
ACGCTCGACATGCCCAGGTACAGGAG
+
=9;<C@AADECBCC@CB@CBCCC@CB
@7RKH4:00281:00626
ACGCTCGACATGCCCAGGTACCAGGAGA
+
?=;9<;>><<1/17578819;?A;:=44
@7RKH4:00282:00616
ACCGACATGCCCAGGTACAGGAGACTG
+
??>AACC@@@C>BA?BCCBB?BCCBBB
@7RKH4:00282:00640
TCTCTATGCGCTCCACACTGTCTAAGGGTAC
+
89;99B@;;:999244/7///6443;;:;76
@7RKH4:00284:00609
TACTGAGCTACACACACAGAAAGATTGGT
+
9999>999>AAABAA@B>998-4339>@>
@7RKH4:00285:00601
ATCAGACACGGACACAGCAGAACACAC
+
@@ABAA@@@C89<CDCDCCCC@BBBBB
@7RKH4:00285:00620
ACGCTCGACATGCCCAGGTACAGGAG
+
>;;<CCCCBBBBCECBB:;:BBC@C@
@7RKH4:00286:00613
ACGCTCGACATGCCCAGGTACAGGAG
+
947:;;BBDBA<<919>=BFCCC?A<
@7RKH4:00290:00645
ACGCTCGACATGCCCAGGTACAGGAG
+
?9;<@BABCB<<=B>BC=A@CCC@C@
@7RKH4:00290:00649
ACGCTCGACATGCCCCAGGTACAGGAGA
+
;;:;BAAAGCB<<<<111,1<@AB@C@>
@7RKH4:00250:00687
ACGCTCGACATGCCCAGGTACAGGAG
+
=>:;;B;<ABBDHJBGB;<;DB?699
@7RKH4:00255:00692
ACGCTCGACATGCCCAGGTACAGGAG
+
?9;;CCCECCBBBCACB?BBBFF@B?
@7RKH4:00256:00655
ACGCTCGACATGCCCAGGTACAGGAG
+
9;;<B@@AECCCCC@BA=@CCFEAEC
@7RKH4:00256:00672
ACGCTCGACATGCCCAGGTACAGGAG
+
?9:;@BBBDC@@@C>CB>A@BGC@B;
@7RKH4:00257:00694
ACGCTCGACATGCCCAGGTACAGGAG
+
:;;;BBBAAABBB@<@A7:8BB@6<<
@7RKH4:00258:00675
ATCAGACACGGACACCAGCAG
+
88344934442////,/,,0/
@7RKH4:00259:00669
ACGCTCGACATGCCCAGGTACAGGAG
+
94344449:9:=::-4488344999?
@7RKH4:00259:00670
TCTCTATGCGCTCCCCACACTGTCTAAGGGTA
+
1//444444444444,4444449437177,33
@7RKH4:00259:00693
ACGCTCGACATGCCCAGGTACAGGAG
+
>9:;BBCEEDBBBCADB@BBBCC@CB
@7RKH4:00260:00674
ACGCTCGACATGCCCAGGTACAGGAG
+
?9::BBBBCE;;;C>@==@ABBDADC
@7RKH4:00260:00691
ATCAGACACGGACACAGCAGAACAGC
+
8334493444244/////6//,/444
@7RKH4:00261:00673
TGATACGTCTCCTTCCTTAGCTTACTTCAGG
+
9994;444499292424:888;84//,///,
@7RKH4:00262:00694
TGATACGTCTCCTTCCTTAGTTACTTCA
+
@==>@A<99>>698<<A@BBB?A@A@CC
@7RKH4:00264:00694
TAGTATCAGCCTCGCCATGACGAAGGTATTCC
+
49<<<BDC9:<<CCCCBBBCDDE?A?AAA@CC
@7RKH4:00265:00665
ACGCTCGACATGCCCAGGTACAGGAG
+
B=>>B9;;A@<<=G@DC@AABGDABB
@7RKH4:00267:00675
ACGCTCGACATGCCCAGGTACAGGAG
+
44;;@A@AANCBBC>CB@BBBBC@BB
@7RKH4:00267:00682
ACGCTCGACATGCCCAGGTACAGGAGACTGA
+
?9;<AGFCIHBBBB<A=<>>ADDADCBBBDC
@7RKH4:00267:00689
ACGCTCGACATGCCCCA
+
9931<111,,-////*/
@7RKH4:00270:00681
ACGCTCGACATGCCCAGGTACAGGAG
+
?9;;BBBCCCCBCH@CB??@ACDCB;
@7RKH4:00271:00692
TCTCTATGCGCTCCACACTGTCTAAGGT
+
;9=DEDBBCDA<<?A9<;;98=44,.,.
@7RKH4:00273:00666
ACGCTCGACATGCCCAGGTACAGGAG
+
A;;;BCBBECBBBG@BB?ACCFDACB
@7RKH4:00273:00673
AGCACTGTAGCTGTCACTTAGTTACTTGT
+
>>984:9A@@>>494//,*,,,*/687BC
@7RKH4:00273:00688
TCTCTATGCGCTCCACACTGTCTAAGGGTA
+
49444@9==??A?8:488////..,37633
@7RKH4:00275:00668
ACGCTCGACATGCCCA
+
BABBCBBCCCBBBC>C
@7RKH4:00275:00675
ACGCTCGACATGCCCAGGTACAGGAG
+
==@@BCCCCC:<<C?BC@BBCCC@CA
@7RKH4:00275:00681
TAGTATCAGCCTCGCCATGACGAAGTATTCC
+
:=11//86;><@@99:<11>?11,//66596
@7RKH4:00280:00690
ACGCTCGACATGCCCAGGTACAGGAG
+
?9:;CCDDEB@AAC@BB?BABBA=A;
@7RKH4:00283:00684
ATCAGACACGGACACAGCAGAACTC
+
BA@BCDCCCC;;<CCCFCCBC@CBB
@7RKH4:00287:00665
ACGCTCGACATGCCCA
+
B9::ABABB@<<<C@C
@7RKH4:00287:00694
ACGCTCGACATGCCCCAGGTACAGGAG
+
8=>999>B9999999/9@598@AA?@@
@7RKH4:00287:00699
ACGCTCGACATGCCCAGGTACAGGAG
+
?9;<ACCHCCCCCC@CB>@?BCC@D@
@7RKH4:00289:00657
ATCAAACAGCAGAACACACAGAC
+
:A8;;8;AABBCDADCCCDB<;;
@7RKH4:00290:00667
CGTGTCTCCAGGCACAGGATTTGTGTAG
+
9;<B<<=HBCDBCCB@@=@@B<;;;?99
@7RKH4:00290:00686
TGATACGTCTCCCCTTTCCCCCTTAGTTACTTCAGGTGCT
+
=@>A@@<<<@@DD/99-4444+/,///,///,4998944/
@7RKH4:00293:00689
ACGCTCGACATGCCCAGGTACAGGAG
+
B98:@ADCECCCCE=BB;<;BIC@AB
@7RKH4:00295:00676
ATATCGCGAGGGTATGGAAGACTCTATA
+
@@@C>>@ACCC?ACCCAB?BCCC><?AA
@7RKH4:00296:00667
ACGCTCGACATGCCCAGGTACAGGAG
+
B9;;DBBBBC;><C>BB@::<CD?CB
@7RKH4:00297:00651
ACGCTCGACATGCCCAGGTACAGGAG
+
8@:;<BCECDCCCC?BB@A@AFDCCB
@7RKH4:00250:00720
ACGCTCGACATGCCCAGGTACAGGAGA
+
C;;<CBBBBDCCDEACD@BBCBB>A91
@7RKH4:00254:00741
ACGCTCGACATGCCCCCCCCCCCAGGTACAGGAG
+
848;@;;9BB@88899999994"4888BDCDAB>
@7RKH4:00257:00726
ACGCTCGACATGCCCAGGTACAGGAG
+
>=>?BA@ADA@ABCACB@BBBGEACB
@7RKH4:00259:00709
CGTGTCTCTAGGCACAGGATTTTGTGTAG
+
B??ACDCCDBBBBB>9>?9999/9>>@CA
@7RKH4:00259:00722
ACGCTCGACATGC
+
=88111//,,,,,
@7RKH4:00259:00734
CGCTCGACATGCCCCCCCCCAGGTACAGGAGACTGATCACCGACTGCCCCCC
+
<@;99>>?=4488844444"48888777131111138;<=>@::44444400
@7RKH4:00262:00709
ACGAGTGCGTTC
+
BBDBBAAB9969
@7RKH4:00263:00713
ACGCTCGACATGCCCAGGTACAGGAG
+
>>@@BCDBDA=??C?CC?BACCC@CB
@7RKH4:00264:00708
ACGCTCGACATGCCCAGGTACAGGAG
+
?9;<BBBBECCBBC?A@=@ABCC?AA
@7RKH4:00264:00728
ACGCTCGACATGCCCAGGTACAGGAG
+
B::;CCDCCCBBCC>CC@A@ABB>A;
@7RKH4:00265:00708
ACGCTCGACATGCCCAGGTACAGGAG
+
B;;<ADCDDCCCCC@AA=@BBAA?A@
@7RKH4:00265:00728
ACGCTCGACATGCCCAGGTACAGGAG
+
;>?@B<<<BBBBBB>BC?B:<<B=@>
@7RKH4:00265:00746
ACGCTCGACATGCCCAGGTACAGGAG
+
9;@@BCCECCB@@=:>><><999699
@7RKH4:00266:00725
ACGCTCGACATGCCCAGGTACAGGAG
+
9989>><<==<A@B1;;=;89AD59;
@7RKH4:00267:00719
ATCAGACACGGACACAGCAGAACACACAA
+
48?>=>7444977--,,,277:8//...,
@7RKH4:00268:00741
ACGCTCGACATGCCCAGGTACAGGAG
+
@AABBDDCDC???B>BBEBABEE@DB
@7RKH4:00268:00744
ACGCTCGACATGCCCAGGTACAGGAG
+
@B?BBDBAACBBAB@BC@CC=>>>A9
@7RKH4:00275:00720
ACGCTCGACATGCCCAGGTACAGGAG
+
9;;;A@BBCCAAAC@CB@?ABAA?@>
@7RKH4:00277:00741
ACGCTCGACATGCCCAGGTACAGGAG
+
>@BBBCDCCB==@C@CB8;:CCCCCB
@7RKH4:00279:00714
ACGAGTGCGTCCCATGTCGTAGGTACTC
+
49?@999@9999099499997?488897
@7RKH4:00284:00735
ACGCTCGACATGCCCAGGTACAGGAG
+
?>@@ACBBCC;<<B@BCBBBCAA>A@
@7RKH4:00285:00733
ACGCTCGACATGCCCAGGTACAGGAG
+
=9;;CCCCCBC@CB@BB>BBBBB9?9
@7RKH4:00286:00703
ACGCTCGACATGCCCAGGTACAGGAG
+
A?@ABBBCHC@AAC@CC@BABCJACB
@7RKH4:00286:00748
ACGCTCGACATGCCCAGGTACAGGAG
+
?A@@A;<<DAA@CG>AA=ACC99699
@7RKH4:00297:00712
ACGCTCGACATGCCCAGGTACAGGAG
+
=;;<BDDECECCCC>CB?B?@ACCCC
@7RKH4:00297:00713
ACGCTCGCATGCCCAGGTACAGGAG
+
@?@BC@??BA?>A=DBABBB?@<??
@7RKH4:00297:00720
ACGCTCGACATGCCCAGGTACAGGAG
+
;;8;9A@@CFEGCE>AA:;8999<>9
@7RKH4:00252:00753
TACTGAGCTACACACACAGAAAGATTGGT
+
?ABBBBC@?@BCBBBCCCBCB>BBA?A=@
@7RKH4:00252:00772
ACGCTCGACATGCCCAGGTACAGGAG
+
?ABBBEEH=<=BCGAEH@<;=CCAEC
@7RKH4:00254:00754
ACGCTCGACATGCCCAGGTACAGGAG
+
?B:;>DEEECBBCCBCCAAABCC=;9
@7RKH4:00255:00762
ACGCTCGACATGCCCAGGTACAGGA
+
=9;<BCCDECCCCC@CB@?<@CC7;
@7RKH4:00256:00775
ACGCTCGACATGCCCAAGTACAGGAG
+
B<;<ABBBB==<CB:;8;>>111:?1
@7RKH4:00256:00776
ACGCTCGACATGCCCAGGTACAGGAGA
+
49@@999>999A>>:>=;10,,,*,//
@7RKH4:00256:00787
ACGCTCGACATGCCCAGGTACAGGAG
+
??@ACCACE><>AH@CC;<;CEFBCC
@7RKH4:00260:00765
ACGCTCGACAGCCCAGGTACAGGAG
+
@ACCCCBBC@BBCABB=;9;@?4::
@7RKH4:00261:00755
ACGCTCGACATGCCCAGGTACAGGAG
+
B9;<CBABCB;;;A<A@>B@AADACC
@7RKH4:00264:00758
ACGCTCGACATGCCCAGGTACAGGAG
+
BB@BCCBCAAACDD?BC@CCCBA7;<
@7RKH4:00271:00751
TCTCTATGCGCTCCACATGTCTATGGT
+
>=BBDH:;>CC?@899@?>@><<AB8;
@7RKH4:00278:00751
ACGCTCGACATGCCCAGGTACAGGAG
+
=9<;@@@@DCAB@B>AA@CBCCFFCA
@7RKH4:00278:00783
ACGCTCGACATGCCCAGGTACAGGAG
+
?9:<<CCCCBBBBD@CC@99<AA?>@
@7RKH4:00279:00783
TACTGAGCTACACACACAGAAAGATTGGT
+
=;<<BBDCCBBBAAADACCEC>AAB@B@>
@7RKH4:00280:00765
ACGCTCGACATGCCCAGGTACAGGAG
+
>9:;BBBBGDBBBC?BB@BCDDCAC;
@7RKH4:00281:00754
ACGCTCGACATGCCCAGGTACAGGAG
+
9<@@BCCCDCCCCC@CB@BBCBEDB>
@7RKH4:00282:00764
ACGCTCGACATGCCCAGGTACAGGAG
+
>@@@CBBCGC@@@C@CB@C>AAE@CB
@7RKH4:00282:00775
TACTGAGCTACACACACAGAAAGATTGGTG
+
B;==CB<<<DBACB<99999>9>>>=@=@A
@7RKH4:00283:00764
TGATACGTCTCCCTTCCTTAGCTTACTTCAGT
+
949449499444-4249988444244424444
@7RKH4:00285:00765
ACGCTCGACATGCCCAGGTACAGGAG
+
;;?@>><<<<<BGG>=@CCB@99699
@7RKH4:00285:00785
ACGCTCGACATGCCCAGGTACAGGAG
+
=9;<CCBCDC:;<C>BC?BACCCCC@
@7RKH4:00285:00797
ACGCTCGACATGCCCAGGTACAGGAG
+
@><@==B@AAACCCCCCBBABBC@CA
@7RKH4:00287:00770
ACGCTCGACATGCCCAGGTACAGGAG
+
AB:<<AAABAA@@A<AB@F@ACDFCD
@7RKH4:00287:00792
ACGCTCGACATGCCCA
+
ACA99899444///+/
@7RKH4:00289:00752
ATCAGACACGGACACAGCAGAACACAC
+
=?@@@@?9<9599>@AABDCCBBBA?;
@7RKH4:00294:00774
ACGCTCGACATGCCCAGGTACAGGAG
+
>9;9@@>@AA;<<B:;<@BAABB@<<
@7RKH4:00295:00793
CGTGTCTCTAGGCACAGGATTTGTGTAG
+
C;;<ACAC@@@?A@@AA@CCC:<9?>99
@7RKH4:00250:00823
TCTCTATGCGCTCCACATGTCTAAGGT
+
994:?B99=BDBBCAAA;<=AECACCB
@7RKH4:00253:00803
TGATACGTCTCCTTCCTTAGCTTACTT
+
44849444//8,/,/,/,///4899:8
@7RKH4:00254:00819
TGATACGTCTCCTTCCTTAGCTTAC
+
899499491@@+-*,*,22,,/,4/
@7RKH4:00254:00824
AGCACTGTAGCTGTCACTAGTTACTTGT
+
?ACC<:<CCCCEBCCCBB?995999599
@7RKH4:00255:00833
ACGCTCGACATGCCCAAGGTACAGGAG
+
9;BBCBCCA?:777+-+-+-,666599
@7RKH4:00258:00833
ACGCTCGACATGCCCAGGTACAGGAG
+
9;;<@CGAAA<<<B?@@=@?AACACC
@7RKH4:00260:00841
CGTGTCTCTAGGCACAGGATTTGTGTAGGA
+
/49BCBAACCCB@99995444-49;94424
@7RKH4:00260:00845
TACTGAGCTACACACACAGAAAGATTGGTGC
+
BBBBAAC9;991111//////+9<<?A@CCA
@7RKH4:00264:00807
ACGCTCGACATGCCCAGGTACAGGAG
+
??ABDBCCCAAABC?BB?B?CAA?@A
@7RKH4:00265:00805
TAGTATCAGCCTCTGACGAAGGTATTCC
+
>>?A999;AA=@@@<111/,/,/44248
@7RKH4:00265:00825
ATCAGACACGGACACAGCAGAACACAC
+
43344474442/6////6744248433
@7RKH4:00269:00819
ACGCTCGACATGCCCAGGTACAGGAG
+
8989>AABBC<<<C>BA=@@AAA=AA
@7RKH4:00270:00824
ACGCTCGACATGCCCAGGTACAGGA
+
?<:;<B<<<AAAAC>GB?BBHCD>=
@7RKH4:00271:00802
ACGCTCGACATGCCCAGGTACAGGAG
+
=@@@CCBCCCBBBB=BB@B?AAC=B;
@7RKH4:00272:00808
ACGCTCGACATGCCCAGGTACAGGAG
+
<1.//6:4444444-44243444244
@7RKH4:00273:00834
ACGCTCGACATGCCCAGGTACAGGAG
+
9;@ACCDECA@@BCABB>AACCC=B@
@7RKH4:00273:00847
ACGCTCGACATGCCCAGGTACAGGAG
+
9;ABBCCCD@@@BD@CB>BACEC?BC
@7RKH4:00274:00823
ACGCTCGACATGCCCAGGTACAGGAG
+
@A@@>?;;<@>@AB<@AA;8<99699
@7RKH4:00277:00840
ACGCTCGACATGCCCAGGTACAGGAG
+
9;BCCGCBHBBBCDABB?BDCBC=@;
@7RKH4:00278:00836
TGATACGTCTCCTTCCTTAGCTTACTTCA
+
BB<==DDC@=@7;817878///56//,44
@7RKH4:00279:00826
ACGCTCGACATGCCCCCCCCCCCCCCAGGTACAGGAGACTGATCACCCCCCCC
+
>889999>?9999999999844444"4;9479AA=;===99:=?BCCCDDDDD
@7RKH4:00279:00832
ACGCTCGACATGCCCAGGTACAGGAG
+
@;;;AA@>A>>>>>:>><989AA?B<
@7RKH4:00281:00835
ACGTTCGACATGCCCAGGTACAGGAG
+
9;?@A@<<;B;<<D?BC@CCCCC?BB
@7RKH4:00281:00840
ACGCTCGACATGCCCAGGTACAGGAG
+
?>@@DBAADCAABB>BB@BBCAA=@9
@7RKH4:00284:00810
ACGCTCGACATGCCCAGGTACAGGAG
+
B;;;BCCBBBCCCD@CB@BACCECB;
@7RKH4:00285:00816
ACGCTCGACATGCCCAGGTACAGGAG
+
=9;<<NEDHH@@A@>ACEBABBCBCA
@7RKH4:00286:00815
ATATCGCGAGGGTATGAAGACTCTATAG
+
?@BBBA@B99909>99924/.....346
@7RKH4:00286:00817
ACGCTCGACATGCCCAGTACAGGAG
+
9;@@@@BCCCBBBEACBA?BDDBBA
@7RKH4:00286:00831
ACGCTCGACATGCCCAGGTACAGGAG
+
=;;<@CCCDC@@@CACC@BACBB?A@
@7RKH4:00287:00809
ATCAGACACGGACACAGCAGAACACACA
+
>889>>@211:==@A;;9948<>@>;7:
@7RKH4:00287:00845
ACGCTCGAATGCCCAGGTACAGGAG
+
=9;;@>AB@AA@B=BB@CCBBA?A?
@7RKH4:00289:00849
ACGCTCGACATGCCCAGGTACAGGAG
+
==@@ABBCCCABBCB@?==;A??=>=
@7RKH4:00290:00844
TGATACGTCTCCTTCCTTAGCTTACTTCA
+
@<;<BBAA@AA<><<-1,1111;;228//
@7RKH4:00292:00834
AGCACTGTAGCTGTCACTAGTTACTTGT
+
BBBBA:><EDCGCDC=4499959@@5<=
@7RKH4:00294:00844
TAGTATCAGCCTCGCCATGACGAAGGTATTCC
+
789999494/,////76844999692844248
@7RKH4:00295:00848
ACGCTCGACATGCCCAGGTACAGGAG
+
?<;<CBAAACCCCC@CB@AACCC?BA
@7RKH4:00255:00873
ACGCTCGACATGCCCCGTACAG
+
498999999998888,444444
@7RKH4:00257:00854
ACGCTCGACATGCCCAGGTACAGGAG
+
8989<AAADDGCAB?;<9;<AABBBB
@7RKH4:00259:00857
ACGCTCGACATGCCCAGGTACAGGAG
+
?@@ACBBBDCBBBCACB@B?AAD@DC
@7RKH4:00260:00861
TCTCTATGCGCTCCACATGTCTAAGGT
+
@AABEE?@ACCCCACBBBAA?997;>A
@7RKH4:00260:00874
CGTGTCTCTAGGCACTGGATTTGTGTAG
+
@@BCHDCBB;;7;@9=>@@AA<@BBD==
@7RKH4:00266:00895
ACGCTCGACATGCCCAGGTACAGGAG
+
@?@@BABBCD@@AC>BB@@@BCEACC
@7RKH4:00267:00874
ACGCTCGACATGCCCCAGGTACAGGA
+
498111////94444,4424.///,/
@7RKH4:00267:00884
ACGCTCGACATGCCCAGGTACAGGAG
+
>@@@AABBCCAAAC>BB@B@BBCAC;
@7RKH4:00268:00853
ACCCTCGACATGCCCAGGTACAGGAGACTG
+
9<C=BBDCDDCCCC>BB?BBCBB?@????@
@7RKH4:00271:00878
ACGCTCGACATGCCCAGGTACAGGAG
+
B@@@CBBBCB@@@@<@A>BACCCBCC
@7RKH4:00272:00866
ACGCTCGACATGCCCAGGTACAGGAG
+
9;@ABBCCCB>>@B@BB?>@ACCCD:
@7RKH4:00273:00888
ACGCTCGACATGCCCAGGTACAGAG
+
9;;BBCCCEA??BD@CB>@@DCCBB
@7RKH4:00274:00854
ACGCTCGACATGCCCAGGTACAGGAG
+
=9::BC@ABCBBBHABB?BBCHHACB
@7RKH4:00276:00880
ACGCTCGACATGCCCAGGTACAGGAG
+
@9;<CCCCDDABBB>BBABABBDCBB
@7RKH4:00276:00898
TGATACGTCTCCTTCCTTAGTTACTTCA
+
99;C@@@CC@@=A=@;?<>99599969D
@7RKH4:00280:00863
ACGCTCGACATGCCCAGGTACAGGAG
+
=;;;@AAEBCCCCG@CC@BDBDFCC<
@7RKH4:00280:00873
ACGCTCGACATGCCCAGGTACAGGAG
+
B9:;B>@@CC;<<CBBB?BBCCCBDE
@7RKH4:00282:00879
ATCAGACACGGACACAGCAGAACACAC
+
9;CCBBABCB@BBBCCCCCCC?DCBBC
@7RKH4:00282:00882
ACGCTCGACATGCCCAGGTACAGGAG
+
?@@@CCCCDCCBBC=BB@CACCC?B;
@7RKH4:00283:00889
ACGCTCGACGATGCCCAGGTACAGGAG
+
>;84:>99444=944-44244444244
@7RKH4:00286:00889
ACGAGTACGTCCCATGCTCGTAGTACGTA
+
::394//.//1:;:8B@//111-,0,,,,
@7RKH4:00290:00853
ACGCTCGACATGCCCAGGTACAGGAG
+
B<<<BCCEEBBBBB>@@=@CCCCECC
@7RKH4:00290:00863
ACGCTCGACATGCCCAGGTACAGGAG
+
?@ABDABBC@@?CC@BB@BACDE?BA
@7RKH4:00290:00886
ACGCTCGACATGCCCAGGTACAGGAG
+
A9:;CBBBBCCCCC>CB@BACBB=@@
@7RKH4:00296:00886
CGTGTCTCTAGGCACCAGGATTTGTGTAGG
+
989444944442///,/75///+/,66//,
@7RKH4:00297:00880
CGTGTCTCTAGGCACAGGATTTGTGTAGA
+
;<<CCCBBB>>;;111;;::;8;:>9444
@7RKH4:00298:00897
ACGCTCGACATGCCAGGTACAGGAG
+
?9;<CCBCCCCBB@CB@BBBCD@C@
@7RKH4:00299:00869
ACGCTCGACATGCCCAGGTACAGGAG
+
=9;<ABBBDB@@@@<@A@C@AACACB
@7RKH4:00299:00871
TGATACGTCTCCTTCCTTAGTTACTTCA
+
CBB@9<<AAA@>A=@=@@A@@=AAA@CD
@7RKH4:00252:00921
ACGCTCGACATGCCCAGGTACAGGAG
+
@;;;49>===>>>@:==643449899
@7RKH4:00253:00937
ACGCTCGACATGCCCAGGTACAGGAG
+
==>@A>@@BC>@@CBBB@CABCCBEC
@7RKH4:00254:00941
TCTCTATGCGCTCACATGTTCTAAGGTA
+
>94449996/////6,///,//,*/,//
@7RKH4:00256:00921
CGTGTCTCTAGGCACAGGATTTGTGTAG
+
BBBC>==BBBC@B>=<<-111-/8///4
@7RKH4:00257:00906
ACGCTCGACATGCCCAGGTACAGGAG
+
99;;A@@@GDAAAC>BB>BBCCCABB
@7RKH4:00258:00933
TCTCTATGCGCTCCACATGTCTAAGGT
+
9;:CECCCBCCCC?BB?>@BBBB>B@C
@7RKH4:00261:00901
TCTCTATGCGCTCCACACTGTCTAAGGGTA
+
4449?=:=A944424444444844,..+..
@7RKH4:00262:00902
ACGCTCGACATGCCCAGGTACAGGAG
+
>9;<BCCCDC@AAC?BBABABAA<A9
@7RKH4:00264:00916
ACGCTGACATGCCCAGGTACAGGAG
+
9<CCCCDAAACCCBCCACBB;;6;9
@7RKH4:00264:00924
ACGCTCGACATGCCCAGGTACAGGAG
+
99@@@@AADHCBAB@BC@BBB<<599
@7RKH4:00266:00940
TGATACGTCTCCTTCCTTAGTTACTTCAG
+
199>>99;AADBD>==@:-,*)**,*,,,
@7RKH4:00267:00903
AGCACTGTAGCTGTCACTAGTTACTTGT
+
CBB@AAAACCCCABCBA@?@>5999599
@7RKH4:00267:00906
ACGCTCGACATGCCCAGGTACAGGAG
+
=9:;C@@AECAA@C>BBABBCCB?AA
@7RKH4:00267:00933
TGATACGACTCCTTCCTTAGTTACTTCA
+
BBBBABAAADDED?A=@54482444244
@7RKH4:00268:00914
ACGCTCGACATGCCCAGGTACAGGAG
+
9;@BBBDCEBBCBB>BB@@@B=98=9
@7RKH4:00268:00939
ACGCTCGACATGCCCAGGTACAGGAG
+
49>AAABBBEBBBB=BB@BABEE@CB
@7RKH4:00269:00909
ACGCTCGACATGCCCAGGTACAGGAG
+
,,./9;@B>9999919>590=11,/;
@7RKH4:00270:00924
ACGCTCGACATGCCCAGGTACAGGAG
+
??@@@@ABAACACCAA@@A<<9E@C<
@7RKH4:00272:00923
ACGCTCGACATGCCCAGGTACAGGAG
+
@@@@BAAAECCCBC>CB@BBCAAAAE
@7RKH4:00274:00922
ATATCGCGAGGGTATGGAAGACTCTATA
+
88A@AAB?>=IBC=><>B>@@@???B::
@7RKH4:00274:00930
ACGCTCGACATGCCCAGGTACAGGAG
+
@=@@BAABCCCBDC>BB>=9?9;59?
@7RKH4:00274:00936
TAGTATCAACCTCGCCATGAGAAGGTA
+
;99=:??>69294//,/,,,,/,/766
@7RKH4:00280:00907
ACGCCGACATGCCCAGGTACAGGAG
+
99::@ACCA;<>NCEC@ECCCCACB
@7RKH4:00280:00923
ACGAGTGCGTTCCCATGTCGTAGGTACTC
+
49A@;<<@BD69914>>ADCEFD@A9::@
@7RKH4:00285:00939
ATATCGCGAGGGTATGGAAGACTCTATA
+
@@@ABAA==C@<=@===@>BBBAB@@?C
@7RKH4:00288:00926
TCTCTATGCGCTCCACATGTCTAAGGT
+
94>@CACCCCCBB@C@@?ABDEB@B?C
@7RKH4:00289:00922
ACGCTCGACATGCCCAGGTACAGGAG
+
=9;<@@@@BB@@@B>AB@CBDCC?@@
@7RKH4:00291:00928
ACGCTCGACATGCCCAGGATACAGCAGATA
+
94?A?>@@999;;<8;<,114//44433,,
@7RKH4:00292:00911
ATATCGCGAGGGTATGGAAGACTCTATAG
+
?@BBBCE@AAC?A=BC?B?BC@@@B@?<:
@7RKH4:00292:00915
ACGCTCGACATGCCCAGGTACAGGAG
+
?;;<BCCCDDAAAC@CB@CCCEEFCA
@7RKH4:00292:00944
TGATACGTCTCCTTCTTAGTTACTTCA
+
@@ABBA@@@1/,/,//78885444249
@7RKH4:00293:00939
ACGCTCGACATGCCCAGGTACAGGAG
+
=;;<CCCDEB>>>C>BB@BA???=A@
@7RKH4:00294:00942
TCTCTATGCGCTCCACATGTCTAAGGT
+
9499<9<A@@BBB7;<B;<;<;<>@<>
@7RKH4:00295:00946
TACTGAGCTACACACACAGAAAGATTGGT
+
=@B@ADCCCACCBB::<BCBB>C@@>@@C
@7RKH4:00296:00949
ACGCTCGACATGCCCAGGTACAGGAG
+
:;;CBCCCDCCCCC@BA<43999599
@7RKH4:00298:00931
ACGCTCGACATGCCCAGGTACAGGAG
+
9;?@@@BCDDBBBC@CC@@@AAA?>;
@7RKH4:00299:00905
ACGCTCGACATGCCCAGGTACAGGAGACTG
+
@9;<AAABDC<<=E?CB?A>999699>994
@7RKH4:00251:00984
ACGCTCGACATGCCCAGGTACAGGAGACT
+
89;<CCDAAAB>9954424344;844494
@7RKH4:00253:00962
TCTCTATGCGCTCCACATGTCTAAGGT
+
;<9<=<<<=CCBB?BBBBAAABB>A>@
@7RKH4:00253:00969
TAGTATCAGCCTCGCCATGACGAAGGTATTCC
+
9;AB@?@B;;6<BBBACBBCCCC;@;=99696
@7RKH4:00255:00950
ACGCTCGACATGCCCAGGTACAGGAG
+
A;::EDDCGCCCCC@BA>B@BAEABB
@7RKH4:00257:00970
ACGCTCGACATGCCCAGGTACAGGAG
+
B@@?BBCEDB?>==<@=>@BCCGABB
@7RKH4:00258:00981
ACGCTCGACATGCCCAGGTACAGGAG
+
==@@ACBBBC;<<GA@@>@@AABBBC
@7RKH4:00259:00962
ACGCTCGACATGCCCAGGTACAGGAG
+
B????ACCCCCDCC>A@?BCCCCAEC
@7RKH4:00260:00974
ATCAGACACGGACACAGCAGAACACACA
+
48794438=89>=99:;99==588=<77
@7RKH4:00261:00972
ACGCTCGACATGCCCAGGTACAGGAG
+
B?>@BCCCDCDDBB;<=ADBFCIBBB
@7RKH4:00263:00961
ACGCTCGACATGCCCAGGTACAGGAG
+
C:9:DBBBBB=88;89@?CBCCDECC
@7RKH4:00264:00973
ACGCTCGACATGCCCAGGTACAGGAGA
+
=@>BCBBBCC@AAB=BC@C@AAFBCCC
@7RKH4:00270:00974
ACGCTCGACATGCCCAGGTACAGGAG
+
9;@@@BBCDDA@@C@CB@BCCCC@CC
@7RKH4:00274:00975
TGATACGTCTCCTTCCTTAGTTACTTCA
+
99>>99<<;<BBH?A@@?A;;8<AB?BC
@7RKH4:00276:00984
ACGCTCGACATGCCCAGGTACAGGAG
+
B?@@DDCCCBB@@@<@A?@@ACC@CB
@7RKH4:00277:00987
ACGCTCGACATCCCAGGTACAGGAG
+
AB>99;<==C@CE@CC?BBB@?<?@
@7RKH4:00277:00998
ACGCTCGACAGCCCA
+
=4:;@999D<<<B=B
@7RKH4:00278:00950
ACGCTCGACATGCCCAGGTACAGGAG
+
89;9CACCCEAACD@CC@BACGB@A9
@7RKH4:00278:00965
ACGCTCGACATGCCCAGGTACAGGAG
+
>9;<ABCCEBCBBD>BB?@?>BB699
@7RKH4:00282:00988
TGATACGTCTCCTTCCTTAGCTTACTTCA
+
B??ABBBCBBB8<;35:7=1//7766594
@7RKH4:00286:00953
ACGCTCGACATGCCCAGGTACAGGAG
+
A9:;CCCCDCCCCC>BB@CBAAA?B<
@7RKH4:00286:00974
ACGCTCGACATGCCCAGGTACAGGAG
+
BAABBDBBABBBCB?BC@BBAAADDC
@7RKH4:00291:00981
ACGAGTGCGTTCCCATGCTCGTAGGTACGTC
+
=>8444444424:6:@>>==@@994784337
@7RKH4:00293:00988
ACGCTCGACATGCCCAGGTACAGGAG
+
B;;<BBBCDCCCCC?CCACCCCCACB
@7RKH4:00294:00972
CGTGTCTCTAGGCACAGGATTTTGTGTAG
+
>=A@AAABCCBCCCB@@<9999/99999?
@7RKH4:00294:00979
ATCAGACACGGACACAGCAGAACACAC
+
=7;<BBABCC=AACBBBCDCB?BBBBB
@7RKH4:00294:00999
ACGCTCGACATGCCCAGGTACAGGAG
+
=@@ACAAAECBBBC=BB@?@AAA?@B
@7RKH4:00298:00971
ACGCTCGACATGCCCAGGTACAGGAG
+
B9:;CBBBEECBBA<;;8<CCCFBEC
@7RKH4:00298:00986
ACGCTCGACATGCCCAGGTACAGGAG
+
=9::@B@ABCCCCC@CCDBABBB@CC
@7RKH4:00250:01003
ACGCTCGACATGCCCAGGTACAGGAG
+
>@@@BCCCCC??@C@CB@B>AACAC@
@7RKH4:00250:01043
ACGCTCGACATGCCCAGGTACAGGA
+
B???BBBCECC@@@<@C@BACCCAC
@7RKH4:00251:01028
ACGCTCGACATGCCCAGGTACAGGAG
+
=@BBCDDCECB?@@>@B@BACCC@B;
@7RKH4:00252:01030
ACGCTCGACATGCCCAGGTACAGGAG
+
B<;<CAAACC<<<@<@B>BACAA=A;
@7RKH4:00252:01037
ACGCTCGACATGCCCAGGTACAGGAG
+
=@@@BBCBFC;<<C@CC@B@ABFAC<
@7RKH4:00253:01001
ACGCTCGACATGCCCAGGTACAGGAGA
+
=@BBBBCCCBCBBB<@@?@@BBC@CBB
@7RKH4:00253:01002
CGTGTCTCTAGGCACAGGATTTGTGTAG
+
@=ABCBAABBA?CC::@599919C@@<>
@7RKH4:00257:01024
ACGCTCGACATGCCCAGGTACAGGAG
+
9;ABBCDCCCCBBB>BCACCCFC9;;
@7RKH4:00261:01018
TACTGAGCTACACACACAGAAAGATTGGTGCT
+
==<;>CBC@@@A<99??>>@><433:;:;>96
@7RKH4:00263:01024
ACGCTCGACATGCCCAGGTACAGGAG
+
9<@BCCAAACBBBC@BB@B@BBB7;;
@7RKH4:00263:01029
ACGCTCGACATGCCCAGGTACAGGAG
+
=;;<CCCCDCCCDC@BB?@@AAA@B@
@7RKH4:00264:01042
ACGCTCGACATGCCCAGGTACAGGAG
+
?>AB@?ACCCCCBD@CC@CBBCE?A@
@7RKH4:00265:01033
ACGCTCGACATGCCCAGGTACAGAG
+
49<;A@ABB@@@AB<BC@BBCCBBA
@7RKH4:00272:01024
ACGCTCGACATGCCCAGGTACAGGAG
+
?9:;<@@ABDBBBC>@@=@@ABC@BA
@7RKH4:00276:01023
ACGCTCGACATGCCCAGGTACAGGAGACTG
+
>98;<GC@A@B999-9CB@@;CC?=1///,
@7RKH4:00278:01002
ACGCTCGACATGCCCAGGTACAGGAG
+
B9:;ADC>BB;99>:>>;>>BBA?BC
@7RKH4:00280:01034
ACGCTCGACATGCCCAGGTACAGGAG
+
=;:;;A@>AA@@@@<@@?@@ACBBEB
@7RKH4:00283:01040
TACTGAGCTACACACACAGAAAGATTGGT
+
@=ABBBCCBBBBBBCDDCBCB>ACC?A?B
@7RKH4:00287:01025
ACGCTCGACATGCCCAGGTACAGGAG
+
9;@@@DAABCCBBB?BC?A@@AC>@B
@7RKH4:00287:01027
ACGCTCGACATGCCCAGGTACAGGAG
+
9<@@BDCDECBBBC@DB?@?AEBBCC
@7RKH4:00288:01028
ACGCTCGACATGCCCCAGGTACAGGAG
+
B?>?@B=9?=99999/9A@@>ABC@><
@7RKH4:00289:01026
ACGCTCGACGATGACCCAGGA
+
//./444;44444466566,/
@7RKH4:00291:01008
CGTGTCTCTAGGCACAGGATTTGTGTAG
+
4@@BCCCCCA@<9999969990999444
@7RKH4:00293:01025
ATCAGAACGGACACAGCAGAACACACAG
+
9;?AAA@DC@BBBBA@999959>>9::A
@7RKH4:00250:01054
AGCACTGTAGCTGTCACTAGTTACTTGT
+
9<1/////////9@<99AA996994244
@7RKH4:00250:01065
ACGCTCGACATGCCCAGGTACAGGAG
+
@9;<C@AACBCDCB>BA@CCCAA;@9
@7RKH4:00251:01068
ACGCTCGACATGCCCAGGTACAGGAG
+
?@@@CBDCCDBBBC@CB@AABFFAC?
@7RKH4:00254:01072
ACGCTCGACATGCCCAGGTACAGGAG
+
=@@@BCCCCCCAAA=?B<?794:6;@
@7RKH4:00257:01076
ACGCTCGACATGCCCAGGTACAGGAG
+
?ABBCCECBA@BBCABB@A?B;;7;>
@7RKH4:00258:01069
TCTCTATGCGCTCCACATGTCTAAGGT
+
BBBBDJCBCCCCCCCCC@AABB@5959
@7RKH4:00259:01052
ACGCTCGACATGCCCAGGTACAGGAG
+
49;;@AABBBAAAEA<;;<@AAC@BA
@7RKH4:00260:01072
TCTCTATGCGCTCCACATGTCTAAGGT
+
BCBBBBCBDCEDC@CBDBCBCBB==6;
@7RKH4:00265:01098
ACGCTCGACATGCTCGATGATACAGG
+
=;;<BBCABD@99/////,,,,,,,*
@7RKH4:00267:01054
ACGCTCGACATGCCCAGGTACAGGAG
+
9<ABCCDJCBAABC@DC@;:<FDAC;
@7RKH4:00268:01073
TAGTATCAGCCTCGCCATGACGAAGGTATTCC
+
>=@>AADA@A?BCBCABB==A;959=>>@@A=
@7RKH4:00268:01082
TAGTATCAGCCTCGCCATGACGAAGGTATTCC
+
==9;<@:99;7;CAA@DBBBBEC@B@A<<;<9
@7RKH4:00268:01095
ACGCTCGACATGCCCAGGTACAGGAG
+
@>?@BDBEEDCCBB?BB@BBCDDA@?
@7RKH4:00269:01060
ACGCTCGACATGCCCAGGTACAGGAG
+
A9;;CBBCCCABBC@CB?B@AAB7;9
@7RKH4:00274:01052
ACGCTCGACATGCCCAGGTACAGGAG
+
>9;;CB@AAC@@@CACB@@@@;959?
@7RKH4:00279:01058
ATCAGACACGGACACAGCAGAACACAC
+
4889=><99959>@@DDD=<=@BBA;>
@7RKH4:00280:01091
ATCAGACACGGACACAGCAGAACACAC
+
B?BBBBBBBB@CCCDCEBAAB@??>BD
@7RKH4:00282:01067
TGATACGTCTCCTTCCTTAGCTTACT
+
>99444441//,/,/,/,///42444
@7RKH4:00283:01062
ACGCTCGACATGCCCAGGTACAGGAG
+
A9;<CB@@CA@@BC>CC?BABBF?BB
@7RKH4:00283:01066
ACGCTCGACATGCCCAGGTACAGGAG
+
49;;BAAADCCCCB?CC@CABCCCB@
@7RKH4:00284:01065
TCTCTATGCGCTCCACATGTCTAAGGT
+
;94;C@=>ACCBBACBB@@@@@@5989
@7RKH4:00286:01077
ACGCTCGACATGCCCAGGTACAGGAG
+
>@BBCDCGA@<99>:>?;>;;<C?C9
@7RKH4:00287:01060
ACGCTCGACATGCCCCAGGTACAGGAG
+
9;AAB@@ABC@A@CC:CC?@@AAA;>9
@7RKH4:00288:01066
ACGCTCGACATGCCCAGGTACAGGAG
+
9;;<<AAA?>>9<<19D<98444294
@7RKH4:00295:01064
TGATACGTCTCCTTCCTTAG
+
111/66/94=8,/,/,/76/
@7RKH4:00297:01082
ACGCTCGACATGCCCAGGTACAGGAG
+
9;;ACCCCD@;;<@<>@=>899?699
@7RKH4:00297:01089
ACGCTCGACATGCCCCCCCCCCAGGTACAGGAGACTGATC
+
4979999@CB<==FLKCBCCC"992434442494444444
@7RKH4:00299:01052
ATCAGACACGACACCAG
+
1../,,,,,,,,/4244
@7RKH4:00253:01100
ACGCTCGACATGCCCAGGTACAGGAG
+
>@B@ICCCC@??BC>BB?BAEBBEB?
@7RKH4:00254:01102
ACGCTCGACATGCCCAGCTACAGGAG
+
>;;;CBAABCBBBB>B@??@@@A?B?
@7RKH4:00254:01104
ACGCTCGACATGCCCA
+
:<BCJCCCJD:;;C?A
@7RKH4:00254:01121
TGATACGTCTCCTTCCTTAGTTACTTCA
+
BBBA@AACABC=>=;@C>BBBAABB?BB
@7RKH4:00263:01132
ACGCCGACATGCCCAGGTACAGGAG
+
9<AC@BBCCCAAA<@B?CCDCFBCC
@7RKH4:00265:01117
TAGTATCAGCCTCGCCATGACGAAGGTATTCC
+
4/////////,4==?ABCCCC>3-1:;11,/7
@7RKH4:00265:01121
ACGCTCGACATGCCCAGGTACAGGAG
+
@;:;BBCCDCCBBB?BB>BCCEEBDC
@7RKH4:00269:01133
ACGCTGGACATCGCCCAGGTACAGGAGA
+
,-,,,,***,/////+//,499:@?4//
@7RKH4:00272:01110
ACGCTCGACATGCCCAGGTACAGGAG
+
9<ABBBBBBB;;9>:>>=@ABBDBCC
@7RKH4:00275:01109
ACGCTCGACATGCCCAGGTACAGGAG
+
BBA@CCCCECC;;819>;>?AAB>BB
@7RKH4:00275:01114
AGCACTGTAGCTGTCACTAGT
+
@ACCECCECCDA=::9;:AAA
@7RKH4:00276:01105
CGTGTCTCTAGGCACAGGATTTGTGTAG
+
BA@B:<;AA@@=@BCBCADCC>A@@AD=
@7RKH4:00276:01137
ACGCTCGACATGCCCAGGTACAGGAG
+
?;;<ECCDC?>>CHACB=?>BCE@CB
@7RKH4:00281:01143
ACGCTCGACATGCCCAGGTACAGGAG
+
9;?@BCCCH:<<BC?@@=@?ACC@CC
@7RKH4:00286:01109
ACGCTCGTACCATGCCAGGTACAGGAG
+
9;8449444?:;///,//,/4444244
@7RKH4:00287:01114
ACGCTCGACATGCCCAGGTACAGGAG
+
89;AACCCCBAAA?=?B=?>CCD?BB
@7RKH4:00287:01142
ACGCTCGACATGCCCAGGTACAGGAG
+
=;;;CBABCA@@@B<A=8<:BBDBJB
@7RKH4:00288:01117
ACGAGTGCGTTCCCCATGTCGTAGGTACTC
+
9<CBBAA>9969>>4@B>>;;<;BBB<;;?
@7RKH4:00289:01106
ACGCTCGACATGCCCAGGTACAGGAG
+
?;;<CCCBC:;<<B>AA;<;CCFBCB
@7RKH4:00289:01134
ACGCTCGACATGCCCAGGTACAGGAG
+
9;@@AABCCAAACC>BC=;:<CC?BB
@7RKH4:00292:01120
ATCAGACACGGACACAGCAGAACACACA
+
48?CA@@@B@69999494@>>;>>=83.
@7RKH4:00298:01110
ACGCTCGACATGCCCAGGTACAGGAG
+
?;;<CCDEBBBCDD>BB?@@ACB@B<
@7RKH4:00292:01154
ACGCTCGACATGCCCAGGTACAGGAG
+
B9:;BDBCBBBBBC@BB>?ACDEABB
@7RKH4:00303:00031
ACGCTCGACATGCCCAGGTACAGGAG
+
A?A:<;@ACAAACC@CC>@@99959>
@7RKH4:00323:00034
TAGTATCAGCCTCGCCATGACGAAGGTATTCC
+
1111/687<@=@AAA>BAAA@<=;=AAAB:<5
@7RKH4:00302:00071
ACGCTCGACATGCCCAGGTACAGGAG
+
:101/11@@BBBAD?B@897444549
@7RKH4:00307:00096
AGCACTGTAGCTGTCACTAGTTACTTGT
+
9444449?@>B<<:A999;48;?9959@
@7RKH4:00310:00083
ACGCTCGACATGCCCAGGTACAGG
+
49;;@999B;<9<B>AB?BBCCDA
@7RKH4:00314:00057
AACGCTCGAACATGCCCAGTACAGGA
+
9248949942444///+//,,,//,/
@7RKH4:00314:00085
ACGTCGACATGCCCAGGTACAGGAG
+
9;;;;>@=C<<9<8<BACCDCC?BB
@7RKH4:00323:00088
ACGCTCGACATGCCCAGGTACAGGAG
+
=;:;A;;;AC<<<CAED@BBCFCAC@
@7RKH4:00336:00062
ACGCTCGACATGCCCAGGTACAGGAGA
+
48?;<;CCCC;;<B<9958.//1,///
@7RKH4:00338:00097
ACGCTCGACATGCCCAGGTACAGGAG
+
BBBC?B99:?==@A=?B>@@AAFAA=
@7RKH4:00348:00068
AGCACTGTAGCACTAGTTACTTGTGTGC
+
8@@;994B999B99444244424339;;
@7RKH4:00301:00102
ACGCTCGACATGCCCAGGTACAGGAG
+
>>@BB?@ACC:;<E@CC?B@AAC?AA
@7RKH4:00311:00128
TCTCTATGCGCTCCACATGTCTAAGGT
+
ABBBBBCBCCDCCACA@@BBABB?C?C
@7RKH4:00312:00122
ACGCTCGACATGCCCAGGTACAGGAG
+
>>@@CCCCBBBCBC>A?@B>@AA?BB
@7RKH4:00313:00116
ACGCTCGACATGCCCAGGTACAGGAG
+
:;AAA@@@BA999?19959899?;=@
@7RKH4:00316:00111
ACGCTCGACATGCCAGGTACAGGAG
+
9;;;CAB@@<111-11,1:>@CCBA
@7RKH4:00316:00137
ATATCGCGAGGGTATGGAAGACTCTATA
+
9?@@BCD<::B6991/787//....6>@
@7RKH4:00318:00118
ACGCTCGACATGCCCAGGTACAGGAG
+
9<CCC?>:;1////+/6587=9:644
@7RKH4:00318:00138
ACGCTCGACATGCCCAGGTACAGGAG
+
B;;<AACECBBDBB<AC>;;<99599
@7RKH4:00321:00136
ACGCTCGACATGCCCAGGTACAGGAG
+
8<;;ABBADB>=<B?@>598999=@C
@7RKH4:00321:00139
ACGCTCGACATGCCCAGGTACAGG
+
@;:;ABBBECCBBD@DB@;;<<96
@7RKH4:00324:00109
TACTGAGCTACACACACAGAAAGATTGTG
+
/9<<<EFCCCCC:;<AA@AACAC<<9;BB
@7RKH4:00330:00101
ATCAGACACGGACACAGACAGA
+
8>BB<;;BBB589<11////,,
@7RKH4:00331:00117
ACGCTCGACATGCCCAGGTACAGGAG
+
>9;;C@@@CB;;;A>A@>B@AAFFCC
@7RKH4:00335:00140
ACGCTCGACATGCCCAGGTACAGGAG
+
AAABBABACCBBBB>CB@BBCCD@CA
@7RKH4:00335:00147
ACGCTCGACATGCCCAGGTACAGGAG
+
BBABCECCGCA@@B>BB>CCCFCCCB
@7RKH4:00336:00110
ATCAGACACGGACACAGACAGT
+
48>?4879>>=>9111,,,,,,
@7RKH4:00336:00145
TAGTATCAGCCTCGCCATGACGAAGGTATTCC
+
@>ACCCCBBB@BABA@CA<<=CC=ABECC@C<
@7RKH4:00339:00105
ACGCTCGACATGCCCAGGTACAGGAGACTG
+
=;;;@@@ACCBBCB1995974442//////
@7RKH4:00347:00138
ACGAGTGCGTTCCCAT
+
49>>4/////,//+//
@7RKH4:00301:00154
TCTCTATGCGCTCCACA
+
444444999////,///
@7RKH4:00306:00195
ACGCTCGACATGCCCAGGTACAGGAG
+
=@@@BBAAACCBBB=BB=@@CDGCC@
@7RKH4:00309:00168
ACGCTCGACATGCCCAGGTACAGGAG
+
?9;;CBCCDBABBC>CC;<;BCCA@<
@7RKH4:00310:00157
ACGCTCGACATGCCCAGGTACAGGAG
+
>9:;@>>><<=<@D@CE@=<?DDBCA
@7RKH4:00311:00180
ACGCTCGACATGCCCAGGTACAGGAG
+
==@?ABCECCBAACAEC=9:<A@<>9
@7RKH4:00319:00199
ACGCTCGACATGCCCAGGTACAGGAG
+
=999BB=?==112<8==12;@AA=99
@7RKH4:00321:00165
ACGCTCGACATGCCCAGGTACAGGAG
+
C;;<BCABA=<;AC<BBABBCDDAA=
@7RKH4:00322:00151
ACGCTCGACATGCCCAGGTACAGGAG
+
898:9@@@??9444-4?<>7;:49:>
@7RKH4:00325:00196
ACGCTCGACATGCCCAGGTACAGGAG
+
=@@BCCCCCB??@E@CC>?@BCC@A;
@7RKH4:00331:00161
TGTGTCTCTAGGCACAGGATTTGTGTAG
+
94AAB<<>CBB@BGABA<9991999@CB
@7RKH4:00331:00193
CGTGTCTCTAGGCACAGGATTTGTGTAG
+
CDBDCCBBBCH?BB=9=<9990999>?A
@7RKH4:00333:00172
TCTCTATGCGCTCCACATGTCTAAGGTA
+
;;<BDAAAGDBCE?CBC9;9:;;24249
@7RKH4:00333:00190
ATATCGCGAGGGTATGGAAGACTCTATA
+
@@@CBBBAAACBBBBC=@=ABBC@:777
@7RKH4:00335:00197
ACGCTCGACATGCCCAGGTACAGGAGA
+
;AABCBBC>><CDC7;;=9899969?A
@7RKH4:00338:00179
ACGCTCGACATGCCCAGGTACAGGAGA
+
94;99@A9<<=<BB:>A<874998999
@7RKH4:00340:00154
TCTCTATGCGCTCCACATGTCTAAGGT
+
?BCCCCCBBAAABBCBB<==CBB=@=@
@7RKH4:00342:00178
ACGCTCGACATGCCCAGGTACAGGAG
+
?@@@BC@@<;9/88577,/./88,//
@7RKH4:00342:00186
TCTCTATGCGCTCCACACTGTCATAAGGGT
+
1//9:449B@944294/,,,,,,,2*..+.
@7RKH4:00343:00152
CGTGTCCTACGTAGGCGACTGGATTTGTGTAG
+
-11,00*,//7///,48344;2444-444449
@7RKH4:00344:00157
ATCAGACACGGACACAGCAGAACACAC
+
8334997898244444666//,//...
@7RKH4:00344:00158
ACGCTCGACATGCCCAGGTACAGGAG
+
>@@ADECDCC<><C=BB;<;BDCDCC
@7RKH4:00345:00181
ACGCTCGACATGCCCAGGTACAGGAG
+
>9;<BBBABCB@@@<>@=@@CCCAEB
@7RKH4:00304:00234
TGATACGTCTCCTTCCTTAGCTTACTTCAGGT
+
4>>8994444:2424242499:8944244424
@7RKH4:00305:00204
ACGCTCGACATGCCCAGGTACAGGAG
+
99;<@CACDC;;<D@CB>ABCED@?@
@7RKH4:00306:00226
TACTGAGCTACCACACACAGAAG
+
BB?CCB@<;44244466////,/
@7RKH4:00306:00248
ACACTCGACATGCCCAGGTACAGGAG
+
9;AAB9<;4999?A?ABACBBCC>AC
@7RKH4:00310:00222
TGATACGTCTCCTTCCTTAGCTTACTTCA
+
>999C@999>:2424242444499//,//
@7RKH4:00319:00201
ACGCTCGACATGCCCAGGTACAGGAGA
+
B?>??@CB@@AA>>:9954344424//
@7RKH4:00321:00210
ACGCTCGACATGCCCAGGTACAGGAG
+
=9;;BABCFECCCDBCB99:CFF7;;
@7RKH4:00321:00220
ACGCTCGACATGCCCAGGTACAGGAG
+
>8;=@>@AADBBBC>CC@CBBCCACD
@7RKH4:00323:00237
ACGCTCGACATGCCCTGGTACAGGAG
+
BBCBBAAAABBBECACC=@:<9@@@>
@7RKH4:00330:00243
ACGCTCGACATGCCCAGGTACAGGAG
+
9<@@CCAAAECBBB>BB@B?AECCD?
@7RKH4:00334:00215
TACTGAGCTACACACACAGAAAGATTGG
+
ABCBB;:<?>>>99994////+/..,.,
@7RKH4:00336:00243
TGATACGTCTCCTTCCTTAGTTACTTCA
+
BDBBBBAAACEBDAF@B?BBA?B@A>AD
@7RKH4:00337:00210
ACGCTCGACATGCCCAGGTACAGGAG
+
B9:;BDBCCCCBCC>BB@BBCCC>A;
@7RKH4:00340:00234
TGATACGTCTCCTTCCTTAGTTACTTCA
+
BBCB@AADCDE@C@B@D@CCCBDCCACC
@7RKH4:00341:00204
ACGCTCGACATGCCCAGGTACAGGAG
+
B:99BBCAAADBBB=AA@BBCBA?B;
@7RKH4:00341:00244
ACGCTCGACATGCCCAGGTACAGGAG
+
=@@@@BBBCC;;;A<@@=@@DFFACC
@7RKH4:00343:00226
TGATACGTCTCCTTCTTAGCTTACTCAG
+
44444949@BB695948884/,/,,,,,
@7RKH4:00345:00207
ATATCGCGAGGTATGGAAGCACTCTAGTA
+
489844/611,/7887=:89447771...
@7RKH4:00345:00213
AACACTGTAGCTGTCACTAGTTACTTGT
+
D@;@?@AABBBA;989949;;:>9969A
@7RKH4:00345:00223
ACGCTCGACATGCCCAGGTACAGGAG
+
4934894449==8:+/1:10,22*,/
@7RKH4:00347:00225
TGATACGTCTCCTTCCTTAGCTTGACT
+
<==?=>949?@9@24242////,1/22
@7RKH4:00349:00245
TAGTATCAGCCTCGCCATGACGAAGGTATTCC
+
;<CAAACCA@@;<<<>ACHA@ACCB?;<=AB?
@7RKH4:00304:00270
ACGCTCGACATGCCCAGGTACAGGAG
+
@BABBB@AA;<<<@:A@698>AB?AC
@7RKH4:00306:00269
ACGCTCGACATGCCCAGGTACAGGAG
+
:<;;B>@>?99111+/:,/./66594
@7RKH4:00306:00279
ACGCTCGACATGCCCAGGTACAGGAG
+
44;BBBABECBBBC?CC@CBC<;7;@
@7RKH4:00307:00271
TCTCTATGCGCTCCACATGTCTAAGGT
+
@ADDDCBBCCCBB?B;;;AACCC@CDE
@7RKH4:00308:00261
ACGCTCGACATGCCCAGGTACAGGAG
+
@AABCCCCCBBBCC>BB@BCCCDAC@
@7RKH4:00309:00252
ACGCTCGACATGCCCAGGTACAGGAG
+
=;;<=BBBEBCBEGBGC>BADFFBCB
@7RKH4:00310:00273
ACGCTCGACATGCCCAGGTACAGGAG
+
A?@A@CAABBBBCD@BC@BBCDDACB
@7RKH4:00312:00280
ATCAGACACGGACACAGCAGAACACAC
+
8<AB;;;BCB>BBCCCABBBB@@:::?
@7RKH4:00315:00250
AGCACTGTAGCTGTCACTAGTTACTTGT
+
@AC;>>BCCEDAACCCCCC?>;====BB
@7RKH4:00315:00293
ACGCTCGACATGCCCAGGTACAGGAG
+
99;<@AACCCCCCC@CB@CACBB@C?
@7RKH4:00316:00257
ACGCTCGACATGCCCAGGTACAGGAG
+
BBBBDB@AAAAAAD@BB?B@AAB@CB
@7RKH4:00317:00254
ACGCTCGACATGCCCAGGTACAGGAG
+
?9:9BABBCCBBBB>BB@BBBEC@C@
@7RKH4:00318:00271
ACGCTCGACATGCCCAGGTACAGGAG
+
9<@EDCCCC@=?BDBCB>B@CAA=AB
@7RKH4:00319:00290
ACGCTCGACATGCCCAGGTACAGGAG
+
9<@ACCFCCBA?BB>BB@BADEC@E:
@7RKH4:00328:00272
ATCAGACACGGACACAGCAGAACAC
+
97>@>@8;<;AABCCEFBC82200*
@7RKH4:00331:00263
ACGCTCGACATGCCCAGGTACAGGAG
+
=@@@BDCCCDAAACBCH@CCCAA?AC
@7RKH4:00332:00273
TCTCTATGCGCTCCACACTGTCTAAGGTAC
+
4444444444:44249999=8644,.,.43
@7RKH4:00332:00298
ACGCTCGACATGCCCAGGTACAGGAG
+
9;8;AABBDECDCB>CCABBBAA=A@
@7RKH4:00334:00287
ACGCTCGACATGCCCAGGTACAGGAG
+
BC@BABCCCCCBAB@BBAC9999599
@7RKH4:00335:00254
ACGCTCGACATGCCCAGGTACAGAG
+
A???CCBCDBBBBB>BC@A?B=?@A
@7RKH4:00336:00289
ACGCTCGACATGCCCAGGTACAGGAG
+
?9:;CDEDCCCCCC@CD@BBBCEBDA
@7RKH4:00337:00274
ACGCTCGACATGCCCAGGTACAGGAG
+
@9;;BBBBBCCCCE@BB>B@@AA>A9
@7RKH4:00338:00262
TCTCTATGCGCCACATGCTCGTAAGGT
+
94444444499;?BB@111-,,*)*)*
@7RKH4:00341:00254
AGCACTGTAGCTGTCACTAGTTACTTGT
+
@CC?AAACBBBDCDCCBCBA@>@@97;9
@7RKH4:00341:00287
ATATCGCGAGGGTATGGAAGACTCTATA
+
=?@>>>>999909BCDEGACB89786./
@7RKH4:00342:00262
ACGCTCGACATGCCCAGGTACAGGAG
+
=9;<BCCDEC=BBC@CB@CCDA?;=4
@7RKH4:00344:00267
CGTGTCTCTAGGCACAGGATTTGTGTAG
+
@AABECAABAA=@CB?A?99909BB@99
@7RKH4:00344:00287
TAGTATCAGCCTCGCCATGACGAAGGTATTCC
+
:@AA<::ABCACCCCBCAAA@99696944242
@7RKH4:00348:00280
ACGCTCGACATGCCCAGGTAAGGAGA
+
@B9;;BBEEAAADH@@@=>>;>;>A@
@7RKH4:00349:00258
ACGCTCGACATGCC
+
9;;@CABBDGCCDF
@7RKH4:00302:00303
TCTCTATGCGCTCCACATGTCTAAGGT
+
@AABBBCDECC>=;=;99@AA>@@@69
@7RKH4:00304:00315
ACGCTCGACATGCCCAGGTACAGGAG
+
9;:<<CCBBB;<<@:>@598999@?>
@7RKH4:00306:00313
AGCACTGTAGCTGTCACTAATATCTTGT
+
?@BE<=;?EEAAACB>111-1///9888
@7RKH4:00312:00301
ACGCTCGACATGCCCAGGTACAGGAG
+
=9:;ABBBGCAAAC@CC?BCCCFCC<
@7RKH4:00318:00308
TCTCTATGCGCTCCACATGTCTAAGGT
+
;;;><=DCCCCAA>A@@@AA<9<@A69
@7RKH4:00318:00332
ACGCTCGACATGCCCAGGTACAGGAG
+
99;<@BBCCDCCHNACCBCBBCC?BA
@7RKH4:00320:00333
ATATCGCGAGGTATGGAAGCACTCTAGTA
+
8349896/11,/888;;;14443311...
@7RKH4:00322:00336
ACGCTCGACATGCCCAGGTACAGGAG
+
98889989?@@ABB>BFAA@BFDBB@
@7RKH4:00323:00320
CGTGTCTCTAGGCACAGGATTTTGTGTAG
+
BBCDCCB@@?B?BB;;9>9999/9B999B
@7RKH4:00325:00312
ACGCTCGAATGCCCAGGTACAGGAGACTGT
+
89:;<A@@?CBBB?CB7;;;;;<@>::7,,
@7RKH4:00327:00302
ACGCTCGACATGCCCAGGTACAGGAG
+
=;;;AA@<==CC>>8;;:11/78,/4
@7RKH4:00333:00344
TCTCTATGCGCTCCACATGTCTAAGGT
+
@AADCCCBDCCBB?A??9<<C@@=@@>
@7RKH4:00336:00326
ACGCTCGACATGCCCAGGTACAGGAG
+
9;;<AABCDBAAACACC@CBCFDBC;
@7RKH4:00338:00303
AGCACTGTAGCTGTCACTAGTTACTTGT
+
?A=@AACCBCECAAAB=4999599A<@A
@7RKH4:00340:00325
ACGCTCGACATGCCCAGGTACAGGAG
+
98;<BCCBAA@<<<9;A>BDDFFABB
@7RKH4:00300:00356
ACGCTCGACATGCCCAGGTACAGGAGA
+
@;;<CDCB@@>99919@;>?CDDBDEF
@7RKH4:00301:00355
ACGCTCGACATGCCCAGGTACAGGAG
+
=;;<CCBBBCBBBB@CB@BAB::8;C
@7RKH4:00310:00379
ACGCTCGACATGCCCAGGTACAGGAG
+
94;;@@ABBCAAAD>CB@CBC;;299
@7RKH4:00319:00383
ACGCTCGACATGCCCAGGTACAGGAG
+
ABBBCEEGCBB99908958899@@@>
@7RKH4:00321:00392
ACGCTCGACATGCCCAGGTACAGGAG
+
@A@ACCCCCB?@@@<@==@@AAC?BB
@7RKH4:00328:00363
ACGCTCGACATGCCCAGGTACAGGAG
+
C=@@CBBACBBB@A=@B@BBCEE@B;
@7RKH4:00329:00386
ACGCTCGACATGCCCAGGTACAGGAG
+
9;;<@CCCHCC@@@<@?<??;99<>9
@7RKH4:00331:00365
ACGCTCGACCATGCCAGGTAGCAGGAG
+
==:;9>>44249442442433444243
@7RKH4:00333:00384
ACGCTCGACATGCCCAGGTACAGGAG
+
A;;<CCBBAAACCCACC@BBBCA@@@
@7RKH4:00334:00375
TAGTATCAGCCTCGCCATGACGAAGGTATTCC
+
B?BAABB@=@=@BCC@CBCBB@D@DABBB@B;
@7RKH4:00342:00373
ATATCGCGGGGGTATGGAAGCACTCTAG
+
93844444444+444424944944/8//
@7RKH4:00343:00374
TCTCTATGCGCTCCACACTGTCTAAGGGTA
+
944?9?A>@A?BD>?@:B/1//46,33,37
@7RKH4:00347:00369
ACGCTCGACATGCCCAGGTACAGGAG
+
?9;;BB<<=BBBBA<@A?>?>99699
@7RKH4:00348:00362
ACGCTCGACATGCCCAGGTACAGGAG
+
49;;AA@@AB@@AA<??;>>>99599
@7RKH4:00348:00397
TCTCTATGCGCTCCACATGTCTAAGGT
+
B<<=ECCBBDBBC?BBCDCBA=@=A=A
@7RKH4:00348:00398
ATCAGACACGGACACAGCAGAACACAC
+
88?@ABABBA7;<;<<EA@@@<?>988
@7RKH4:00302:00427
TGATACGTCTCCTCTTAGCTTGACTCA
+
948899::1--*-,,20000*//////
@7RKH4:00307:00418
ACGCTCGACATGTCCAGGTACAGGAG
+
=9;;BBABBB;;<<9<A@BDDDDACA
@7RKH4:00308:00411
ACGCTCGACATGCCCCCCC
+
;:;:9991111////////
@7RKH4:00316:00411
ACGCGACATGCCCAGGTACAGGAGCTG
+
??>@@@ACCCED@CC@BABBA=@@;;;
@7RKH4:00317:00444
ACGAGTGCGTTCCCCATGTCGTAGGTACTC
+
@@?@@BA@@@5999/9B@BCCBAA@@@@BA
@7RKH4:00319:00409
ACGCTCGACATGCCCAGGTACAGGAG
+
?9;<CBAA@@999919@=B?D<<>=@
@7RKH4:00319:00435
ACGCTCGACATGCCCAGGTACAGGAG
+
A;<<CCCDCCCCCC@CEBBCCDEACC
@7RKH4:00319:00448
ACGCTCGACATGCCCAGGTACAGGAG
+
@@@BBCBAA?498=:>>5989<9?AA
@7RKH4:00320:00424
ACGCTCGACATGCCCAGGTACAGGAG
+
9;@@B@@@BAAABCABC@C>AEDACB
@7RKH4:00320:00440
ACGCTCGACCATGCCCAGGTACAGGGAGA
+
,,,,/////,///4;-442434444-449
@7RKH4:00321:00414
ACGCTCGACATGCCCAGGTACAGGAG
+
A???CBABCCCBBEBBB??@ACC?B;
@7RKH4:00327:00405
CGTGTCTCTAGGCACAGGATTTGTGTAG
+
A@BBCCCCCCC@CCCCC@BCC?BCA>::
@7RKH4:00328:00425
ACGCTCGACATGCCCCAGGTACAGGAG
+
A>??BABAB?9====4>>>AABBB@B<
@7RKH4:00328:00440
ACGCTCGACATGCCCAGGTACAGGAG
+
@A@@CCCBAA999919@<>?AAB?B<
@7RKH4:00332:00438
ACGCTCGACATGCCCAGGTACAGGAG
+
=9;<CCCCCCCECE>BB@B>BAA=@C
@7RKH4:00335:00408
ACGCTCGACATGCCCAGGTACAGGAG
+
BA@@CCCCBBCCCD?BB?BABAA?AA
@7RKH4:00336:00426
ACGCTCGACATGCCCAGGTACAGGG
+
@ABCCBBCCB>=@@<@@<@?B<;;7
@7RKH4:00342:00405
CGTGTCTCTAGGCACAGGATTTGTGTAG
+
===@AA@@ABB>BCC@A?99919>?>AE
@7RKH4:00346:00402
ACGCTCGACATGCCCAGGTACAGGAG
+
>9;<CBCCCCDEEC?CB=@?CAA?@;
@7RKH4:00347:00406
ACGCTCGACATGCCCAGGTACAGGAG
+
9989ACCBDBB999199698@@@=A;
@7RKH4:00304:00453
ACGCTCGACATGCCCAGGTACAGGAG
+
49;<BBCCECCCBB>BB?BBCBCDAB
@7RKH4:00304:00487
TCTCTATGCGCTCACATGTCTAAGGT
+
BBDCB?;2*)(((((,8;>DBB@B@C
@7RKH4:00306:00455
TGGATACGTCTCCTTCCTTAGTTACTTCA
+
BB=???A@@A@C@C?B?A?@@@=AAA@B;
@7RKH4:00307:00472
CGTGTCTCTAGGCACAGGATTTGTGTAG
+
<<<ACDBA===?BABAD?ADD>22>>11
@7RKH4:00310:00487
ACGCTCGACATGCCCAGGTACAGGAG
+
B@@@BCDGDCBBBE=B?>A8<=EACC
@7RKH4:00310:00492
ACGCTCGACATGCCCAGGTACAGGAG
+
=@BBBDBCDBAAAB>BB@BBCEC@A9
@7RKH4:00314:00453
ACGCTCGACATGCCCAGGTACAGGAG
+
?;:;<AA@A<<99954;5;ABDCACC
@7RKH4:00314:00498
ACGCTCGACATGCCCAGGTACAGGAG
+
>;;;BBBCCCBBCC>CB@BABAB?A@
@7RKH4:00317:00455
TACTGAGCTACACACACAGAAAGATTGGT
+
>;<=DDBCB@@@@>994=8==<?>D@C@B
@7RKH4:00317:00486
ACGCTCGACATGCCCAGGTACAGGAG
+
B=@@A?BCDCCCJEABA?BACCC@C;
@7RKH4:00318:00486
ACGCTCGACATGCCCAGGTACAGGAG
+
=9;:CBBBDCBBBC@CB?AACCC79;
@7RKH4:00320:00452
ACGCTCGACATGCCCAGGTACAGGAG
+
@8;;<B@ABAAAHF@CG@CABAA=AB
@7RKH4:00323:00457
ACGCTCGACATGCCCAGGTACAGGAG
+
89;;ABBBCDAAAC@CB@BCCDFACB
@7RKH4:00324:00493
TGATACGTCTCCTTCCTTAGCTTACTTCA
+
<<AA@@<;9B;2424249:449;9:::94
@7RKH4:00325:00459
ACGCTCGACATGCCCAGGTACAGGAGA
+
9;BBDGCEC<;;4;5===9799=6444
@7RKH4:00325:00473
AGCACTGTAGCTGTCACTAGTTACTTGT
+
@BBBBAAABCC@@AA@91111,11<,99
@7RKH4:00327:00467
ACGCTCGACATGCCCAGGTACAGGAG
+
A?@@CCCCCC@AAC@CB@B>AAB@BA
@7RKH4:00331:00487
ACGCTCGACATGCCCAGGTACAGGAG
+
9<ABCCBCCCABBH@DB@C8;=FBCC
@7RKH4:00334:00478
TCTCTATGCGCTCTACTG
+
;<;DHEDBC:=;CCCCCC
@7RKH4:00338:00450
ACGCGTCGACATGCCCAGGTACAAGGAG
+
9/4/////44499BB=@B@944924249
@7RKH4:00338:00462
TGATACGTCTCCTTCCTTAGTTACTTCA
+
@@A@9<<@ABB?B@D?A?BBA?BCC?BA
@7RKH4:00340:00496
ACGCTCGACATGCCCAGGTACAGGAG
+
<1.168=@:::DCC>BB@B@AACAC<
@7RKH4:00341:00477
ACGCTCGACATGCCCAGGTACAGGAG
+
>9;;BBABCB@@@B<BC@BABFF?BA
@7RKH4:00343:00457
TCTCTATGCGCTCCACATGTCTAAGGT
+
9<<BBBCCCCBAC@CCCCEAAAB8969
@7RKH4:00347:00462
ACGCTCGACATGCCCAGGTACAGGAG
+
@A@BBBCFDDCBB?>??=@ACDDACA
@7RKH4:00348:00490
ACGCTCGACATGCCCCAGGTACAGGAG
+
=9;<CCCCDB;8488/9>;>@BBCBBA
@7RKH4:00349:00470
ACGCTCGACATGCCCAGGTACAGGAG
+
9<@EFECCDBAAAB>BB@A?BEDBB?
@7RKH4:00300:00526
ATCACACGGACACAGCCAGACACAG
+
4334444424944,,,2,,,,,247
@7RKH4:00302:00500
TCTCTATGCGCTCCACATGTCTAAGGT
+
=@BAAABBCGCBB@CCDBBBC?==A?@
@7RKH4:00302:00512
TGATACGTCTCCTTACCTTAGCTTGACTTCA
+
>?>89944168,/,//,/,//8;29497733
@7RKH4:00302:00527
ACGCTCGACATGCCCAGGTACAGGAG
+
:9::@@BBCAAABE@DC@BBCCDFCC
@7RKH4:00302:00549
ACGCTCGACATGCCCAGGTACAGGAG
+
9;@AAACDED=<<D@CCA<<<BA=@9
@7RKH4:00308:00513
TGATACGTCTCCTTCCTTAGTTACTTCA
+
@@AB;<<CAAABD@C@C@CBA@BCC=AA
@7RKH4:00308:00530
ACGCTCGACATGCCCAGGTACAGGAG
+
//./66///6669;588243944244
@7RKH4:00309:00518
ATATCGCGACGGTATGGAAGACTCTATAGA
+
839449;>///,/7//,/,44;78711171
@7RKH4:00309:00545
ACGCTCGACATGCCCAGGTACAGGAG
+
=9;<B@AAGCAAACACB?BCCCCCCC
@7RKH4:00312:00511
ACGCTCGACATGCCCA
+
=@?@@A;<>DAAAGAC
@7RKH4:00317:00518
ACGCTCGACATGCCAAGGTACAGGAG
+
9;BBBBCBC:;;B@C@C=@@B<;7<@
@7RKH4:00317:00546
ACGCTCGACGTGCCCAGGTACAGGAG
+
9<BBNCDCC:::BB>BC789>98688
@7RKH4:00320:00548
ATCAGACACGGACACAGCAGAACACAC
+
@?BCA@@BBB>AAAA<==FDCBBBBAA
@7RKH4:00322:00519
ACGCTCGACATGCCCAGGTACAGGAG
+
>;;<ECCBC99;@@<@A=?@BBBDB;
@7RKH4:00325:00531
ATATCGCGAGGGTATGGAAGACTCTATA
+
BB:<<CCECCCABA@@>B>CCCBB@@?C
@7RKH4:00326:00504
ACGCTCGACATGCCCAGGTACAGGAG
+
=BABDBBBCBBBBD?AA@C>AAFACC
@7RKH4:00330:00537
ACGCTCGACATGCCCAGGTACAGGAG
+
49;;9BB@AABBBH>@A@<;=DCBBA
@7RKH4:00332:00542
ACGCTCGACATGCCCAGGTACAGGAG
+
9<@@CCBADBAAAC?AA?<;=EC?@<
@7RKH4:00337:00523
ACGCTCGACATGCCCAGGTACAGGAG
+
9>;9<AABCA@AAC>AC?@ABAA=AC
@7RKH4:00340:00501
ACGCTCGACATGCCCAGGTACAGGAG
+
=;;<ACCCCBCCCCACD:9:BBB;@9
@7RKH4:00343:00513
ACGCTCGACATGCCCAGGTACAGGAG
+
9;@@C@AADCA>??>@B?B@AACBCA
@7RKH4:00345:00509
ACGCTCGACATGCCCAGGTACAGGAG
+
=9:;DCCCDCBBCCABB@?;@;;599
@7RKH4:00345:00532
ACGCTCGACATGCCCAGGTACAGGAG
+
89:<BBBCCB@AAC<@@7:89CC6>=
@7RKH4:00347:00533
ACGCTCGACATGCCCAGGTACAGGAG
+
=9:;;BBAABB;;;:;A@CABBEEC@
@7RKH4:00348:00513
CGTGTCTCTAGGCACAGGATTTTTGTGTAGAGGCATCA
+
899@?B@A@>>;9<9@A?99999,9@@@B99969999B
@7RKH4:00349:00509
ACGCTCGACATGCCCAGGTACAGGAGA
+
49>999999>?99919A=989@A6999
@7RKH4:00301:00578
ACGCTCGACATGCCCAGGTACAGGAG
+
9;ABBCBBBC?A@C>CB@BBCA?=@A
@7RKH4:00301:00595
ACGCTCGACATGCCCAGGTACAGGAG
+
=;::A@@@BBA@AA>AA@BCBGECCC
@7RKH4:00302:00552
ACGCTCGACATGCCCAGGTACAGGAG
+
=@@@BBBCCDCCCC@CB@BACCC=@@
@7RKH4:00302:00599
ACGCTCGACATGCCCAGGTACAGGAG
+
>9;;<AA@BA@BBB>BCB<<@DE@@>
@7RKH4:00306:00578
TACTGAGCTACACACACAGAAAGATTGGTGC
+
?@<;>ADDBBBBDFBAAA8990;>>>A>AAA
@7RKH4:00311:00581
TAGTATCAGCCTCGCCACTGGACGAA
+
;;@BC<:=>B:A@;42/6/1,/2,,*
@7RKH4:00313:00577
TCTCTATGCGCTCCACATGTCTAAGGT
+
?AAGGCHCBCEBB@CAAABBDCE@C@B
@7RKH4:00314:00597
ATCAGACACGGACACAGCAGAACACAC
+
9:;;BBB@AA?AAACCAA@BDCCBAA@
@7RKH4:00315:00559
AGCACTGTAGCTGTCACTAGTTACTTGT
+
>=BAAAAACEE@AAFC;;<<959A@5<=
@7RKH4:00315:00574
ATCAGACACGGACACAGCAGAACACAC
+
=?BC<;<CCC8<<BBAAACCC@CC@>@
@7RKH4:00319:00568
ACGAGTGCGTTCCCATGTCGTAGGTACTC
+
9=?@AAB@@@59909BACCDBDD@DBBBB
@7RKH4:00320:00584
ACGCTCGACATGCCCAGGTACAGGAG
+
>9;<GAAADB@9<<99><A@DAC?@1
@7RKH4:00325:00571
TGATACGTCTCCTTCCTTAGCTTACTTCAGGT
+
@991<:11//87;8=6969;>>?A7776//,/
@7RKH4:00328:00572
TCTCTATGCGCTCCACACTGTCTAAGGT
+
=9@@??>BCCCCC=B@<;984:991313
@7RKH4:00328:00598
ACGCTCGACATGCCCAGGTACAGGAG
+
48.11/:::@AABB:;<@@?@99599
@7RKH4:00329:00550
TAGTATCAGCCTC
+
BCCDCDD;;928>
@7RKH4:00330:00572
ACGCTCGACATGCCCAGGTACAGGAG
+
><;;@B;;>CAAACACC?@?@;;5<A
@7RKH4:00330:00591
ACGCTCGACATGCCCAGGTACAGGAGA
+
888999999@@AAB<AB8;;@?@;>99
@7RKH4:00331:00560
ACGCTCGACATGCCCAGGTACAGGAG
+
=;;;BBBBDDAAAC>B=>@ACDECIC
@7RKH4:00333:00595
ATCAGACACGGACACAGCAGAACACACAG
+
9839>@@;;9>A99;994:4429=8774,
@7RKH4:00340:00590
ACGCTCGATATGCCCCCCCAGGTACAGGAGA
+
49011/66:@98999984&442479442494
@7RKH4:00345:00553
ACGCTCGACATGCCCAGGTACAGGAG
+
?4:<BBBACC@@@A<;;8;BEEFACA
@7RKH4:00347:00598
CGTGTCTCTAGGCACAGGATTTTGTGTAG
+
9;;>?99999@;>>>>@?9999,9A>89@
@7RKH4:00300:00608
ACGCTCGACATGCCCAGGTACAGGA
+
?9;<BCBBBBBDCD>BB>::<BC>A
@7RKH4:00301:00647
ACGCTCGACATGCCCAGGTACAGGAG
+
=9:;<BABCE<<<DACC@B:<=C@B@
@7RKH4:00307:00648
TACTGAGCTACACACCACAGAAAGATTGGT
+
AAABCBA;99911--*,,,222*/.37777
@7RKH4:00308:00601
ACGCTCGACATGCCCAGGTACAGGAG
+
>;;;BBCCCCCBCDABB@CABBCCB@
@7RKH4:00308:00625
CGTGTCTCTAGGCACAGGATTTGTGTAGAC
+
?9<<BDCAAAA>>>9;;544;-44444494
@7RKH4:00310:00628
ACGCTCGACATGCCCAGGTACAGGAG
+
>98:=>>A==<CCB8;;798499994
@7RKH4:00312:00638
TCTCTATGCGCTCCACACTGTCTAAGGGT
+
1/1CCCHAACDEB=<;//////47133,3
@7RKH4:00319:00622
CGTGTCTCTAGGCACAGGATTTTGTGTAGA
+
B9:<AAAECCDDCCBBA@>>??4>@>;;;1
@7RKH4:00320:00602
ACGCTCGACATGCCCAGGTACAGGAG
+
>@@@@CCCEE>@@C@CB@BABCA@BA
@7RKH4:00320:00621
ACGCTCGACATGCCCAGGTACAGGAGAC
+
=9:;9@AAAA<<<B?CC=@?C<<8<BBB
@7RKH4:00323:00605
ACGCTCGACATGCCCAGGTACAGGAG
+
?8:;BBAAE@999919959AB@@699
@7RKH4:00323:00636
ACGCTCGACATGCCCAGGTACAGGAG
+
=@@@BA;<=CBBBB=BB>;:<AA?@@
@7RKH4:00323:00642
ACGCTCGACATGCCCAGGTACAGGAG
+
9<BBBCFCFC?@@@<@A?BBCCCACC
@7RKH4:00325:00606
ACGAGTGCGTTCCCCATGTCGTAGGT
+
?@<A@@<99A6999/9??@BBA@@67
@7RKH4:00325:00625
ACGCTCGACATGCCCAGGTACAGGAG
+
@>?@@@@@ACAAAG?BB?<;<EB?AA
@7RKH4:00327:00629
ACGCTCGACATGCCCAGGTACAGGAG
+
=9::CBBBBB;;;@<@@=@BCBC?AA
@7RKH4:00334:00604
ACGAGTGCGTCCCATGCTCGTAGGTACGTAC
+
/10/////44::=9>:;1/1///,.6/3333
@7RKH4:00337:00645
ACGCTCGACATGCCCAGGTACAGGAG
+
??@ADDDCCB>@@C?CB@98<DC=@@
@7RKH4:00338:00641
ACGCTCGACATGCCCAGGTACAGGAG
+
49899>=>AA>?@C=AB?A@?==8=4
@7RKH4:00342:00637
ACGCTCGACATGCCCAGGTACAGGAG
+
>;;;A@AA>?>99919><98994294
@7RKH4:00343:00610
ACGCTCGACATGCCCAGGTACAGGAG
+
C;;<<=CEEDBBHD>A@=989<<=AB
@7RKH4:00346:00629
CGTGTCTCTAGGCACAGGATTTTGTGTAG
+
A>?ADC@AACC@@?;9=?CABD8<<9>99
@7RKH4:00346:00648
ACGCTCGACATGCCCCAGGTACAGGAG
+
=98;A<<=DDCCCED:<<99?A9969?
@7RKH4:00347:00621
ACGCTCGACATGCCCAGGTACAGGAG
+
A9:<ACCBCC<<<>:?>=@ABBF?BA
@7RKH4:00347:00622
ATATCGCGAGGGTATGGAAGACTCTATA
+
B@BBBABCBBB>BB@?>B@BBAAAA:;:
@7RKH4:00301:00692
ACGCTCGACATGCCCAGGTACAGGAG
+
9=?@@@@@A@<99>:9;8<CDICCCA
@7RKH4:00303:00689
ACGCTCGACATGCCCAGGTACAGAG
+
A?@?CCCFDC???B>CC@@?ADDEB
@7RKH4:00306:00673
ACGCTCGACATGCCCAGGTACAGGAG
+
A9:;CBCCCBBBCC@CB@BBCEGDAA
@7RKH4:00306:00677
ACGCTCGACATGCCCAGGTACAGGAG
+
@AABCCCCCC:;<C>CC@BBBCCBC@
@7RKH4:00308:00676
ACGCTCGACATGCCCAGGTACAGGAG
+
?;<<CBBCCCBBBB>BA?BBCDC?CC
@7RKH4:00310:00668
ACGCTCGACATGCCCAGGTACAGGAG
+
??>@BBCDDC>@@C@CA?@>BDD@D@
@7RKH4:00312:00664
ATATCGCGAGGTATGGAAGCACTCTAGTA
+
474444//1/,/877,/,/4487791111
@7RKH4:00313:00651
ACGCTCGACATGCCCAGGTACAGGAG
+
=9;<BCCDCBCCCB?CB?B>BBDBEB
@7RKH4:00316:00690
ACGCTCGACATGCCCAGGTACAGGAG
+
B9:;BABBDCBBCGAA@=AAAAA>A<
@7RKH4:00317:00667
ACGCTCGACATGCCCAGGTACAGGAG
+
?;;<BBCCDCBBBB<@@>@@BBA=AA
@7RKH4:00321:00659
TCTCTATGCGCTCCACACTGTCTAAGGGTA
+
/61/44449<<;9<@11/////.37;;:;7
@7RKH4:00324:00685
TCTCTATGCGCTCCACATGTCTAAGGT
+
994ADC>?@BD@==@CBBCCA@B?A@A
@7RKH4:00325:00668
ACGCTCGACATGCCCAGGTACAGGAG
+
>?@BBCB@AAAAAJ@CD@CCAAA>AA
@7RKH4:00326:00696
TACTGAGCTACACACTGACAGAAGATTGGT
+
@==>994848899494//88//,/..,311
@7RKH4:00326:00699
ACGCTCGACATGCCCAGGTACAGGAG
+
?@@@BBCCCAAABB?BC@C;<<C@CB
@7RKH4:00333:00654
ACGCTCGACATGCCCAGGTACAGGAG
+
9;;<CCCEBBBCCC@BA?ABCDD::;
@7RKH4:00336:00676
ACGCTGACATGCCCAGGTACAGGAG
+
>9:;<<<ADCDEE>AA;9999959A
@7RKH4:00339:00691
TACTGAGCTACACACACAGAAAGATTGGT
+
BB;9=CCCCCCBBBA?@A@@@<@AB?C=@
@7RKH4:00340:00687
TCTCTATGCGCTCCACATGTCTAAGGT
+
9>9994494444424494494995924
@7RKH4:00301:00700
ACGCTCGACATGCCCAGGTACAGGAG
+
@8;;@@@@EBCBCEACC@CCECCACB
@7RKH4:00301:00728
CGTGTCTCTAGGCACATGGATTTGTGTAGA
+
AABBAB<<<AA?BCA<99?99974;;;494
@7RKH4:00302:00745
ACGCTCGACATGCCCAGGTACAGGAG
+
>@@@@BBBDB@@@ABBB@A@ABF@B@
@7RKH4:00305:00728
ACGCTCGACATGCCCAGGTACAGGAG
+
?9;<CBBBDCAAAC@CC@BBB??>A@
@7RKH4:00305:00737
ACGCTCGACATGCCCAGGTACAGGAG
+
88;9>>>9944449588;=AEBCACC
@7RKH4:00310:00733
ACGCTCGACATGCCCAGGTACAGGAG
+
?9;<<BBBGCBBBCBDB?A>AAEACE
@7RKH4:00310:00746
AGCACTGTAGCTGTCACTAGTTACTTGT
+
8>AA@=AABCBB@?AB<<=CBA@;;899
@7RKH4:00315:00714
ACGCTCGACATGCCCAGGTACAGGAG
+
498;<AAAGC@==D?<;:<;<BBB@A
@7RKH4:00316:00726
ATGCTCGACATGCCCAGGTACAGGAG
+
>9;<CBCCCA@@CC>BB=?@BCC=BA
@7RKH4:00319:00739
ACGCTCGACATGCCCAGGTACAGGAG
+
=@@@CABBCCBBBCBCB@?>BCCAD:
@7RKH4:00320:00721
ACGCTCGACGATGACCCA
+
4;;9;;@=4999944;64
@7RKH4:00322:00740
ACGCTCGACATGCCCAGGTACAGGAG
+
>?@@BCACBB;<<C@A@=@>>?C=A@
@7RKH4:00323:00718
ACGCTCGACATGCCCAGGTACAGGAG
+
A9;<CBBBCCBBBC>BB@AABBCBCB
@7RKH4:00324:00702
ATCAGACACGGACACAGCAGAACACACAG
+
@@AAAA@;9959449:999888===<7..
@7RKH4:00324:00709
ATCAGACACGGACACAGCAGAACACACA
+
4;;;@B?A@@8>=99444>=>;@A3734
@7RKH4:00324:00715
CGTGTCTCTAGGCACAGGGATTTGTGTAG
+
B9;<CB@@A@>;;<1111,111,/7/444
@7RKH4:00326:00712
TGATACGTCTCCTTCCTTAGCTTACTTCA
+
?BBBA>999995489:;@A999@96676/
@7RKH4:00328:00718
ACGCTCGACATGCCCAGGTACAGGAG
+
=@?@A@@ABCBBBD@CC>BADCC?C;
@7RKH4:00328:00742
ACGCTCGACATGCCCAGGTACAGGAG
+
4;;<CCAAACCCDC@CB@CCBBB?A;
@7RKH4:00332:00706
ACGCTCGACATGCCCAGGTACAGGAG
+
:;?@CA@@AE<==EA@@C<;<GD<>>
@7RKH4:00334:00708
ACGCTCGACATGCCCAGGTACAGGAG
+
=;;<AABCDCAAAC@CC=@@AA@=AB
@7RKH4:00336:00710
AGCACTGTAGCTGTCACTAGTTACTTGT
+
=>@<9<CCFCCCEEFBBBCDB?B<<7;A
@7RKH4:00336:00714
ATCAGACACGGACACAGCAGAACACAC
+
@BCC;;;B<;7<CBBBBBB<<8;DCBC
@7RKH4:00336:00742
ACGCTCGACATGCCCAGGTACAGGAG
+
9;;<CBBBCCBBBB@CB@>>ACI@CA
@7RKH4:00338:00744
ACGCTCGACATGCCCAGGTACAGGAG
+
=@;<;@@A<<<@BC>BB>AB@AA:99
@7RKH4:00339:00707
TGATACGTTCTCCTTCCTTAGTTACTTCAGTG
+
:9911;11,/<87@@B?B699C9:1:78//,,
@7RKH4:00340:00732
TACTGAGCTACACACACAGAAAGATTGG
+
>99;94;;=ABA?>?944444-4331.,
@7RKH4:00343:00737
ACGCTCGACATGCCCAGGTACAGGAG
+
B:;<BBAA?>999908><@8<<A>AB
@7RKH4:00346:00719
ACGCTCGACATGCCCAGGTACAGGAG
+
??>@@CCCDC@AAC@A?>@BCCC?BB
@7RKH4:00301:00793
CGTGTCTCTAGGCACATGGATTTGTTGTAGT
+
>>@A99<9=@@<>A@111,1<;611,/////
@7RKH4:00304:00788
ACGCTCGACATGCCCAGGTACAGGAG
+
==?@@AACCB?AAC@CCBA@AAB@@9
@7RKH4:00305:00750
ACGCTCGACATGCCCAGGTACAGGAG
+
>@@@BBBCBBBBBGACC?BBCCDAE;
@7RKH4:00309:00758
ATATCGCGAGGGTATGGAAGACTCTATAGAAGG
+
8<@=8944444-499@>C?B>;;71122,,*,*
@7RKH4:00309:00763
AGCACTGTAGCTGTCACTAGTTACTTGT
+
BCD@AABBAAB@AABB<<>BB>BBA7;<
@7RKH4:00315:00788
ACGCTCGACATGCCCAGGTACAGGAG
+
@>8:;999@944//+//,/.///,/9
@7RKH4:00315:00792
TACTGAGCTACACACACAGAAAGATTGGTG
+
AA9:=CDCCBBBBBBBBCCBC?A@@?B?BA
@7RKH4:00318:00755
ACGCTCGACATGCCCAGGTACAGGAG
+
9;?BBCCCEC?@@CACB@?>AFFACB
@7RKH4:00319:00782
ACGCTCGACATGCCCAGGTACAGGAG
+
A9;<CDCCDC<<<C@CCACCCCCAC@
@7RKH4:00323:00778
ACGCTCGACATGCCCAGGTACAGGAG
+
=9;;BBBCCCCBBD@CB@AACFFAC<
@7RKH4:00325:00754
TCTCTATGCGCTCCACATGTCTAAGGT
+
=BBBBBBBBBCCCACCCCCA@=92959
@7RKH4:00326:00793
ACGCTCGACATGCCCAGGTACAGGAG
+
=9::BA@ABC@@@B>@@?BACCEACA
@7RKH4:00329:00781
TGATACGTCTCCTC
+
9899444:911-**
@7RKH4:00330:00760
ACGCTCGACATGCCCAGGTACAGGAG
+
B;;;DBBCBCCCCN@BB>@@CDEACA
@7RKH4:00330:00772
ACGCTCGACATGCCCAGGTACAGGAG
+
9;AADABBDC;<<C>BBABABBB@BA
@7RKH4:00332:00763
ACGCTCGACATGCCCAGGTACAGGAG
+
@<;;DCCCCCCCCD>BCC@@BNFACA
@7RKH4:00334:00754
ACGCTCGACATGCCCAGGTACAGGAG
+
=9;<BCBBCC<<<A<A@?BBCEHBNA
@7RKH4:00334:00770
AGCACTGTAGCTGTCACTAGTTACTTGT
+
=>>?4944=@B@==A<;9CA?>B@>;99
@7RKH4:00337:00756
ACGCTCGACATGCCCAGGTACAGGAGACT
+
88;<CBBBEC<;9>:9859@@@CC999A9
@7RKH4:00340:00770
ACGCTCGACATGCCCAGGTACAGGAG
+
@;;<FFDHECCBBC<AA>;;<CGBCE
@7RKH4:00340:00774
ACGCTCGACATGCCCAGGTACAGGAG
+
?:;;CCCEB@==AB@CB@BBDBB=?9
@7RKH4:00343:00763
ACGCTCGACATGCCCAGGTACAGGAG
+
998@>>>>?9999919@698A9969@
@7RKH4:00346:00779
ACGCTCGACATGCCCAGGTACAGGAG
+
C;;<DDBBBC@@@B<@@?BBCCF?CB
@7RKH4:00347:00778
ACGCTCGACATGCCCAGGTACAGGAG
+
=@<?=@;;<B<<<B?>>=A899B=>9
@7RKH4:00349:00765
ACGCTCGACATGCCCAGGTACAGGAG
+
=9;<CAAAEC<<<B>@@=@CCCHCD<
@7RKH4:00302:00829
ACGCTCGCCCAGGTACAGGAGACTG
+
?;;<CAAAD@DD?BBCBC@CCCC@A
@7RKH4:00302:00841
ACGCTCGACAGCCCAGGTACAGGAG
+
98:;@@ABCAAAF@DC?BBABC@CB
@7RKH4:00303:00807
ACGAGTGCGTCCCATGCTCGTAGTACGTC
+
88./////444959999444444384333
@7RKH4:00303:00816
ACGCTCGACATGCCCAGGTACAGGAG
+
B9:;CBDBD@=88809>;@@CFFCFD
@7RKH4:00303:00819
ACGCTCGACATGCCCAGGTACAGGAGA
+
=9<<CCCCECCDBC<@@=@?ABB@B@>
@7RKH4:00303:00845
TACTGAGCTACACACACAGAAAAAAAAAGATTGGTG
+
9;A@@<==BBDCECCBA>;87777777"---+,224
@7RKH4:00305:00841
ATCAGACACGGACACCAGCAGAACAGCAC
+
48344474442444424444442444443
@7RKH4:00307:00800
ACGCTCGACATGCCCAGGTACAGGAG
+
B9:<@BBBCCBAAA>AC@BBBBEABB
@7RKH4:00307:00820
ACGCTCGACATGCCCAGGTACAGGAG
+
;48;;9>@AA???C?@@<43499244
@7RKH4:00309:00820
TCTCTATGCGCTCCACATGTCTAAGGT
+
@@=DBBCCCDB?@=ACC;=<CBB;@=@
@7RKH4:00309:00831
GACGAGTGCGTTCCCCATGTCGTAGGTACTC
+
>AB9<<CCBAB5999/999;CCBBC=@;;;@
@7RKH4:00311:00803
ACGCTCGACATGCCCAGGTACAGGAG
+
?>@CBABBCBBB?B>BB@B>@AA?A=
@7RKH4:00314:00845
TAGTATCAGCCTCGCCATGACGAAGGTATTCC
+
;;;;<ACCCBA88/1,1A@@CCC?B799?595
@7RKH4:00315:00831
ACGCTCGACATGCCCAGGTACAGGAG
+
==@@CBBCCCABBB?CBECAA=:8;B
@7RKH4:00317:00835
TAGTATCAGCCTCGCCATGACGAAGGTATTCC
+
<;GBC9A@992;A@@@HCECCCCDA<=;;8;?
@7RKH4:00319:00848
ACGCTCGACATGCCCAGGTACAGGAG
+
=9:;@AABGA<<<GACC?CBCCECCB
@7RKH4:00320:00810
ACGCTCGACATGCCCGGTACAGGAG
+
?@ABDDCCEC@@@@<@?@?ABB@BB
@7RKH4:00320:00812
ACGCTCGACATGCCCAGGTACAGGAG
+
B::;BCCCAAABBC@CC;<;BAA>AC
@7RKH4:00323:00825
ACGCTCGACATGCCCAGGTACAGGAG
+
@@?@AB@AABBBBDBCE?;899969?
@7RKH4:00323:00830
ACGCTCGACATGCCCCAGG
+
:<CCBCCB9999999/9>;
@7RKH4:00323:00835
ACGCTCGACATGCCCAGGTACAGGAG
+
=9::BBBCCCCCCC?CB@BABAA?BB
@7RKH4:00324:00802
ACGCTCGACATGCCCAGGTACAGGAG
+
1/,,//8::@=<<B8;<=@?@BA8<<
@7RKH4:00325:00822
ACGCTCGACATGCCCAGGTACAGGAG
+
CB@@AEAAACAA@C>BA?B@AAC8<<
@7RKH4:00328:00836
ACGCTCGACATGCCCAGGTACAGGAG
+
BBABCCCCCB9;;C>AA@C:<=CCBA
@7RKH4:00331:00836
ACGCTCGACATGCCCAGGTACAGGAG
+
B:;<BBBBCB@@@A:@??A?AA@=<;
@7RKH4:00332:00821
ACGCTCGACATGCCCAGGTACAGGAG
+
=;;;BCCCDCBBBB>CB@BBCCC@CB
@7RKH4:00333:00814
ACGCTCGACATGCCCAGGTACAGGAG
+
=9;<B@@@DB@@AB>BB@BBCCCACB
@7RKH4:00333:00842
CGTGTCTCTAGCACAGATTG
+
44/////694442,,,,,*,
@7RKH4:00334:00838
AGCACTGTAGCTGTCACTAGTTACTTGT
+
B@B>A<;;BBBCCCDCCCDCA>B;;7;A
@7RKH4:00335:00839
ACGCTCGACATGCCCAGGTACAGGAG
+
>;:<BBABDC===GACC@CBBBB@CA
@7RKH4:00340:00847
ACGCTCGACATGCCCAGGTACAGGAG
+
@?@@CCECDECBBB<>>598999699
@7RKH4:00346:00814
ACGCTCGACATGCCCAGGTACAGGAG
+
:;;<CDCDCBBBBC>BB@DCC<=9<A
@7RKH4:00347:00809
ACGCTCGACATGCCCAGGTAAGGAGA
+
99::;;9@BAAABB?>>59858<?87
@7RKH4:00347:00838
ACGCTCGACATGCCCAGGTACAGGAG
+
=9::CCCDCCABAC?CC?A>BB?6;;
@7RKH4:00349:00818
ACGCTCGACATGCCGAGGTACAGGAG
+
110////44;:@A@;;1-11---+,,
@7RKH4:00349:00848
ATATCGCGAGGTATGGAAGCACT
+
98@?981111,/766565////.
@7RKH4:00304:00888
TGATACGTCTCCTTCCTTAGTTACTTCA
+
;;?A@@AACCFEC@B?;2499594@@BC
@7RKH4:00305:00866
ACGCTCGACATGCCCAGGTACAGGAG
+
;;;;BBAAACECCC@DC=@@ACG?A@
@7RKH4:00306:00886
ACGCTCGACATGCCCAGGTACAGGAG
+
89;;@@AAECCCDDACE?BBCDCDC;
@7RKH4:00308:00879
ACGCTCGACATGCCCAGGTACAGGAG
+
==@AADCCCCCCCCBCCA@>ABB?A;
@7RKH4:00310:00890
ACGCTCGACATGCCCAGGTACAGGAG
+
?@@@BCCCCCBBBGCBB>BBCCDCCB
@7RKH4:00314:00864
ACGCTCGACATGCCCAGGTACAGGAG
+
AAABBDCCCC:;;CBCC@@@BCDCC:
@7RKH4:00314:00887
ACGCTCGACATGCCCAGGAACAGGAG
+
?=>@@BBBGCABBC>CB@B@BAA?B?
@7RKH4:00315:00850
ACGCTCGACATGCCCAGGTACAGGAG
+
B9;:CB@@ABBBCC>BB@:7;B@=>9
@7RKH4:00317:00861
ACGCTCGACATGCCCAGGTACAGGGAG
+
@9:;CCCCD<<<BDACC@B@AACC>BC
@7RKH4:00318:00866
AGCACTGTAGCTGTCACTAGTTACTTGT
+
BCBAACECAAABBB>=<BGDC@DEC?AA
@7RKH4:00319:00877
ACGCTCGACATGCCCAGGTACAGGAG
+
=@?@BB@@ABBBAB=BB?BCEFD;;<
@7RKH4:00322:00859
TGATACGTCTCCTTCCTTAGTTACTTCA
+
>>A@8;<@A>B@E5;6;9>>A9<;@699
@7RKH4:00324:00859
ACGCTCGACATGCCCAGGTACAGGA
+
>10118>@?=4444-44598944;=
@7RKH4:00324:00884
ACGCTCGACATGCCCAGGTACAGGAG
+
B9;;CBBCCCCBBC?CB@BACCC@C@
@7RKH4:00327:00860
ACGCTCGACATGCCCAGGTACAGGAG
+
A@@?BBAABBA;8819==@ACCC>A@
@7RKH4:00328:00880
TAGTATCAGCCTCGCCATGACGAAGGTATTCC
+
9;<<=AACBB>BC@@=A@>@@9959694@<?5
@7RKH4:00329:00863
CGTGTCTCTAGGCACAGGATTTTGTGTAGAGG
+
A>@AABCCAAA@A>>9969999,4448444//
@7RKH4:00330:00895
ACGCTCGACATGCCCAGGTACAGGAG
+
A9;<CCBBBCAAAE?DB@CBCCDCGC
@7RKH4:00331:00886
ACGCTCGACTATGCCCAGGTACAGGAGA
+
94344/66////6685442446//,//6
@7RKH4:00332:00860
ACGCTCGACATGCCCAGGTACAGGAG
+
>9;<BC@AAC@AAGCBB?BACDDBD<
@7RKH4:00332:00872
TCTCTATGCGCTCCACATGTCTAAGGT
+
BBBDA?@BA@ACCBCCCCCC@=@5959
@7RKH4:00333:00863
TCTCTATGCGCTCCACACTGTCTAAGGT
+
4444999:ABC<951<1/////471313
@7RKH4:00335:00871
TGATACGTCTCCTTCCTTAGTT
+
A;;:9444111,1,/,/7888,
@7RKH4:00336:00850
ACGCTCGACATGCCCAGGTACAGGAG
+
9<BBA@ANCCCBBD@CC@CCCCC@C@
@7RKH4:00339:00878
TGATACGTCTCCTTCCTTAGCTTACTTCAG
+
9444::499=@,1,/,/76///,4442444
@7RKH4:00340:00886
ACGCTCGACATGCCCAGGTACAGGAG
+
B9:;BDCCDCCBCC@CB@BAEFD@C@
@7RKH4:00342:00862
ACGCTCGACATGCCCAGGTACAGGAG
+
8;;<ABABDC<<<A<??>A:=>E@CB
@7RKH4:00343:00857
CGTGTCTCTAGGCACCAGGATTTGTGTAG
+
444?:499:942///,/87777+,,////
@7RKH4:00343:00858
ACGCTCGACATGCCCAGGTACAGGAGACT
+
8;?AABDAAACDCC?BB=;;9@@<?9989
@7RKH4:00345:00864
ACGCTCGACATGCCCAGGTACAGGAG
+
9<@@@A@@=<=AACACD?CBCDB>@9
@7RKH4:00346:00851
ACGCTCGACATGCCCAGGTACAGGAG
+
B9:;CB@@ACCEEHABB?BBCBA?A;
@7RKH4:00347:00896
ACGCTCGACATGCCCAGGTACAGGAG
+
CB@ACCCCDDBBBC>A?<989??=>@
@7RKH4:00349:00882
ACGCTCGACATGCCCAGGTACAGGAG
+
99BBB@@>2112<>,11187449899
@7RKH4:00301:00933
ACGCTCGACATGCCCAGGTACAGGAG
+
=9;<CCCCED;;;D@CBAB>AAC@CC
@7RKH4:00304:00928
TGATACGTCTCCTTCCTTAGCTT
+
89=8;994949242424:8//,*
@7RKH4:00308:00929
ACGCTCGACATGCCCAGGTACAGGAG
+
A9;<CCCCCEBBBCACB@BBBED@CE
@7RKH4:00309:00928
ACGCTCGACATGCCCAGGTACAGGAG
+
497:B@AAC==<;C@CCBCCACFBCA
@7RKH4:00309:00940
ACGCTCGACATGCCCAGGTACAGGAG
+
=;;<BBABBA;<<@:@A=@@DCDAG@
@7RKH4:00310:00908
ACGCTCGACATGCCCAGGTACAGGAG
+
=;8;AA>@AB<<=D@BCDFBCDFBE>
@7RKH4:00311:00943
ACGCTCGACATGCCCAGGTACAGGAG
+
B=<@@;<9AAA99919>;>>@AAAGG
@7RKH4:00312:00944
ACGCTCGACATGCCCAGGTACAGGAG
+
@9;;BBCCDBBCCC@BB@BCBBB89;
@7RKH4:00317:00928
ACGCTCGACATGCCCAGGTACAGGAG
+
?@;>A@@AAC<<<C@CCDCCDCCACA
@7RKH4:00317:00930
ACGCTCGACATGCCCAGGTACAGGAG
+
B9;<BCHHDBDBCC@CB@B@BCC@CB
@7RKH4:00317:00932
ATATCGCGAGGGTATGGAAGACTCTATA
+
AABBBBBA??=:=AAADCCCCCBB????
@7RKH4:00317:00936
ACGCTCGACATGCCCAGGTACAGGAG
+
BAABBBBAB@9944-482439??=?B
@7RKH4:00318:00922
ACGCTCGACATGCCCAGGTACAGGAG
+
8489>>99<@A@@H@BBBBCCGDCA<
@7RKH4:00318:00933
ACGCTCGACATGCCCAGGTACAGGAG
+
9;@@BBBBBC?AACACB@BABEEACC
@7RKH4:00320:00939
ATCAGACACGGACACAGCAGAACACACA
+
9888998444249=?@;:9482443377
@7RKH4:00320:00945
ACGCTCGACATGCCCAGGTACAGGAG
+
94@?@@A;><<;A@>9959899BCCD
@7RKH4:00323:00947
ACGCTCGACATGCCCAGGTACAGAG
+
9;;<@BBCCCCCBCACC@BBCCCBB
@7RKH4:00325:00919
ACGCTCGACATGCCCAGGTACAGGAGA
+
=;;<@@AB=<<CFC<@@8;84448944
@7RKH4:00326:00934
ACGCTCGACATGCCCAGGTACAGGAG
+
=9;;BCCCCCBBBC=BA@??ADD@BA
@7RKH4:00329:00907
TGATACGTCTCCTTCCTTAGCTTACTTCAGGT
+
9@?=>444449242489::9449944244424
@7RKH4:00329:00917
ACGCTCGACATGCCCAGGTACAGGAG
+
B=;;A@>?<<;;@B<@A@@;9<@599
@7RKH4:00330:00926
AGCACTGTAGCTGTCACTAGTTTAATTGT
+
CCCCC:@=CCCCCCFA:::44419?A69<
@7RKH4:00333:00935
TGATACGTCTCCTTCCTTAGCTTACTTCA
+
8=?ABCCAAAB5461,1,////5///,44
@7RKH4:00335:00942
ACGCTCGACATGCCCAGGTACAGGAG
+
@;;<BBBCDA@@@@:>A>BABED?BA
@7RKH4:00336:00948
ACGCTCGACATGCCCAGGTTACAGGAGGA
+
9>BAA<<=@9444;-4424236//,//,/
@7RKH4:00338:00937
ACGCTCGACATGCCCAGGTACAGGAG
+
>9;<DB@BBB;;;C>@A=@CCFFEBB
@7RKH4:00340:00940
ACGCTCGACATGCCCAGGTACAGGAG
+
=9;<@BBCCCFBBD@CB@CAABD@CE
@7RKH4:00341:00910
ACGCTCGACATGCCCAGGTACAGGAG
+
9;@ABBCCCB;<<<19>;>@A?A?>@
@7RKH4:00344:00933
ACGCTCGACATGCCCAGGTACAGGAG
+
89;;BAA@C@>99919959>??AC@>
@7RKH4:00345:00938
ACGCTCGACATGCCCAGGTACAGGAG
+
49:;AACEDCCCCC<@?ABABAA8=9
@7RKH4:00346:00907
ACGCTCGACATGCCCAGGTACAGGAG
+
?9;<@AACBBBCBHBCB?BBCCCACB
@7RKH4:00346:00942
ACGCTCGACATGCCCAGGTACAGGAG
+
=@@ABBCCECBBBCACB@@ABDD@B;
@7RKH4:00348:00947
ACGCTCGACATGCCCAGGTACAGGAG
+
9;?@B;<<ACBBBC@CC?CBBCCACC
@7RKH4:00349:00946
ACGCTCGACATGCCCAGGTACAGG
+
44.//1::>ACBDC<?89/,***)
@7RKH4:00300:00981
TCTCTATGCGCTCCACATGTCTAAGGT
+
9<;BAAABBDBAC?ACCCCBBBECE@C
@7RKH4:00300:00993
ACGCTCGACATGCCCAGGTACAGGAG
+
=??BDCBBBEC@@@<@><@?@AA@CB
@7RKH4:00305:00951
CGTGTCTCTAGGCACAGGATTTGTGTAGAG
+
<=CCCAA=;;==@4499;==A?:866////
@7RKH4:00308:00958
AGCACTGTAGCTGTCACTAGTTACTTGT
+
8999499<ACE?@@D<<99AC5449244
@7RKH4:00309:00975
ACGCTCGACATGCCCAGGTACAGGAG
+
=9:;@ABCCCCCCD@CC@BCDDCAC@
@7RKH4:00309:00988
ATCAGACACGGACACAGCAGAACACAC
+
48@A<<;CDC=AABBBICCBB?BB??A
@7RKH4:00310:00957
ACGCTCGACATGCCCAGGTACAGGAG
+
?9:;CCCDCCCBBB<@99@?@??=@9
@7RKH4:00310:00973
ACGCTCGACATGCCCAGGTACAGGAG
+
==@@@BBCCE;<<E>A@ABBBAA<>9
@7RKH4:00310:00983
ACGCTCGACATGCCCAGGTACAGGA
+
9;?@ACCCDDCCCC@BC@@@ACEFH
@7RKH4:00311:00956
ACGCTCGACATGCCCAGGTACAGGAG
+
=9;<BBBBDCAAACCCC@BABBCACB
@7RKH4:00315:00983
ACGCTCGACATGCCCAGGTACAGGAG
+
=>@@BABBCC<<<C@CC@B@A=<9<C
@7RKH4:00315:00986
ACGCTCGACATGCCCAGGTACAGGAG
+
9<;;AABDEECBBB>BA?BADECACB
@7RKH4:00316:00951
ACGCTCGACATGCCCAGGTACAGGAG
+
49>?@@BABCCBBC?A@=@@BCCACC
@7RKH4:00316:00993
ACGCTCGACATGCCCAGGTACAGGAG
+
BA??BCDBD9988819>;>?AACBCC
@7RKH4:00317:00968
ATATCGCGAGGGTATGGAAGACTCTATA
+
?>?BCC;=:4419@>>>B?@ABBBAA??
@7RKH4:00317:00996
ACGCTCGACATGCCCAGGTACAGGAG
+
A9:<<CBBA@999919@B>;<>D?AB
@7RKH4:00318:00980
ACGCTCGACATGCCCAGGTACAGGAG
+
99>>A;;<B;<9@B<9;:<ABCKEDD
@7RKH4:00318:00995
ACGCTCGACATGCCCAGGTACAGGAG
+
48;<<ADBCCBBBB>BB@CBBCCBB9
@7RKH4:00323:00952
ACGCTCGACATGCCCAGGTACAGGAGA
+
8889@@9==EACCD@DCAA@ABB<@99
@7RKH4:00323:00981
ACGCTCGACATGCCCAGGTACAGGAG
+
=>@@AEDDGC@BBCBCB@BABDCCC;
@7RKH4:00324:00974
TAGTATCAGCCTC
+
BBCBAACB;96;A
@7RKH4:00329:00968
CGTGTCTCTAGGCACAGGATTTTGTGTAG
+
=@=@@B@AACC@CCA@>@9999/9@@@B9
@7RKH4:00333:00960
ACGCTCGACATGCCCAGGTACAGGAG
+
9;@@@BBCDC?A@CBCC@BABBBCB;
@7RKH4:00333:00976
ACGCTCGACATGCCCAGGTACAGGAG
+
@@@@CBCCBABBBG@CB@C@AADCB<
@7RKH4:00334:00989
TGATACGTCTCCTTCCTTAG
+
448444444//,/,/,/,//
@7RKH4:00337:00961
AGCACTGTAGCTGTCACTAGTTACTTGT
+
BCDBBEBCCCECCCDB??C9;29A@5;<
@7RKH4:00339:00971
TCTCTATGCGCTCCACACTGTCTAAGG
+
4494BA>?AAAA@6941/////..,37
@7RKH4:00342:00971
TCTCTATGCGCTCCACATGTCTAAGGT
+
BDBCDCA@B@BCBBB@@BDCA=@;@>;
@7RKH4:00344:00977
ACGCTCGACATGCCCAGGTACAGGAG
+
@<;<BB@AACBBBC>BB@;:<@@599
@7RKH4:00345:00985
ATCAGACACGGACACAGCAGAACACAC
+
B9;<B@>9<;89@ACBDAA@A=A@@?@
@7RKH4:00346:00955
ACGCTCGACATGCCCAGGTACAGGAG
+
B9;<<AA@DCB@A@<@C@BBCFF?AA
@7RKH4:00346:00988
ACGCTCGACATGCCCAGGTAGCAGGAG
+
?9:;<@A@BB@@@>:?;-10.///780
@7RKH4:00347:00967
CGTGTCTCTAGGCACAGGATTTTGTGTAG
+
>99<@AAABBB@BA99424449,944899
@7RKH4:00347:00992
TCTCTATGCGCTCCACATGTCTAAGGT
+
@@9?:@;99AB99;=BABGAAAB@D@A
@7RKH4:00348:00999
ACGCTCGACATGCCCAGGTACAGG
+
49;;AAABEC<<<DACC@CABDD?
@7RKH4:00301:01009
ACGCTCGACATGCCCAGGTACAGGAG
+
B?>@DBBACC???B?BB@BABBDCBB
@7RKH4:00302:01007
ACGCTCGACATGCCCAGGTACAGGAG
+
?@CCCCBCCCAAAC@CC@BCCAA?AB
@7RKH4:00304:01000
ACGCTCGACATGCCCAGGTACAGGAG
+
A;;<CDCEDCCA@@<@@=BBCCC@CC
@7RKH4:00308:01022
ACGCTCGACATGCCCCCAGGTACAGGAG
+
??@@BABBBD;;;CIC3CC?BABBCCBA
@7RKH4:00308:01025
CGTGTCTCTAGGCACAGGATTTGTGTAG
+
=<<99>?999>5899=?544;:944444
@7RKH4:00311:01045
ACGCTCGACATGCCCAGGTACAGGAGA
+
?9;<BB@AC;<<AB<ACDA@AED@A<9
@7RKH4:00312:01032
ACGCTCGACATGCCCAGGTACAGGAG
+
9;;<BCBBBCABBCACBAAAB::8;A
@7RKH4:00314:01041
ACGCTCGACATGCCCAGGTACAGGAG
+
9<@@@@@ACC:;<D?;;8989??=?@
@7RKH4:00317:01006
ACGCTCGACATGCCCAGGTACAGGAG
+
8;;;@@BEDEBBBB@CA?ABBCCAEB
@7RKH4:00319:01049
ACGCTCGACATGCCA
+
49899>>94111/,/
@7RKH4:00322:01021
ACGCTCGACATGCCCAGGTACAGGAG
+
>@@CEBBEBD???C=BB?BAAAA?AC
@7RKH4:00331:01016
ACGCTCGACATGCCCGGTACA
+
44344449?;98>C0824499
@7RKH4:00332:01027
ACGCTCGACATGCCCGGTACG
+
443/,-,***,,8:::;AB99
@7RKH4:00333:01009
ACGCTCGACATGCCCAGGTACAGGAG
+
B?;<<CCCCA@@@>:>=59:<<CCCC
@7RKH4:00333:01029
ACGCTCGACATGCCCCCCCCCCCCCCCCCAGGTACAGGAGA
+
;4;<BB@@A@999999999984444444"4999<;::CCCC
@7RKH4:00333:01035
ATCAGACACGGACACAGCAGAACACAC
+
?<@@;<<CDD@BBCBCCCCCB@?>=;@
@7RKH4:00335:01010
TAGTATCAGCCTCGCCATGACGAAGGTATTCC
+
;9>CDEDCBC@@<<==@@AA@AB@@@B<<;<@
@7RKH4:00336:01045
ACGCTCGACATGCCCAGGTACAGGAG
+
44344::::94444-44247944244
@7RKH4:00337:01006
TAGTATCAGCCTCGCCATGACG
+
9;CBA@A@9928=>B<BBC@@A
@7RKH4:00341:01042
ACGCTCGACATGCCCAGGTACAGGAG
+
AAABCBDCBB??@C>BB@BABEEACD
@7RKH4:00343:01000
ACGCTCGACATGCCCAGGTACAGGAG
+
;4;;B;<9A@@?@@<AA>BCEDEBC=
@7RKH4:00345:01030
ACGCTCGACATGCCCA
+
89899999BB<<;B<=
@7RKH4:00306:01054
ATCAGACACGGACACAGCAGAACACAC
+
4:;A@??@@@589A<<<CBBA@<;<;8
@7RKH4:00306:01058
ATCAGACACGGACACAGCAGAACACAC
+
47??;;;;<<>BBCBBDCCCB@BA=;?
@7RKH4:00308:01056
ACGCTCGACATGCCCAGGTACAGGAG
+
9;?@ABCCCCAAADCCC@A@ABB=@@
@7RKH4:00308:01078
ACGCTCGACATGCCCAGGTACAGGAG
+
898;A@@@ACA@@B=AC@D@BCDABB
@7RKH4:00309:01065
TGATACGTCTCCTTCCTTAGTTACTTCA
+
BBBB:=@CCCCBEBC?B@@AB@;<<@CC
@7RKH4:00310:01097
ACGCTCGACATGCCCAGGTACAGGAG
+
@B>BBC;;<CBBBC@CC@CCCCC?BB
@7RKH4:00312:01090
ACGCTCGACATGCCCAGGTACAGGAG
+
>;<<CCCCGC@AAE@CC@CABCC@CC
@7RKH4:00313:01052
ACGCTCGACATGCCCGGTACAGGAGA
+
9;@BBCBBA??88819=>99<B=@>@
@7RKH4:00316:01073
ACGCTCGACATGCCCAGGTACAGGAG
+
8@?@@@CCCCCCCC@DB?BCDGD@B;
@7RKH4:00316:01087
ATCAGACACGGACACAGCAGAACACAC
+
B<>@BBACCC@BBAAACBCBBAA@@BC
@7RKH4:00317:01062
TATAGCTCCTCCTATACATAGT
+
BBAB;8,,*,,*,,/44482**
@7RKH4:00317:01079
ACGCTCGACATGCCCAGGTACAGGAG
+
>9:<BCCCDECBBB>BB@CCCCD=@;
@7RKH4:00328:01051
ACGCTCGACATGCCCAGGTACAGGAG
+
9@;;9A;<>CBBCC@CC@CABBF?@@
@7RKH4:00328:01059
TCTCTATGCGCTCCACATGTCTAAGGTACT
+
9<94494;;CCBC=<=@@A@A==9:24448
@7RKH4:00328:01073
ACGCTCGACATGCCCAGGTACAGGAGACT
+
9;?@@ABBAAACDC@EC?@?>99699>>?
@7RKH4:00332:01064
TACTGAGCTACACACACAGAAAGATTGGTGCT
+
A@BAA@B<;991111//6///+477779311.
@7RKH4:00335:01057
TGATACGTCTCCTTCCTTAGTTACTTCAGTGC
+
AA@@;99=@B;<A;><>699><=@=:944444
@7RKH4:00335:01061
ACGCTCGACATGCCCAGGTACAGGAG
+
??@@??BCCDCBCCA@?=@BCCC@CB
@7RKH4:00336:01064
ACGCTCGACATGCCCAGGTACAGGAG
+
?9:;CDBCCC?@@@<@==B>ADD@CC
@7RKH4:00336:01080
ACGAGTGCGTTCCCATGTCGTAGGTACTC
+
94>>>99999294-4;4////..,.66/.
@7RKH4:00337:01062
ACGCTCGAGATGACCAGTACAGA
+
-,***,7744;99;:44,*****
@7RKH4:00340:01080
ACGCTCGACATGCCCAGGTACAGGAG
+
?9:<ACCCCCCCCCACC@C8;;B=@>
@7RKH4:00340:01086
ACGCTCGACATGCCCAGGTACAGGAG
+
>9;<<BBCECAA@C@CC@C8;=C?BA
@7RKH4:00341:01050
ACGCTCGACATGCCCAGGTACAGGAG
+
BBAACDCFCBA>==<@=?C:>=FBDE
@7RKH4:00343:01082
ACGCTCGACATGCCCAGGTACAGGAGA
+
89749@>@??>>==5=><884992///
@7RKH4:00344:01074
ACGCTCGACATGCCCAGGTACAGGAG
+
48:<@AACGDAAAC@DC@CBCBA=@;
@7RKH4:00344:01078
ACGCTCGACATGCCCAGGTACAGGAG
+
B9:<@@@@AA999919>=BBDCC@E<
@7RKH4:00347:01076
ACGCTCGACATGCCCAGGTACAGGAG
+
?><@ABBBBBB@@@<@B>B@AAC?B9
@7RKH4:00349:01072
ACGCTCGACATGCCCAGGTACAGGAG
+
=@@@ACCDCC???B>CC?BBBCD=?@
@7RKH4:00304:01136
ACGCTCGACATGCCCAGGTACAGGAG
+
9;@@BCCEFB@@BCACB?@?ADDBCB
@7RKH4:00309:01121
ATATCGCGAGGGTATGGAAGACTCTATA
+
4;<A>>>>99909B>>=A?A=<>A9>8:
@7RKH4:00310:01118
ACGCTCGACATGCCCAGGTACAGGAG
+
?A@@BC@@ACA@BB<AA;>>999<@9
@7RKH4:00310:01133
CGCTCGACATGCCCAGGTACAGGAGACTG
+
ABBCDCCDC@AADACEACCB??=@BBABC
@7RKH4:00311:01127
TCTCTATGCGCTCCACATGTCTAAGGT
+
;<>DDCC?CCFCC?BBA@AA<<9=?=?
@7RKH4:00311:01140
ACGCTCGACATGCCCAGG
+
B9;<AC@AAEBBBC>A@>
@7RKH4:00311:01144
ACGCTCGACATGCCCAGGTACAGGAG
+
@AB@@ABBBCCBBC@CC@A@<=<D@A
@7RKH4:00313:01105
TCTCTATGCGCTCCACATGTCTAAGGT
+
;<<BACAABDFGDBCA?ACCCAA=@<>
@7RKH4:00319:01127
ACGCTCGACATGCCCAGGTACAGGAG
+
=>@AACCCCBBBCCBBB>?ABED?BA
@7RKH4:00319:01130
ACGAGTGCGTTCCCCATGTCGTAGGTACTC
+
9;C@;<<@@@6999/9@@@BBBAA:;?;::
@7RKH4:00319:01139
ACGCTCGACATGCCCAGGTACAGGAG
+
??@ABCCDCCCCCC@CB@CBBCD@BB
@7RKH4:00321:01132
ACGCTCGACATGCCCAGGTACAGGAG
+
9<@@CCDDFBBBBBBBB@C@<;;DB9
@7RKH4:00327:01127
TGATACGTCTCCTTCCTTAGTTACTTCAG
+
=@C@@ACA@@B7;8;>@<A@>;?995494
@7RKH4:00328:01139
GAGTGCGTTCCCCATGTCGTAGGTACTC
+
@BBBBA??5999/999<@BA@@7;;??@
@7RKH4:00329:01134
ACGCTCGACATGCCCAGGTACAGGAG
+
49;<CBAADCCCCC@CC@CBCAA?=>
@7RKH4:00330:01138
ACGCTCGACATGCCCAGGTACAGGAG
+
4;@@BBCCDC:;<A>@C@CBCCB?BB
@7RKH4:00334:01130
ACGCTCGACATGCCCAGGTACAGGAG
+
>=<>ABA>DB;;9@<>>=@@AACACB
@7RKH4:00336:01142
ACGCTCGACATGCCCAGGTACAGGAG
+
B9;<CDCCDCBBBB=BC>BACCD@CC
@7RKH4:00340:01102
ACGCTCGACATGCCCAGGTACAGGAG
+
4878>>>@AC@AAD>CC>;;=CB=@@
@7RKH4:00340:01132
ACGCTCGACATGCCCAGGTACAGGAG
+
@@BBCCBBECCBCEABB?BAB995;<
@7RKH4:00341:01140
ACGCTCGACATGCCCAGGTACAGGAG
+
@B@AAD<<@CBBBCACC@CCCCCACB
@7RKH4:00342:01148
CGTGTCTCTAGGCACCAGGATTTGTGTAGAG
+
/44444444448844244249956668////
@7RKH4:00344:01124
ACGCTCGACATGCCCAGGTATAGGAG
+
99;AAADCDCBBB@>BB>BCCCD@AA
@7RKH4:00345:01100
CGTGTCTCTAGCACCAGGATT
+
1//67788//1/465687888
@7RKH4:00345:01125
ACGAGTCGTTCCCCCCCCCCCATATCGTAGGTATC
+
49894944424:::====::"6/////689<?==:
@7RKH4:00347:01110
ACGCTCGACATGCCCAGGTACAGGAGA
+
@ABBBBBBCDAABC<@==88999699>
@7RKH4:00306:01161
ACGCTCGACATGCCCAGGTACAGGAG
+
98AACC<;<?@99919?5989@@=@@
@7RKH4:00329:01159
ACGCTCGACATGCCCAGGTACAGGAG
+
B??@BCA>??>99919@?CADDEECC
@7RKH4:00330:01171
ACGCTCGACATGCCCAGGTACAGGAG
+
>9;<BA<<<<<AAA<AA>;;;99599
@7RKH4:00336:01174
ACGAGTGCGTTCCCATGCTCGTAGGTACTC
+
110//666445990/8/////819238843
@7RKH4:00337:01170
ATATCGCGAGGGTATGGAAGACTCTATA
+
:<CCCCCCCCD?BBBB@C?BBCCC???B
@7RKH4:00338:01172
CGTGTCTCTAGGCACAGGATTTTTTTTTTTGTGTAGA
+
>@@AC@@AAAA@DBB>@-11111111111"11188=8
@7RKH4:00347:01167
CGTGTCTCTAGGCACAGGATTTGTGTAG
+
/44;B<9<>9959999A69990494444
@7RKH4:00348:01180
ACGCTCGACATGCCCAGGTACAGGAG
+
B?>@DAAADABBBB>BA?BCDFC@CC
@7RKH4:00348:01187
TGATACGTCTCCCTCTTAGTTACTCAG
+
949444499/11+///7000*/////4
@7RKH4:00349:01163
ACGCTCGACATGCCCAGGTACAGGAG
+
9=BBAA@@A;<<<C?CC@BABACCC<
@7RKH4:00355:00040
TCTCTATGCGCTCCACATGTCTAAGGT
+
AAAFBCDDCCDB?9:4///////7::4
@7RKH4:00364:00041
ATATCGCGAGGTAT
+
4844444996722*
@7RKH4:00353:00065
ACGCTCGACATGCCCAGGTACAGGAG
+
9438>AA?@23/1>611,17444:;;
@7RKH4:00354:00059
TCTCTATGCGCTCCACATGTCTAAGGTA
+
@AADCCBBCDDEC?CCCCBBC;;6<@BA
@7RKH4:00363:00071
CGTGTCTCTAGGCACAGGATTTGTGTAG
+
>>AA<<<BGDFAKDC@A<9991999=9A
@7RKH4:00365:00063
ACGCTCGACATGCCCAGGTACAGGAG
+
8989@?ACDAAAADAEE@A@AAB?@9
@7RKH4:00371:00063
ACGCTCGACATGCCCAGGTACAGGAG
+
=9;<@@@>AA<<<A:>>=@;<9BCA@
@7RKH4:00375:00080
ACGCTCGACATGCCCAGGTACAGGAG
+
B;;<CCBB<<<99>:9969@AAB@@<
@7RKH4:00352:00137
TTTCTATGCGCTCCACAT
+
BB@B::=@?999951/((
@7RKH4:00355:00146
ACGCTCGACATGCCCAGGTACAGGAG
+
BBAABBCDCB:;;B099598999=?@
@7RKH4:00356:00125
ACGCTCGACATGCCCAGGTACAGGAG
+
@@@@CCABBB<<9@:@?=@@BCEBD=
@7RKH4:00356:00149
ACGCTCGACATGCCAG
+
=>?A<<9?;:/**)**
@7RKH4:00363:00102
ACGCTCGACATGCCCAGGTACAGGAG
+
9;;<BABCGCCCCCACC>@<>99599
@7RKH4:00365:00109
ACGCTCGACATGCCCAGGTACAGGAG
+
>;<<CBBBCBBBCC?BB8984::894
@7RKH4:00366:00122
ACGCTCGACATGCCCAGGTACAGGAG
+
89?@AABBCCAAAH>BB@C>BBEAEC
@7RKH4:00366:00126
ACGCTCGACATGCCCAGGTACAGGAG
+
>9;<@BACDCBBBEABB?BABBC?A9
@7RKH4:00366:00146
ACGCACGACATGCCCAGGTACAGGAG
+
@@BCCBCCCD1--8+,,***,,,*//
@7RKH4:00367:00125
TGATACGAGTGC
+
BBBBBCBBBBCC
@7RKH4:00368:00103
ACGCTCGACATGCCATCGATGATAC
+
=;;9@B<;=A@99544444/////,
@7RKH4:00368:00119
ACGCTCGACATGCCCAGGTACAGGAGACTGACATCA
+
?9:;BCCCBB=89919>=@@AINE>>8--,,**(,0
@7RKH4:00374:00140
ACGCTCGACATGCCCAGGTACA
+
BBBBCCCBB=111<-11-18/,
@7RKH4:00381:00128
ACGCTCGACATGCCCAGGTACAGGAG
+
8>?A@ABCDCABBC@BB@BBBAAABE
@7RKH4:00386:00139
ACGCTCGACATGCCCAGGTACAGGAG
+
8989A@@@EC;<<F@BC@CCCCEECC
@7RKH4:00387:00135
ACGCTCGACATGCCCAGGTACAGGGAG
+
4989994;;99111-11,/46449099
@7RKH4:00387:00138
ACGCTCGACATGCCCAGGTACAGGAG
+
B?@??@>?>999>@:995;?@BB?@@
@7RKH4:00388:00138
ACGCTCGACATGCCCCCAGGTACA
+
49;;@999@1111;;://1,/34/
@7RKH4:00396:00116
ACGCTCGACTGCCCAGGTACAGGAG
+
AA?@?BBBE:;;B9?>599999433
@7RKH4:00399:00118
ACGCTCGACATGCCCAGGTACAGGAG
+
A;;;BBAAECEDCE;<=@;84:?894
@7RKH4:00351:00197
ACGCTCGACATGCCCAGGTACAGGAG
+
B?>?BBBDCB@48809969344424/
@7RKH4:00355:00167
ACGCTCGACATGCCCAGGTACAGGAG
+
>;;<CDBCCCCC@B@BC@BABCB?B@
@7RKH4:00356:00165
ACGCTCGACATGCCCAGGTACAGGAG
+
BA?@BBCCCC??ACBBB@BBDAA>AA
@7RKH4:00358:00152
ACGCTCGACATGCCCAGGTACAGGAG
+
=>@@BBBBCB9;;A<@A=BAAAAACC
@7RKH4:00358:00167
ATATCGCGAGGTATGGAAGCACGTCATA
+
889844494424996,1,/66////..6
@7RKH4:00359:00196
TTCTATGCGCTCCA
+
/,,,*****2;;@@
@7RKH4:00364:00170
TCTCTATGCGCTCGACATATCTAAGGT
+
1/11::@DABCCC@A<<;99>996989
@7RKH4:00365:00159
TACTGAGCTACACACACAGAAAGATTGGTG
+
?=BB@@@@=8;;611////68543313131
@7RKH4:00370:00199
ACGCTCGACATGCCCAGGTACAGGAG
+
B?@BDBCDCBCBDC7;9598499899
@7RKH4:00376:00173
ACGCTCGACATGCCCAGGTACAGGAG
+
:8@@@@ABDB@@@D@CC<;899969<
@7RKH4:00377:00170
TACTGAGCTACACACCACAGAAA
+
@@@BB;4;4444449244//885
@7RKH4:00383:00190
TAGTATCAGCCTCGCCATGACGAAGTTAT
+
BB9:<BBC@A@@CC>581+****)**)**
@7RKH4:00388:00161
ACGCTCGACATGCCCAGGTACAGGAG
+
>?BBCB>?CB999>:>>59899??@A
@7RKH4:00389:00177
ATCAGACAGGACACCAGCAGAACACAC
+
4834//.//,////,4444449;//..
@7RKH4:00390:00156
ACGCTCGACATGCCCAGGTACAGGAG
+
=9;<BBAB@@999@199698999=@@
@7RKH4:00391:00160
ACGCTCGACATGCCAGGTACAG
+
?>@@@CB=?:11-+--*,,///
@7RKH4:00395:00180
TGATACGTCTCCTTCCTTAGTTACTTCA
+
BBCBBCCCCCDAB?CCDACCC>BCGBC=
@7RKH4:00396:00173
ACGCTCGACATGCCCAGGTACAGGAG
+
9<BBBBBBB@;<<@:??59899?=>?
@7RKH4:00397:00160
ACGCTCGACGAT
+
4:944444////
@7RKH4:00397:00186
ACGCTCGACATGCCCAGGTACAGGAG
+
49:=@ABCCEAAACACC@BABFF?CB
@7RKH4:00350:00248
ACGCTCGACATGCCCA
+
>4344444//,***)*
@7RKH4:00353:00242
ACGCTCGACATGCCCAGGTACAGGAG
+
A9;<CDBB@11111+/1,/79BEACB
@7RKH4:00356:00244
ACGCTCGACATGCCCAGGTACAGGAG
+
=@@@BCBECC<>>C?CC;;;@B@?B;
@7RKH4:00357:00231
ACGCTCGACATGCCCAGGTACAGGAG
+
=@@@@CCCCC?@@B<@8=?@ABB?BB
@7RKH4:00357:00237
CGTGTCTCTAGGCACAGGATTTGTGTAG
+
69@BDD;<;CB>B;;;@?99<8<AABCD
@7RKH4:00359:00235
ACGCTCGACATGCCCAGGTACAGGAG
+
9;ABCA@ABCBBBC>CB?BBBCCACB
@7RKH4:00362:00206
TGATACGTCTCCTTCCTTAGTTACTTCA
+
@@@@@BA>99969598988=>=?::::/
@7RKH4:00363:00200
ACGCTCGACATGCCCAGGTAACAGGAG
+
@@:;<AC;==>>>>+--5-,*/67,/4
@7RKH4:00366:00231
TACTGTACACACACAGCAAAGATTGGT
+
494944474449444////+//6,/,.
@7RKH4:00367:00200
ATCAGACACGGACACAGCAGAACACACA
+
@??@@@>999599?9994448244333.
@7RKH4:00367:00204
ACGCTCGACATGCCCAGGTACAGGAG
+
A:;<CCCBEBC@AA<?@=;;<<<DB<
@7RKH4:00367:00220
ACGCTCGACATGCCCAGGTACAGGAG
+
A9;<BCCCCCBBBJ=BB@@@ABC?@@
@7RKH4:00369:00215
AGCACTGTAGCTGTCACTAGTTACTTGTG
+
///////1?AB??@@991111,/6659??
@7RKH4:00372:00203
ACGCTCGACATGCCCAGGTACAGGAG
+
=8;;B;<<B@999>1996984??244
@7RKH4:00372:00217
CGCTCGACATGCCCAGGTACAGGAGACTG
+
AAACDCBEBCCCCACCACCD;:8;:::CB
@7RKH4:00380:00242
TCTCTATGCGCTCCACACTGTCTAAGGGT
+
4944499?CBBBB79911/1//44,33,3
@7RKH4:00380:00249
ACGCTCGACATCCCAGGTACAGGAG
+
==ABBBCCCCECCACC@C?B@B8::
@7RKH4:00386:00218
ACGCTCGACATGCCCAGGTACAGGAG
+
@9;<CCCDCCBBBHACB>::<@@<>9
@7RKH4:00388:00240
ACGCTCGACATGCCCAGGTACAGGAG
+
AAABBDCDCEAAAB=BCDDCCEDAC@
@7RKH4:00391:00208
ACGCTCGACATGCCCAGGTACAGGAG
+
9<A@@@999<;@AB>CC>;:99=;@@
@7RKH4:00392:00204
ACGAGTGCGTTCCCATGTCGTAGGGTAACTC
+
AB<@AA@=?B59914444444339,342443
@7RKH4:00392:00212
ACGCTCGACATGCCCAGGTACAGGAG
+
@4;<BBCCDCBACD@CC?@>ABB?A;
@7RKH4:00394:00223
ACGCTCGACATGCCCAGGTACAGGAG
+
=9;;CBBCCBBBCD@CB@BABBC@C@
@7RKH4:00395:00213
ACGCTCGACATGCCCAGGTACAGGAGA
+
9<AB@>@@A<<<CB79424344424//
@7RKH4:00397:00230
TCTCTATGCGCTCCACATGTCTAAAGT
+
<=?HECCCDDA>?>ABBBBBBA@A<@A
@7RKH4:00352:00260
TAGTATCAGCCTCGCCATGACGAAGGTATTCC
+
99AA999@992;AAA@CCCB@==5929AD?C?
@7RKH4:00354:00264
ACGCTCGACATGCCCAGGTACAGGAGA
+
=@:;;@@@@9999909>;>>A??5999
@7RKH4:00358:00279
ACGCTCGACATGCCCAGGTACAGGAG
+
==?@@@@@ACCCCC>BBABBCDDCCB
@7RKH4:00359:00261
ACGCTCGACATGCCCAGGTACAGGAG
+
B@??DDCBBBBBBB=BC@C:A=CDB9
@7RKH4:00359:00292
ACGCTCGACATGCCCAGGTACAGGAG
+
9;@@C@@ADCAAACABB?@@ACB?A;
@7RKH4:00360:00265
ACGCTCGACATGCCCAGGTACAGGAG
+
=@@@@CCCCCCCBC>B?<><CCBCC@
@7RKH4:00361:00264
ATATCGCGAGGGTATGGAAGCACTCTATA
+
889>>>>999?:@?>>=?A3111..57,,
@7RKH4:00366:00254
ACGCTCGACATTGCCCCAGGTACAGGAG
+
-/,,,////442499929=8879442/6
@7RKH4:00366:00255
ACGCTCGACATGCCCAGGTACAGGAG
+
AA?@AC<<>A<<<DCDCC<;<99699
@7RKH4:00366:00273
ACGCTCGACATGCCCAGGTACAGGAG
+
8;8;@B999@999@:>@?9899969>
@7RKH4:00366:00292
ACGCTCGACATGCCCAGGTACAGGAG
+
B<;<DDBBBC<<<C?BCACCEAA?@>
@7RKH4:00367:00255
ACGCTCGACATGCCCAGGTACAGGAG
+
B9;<CC@@AB@@@A>A@=@:<<B?BB
@7RKH4:00374:00271
ACGCTCGACATGCCCAGGTACAGGAG
+
>9;<C@@ACC;<<C@CC@CCCAA?@;
@7RKH4:00377:00255
ACGCTCGACATGCCCAGGTACAGGAG
+
A;;<CDCCDEAAACBCD@@@ABB?@@
@7RKH4:00387:00281
ACGCTCGACATGCCCAGGTACAGGAG
+
9;;<GCCCDCCBCB@CB@A@BBD=>9
@7RKH4:00389:00256
ATATCGCGAGGTATGGAAGCACGTCTAGTAGAA
+
9>84444:94249445924;444=>73..4..,
@7RKH4:00398:00277
ACGCTCGACATGCCCAGGTACAGGAG
+
@9:<<CBCBBBBBB@CCB;:<@@699
@7RKH4:00352:00348
ACGCTCGACATGCCCAGGTACAGGAG
+
=;;;BBBCFBBBAC>BB?BBAACAC@
@7RKH4:00359:00328
ACGCTCGACATGCCCAGGTACAGGAGA
+
99;9@AA?@@;;;A<BA>BB:::@888
@7RKH4:00366:00306
ACGCTCGACATGCCCAGGTACAGGAG
+
=9;<BC@BBD<<>C@DC@;:<GCAC@
@7RKH4:00371:00339
ACGCTCGACATGCCCAGGTACAGGAGA
+
=9;<CBBCDCBBAB@BB@BBCBGDBBB
@7RKH4:00373:00347
TAATATCAGCCTCGCCATGACGAAAGGTATTCC
+
8;9;ABGCBB>>911,1.////44-42444892
@7RKH4:00377:00325
ACGCTCGACATGCCCAGGTACAGGAG
+
BBABA<<<AA<<<B>AA>B;<>CAAB
@7RKH4:00378:00301
CGTGTCTCTAGGCACAGGATTTGTGTAG
+
9;:CEBBAAAB?DBBBDB99909>AACD
@7RKH4:00381:00316
ACGAGTGCGTTCCCCATGTCGTAGGTACTC
+
49A;;=<@CB6999-9999@CA@A6:;<<@
@7RKH4:00382:00315
ACCCTCGACATGCCCAGGTACAGGAGACTG
+
999-4:99?AADACADC@BB;;::@776?<
@7RKH4:00382:00321
ATATCGCGAGGTATGGAAGACTCTAT
+
4899944:9954=9959884337661
@7RKH4:00394:00346
ACGCTCGACATGCCCAGGTACAGGAG
+
B98:B?AACC>@@@<@@=BCCGCACB
@7RKH4:00395:00334
ATCAGACACGACACAGCAGAACAGCAC
+
9834//,,,,**,//66/442444433
@7RKH4:00397:00340
ACGCTCGACATGCCCAGGTACAGGAG
+
?9:;C@AACDAA@C@DB@BABBB?B;
@7RKH4:00397:00346
TCCTCTATGCGCTCCACATGTCTAAGGT
+
9969BBCECCCC?@>ADCBCFCBD@D@B
@7RKH4:00351:00351
TCTCTATGCGCTCCACATGTCATAAGGTAC
+
4944444494:9984449>9444;24244:
@7RKH4:00351:00362
ATCAGACACGGACACAGCAGAACACAC
+
87348934482///////79@<>=;73
@7RKH4:00353:00363
ACGAGTGCGTTCCCCATGTCGTAGGTACTC
+
49B@@AB>@B5999/9?>@CCFCC@::<;;
@7RKH4:00353:00394
TGATACGTCTCCTTCCTTAGTTACTTCA
+
BBBAABBCD?B865:,1-/887=A@8=9
@7RKH4:00355:00382
TGATACGTCTCCTTCCTTAAGCTTACTTCAG
+
:>@>@><<;9;892424249449?9667///
@7RKH4:00355:00385
TACTGAGCTACACACACAGAAAGATTGGT
+
BBBABBCCBA?BBBCCBB99969?;>B@B
@7RKH4:00356:00357
ACGCTCGACATGCCCAGGTACAGGAG
+
B@?@CBECDBBBCC>CB?BABBA>A@
@7RKH4:00359:00350
ACGCTCGACATGCCCAGGTACAGGAG
+
:4::B?AACCBBAB@CB>BBCDB?B@
@7RKH4:00360:00388
ACGCTCGACGATGCCCAGGATACGGAGA
+
=8894444444449959;2447442499
@7RKH4:00363:00367
ACGCTCGACATGCCCAGGTACAGGAG
+
89;;A@@ACCBBBC@CH@C>BBBADD
@7RKH4:00363:00371
ACGCTCGACATGCCCAGGTACAGGAG
+
>9844999?C:::C?CB@BB<<>=>?
@7RKH4:00364:00376
ACGCTCGACATGCCCAGGTACAGGAG
+
CA@AACCCDBCBCEBBCBBABDC?AA
@7RKH4:00365:00395
ACGCTCGACATGCCCAGGTACAGGAG
+
8>?;999999989@0;;@CABCDBCC
@7RKH4:00367:00362
ACGCTCGACATGCCCAGGTACAGGAG
+
@ABBCCCCBAABBC@BB@BBCCC?A;
@7RKH4:00368:00389
TCTCTATGCGCTCCACATGTCTAAGGT
+
?AACEBBCABBB??B;9<CCBBC<<7<
@7RKH4:00376:00380
ACGCTCGACATGCCCAGGTACAGGAG
+
99;;DAAGDA<@@EABC;<;@AE?B@
@7RKH4:00378:00360
ACGCTCGACATGCCCAGGTACAGGA
+
=@@?BBBAA@:<<D>CB@CABCD?C
@7RKH4:00379:00362
ACGCTCGACATGCCCAGGTACAGGAG
+
B9;<CCBCCCCCCB<A@7;:@CB?@9
@7RKH4:00380:00391
AGCACTGTACGCTGTCACTATTTACTTGTGT
+
/////4444444444444444;694424:44
@7RKH4:00388:00353
ACGCTCGACATGCCCAGGTACAGGAG
+
;;:<<<BCE><<AC:<<BBCCFDACA
@7RKH4:00392:00387
ACGCTTGACATGCCCAGGTACAGGAG
+
CA@@BAAAAABBCCBCC@A@ACB@BB
@7RKH4:00392:00388
ACGCTCGACATGCCCAGGTACAGGAG
+
==:;;CACCC@@@C@CB@AABEE@C@
@7RKH4:00393:00364
ACGCTCGACATGCCCAGGTACAGGAG
+
???@CDICECBABA<@@>BBCIDCCB
@7RKH4:00394:00352
ACGCTCGACATGCCCAGGTACAGGAG
+
88:;<BBCECBBBC@DD@C>AAB599
@7RKH4:00394:00361
ACGCTCGACATGCCCAGGTACAGGAG
+
99;BBA@AHCBA>A=BB@CBCAA=@@
@7RKH4:00350:00424
ACGCTCGACATGCCCAGGTACAGGAG
+
;4;<BA@@DB;<<@<@@?BCCCCAC@
@7RKH4:00353:00443
ACGCTCGACATGCCCAGGTACAGGAG
+
@9:<CCBB;999991;A=@@DCC@CA
@7RKH4:00359:00407
ATATCGCGAGGGTATGGAAGACTCTATA
+
=?BCA@@99991<BCDBDECB@@@?@99
@7RKH4:00361:00402
TAGTATCAGCCTCGCCATGACGAAGGTATTCC
+
49994:?>@A>ACCC@C?===99696944999
@7RKH4:00361:00420
ACGCTCGACATGCCCAGGTACAGGAG
+
==>B>@@CBCAAADACCBBBBBB?@@
@7RKH4:00362:00415
ATATCGCGAGGGTATGGAAGACTCTATA
+
>@BCCCB;>=EACABB:<89@8877690
@7RKH4:00363:00438
ACGCTCGACATGCCCAGGTACAGGAG
+
9;;<DCEKCE<<@C?BB@@@ACFACD
@7RKH4:00365:00417
ACGCTCGACATGCCCAGGTACAGGAG
+
=4;;C@@ACCAAAC@CC?BBCCC?B@
@7RKH4:00366:00427
ACGCTCGACATGCCCAGGTACAGGAG
+
@@@@AA<<<@BA@A>@F=@@BDC@CA
@7RKH4:00368:00448
TAGTATCAGCCTCGCCATGACGAAGGTATTCC
+
=@@;99;9996;@>@?H;999995954449:2
@7RKH4:00372:00445
ACGCTCGACATGCCCAGGTACAGGAG
+
B@>?BCCEECCBBB?BA@BACBC@DB
@7RKH4:00373:00439
ACGCTCGACATGCCCAGGTACAGGAG
+
BAABBADBCB>@@@9=>;??BBC?B<
@7RKH4:00374:00409
ACGAGTGCGTCCCATGCTCGTAGTACGTC
+
:;0//,,,///8::7==//1111.66...
@7RKH4:00375:00411
ACGCTCGACATGCCCAGGTACAGGAG
+
=;;<<AA@A@>99919>>@@CDHCEC
@7RKH4:00375:00430
ACGCTCGACATGCCCAGGTACAGGAG
+
=9;;BBB<@=AAAE>BB@C?@AA?>9
@7RKH4:00376:00404
CGTGTCTCTAGGCACAGGATTTGTGTAG
+
;<<CCC@<;995111/8788:1//9944
@7RKH4:00376:00417
ACGCTCGACATGCCCAGGTACAGGAG
+
C9:;C;<<CC@@AB<AA=@@ACCDCA
@7RKH4:00376:00422
ACGCTCGACATGCCCAGGTACAGGAG
+
89:;BBBCGC;<<G>BC?B@BGDCH;
@7RKH4:00376:00440
ACGCTCGACATGCCCAGGTACAGGAG
+
B??@CBBCDC9;;@<=8=?@AAEACC
@7RKH4:00377:00409
ACGCTCGACATGCCCAGGTACAGGAG
+
A>?@BBAAEC??@CCBC@B@BBB?A@
@7RKH4:00377:00442
ACGCTCGACATGCCCAGGTACAGGAG
+
B@>?BBAAC::;CD@CC@CCBBB599
@7RKH4:00378:00433
ACGCTCGACATGCCCAGGTACAGGAG
+
=;;<BDDDGC@@@D@CC>@@BCB?A@
@7RKH4:00386:00418
ACGCTCGACATGCCCAGGTACAGGAGA
+
<@?@B<==DCCGCCACCCBBB<<699>
@7RKH4:00386:00446
AGCACTGTAGCTGTCACTAGTTTACTTGT
+
=>A@<;;;CCBAAADA999999199959C
@7RKH4:00387:00444
ACGCTCGACATGCCCAGGTACAGGAG
+
49>9@A;<:A@@BC=AE;9:;99591
@7RKH4:00388:00417
ATATCGCGAGGGTATGGAAGCACTCTAGTA
+
93444444444-4::;9@<===87771111
@7RKH4:00393:00432
ATATCGCGAGTATGGAAGCACTCTATA
+
48>>>>>?>?A>?>:?>311;==5?88
@7RKH4:00393:00449
ACGCTCGACATGCCCAGGTACAGGAG
+
9<BBBBC<==AA>C0995974;A=?A
@7RKH4:00395:00406
ACGCTCGACATGCCCAGGTACAGGAG
+
94@ABBCBC99444-9@<@?B99599
@7RKH4:00397:00449
ATATCGCGAGGGTATGGAAGACTCTATA
+
9:@@>>@999<19ABB>C@A@@AB::;A
@7RKH4:00350:00476
ACGCTCGACATGCCCAGGTACAGGAG
+
?;;;CCCCCD><;C>;;:;;<<CCB<
@7RKH4:00351:00482
ACGCTCGACATGCCCAGGTACAGGAG
+
=@?=@@@@>>@>@@<@B?CADDDBC<
@7RKH4:00354:00499
ACGCTCGACATGCCCAGGTACAGGAG
+
>4:;<AAADCBBBC@DC@@;AADBCC
@7RKH4:00356:00471
ACGCTCGACATGCCCAGGTACAGGAG
+
;8@@ABCCCD;<<CCCC@@@ABB<>9
@7RKH4:00358:00454
ATATCGCGAGGGTATGGAAGACTCTATA
+
9;CAABC<==D?@AA@=?>@>:;7==<7
@7RKH4:00358:00498
ACGCTCGACATGCCCAGGTACAGGAG
+
??@CCBBBDDBBBC;<<@AABAA=AA
@7RKH4:00363:00489
ACGCTCGACATGCCCAGGTACAGGAG
+
==@@BBBCDC?@@C?CB@A?99959@
@7RKH4:00364:00492
ACGCTCGACATGCCCAGGTACAGGAG
+
BBABBCBCECCBBB>CB@CBCCG?A>
@7RKH4:00366:00471
ACGCTCGACATGCCCAGGTACAGGAG
+
49;<CCCCDC?@@C=BB@B>AACBDC
@7RKH4:00368:00451
ACGCTCGACATGCCCAGGTACAGGAG
+
?9<<C@>>F>9944-492/.///,/6
@7RKH4:00374:00452
TCTCTATGCGCTCCACATGTCTAAGGTA
+
@BADCCBAACBAA@BABCDDA?=;@=@@
@7RKH4:00375:00478
ACGCTCGACATGCCCAGGTACAGGAG
+
??@BC@AACCEBBBBBB@=;A:;59A
@7RKH4:00375:00495
ACGCTCGACATGCCCAGGTACAGGAG
+
=9;<;<BCBBAAAC?CC;;;CCC?CA
@7RKH4:00378:00459
TACTGAGCTACACACACAGAAAGATTGGT
+
BBAABBGCCBBBHHAAACCBB=B??<?=@
@7RKH4:00379:00469
ACGCTCGACATGCCCAGGTACAGGAG
+
=9;<ABABDCFBBF@CB?BBCCC?CA
@7RKH4:00382:00485
ACGCTCGACATGCCCAGGTACAGGAG
+
9;;<BCBDDEBBBCACC@BBCAA>AB
@7RKH4:00383:00495
CGTGTCTCTAGGCACAGGATTTGTGTAG
+
BBBBDCBBAAA@BBDE@>:::-9?>>9;
@7RKH4:00384:00464
ACGCTCGACATGCCCAGGTACAGGAG
+
?;;<GCDCA@@;<;8;@<=<<99;>9
@7RKH4:00385:00463
TAGTATCAGCCTCGCCATGACGAAGGTATTCC
+
49AA@@@>9<6;@@A=A;9;A@@=@89;@?B?
@7RKH4:00386:00450
ACGCTCGACATGCCCAGGTACAGGAG
+
497;AACCD<<<AA<>@=@BCFC?BC
@7RKH4:00386:00452
ACGCTCGACATGCCCAGGTACAGGAG
+
=9;;ABBABACBCD?BC@CCCCCADC
@7RKH4:00386:00468
ACGCTCGACATGCCCAGGTACAGGAGA
+
99;@<<<DFECBBBACC@@>AAA;:11
@7RKH4:00387:00459
ACGCTCGACATGCCCAGGGTACAGGAG
+
A9;<BCBBBCBBCC@CBB>BBCEG?BC
@7RKH4:00389:00486
ACGCTCGACATGCCCAGGTACAGGAGA
+
B<;;DDCGCCCBBB>B=>BABCCAECC
@7RKH4:00390:00452
ACGCTCGACATGCCCAGGTACAGGAG
+
AA@BBBBCCCCCCC@CFBDCFGCBCB
@7RKH4:00390:00482
ACGCTCGACATCGCCAGGTACAGGAG
+
B9:9C@;81--***)**),2699@?>
@7RKH4:00393:00484
ACGCTCGACATGCCCAGGTACAGGAG
+
=;;;CBBBCCBBBC?CC?BBBGB?BB
@7RKH4:00393:00487
ACGCTCGACATGCCCAGGTACAGGAG
+
>9;<BBAAAABBBGAEC@;;<AA699
@7RKH4:00394:00481
ACGCTCGACATGCCCAGGTACAGGAG
+
BA@@CDGCDAABBCBCC@BBACCACA
@7RKH4:00398:00454
ACGCTCGACATGCCCAGGTACAGGAG
+
=;;;@BABBB;;;@<@??BBCEDBDB
@7RKH4:00351:00541
ACGCTCGACATGCCCAGGTACAGGAG
+
=;;<ACCBDC<<<@:>>=@?AEI=AA
@7RKH4:00354:00512
ACGCTCGACATGCCCAGGTACAGGAG
+
=9;<CBBCDC;<<D@BB?B@BBC?A@
@7RKH4:00355:00517
CGTGTCTCTAGGCACAGGATTTGTGTAG
+
BBBCAAA::<DBDCC>@<9990999@AA
@7RKH4:00356:00512
ACGCTCGACATGCCCA
+
?;:;@@BBDCCGDE;<
@7RKH4:00356:00549
ATCAGACACGGACACAGCAGAACACACA
+
48894434442//////7788;443774
@7RKH4:00361:00502
ACGCTCGACATGCCCAGGTACAGGAG
+
4;;;>>@B<<;CBC>CB>;;<AA=?A
@7RKH4:00363:00504
ACGCTCGACATGCCCAGGTACAGGAG
+
@=@BBAA?B9=88819@?@@ADCAC@
@7RKH4:00364:00526
AGCACTGTAGCTGTCACTAGTTACTTGTG
+
9<A@@A@@@@ABBBC@@AA;959>><99-
@7RKH4:00366:00508
TGATACGTCTCCTTCCTTAGTTACTTCAG
+
/1<99999@>?AD692924882444:444
@7RKH4:00366:00509
ATATCGCGAGGGTATGGAAGCACCTATAGAGG
+
43>=899?999-444:<@A944423......,
@7RKH4:00366:00528
ACGCTCGACATGCCCAGGTACAGGAG
+
99;@CCBCCCAAAB@BCA@?AAA?A@
@7RKH4:00367:00504
ACGCTCGACATGCCCAGGTACAGGAG
+
?;;<CCCDEC?@@CAED>@@CCC>A;
@7RKH4:00367:00517
ACGCTCGACATGCCCAGGTACAGGAG
+
948889@94;;@?C?AA@BBC?=894
@7RKH4:00368:00544
ACGCTCGACATGCCCAGGTACAGGAG
+
C@??BBBCDBBBBB>BB@C>@AEDBA
@7RKH4:00369:00544
ACGCTCGACGATGACCCAGGTACAGGAGAC
+
61./8/44:4444444-4424444/,////
@7RKH4:00372:00549
ACGCTCGACATGCCCAGGTACAGGAG
+
BBABBC?@A<<<AB:>@7;;@AC?CC
@7RKH4:00374:00516
ACGCTCGACATGCCCAGGTACAGGAG
+
=9;;B@BBB;<<@@<@B?BCEDD==<
@7RKH4:00375:00506
ACGCTCGACATGCCCCCCCCAGGTACAGGA
+
/1.1:199@<111111///$//,/<@AC@9
@7RKH4:00376:00535
ACGCTCGACATGCCCAGGTACAGGAG
+
B@@@BBBBBBBABB<AA@BBCCC?B;
@7RKH4:00377:00524
ACGCTCGACATGCCCAGGTACAGGAG
+
>9;;BBBBGECCCC@CB99:BBB=A;
@7RKH4:00382:00510
ACGCTCGACATGCCCAGGTACAGGAG
+
AA<@@C@@AA999919@<;;=FEBBA
@7RKH4:00383:00507
ACGCTCGACATGCCCAGGTACAGGAG
+
@9:;DDCHCCBBBC@CB@BADEB@B=
@7RKH4:00384:00507
ACGCTCGACATGCCCAGGTACAGGAG
+
9;;9?>@@CACCCCABB=@@BCC?B@
@7RKH4:00385:00502
ATATCGCGAGGTATGGAAGCACTCTAGTA
+
434449944424::;89888443771111
@7RKH4:00387:00545
ACGCTCGACATGCCCAGGTACAGGA
+
?@BBDBDDCC999H>BB@A@ACDEC
@7RKH4:00390:00508
TAGTATCAGCCTCGCCATGACGAAGGTATTCC
+
;;<;9E@A9;6;BABDCBCCDBCDB@ABB@C@
@7RKH4:00390:00510
ACGCTCGACATGCCCAGGTACAGGAG
+
B9:;CBBCCD;<3?8113302BB?=?
@7RKH4:00390:00547
ACGAGTGCGTTCCCCCCCCCATGTCGTAGGTAC
+
:>7;;<48BB599999944"4=66///..3466
@7RKH4:00393:00546
CGTGTCTCTAGGCACAGGATTTGTGTAG
+
AACCEAABBBCABBB@;944909@>;<<
@7RKH4:00396:00539
ACGCTCGACATGCCCAGGTACAGGAG
+
9<;<BB<=@==CGHBDDDBCDCCBB<
@7RKH4:00399:00504
ACGCTCGACATGCCCAGGTACAGGAG
+
??@@CCCFCBAAA@=BB<@@CDCACC
@7RKH4:00399:00549
ACGCTCGACATGCCCAGGTACAGGAG
+
?>@?CBBCBB;<<B>?@?B;<=BDAA
@7RKH4:00352:00592
ATCAGACACGGACACAGCAGAACACAC
+
?@BBBBACCC@BCBCACBBBB@CCCCC
@7RKH4:00353:00562
ACGCTCGACATGCCCAGGTACAGGAG
+
=9;<CBCCCC?AAC@CC@?<ABB?@@
@7RKH4:00355:00556
TGATACGTCTCCTTCCTTAGTTACTTCA
+
B=?BB<=<@BA5<8<@A@BDB@CBB@?:
@7RKH4:00358:00565
TACTGAGCTACACACACAGAAAGATTGGT
+
BBCBBAA@@@BAAAACDCECC@BBB@C@C
@7RKH4:00360:00556
ACGCTCGACATGCCCAGGTACAGGAGACTGAC
+
@:;<CCCDCCCCCI>BA=@<@AAACCBBBBBC
@7RKH4:00360:00566
TACTGAGCTACACACACAGAAAGATTGGT
+
;<=DCEDBEBBCCC===CCCCBCCC@C@B
@7RKH4:00361:00561
ACGCTCGACATGCCCAGGTACAGGAG
+
=@@BCBBBBCCCBC>CB>@@CCC?C@
@7RKH4:00361:00570
ACGAGTGCGTTCCCCATGTCGTAGGTACTC
+
>=;@@@>?AA6999/9@:@A<<;B@B<<<?
@7RKH4:00362:00580
ACGCTCGACATGCCCAGGTACAGGAG
+
1/./4944499888-4959>@AA=AC
@7RKH4:00363:00557
ATCAGACACGACACAGCAGAACAGCACA
+
4334//./////444;444424444439
@7RKH4:00363:00567
CGTGTCTCTAGGCACAGGATTTGTGTAG
+
=9:=BBBCCCCACCCED@CEB?@?@?AC
@7RKH4:00366:00577
ACGCTCGACATGCCCAGGTACAGGAG
+
8=?@BC@ABCAAAHABB@B:<<E?AA
@7RKH4:00366:00585
ACGCTCGACATGCCCAGGTACAGGAG
+
8@?@;;<EDDBBBNAA@=@>>BA599
@7RKH4:00366:00586
ACGCTCGACATGCCCCCCCCCCCCCCCCCCCCCAGGTACAGGAGACTGATCACCCCCCCCC
+
49;9@989999/1111111/////////////"//,/469;:::7//////4499999999
@7RKH4:00369:00570
ACGCTCGACTGCCCAGGTACAGGAG
+
B98:BBBBCAAAC>CCACCCBB?B;
@7RKH4:00370:00592
ACGCTCGACATGCCCAGGTCAGGAG
+
=9;;CCCCCCBBBD@CB@BBBB@B@
@7RKH4:00372:00577
ACGCTCGACATGCCCAGGTACAGGAG
+
>=?@C@@ACC:;<EA;;;;ABCFBCA
@7RKH4:00373:00585
ACGCTCGACATGCCCTGGTACAGGAG
+
?9;;C@@ACCBBBB>BB?BBCCDBCC
@7RKH4:00375:00597
ACGCTCGACATGCCCAGGTACAGGAG
+
4878@@A@<99>>>199<AADCCBC=
@7RKH4:00377:00594
ACGCTCGACATGCCCAGGTACAGGAG
+
B?>@CAAAECD@@@<@A?A?AAD=A@
@7RKH4:00385:00569
ACGCTCGACATGCCCAGGTACAGGAG
+
A@@@CCCEBBBBCC>BB@BCDEE@B@
@7RKH4:00389:00580
ACGCTCGACATGCCCAGGTACAGGAG
+
=;:;CBCCCDCCCC>BB>=;ABB=@9
@7RKH4:00389:00583
ACGCTCGACATGCCCAGGTACAGGAG
+
=9;<CDCCDEAAACBCB@?>ABB?BC
@7RKH4:00392:00598
ACGCTCGACATGCCCAGGTACAGGAG
+
@999>@@ABBFBBEACC@CCCCC?A@
@7RKH4:00396:00581
ACGCTCGACATGCCCAGGTACAGGAG
+
BB@@ABCCED@@@B=?B@AACCB@B@
@7RKH4:00351:00624
TGATACGTCTCCTTCCTTAGCTTGACTTCAGGT
+
9994:=9<<:8,1,/,/76766,4444244424
@7RKH4:00355:00602
ACGCTCGACATGCCCAGGTACAGGAG
+
>9844444449;;@>??>A9;1856/
@7RKH4:00355:00604
ACGAGTGCGTTCCCATGCTCGT
+
?;.111////,/85::44////
@7RKH4:00357:00603
ACGCTCGTCATGCCCAGGTACAGGAG
+
?=@:9;ABCDAA@D>BB@BBCFDAB;
@7RKH4:00358:00607
ACGCTCGACATGCCCAGGTACAGGAG
+
B?>@BBABAA<<<C@CC@CBCDDACC
@7RKH4:00358:00631
ACGCTCGACATGCCCAGGTACAGGAG
+
=9:<@CBBCB;<<C>BB?BCCFDACC
@7RKH4:00360:00644
ACGAGTGCGTTCCCATGTCGTAGGTACTC
+
>@A@BAC@AB244-9@@@ADA@A?ABCC;
@7RKH4:00365:00632
AGCACTGTAGCTGTCACTAGTTACTTGT
+
9=;;111;:B@B;:<>999<<99CB@AB
@7RKH4:00371:00627
ACGCTCGACATGCCCAGGTACAGGAG
+
CB@@CC;;<<<<;D?BB=;;49?;=9
@7RKH4:00371:00631
ACGCTCGACATGCCCAGGTACAGGAG
+
>?>@CCCAAEG@@@:>><90111-11
@7RKH4:00378:00644
ACGCTCGACATGCCCAGGTACAGGAG
+
>9;;A@>>AC<<<EADC@CBBCCEDB
@7RKH4:00383:00635
ACGCTCGACATGCCCCCCAGGTACAGGAGAC
+
;9;<CB@@AAAA@CAAA-@A=@BEDDACCA@
@7RKH4:00384:00628
ACGCTCGACATGTCCAGGTACAGGAG
+
=9;<BC@AAA<<;@=@A7;<BGGAD<
@7RKH4:00385:00646
TAGTATCAGCCTCGCCCATGACGATATTCCCATCACCCGAC
+
@@A@994949599444-48;;BE>999<>@:9889880997
@7RKH4:00385:00648
TGATACGTCTCCTTCCTTAGCTTACTTCAG
+
4999>A49<AA<>:;24:;444?9442444
@7RKH4:00387:00617
ACGCTCGACATGCCCAGGTACAGGAG
+
=@<>?@CGDCBBBCACC>BBCCD?CB
@7RKH4:00388:00616
TGATACGTCTCCTCCTTAGCTTGACTTCAG
+
99989;9999:294248444/,////,///
@7RKH4:00389:00641
ACGCTCGACATGCCCAGGTACAGGAG
+
B9::@;;9@@>>@@<>@;@;<9@@B<
@7RKH4:00391:00604
ACGCTCGACATGCCCAGGTACAGGAG
+
@9;<CAAB;<<;@?09;2834::99=
@7RKH4:00392:00629
ACGCTCGACATGCCCAGGTACAGGAG
+
=98;AA99<A<==FCCCABBBCCAEC
@7RKH4:00395:00614
CGTGTCTCTAGGCACAGGATTTTGTGTAG
+
B9:DDDCDCCCBBB>9>59999/9>>@CB
@7RKH4:00396:00628
ATATCGCGAGGGTATGGAAGACTCTATA
+
><BBB@BAA@@<@@AC@B@BC;;;?A@B
@7RKH4:00397:00607
ACGCTCGACATGCCAGGTACAGGAGTACT
+
>>>994444;;44244243/88,//////
@7RKH4:00398:00601
ACGCTCGACATGCCCAGGTACAGGAG
+
@@?@BB;<@CCCCE>BB?@@@AA?@;
@7RKH4:00399:00611
TCTCTATGCGCTCCACATGTCATAAGGTA
+
8944449444999::94:<<1,,000*,,
@7RKH4:00399:00616
ACGCTCGACATGCCCAGGTACAGGAG
+
=9;;BBABCBBBBCBCB@CCCCD?B@
@7RKH4:00351:00699
ATCAGACACGGACACAGCAGAACACAC
+
9<CC@A@A@@?A@ACACBCBB?BFCC;
@7RKH4:00354:00677
ACGCTCGACATGCCCAGGTACAGGAG
+
94;;A@ABCCCBBD@BA?@@ACDBDA
@7RKH4:00354:00692
ACGCTCGACATGCCCAGGTACAGGAG
+
B><?A?@@CCAAAHACB@BABDD@CC
@7RKH4:00356:00694
ACGCTCGACATGCCCAGGTACAGGAG
+
B;;;BBBCDDCCCC?GB=@?B??599
@7RKH4:00357:00687
ACGCTCGACATGCCCAGGTACAGGAG
+
?9;;@BCBCCAAAD>CB@BBDDCABB
@7RKH4:00360:00653
ACGCTCGACATGCCCAGGTACAGGAG
+
898;@>ABDDDDCJACC@BBEEDACC
@7RKH4:00362:00687
ACGCTCGACATGCCCAGGTACAGGAG
+
==@?AABBCC@AAECDA@BBBBBAC@
@7RKH4:00363:00664
ACGCTCGACATGCCCAGGTACAGGAG
+
C9;<DBBBEC;<<C@CB@B@BECABC
@7RKH4:00363:00685
ACGCTCGACATGCCCAGGTACAGGAGA
+
=@?:;9<9A?@AGC>BBACBFDDCECB
@7RKH4:00365:00693
ACGCTCGACATGCCCAGGTACAGGAG
+
84:;A@@ACCCCCC>CBBCABBCCIC
@7RKH4:00369:00683
TACTGAGCTACACACCACAGAAAGAT
+
=8@A;<:=>;;=911-1/////+/.3
@7RKH4:00373:00659
ACGCTCGACATGCCCAGGTACAGGAG
+
?9;<ABBBBB;;9>:>=;?BBCDAAA
@7RKH4:00375:00682
CGTGTCTCTAGCACCCCCAGGATTT
+
,,,0669999944/777/60*,,00
@7RKH4:00377:00687
ACGCTCGACATGCCCAGGTACAGGAG
+
?@@ACCAABDDCCC>BBBCCCDC@CC
@7RKH4:00378:00690
ACGCTCGACATGCCCAGGTACAGGAG
+
:9;;=BBCGD@D=C?CC?BCBED?BB
@7RKH4:00379:00672
ACGAGTGCGTTCCCCATGTCGTAGGTACTC
+
94@B;99@>>5999,9989@@>??7;9@BB
@7RKH4:00383:00679
ACCTCGACATGCCCAGGTACAGGAGACTG
+
CC?BAAAECBAAA<@B??@@;:48?=7:7
@7RKH4:00384:00693
ACGCTCGACATGCCCAGGTACAGGAG
+
=9;;ABCCCCCCCCACB>BACED@C@
@7RKH4:00389:00679
ACGCTCGACATGCCCAGGTACAGGAG
+
89;;BAABBBCBBD@@ACABBBCCCC
@7RKH4:00390:00676
ACGCTCGACATGCCCAGGTACAGGAG
+
89;<CBBCGDCCED@CB@BABBD@CB
@7RKH4:00392:00673
ACGCTCGACATGCCCAGGTACAGGAG
+
?>@@BABCDBAB?BBBB?BBBCCBC?
@7RKH4:00395:00680
ACGCTCGACATGCCCAGGTACAGGAG
+
998>998994499@:;;697=::86/
@7RKH4:00396:00651
ACGCTCGACATGCCCAGGTACAGGAG
+
11.///44944//85//,/./4:://
@7RKH4:00352:00746
AACCGCTCGACATGCCCCAGGTACAGGGAGA
+
/,/,,,,,,779>@>AA84424399991999
@7RKH4:00352:00749
ACGTTCGACATGCCCAGGTACAGGAG
+
@B>?>B;<<CNHHD?GEDECB@@=@;
@7RKH4:00353:00706
ACGCTCGACATGCCCAGGTACAGGAG
+
B9;;BBA@BB<<<A>BA@D@ABDBDC
@7RKH4:00353:00731
ACGCTCGACATGCCCAGGTACAGGAG
+
BBABBBBCDB>>>ABBB@>>@CD?AB
@7RKH4:00356:00712
ACGCTCGACATGCCCAGGTACAGGAG
+
9<<CCCCCDCCCHC@DB?BAAAA=AA
@7RKH4:00357:00721
ACGCTCGACATGCCCAGGTAATCAGGAG
+
>98911/////*00)**)**)**228:@
@7RKH4:00357:00738
ACGCTCGACATGCCCAGGTACAGGAG
+
AAABDDCCAA@@@B>BC@CBCCCACC
@7RKH4:00360:00732
ACGAGTGCGTTCCCCATGTCTAGGTACTC
+
BBDBB@BAB;2444/9>>@;<;C>B:;;;
@7RKH4:00360:00746
TGATACGTCTCCTTCCTTAGTTACTTCAG
+
=BBBBB<<<CD7;;<@B@CDC@BCFCJAA
@7RKH4:00364:00712
TGATACGTCTCCCTTCCTTAGTTACTTCAGTG
+
;<;>@B999444-489:;>=9;84998994//
@7RKH4:00365:00749
ACGCTCGACATGCCCAGGTACAGGAG
+
@;;<DCCCDCAAAC@CB@BBCDD@CC
@7RKH4:00366:00733
ACGCTCGACATGCCCAGGTACAGGAG
+
A;;;BBBEDBA99919969?BBC?BC
@7RKH4:00369:00727
AGCACTGTAGCTGTCACTAGTTACTTGT
+
B?BB;:9;BBBCBEC@4499<59AB69<
@7RKH4:00370:00706
TGATACGTCTCCTTCCTTAGT
+
9448444:866,/,/,/,/79
@7RKH4:00375:00711
ACGCTCGACATGCCCAGGTACAGGAG
+
@?@@BB<<>CCCCC@CC@CCCAC;@9
@7RKH4:00375:00730
ACGCTCGACATGCCCAGGTACAGGAG
+
=9;<CBBBCC@A@C@CB@BACCD@BB
@7RKH4:00381:00728
ACGCTCGACATGCCCAGGTACAGGAG
+
?>@?BBCCCD@AACACB@BABDEACB
@7RKH4:00382:00704
TCTCTATGCGCTCCACATGTCTAAGGT
+
:<CKDCA?BBCAB@BCDBAAEDC@B?4
@7RKH4:00383:00717
TACTGAGCTACACACACAGAAAGATTGGT
+
CBA@AACCCCBBBCCBA=9;;7:AB?B?@
@7RKH4:00383:00743
AGCACTGTAGCTGTCACTAGTTACTTGT
+
?=BB<:;<CBCCCCCCABG??;@==5;<
@7RKH4:00386:00708
AGCACTGTAGCTCACTAGTTACTTGT
+
>>@@=ABBCGA?ABCCCCC>A@@8;;
@7RKH4:00386:00733
ACGCTCGACATGCCCAGGTACAGGAG
+
?9:<CCBCEC@@@@<@A?BCDFFACB
@7RKH4:00388:00710
ACGCTCGACATGCCCAGGTACAGGAG
+
>>@@CCCCBBABCC@CB@?@ACC@CC
@7RKH4:00391:00737
ACGCTCGACATGCCCAGGTACAGGAG
+
B9:;@=>?999>@@<AC@CCCDD@B@
@7RKH4:00392:00706
ACGCTCGACATGCCCAGGTACAGGAG
+
98:;@;;;CCBBBC@CC@CCCEC@CA
@7RKH4:00398:00747
ACGCTCGACATGCCCAGGTACAGGAG
+
B?<?AB;;<CCCCC@CC@CCCDC7;9
@7RKH4:00399:00738
ACGCTCGACATGCCCAGGTACAGGAG
+
?;;<DCDCDC@AAD@@??@ADBE@B>
@7RKH4:00357:00775
ACGCTCGACATGCCCAGGTACAGGAG
+
?9;;@A@@BAA@CC>AB=@@BDIBEB
@7RKH4:00357:00795
TCTCTATGCGCTCCACATGTCTAAGGT
+
A<<>DCCECCCCCAC::;BAA@@=@>B
@7RKH4:00358:00753
ACGAGTGCGTTCCCCATGTCGTAGGTACTT
+
9;A;;9;@BCBEEDBE<<;CCBBB@ABBB@
@7RKH4:00359:00755
ACGCTCGACATGCCCAGGTACAGGAG
+
>9;;9A@9:;:9BC>BB?>>?DD@DB
@7RKH4:00363:00793
ACGCTCGACTATGCCCAGGTACAGG
+
=@@A9111///8///+44247///,
@7RKH4:00364:00799
ACGCTCGACATGCCCAGGTACAGGAG
+
9;;;@@AABB<<<CAA@AABBJECCD
@7RKH4:00366:00785
TCTCTATGCGCTCCACATGTCTAAGGT
+
;@?BCDCCBBBED@CA?@BB;;<=@@@
@7RKH4:00367:00761
ACGCTCGACATGCCCAGGTACAGGAG
+
=;;<@@BA<<<CCC@DC?BAAAA>A@
@7RKH4:00370:00765
ACGCTCGACATGCCCAGGTACAGGAG
+
C:<<DCCCDAAACC@BB=A@BCCCCC
@7RKH4:00371:00768
TCTCTATGCGCTCCACATGTCTAAGGT
+
@<;:BBCBCCDCB>@@AA@@A>@<?<>
@7RKH4:00371:00777
ACGCTCGACATGCCCAGGTACAGGAG
+
8>?A=<9CCCCCBB:>?698999699
@7RKH4:00375:00781
ACGCTCGAATGCCCAGGTACAGGAGA
+
8>@ACBBBAFDCG<@<?BB;;;?A;?
@7RKH4:00375:00789
ATATCGCGAGGTATG
+
4.//////4/,//11
@7RKH4:00375:00797
ACGAGTGCGTCCCATGCT
+
8=884//////8577//,
@7RKH4:00376:00797
ACGCTCGACATGCCCAGGTACAGGAG
+
B;;<C@@ABB;<<B<AA?A?B99599
@7RKH4:00378:00798
ACGCTCGACATGCCCAGGTACAGGAG
+
9<<<GABBECAAAEBCB@BCCCC>@<
@7RKH4:00382:00752
ACGCTCGACATGCCCAGGTACAGGAG
+
=@;<<CCEECCCCC?BB?BBCCC?BB
@7RKH4:00383:00755
CGTGTCTCTAGGCACAGGATTTGTGTAG
+
A??ACECBCCB@BBDBB?@AA<>?@999
@7RKH4:00383:00779
ATCAGACACGGACACAGCAGAACACAC
+
8<?B::<CCC=BACCAAA@BC@CCCBB
@7RKH4:00383:00798
ACGCTCGACATGCCCAGGTACAGGAG
+
49;9AAABDCAAANCCC@BBCCE@C;
@7RKH4:00384:00795
ACGCTCGACATGCCCAGGTACAGGAGAC
+
@?@ABBACBAA@BA<BB=@@CCCCB@<<
@7RKH4:00386:00776
TGATACGTCTCCTTCCTTAGCTTACTTCAGG
+
989494441:8,/,/,/7666889//,///,
@7RKH4:00387:00759
ACGCTCGACATGCCCAGGTACAGGAG
+
@@@BCAAAB@@@@@8;<:<;ECDACC
@7RKH4:00387:00798
ACGCTCGACATGCCCAGGTACAGGAG
+
B:;<CCCC=<=CDG@CC@@@AGEFEB
@7RKH4:00398:00759
ACGCTCGACATGCCCAGGTAAGGAGA
+
@BBB@ABB@=>999099=@?=@=?>>
@7RKH4:00353:00817
ACGCTCGACATGCCCAGGTACAGGAGA
+
=@@@C@BBB9;;@@<@A?BABDC@CBG
@7RKH4:00353:00835
ACGCTCGACATGCCCAGGTACAGGAG
+
?;;<DCAAACBBCC>BB@;:<<<59>
@7RKH4:00354:00837
ACGCTCGACATGCCCAGGTACAGGAGA
+
9;;<<BBCBAACFD;<<?@<999<>99
@7RKH4:00357:00831
ACGCTCGACATGCCCAGGTACAGGAG
+
49888989?@449=6=@=@>=??;@9
@7RKH4:00357:00849
TCTCTATGCGCTCCACACTGTCTAAGGG
+
4449999>@@ABA;99//,,,,,,2442
@7RKH4:00358:00800
ATCAGACACGGACACAGCAGAACACAC
+
?>BB;:;CCCDBCBBCDBA;98;CABC
@7RKH4:00359:00840
ACGCTCGACATGCCCAGGTACAGGAG
+
B;;<DBBBDA?>BA9>:5889AA?A9
@7RKH4:00360:00814
ACGCTCGACATGCCCAGGTACAGGAG
+
9;;;BB@AACCCDDBCB@@?ABC@B;
@7RKH4:00360:00819
ACGCTCGACATGCCCAGGTACAGGAG
+
?;;<CCBCDCCBBB?BB>A@CCB?BB
@7RKH4:00363:00820
ACGCTCGACATGCCCAGGTACAGGAG
+
B9;<CCAADBCBCC>BB@DBCBB?A9
@7RKH4:00366:00805
ACGCTCGACATGCCCAGGTACAGGAG
+
498;AAACGB<<<EABB?B@AAEBCB
@7RKH4:00367:00835
ATCAGACACGGACACAGCAGAACACAC
+
48?@99;CFD@BCCCBCBBCB@:::AB
@7RKH4:00372:00827
ACGCTCGACATGCCCAGGTACAGGAG
+
998;AAABDDDDEGB<<;<CABB8;9
@7RKH4:00373:00823
ACGCTCGACATGCCCCCCCCCCAGGTACAGGAGA
+
9489<@>>DD99999999998"49997??BE>AA
@7RKH4:00374:00822
CGTGTCTCTAGGCACAGGATTTGTGTAG
+
>99<E?99<@>>AA<<<@CCCBAAA@<<
@7RKH4:00375:00830
ACGCTCGACATGCCCAGGTACAGGAG
+
@9;<CCCCCCCCCC>CB@AACDDACB
@7RKH4:00377:00806
TGATACGTCTCCTTCCTTAGTTACTTCA
+
CBBBBCCC?=@795;@@>BDE@CCCAEC
@7RKH4:00381:00832
ACGAGTGCGTTCCCCATGTCGTAGGTACTC
+
BBABBA@B@B>AAB6@@CBBGCCC@AAACB
@7RKH4:00382:00811
TACTGAGCTACACACACAGAAAGATTGGTG
+
BBB==9;998>;:11/66///+43313931
@7RKH4:00383:00844
ACGCTCGACATGCCCAGGTACAGGAGA
+
89@;<<<=>BBDDG?CBA<;<BB6999
@7RKH4:00384:00848
ACGCTCGACATGCCCAGGTACAGGAG
+
?9;<C@AAC;;<<A<AA@CCCDEBCC
@7RKH4:00387:00810
ACGCTCGACATGCCCAGGTACAGGAG
+
A;;<BBCCDBAAAH>BB>@?AAA?@9
@7RKH4:00390:00813
ACGCTCGACATGCCCAGGTACAGGAG
+
?9;<BCCCCCBBBC@CB@>@AEE@C?
@7RKH4:00390:00828
TGATACGTCTCCTTCCTTAGTTACTTCAG
+
@9;;@@@A@@@7;:=@CAHBA?B>@>C22
@7RKH4:00393:00800
ACGCTCGACATGCCCAGGTACAGGAG
+
:;<AAA@BCAAACJBDDACACAA=A@
@7RKH4:00393:00844
ACGCTCGACATGCCCAGGTACAGGAG
+
@;;<CCDCED<<>EACC?BACEDACB
@7RKH4:00394:00811
ACGCTCGACATGCCCAGGTACAGGAG
+
;934>><;<AABCD:<<A>?999699
@7RKH4:00396:00835
ACGCTCGACATGCCATGAGTCAGGAG
+
??@@ABB?@82**))(((((,0656=
@7RKH4:00351:00890
ACGCTCGACATGCCCAGGTACAGGAG
+
=9;<ACCCDAAACCACC@BBBCCAC?
@7RKH4:00354:00878
ACGAGTGCGTTCCCCATGTCGTAGGTACTC
+
9;ABABB@@@5999/9@@ACCBBB>@@@@A
@7RKH4:00355:00878
ACGCTCGACATGCCCAGGTACAGGAG
+
=;;<BCCCCCAAAC>BB@BACDC@B@
@7RKH4:00358:00894
ACGCTCGACATGCCCAGGTACAGGAT
+
<9@@CBCCD<<<AC<AA7;8;80)*(
@7RKH4:00360:00855
ACGCTCGACATGCCCAGGTACAGGAG
+
9;;<AB@@ABBBBC>BCBEGGCI?B9
@7RKH4:00363:00869
ATCAGACACGGACACAGCAGAACACAC
+
;;AAAA?A=:6;9==?CCCCCBCC::;
@7RKH4:00363:00879
ACGCTCGACATGCCCAGGTACAGGAG
+
988;@AABDC<<<CCBB?BBBBE@CC
@7RKH4:00364:00859
ACGCTCGACATGCCCAGGTACAGGAG
+
=;;;@>@@AACBCC@BB8;:=BB?B<
@7RKH4:00366:00876
ACGCTCGACATGCCCAGGTACAGGAG
+
9;;BABBBBCAAAC@CE@BABA@;@;
@7RKH4:00366:00891
ATCAGACACGGACACAGCAGAACACAC
+
:;@?99;BBA8<=<=B?A@BC>AB?AA
@7RKH4:00368:00865
ACGCTCGACATGCCCAGGTACAGGAG
+
=9;<@BABBAAABDABB?BBCCDACC
@7RKH4:00368:00877
AGCACTGTAGCTGTCACTAGTTACTTGT
+
BABB<;9;BBABCCBA>>>995999=9<
@7RKH4:00369:00852
ACGCTCGACATGCCCAGGTACAGGAG
+
@9;<<BABBC<<<A<@>=@@AAB@BA
@7RKH4:00371:00877
ACGCTCGACATGCCCAGGTACAGGAG
+
B9;<BCCCCECBBB>A=<@;BBA?BB
@7RKH4:00374:00883
ACGCTCGACATGCCCAGGTACAGGAG
+
@9;;DDCCCCCBCC@@?<>>@AAACB
@7RKH4:00376:00885
AATCGCGAGGGTATGGAAGACTCTATAGAGG
+
=?@@@@CCCCACB??=@@CCBBBA@@B@@@@
@7RKH4:00379:00852
CGTGTCTCTAGGCGACAGGATTTGTGTAG
+
99<C<=9<999;1/1///,///+/8;;44
@7RKH4:00380:00869
CGTGTCTCTAGGCACAGGATTTGATGTAGA
+
*,,,66;88/1,//44:;99;-44449444
@7RKH4:00380:00878
ACGCTCGACATGCCCAGGTACAGGAG
+
9;;<BCCCBAAAAC@CE@<;=DCCBA
@7RKH4:00384:00875
ACGCTCGACTATGCCCAGGTACAGGAG
+
9<@@@>111111;;;6>><8899;59=
@7RKH4:00384:00879
ACCGCTCGACATGCCCAGGTACAGGAG
+
BC?BBCBBCCCCCCC>BB>@@A;;59>
@7RKH4:00384:00884
ACGCTCGACATGCCCAGGTACAGGAG
+
=;;;BCC<@<AAAJ@CI@BBCCB>A;
@7RKH4:00384:00896
ACGCTCGTACATGCCCAGGTACAGGAG
+
C9:;2>1//:;199C=?@=?B=?B@;<
@7RKH4:00385:00886
CGTTTCTCTAGGCACAGG
+
;44419>BBBHABCCCC@
@7RKH4:00385:00890
ACGCTCGACATGCCCAGGTACAGGAG
+
=9;<BABCDAAACC@CB@BBCEB??@
@7RKH4:00388:00878
ACGCCGACATGCCCAGGTACAGGAGA
+
9<CC@CDBB@AACBBCACCC@?>@CB
@7RKH4:00388:00885
TACTGAGCTACACACCACAGAAAGAGTTG
+
>=899944449999959444//+/...,.
@7RKH4:00390:00889
ACGCTCGACATGCCCAGGTACAGGAG
+
=@@@CBBBCCAAAB?BB@BBECCAC?
@7RKH4:00394:00894
AGCACTGTAGCTGTCACTAGTTACTTGT
+
=@;<9<;@@ACAAAIABAB@@;@@@=AA
@7RKH4:00398:00885
ACGCTCGACATGCCCAGGTACAGGAG
+
B9:9BBBBDAAACC@BB>?;;99?@9
@7RKH4:00398:00899
ACGCTCGACATGCCCAGGTACAGGAG
+
84;;<A@@ACAAACABB?BDBBFCBB
@7RKH4:00351:00903
ACGCTCGACATGCCCAGGTACAGGAG
+
?9:;BBECCCDBBB?CB@BBCBDAAB
@7RKH4:00351:00912
ACGCTCGACATGCCCAGGTACAGGAG
+
49;<BBCCDC@AAH@CC@BBCBC?BB
@7RKH4:00353:00900
TGATACGTCTCCTTAGTTACCTTCAGTGC
+
A@@ACC==@AH@B@=11,11,/56649;;
@7RKH4:00353:00943
ACGCTCGACATGCCCAGGTACAGGAG
+
>>@@CCBCDC:;;D>CB@BACCCBCC
@7RKH4:00355:00935
TGATACGTCTCCTTCCTTAGCTTGACTTCAGG
+
;994994949;24242424:::2444424442
@7RKH4:00356:00941
CGTGTCTCTAGGCACAGGATTTGTGTAG
+
AAA@?;;<A@C=AABAC?9991999999
@7RKH4:00358:00917
ATCAGACACGGACACCAGCAGAA
+
9334899;=92///1,//,0677
@7RKH4:00360:00932
ACGCTCGACTACCCAGGTACAGGAG
+
=@@@>@;;<BAAA=@D@A@@CC@BB
@7RKH4:00361:00918
CGTGTCTCTAGGCACAGGATTTGTGTAG
+
B@BBDCCDDBB@CBCBB?99909?>@AA
@7RKH4:00362:00921
ACGCTCGACATGCCCAGGTACAGGAG
+
=@;ABBDDCDCBBB?BB@BABEF@C?
@7RKH4:00366:00935
ACGCGACATGCCCAGGTACAGGAG
+
??>@@BBCAADKACCBDDCBB8<<
@7RKH4:00368:00942
ACGCTCGACATGCCCAGGTACAGGAG
+
B9;<CBBBCCCCBB@;9698>??@B;
@7RKH4:00371:00930
ACGCTCGACATGCCCCCAGGTACAGA
+
--,,,,/9////////*/65668//1
@7RKH4:00372:00918
TACTGAGCTACACACACAGAAAGATTGGT
+
>@AACECCBBBBDC::;A?@@:>?>;>=?
@7RKH4:00377:00919
ACGCTCGACATGCCCAGGTACAGGAG
+
=9<<BCCCCCAA@C?CB@BAAADE>9
@7RKH4:00377:00923
ACGCTCGACATGCCCAGGTACAAGAGAC
+
/1==>>@>99999909>;@>@A=41/6/
@7RKH4:00378:00932
ACGCTCGACATGCCCAGGTACAGGAG
+
@;;<CCCCDC@A@CAEB@A@BCCDCD
@7RKH4:00380:00903
ACGCTCGACATGCCCAGGTACAGGAG
+
@A@@CECCCCCBB?===;=;B?A?B@
@7RKH4:00385:00921
ACGCTCGACATGCCCAGGTACAGGAG
+
?;;<CCBBBEBBBE@CCDBABCB?B@
@7RKH4:00386:00930
TGATACGTCGTCCTTCCTTAGCTTGACTTCAG
+
949/82--,,,2*/,/,/7;;AA244//,,,,
@7RKH4:00388:00900
TCTCTATGCGCTCCACATGTCTAAGGT
+
@@ACB@@ABBCBB@CCCCEEDGB:<8<
@7RKH4:00390:00946
ACGCTCGACATGCCCAGGTACAGGAG
+
A;:<BBBBBCBBBB=BC@CBCCC@C@
@7RKH4:00396:00930
ACGCTCGACATGCCCAGGTACAGGAG
+
>@@@BCCECC@@@C@CC@99<AC=@@
@7RKH4:00398:00908
ACGCTCGACATGCCCAGGTACAGGAG
+
=>@@BCBCCCBBBEABA?BBCCC@E?
@7RKH4:00399:00904
ACGCTCGACATGCCCAGGTACAGGAG
+
9;<<CCCEDC@@@C@CB?BBBCDBC@
@7RKH4:00399:00928
TAGTATCAGCCTCGCCATGACGAAGGTATTCC
+
;;A;;<:B@A@CCCDCCCAAAAA==>B?A>@=
@7RKH4:00354:00963
ACGAGTGCGTTCCCCATGTCGTAGGTACTC
+
?=>A99<A@B5999/99999B988>??>A?
@7RKH4:00354:00983
ACGCTCGACATGCCCAGGTACAGGAG
+
@9;;B@@@ACACCE>BC9;84442//
@7RKH4:00354:00986
ACGCTCGACATGCCCAGGTACAGGAG
+
@A@ADCCCC@AA?@9?;110,,,00/
@7RKH4:00354:00998
ACGCTCGACATGCCCAGGTACAGGAG
+
=9;<BBBCCCCCCC?BBABACDD@C@
@7RKH4:00356:00954
CGTGTCTCTAGGCACAGGATTTGTGTAG
+
@99<BBAAACCDCBBAA?9990999>??
@7RKH4:00358:00971
ACGAGTGCGTTCCCATGCTCGTAGGTACGTC
+
@@:;9>9999244-/6///////42344337
@7RKH4:00359:00968
ACGCTCGACATGCCCAGGTAACAGGAG
+
=>8448844444//+/65/.,///,/4
@7RKH4:00360:00966
TGATACGTCTCCTTCCTTAGCTTACTTCA
+
?@@@@@<<9B@9?8=:<:;1//5///744
@7RKH4:00360:00972
ACGCTCGACATGCCCAGGTACAGGAG
+
@9;<C@@ADCCCAC>CB>??CDD@C?
@7RKH4:00361:00954
ACGCTCGACATGCCCAGGTACAGGAG
+
;=@ACCCCBAAABG@DC@CBCEDB=<
@7RKH4:00361:00970
ACGCTCGACATGCCCAGGTACAGGAG
+
9;;<BBCCDC@AAE>BB?::;?@?@9
@7RKH4:00361:00981
TGATACGTCTCTTCCTTAGCTTACTTCA
+
?>>@@@999@9951,/78///,///,44
@7RKH4:00361:00988
ACGCTCGACATGCCCAGGTACAGGAG
+
9;:;A@AAB@@@@B<BB@BBCFFBCC
@7RKH4:00361:00996
TGATACGTCTCCTTCCTTAGTTACTTCAGT
+
BC<;<B==9CB<??A>=;=88844484444
@7RKH4:00362:00976
ACGCTCGACATGCCCAGGTACAGGAG
+
=;;<BCCCDDAAAC@CCC@>ACB=>9
@7RKH4:00365:00968
TGATACGTCTCCTTCCTTAGCTTACTTCA
+
@A@AA@<>=DB?E>3,17<1//770006/
@7RKH4:00366:00974
ACGCTCGACATGCCCAGGTACAGGAG
+
9;;;BBBBBCBBBB=BB@AACDB=?;
@7RKH4:00371:00992
ACGCTCGACATGCCCAGGTACAGGAG
+
=9;<CCCCCBBBCEACC@BACCC@::
@7RKH4:00373:00961
ACGCTCGACATGCCCAGGTACAGGAG
+
B9;<<AA@BB@99919>;@BDDG@C<
@7RKH4:00373:00994
ACGCTCGACATGCCCCCAGGTACAGGAG
+
49:;B@@BC<;DCDDE3AA>A@AAECB@
@7RKH4:00373:00995
TCTCTATGCGCTCCCCCCCCCCACATGTCTAAAAGGTACTGATCACCCCCCCC
+
1/;?ABB@A@@9999999999"99999??@AAA7AA>A999999999999994
@7RKH4:00374:00987
ACGCTCACATGCCCCCCCCCCAGGTACAGGAG
+
49;<;;;B?99999999994"4429ABBB@A>
@7RKH4:00375:00968
ACGCTCGACATGCCCAGGTACAGGAG
+
A?@ABDBCCBBBBC>BB?BBDEFBCA
@7RKH4:00375:00988
ACGCTCGACATGCCCAGGTACAGGAG
+
>984B<<<BB>99909969?A@A@<9
@7RKH4:00376:00978
ACGCTCGACATGCCCAGGTACAGGAG
+
9<@@B@@AAAABBC@CC@BBCBB?BA
@7RKH4:00378:00976
TACTGAGCTACACACACAGAAAGATTGGT
+
88@A9944>>99999999444-4771359
@7RKH4:00381:00974
ACGCTCGACATGCCCAGGTACAGGAG
+
@=<?A>@@BC@@@B>B@>BABBB>@9
@7RKH4:00381:00977
ACGCTCGACATGCCCAGGTACAGGAG
+
@;:;CCCCEBABBB=94697;9<=@@
@7RKH4:00381:00982
ACGCTCGACATGCCCAGGTACAGGAG
+
9;;<@@GBDBBBCC@CCBCBCDC?B;
@7RKH4:00385:00980
ACGCTCGACATGCCCAGGTACAGGAG
+
99344;9??CB>>>:>>120>==:>9
@7RKH4:00386:00988
ACGCTCGACATGCCCAGGTACAGGAG
+
=4:;@@@ACEBBBB>BB@CBCCEADB
@7RKH4:00387:00988
ACGCTCGACATGCCCAGGTACAGGAG
+
9;;<ACCCBBBBBG@CB?B@BBB?@;
@7RKH4:00388:00955
ACGCTCGACATGCCCCCAGGTACAGGAGA
+
B=7=:491111/7777/78543444:;44
@7RKH4:00389:00966
ACGCTCAGGTACAGGAGACTG
+
9;;<@ABC<<=DCD?@<;;AC
@7RKH4:00389:00977
TGATACGTCTCCTTCCTTAGTTACTTCA
+
>@@B@@@BB=?;?;=6959>>=ACAAEC
@7RKH4:00389:00981
ACGCTCGACATGCCCAGGTACAGGAG
+
@;;;<ABBBBCEJC@BB?BCCFE@C;
@7RKH4:00392:00972
ACGCTCGACATGCCCAGGTACAGGA
+
@@@@BABBBB@@@@>BB@BBCCC?B
@7RKH4:00394:00963
ACGCTCGACATGCCCAGGTACAGGAG
+
=8;;<@BADEBBBC><;7:@ABB?B;
@7RKH4:00397:00977
TCTCTATGCGCTCCACACTGTCTAAGG
+
@@ADCA@>BA=9924444444/44,.,
@7RKH4:00398:00976
ACGCTCGACATGCCCAGGTACAGGAG
+
9;;<BCBCCEBAAA<@><??@@@;>9
@7RKH4:00399:00986
AGCACTGTAGCTGTCACTAGTTACTTGT
+
9989994;CEEAAB<<<4444<AA>>BC
@7RKH4:00399:00998
ACGCTCGACATGCCCAGGTACAGGAG
+
9;?@BBBCCCABBB>B=>BCCCC?B;
@7RKH4:00353:01034
TGATACGTCTCCCCCCCTCCTTAGCTTACATCAGT
+
////87492?;77777&1/,/,//,/,//////66
@7RKH4:00356:01028
ACGCTCGACATGCCCAGGTACAGGAG
+
98;;<AABDCAA@CACCABABBB=A@
@7RKH4:00356:01032
TGATACGTCTCCTCCTTAGCTTACTCAG
+
49949:4418=+-,*,22000*/,,,,,
@7RKH4:00358:01006
ACGCTCGACATGCCCAGGTACAGGAG
+
B9;;@@@>@@>99;8;@=BECCCBC<
@7RKH4:00358:01024
ACGCTCGACATGCCCAGGTACAGGAG
+
B9;<CCCCDC;<<B>AA@C:<=DCCC
@7RKH4:00359:01008
CGTGTCTCTAGGCAGCATGGATTTGTGTAG
+
?BBCBCBA@@>=>999948899=:944449
@7RKH4:00362:01047
ACGCTCGACATGCCCAGGTACAGGAG
+
89;<BABBGCCBBB>@=>?@AAC@CC
@7RKH4:00364:01014
ACGCTCGACATGCCCAGGTACAGGAG
+
49;<CBCCCCCCBB>CC@?<AA=;@;
@7RKH4:00364:01024
ACGCTCGACATGCCCAGGTACAGGAG
+
B9;<CBBCEC<<<E@CC@BBCCCCCC
@7RKH4:00364:01044
ACGCTCGACATGCCCAGGTACAGGAGACT
+
44899999B9999908959899A@@@111
@7RKH4:00364:01048
ACGCTCGACATGCCCAGGTACAGGAG
+
9;;<CCCCCB@;;;8;@>BBCEDADC
@7RKH4:00365:01048
ACGCTCGACATGCCCAGGTACAGGAG
+
>;:;CCCBCA9;;@<@B?B@AAFBCC
@7RKH4:00366:01001
ACGCTCGACATGCCCAGGTACAGGAG
+
848;@A<;=CBBBC?BBBBCCCCFCC
@7RKH4:00371:01043
ACGCTCGACATGCCCAGGTACAGGAG
+
848;@@@>EC@@@A<A@>BBCCEBDC
@7RKH4:00372:01021
ACGCTCGACATGCCCAGGTACAGGAG
+
>@@@CCCCDA@AAB>AC=A@AEFBCA
@7RKH4:00376:01039
TGATACGTCTCCTTCCTTAGTTACTTCA
+
:99;<=ABCCBAA8<69:;99<944244
@7RKH4:00381:01049
ACGCTCGACATGCCCAGGTACAGGAG
+
>@?A@@@A>=?DEGABC@BAB<<8=D
@7RKH4:00382:01020
ACGCTCGACATGCCCAGGTACAGGAG
+
9<<<BCBBBCCBBB=BG@CACBB?B@
@7RKH4:00383:01004
ACGCTCGACATGCCCAGGTACAGGAG
+
?9;<CCCBFC@@@@<@C@CCBCCFC;
@7RKH4:00384:01049
ACGCTCGACATGCCCAGGTACAGGAG
+
B?@@BCBDCCBBBD>BB@AACCCACB
@7RKH4:00386:01042
CGTGTCTCTAGG
+
449444:9/1/,
@7RKH4:00391:01017
ACGCTCGACATGCCCAGGTACAGGAG
+
B9:<BBBCDC<<<DBCCABABCC7;<
@7RKH4:00391:01044
ACGCTCGACATGCCCAGGTACAGGAG
+
4989>>>>AB;<<C>BB@<;?CF@C@
@7RKH4:00397:01025
ACGCTCGACATGCCCAGGTACAGGAG
+
:9;<@BCCGC@@@C@CB@B@BCE@B;
@7RKH4:00399:01017
ACGCTCGACATGCCCAGGTACAGGAG
+
9;:<<CCCCCBBBB>@@=@BCBC@BA
@7RKH4:00350:01056
GACGCTCGACATGCCCAGGTACAGGAG
+
AC@?@BABCCCCCCC@CC?BADCC@C;
@7RKH4:00352:01084
ACGCTCGACATGCCCAGGTACAGGAG
+
9;;;@ABBBCBBBC>BC@<;?BB>A@
@7RKH4:00356:01070
TGATACGTCTCCTTCCTTAGTTACTTCAG
+
B??@@C<;<AB8;><?B@CEBE?442444
@7RKH4:00357:01087
ACGCTCGACATGCCCAGTACAGGA
+
89789944661,,,*,,,./4424
@7RKH4:00360:01083
AGCTCGACATGCCCAGGTACAGGAGACTG
+
849999?BDCCCCBBBACB@AC<?=;000
@7RKH4:00362:01088
ACGCTCGACATGCCCAGGTACAGGAG
+
=9;<B;<<EBBBBD@CB@CBCCC=@9
@7RKH4:00363:01091
ACGTTCGACATGCCCAGGTACAGGAG
+
=>8849=9>@9999-9><@CCECEBC
@7RKH4:00367:01099
ACGCTCGACATGCCCAGGTACAGGAG
+
?;:;B;<;BB<<=D@BA?A@ABC=@@
@7RKH4:00369:01092
ACGCTCGACATGCCCAGGTACAGGAG
+
>9;<CCCCCA@ABEACB@;:<CC?A<
@7RKH4:00371:01091
TGATACGTCTCCTCTTAGCTT
+
99;:=999<--*-,,20,,/5
@7RKH4:00373:01083
ACGCTCGACATGCCCAGGTACAGGAG
+
=9;;AA@@@@999?:9;:<CCDCBCB
@7RKH4:00376:01052
ACGCTCGACATGCCCA
+
BA?AB99<B@@9<919
@7RKH4:00384:01067
ACGCTCGACATGCCCAGGTACAGGAG
+
==??B@BBBCBBBBABB@CBBFF@CC
@7RKH4:00387:01069
ACGCTCGACATGCCCAGGTACAGGAG
+
=?ABBABHHCCBBCACC@CC@AA?BE
@7RKH4:00388:01070
ACGCTCGACATGCCCAGGTACAGGAG
+
?@@@CCCCCCAAAG>@@79899><>@
@7RKH4:00391:01067
ACGCTCGACATGCCCAGGTACAGGAG
+
B:8:BCBCCC@@@@<@A=@@ADC@CC
@7RKH4:00391:01076
ATCAGACACGGACACAGCAGAACACAC
+
=?@@@@ABAA==<DKFCBBBEBDBA?@
@7RKH4:00392:01052
ACGCTCGACATGCCCCAGGTACAGGAG
+
=;;<C?@@AA<<=CC:CD>BACDGAEC
@7RKH4:00396:01062
ACGCTCGACATGCCCAGGTACAGGAG
+
B@??BCCDECCBBB>BBEBBBCC@CC
@7RKH4:00398:01071
ACGCTCGACATGCCCAGGTACAGGAG
+
>9;;A>@@A>>>@><@A=A?@AA?@@
@7RKH4:00399:01058
ACGCTCGACATGCCCAGGTACAGGAG
+
=9;<@@ACBBBBBCACC@CCCCBACC
@7RKH4:00350:01146
ACGCTCGACATGCCCAGGTACAGGAG
+
44799:=??<<9>>:>>598999<@C
@7RKH4:00351:01122
ACGCTCGACATGCCCAGGTACAGGAG
+
>@@@CBCCCCBBBC@CB@AACEEE?=
@7RKH4:00355:01121
ACGCTCGACATGCCCAGGTACAGGAG
+
84;;@ABBDCABAD@BBBBBCDCADC
@7RKH4:00356:01142
ACGCTCGACATGCCCAGGTACAGGAG
+
>;<<CCCEDCBBBCABB>AACCD@C@
@7RKH4:00357:01108
AGCACTGTAGCGTCACTAGTTACTTGT
+
8<BA<<=CCCB:<<FCCB@@<@@A5;;
@7RKH4:00358:01104
TCTCTATGCGCTCCACATGTCTAAGGT
+
AABBGBCBCCDBC@ABCABBBCEBDCC
@7RKH4:00358:01106
ACGCTCGACATGCCCAGGTACAGGAG
+
9;;<BACCCCBBBC?A@7:;9???>9
@7RKH4:00360:01142
ACGCTCGACATGCCCAGGTACAGGAG
+
B<;<BBBCCBB;9919@69;CFCADA
@7RKH4:00361:01105
ATATCGCGGGGGTATGGAAGCACTCTATAG
+
83=88449999+4944249449:449;444
@7RKH4:00363:01101
ACTCGACATGCCCAGGTACAGGAGACTG
+
?BBAAADGADBD?BB?AABCC>A@@;77
@7RKH4:00364:01120
CGTGTCTCTAGGCACAGGATTTGTGTAG
+
@@AB;<;CAA@>;;9>><>AB:@A<<BE
@7RKH4:00368:01114
ACGCTCGACATGCCCAGGTACAGGAG
+
9;;<CCCCCCCCCC@CB@??ACD@CB
@7RKH4:00369:01108
ACGCTCGACATGCCCAGGTACAGGAG
+
1/46>>@@>==8880;>=@?<<<:<9
@7RKH4:00372:01129
CGTGTCTCTAGGCACAGGATTTGTGTAG
+
49@@@>>>99959999>==CD>CCCB:;
@7RKH4:00372:01148
ACGCTCGACATGCCCAGGTACAGGAG
+
B@@@CBCHCC@AAB>BB?BACED@CD
@7RKH4:00374:01125
ACGCTCGACATGCCCAGGTACAGGAG
+
>9:;CCCDCBABBC@BA?AACDDACC
@7RKH4:00376:01102
ACGCTCGACATGCCCAGGTACAGGAG
+
=;;<BBBBBBAAADACEAA@ACCCB@
@7RKH4:00381:01122
ATCAGACACGGACACAGCAGAACACAC
+
9889443;49589>999@<99?A;;;?
@7RKH4:00381:01142
ACGCTCGACATGCCCAGGTACAGGAG
+
=9;<CCCCECAAAC@CC@CBCDDACD
@7RKH4:00382:01115
TACTGAGCTACACACACAGAAAGATTGGTG
+
@@B@AACA@ABBBB===BCBB<@@A?@>B?
@7RKH4:00383:01138
ACGCTCGACATGCCCAGGTACAGGAG
+
??@@BBBDCC?@AE@BB@A?BBC=B;
@7RKH4:00385:01102
ACGCTCGACATGCCCAGGTACAGGAG
+
9;;<BCCCDC;<<C<@>8;8??B?99
@7RKH4:00385:01144
AGCACTGTAGCTGTCACTAGTTACTTGT
+
8>@C=:=FCCCCAACA;:;@@=?@><@@
@7RKH4:00386:01102
ACGCTCGACATGCCCAGGTACAGGAG
+
49899@A@>>;99@:9969899969?
@7RKH4:00387:01136
ACGCTCGACATGCCCAGGTACAGGAG
+
?;;;B@@AECEDCC>BB@BCCCIBCB
@7RKH4:00388:01116
ACGCTCGACATGCCCAGGTACAGGAG
+
@9;;BBA@@A9944-4=887944244
@7RKH4:00389:01113
TCTCTATGCGCTCCACATGTCTAAGGT
+
>=A<:@CCCHCBB=DAB???A@A>A=@
@7RKH4:00390:01127
TGATACGTCTCCTTCCTTAGCTTACTTC
+
B@BBC@:<<BB;?5424244449=6656
@7RKH4:00393:01110
TGATACGTCTCCTTCCTTAGTTACTTCA
+
1/669=<<=CEAEBC?==>985999?@9
@7RKH4:00395:01101
ACGCTTGACATGCCCAGGCTAC
+
89>>>591/:1///+//,4496
@7RKH4:00395:01110
ACGCTCGACATGCCCAGGTACAGGAG
+
498;A<99BB<<=H?AA=@?@@A:<<
@7RKH4:00397:01141
ACGCTCGACATGCCCAGGTACAGGAG
+
>9;;@@ABCCBBBH@CB??BCCC@CA
@7RKH4:00398:01119
ACGCTCGACATGCCCAGGTACAGGAG
+
99;AA<<<EC:<<GABB>@?A?A=>9
@7RKH4:00399:01109
ACGCTCGACATGCCCAGGTACAGGAG
+
49?@ABBCDAAAAE@FC@::=CB>@@
@7RKH4:00350:01168
ACGCTCGACATGCCCAGGTACAGGAGA
+
=9;<BCCCG<<<CF@CD:;:AAG@DEC
@7RKH4:00352:01178
ATATCGCGAGGGTATGGAAGACTCTAT
+
BABBB=>=99;8;ACC@C@CC@@@??:
@7RKH4:00354:01164
TCTCTATGCTCTCCACATGTCTAAGGT
+
BCC::=BC@11//,////9ACBCBC@D
@7RKH4:00355:01178
ACGCTCGACATGCCCAGGTACAGGAG
+
B?>@DBBCCCCBBB=BC@BABAA?@@
@7RKH4:00356:01151
ACGCTCGACATGCCCAGGTACAGGAG
+
?9;<BAB@A9999919?<ACBCCAAA
@7RKH4:00357:01192
ACGCTCGACATGCCCAGGTACAGGAG
+
B?>?CCDCCA?AACACB@BB@AAACC
@7RKH4:00361:01165
ACGCTCGACATGCCCAGGTACAGGAG
+
??ABBCDCCC?@?C>AA?BACDDACB
@7RKH4:00365:01151
ACGCTCGACATGCCCAGGTACAGGAG
+
=9;<BBBBDC@AAC@BA?B9<<C@BB
@7RKH4:00365:01191
AGCACTGTAGCTGTCACCTAGTTACTTGTG
+
9>>;;<;=>CCB;;811,/688:BBB>BB6
@7RKH4:00366:01162
ACGCTCGACATGCCCAGGTACAGGAG
+
9<<<BCDCAA@BBD>CC@CCCFC@CC
@7RKH4:00367:01181
ACGCTCGACATGCCCAGGTACAGGAG
+
>>?BCBCBDBCECIABCAA8999599
@7RKH4:00368:01197
ACGCTCGACATGCCCAGGTACAGGAG
+
B@@@CDCCCCAAAC>CBCCBBCCFDA
@7RKH4:00370:01170
ATATCGCGAGGGTATGGAAGATC
+
>>88===AD:852,,,**)****
@7RKH4:00370:01171
ATATCGCGAGGGTATGGAAGACTCTATA
+
98>>>@AAAFKDCCCC@C@BA@@A@@@A
@7RKH4:00370:01195
ACGCTCGACATGCCCAGGTACAGGAG
+
BBABADBCGCCCCC>CC@CBCCC?BC
@7RKH4:00376:01162
ACGCTCGACATGCCCAGGTACAGGAG
+
??@ADDCCBB@@@B=BB?AABED@EB
@7RKH4:00377:01195
ACGCTCGACATGCCCAGGTACAGGAG
+
?@@@@AABBAAABC@DH?BBCEBCBC
@7RKH4:00378:01184
CGTGTCTCTAGGCACAGGATTTGTGTAG
+
@@@BCCAFCCC@CB@>@>99919@9999
@7RKH4:00379:01168
CGTGTCTCTAGGCACAGGATTTTGTGTAG
+
949<CBBBAAADDCA@B@9999/999>?B
@7RKH4:00379:01187
ACGCTCGACATGCCCAGGTACTGG
+
@ABBBCBCCB@@@B@BB@B>BAB@
@7RKH4:00383:01153
ACGCTCGACATGCCCAGGTACAGGAG
+
A?@AEECCCCCBBB>BB?BABAA=@A
@7RKH4:00383:01164
TGATACGTCTTCCTTAGTTACTTCAGTGC
+
CCCB@AAA9959<><@CC@HDC@BBB??A
@7RKH4:00389:01155
ACGCTCGACATGCCCAGGTACAGGAG
+
:4;;@ACCDCCHED@BB??@AAEADC
@7RKH4:00389:01168
TCTCTATGCGCTCCACACTGTCTAAGGT
+
44449444@@DCCBBB=<;;4866,0-.
@7RKH4:00396:01174
ACGCTCGACATGCCCAGGTACAGGAG
+
>98;BBBADBB99<19>;>;=>CBCC
@7RKH4:00397:01175
TAGTATCAGCCTCGCCATGACGAAGGTATTCC
+
98<A@@CDCE@C=<9?<44494424?99==>>
@7RKH4:00397:01183
ACGCTCGACATGCCCAGGTACAGGAG
+
=BA@@@BBBCBBBD?CC:;;<B?<>9
@7RKH4:00398:01153
ACGCTCGACATGCCCAGGTACAGGAG
+
;;@;<9@=AAAACE>BD@;;111-11
@7RKH4:00376:01203
ACGCTCGACATGCCCAGGTACAGGAG
+
?;;<ACCCEC@AAECBA>ABBBB;<<
@7RKH4:00387:01208
ACGCTCGACATGCCCAGGTACAGGAG
+
?9;<BCCCCBCCCC>CB@ABBCC?@<
@7RKH4:00418:00040
ACGCTCGACATGCCCAGGTTACAGGAGA
+
@9;<BBACC><3DA8>>-1,0/7;,///
@7RKH4:00419:00042
ACGCTCGACATGCCCAGGTACAGGAG
+
88:;;;BCECCCCCACC@BAA99599
@7RKH4:00438:00047
ACGCTCGACATGCCCAGGTACAGGA
+
C<;<BAAB@9999919>598999=@
@7RKH4:00404:00063
ACGCTCGACATGCCCAGGTACAGGAG
+
=9;<CABBCC@@@A:9859899@>AA
@7RKH4:00406:00078
ACGCTCGACATGCCCAGGTACAGGAG
+
=;;;C@AACCCBBC@CC>A@BCCDC@
@7RKH4:00421:00055
TAGTATCAGCCTCGCCATGACGAAGGTATTCC
+
9;<<9>9>992988@299>9444242444992
@7RKH4:00436:00099
ACGCTCGACATGCCCAGGTACAGGAG
+
=9;;@AABECECCD>BA=<;<BG=@9
@7RKH4:00441:00095
ACGCTCGACATGCCCAGGTACAGGAG
+
810/1;;<:111:8566,9744486/
@7RKH4:00402:00100
ACGCTCGACATGCCCAGGTACAGGAGA
+
=@@@C@BBC@@@BA:??598/11,///
@7RKH4:00404:00125
ACGCTCGACATGCCCAGGTACAGGAG
+
??<@@DAABB@@@@<@>=@@AADBCB
@7RKH4:00409:00104
ATCGACATGCCCAGGTACAGGAGACTG
+
9:<<A>@@@@A?ABAC<<<B>@90...
@7RKH4:00409:00141
ACGCTCGACATGCCAGTACAGGAG
+
A9;;CCCBB@9995999344:99@
@7RKH4:00417:00122
ACGCTCGACATGCCCAGGTACAGGAG
+
84;9<@>>BC<<<C?AA@B:<=DACC
@7RKH4:00426:00141
ACGCTCGACATGCCCA
+
>>@@@A@@>A999919
@7RKH4:00436:00131
ACGCTCGACATGCCCAGGTACAGGAG
+
89899@>@@@9944-44243444244
@7RKH4:00439:00101
ACGCTCGACATGCCCAGGTACAGGAG
+
=;:<<BABBC==>CAADBB;<;9=@@
@7RKH4:00441:00122
ACGCTCGACATGCCCAGGTACAGGAG
+
=;;<BCCECCCB@@:;;7:@CEEEDB
@7RKH4:00441:00123
ACGAGTGCGTTCCCATGTCGTAGGTACTC
+
>@@BB@>>>>6991998@ABBBB>A;;;;
@7RKH4:00445:00102
ACGCTCGACATGCCCAGGTACAGGAG
+
9;;<BAA@C9<9??:?@<>><99?@9
@7RKH4:00401:00192
ACGCTCGACATGCCCCAGGTACA
+
94344499;991111*//,/./4
@7RKH4:00404:00161
CGTGTCTCTAGGCACAGGATTTGTGTAGA
+
@ACCBB@A99969>?91-111,1;1////
@7RKH4:00407:00175
TCTCTATGCGCTCCACACTGTCTAAGGGT
+
9444:449;94442//,,,,,2266AB89
@7RKH4:00408:00188
TGATACGTCTCCTTCCTTAGCTTACTTCAGG
+
9;;;BA9<;@A?F:929:;449248856//,
@7RKH4:00412:00187
ACGCTCGACATGCCCAGGTACAGGAG
+
:@?@AABCAAABCD@CCB::;9959>
@7RKH4:00417:00196
TGATACGTCTCCTTCCTTAGCTTACTTCAGTGCATCAC
+
AAB@@@@@?>A<?<@<><99449966,//////4444:
@7RKH4:00417:00197
ACGCTCGACATGCCCAGGTACAGGAG
+
@9:;BBBAB@@@BB<@C@??999699
@7RKH4:00418:00156
ACGCTCGACATGCCCAGGTACAGGAG
+
>9;<ABA@@@9999099597@;;294
@7RKH4:00419:00167
TGATACGTCTCCTTCCTTAGTTACTTCAG
+
BCBBCBCCC=@-/,/,/78//,4442499
@7RKH4:00422:00151
ACGCTCGACATGCCCAGGTACAGGAG
+
9;@@@@AACCB?BA:>>5;8@??;=4
@7RKH4:00425:00192
ACGCTCGACATGCCCAGGTACAGGAG
+
98;;BAAADE<<>CCCC@BBBFFACC
@7RKH4:00427:00153
TAGTATCAGCCTCGCCATGACGAAAGGTTATT
+
8@9:<CCBABB@811-//////44-4242478
@7RKH4:00428:00168
ACGCTCGACATGCCCAGGTACAGGAG
+
9;;BBBBBBE@@@B?BC@BBBGGDB@
@7RKH4:00432:00171
ACGCTCGACATGCCCAGGTACAGGAG
+
:@BBCBBBDB9;;@<@B@C:<=H@B@
@7RKH4:00433:00160
ATATCGCGAGGTATGGAAGCACTCATAGTAG
+
488449>999549>?>B@C>>1......,,,
@7RKH4:00439:00191
ACGCTCGACATGCCCAGGTACAGGAG
+
@A@ECNCCDD<<<C@CB=@?@AA@AC
@7RKH4:00440:00185
ACGCTCGACATGCCCAGGTACAGGAG
+
?BBBBBBCAAACCCADB?BABBB?BB
@7RKH4:00441:00183
ACGCTCGACATGCCCGGTACAGGAG
+
94344;999@>999042/////,//
@7RKH4:00442:00183
ACGCTCGACATGCCCAGGTACAGGAG
+
9;;;ABBBCB;<;>:>@598>?B<>@
@7RKH4:00445:00187
ACGCTCGACATGCC
+
=>@@;:<BBB>?=<
@7RKH4:00447:00198
ATATCGCGAGGGTATGGAAGACTCTATA
+
9:DBBBCBBB@1994859:44333....
@7RKH4:00449:00153
TACTGAGCTACACACACAGAAAGATTGGT
+
>=@=4999444444;;;=99908>?<@@C
@7RKH4:00402:00229
ACGCTCGACATGCCCAGGTACAGGAG
+
CB?ABBBCC;;;BA:?B?989??599
@7RKH4:00403:00235
ACGCTCGACATGCCCAGGTACAGGAG
+
;@ABBABCCB;<;@1996989498==
@7RKH4:00404:00209
ACGCTCGACAGGTACAGGAGACTG
+
898;9A99999;9999959889>>
@7RKH4:00412:00225
ATATCGCGAGGGTATGGAAGACTCTATAG
+
:;<CECGEA@@<>>@?5959><><=4..,
@7RKH4:00413:00246
ACGCTCGACATGCCCAGGTACAGGAG
+
:>39;@AADEECAA:99598?AB6<9
@7RKH4:00415:00237
ACGCTCGACATGCCCAGGTACAGGAG
+
BBABCCB@@99999-8><>8;:C@BA
@7RKH4:00416:00238
ACGCTCGACATGCCCAGGTACAGGAG
+
A9;<CCCCFCBBCDCCC@>;@??599
@7RKH4:00417:00243
ACGCTCGACATGCCCAGGTACAGGAG
+
==>@BCBDCBAAAC>BB>AACCDAC;
@7RKH4:00418:00222
TGATACGCTCTCTAGTAC
+
=949/;/,,,00768/,,
@7RKH4:00420:00222
TCTCTATGCGCTCCACATGTCTAAGGT
+
9<<BDCBBAAACC@CA@@BBA@A>B@A
@7RKH4:00422:00219
ACGCTCGACATGCCCAGGTACAGGAG
+
>4:<<@@@ABACDD@DB@CCAAABDC
@7RKH4:00426:00238
AGCACTGTAGCTGTCACTAGTTACTTGT
+
?ACA;1//////8:CCAAAA@=AAA=AA
@7RKH4:00427:00231
TAGTAACAGCCTCGCCATGACGAAGGTATTCC
+
44449244/87.//7:14;BB<989>999696
@7RKH4:00434:00216
ACGCTCGACATGCCCAGGTACAGGAG
+
1/./82////////+/4243444249
@7RKH4:00440:00223
ACGCTCGACATGCCCAGGTACAGGACG
+
=;:;BB@ABCCCCC@CB@;6,((()((
@7RKH4:00445:00211
ACGCTCGACATGCCCAGGTACAGGAG
+
?;;;AC<99@9999089587444:44
@7RKH4:00446:00214
ATAGAACACACAGAC
+
9;CEB>BCBBBCCB@
@7RKH4:00447:00215
ACGCTCGACATGCCCAGGTACAGGAG
+
;479B?>?B@912>8;;-/.///,44
@7RKH4:00400:00275
ACGCTCGACATGCCCAGGTACAGGA
+
84344999:94666+//,/.///,4
@7RKH4:00401:00261
TCTCTATGCGCTCCGACATGTTCTAAGGTACG
+
>99444::6////,////444244:2424444
@7RKH4:00402:00283
ACGCTCGACATGCCCAGGTACAGGA
+
B9:;BBCCCC;<;C>BB@BCCCCAD
@7RKH4:00402:00290
ACGCTCGACATGCCCAGGTACAGGAG
+
9<BCAAAABAAAAC>BB?A?>9959@
@7RKH4:00402:00294
ACGCTCGACATGCCCAGGTACAGGAG
+
>9:;CCCCCC:;;D>BB@BBBCCBC?
@7RKH4:00405:00251
ACGCTCGACATGCCCAGGTACAGGAG
+
>9;;AA;9<AA99919><@8999=@@
@7RKH4:00405:00267
ACGCTCGACATGCCCAGGTACAGGAG
+
98899@@@BB=@@C<AA:;;AAACB;
@7RKH4:00405:00274
ACGCTCGACATGCCCAGGTACAGGAG
+
@?@ABCCCDC:;;C@CB@BABCCAC?
@7RKH4:00406:00253
ATCAGACACGGACACAGACAGAAACACA
+
/.4:697>>@5999999444:;A8;9@;
@7RKH4:00408:00278
ACGCTCGACATGCCCCAGGTACACTAC
+
9989@99999449;;2==24.//////
@7RKH4:00408:00281
ATCAGACACGGACACAGCAGAACACAC
+
9:CBAA@CCCACCBBAAADDB@>>>BC
@7RKH4:00412:00266
TACTGAGCTACACACACAGAAAGATTGGTG
+
@?ACCCCBB@B11111=688::?7713131
@7RKH4:00413:00273
ACGCTCGACATGCCCAGGTACAGGAG
+
B:;<CDCDDBAAAC@BB@C?AACBDC
@7RKH4:00414:00256
TCTCTATGCGCTCCACATGTCTAAGGT
+
AA<<>DCDCCCCE@G@?@BAF995424
@7RKH4:00414:00264
ATCAGACACGGACACAGCAGAACACAC
+
??BB99:;<<>BCCCCCCBBCABB=<?
@7RKH4:00416:00272
AGCACTGTAGCTGTCACTAGTTACTTGTG
+
9ACB;:;A@=?944449994/,/1/,///
@7RKH4:00418:00256
ACGCTCGACATGCCCCCAGGTACAGGAG
+
=9;<C@@?AD>99999,9@<@>@@@;@>
@7RKH4:00418:00267
ACGCTCGACATGCCCA
+
B;;<<CCCGBCBDCAC
@7RKH4:00422:00280
ACGCTCGACATGCCCAGGTACAGGAG
+
@;;<CDCCGC<<>C?BB?BBBGCACC
@7RKH4:00422:00298
ACGATGTCGTCC
+
>901///.6///
@7RKH4:00424:00284
ACGCTCGACATGCCCAGGTACAGGAG
+
??@BCCBBDC:;<C@CC@CBBDCADC
@7RKH4:00424:00288
ACGCTCGACATGCCCAGGTACAGGAG
+
>@?@AA<<>CHFHEBBBABBCBGBBG
@7RKH4:00425:00262
ACGCTCGACATGCCCCAGGT
+
;9;<BB<99CC1---*,2*-
@7RKH4:00430:00289
ACGCTCGACATGCCCAGGTACAGGAG
+
@?@ACDCCCC@@@A<@>=@ABBCACC
@7RKH4:00431:00261
TCTCTATGCGCTCCACATGTCTAAGGTA
+
@AAABB==AA><9<@944444/,00*,,
@7RKH4:00433:00267
ACGCTCGACATGCCCAGGTACAGGAG
+
@?>??=;499999919B?BACAAAAC
@7RKH4:00434:00285
TGATACGTCTCCTTCCTTAGTTACTTCAG
+
44444449?9954249::>=9<94424::
@7RKH4:00434:00288
AGCACTGTAGCAGTCACTAGTTACTTGT
+
>>>3118=>AAAAAACBE>>=:1//:1/
@7RKH4:00437:00261
ACGCTCGACATGCCCAGGTACAGGAG
+
=;;<BBCCDDCCCC=BB@<;<99=99
@7RKH4:00438:00281
ACGCTCGACATGCCCAGGTACAGGAG
+
B@@@CCBCC@@@@A<AA?ABBBC?BB
@7RKH4:00440:00298
TCTCTATGCGCTCCACACTGTCTAAGGT
+
4444:9@@AAAB@:881////000*,*,
@7RKH4:00442:00277
ACGCTCGACATGCCCAGGTACAGGAGA
+
=>><=111===@ECAEC=>:6//,/,,
@7RKH4:00443:00277
TCTCTATGCGCTCCACACTGTCTAAGGGT
+
/7194;99@==998?=88,,,,00*..+3
@7RKH4:00445:00287
ACGCTCGACATGCCCAGGTACAGGAG
+
A9;;CBCCCCCCCB@CB@=>BCDAAB
@7RKH4:00446:00250
ACGCTCGACATGCCCCCCCC
+
49;<@@B@A@@999999999
@7RKH4:00447:00259
TAGTATCAGCCTCGCCATGACGAAGGTATTCC
+
44494999@A<@@99699>::;<69?;9<=@<
@7RKH4:00448:00284
TCTCTATGCGCTCCACACTGTCTAAGGGT
+
@BCCEHJCCDAA>><<1////869133,3
@7RKH4:00448:00296
ACGCTCGACATGCCCAGGTACAGGAG
+
BECBDDAAGC9;9C>CB@DBBBB?B;
@7RKH4:00400:00339
ACGCTCGACATGCCCAGGTACAGGAG
+
?9;<CB@ABCBBBC?@@8<;ACB@A@
@7RKH4:00403:00301
ACGCTCGACATGCCCA
+
9<CCCCCCCCCDCC;<
@7RKH4:00405:00322
ACGCTCGACATGCCCAGGTACTGG
+
89;;@@@BBDCBCD<BB<<;=@@9
@7RKH4:00406:00310
ACGCTCGACATGCCCAGGTACAGGAG
+
=9:;@A@AAB<<<A<CA@BCCDDBCA
@7RKH4:00406:00329
ACGCTCGACATGCCCAGGTACAGGAG
+
A=?@@?CDCCABCCBCB?@@AAA;>9
@7RKH4:00406:00345
TAGTATCAGCCTCGCCATGACGAAGGTATTCC
+
<<A@ABDA>AABBAC@C?==@;<8;@ABB?A;
@7RKH4:00409:00300
ACGCTCGACATGCCCAGGTACAGGAG
+
9=???@ABFC;><GCDB?BCEDFCB:
@7RKH4:00410:00313
ACGCTCGACATGCCCCAGGTACAGGAG
+
898999?@?@99999-889><CAA;=1
@7RKH4:00414:00301
ACGCTCGACATGCCCAGGTACAGGAG
+
8;;<BCBBC@<99919?>AABBB>A<
@7RKH4:00416:00309
TACTGAGCTACACACACAGAAAGATTGGT
+
994444:4999=;;9444444-4..,.,.
@7RKH4:00417:00337
ACGAGTGCGTTCCCCATGTCGTAGGTACTC
+
>>9?99=@>B6999/9@@>A;;;B<>>A@?
@7RKH4:00423:00312
ACGCTCGACATGCCCAGGTACAGGAG
+
??@ADBBCCCBBBC@CB>@?CCCBC:
@7RKH4:00423:00329
ACGCTCGACATGCCCAGGTACAGGA
+
BA@@BBBCCECBBC@CC@BBCAA?A
@7RKH4:00425:00319
ATCAGACACGGACACCAGCAGAACACACAGA
+
1.4//44///,///4244444458>8974..
@7RKH4:00428:00316
AGCACTGTAGCTGTCACTAGTTACATGT
+
@CCCAAACCCA@ACCBABB98599999>
@7RKH4:00428:00341
ACGCTCGACATGCCCAGGTACAGGAG
+
B9:;DCAAACBBBB=BA@B@AACACC
@7RKH4:00431:00303
ACGCTCGACATGCCCAGGTACAGGAG
+
>9::B9;<CCCBBCACB@CCCFC=@@
@7RKH4:00432:00341
ATATCGCGAGGGTATGGAAGACTCTATA
+
BABBCBA====<@>AA@CBDDCAA????
@7RKH4:00433:00302
TCTCATGCGCTCCACATGTCTAAGGT
+
@ACDDEC>>ABB@CBABBCB;;79=@
@7RKH4:00437:00339
TCTCTATGCGCTCCACATGTCTAAGGT
+
944?AABBCCEBDAC@@ACCCBB??@>
@7RKH4:00439:00309
TGATACGTCTCCTTCCTTAGTTACTTCA
+
ABCBBBBBBBDADBE>?=@@?=ACCACD
@7RKH4:00441:00312
ACGCTCGACATGCCCAGGTACAGGAG
+
99;BCCCCDDCBBB=BC@CAC99599
@7RKH4:00441:00326
ACGCTCGACATGCCCAGGTACAGGAG
+
:<BACCCCDCB??><@A6::CDFADC
@7RKH4:00441:00332
TAGTATCAGCCTCGCCATGACGAAGGTATTCC
+
@@@A999@996;ABA@CBBBCC@;>=@>A@A=
@7RKH4:00449:00321
ACGCTCGACATGCCCAGGTACAGGAG
+
9;@@CCCCDCBBBD@CC@@;@;;7;>
@7RKH4:00400:00391
ACGCTCGACATGCCCAGGTACAGGAG
+
49899@999B@AAC@DEABABCD?BB
@7RKH4:00403:00380
TGATACGTCTCCTTCCTTAGTTACTTCA
+
;<;94499=>B@B8=89@BCCAB8856/
@7RKH4:00404:00359
ACGCTCGACATGCCCAGGTACGGGAG
+
>;;<BCBABB;<<B=BC@CBA@@199
@7RKH4:00406:00386
TGATACGTCTCCTTCCTT
+
8449499@11/,/,,*,2
@7RKH4:00407:00353
ACGCTCGACATGCCCAGGTACAGGAG
+
@9;<<<AAB<<<BC<;;:<@ABEBC@
@7RKH4:00410:00391
TGATACGTCTCCTTCCTTAGTTACTTCA
+
A;9<DBA@AAA@B6924>>>@@B=9894
@7RKH4:00412:00374
ACGCTCGACATGCCCAGGTACAGGAG
+
49?;<<CBAAABBGBAA@CCCBC?@1
@7RKH4:00414:00385
ACGCTCGACATGCCCAGGTACAGGAG
+
94899A@@=A@@=@;=@=98999699
@7RKH4:00420:00359
ACGCTCGACATGCCCAGGTACAGGAG
+
==?@B9;;CC;;<D@CC@CCCCCACB
@7RKH4:00420:00375
ACGCTCGACATGCCCAGGTACAGGAG
+
=;;<CCCCDDA@@C>B?>@ACCCAC@
@7RKH4:00424:00391
ACGCTCGACATGCCCAGGTACAGGAG
+
A9;<<GBBBCCCJN?AA?B@AAA@@A
@7RKH4:00424:00397
CGTGTCTCTAGGCACAGGATTTTGTGTAG
+
@@ACAAACCCCACCA@>B9999/9>?;A1
@7RKH4:00425:00378
ACGCTCGACATGCCCA
+
A9;<BBBCDEBBBC@C
@7RKH4:00426:00353
AACACTGTAGCTGTCACTAGTTACTTGT
+
@>ABBCCDDDCBBBBB>@A9959@@59;
@7RKH4:00428:00396
ACGCTCGACATGCCCAGGTACAGGAG
+
@9:;BBBBEBBBBEBCB?;9<BB?B@
@7RKH4:00429:00362
ACGCTCGACATGCCCAGGTACAGGAG
+
9;;<BCCBCB999919@=;;@DDCA<
@7RKH4:00430:00357
ATATCGCGAGGGTATGGAAGACTCTATA
+
9;CCCBC9:<A:?><;:=DCBCC@:::B
@7RKH4:00431:00356
TAGTATCAGCCTCGCCATTACGAAGGTATTCC
+
CB@@ABEBCC?BAAB:;;=@BAA?AACAA@A;
@7RKH4:00431:00370
TACTGAGCTACACACACAGAAAGATTGGT
+
89<=ACCCA@@CDCCAAA@DE?;;;@C=?
@7RKH4:00432:00389
ACGCTCGACATGCCCAGGTACAGGAG
+
=9::A@BBBCCCCB>CB@AABGC?BB
@7RKH4:00433:00399
ACGAGTGCGTTCCCCATGTCGTAGGTACTC
+
4;A@AACCDC>AAC8AA@@B@@>?489998
@7RKH4:00434:00365
ACGCTCGACATGCCCAGGTATCAGA
+
=9:<;B;9<<9>>>111:1-,,,,,
@7RKH4:00434:00394
ATCAGACACGGACACAGCAGAACACAC
+
/.4:/43999599994?99;A>@>983
@7RKH4:00435:00359
TCTCTATGCGGTACTG
+
4:=?9B44992444:;
@7RKH4:00436:00371
ACGCTCGACATGCCCAGGTACAGGAG
+
B>>?BA::>DCCCC>CBA?<@;;7;A
@7RKH4:00437:00364
ACGCTCGACATGCCCAGGTAC
+
9;?AGAAAD<<=CE@BC?B><
@7RKH4:00437:00380
TACTGAGCTACACACACAGAAAGATTGGT
+
BBBABACCBBBBBBBCCCBBB=?B>;?=@
@7RKH4:00440:00365
TGATACGTCTCCTTCCTTAGTTACTTCA
+
@B9<<AAB@?@59598<@CCDDBFB?BC
@7RKH4:00440:00369
ACGCTCGACATGCCCAGGTACAGGAGG
+
=@?@AABCDCCCCDBGE?<:99969><
@7RKH4:00442:00398
ACGCTCGACATGCCCAGGTACAGGAG
+
89;;C@AABCA@@A<;87;?@BCBCC
@7RKH4:00449:00389
ACGCTCGACATGCCCAGGTACAGGAG
+
99?@@999?>>>>>:=>;>899954=
@7RKH4:00400:00406
ATCAACACGACGACACAGACAGACACA
+
=;BA744;4449@;;=98///..622,
@7RKH4:00402:00419
ACGCTCGACATGCCCAGGTACAGGAG
+
9;;;AABBDCCFDDACD@BCCDCACC
@7RKH4:00402:00439
ACGCTCGACATGCCCAGGTACAGGAG
+
@;;;AB@@CAABADA@@@BBABC<>9
@7RKH4:00404:00434
ACGCTCGACATGCCCAGGTACAGGAG
+
B?@@DDBCBBAAAB>BB@BABEE@?9
@7RKH4:00406:00400
ACGCTCGACATGCCCAGGTACAGGAG
+
?4899A>9;;B@@@:@A698@99699
@7RKH4:00406:00415
ATCAGACACGGACACAGCAGAACACAC
+
48BBCCBECB<=@ECEAAB@@=@CBCC
@7RKH4:00407:00417
TCTCTATGCGCTCCACATGTCTAAGGTA
+
9<=BBBCBDBBBB@CECBBBAAA@B?BA
@7RKH4:00409:00437
CGTGTCTCTAGGC
+
<9999>>999?24
@7RKH4:00410:00412
ACGCATGCCCAGGTACAGGAGACTG
+
9;B?@@@@@<AC@CCCCC@B99:??
@7RKH4:00411:00449
ACGCTCGACATGCCCAGGTACAGGAG
+
=;;<CCAABC=@@ECCC@BCBDFCEC
@7RKH4:00413:00423
ACGAGTGCGTTCCCATGTGGTACTC
+
BBABBB@>?@299-9999>;=7==@
@7RKH4:00415:00424
ACGCTCGACATGCCCAGGTACAGGAG
+
888;A@@@DC<<<A<@@=@ABCE@CB
@7RKH4:00418:00436
ATATCGCGAGGTATGGAAGCACTCTAGT
+
888449999424;482488889777111
@7RKH4:00420:00420
ACGCTCGACATGCCCAGGTACAGGAG
+
B<;<BCA@AA==<CACDBCCCDDACC
@7RKH4:00420:00426
ACGCTCGACATGCCCAGGTACAGGAG
+
9<<<CBCEDDCCBC@CC@BBBCCACC
@7RKH4:00420:00430
ACGCTCGACATGCCCAGGTACAGGAG
+
=9;;@@AABBBBBC@CBBBABBCACB
@7RKH4:00421:00425
TGATACGTCTCCTTCCTTAGTTACTTCA
+
B99<CA;;=<4:A698;>A@==?=??B<
@7RKH4:00421:00434
ATCAGACACGGACACAGCAGAACACAC
+
9:BBBBBC;;:<BCBABACBC@BB99;
@7RKH4:00423:00445
ACGCTCGACATGCCCAGGTACAGGAG
+
B??ABA@ACC@@AC@BCBCBBBDACG
@7RKH4:00424:00424
ACGCTCGACATGCCCAGGTACAGGAG
+
@<<<G@AA@<?BBE@BB?BCCAA?@9
@7RKH4:00425:00437
TCTCTATGCGCTCCACACTGTCTAAGGGTA
+
9444:99BAAABC>A>66////66,33,37
@7RKH4:00426:00411
TACTGAGCTACACACACAGAAAGATTGG
+
99@?994/6/////4999444-433131
@7RKH4:00426:00421
ACCGCTCGGACATGCCCAGGTACAGGAG
+
4458999959B@>99919@;>@FCB=<1
@7RKH4:00427:00434
ACGCTCGACACTGCCCAGGTACAGGAGA
+
49899@11/1////65/4248=;C6118
@7RKH4:00428:00447
ATCAGACACGGACACAGCAGAACACAC
+
48844946//,,,,/////44249777
@7RKH4:00429:00415
ACGCTCGACATGCCCAGGTACAGGAG
+
9;;<BBCCDCAAAB@CB@><ACFAB?
@7RKH4:00429:00445
ACGCTCGACATGCCCAGGTAGCAGGAGA
+
94384444999444-4824334442477
@7RKH4:00434:00418
ACGCTCGACATGCCCAGGTACAGGAG
+
B9;<CBBBECBBBB=BB?BCCCCBDA
@7RKH4:00437:00401
ACGCTCGACATGCCCAGGTACAGGAG
+
@9:;AECCCCBBBCACC@BACECFCC
@7RKH4:00438:00426
TAGTATCAGCCTCGCCACTGACGAAGGTATTCC
+
4@CBBEBBAA=>==??9;<<<;4;:;2944:;2
@7RKH4:00439:00435
ACGCTCGACATGCCCAGGTACAGGAG
+
=9;<B@A@CBA;;;8;@@CCEFFACA
@7RKH4:00440:00445
ACGCTCGACATGCCCAGGTACAGGAG
+
CCABBABBCCDCDC@CB@AABECFCC
@7RKH4:00444:00446
ACGCTCGACATGCCCAGGTACAGGAG
+
=@@@C@BAB499;809A?F;==CCBA
@7RKH4:00447:00434
TGATACGTCTCCTTCCTTAGTTACTTCA
+
9444999BCBB?C?A>B@C@?=@CC?BB
@7RKH4:00449:00425
ACGTCGACATGCCCAGGTACAGGAG
+
=;;<CCBBCAAAB>@>>BBBBB?BB
@7RKH4:00449:00437
ACGCTCGACATGCCCAGGTACAGGAG
+
99:AA@@AAAAAAB9<;<9899954=
@7RKH4:00401:00481
ACGCTCGACATGCCCAGGTACAGGAG
+
8;;<@@BBFFCCCC@@@=@?@AA=<;
@7RKH4:00404:00451
TCTCTATGCGCTCCACATGTCTAAGGT
+
;99CCCCBBBBBC@CBC:<<DAC@E@C
@7RKH4:00406:00495
ACGCTCGACATGCCCAGGTACAGGAG
+
9<BBCCCCCCAA@B>BB@BAC<:8;@
@7RKH4:00406:00496
ACGCTCGACATGCCCAGGTACAGGAG
+
9;@@@@ACECCBBC<@@=@AABBBCB
@7RKH4:00407:00475
TCTCTATGCGCTCCACATGTCTAAGGT
+
944:>@@@@@D;969?>99<ACBACAB
@7RKH4:00408:00470
TAGTATCAGCCTCGCCATGACGAAGGTATTCC
+
BABCBB@B<=8;BGCDCCCCC=<:<>AAB@C@
@7RKH4:00408:00479
ACGAGTGCGTTCCCATGTCGTAGGTACTC
+
@BBB999>@A699144484;=777;;;;?
@7RKH4:00408:00480
TCTGTACTG
+
///994444
@7RKH4:00409:00458
ACGCTCGACATGCCCAGGTACAGG
+
9;<;BAACCCAAAECGC>@@BBB?
@7RKH4:00409:00474
ACGCTCGACATGCCCAGGTACAGGAG
+
CCBBBB>AAA;<=C>BB@CCDFDBCA
@7RKH4:00410:00491
TAGTATCAGCCTCGCCATGACGAAGGTATTCC
+
@B<;<A:>8<7<AAB>A@BBB@B=A@@AA@C?
@7RKH4:00413:00485
ACGCTCGACATGCCCAGGTACAGGAG
+
;9:;@@A@CEBBAC>A@=@C?>=BC<
@7RKH4:00414:00460
TACTGAGCTACACACACAGAAAGTGC
+
=@ABBAAAC@91111//////+4333
@7RKH4:00414:00467
TGATACGTCTCCTTCTTAGCTTACTTCAGT
+
;9984444177*-*,,2,,,6,4442444/
@7RKH4:00415:00468
ACGCTCGACATGCCCAGGTACAGGAG
+
>8:;;;<AAB>;44-4959@AAA@==
@7RKH4:00415:00484
ATATCGCGAGGGTATGGAAGACTCTA
+
9;CDCCCBAAA<@ABB@C@CDC@@??
@7RKH4:00415:00498
ACGCTCGACATGCCCAGGTACAGGAGACT
+
9;;<AABC>==BBC?CC@BBDCC@B@@@@
@7RKH4:00418:00476
ACGCTCGACATGCCCAGGTACAGGAG
+
=4<;@@@>C@A9<919><@@CCD@==
@7RKH4:00419:00480
ACGCTCGACATGCCCAGGTACAGGAG
+
A9;<CCBBBBBDCC>@>=?<@?A;@>
@7RKH4:00425:00466
ACGCTCGACATGCCCAGGTACAGGGAGA
+
44748<CB>==88809@<>?>111,-,,
@7RKH4:00427:00496
ACGCTCGACATGCCCAGGTACAGGAG
+
=9;<CCBCCDBBBC>BA?BCCDFAC@
@7RKH4:00428:00463
TACTGAGCTACACACACAGAAAGATTGGT
+
@9<<BCC@@ACCBBB><<;99198868;>
@7RKH4:00431:00463
ACGCTCGACATGCCCAGGTACAGGAG
+
A9;<BBAABB@<<<99?<@?@AA@BA
@7RKH4:00431:00480
TACTGAGCTACACACACAGAAAGATTGGT
+
>>AABBBBBBA@@@<<;=@=B<><;:;>9
@7RKH4:00431:00489
ATATCGCGAAGGTATGGAAGACTCTATAGAA
+
9899=>899542448824:9=98775....,
@7RKH4:00432:00451
ACGCTCGACATGCCCAGGTACAGGAG
+
9989@9999AA999199283499:94
@7RKH4:00433:00471
ACGCTCGACATGCCCAGGTACAGGAG
+
9934894;;@;;9@;@@;>>999:<A
@7RKH4:00434:00497
ACGCTCGACATGCCCAGGTACAGGAG
+
9<;<BBCEDAAAACADD?BCDCF?B@
@7RKH4:00436:00479
ACGCTCGACATGCCCAGGTACAGGAG
+
A9:;CECBCC>@@@<@B?B@B;;7<B
@7RKH4:00437:00459
ACGCTCGACATGCCCAGGTACAGGAG
+
94348>ABDDBBBC?CC@B>B;;79>
@7RKH4:00438:00460
ACGCTCGACATGCCCAGGTACAGGAGACT
+
9?;<=CAAE9999>9=:9><=995/1///
@7RKH4:00443:00467
TCTCTATGCGCTCCACATGTCTAAGGT
+
999B<<99AADCC@CCD:><CCB>B=@
@7RKH4:00443:00494
ACGCTCGACATGCCCAGGTACAGGAG
+
=9;;B;<<GEBBBC>CB@AABCFAC@
@7RKH4:00445:00471
TAGTATCAGCCTCGCCACTGACGAAGGTATTCC
+
4499?AACBC?@;4491////8//,/5//4242
@7RKH4:00447:00495
CGTGTCCCTAGGCACAGGATTTTGTGTAG
+
==AABBD@CCC@CBA??<8999/9>>@BB
@7RKH4:00400:00502
ACGCTCGACATGCCCAGGTACAGGAG
+
>9;4::44:999>A=AA::8AAFCEC
@7RKH4:00404:00541
AGCACTGTAGCTGTCACTAGATTACT
+
/66///6//4444444//////7///
@7RKH4:00406:00522
TACTGAGCTACACACA
+
@@;9999888;1/,**
@7RKH4:00407:00530
ACGCTCGACATGCCCAGGTACAGGAG
+
A;;;@@AB>>=CCC@EC<<<DFG?B<
@7RKH4:00410:00548
ACGCTCGACATGCCCCCAGGTACAGGAG
+
8989A<99CDD>=GDD3=<:;@@@A?>A
@7RKH4:00411:00515
TGATACGTCTCCT
+
94944444/02*,
@7RKH4:00412:00511
ACGCTCGACATGCCCAGGTACAGGAG
+
9;;<CCCHGBBCCCBBB?BBBBB??>
@7RKH4:00414:00529
CGTGTCTCTAGGCACAGGATTTGTGTAG
+
@=BAAAAABCC@DBBADB999199@@>1
@7RKH4:00416:00538
ACGCTCGACATGCCCAGGTACAGGAGA
+
<1011<>>=@999958>;>>44:86//
@7RKH4:00417:00510
CGTGTCTCTAGGCACAGGATTTGTGTAG
+
BB=BBBADADEBBBBBC?AAA:@@@999
@7RKH4:00417:00529
TAGTATCAGCCTCGCCATGACGAAGGTATTCCAT
+
999994:9>A>AC@A>@BBBDCCBCBCBA8999>
@7RKH4:00417:00544
ATCAGACACGGACACAGCAGAACACAC
+
?;?B??@CDC?BBCCCF@BCB?BB>?A
@7RKH4:00418:00544
ACGCTCGACATGCCCAGGTACAGGAG
+
89:;@@BBEDCCCCBFCCA@AACACC
@7RKH4:00419:00517
TAGTATCAGCCTCGCCATGACGAAGGTATTCC
+
>>994@@BBFCDA@?@99999;;898444249
@7RKH4:00421:00540
ACGCTCGACATGCCCAGGTACAGGAG
+
B9;<CBBBBCCCDD>BC=@?@AB=@9
@7RKH4:00426:00521
TACTGAGCTACACACACAGAAAGATTGGT
+
9;<<9@DCCCBCCA@?>>99909<>=B@@
@7RKH4:00426:00532
ACGCTCGACATGCCCAGGTACAGGAG
+
CB@BCCBBBBCCDD@BB>BCDCDB<<
@7RKH4:00428:00548
ACGCTCGACATGCCCAGGTACAGGAG
+
9;;<BBBCDDAAACABBA;:=CFCB@
@7RKH4:00429:00503
TGATACGTCTCCTTCCTTAGTTACTTCA
+
@A?@@@A<99@592924249=@BCCBFC
@7RKH4:00429:00537
TGATACGTCTCCTTCCTTAGCTTACTTCAG
+
BBB@CC=<=@B?@=>:<;>1/1:60086//
@7RKH4:00431:00533
ACGCTCGACATGCCCAGGTACAGGAG
+
A9;<DCCCCDCBBC>B?>AACDCAC?
@7RKH4:00433:00512
ACGCTCGACATGCCCAGGTACAGGAG
+
B98:BCCCCCBBBC@BB?@>BAA?BC
@7RKH4:00434:00547
ACGCTCGACATGCCCAGGTACAGGAG
+
88>;11/8774444-4;943///,11
@7RKH4:00435:00501
ACGCTCGACATGCCCAGGTACAGGAG
+
@@ABC?@AEBA@@C@BB?B@AAFBC@
@7RKH4:00435:00509
AGCACTGTAGCTGTCACTAGTTACTTGTG
+
999==999<9:==?A=>>>995999699@
@7RKH4:00437:00546
ACGCTCGACATGCCCAGGTACAGGAG
+
B9:;A@@@AAAAAEACCB@@ABDCB<
@7RKH4:00440:00529
ACGCTCGACATGCCCAGGTACAGGAG
+
?9:;DDCCCDA@@CBDBAB@BBB?A;
@7RKH4:00442:00526
TCTCTATGCGTTCCACATGTCTAAGGT
+
>@ACCA:;;1/1178:B?AACBB@C?B
@7RKH4:00442:00548
TCTCTATGCGCTCCACATGTCTAAGGT
+
BCCCDDCCBCCCCACCCBCBCAA>B?A
@7RKH4:00444:00533
ACGCTCGACATGCCCAGGTACAGGAG
+
4989>>999A999@:9958899?>?A
@7RKH4:00445:00505
ACGCTCGACATGCCCAGGTACAGAGA
+
>@@@AA<<<CAB@C<AB=@;<<<<;B
@7RKH4:00445:00518
ACGCTCGACATGCCCAGGTACAGGAG
+
A9;<C@@ABDCBBCCCC?BCCGC?BB
@7RKH4:00445:00532
ACGCTCGACATGCCCAGGTACAGGAG
+
@@ACDBBBD@=@@>:>?<989CB699
@7RKH4:00401:00578
TGATACGTCTCCTTCCTT
+
;<>@@A<<<AC@BCB==;
@7RKH4:00406:00564
AGCACTGAGACTGTCACT
+
=><;-*******0/////
@7RKH4:00406:00572
ACGCTCGACATGCCCAGGTACAGGAG
+
@??BBBCCBBBBBB?BC@F@AACAC<
@7RKH4:00409:00572
TGATACGTCTCCTTCCTTAGCTTACTTCAGT
+
444/66//18>;DAC@:;>1/1,//,*////
@7RKH4:00410:00581
ACGCTCGACATGCCCAGGTACAGGAG
+
B9;<CCCCDCCBCB?BC?BBCDE?B;
@7RKH4:00411:00595
ACGCTCGACATGCCCAGGTACAGGAG
+
B=<<FLDCCGA@@@9;;@BBCCCBCA
@7RKH4:00412:00583
ACGCTCGACATGCCCAGGTACAGGAG
+
>@@BBCCCCBAABC>CC@:8;BB@A;
@7RKH4:00412:00586
TCTCTATGCGCTCCACATGTCTAAGGT
+
;;<DCCCCCCCCC@CBBBBBCBC>B=@
@7RKH4:00412:00595
ACGCTCGACATGCCCCCCCCCCCCCCCCCCCAGGTACAGGAGAC
+
988994444444::::==========::::"4424344:?9449
@7RKH4:00413:00563
ACGCTCGACATGCCCAGGTACAGGAG
+
>;89<AACBBB@AA<@B@B:<=C@CB
@7RKH4:00416:00578
ACGCTCGACATGCCCAGGTACAGGAG
+
94;?AABCDEBBBEABD?BCCCC@B@
@7RKH4:00417:00584
CCGCTCGACATGCCCAGGTACAGGAGACTG
+
B=@ABCBCAAAAAJ@CE@CCBDB?CACBCB
@7RKH4:00417:00586
ACGCTCGACATGCCCAGGTACAGGAG
+
@;;;BC;;==<@CB<AA:;8>99544
@7RKH4:00421:00593
ACGCTCGACATGCCCAGGTACAGGAG
+
=9;<@CCCGCCCBB>BA?A@AAAAB=
@7RKH4:00422:00564
ACGCTCGACATGCCCAGGTACAGGAG
+
B99;@ECCDHCCCC>@@?BCCCDACC
@7RKH4:00432:00566
ACGCTCGACATGCCCAGGTACAGGAG
+
9;@ACCCCCC:;<C>B@>@@AAA?@>
@7RKH4:00435:00577
TGATACGTCTCCTTCCTTAGTTACTTCA
+
AA>>@A@>>>?59695988;?8@@>699
@7RKH4:00435:00580
ATATCGCGAGGGTATGGAAGACTCTATA
+
BABBBDBBBBC>BBCB?B?CC@@@CCCC
@7RKH4:00436:00590
ACGCTCGACATCGCCAGTAGCAGGAG
+
B9:<ACA@B=111/5/,*,,***)**
@7RKH4:00445:00594
ACGCTCGACATGCCCAGGTACAGAG
+
=;;<BCCECC@AAGADC?BABC;;;
@7RKH4:00446:00559
ACGCTCGACATGCCCAGGTACAGGAG
+
>;:89B@@AB<;9@;B@>@?@AA?@=
@7RKH4:00449:00579
ACGCTCGACATGCCCAGGTACAGGAG
+
=;:;BBBCBBBBBD@CC@@?@;;7;A
@7RKH4:00449:00598
ACGCTCGACATGCCCAGGTACAGGAG
+
9;;<BC@ADCAAAC@CC@BBCBB>A@
@7RKH4:00400:00623
ATATCGCGAGGGTATGGAAGACTCTATA
+
=@@B@>>@4991<@@CAC@CDB@@?=::
@7RKH4:00401:00642
TCTCTATGCGCTCCACACTGTCTAAGGGTA
+
;9;@?=A9;:@@@89944444499133,37
@7RKH4:00404:00637
ACGCTCGACATGCCCAGGTACAGGAG
+
=9;<BCCGDDAAAC@CB@A@BCCACC
@7RKH4:00406:00648
ACGCTCGACATGCCCAGGTACAGGAG
+
?;;<CCCCBBBBBD@CC@CCCCC@CC
@7RKH4:00410:00629
ACGCTCGACATGCCCAGGTACAGGAG
+
@AABBDBBBBBBBG@DB?BBCBCCB@
@7RKH4:00412:00609
ACGCTCGACATGCCCAGGTACAGGAG
+
B9;;CCCCCC@@@B@CB@?>ACCAB;
@7RKH4:00412:00647
ACGCTCGACATGCCCAGGTACAGGAG
+
<1.111849499BA:>?8979::244
@7RKH4:00416:00610
ACGAGTGCGTTCCCCATGTCGTAGGTACTC
+
4989444444:@;;6?9499>>>>4888=7
@7RKH4:00416:00629
ACGCTCGACATGCCCAGGTACAGGAG
+
A<;<BBBBCBBBBB:>@583444249
@7RKH4:00420:00601
ACGCTCGACATGCCCAGGTACAGGAG
+
B9;;@CBBDG@@@CACC@@@BFCACC
@7RKH4:00421:00617
ACGCTCGACATGCCCAGGTACAGGAG
+
@<<<CCCCDCCCCC@CCBBBBCC@BA
@7RKH4:00424:00628
ACGCTCGACATGCCCAGGTACAGGAG
+
?9;<CCBBBA@@CCACC@@@ACCBB@
@7RKH4:00429:00607
ACGCTCGACATGCCCAGGTACAGGAG
+
B9:;BBCCBBBBBB?AA@A?ABCADB
@7RKH4:00430:00622
TGATACGTCTCCTTCCTTAGCTTGACTTCAG
+
94499@999/6,/,/,/76668,44//,///
@7RKH4:00432:00601
ATATCGCGACGGGTATGGAAGACTCTAAGT
+
C?BCB9994444-4999242444....,..
@7RKH4:00434:00606
ACGCTCGACATGCCCAGGTACAGGAG
+
@;;<CCBBD=999>:>>=@ACEECCC
@7RKH4:00435:00612
ACGCTCGACATGCCCAGGTACAGGAG
+
A9;<B@@ADGAAANAAA>A@AIFACA
@7RKH4:00436:00617
ACGCTCGACATGCCCAGGTACAGGAG
+
B<;;CBCCCCCCCCACC=@?AAA;@A
@7RKH4:00437:00613
ACGCTCGACATGCCCAGGTACAGGAG
+
BA@@CCBADACCCD>CC@BBBA=?@;
@7RKH4:00437:00621
ACGCTCGACATGCCCAGGTACAGGAG
+
C@@ACBBBDD:><C@CBEBABAA?@@
@7RKH4:00437:00629
ATATCGCGAGGGTATGGAAGACTCTATAG
+
/3444999999-499959:4433311666
@7RKH4:00438:00606
TCTCTATGCGCTCCACATGTCTAAGGT
+
BBCDDCBBCBCBB@CCCBBBDCF@D@@
@7RKH4:00439:00631
ACGCTCGACATGCCCAGGTACAGGAG
+
?@;;<A@@C><<CC>AC=>?>99549
@7RKH4:00439:00641
ACGCTCGACATGCCCAGGTACAGGAG
+
9>>>@;<=EICCCC>B@8;;BBA@B<
@7RKH4:00440:00636
ACGCTCGACATGCCCAGGTACAGGAG
+
98<;BBCCCCBBBC?CC@BACEJCEC
@7RKH4:00441:00627
ACGCTCGACATGCCCAGGTACAGGAG
+
9989989==@9;9C=AB@:7499894
@7RKH4:00441:00649
ACGCTCGACATGCCCAGGTACAGGAG
+
8>:;<AACCAAABDACC@CBBCBCC<
@7RKH4:00446:00602
ACGCTCGACATGCCCAGGTACAGGAG
+
9;;;CBB<=<BBBC@CC@CDCDDDBA
@7RKH4:00447:00631
ACGCTCGACATGCCCAGGTACAGGAG
+
?9;:BBBCCCCCCCBFC?::<HNBCA
@7RKH4:00448:00640
ACGCTCGACATGCCCAGGTACAGGAG
+
=9;<ACBCDCAAAB<@>=@?@ACB>>
@7RKH4:00449:00611
ACGCTCGACATGCCCAGGTACAGGAG
+
=;;;BB@ADEAA@C@CB@CBCCC@C@
@7RKH4:00449:00635
TACTGAGCTACACACACAGAAAGATTGGT
+
A@A@AAB<999999944499C@BAA@B<;
@7RKH4:00401:00691
ACGCTCGACATGCCCAGGTACAGGAG
+
@?ABBB;;<B@@@B>BC@<;<BA599
@7RKH4:00402:00664
AGCACTGTAGCTGTCACTAGT
+
:A=9444444444444444//
@7RKH4:00402:00694
TCTCTATGCGCTCCATAGGTACTG
+
9444444;A1111,--*,*,,,.4
@7RKH4:00406:00675
ACGCTCGACATGCCCAGGTACAGGAG
+
=;;<AAAAACBBBB?BC@BBB<9599
@7RKH4:00407:00667
ATCAGACACGGACACAGCAGAACACAC
+
97;>>@@ECC?BBBAACBBBB@BC99;
@7RKH4:00408:00697
ACGCTCGACATGCCCAGGTACAGGAG
+
A?>@BC@@AC?@AHBCC=A@EAA>A<
@7RKH4:00410:00694
ACGCTCGACATGCCCAGGTACAGGAG
+
==@@@BCDDCBAAA>BB@@ABCCB=@
@7RKH4:00412:00663
ACGCTCGACATGCCCAGGTACAGGAG
+
A9:;CBAABCBBBC>A@<@<AAB?BA
@7RKH4:00414:00651
ACGCTCGACATGCCCAGTACAGGAG
+
A9;<ACCBBA<<9919??ABCD?AA
@7RKH4:00414:00692
TCTCTATGCGCTCCACATGTCTAAGGTA
+
AA;:;B989999>;9999>>949:;9:9
@7RKH4:00415:00698
ACGCTCGACATGCCCAGGTACAGGAGAC
+
CB??A@@BC<<<CEACF?BB@AA7<<>@
@7RKH4:00419:00651
ACGCTCGACATGCCCAGGTACAGGAG
+
98799>>>?999>>:>>;989BA>@B
@7RKH4:00423:00682
ACGCTCGACATGCCCA
+
?@@@CBBCCCCCCC>C
@7RKH4:00424:00670
ACGAGTGCGTCCCATGCTCGTA
+
=9394//////8+//4444444
@7RKH4:00425:00681
ACGCTCGACATGCCCAGGTACAGGAG
+
=9::@@@AACDCCE>CB@CCCBB<B;
@7RKH4:00426:00662
TCTCTATGCGCTCCACATGTCTAAGGTT
+
94=@BBCBCCCBC@CCE=77;-+)*)((
@7RKH4:00427:00696
ACGCTCGACATGCCCA
+
9;@ACCBCCCBBAC@B
@7RKH4:00430:00694
ATATCGCAAGGGTATGGAAAG
+
9;BCAAA@811,1<11-//+/
@7RKH4:00437:00655
TCTCTATGCGCTCCACTATGTCTAAGGT
+
//////9=CACBB644444444447824
@7RKH4:00438:00690
ACGCTCGACATGCCCAGGTACAGGAG
+
=9;<B@@ANCBB?C>CB@A@B??9?9
@7RKH4:00441:00677
ACGCTCGACATGCCCAGGTACAGGAG
+
BA?@@BBBEBBBJC@CCDCBAAA?A@
@7RKH4:00442:00671
TGATACGTCTCCTTCCTTAGTTACTTCA
+
?AA@AC;499E695924::=B?@;8::/
@7RKH4:00447:00679
ACGCTCAACATGCCCAGGTACAGGAG
+
49;;ABCACCBCBC@CC@BB?>@=?A
@7RKH4:00401:00700
ACGAGTGCGTCCCATGCTCGTAGTACGTC
+
;;7;81/////656844/6;<11.//...
@7RKH4:00402:00737
ACGCTCGACATGCCCAGGTACAGGAG
+
BBBB::<CBBBBBCCDC?BBCAA=AC
@7RKH4:00404:00721
CGTGTCTCTAGGCACAGGATTTGTGTAGAGGCAC
+
;@@ABCAAACC@CBBAA@BBD=ABBB????=?BB
@7RKH4:00405:00716
TGATACGTCTCCTTCCTTAGTTACTTCA
+
?AACCBBCABC@D@B>@>ACBAAAA@CC
@7RKH4:00405:00737
ACGCTCGACATGCCCAGGTACAGGAGA
+
=4:99999<><9BB699<934449944
@7RKH4:00406:00715
ACGCTCGACATGCCCAGGTACAGGAG
+
A?8;;DECDCB@AA>@C@BBBCCACC
@7RKH4:00406:00729
AGCACTGTAGCTGTCACCTAG
+
1////7;8@94444///,/7,
@7RKH4:00412:00704
TCTCTATGCGCTCCACATGTCTAAGGT
+
DHCDDBAABCCCD>@@CBCCEDC@D?;
@7RKH4:00415:00739
ACGCTCGACATGCCCAGGTACAGGAG
+
B@@ACBCCCBB@@@:>>;??BCC@AA
@7RKH4:00418:00742
ACGCTCGACATGCCCAGGTACAGGAG
+
@ABBCBBC=<<>>>:>>;>8499;>9
@7RKH4:00419:00705
TGATACGTCTCCTTCCTTAGCTTACTTCAG
+
944899499@@<?695929848?99:=B99
@7RKH4:00419:00731
TCTCTATGCGCTCCACATGTCTAAGGT
+
BCBCD@AACCCCC?BAAAA@BBB8;89
@7RKH4:00420:00748
TGATACGTCCTCCTTCCTTAGTTACTTCA
+
444::A@996492424:;249989;;89=
@7RKH4:00421:00716
TCTCTATGCGCTCCACATGGTCTAAGGTACCCGACTG
+
99==EDDGCDECCACCCCCAA<;<;><>999-8>87>
@7RKH4:00421:00738
CGTGTCTCTAGGCACAGGATTTGTGTAG
+
???BBBBCCCB@BCCDH@CCC>CCCBCB
@7RKH4:00424:00744
ATATCGCGGGAGGTAGTGAAGACTCTATA
+
BBBABB;885,-*,,,,,,*,897;?===
@7RKH4:00425:00732
ACGAGTGCGTTCCCATGCTCGTAGGTACTC
+
AC;@><:;11,//+/844489=9;67?8=;
@7RKH4:00425:00737
ACGCTCGACATGCCCAGGTACAGGAG
+
B999DBBBBCBBBC@CB@CCCCE?BB
@7RKH4:00426:00729
ACGCTCGACATGCCCAGGTACAGGAG
+
>9;9;BB@BC?AAC@CCCCBCCCACB
@7RKH4:00429:00724
ACGCTCGACATGCCCAGGTACAGGAG
+
B9;<CA@ACCCCBC@@?=@@BBHAEC
@7RKH4:00431:00715
ACGCTCGACATGCCCAGGTACAGGAG
+
BB@@@@<==BCBGCBCC@;8999699
@7RKH4:00440:00746
TGATACGTCTCCCTTCCTTAGTTACTTCAGT
+
9998444/////+/,/,/7;;A=>9:24944
@7RKH4:00441:00704
ACGCTCGACATGCCCAGGTACAGGAG
+
:<;<BBBAB<<==KBCD?BACDD?AA
@7RKH4:00441:00737
AGCACTGTAGCTGTCACTAGTTACTTGT
+
8=>@99;@CAAACCA@===B@=C<;:<C
@7RKH4:00404:00773
TGATACGTCTCCTTCCTTAGCTTACTTCA
+
;<9B>A<<<BB69:<59=B;99@9449:4
@7RKH4:00405:00798
ACCGCTCGACATGCCCAGGTACAGGAG
+
@A8;<BBABDAAABCACC@C@AAA?@A
@7RKH4:00415:00792
ACGCTCGACATGCCCTGGTACAGGAG
+
C??@DBBBCA@@BB:==?@@ADCACB
@7RKH4:00416:00758
ACGCTCGACATGCCCAGGTACAGGGG
+
B@@ACB@@AA@@@A:A@=<;:EADD9
@7RKH4:00417:00760
ACGCTCGACATGCCCAGGTACAGGAG
+
BABBBDDDBBB>>@:=>133>@BBEB
@7RKH4:00418:00782
ACGCTCGACATGCCCAGGTACAGGAG
+
@ACBEDCCD>>ABBBBB@BCCCD?A?
@7RKH4:00419:00757
ACGCTCGACATGCCCAGGTACAGGAG
+
?@>BBBABBB<==D@BB@DBBCB=@@
@7RKH4:00419:00761
ACGCTCGACATGCCCAGGTACAGGAG
+
?;;99<11/1188:58=893499249
@7RKH4:00423:00789
ACGCTCGACATGCCCAGGTACAGGAG
+
H@@@CCDCDEB@@@<@@=BBBCC@CB
@7RKH4:00424:00799
ATCAGACACGGACACAGCAGAACACAC
+
>9;;A@>999;999BCFCDBB>B@??@
@7RKH4:00427:00765
ACGCTCGACATGCCCAGGTACAGGAG
+
@?@@BBBCCCCB?BBBB@BBDEB@BA
@7RKH4:00429:00795
ACGCTCGACATGCCCAGGTACAGAAG
+
?@?@A>@@ACBBBC@CEBCABCCDBB
@7RKH4:00431:00773
ACGAGTGCGTTCCCCATGTCGTAGGTACTC
+
=?A99<<AAB6999/9999BDCBC>A;;;?
@7RKH4:00432:00774
TCTCTATGCGCTCCACATGTCTAAGGT
+
=@BGBBBCCCFIC@C:;=AADDCBC@D
@7RKH4:00433:00771
ACGCTCGACATGCCCAGGTACAGGAG
+
=9:<@BBACC;<;@<@>=BABED@ED
@7RKH4:00435:00768
ATCAGACACGACACAGCAGAACACAC
+
:@?@ACB<=@CBCCECCBBA<=??<>
@7RKH4:00436:00773
TGATACGTCTCCTTCCTTAGTTACTTCA
+
B;;;@@<<;ECCHAE@C?AAD@CCC;<<
@7RKH4:00438:00754
ACGCTCGACATGCCCAGGTACAGGAG
+
A9:<CCCCBB@@AB@CB@CAAAA<?=
@7RKH4:00440:00778
TACTGAGCTACACACA
+
@8A>994444966/-,
@7RKH4:00444:00769
ACGCTCGACATGCCCAGGTAACAGGAG
+
==?BCCCCDHCCBBACB@@?=@CCACA
@7RKH4:00444:00788
ACGCTCGACATGCCCAGGTACAGGAG
+
=;;<CCCDCB@=@B@BB@@?BED@BA
@7RKH4:00445:00755
CGTGTCTCTAGGCACAGGATTTGTGTAGA
+
499944499442449977///+,,,,,,,
@7RKH4:00445:00770
ACGCTCGACATGCCCAGGTACAGGAG
+
9<?@A@<<>BCAID>BA998999599
@7RKH4:00401:00839
ACGCTCGACATGCCCAGGTACAGGAG
+
?@@@BABCCCCBCD@CC@??@A@=@B
@7RKH4:00402:00817
ACGCTCGACATGCCCAGGTACAGGAG
+
=;;;BBBEEC@AACA@>=@BBCDFCC
@7RKH4:00402:00847
ACGCTCGACATGCCCAGGTACAGGAG
+
=9;<@AABDDAAAD@CC@BBECCAC;
@7RKH4:00405:00826
ATCAGACACGGACACAGCAGAACACAC
+
4874444///,///4499944588333
@7RKH4:00407:00817
CGTGTCTCTAGGCACAGGATTTTGTGTAGAGGT
+
499???@@ACB9<;>@@59449,44:4////,/
@7RKH4:00410:00845
TGATACGTCTCCTCTTAGCTTACTCA
+
///////6449244424444244444
@7RKH4:00412:00834
ACGCTTGCCCAGGTACAGGAGACTG
+
B?;=;288819A<>BBBC@C@@@@B
@7RKH4:00413:00821
TGATACGTCTCC
+
>9;9==?>?992
@7RKH4:00414:00834
ACGCTCGACATGCCCAGGTACAGGAG
+
?=@@BBBBDCAAAJ@CG@BBCEC@CB
@7RKH4:00416:00841
ACGCTCGACATGCCCAGGTACAGGAG
+
=8;;@@@@DDAAAD@CC@CCCECAC@
@7RKH4:00419:00846
ACGCTCGACATGCCCAGGTACAGGAG
+
?9;<AB@@DCBBBCACC@?>AECCHA
@7RKH4:00421:00817
ACGCTCGACATGCCCAGGTACAGAG
+
B9;<CA@@B@@99919959>A@BBA
@7RKH4:00422:00810
ACGCTACGACATTGCCC
+
610/1//4994/,///+
@7RKH4:00422:00835
ACGCTCGACATGCCCAGGTACAGGAG
+
B9:<<CBB<<<99919969?ADDBEC
@7RKH4:00430:00807
ACGCTCGACATGCCCAGGTACAGGAG
+
4;8A@A<<?BBCCC@CC@@@ACC8;9
@7RKH4:00432:00809
ACGCTCGACCATGCCAGGTACAGGAG
+
9;<449;442/6//,//764944244
@7RKH4:00433:00838
ACGCTCGACATGCCCAGGTACAGGAG
+
88899949::9444-4?883///56/
@7RKH4:00433:00842
CGTGTCTCTAGGCACAGGATTTGTGTAGA
+
9949:9994942,,-,,*,2208814444
@7RKH4:00434:00838
ACGCTCGACATGCCCAGGTACAGGAG
+
9103??AADF>@<ECGC@@@<;<=@<
@7RKH4:00435:00816
TCTCTATGCGCTCCACACTGTCTAAGGGT
+
899999>9<;==B6<;;;;94;77133,3
@7RKH4:00437:00827
AGCACTGTAGCTGTCACTAGTTACTTGT
+
BBBBCBBBAAACCCCC;;=BB=ABA7<<
@7RKH4:00439:00826
ACGCTCGACATGCCCAGGTACAGGAG
+
@>@@B@@ACAAAAEBDC?BBECC=<<
@7RKH4:00441:00816
TGATACGTCCTTCCTTAGTTACTTCAGTGC
+
BB?@?@@@@8<;<ACADCC@CCC@CB;:;B
@7RKH4:00443:00803
AGCACTGTAGCTGTCACTAGTTACTTGT
+
@BBBCCEAAB<;<CCBAAAA@<@?>;@>
@7RKH4:00443:00822
ACGCTCGACATGCCCAGGTACAGGAG
+
>9;<B@@ADECBBC?BB?BBCAA>AB
@7RKH4:00445:00835
ACGCTCGACATGCCCAGGTACAGGAG
+
?;;<C;<=DE@@@B>BB?BCCFC@EE
@7RKH4:00447:00804
ACGCTCGACATGCCCAGGTACAGGAG
+
B9:;@B;;=IBBBCACC@CBBCCABC
@7RKH4:00448:00843
TACTGAGCTACACACACATGAAGA
+
999944:>8=>=>A@1/////,/,
@7RKH4:00449:00800
TGATACGTCTCCTTCCTTAGTACT
+
@@@?AD<<<@@59242/72,,,**
@7RKH4:00400:00855
ACGCTCGACATGCCCAGGTACAGGAG
+
A<;<CCDLGBBCCEBDB@<:<GB69<
@7RKH4:00401:00889
ACGCTCGACATGCCCAGGTACAGGAG
+
B9:;?@@BBB<==N?BB@BBCDC799
@7RKH4:00404:00898
ACGCTCGACATGCCCAGGTACAGGAG
+
=;;;@ABBBA@@@@:@A=BABCC>AB
@7RKH4:00407:00854
ACAGCTCGACATGCCCAGGTACAGGAG
+
;44444:99>AA??B=;;687@99611
@7RKH4:00407:00879
ACGCTCGACATGCCCAGTACAGGAG
+
9<BBCCCDE<<<CC>CBBABAC=AC
@7RKH4:00408:00869
ACGCTCGACATGCCCAGGTACAGGAG
+
8101>?@>DC:99B:9;89>@9959>
@7RKH4:00410:00885
ACGCTCGACATGCCCAGGTACAGGAG
+
=9:;;@@@BA@@@B>@@=@@AAFFCD
@7RKH4:00413:00892
ACGCTCGACATGCCCAGGTACAGGAG
+
>;8;A@@AEA=<;D>BC>A@ECC@A<
@7RKH4:00415:00871
ACGCTCGACATGCCCAGGTACAGGAG
+
49;;@AABDC>==C?>>5989??<;<
@7RKH4:00418:00893
ACGCTCGACATGCCCAGGTACAGGAG
+
?9;<CCCCCCBBBB@CB>??BCD@B9
@7RKH4:00419:00857
TGATACGTCTCCTTCCTTAGCTTACTTCAGGTGC
+
9444994494:892424:;=>?>A:856//,///
@7RKH4:00420:00874
ACGCTCGACATGCCCAGGTACAGGAG
+
@989484449444;-49899;99844
@7RKH4:00422:00895
ACGCTCGACATGCCCAGGTACAGGAG
+
B9;;@A@AEA?@@B<ACFCCCDDAB<
@7RKH4:00425:00881
ACGCTCGACATGCCCAGGTACAGGAG
+
4834>@AB<=?AAIADB?@?>@@599
@7RKH4:00426:00878
TGATACGTCTCCTTCCTTAGTTACTTCA
+
@BCCBBECCDC@D@C@E?ABB@BEC@CB
@7RKH4:00427:00864
ACGCTCGACATGCCCAGGTACAGGAG
+
@9;<BBABCC;;<B<@>=@@AAICB@
@7RKH4:00427:00883
ACGCTCGACATGCCCAGGTACAGGAG
+
B;<<CCCGCCCCCH@BB=?<B99599
@7RKH4:00427:00899
ACGCTCGACATGCCCAGGTACAGGAG
+
CAABCBBABA999>:?>>ABBDEACC
@7RKH4:00428:00875
ACGCTCGACATGCCCAGGTACAGGAG
+
9989>?@BCBBBBC>AB@<;;?B894
@7RKH4:00428:00881
ACCGCTCGACATGCCCAGGTACAGGAG
+
//,0<>ACEDCAAAA=AA?@BBCCBD?
@7RKH4:00431:00854
ACGCTCGACATGCCCAGGTACAGGAG
+
?=@@B@@ADC:;<B<@@=@ABCDECC
@7RKH4:00431:00884
ACGCTCGACATGCCCAGGTACAGGAG
+
B::;BB@=CC;;<C?BB?BCCDEFC@
@7RKH4:00432:00851
TCTCTATGCGCTCCACATGTCTAAGGT
+
CCBCCC@@ACCCDACDBBBBCBB@C@C
@7RKH4:00433:00850
TACTGAGCTACACACACAGAAAGATTGGTG
+
??ACCBBCBBBBB;;<@@ABC@A@@@E@BB
@7RKH4:00433:00874
ACGCTCGACATGCCCAGGTACAGGAG
+
A?@@CABBCCABBB=CB@BBBED@C?
@7RKH4:00434:00879
GACGCTCGACATGCCCAGGTACAGGAGA
+
9=@@AACCC=<<BBC>BD@CCDDDACA@
@7RKH4:00436:00863
CGTGTCTCTAGGCACAGGATTTGTGTAG
+
BBBBBEECCBBABBBBE@DDB>?==???
@7RKH4:00436:00883
ACGCTCGACATGCCCAGGTACAGGAG
+
@;;;AAAACAAEFE@CB@CBDBBCBB
@7RKH4:00437:00871
ACGCTCGACATGCCCAGGTACAGGAG
+
BBBAB9<<DC<<DGBBB=AAFEEBCA
@7RKH4:00440:00884
ACGCTCGACATGCCCAGGTACAGGAG
+
:97;B<<=KC?==CA<989899>?>@
@7RKH4:00442:00866
CGTGTCTCTAGGCACAGGATTTGTGTAG
+
99999B@A@CCABC=<999991999494
@7RKH4:00442:00868
ACGCTCGACATGCCCAGGTACAGGAG
+
B;;<DBBBDAAACB<>=598>BAAB<
@7RKH4:00443:00886
ACGCTCGACATGCCCAGGTACAGGAG
+
@A@@BBBC=<<BBC=BB?BBCCFCCC
@7RKH4:00443:00889
ACGCTCGACATGCCCAGGTACAGGAG
+
=9:;@@@@DCAAAE@BC?BBCFC@CA
@7RKH4:00445:00863
AGCACTGTAGCTGTCACTAGTTACTTGT
+
8@9999/////6676=9AB995,27*,,
@7RKH4:00448:00898
ACGAGTGCGTTCCCCATGTCGTAGGTACTC
+
=>@A99<@A@6999,9989BBBAC::;<<;
@7RKH4:00400:00923
ACGCTCGACATGCCCAGGTACAGGAG
+
99;<BBBBDCCCBB>BB@CACBBDBA
@7RKH4:00400:00943
ACGCTCGACATGCCCAGGTACAGGAG
+
888;A@@ADCBBBC@AB??BCDD@D?
@7RKH4:00401:00918
TGATGTCTCCTTCCTTAGTTACCTTCAGTGC
+
49988999969249:9:4424824787>B>;
@7RKH4:00408:00904
TACTGAGCTACACACAC
+
??9944944444///,,
@7RKH4:00410:00905
ACGCTCGACATGCCCAGGTACAGGAG
+
=;;;CBBBCB?@@B<@==@AAAABED
@7RKH4:00410:00917
ACGCTCGACATGCCCAGGTACAGGAG
+
9;;<BCCDDCBBBB=BB@CABCC?BB
@7RKH4:00411:00907
ACGCTCGACATGCCCAGGTACAGGAG
+
C;;<DCCCEAAACC@BB?BCCFDACC
@7RKH4:00411:00943
TGATACGTCTCCTTCCTTAGTTACTTCA
+
?@ACB@AAA@B?@8<8<=>@;<>==;=4
@7RKH4:00412:00908
ATCAGACACGGACACAGCAGAACACAC
+
=;@B;;;BCC;<<ECCCCCCC@CBBBC
@7RKH4:00412:00938
ACGCTCGACATGCCCAGGTACAGGAG
+
=;;<CCCCCC@AAGACB>A@CCCADB
@7RKH4:00413:00939
ACGCTCGACATGCCCAGGTACAGGAG
+
9;?@@;<<DCCBCCABC@C@AAE@CA
@7RKH4:00414:00930
TGATACGTCTCCTTCCTTAGCTTACTTCA
+
9<<ABB@@;995961,/78/11;:228>1
@7RKH4:00414:00949
TCTCTATGCGCTCCACATGTCTAAGGT
+
BCBCBBBCBBA@A>BBBBCBBBCAH@C
@7RKH4:00416:00926
ACGCTACCAGGTAAC
+
49.--,,*,,*,222
@7RKH4:00417:00945
ATATCGCGAGGGTA
+
>84444/7///+//
@7RKH4:00421:00930
ATCAGACACGGACACAGCAGAACACAC
+
/0;=89?BBA7;<<<<AACCC@CB???
@7RKH4:00421:00938
ACGCTCGACATGCCCAGGTACAGGAG
+
998;<DBCDCAA>?>21-10111:<>
@7RKH4:00422:00930
ACGCTCGACATGCCCAGGTACAGGAG
+
B9;;CABBBB@@@@<;;;<CDCDADC
@7RKH4:00423:00933
ACGCTCGACATGCCCAGGTACAGGAG
+
>@@BB;<<CCBBBB<@@=@ABCC@CC
@7RKH4:00424:00904
ACGCTCGACATGCCCAGGTACAGGAG
+
=9;<CBBBCC@@@C@CB>BACDDCCC
@7RKH4:00424:00926
ACGCTCGACATGCCCAGGTACAGGAG
+
B9::DABBCCBBBCACBABBBCD@CB
@7RKH4:00424:00941
ACGCTCGACATGCCCAGGTACAGGAG
+
A>@@A9;;BB;;;@<>>=B;=>DCEC
@7RKH4:00426:00943
ACGCTCGACATGCCCAGGTACAGGAG
+
=9;;<@@@@A<91<811-10//67/9
@7RKH4:00427:00925
ACGCTCGACATGCCCAGGTACAGGAG
+
==@@CBBBECBBBB>BB@99<BB@B;
@7RKH4:00428:00936
CGTGTCTCTAGGCACAGGATTTGTGTAG
+
BBBCDDCCDBB?BCC@B@ABG?<<<@AG
@7RKH4:00432:00918
ACGCTCGACATGCCCAGGTACAGGAGA
+
4974499=@A999909><>>A@@@@99
@7RKH4:00438:00921
ACGCTCGACATGCCCAGGTACAGGAG
+
9;@BCBBBCC?@AG@@@>ABCCFBCB
@7RKH4:00438:00936
CGTGTCTCTAGGCACCAGGATTTGTGTAGG
+
9844444444424492442499-//////,
@7RKH4:00440:00908
ATATCGCGAGGGTATGGAAGACTCTATA
+
BABBBCBBBDC@B@==796;@AAB;::?
@7RKH4:00444:00913
ACGCTCGACAATGCCCAGGTACAGGAG
+
?9;<BAABA@>@@BCBGC@CCDDC?B;
@7RKH4:00444:00947
ACGCTCGACATGCCCAGGTACAGGAG
+
AAA=BCCCBBBBBD>BB?BABBDACC
@7RKH4:00447:00903
ACGCTCGACATGCCCAGGTACAGGAG
+
=9;<CCCCDDAAAC>BB89:ACB@C<
@7RKH4:00447:00949
TGATACGTCTCCTTCCTTAGTTACTTCA
+
@=B?>AABBBC@CBC@D@BBB?BBA@BC
@7RKH4:00448:00919
ACGCTCGACATGCCCAGGTACAGGAG
+
8989999;BB@99964;9=9::CACC
@7RKH4:00402:00956
TAGTATCAGTCTCGCCATGACGAAGGTATTCC
+
9;@A-----,,,0065948494424:;44248
@7RKH4:00408:00951
TCTCTATGCGCTCCACATGTCTAAGGT
+
AABCCCCBCCCBB@CCE@@@DBC@BAB
@7RKH4:00410:00989
TACTGAGCTACACACCACAGAAAGATTGGT
+
>>=>99:4449///1,//////+4331373
@7RKH4:00410:00996
ACGCTCGACATGCCCAGGTACAGGAG
+
@9;<CBBBBD@AACBDB@CACEC@C@
@7RKH4:00411:00956
TGATACGTCTCCTTCCTTAGTTACTTCA
+
A=?99=AABBB9=::?BDCDDBCCC?CC
@7RKH4:00412:00963
ACGCTCGACATGCCCCCCCCCCAGTACAGGAGACTATACCCCCCCCC
+
--,,,,/4444//66666666"//,,,//5///68;;4444444444
@7RKH4:00412:00976
ACGCTCGACATGCC
+
943/11//,,,///
@7RKH4:00415:00956
ACGCTCGACATGCCCAGGTACAGGAG
+
=;89@>99<<999B:9969899A?A>
@7RKH4:00416:00974
ATCAGACACGGACACAGCAGAACACAC
+
4:@@BAAAA@<AA<<=EECCC@DCB??
@7RKH4:00420:00999
ACGCTCGACATGCCCAGGTACAGGAG
+
?=AABABBEC?@@B@CBE@>ABB>@;
@7RKH4:00422:00978
ACGCTCGACATGCCCAGGTACAGGAG
+
==@@@BBBDDBBBC>A@?BCBCC@CB
@7RKH4:00422:00985
ATATCGCGAGGTA
+
489988///,*,,
@7RKH4:00425:00983
ACGCTCGACATGCCCAGGTACAGGAG
+
>>?>@B@>?;988>-442434::=@=
@7RKH4:00426:00958
ACGCTCGACATGCCCAGGTACAGGAG
+
9;;<AAHDDAABBHACC>@@AAB;>9
@7RKH4:00426:00970
ACGCTCGACATGCCCAGGTACAGGAG
+
9;?@ACCCDCAAAC<@@?::<BB@A@
@7RKH4:00427:00994
ACGCTCGACATGCCCAGGTACAGGAGAC
+
1/./6,////6/44-4;94344489///
@7RKH4:00428:00982
ACGCTCGACATGCCCAGGTACAGGAG
+
88;<@@BCAAABBC?;;8;:<9CCB@
@7RKH4:00429:00963
ACGCTCGACATGCCCAGGTACAGGAG
+
=9;<<AABDBABCGACD@BBCDC=@<
@7RKH4:00429:00997
ACGCTCGACATGCCCAGGTACAGGAG
+
99899;9>AA<<;C>AA@AB@@A?>9
@7RKH4:00431:00981
TCTCTATGCGCTCCACATGTCTAAGGT
+
?AADCCBBCAABE@C;:;CBBBC@C@A
@7RKH4:00432:00957
ACGCTCGACATGCCAGGTACAGGAG
+
?@@@AA@9911//,//,/.9::=99
@7RKH4:00433:00966
ACGCTCGACATGCCCAGGTACAGGAG
+
;4:;CBCBCC;<;C>;;7;ABAA=@A
@7RKH4:00433:00968
TACACAGAAAGATTGGTGCTGCG
+
8>>>>>99904482424331333
@7RKH4:00434:00957
ATATCGCGAGGGTATGGAAGACTCTATA
+
98;;AAB@BAB;<<AB9<:;?>>77777
@7RKH4:00435:00987
ACGCTCGACATGCCCCCAGGTACAGGAG
+
8;:;@@;;<B;<9AAA0@@?BBCCHCC<
@7RKH4:00436:00970
ACGCTCGAATGCCCAGGTACAGGAGA
+
98;;AAAB?<<<A:@@?<9<>>;:00
@7RKH4:00436:00985
ACGCTCGACATGCCCAGGTACAGGAG
+
=9;<CBABBA@@@@<@BBAABDDAAA
@7RKH4:00437:00981
ACGCTCGACATGCCAG
+
>989999448///,//
@7RKH4:00438:00963
GACGCTCGACATGCCCAGGTACAGGAG
+
2997<BACB<<<@AA>BCA<;=BB@@<
@7RKH4:00439:00957
ACGCTCGACATGCCCAGGTACAGGAG
+
=9;<@ABADEBBB@<>==?:<;C=A@
@7RKH4:00441:00956
CGTGTCTCTAGGCACAGGATTTGTGTAG
+
=9;<BCAAB@@=@B?@@>99919AAABH
@7RKH4:00441:00992
ACGAGTGCGTTCCCCCCCCCCATGTCGTAGGTACTC
+
?@BBBBB>@@5999999999"4444AA9795:999A
@7RKH4:00442:00967
TGATACGTCTCCTTCCTTAGTTACTTCA
+
>@@@@@<<;BB<?:959:>@>?BCBDCA
@7RKH4:00443:00953
ACGCTCGACATGCCCAGGTACAGGAG
+
@;;<BBBBC@;<9@:@@<9899F=AA
@7RKH4:00443:00955
ACGCTCGACATGCCCAGGTACAGGAG
+
49;@AABCCECCBB?CB>??CCC@CC
@7RKH4:00443:00961
ACGCTCGACATGCCCAGGTACAGGAG
+
89?99849B9<;;C<>>?@:<<A@BA
@7RKH4:00445:00959
ACGCTCGACATGCCCAGGTACAGGAG
+
88;;@@ACGB==<B<A>>@;<<C@B@
@7RKH4:00448:00993
TACTGAGCTACACACACAGAAAGATTGGTG
+
?@B>@@AA@@@AB<<=CBAAB=BBB@C@B@
@7RKH4:00403:01043
ACGCTCGACATGCCCAGGTACAGGAG
+
B??AA=99<@@@AC>BB?CBCDCBBB
@7RKH4:00404:01032
ATATCGCGAGAGTATGGAAGACTCTA
+
B<@ADCBCCBCAAABB?B?B@@@BAB
@7RKH4:00405:01000
CGTGTCTCTAGGCACAGGATTTGTGTAG
+
>9;9ABA<<<CAAAAAB?9991999999
@7RKH4:00405:01007
ATCAGACACGGACACAGCAGAACACACA
+
@<@@<<;A>@59494::@@@@>A@9881
@7RKH4:00405:01008
TACACACACAGAAAGATTGGCTGCTGCG
+
8=@;<9??9998858=999<833.....
@7RKH4:00405:01020
ACGCTCGACATGCCCAGGTACAGGAG
+
>9;<CCCCCC;<<D@CB@BBCDDDBB
@7RKH4:00405:01024
ACGCTCGACATGCCCAGGTACAGGAG
+
=;;<BBBCCCCCCB@BA@@ABEBABA
@7RKH4:00409:01008
ACGCTCGACATG
+
=1.///44444/
@7RKH4:00410:01036
ATATCGCGAGGTATGGAAG
+
434444444424:4,*,*,
@7RKH4:00410:01042
ACGAGTGCGTTCCCATGCTCGTAGGTACGTC
+
9<BBA9999959?199989444442344333
@7RKH4:00412:01009
ACGCTCGACATGCCCAGGTACAGGAG
+
49;;A>>@AA@@@C<>=;>899B?CA
@7RKH4:00413:01008
ACGCTCGACATGCCCAGGTACAGGAG
+
9;@@BCCDCCBAAB>BBA?>AEC??;
@7RKH4:00413:01043
ATATCGCGAGGGTATGGAAGACTCTATA
+
=?@@>@@9999-4:988>?B>>>A?>88
@7RKH4:00414:01005
TGATACGTCTCCTTCTTAGCTTGACTTCAG
+
>99499449=@=C@@?@8///,////,/44
@7RKH4:00415:01018
TACTGAGCTACACACCAG
+
>>@@@<:499944/1,/,
@7RKH4:00415:01046
TACTGAGCTACACACCAC
+
14<CB<:9=811/,*)*,
@7RKH4:00418:01032
ACGCTCGACATGCCCAGGTACAGGAG
+
?9:;BBCCEC@@@E@CC?BABCC@CA
@7RKH4:00420:01047
ACGCTCGACATGCCCAGGTACAGGAG
+
==ABB?AACC???B@BB@BABCEABB
@7RKH4:00422:01007
AACGCTCGACATGCCCAGGTACAGGAG
+
1,/./;99=99991<811,10//87/4
@7RKH4:00426:01037
CGTGATCTCGTAGGCACAGGATTTGTGAGAGG
+
411///88/44849344442444-49;44444
@7RKH4:00427:01021
ACGCTCGACATGCCCAGGTACAGGAG
+
>8>B<<;BBCBBBC>@@7979::9?9
@7RKH4:00428:01002
TGATACGTCTCCTTCCTTAGTTACTTCAGT
+
9849949>>??69698@<BBB?BDB=@>99
@7RKH4:00428:01025
ATGCTCGACATGCCCAGGTACAGGAG
+
488@9A=BCC<<;B689>?849?<>>
@7RKH4:00432:01002
ACGCTCGACATGCCCAGGTACAGGAG
+
9;;<BABBCCCBBC@CB@??ADE?AA
@7RKH4:00433:01001
TGATACGTCTCCTTCCTTAGCTTACTTCAG
+
B@@ACFAAABB59:2,17=1/1::77:A94
@7RKH4:00433:01049
ACGCTCGACATGCCCAGGTACAGGAG
+
8@?@@@@GEBBBBCBCB:9;BBA5;;
@7RKH4:00438:01025
TCTCTATGCGCTCCACATGTCTAAGGT
+
9;BBBBCCCCCAA>A;:<CCECC@C>@
@7RKH4:00439:01027
TGATACGTCTCCTTCCTTAGCTTAC
+
B;;<CC=<<AA592/56,////78,
@7RKH4:00441:01014
ACGCTCGACATGCCCAGGTACAGGAG
+
@?@@BECDHCAAAB>CBE?<@AA;>9
@7RKH4:00444:01014
ACGCTCGACATGCCCAGGTACAGGAG
+
>;8;<CBBBCBGCC?<<9;@CCDDDA
@7RKH4:00444:01019
ACGCTCGACATGCCCAGGTACAGGAG
+
B@;<=BBBCB<<<A<@BA<<>FDDBC
@7RKH4:00444:01040
ATATCGCGAGGGTATGGAAGACTCTATA
+
9>>9999999B09444242497;;>?;1
@7RKH4:00445:01001
ACGCTCGACATGCCCAGGTACAGGAG
+
4;;;<BACDCBBBC@CD@@@AA@=@9
@7RKH4:00445:01004
ACGCTCGACATGCCCCCAGGTACAGGAG
+
888;<@>>CH<==DIG3CCBA@CDB?B@
@7RKH4:00445:01046
ACGCTCGACATGCCCAGGTACAGGA
+
9934>999@@9111,/1,/./4424
@7RKH4:00446:01038
ACGCTCGACATGCCCAGGTACAGGAG
+
=9;<BBCECBBBCCBCC@9:<;;799
@7RKH4:00448:01008
ACGCTCGACATGCCCAGGTACAGGAG
+
?9<<CBBADCA@AB<AA=@@ABCCBB
@7RKH4:00449:01020
ACGCTCGACATGCCCAGGTACAGGAG
+
847;>>>@BBAA@@<@A?BABBB>AA
@7RKH4:00408:01075
TACTGAGTCTACACTACC
+
189B94444444444/87
@7RKH4:00409:01066
ATATCGCGAGGGTATGGAAGACTCTATA
+
BBBABBBDCCD?DBBB?C@CCDCCBABB
@7RKH4:00410:01050
ACGCTCGACATGCCCAGGTACAGGAG
+
>;;<BBAAACCCCF@CCBA@ADC@CC
@7RKH4:00412:01066
ATATCGCGAGGGTATGGAAGACTCTATA
+
?AA;<<BDCDEACAAA=A@C@@@A::7=
@7RKH4:00412:01090
ACGCTCGACATGCCCAGGTACAGGAG
+
?@BBCBBBBBAAAC>BC@@@AAA=@B
@7RKH4:00413:01069
ACGCTCGACATGCCCAGGTACAGGAG
+
>989@@@?AA<<>EAHD@CAA<<59>
@7RKH4:00418:01054
ACGCTCGACATGCCCAGGTACAGGAG
+
==?@?>@@BC;<<C>BB@BBCCD?AA
@7RKH4:00418:01055
TACTGAGCTACACACCACGAGAAAGA
+
/44@>944484449;24444444-44
@7RKH4:00419:01087
ACGCTCGACATCGCCAGGTACAGGAG
+
9;@@BAA@911--,*,,*,,/49999
@7RKH4:00427:01053
TACTGAGCTACACACACAGAAAGATTGGT
+
BB?BCBCCBB@:<111//677:=>;<@?A
@7RKH4:00428:01084
ACGCTCGACATGCCCAGGTACAGGAG
+
B@>>BBBCCCBCBBABB@CBCBCCCB
@7RKH4:00434:01056
ACGCTCGACATGCCCAGGTACAGGAG
+
=9;<@@@@CCAAACADB@BCAAA@B9
@7RKH4:00436:01052
TCTCTATGCGCTCCACATGTCTAAGGT
+
4;A;BA@@BB<;<=@@@>?=:;;2424
@7RKH4:00439:01054
ACGCTCGACATGCCCAGGTACAGGAG
+
B9;<B<<<CB@@AA<@@?BBCFFCEA
@7RKH4:00441:01067
ACGCTCGACATGCCCAGGTACAGGAG
+
=9:;B@BBBCCCCC@CC?BABCB>A<
@7RKH4:00445:01053
ACGCTCGACATGCCCAGGTACAGGAG
+
;9349A=@?CBA>C:9954>9??<?9
@7RKH4:00406:01127
ATCAGACACGGACACAGCAGAACACAC
+
BCCB@@@BBB=@@BBABAA@@=ACB??
@7RKH4:00409:01143
ACGCTCGACATGCCCAGGTACAGGAG
+
@@@CBCDCCB??@C@BB@BACDDBCB
@7RKH4:00411:01130
TCTCTATGCGCTCCACATGTCTAAGGT
+
BBCDCBCDCDCBC?BAA:<<BBB=A=@
@7RKH4:00411:01144
ACGCTCGACATGCCCAGGTACAGGAG
+
?@@@CDECCBABBC?BC?BAEBE@CB
@7RKH4:00412:01139
ACGCTCGACATGCCCAGGTACAGGAG
+
9;?@@@@<>?CCCDACC?BBC=<9<B
@7RKH4:00416:01140
CGTGTCTCTAGGCACAGGATTTGTGTAG
+
@@?AADCCCBB@CCCBA><<;7<BBB<=
@7RKH4:00419:01118
ACGCTCGACATGCCCAGGTACAGGAG
+
?@@AACCCCC;;;@<@>=@@A@@@>9
@7RKH4:00421:01112
ATATCGCGAGGGTATGGAAGCACTCTAGTAGA
+
9388894944:6994469988=9773.,,,,,
@7RKH4:00424:01129
ACGCTCGACATGCCCAGGTACAGGAG
+
BAABBBABECABAC?BB@AABCC@CC
@7RKH4:00426:01115
ACGCTCGACATGCCCCCAGGTACAGGAG
+
9;;<CCCCCC9;;CCD3BB?BBCNN?B@
@7RKH4:00426:01120
ACGCTCGACATGCCCAGGTACAGGAG
+
=@@@ACCBB?;<;B<AC@@@ACB=>>
@7RKH4:00427:01134
ACGCTCGACATGCCCAGGTACAGGAG
+
A9;<CCCCCC;<<DCDB@A@<<<?B<
@7RKH4:00428:01104
ACGCTCGACATGCCCAGGTACAGGAG
+
A?>@BBCEDCAAAB?BB=@@DEEBCB
@7RKH4:00430:01146
ACGCTCGACATGCCCAGGTACAGGAG
+
49;;AACCDCAAAC>BB>@@ACG@BB
@7RKH4:00432:01138
ACGCTCGACATGCCCAGGTACAGGAG
+
9;;<CBBCDC:;<C@CG@CCCDCCC;
@7RKH4:00436:01127
AACGCTCGACATGCCCAGGTACAGGAG
+
BA9<<C;;9@@999919@=BBDFCCE@
@7RKH4:00436:01143
AGCTCGACATGCCAGGTACAGGAGACTG
+
ABCCCCCCCBCA<=@=@A?BB=@@BBA@
@7RKH4:00438:01106
ACGCTCGACATGCCCA
+
?;;;BABCCCCCCCAB
@7RKH4:00438:01124
ACGCTCGACATGCCCAGGTACAGGAG
+
A@@@CBBBBB;;<C>CC?BACFD@C@
@7RKH4:00439:01148
ACGCTCGACATGCCCAGGTACAGGAG
+
?;;<CCFCDECBBB?BC@BABCDACB
@7RKH4:00445:01130
ACGCTCGACATGCCCAGGTACAGGAG
+
4989>>9999911858<,/.///594
@7RKH4:00447:01144
ACGCTCGACATGCCCAGGTACAGGAG
+
=9;;@@@ABCA@AA<>>=@?ACE@CA
@7RKH4:00448:01134
ACGCTCGACATGCCCAGGTACAGGAG
+
9;<<AABCDEBBBC@CB@@ACCD@C@
@7RKH4:00449:01136
CGTGTCTCTAGGCACAGGATTTGTGTAG
+
8=@DCBBBCCC@BBB:@?99909@9999
@7RKH4:00400:01167
AGCACTGTAGCTAGTCACTAGTTACG
+
4444944//>>1//82/11:22281/
@7RKH4:00403:01170
TCTCTATGCGCTCCACATGTCTAAGGT
+
9<;BCBCCCDBAC@CCAAABBBB>A7;
@7RKH4:00404:01150
ACGCTCGACATGCCCAGGTACAGGAGA
+
8989>@AEDA<21<811-/.8//,/77
@7RKH4:00409:01160
ACGAGGCGTTCCCCATGTCGTAGGTACTC
+
49?:959>>5999-9@BA@CF<;5:@@@@
@7RKH4:00418:01194
ACGCTCGACATGCCCAGGTACAGGAG
+
9<BBCBCBBB:;;H@BC?BBCCC@CC
@7RKH4:00419:01152
ACGCTCGACATGCCCAGGTACAGGAG
+
@8;;CCCCEDBBBA<;959>>@A@@A
@7RKH4:00420:01160
TCTCTATGCGCTCCCACTATGTCT
+
1/////::B91111+/////84//
@7RKH4:00420:01167
ACGCTCGACATGCCCAGGTACAGGAG
+
=9;<CCCCCCCCBB?BA@BBBCCAC?
@7RKH4:00421:01156
ATATCGCGAGGGTATGGAAGACTCTAT
+
9;AACCC;>@KB@>A>595847?CABB
@7RKH4:00423:01154
AGCTCGCATGCCCAGTACAGGAGACTG
+
499;AABG@AAC@DCCCCEC@C@?@CB
@7RKH4:00423:01168
ACGCTCGACATGCCCAGGTACAGGA
+
=9;<BCBCC<<<AC?CC@CCCCE?A
@7RKH4:00423:01172
[truncated: 893,429 more chars]
