# Supplementary material for: The Sequencing Bead Array (SBA), a Next-Generation Digital Suspension Array
Source: PLoS One. 2013 Oct 7;8(10):e76696. doi: 10.1371/journal.pone.0076696 (PMC3792038; doi:10.1371/journal.pone.0076696)
Supplement: Data S1 — Raw sequencing data files for presented experiments. The compressed file contains a table of content for all files included (0. TOC Supporting Data Files.txt) and raw sequencing data (PGM Torrent Suite run reports, FASTQ files and Sphix generated CSV files) for experiments presented in Figure 2 and Figure 3 (same data set as Figure S1). (ZIP) [file pone.0076696.s001.zip › Supporting Data Files/2. Figure 3 and S1/2.1 Figure 3 and S1 files/2.2 FASTQ/6_OM-1464_TS-342.fastq]

@HQ5WU:00012:00041
ACGAGTGCGTTCCCCATGTCGTAGGTACTC
+
??ABBBAC992999-9@A@@CC@@;?@@>@
@HQ5WU:00016:00041
ACGAGTGCGTTCCCCATGTCGTAGGTACTC
+
9:A:;<>>?@5999,4?@@BCCCC@A;<<B
@HQ5WU:00016:00048
ACGAGTGCGTTCCCCATGTCGTAGGTACTC
+
AA@:9;BC==5999/9@ABCCCCC@B:;;A
@HQ5WU:00017:00039
ACGAGTGCGTTCACCATGTCGTAGGTA
+
9<B<;<BBBB?BCA>ABB??ABBB?;;
@HQ5WU:00018:00008
ACGAGTGCGTTCCCCATGTCGTAGGTACTC
+
>=@@BBA>??5499,9@@@@AACC@CBBCB
@HQ5WU:00020:00009
ACGAGTGCGTTCCCCATGTCGTAGGTACTC
+
49?<;<B@>@5999/9@>>@CBBA?B@@;<
@HQ5WU:00020:00045
ACGAGTGCGTTCCCCATGTCGTAGGTACTC
+
==<B@@@CBC?CCC9CCCCBBAB?@>?9:;
@HQ5WU:00022:00042
ACGAGTGCGTTCCCCATGTCGTAGGTACTC
+
@@@AA<<;99;?AA8ABBC>=<ABB;<<<@
@HQ5WU:00023:00035
ACGAGTGCGTTCCCCATGTCGTAGGTACTC
+
ABBBBBBCAB7;99/99<<ECCCC@@AA@@
@HQ5WU:00024:00047
ACGAGTGCGTTCCCCATGTCGTAGGTACTC
+
??9;;CDCCEBDCC:CBCCBDCBB?@@@BA
@HQ5WU:00027:00010
ACGAGTGCGTTCCCCATGTCGTAGGTACTC
+
?@@B@@@BC=2444/9@@?BCBBB@B<<<A
@HQ5WU:00030:00027
TCTCTATGCGCTCCACATGTCTAAGGTA
+
44449449E<<;B?BBCBBB9942929;
@HQ5WU:00031:00030
AGCACTGTAGCTGTCACTAGTTACTTGT
+
BCBAAAFDAABBBBBB99999599>;99
@HQ5WU:00033:00016
ATATCGCGTACGGGTATGGAAGACTCTATAGAGG
+
4898888//////+///;2459>8:6...3..10
@HQ5WU:00033:00023
ACGAGTGCGTTCCCCATGTCGTAGGTACTC
+
9;C@?@BB@@=@@@6AAABCBBBC@B:<;A
@HQ5WU:00034:00032
ACGAGTGCGTTCCCCATGTCGTAGGTACTC
+
9<<<<<EDDC@ECE:EBBBBBBCB?;;<@A
@HQ5WU:00035:00036
ACAAGTGCGTTCCCCATGTCGTAGGTACTC
+
>@C=8111/6568;6;AADCBBCB8;99@9
@HQ5WU:00036:00008
ACGAGTGCGTTCCCCATTGTCG
+
9<D;:<CB@@5999/9@<ABBB
@HQ5WU:00036:00026
ACGAGTGCGTCCCATGCTCGTAGTACGTC
+
;;/1//////18:;;;44444//////,,
@HQ5WU:00037:00027
TCTCTATGCGCTCCCATGTCTAAGGTACTG
+
ABCCAAAC;;;844-9444;882313448:
@HQ5WU:00038:00033
ATATCGCGAGGGTATGGAAGACTCTATAGAG
+
8:AB@>>A944-4;;A@B@BBA:9::0<,,,
@HQ5WU:00039:00016
ACGAGTGCGTTCCCCATGTCGTAGGTACTC
+
@A@AACBB;;7<AB7CCHCCCCCC@BAAAB
@HQ5WU:00039:00034
ACGAGTGCGTTCCCCATGTCGTAGGTACTC
+
AACBBBDB>;2944/9@@@@CCBA>:;;BC
@HQ5WU:00039:00039
ACGAGTGCGTTCCCCATGTCGTAGGTAACTC
+
9>:449948C;>??49998866/.,./,///
@HQ5WU:00039:00040
ACGAGTGCGTTCCCCATGTCGTAGGTACTC
+
BBB?@>9>895449-49>?@;88>4894<1
@HQ5WU:00040:00007
ACGAGTGCGTTCCCCATGTCGATAGGTACTC
+
1/.//4988>?@@B144>9944443934/7/
@HQ5WU:00041:00032
ACGAGGTGCGTTCCCCATGTCGTAGGTACTC
+
9/4//,///7:;=B;6:211/8;/0,.4444
@HQ5WU:00043:00026
ACGAGTGCGTTCCCCATGTCGTAGGTACTC
+
BBCCCCCCCD=AAA8A<;9BCD?@=@;<<E
@HQ5WU:00043:00034
ACGAGTGCGTTCCCCATGTCGTAGGTACTC
+
?@B??@@C@@=ACB9CCCBBBBBB<>@BBB
@HQ5WU:00047:00013
ACGAGTGCGTTCCCCATGTCGTAGGTACTC
+
1:@A@AAAAC?CBC4<<A<<;110,.////
@HQ5WU:00007:00050
ACGAGTGCGTTCCCCATGTCGTAGGTACTC
+
AAB99<DCCDBEKK:ECAA@BB@B?B<99@
@HQ5WU:00008:00069
ACGAGTGCGTTCCCCATGTCGTAGGTACTC
+
48899944=>5944,44:444887;>9994
@HQ5WU:00010:00082
ACGAGTGCGTTCCCCATGTCGTAGGTACTC
+
9<C;;<<;995999/99>>BA;;;;89994
@HQ5WU:00010:00096
TCTCTATGCGCTCCCACATGTCTGAAGG
+
//////44/6////+//:;444444242
@HQ5WU:00014:00092
ACGAGTGCGTTCCCCATGTCGTAGGTACTC
+
AAABCDBA??5444/9?@?AA>=;<89494
@HQ5WU:00014:00099
ACGAGTGCGTTCCCCATGTCGTAGGTACATC
+
9989A@@;9999992?999:44837344444
@HQ5WU:00015:00081
ACGAGTGCGTTCCCCATGTCGTAGGTACTC
+
9;;@@@>?@>5999/9??>>>99:=>>>B;
@HQ5WU:00016:00076
ACGAGTGCGTTCCCCATGTCGTTAGGTACTC
+
889;;<9@@@5999,44448442431344;;
@HQ5WU:00016:00081
ACGAGTGCGTTCCCCATGTCGTAGGTACTC
+
==<>9;;??@5999-99@@@B@@?=;<<AA
@HQ5WU:00017:00090
ACGAGTGCGTCCCATGCT
+
4901///////8+4444/
@HQ5WU:00018:00070
ACGAGTGCGTTCCCCATGTCGTAGGTACTC
+
:@@@BB==>>6999-9>999>110;:1///
@HQ5WU:00019:00078
ACGAGTGCGTTCCCATTGTCGTAGGTACTC
+
==899999>>699149244=944;@8<;<@
@HQ5WU:00019:00079
ACGAGTGCGTTCCCCATGTCCGTAGGTACTC
+
9;@;;<CB@@5999/9@@AE@CBBB?CDCCB
@HQ5WU:00021:00085
ACGCTCGACATGCCCAGGTAACAGGAGA
+
89>>>>B999@911,11,10,///7899
@HQ5WU:00022:00086
ACGAGTGCGTTCCCCATGTCGTAGGTACTC
+
9;@@@A@@>@;??>/99@@AAAA@=;<<B?
@HQ5WU:00022:00090
ACGAGTGCGTTCCCCATGTCGTAGGTACTC
+
49@A>>99996499,9;DBAA;<;=899@@
@HQ5WU:00023:00066
ACGAGTGGGTTCCCCATGTCGTAGGTACTC
+
BB<:4899195999,449;??BBC<<=CCC
@HQ5WU:00025:00054
ACGAGTGCGTTCCCCATGTCGTAGGTACTC
+
9;>;89<<;B?CCC:FA<<<BA@@@AAAAC
@HQ5WU:00025:00069
TAGTATCAGCCTCCGCCATGACGAA
+
///6><9;;4699;==@91//81/,
@HQ5WU:00025:00081
CGTGTCTCTAGGCACATGGATTTTGTGTAGA
+
ABBCCBBB@;<59<11//7////*//879=A
@HQ5WU:00025:00095
ACGAGTGCGTTCCCCATGTCGTAGGTACTC
+
?>BBBBB>?C5999/9@@ABBBBA?;<<<<
@HQ5WU:00026:00057
TACTGAGCTACCACACACAGAAAGATTGGT
+
@499>99844424:9:ACCBBB899;:;57
@HQ5WU:00026:00094
ACGAGTGCGTTCCCCATGTCGTAGGTACTC
+
8>>>>A@>>?6999,49>>A@@@@?@<<<@
@HQ5WU:00027:00061
ACGAGTGCGTTC
+
?BBB;;;B>>59
@HQ5WU:00028:00097
ACGAGTGCGTTCCCCATGTCGTAGG
+
??BBAA=:>@5999,9999@=@=>?
@HQ5WU:00029:00078
ACGAGTGCGTTCCC
+
=@;99<BBBB@BBB
@HQ5WU:00030:00067
TACTGAGCTACCACACATCAGAAAGATTGGT
+
<<<99A@////56644444:444-44;2424
@HQ5WU:00030:00075
ACGAGTGCGTTCCCCATGTCGTAGGTACTC
+
@@;??@@@@@;???/99@@AA@@@?@AAC@
@HQ5WU:00030:00098
ACGAGTGCGTTCCCCATGTCGTAGGTACTC
+
@?BB@@@A>>;?@@/9<AAA@>>>;899>>
@HQ5WU:00032:00082
ACGAGTGCGTTCCCCATGTCGTAGGTACTC
+
9;A;;<A@?@5999/9@@@CC;;:;:99>>
@HQ5WU:00033:00054
ACGAGTGCGTTCCCCATGTCGTAGGTACTC
+
?BACBCCBBA699449@>9@@;;;<?@BCC
@HQ5WU:00033:00068
ACGAGTGCGTTCC
+
BA@BAAA>==599
@HQ5WU:00034:00073
ACGAGTGCGTTCCCCATGTCGTAGGTACTC
+
@@BBBBB@>>;??>4?AAAAB;::>:;<BA
@HQ5WU:00035:00051
GACGAGTGCGTTCCCCATGTCGTAGGTACTC
+
@BBB?>=@@@A>ABB7BA@@BBBBB=@@BA@
@HQ5WU:00037:00071
ACGAGTGCGTTCCCCATGTCGTAGGTACTC
+
BBCBDHGBC@5999/99??ABCDD@BCCCB
@HQ5WU:00037:00096
ACGAGTGCGTTCCCCATGTCGTAGGTACTC
+
AABB?@@???5999,9?@?BCBBB>;;<A@
@HQ5WU:00038:00062
ACGAGGTGCGTTCCCCATGTCGTAGGTACTC
+
81<--+-,,,,*/88*/9999;943934494
@HQ5WU:00038:00075
ACGAGTGCGTTCCCCATGTCGTAGGTACTC
+
BBBBBB>=@@7;9;4;ABBCCBBA@99<BA
@HQ5WU:00039:00062
ACGAGTGCGTTCCCCATGTCGTAGTATC
+
=B??99<;;B<@@>4?@1--,,,,,,//
@HQ5WU:00043:00064
ACGAGTGCGTTCCCCATGTCGTAGGTACTC
+
BBA@?@BBBD@CHN:DB;;;@>>>;899?>
@HQ5WU:00043:00082
ACGAGTGCGTTCCCCATGTCGTAGGTACTC
+
?@BCCCCB@92999/;@@@CCCBB@?@;;;
@HQ5WU:00044:00054
ACGAGTGCGTTCCCCATGTCGTAGGTACTC
+
9<ABBB;;9A5999/9999?8;9;5749>4
@HQ5WU:00045:00079
ACGAGTGCGTTCCCCATGTGTAGGTACTC
+
DACCCB<;;><@AB7BBDCB<<;?;9999
@HQ5WU:00046:00061
ACGAGTGCGTTCCCCATGTCGTAGGTACTC
+
BBBBBB==>>5999/9@@@AA<98<;<<BA
@HQ5WU:00048:00094
ACGAGTGCGTTCCCCATGTCGTAGGTACTC
+
BBB<;<CCBC=@@@6A?AAB<<<B>89999
@HQ5WU:00049:00099
TAGTATCAGCTCCGCCATGACGAAGGTAT
+
99444494444424489///866,/,//,
@HQ5WU:00004:00147
ACGAGTGCGTTCCCCATGTCGTAGGTACTC
+
?@ABBBABBC@DCC9CCC;;;898<899>8
@HQ5WU:00005:00114
ACGAGTGCGTTCCCCATGTCGTAGGTACTC
+
>@>;;<<;;B?BBC9DAA<<<@A>;89994
@HQ5WU:00011:00124
ACGAGTGCGTTCCCCATGTCGTAGGTACTC
+
BB<99;@@@A?CEGDICCCCB>=>;89911
@HQ5WU:00011:00139
ACGAGTGCGTTCCCCATGTCGTAGGTACTC
+
=@@@@A;<<CACCC9A@B>?9987134444
@HQ5WU:00013:00109
ACGAGTGCGTTCCCCATGTCGTAGGTACTC
+
BB@BB?;;<B@FLK:GBBA>?111,011//
@HQ5WU:00014:00100
ACGAGTGCGTTCCCCATGTCGTAGGTACTC
+
??B@?B;;=CBEEK9B?CBCB;;;=89999
@HQ5WU:00016:00110
ATCAGACACTCGGACACA
+
98789//////6,//994
@HQ5WU:00016:00117
ACGAGTGCGTTCCCCATGTCGTAGGTACTC
+
=B@@@@A122:<>>+1/1984483134494
@HQ5WU:00026:00100
ACGAGTGCGTTCCCCATGTCGTAGGTACTC
+
9;;@@@9;9A<@@A7BAABBHBAA=?@@@>
@HQ5WU:00029:00117
ACGAGTGCGTTCCCCATGTCGTAGGTACTC
+
4::@8999895999,9==>999>@<@AAAC
@HQ5WU:00029:00134
TCTCTATGCGCTCCACATGTCTAAGGTA
+
@>>A;9<<;::9;599449994964:9=
@HQ5WU:00037:00112
ACGAGTGCGTTCCCCTACTGTTCGTATGGTACTTC
+
943444449=<=AA,44494424449442344424
@HQ5WU:00040:00116
ACGAGTGCGTTCCCCATGTCGTAGGTACTC
+
?@BBBB<;;><>>@6ABCCCBBBC@>AACB
@HQ5WU:00044:00134
ACGAGTGCGTACCCATGCT
+
49984,,,,,,,0002/44
@HQ5WU:00044:00139
ACGAGGTGCGTTCCCCATGTCGTAGGTACTC
+
4/.//,//666,444,4??@BCA@@>?9999
@HQ5WU:00048:00147
ACGAGTGCGTTCCCCATGTCGTAGGTACTC
+
9;?@@BC@?C2444/9ABACCCDD@B;<<C
@HQ5WU:00011:00179
ACGAGTGCGTTCCCCATGTCGTAGGTACTC
+
=@=99<CBCB>BBB9BBCBBBDBA?>?A@B
@HQ5WU:00011:00193
ACGAGTGCGTTCCCCATGTCGTAGGTACTC
+
BCCBBB::<B>AAB7;<BABBBBA=8<9>>
@HQ5WU:00033:00166
ACGAGTGCGTTCCCCATGTCGTAGGTACTC
+
?@BCBB<<<C?DAD/9999@?99;=@?@@>
@HQ5WU:00033:00191
ACGAGTGCGTTCCCCATGTCGTAGGTACTC
+
?@B:;<<;;A<;BB6A@>@@9998589898
@HQ5WU:00035:00161
ACGAGTGCGTTCCCCATGTCGTAGGTACTC
+
BBBBB@>8?@6999/9>>?CCCBB?BB@@@
@HQ5WU:00036:00156
ACGAGTGCGTTCCCCATGTCGTAGGTACTC
+
>@@ABB;99@5999/9@BBCCAA@B@AA@C
@HQ5WU:00036:00188
ACGAGTGCGTTCCCCATGTCGTAGGTACTC
+
?@BAABBBBC@CBB9B@@@A>998;899>>
@HQ5WU:00038:00196
ATCAGACAAGGACACAGCAGAACACACA
+
488?@ABA=@<9994?>=AAG@BBB@??
@HQ5WU:00039:00158
ACGAGTGCGTTCCCCATGTCGTAGGTACTC
+
ABB?@A@@>C5999/9>>@CHAA@@ABBBC
@HQ5WU:00040:00185
ACGAGTGCGTTCCCCATGTCGTAGGTACTC
+
BBDBBB>==>5999/9@ABCCCCCBC9<;B
@HQ5WU:00042:00154
ACGAGTGCGTTCCCCATGTCGTAGGTACTC
+
@A?BBC=8>@5999/9A@ACDBA@;?;<<A
@HQ5WU:00045:00187
ACGAGTGCGTTCCCCATGTCGTAGGTACTC
+
>@?99<<A?@5<9</9?@@CCB@B@:;<AC
@HQ5WU:00045:00188
ACGAGTGCGTTCCCCATGTCGTAGGTACTC
+
CBB99;B>?C5999/9>>@CDBBB?B@@@B
@HQ5WU:00046:00152
ACGAGGTGCGTTCCCCATGTCGTAGGTACTC
+
/////,449=>;@A?2?999>994<;3449=
@HQ5WU:00046:00188
ACGAGTGCGTTCCCCATGTCGTAGGTACTC
+
===:;<AB@@5999/9@@ACCCCC@ABBBB
@HQ5WU:00008:00238
ACGAGTGCGTTCCCCATGTCG
+
9;8@B@884;2999,444/7/
@HQ5WU:00014:00213
TAGTATCAGCCTCGCCATGACGAAGGTATTCC
+
//879>AABB>BBCC@BBBA@AA>B@<<<=A<
@HQ5WU:00020:00228
ACGAGTGCGTTCCCCATGTCGTAGGTACTC
+
=BB@?ADCCC>BBB4<9A@@A@AB7;99>=
@HQ5WU:00025:00231
ACGAGTGCGTTCCCCATGTCGTAGGTACTC
+
??B>>@@@@A>ADD4<9>999993134444
@HQ5WU:00031:00208
CGTGTCTCTTACGGACACA
+
4444444//,/88,1/222
@HQ5WU:00043:00215
ACGAGTGCGTTCCCCATGTCGTAGGTACTC
+
9:B@?@A@@@;@>>/99<;CCCCCB@AAAB
@HQ5WU:00048:00214
AAGCACTGGTAGCTGTCATAGTTACTTGT
+
1,//////,44444449>=9999433134
@HQ5WU:00007:00259
ACGAGTGCGTTCCCCATGTCGTAGGTACTC
+
AB@A@ABBAA@BKK9AAAA>>998488498
@HQ5WU:00014:00252
ACGAGTGCGTTCCCCATGTCGTAGGTACTC
+
@A@@@CBBAA>AAA6A@A@@?998689494
@HQ5WU:00041:00296
ACGAGTGCGTTCCCCATGTCGTAGGTACTC
+
>@B@AADCCC?BBB9BAAA?B@??=?@>A>
@HQ5WU:00004:00337
TACTGAGCTACAACACAACAGAAAGATTGGTGC
+
A@@ACCC<<<11,1///,4444858971759<6
@HQ5WU:00007:00326
ACGAGTGCGTTCCCCATGTCGTAGGTACTC
+
BBBCCA<9995999/94999/11.3./,2,
@HQ5WU:00023:00307
ACGAGTGCGTTCCCCATGTCGTAGGTACTC
+
=BB??@B@@>;@>@4@@@B@;99?589999
@HQ5WU:00040:00311
TACTGAGCTACACACAC
+
C@B<=<CBB;<<A@A<;
@HQ5WU:00040:00346
ACGAGTGCGTTCCCCATGTCGTAGGTACTC
+
BA?BBBB@AB8;;;4<BBBCE@@?>:;9@>
@HQ5WU:00004:00395
ACGAGTGCGTTCCCCATGTCGTAGGTAACTC
+
@A@;99999969BC9ABA=994439342444
@HQ5WU:00011:00353
ACGAGTGCGTTCCCCATGTCGTAGGTACTC
+
AAB??@;;@CACDC9CCCBBBBBB@<@@B=
@HQ5WU:00048:00381
ACGAGTGCGTTCCCCATGTCGTAGGTACTC
+
=?;ABCBA@C2444/9@ABDCCCC?>??BB
@HQ5WU:00048:00385
TCTCTATGCGCTCCCACATGTCTGAAGGTAC
+
//////4494444;694:4:44444242444
@HQ5WU:00020:00409
ACGAGTGCGTTCCCCATGTCGTAGGTACTC
+
9;BCBBBAA?5999/9@@@ACCAA=;;<<B
@HQ5WU:00035:00412
ACGAGTGCGTTCCCCATGTCGTAGGTACTC
+
==B?9;<BBDBDGC9DACBBCA@@<:;<;9
@HQ5WU:00006:00463
ACGAGTGCGTTCCCCATGTCGTAGGTACTC
+
9;@B;<<BA@5999/9ABACB@@@?@@AC@
@HQ5WU:00024:00457
ATATCGCGACGGGTATGGAAGACTCTATAG
+
98BAAAA@:444-444;:@8:444433...
@HQ5WU:00040:00476
ACGAGTGCGTTCCCCATGTCGTAGGTACTC
+
<;CB@>@>9959@@4@@@@@@>>>;899@9
@HQ5WU:00041:00497
ACGAGTGCGTTCCCCATGTCGTAGGTACTC
+
=@?99;999@5999,9@A>@A@@@?;<<A@
@HQ5WU:00043:00495
ACGAGTGCGTTC
+
@@@99;<>>@59
@HQ5WU:00036:00638
ACGAGTGCCGTTCCCCATGTCGTAGGTACTC
+
?A;//111,/87888119=>=;998589/1/
@HQ5WU:00038:00605
ACGAGTGCGTTCCCCATGTCGTAGGTACTC
+
8;@@;<<HBC@CCC9C<<;BBAAA>?<999
@HQ5WU:00045:00632
AGCACTGTAGCTCGTCACTAGTTACTTGTG
+
9>9444:776//////48949;2//6,//0
@HQ5WU:00028:00697
ACGAGTGCGTTTTTTTTTTTTTTTTTCCCCATGTCGTAGGTACTC
+
AA<999@A99999998444444444"444,4;@BB@BBD@B@@@B
@HQ5WU:00041:00689
ACGAGTGCGTTCCCCATGTCGTAGGTACTC
+
9;BB@@ABBB?DDD4<<AABBCBA>AB<;9
@HQ5WU:00049:00681
ACGAGTGCGTTCCCCATGTCGTAGGTACTC
+
99AA@AAABB@CCC7<<@@B@A@BGBBCCB
@HQ5WU:00029:00735
ACGAGTGCGTTCCCCATGTCGTAGGTACTC
+
=?=:;=CBABCBAA4<;>>@B<;;=?9<<@
@HQ5WU:00035:00730
ACGAGTGCGTTCCCATGTCGTATGGTACTC
+
11./////;;244-4444898///546///
@HQ5WU:00039:00723
TCTCTATGCGCTCCACATGTCTAAGGTA
+
@AACBA=B<<9>A5999444?@B>B@;<
@HQ5WU:00041:00714
ACGAGTGCGTTCCCCCATGTCGTAGGTACTC
+
943444444924444+44449444313:998
@HQ5WU:00041:00742
ACGAGTGCGTTCCCCATGTCGTAGGTACTC
+
=?;?9;9@@@<A@A7G<<<CBBBC?@AANA
@HQ5WU:00041:00746
CGTGTCTCTACGGCACAGGATTTTGTGTAGAG
+
//11?:?@C=;<?BB@@;:4449,444444;8
@HQ5WU:00045:00746
TACTGAGCTTACCA
+
9;;44;B//,//7/
@HQ5WU:00045:00748
AAGCGAGGTGCGTTCCCCGATGTCGTGAGGTACTC
+
,*,,,,,*449;;2444,4444/////.664688;
@HQ5WU:00046:00737
ACGAGTGCGTTCCCCATGTCGTAGGTACTC
+
8;898>>>898>@@4A9;9>@@A@=;<<B>
@HQ5WU:00049:00728
ACGAGTGCGTTCCCCATGTCGTAGGTACTC
+
BBB99;@@@@=ACC:A@@B@@A@C>ABCCC
@HQ5WU:00027:00761
ACGAGTGCGTTCCCCATGTCGTAGGTACTC
+
FCCBCCCCCA=@@=4?>9<;@@AB=;<<@>
@HQ5WU:00027:00770
ACGAGTGCGTTCCCCATGTCGTAGGTACTC
+
=>?98<@;;;@CDC:CDC<<<BB@>ACBBB
@HQ5WU:00028:00771
ACGAGTGCGTTCCCCATGTCGTAGGTACTC
+
BCBBBB?=>C5999/9@?>>B;<;=?>9<9
@HQ5WU:00036:00755
ACGAGTGCGTTCCCCATGTCGTAGG
+
;<B@9999982444,4444444431
@HQ5WU:00045:00763
ACGAGTGCGTTCCCCATGTCGTAGGTACTC
+
9<DCBA<<<<:=CK9CBEBA@9984899>>
@HQ5WU:00045:00767
ACGAGTGCGTTCCCCATGTCGTAGGTACTC
+
?@AB@AABCB>@@A8CCBBCC@@A?BBABA
@HQ5WU:00050:00047
ACGAGTGCGTTCCCCATGTCGTAGGTACTC
+
BBA@?ACBBB8;;95;BBDB@@BB@B???B
@HQ5WU:00051:00026
CGTGTCTCTAGGCACAGGATTTTGTGTAG
+
A@CCA?:11/6769944244::2:99444
@HQ5WU:00051:00047
ACGAGTGCGTTCCCCATGTCGTAGGTACTC
+
BABBBBDA;;2444/9B>@@BBCC@B<<<A
@HQ5WU:00052:00045
ACGAGTGCGTTCCCCATGTCGTAGGTACTC
+
BB@;;<CBCC@BBB9CBBBA@==717999?
@HQ5WU:00052:00048
ATATCGCGAGGGTATGGAAGACTCTATAGAG
+
9;==111:?::?99492454??????=77/0
@HQ5WU:00054:00011
ACGAGTGCGTTCCCCATGTCGTAGGTACTCA
+
9;?AA@@@@@5999/99B?ABBBA@?@<<11
@HQ5WU:00054:00046
ACGAGTGCGTTCCCCATGTCGTAGGTACTC
+
@C>@ACBBBE@BBB9GCBDDBBAA>?BBBC
@HQ5WU:00055:00027
ACGAGTGCGTTCCCCATGTCGTAGGTACTC
+
B??A::<CCC?BBC9C@AAFBAAC?BB;;<
@HQ5WU:00055:00049
ACGAGTGCGTTCCCCATGTCGTAGGTACTC
+
?A=@@@>>>@5999/<BDCECCCC@ACCCB
@HQ5WU:00057:00014
ACGAGTGCGTTCCCCATGTCGTAGGTACTC
+
49?;;9@?>>;?>@4ABBBBB>;797111;
@HQ5WU:00057:00037
CGTGTCTCTTACGG
+
////444442444:
@HQ5WU:00057:00041
ACGAGTGCGTTCCCCATGTCGTAGGTACTC
+
BBB::;BCBB=A@@8A=>?BBCCC@A?AAD
@HQ5WU:00061:00009
ACGAGTGCGTTCCCCATGTCGTTAGGTACTC
+
:;9@99994@5444,44/////,/43./198
@HQ5WU:00061:00027
ACGAGTGCGTTCCCCATGTCGTAGGTACTC
+
=@CCBB@@@;299;4<BBCCCBCB?BBABA
@HQ5WU:00061:00036
ACGAGTGCGTTCCCCATGTCGTAGGTACTC
+
BBBACDCBAA?BCC:CCCBBCCCB@CAA@B
@HQ5WU:00061:00043
ACGAGTGCGTTCCCCATGTCGTAGGTACTC
+
BA=?9;<ACDACCC:IBBBA=A??;?@@@@
@HQ5WU:00062:00022
ACGAGTGCGTTCCCCATGTCGTAGGTACTC
+
BBCCCD<=<CACHH9EA@A?99987784>=
@HQ5WU:00062:00041
ATATCGCGAGGGTATGGAAGACTCTAATAGAG
+
=>9<<B@B;;90999959;9940..0,.5336
@HQ5WU:00063:00006
ACGAGTGCGTTCCCCATATCGTAGGTACTC
+
89?@>>>>996999,//1////48<:99D;
@HQ5WU:00064:00030
ACGAGTGCGTTCCCCATGTCGTAGGTACTC
+
49@;;<BAA@=AA@6ABA@A@9985899@?
@HQ5WU:00065:00010
ACGAGTGCGTTCCCCATGTCGTAGGTAC
+
=>??A;=<9B@ACH7;4://///.6.//
@HQ5WU:00065:00030
ACGAGTGCGTTCCCCATGTCGTAGGTACTC
+
88??@>>A@@>AHH:IDC@@;;<A>;<<C>
@HQ5WU:00065:00034
TGATACGTCTCCTTCCTTAGTTACTTCAG
+
@>>@9999984248924244429=9:@@:
@HQ5WU:00065:00043
ACGAGTGCGTTCCCCATGTCGTAGGTACTC
+
89948A>=892999,4444A=@>>489>>>
@HQ5WU:00066:00012
ACGAGTGCGTTCCCCATGTCGTAGGTACTC
+
:<CBBBCCBA6999/9?A@CBBCC@C;>;C
@HQ5WU:00067:00004
ACGAGTGCGTTCCCCATGTCGTAGGTACTC
+
BBBBBB?;::5499/9>>>ABBAA=?@@AA
@HQ5WU:00068:00008
ACGAGTGCGTTCC
+
9;BB@@@@>@;>>
@HQ5WU:00071:00004
ACGAGTGCGTTCCCCATGTCGTAGGTACTC
+
?AB@@ABC@C5999/9>@@CA@@?>;<=BA
@HQ5WU:00071:00005
ACGAGTGCGTTCCCATGTCGTAGGTACTC
+
9<C@AACDCCACC?EBCCBC<<;=;<9B9
@HQ5WU:00071:00012
ACGAGTGCGTTCCCCATTCGTAGGTACTC
+
BCABDDCBBB>AAA7@?;>944493:4=9
@HQ5WU:00071:00019
ACGAGTGCGTTCCCATGCATCGTAGGTACGTAC
+
9999484444244-4/7////////,4944444
@HQ5WU:00071:00046
TCTCTATGCGCTCCACATGTCTAAGGTA
+
;BACDD@AADFBB?B44999=4424244
@HQ5WU:00072:00011
ACGAGTGCGTTCCCCATGTCGTAGGTACTC
+
9;CCBBBA;;2444/9@@@@BAA@>;<<A>
@HQ5WU:00073:00017
ACGAGTGCGTTCCCCATGTCGTAGGTACTC
+
8>>@@@A@@B>BAA6A>>@@AAAB=;<<A@
@HQ5WU:00074:00038
ACGAGTGCGTTCCCCATGTCGTAGGTACTC
+
@BABBCCB@;2444/9?ABCBCBB@BBBCC
@HQ5WU:00075:00036
ACGAGTGCGTTCCCCATGTCGTAGGTACTC
+
=?;?>@@@@B>BBB9BBAAB<;<?=@@ACB
@HQ5WU:00076:00036
ACGAGTGCGTTCCCCATGTCGTAGGTACTC
+
?@B?@@BC996<A@4BAAA@>>>>;899>9
@HQ5WU:00077:00039
ACGAGTGCGTTCCCCATGTCGTAGGTACT
+
49?999994429AA8CC:>>----+-,,6
@HQ5WU:00078:00036
TCTCTATGCGCTCCCACATGTCTGAAGGTACT
+
44444444944444-4:;88>>1//,/,//64
@HQ5WU:00080:00031
ACGAGTGCGTTCCCCATGTCGTAGGTACTC
+
BBA??@CA;;2444/9AAAACC@@=@AAAA
@HQ5WU:00081:00030
TGATACGTCTCCTTCCTTAGTTACTTCAG
+
BBBB9;9@99969<@=@@B<<;<BB<AA;
@HQ5WU:00082:00013
ACGAGTGCGTTCCCCATGTCGTAGGTACTC
+
=@ABBDCCCC;=994?=>=@@998;899@@
@HQ5WU:00082:00024
ACGAGTGCGTTCCCCATGTCGTAGGTACTC
+
=@@@@BBBAB=@@@6A>BBC@@A?589894
@HQ5WU:00082:00031
ACGAGTGCGTTCCCCATGTCGTAGGTACTC
+
??>B?@@CBB?BBB9CBBBCBBBA@?@@@>
@HQ5WU:00083:00004
ACGAGTGCGTTCCCCATGTCGTAGGTACTC
+
49?BBBBDCB=@>>/9999A999><894@=
@HQ5WU:00086:00014
TGATACGTCTCCCTTCCTTAGTTACTTCAGT
+
BA>999998444-49:8988894496,////
@HQ5WU:00051:00063
ACGAGTGCGTTCCCCATGTCGTAGGT
+
9>8899844424>A1:9411///.,.
@HQ5WU:00052:00093
ACGAGTGCGTTCCCCATGTCGTAGGTACTC
+
B@><<<<<>B@CFC9CBCA@B>>?589898
@HQ5WU:00053:00066
ACGAGTGCGTTCCCCATGTCGTAGGTACTC
+
?@CCBEB@@C5999/9@ABCBBBC?;<<BA
@HQ5WU:00053:00086
ACGAGTGCGTTCCCCATGTCGTAGGTACTC
+
@AABBA@;995999/9A>@ACBB@?@@@>>
@HQ5WU:00053:00093
TAGTATCAGCCTCGCCATGACGAAGGTATTCC
+
449999C<=<@BGDCACBB?BBB@C@BCC@E@
@HQ5WU:00058:00050
ACGAGTGCGTTCCCCATGTCGTAGGTACTC
+
BABBBBCBBB?EBB9E@@@BBBBB@:;<BB
@HQ5WU:00059:00053
TCTCTATGCGATGTCTAAGGTACTG
+
A@AAGBAAADAAABBAB@B@??A;8
@HQ5WU:00060:00051
ACGAGTGCGTTCCCCATGTCGTAGGTACTC
+
=@?@99999>;@BB6AAA@>A998589999
@HQ5WU:00062:00095
ACGAGTGCGTTCCCCATGTCGTAGGTACTC
+
=@:<<AABA@;@AA4<<BBBCA@@?@@@AA
@HQ5WU:00063:00061
ACGAGTGCGTTCCCCATGTCGTAGGTACTC
+
>@A@>@@@>>;>>?4?>@@AA@AA>;<<A?
@HQ5WU:00063:00094
ACGAGTGCGTTCCCCATGTCGTAGGTACTC
+
=@@B@C;99959>?/99@>>@;;8<>>>?9
@HQ5WU:00065:00052
ACGAGTGCGTTCCCCATGTCGTAGGTACTC
+
BBAA?@@@>@599;4<ABCCCCCC<7;<A?
@HQ5WU:00067:00076
TCTCTATGCGCTCCCACATGTCTAAGGTACTG
+
////6//4/////8+//?44494424244:94
@HQ5WU:00069:00053
ACGAGTGCGTTCCCCATGCTCGTAGGTACGTC
+
9;99999>995999,////////06568///6
@HQ5WU:00074:00074
ACGAGTGCGTTTCCCCATGTCGTAGGTACTC
+
=BB?@ACCBCC>BBB8AACCCCCCC=@A@A?
@HQ5WU:00077:00057
TGATACGTCTCCCTTCCTTAGTTACTTCAGTGC
+
=>>>99999999-92424:449<@@9;?=444/
@HQ5WU:00080:00058
TCTCTATGCGCTCCACATGTCTAAGGTAC
+
BCCEDC::<CCBB>C<<<99@11,/,///
@HQ5WU:00080:00062
ACGAGTGCGTTCCCCATGTCGTAGGTACTC
+
>?BBBB@>>@5999-9BBAAB@>>58999>
@HQ5WU:00080:00095
TCTCTATGCGCTCCACATGTCTAAGGTAC
+
B@AADCCCCAABB9;<BA@@@99248944
@HQ5WU:00080:00097
ACGAGTGCGTTCCCCATGTCGTAGGTACTC
+
?@@BB@AABCACIH9DACBBA@@?7;<BCB
@HQ5WU:00081:00092
ACGAGTGCGTTCCCCATGTCGTAGGTACTC
+
9;B@;;<BBB?CBB9CA@@A@>>@6899@@
@HQ5WU:00081:00097
ACGAGTGCGTTCCCCATGTCGTAGGTACTC
+
=?@<;<A@?>5999/9>>@DDDBBB;<<AA
@HQ5WU:00083:00053
ACGAGTGCGTTACCCATGTCGTAGGTACTC
+
9<BCBA@A;;;<CH@DCCCCBA@@;:;;>>
@HQ5WU:00083:00074
ACGAGTGCGTTCCCCATGTCGTAGGTACTC
+
BBBBAADCCB7;;;4<BCCCBBBA6899@?
@HQ5WU:00085:00060
ACGAGTGCGTTCCCCATGTCGTAGGTACTC
+
ACCBBCDBBA;===6AACCCA@AC@CBBCA
@HQ5WU:00086:00090
ACGAGTGCGTTCCCCATGTCGTAGGTACTC
+
?B>@@BB@AA;@@@4;<BCCB<<;=89999
@HQ5WU:00087:00053
ACGAGTGCGTTCCCCATGTCGTAGGTACTC
+
49>9949;;;2444,44;944443934494
@HQ5WU:00089:00060
ACGAGTGCGTTCCCCATGTCGTAGGTACTC
+
9<@BBB@@@B=@@A6A@BBB<<<@@?>@A9
@HQ5WU:00089:00078
ACGAGTGCGTTCCCCATGTCGTAGGTACTC
+
997?999>>>;>@@4AAA>>9998588444
@HQ5WU:00091:00084
ACGAGTGCGTTCCCCATGTCGTAGGTACTC
+
B@@BBBBBCCBCDC:D=?<BCAAB=899?>
@HQ5WU:00092:00096
ATATCGCGTACGGGTATGGAAGACTCTATAGA
+
8884449444444-449;2454448433.4..
@HQ5WU:00093:00097
ACGAGTGCGTTCCCCATGTCGTAGGTACTC
+
?@ABBBCC@?2444/99@ABDBCC?B<=<B
@HQ5WU:00095:00052
ACGAGTGCGTTCCCCATGTCGTAGGTACTC
+
9;A;99>>?>5999,49@>>://.4.//66
@HQ5WU:00095:00060
ACGAGTGCGTTCCCATGATCGTAGGTACTC
+
4974949889244-/////66644244494
@HQ5WU:00096:00067
ACGAGTGCGTTCCCCATGTCGTAGGTACTC
+
>?;@=@>;;>-111*1/8:99;:3488499
@HQ5WU:00099:00082
ATATCGCGAGGGTATGGAAGACTCTATAG
+
?BBBBCE::<D?B@@@=A?ACCCCBB:::
@HQ5WU:00050:00146
ATATCGCGAGGGTATGGAAGACTCTATAG
+
9;@@AC@@AFA:>C>@=A?ABBAB@?>><
@HQ5WU:00054:00121
ACGAGTGCGTTCCCCATGTCGTAGGTACTC
+
B>9;;BBACAACDD:DAA;;<@>?4:<<@>
@HQ5WU:00058:00149
ACGAGTGCGTTCCCCATGTCGTAGGTACTC
+
BBAB??@@>>5999/9AACDCDCC@CBB;;
@HQ5WU:00059:00104
ACGAGTGCGTTCCCCATGTCGTAGGTACTC
+
BBCABBBBBA79994<BBCCBBBB@ABBCC
@HQ5WU:00064:00107
CGTGTCTCTAGGCACAGGATTTTGTGTAGAGG
+
BBEECCCEBAA@CB<<49999?4>11111//,
@HQ5WU:00064:00146
ACGAGTGCGTTCCCCATGTCGTAGGTACTC
+
BBBFCEBBBCDCDD5<;=>=8998478499
@HQ5WU:00068:00126
ACGAGTGCGTTCCCCATGTCGTAGGTACTC
+
=@B:;<AAAEBDJD9DBCCBBBCC=@A<<;
@HQ5WU:00070:00116
ACGAGTGCGTTCCCCATGTCGTAGGTACTC
+
@@BBBBB@A?599;4<AABCBB@D6:9<@@
@HQ5WU:00077:00102
ACGAGTGCGTTCCCCATGTCGTAGGTACTC
+
9<C@AADBA?7;9;4<?ABDCDDC@89<A@
@HQ5WU:00077:00123
ACGAGTGCGTTCCCCATGTCGTAGGTACTC
+
BBBBBBDCBC?BAB8A@AAB@@@@<?>>@9
@HQ5WU:00077:00129
ACGAGTGCGTTCCCCATGTCGTAGGTACTC
+
>@BCB@@@AA=ACE:HCCBA@@AB=?@AA@
@HQ5WU:00080:00119
ACGAGTGCGTTCCCCATGTCGTAGGTACTC
+
?BB@?@ACCC@CCC9CBB@@@@@?=:99>9
@HQ5WU:00083:00116
ACGAGTGCGTTCCCCATGTCGTAGGTACTC
+
9<;CCGC@@>5999/9ABBGCAA?;89944
@HQ5WU:00085:00124
ACGAGTGCGTTCCCCATGTCGTAGGTACTC
+
487898=?@C?CCD9DBBBBBDCC@@<=<B
@HQ5WU:00086:00140
ACGAGTGCGTTCCCCATGTCGTAGGTACTC
+
9;;@@@BBBC@CCE9==BBAA@A?=>>?@?
@HQ5WU:00087:00108
ACGAGTGCGTTCCCCATGTCGTAGGTACTC
+
>@BBABABBD@CCC:FDCBAB;::>899?9
@HQ5WU:00090:00100
ACGAGTGCGTTCCCCATGTCGTAGGTACTC
+
BBBBBC99<B?BBC9BADGD=>>K>@ABAA
@HQ5WU:00092:00108
ACGAGTGCGTTCCCCATGTCGTAGGTACTC
+
?B?@AA@@AC8;;;49@@@@ABBB>BBBCB
@HQ5WU:00096:00115
ACGAGTGCGTTCCCCATGTCGTAGGTACTC
+
BBBBBBBBCC=@@@8AAACCBBB@;:89@>
@HQ5WU:00098:00134
ACGAGTGCGTTCCCCATGTCGTAGGTACTC
+
@BA:;<AAACAEKE9DCDBBA@@D=89999
@HQ5WU:00051:00188
ACGAGTGCGTTCCCCATGTCGTAGGTACTC
+
8;A@ABB@@@5999/9AA@ABBA?=?<<<A
@HQ5WU:00056:00167
ACGAGTGCGTTCCCCATGTCGTAGGTACTC
+
??AA?@@@@@5999/9@@@CCCCC?A<=<B
@HQ5WU:00056:00193
ACGAGGTGCGTTCCCCATGTCGTAGGTACTC
+
9434424444424;;1::@==994713449?
@HQ5WU:00057:00161
ACGAGTGCGTTCCCCATGTCGTAGGTACTC
+
?@=99;;;9@<@?@6A@@@BCBBB>?;<<A
@HQ5WU:00058:00163
ACGAGTGGTTCCCCATGTCGTAGGTACTC
+
==>=9;<>@<ABB9BCFDCCCDC@::<CC
@HQ5WU:00060:00182
ACGAGTGCGTTCCCCATGTCGTAGGTACTC
+
@BBCAAABBC@EHI:F:=;CCCCC=@A<<<
@HQ5WU:00063:00163
ACGAGTGCGTTCCCCATGTCGTAGGTACTC
+
CBBBBBA=>?5994/9@@ACBBBB@@;<<@
@HQ5WU:00064:00188
ACGAGTGCGTTCCCCATGTCGTAGGTACTC
+
BBBBBBB=>>5999/9>>>AABAB>ABCCC
@HQ5WU:00065:00177
ACGAGTGCGTTCCCCATGTCGTAGGTACTC
+
>@@A;;<>>@5999/99A@AA;;;>8<<B@
@HQ5WU:00069:00167
ACGAGTGCGTTCCCCATGTCGTAGGTACTC
+
=@BBBBB@@A;@@@6AAACCB@??<:9<@?
@HQ5WU:00070:00170
ACGAGTGCGTTCCCATGCTC
+
488941////,/8588;4//
@HQ5WU:00075:00177
ACGAGTGCGTTCCCCATGTCGTAGGTACTC
+
9>>BBBBAAB>AAB9BBCCCCCCC?;;<BA
@HQ5WU:00079:00173
ACGAGTGCGTTCCCCATGTCGTAGGTACTC
+
====;;<CBB@CHD:DDCCBB@@@>?@>A>
@HQ5WU:00091:00184
ACGAGTGCGTTCCCCATGTCGTAGGTACTC
+
ABBBBBCB@;2444/9@>@@CDCC@ABBBB
@HQ5WU:00093:00155
ACGAGTGCGTTCCCCATGTCGTAGGTACTC
+
8>>998>8;;@CEE9BABBBBBA@=;<<@>
@HQ5WU:00051:00202
ACGAGTGCGTTCCCCATGTCGTAGGTACTC
+
=@AB@@@;<<?CBD9CBCCBCA@?=?>>>?
@HQ5WU:00055:00205
ACGAGTGCGTTCCCCATGTCGTAGGTACTC
+
=@B@@@CDCC@CHD9D;;;A@@>>;>>@@>
@HQ5WU:00057:00240
TACTGAGCTACACACACAGAAAGATTGGT
+
@@@AAACCC<;<AA994=88858=;<>@B
@HQ5WU:00058:00221
ACGCGTTCCCCATGTCGTAGGATACTC
+
=@34492888,4;;9666//,/////4
@HQ5WU:00059:00201
ACGAGTGCGTTCCCCATGTCGTAGGTACTC
+
ABA@?@@@AB@BND9BBCCBB=@<<789>>
@HQ5WU:00063:00209
CGTGTCTCTACGGCACATGGA
+
444444/,,,,,*,799967/
@HQ5WU:00064:00204
ACGCTCGACATGCCCAGGTACAGGAG
+
??@@@AC;99>99919?<ABDBB@B<
@HQ5WU:00077:00206
ACGAGTGCGTTCCCCATGTCGTAGGTACTC
+
8>>:;9@?>>5999,49ABCBBDD@C<=<A
@HQ5WU:00081:00227
ACGAGTGCGTTCCCCATGTCGTAGGTACTC
+
889;;<@@@B@BBC6A@@@@ABCE@C<<<@
@HQ5WU:00086:00214
ACGGGAGTGCGTTCCCCATGTCGTAGGTACTC
+
>499-8>@>@@@5999-9948844?B8::DC@
@HQ5WU:00086:00224
ACGAGTGCGTTCCCCATGTCGTAGGTACTC
+
89@<;;@BAA6<<<4<BABBA@ACACBBBB
@HQ5WU:00087:00238
ACGAGTGCGTTCCCCATGTCGTAGGTACTC
+
BCB@A@B@@@5;99/9@ABBCBBA?B;<<B
@HQ5WU:00088:00230
ACGAGTGCGTTCCCCATGTCGTAGGTACTC
+
AAB;9<AAACBCDD9ECAA>9898<89<C@
@HQ5WU:00059:00285
ACGAGTGCGTTCCCCCCATGTCGTAGGTACTC
+
BBBBAABEBBADCCCC-CDDCBBCCB?;;<A@
@HQ5WU:00061:00293
ACGAGTGCGTTCCCCATGTCGTAGGTACTC
+
;=999<@@@B=@@@6AABBCB??@@>@@?@
@HQ5WU:00062:00284
ACGAGTGCGTTCCCCATGTCGTAGG
+
?==94999982444,44944/664,
@HQ5WU:00080:00287
ACGAGTGCGTTCCCCATGTCGTAGGTACTC
+
?@>??@>>?@5999/9A?>@DAA@@:;<@@
@HQ5WU:00090:00253
AGCACTGGTAGCTCGTCACTAGTTACTTGTG
+
444494424944444444999:;:449544@
@HQ5WU:00095:00285
ACGAGTGCGTTCCCCCCCATGTCGTAAGGTACTC
+
9;@AAA999@5999999&9>><;;1/,.,.///4
@HQ5WU:00050:00301
ACGAGTGCGTTCCCCATGTCGTAGGTACTC
+
>@7:;BB@>@7;;;4;BB@AABB@:7;;A>
@HQ5WU:00058:00321
ACGAGTGCGTTCCCCATGTCGTAGGTACTC
+
BBA@@@AABB=A@A8A>>==@8=<;899@@
@HQ5WU:00070:00349
ACGAGTGCGTTCCCCATGTCGTAGGTACTC
+
AA>BBC99<C>AAB9BCCCCB=?7:789@>
@HQ5WU:00096:00331
TACTGAGCTACACACACAGAAAGATTGGT
+
BBBBBBA>;1116<?BCCCCC?EBB?A=A
@HQ5WU:00099:00308
ACGAGTGCGTTCCCCATGTCGTAGGTACTC
+
9;A;;<<D@@5999,4?A@BCBBC@:;<CC
@HQ5WU:00099:00329
ACGAGTGCGTTCCCCATGTCGTAGGTACTC
+
BBB@@@BCCC@CCD:DAAAABBBB@C<<<B
@HQ5WU:00057:00350
ATATCGCGTACGGGTATGGAAGACTCTGATAGA
+
4899994444444-4449:;?@94//...,2,,
@HQ5WU:00073:00373
ATGCGTTCCCCATGTCGTAGGTACTC
+
BADBBB?BCB:CBCCCCEDB@BABBB
@HQ5WU:00077:00391
TCTCTATGCGCTCCACATGTCTAAGGTA
+
9444999>>@111-/68?=AAEE@D@CC
@HQ5WU:00079:00381
ACGAGTGCGTTCCCCATGTCGTAGGTACTC
+
BB@@@BBB??5444/9>@@CCCBC?B<<<A
@HQ5WU:00088:00396
ACGAGTGCGTTCCCCATGTCGTAGGTACTC
+
>@BBABB@>@5;;;4<BCDBCCCC?@A@?@
@HQ5WU:00089:00396
ACGAGTGCGTTCCCCATGTCGTAGGTACTC
+
99>>9984442444,499=>=99858<;<9
@HQ5WU:00092:00357
ACGAGTGCGTTCCCCATGTCGTAGGTACTC
+
AA<@@BBBBC>BBB9CBCCCCCCC@?@AAB
@HQ5WU:00093:00358
ACGAGTGCGTTCCC
+
?@<@AC@@>@5444
@HQ5WU:00061:00425
ACGAGTGCGTTCCCCATGTCGTAGGTACTC
+
?@C:;<A@@A@BBB9CCB?=A888489999
@HQ5WU:00061:00447
TGATACGTCTCCTTCCTTAGTTACTTCAG
+
BBCB@@@BABDAD=???;>99499969?4
@HQ5WU:00064:00426
ACGAGTGCGTTCCCCATGTCGTAGGTACTC
+
BBCAAABBBB@BCC:CBE@?=@935:@@@?
@HQ5WU:00080:00400
ACGAGTGCGTTCCCCATGTCGTAGGTACTC
+
BBBBABCCCC?CCB8A@CBBBBBC?ABA@@
@HQ5WU:00081:00430
ACGAGTGCGTTCCCCATGTCGTAGGTACTC
+
@@?@99994424;;2AAABACA@?<899>>
@HQ5WU:00081:00443
ACGAGTGCGTTCCCCATGTCGTAGGTACTC
+
AABBBBCBBB@BAA:CBBD9;;BA>:;<BA
@HQ5WU:00095:00416
ACGAGTGCGTTCCCCATGTCGTAGGTACTC
+
@A>??B@@>>5999/9BACDBBCC@A;><B
@HQ5WU:00099:00413
TCTCTATGCGCTCCCACATGTCTGAAGGTAC
+
1/////44444444-499;;;944424244;
@HQ5WU:00068:00460
TGATAAGGTCTCCTTCCTTAGTTACTTCAG
+
B==;A,1,11-1,/7>,1,///,4442499
@HQ5WU:00082:00486
ACGAGTGCGTTCCCCATGTCGTAGGTACTC
+
BBB???@=>@5999/9A@>BB@@>;79999
@HQ5WU:00084:00485
ACGAGTGCGTTCCCCATGTCGTAGGTACTC
+
49:@AAA@@C5999,99>>@@BBB=?@@@@
@HQ5WU:00085:00492
ACGAGTGCGTTCCCCATGTCGTAGGTACTC
+
?@7;<CBA@@5999/9B@CCDA@@?@AACB
@HQ5WU:00073:00540
ACGAGTGCGTTCCCCATGTCGTAGGTACTC
+
8=7@;;9?@@5999/<BGCCCBCB@BBBBB
@HQ5WU:00073:00549
ACGAGTGCGTTCCCCATGTCGTAGGTACTC
+
=>@@;;;>>@5999/99A@ABAA@?BB@@@
@HQ5WU:00074:00507
ACGAGTGCGTTCCCCATGTCGT
+
;;789991//,///*///4444
@HQ5WU:00075:00547
ACGAGTGCGTTCCCCATGTCGTAGGTACTC
+
=??849994424>>,444984443734444
@HQ5WU:00053:00599
ACGAGTGCGTTCCCCATGTCGTAGGTACTC
+
=?@B;;<AAB=@@@6AA@@AA998;>>998
@HQ5WU:00080:00568
ACGAGTGCGTTCCCCATGTCGTAGGTACTC
+
9;C@@@CA>>5999/9@BCCCCCD@@???B
@HQ5WU:00086:00577
ACGAGTGCGTTCCCCATGTCGTAGGTACTC
+
?A?BA@ACCB7;;;4;@ABBCCBC8:<BBC
@HQ5WU:00092:00556
TCTCTATGCGCTCCCACATGTCTGAAGGTA
+
,,,,,,/4/////75//49;9944486566
@HQ5WU:00098:00598
ACGAGTGCGTTCCCCATGTCGTAGGTACTC
+
BBBB??ACCCDCCD:C;;9@A@@C@CFCCB
@HQ5WU:00053:00600
ACGAGTGCGTTCCCCATGTCGTAGGTACTC
+
9;B@@AAAA@6<9</9@@ABBA@@@@BAA@
@HQ5WU:00070:00610
ACGAGTGCGTTCCCCATGTCGTAGGTACTC
+
@@BB;;<@@A?AKK:DCAA@@;;8<>?>@>
@HQ5WU:00073:00622
ACGAGTGCGTTCCCCATGTCGTAGGTACTC
+
49?;98A;@C5999,9@AACCBBA?@@BBA
@HQ5WU:00083:00605
AGTATCAGCCTCGCCATGACGAAGGTATTACC
+
4444449=9:B;;8744444498656//,//7
@HQ5WU:00088:00625
ACGAGTGCGTTCCCCATGTCGTAGGTACTC
+
=?@B@AACDC@CCC:CCCCBBBBB@<>@BB
@HQ5WU:00090:00600
ACGAGTGCGTTCCCCATGTCGTAGGTACTC
+
8:9;;<BABCADHH7<><;;4>A@;<==AA
@HQ5WU:00091:00601
ACGAGTGCGTTCCCCATGTCGTAGGTACTC
+
>?=8999949999=6B<;<@@A?@?AAACA
@HQ5WU:00064:00697
ACGAGTGCGTTCCCCATGTCGTAGGTACTC
+
BB@ABBBBBC?CCC:C@@@@@@??689999
@HQ5WU:00079:00688
ACGAGTGCGTTCCCCATGTCGTAGGTACTC
+
98?999>>>><@@@4A999;;;@@?AB<<;
@HQ5WU:00081:00673
ACGAGTGCGTTCCCCATGTCGTAGGTACTC
+
A9;;;;<AAB@DDH:C=<;AA@AC?;<<A@
@HQ5WU:00083:00652
ACGAGTGCGTTCCCCATGTCGTAGGTACTC
+
ABCBBBCCBC?ABA7BA<<<B9;;=;<9C@
@HQ5WU:00087:00693
ACGAGGTGCGTTCCCCATGTCGTAGGTACTC
+
4/6//,/6666;AA=9ABBCCCCCC?BAAAB
@HQ5WU:00093:00653
ACGAGTGCGTTCCCCATGTCGTAGGTACTC
+
BBB@@AAEBC@CCC:FBBABCBBB@CBBCB
@HQ5WU:00093:00682
ACGAGTGCGTTCCCCATGTCGTAGGTACTC
+
BB@BBBB@>@5999/999;BCCCC?@AACB
@HQ5WU:00055:00715
ATATCGCGAGGGTATGGAAGACTCTATAGAG
+
CABBCCCCCCC?999?596<BCBC@A00000
@HQ5WU:00066:00740
ACGAGTGCGTTCCCCATGTCGTAGGTACTC
+
BBBAAAHB?==@@94??@>>>>?>589994
@HQ5WU:00081:00705
ACGAGTGCGTTCCCCATGTCGTAGGTACTC
+
??B??AABA@5;;9/9@ABBCCCC@BA@@;
@HQ5WU:00089:00712
TCTCTATGCGCTCCACATGTCTAAGGT
+
CDDDDBA@ABCCC?C::;CCB@@>A?A
@HQ5WU:00090:00707
ACGAGTGCGTTCCCCATGTCGTAGGTACTC
+
ABBBB?BBA;69994;BAABDCBB>>@BBB
@HQ5WU:00092:00705
ACGCTCGACATGCCCAGGTACAGGAGA
+
8984466///6/44-492449999944
@HQ5WU:00092:00730
ACGAGTGCGTTCCCCATGTCGTAGGTACTC
+
8;B<<=A@>B6999/99<<CBBBC=@AAAB
@HQ5WU:00097:00716
ACGAGTGCGTTCCCCATGTCGTAGGTACTC
+
=>>A@@AAAG@EEC9>=<A@?998;899>>
@HQ5WU:00054:00751
ACGAGTGCGTTCCCCATGTCGTAGGTACTC
+
8><@999>@@5999/9>@ADDBB@9;<@A@
@HQ5WU:00058:00772
ACGAGTGCGTTCCCCATGTCGTAGGTACTC
+
>???9;<CBC?BHH:GBBBB@>@@6:<@>>
@HQ5WU:00065:00775
ACGAGTGCGTTCCCCATGTCGTAGGTACTC
+
=@BBBBB@@A=@@@6ACCBCBBBA@B???@
@HQ5WU:00081:00781
ACGAGTGCGTTCCCCATGTCGTAGGTACTC
+
?@@A@AA@;<8<AA4BBBAAADAA9;=ABA
@HQ5WU:00091:00756
ACGAGTGCGTTCCCCATGTCGTAGGTACTC
+
498<;;BABB>BBB9BCDCBBCCC>AAAAB
@HQ5WU:00098:00792
ACGAGTGCGTTCCCCATGTCGTAGGTACTC
+
8>>@899@>><>>>/99>>99943174444
@HQ5WU:00053:00805
ACGAGTGCGTTCCCCATGTCGTAGGTACTC
+
>>>A;<<BCC@CCC9FCCC@@@BA@:;9;9
@HQ5WU:00062:00801
ACGAGTGCGTTCCCCATGTCGTAGGTACTC
+
BB@BBA999>5999/9ACAABBB@;?>;;9
@HQ5WU:00085:00828
ACGAGTGCGTTCCCCATGTCGTAGGTACTC
+
AAA9:<CCCC?BBB9B??@BBBCB@BB@@?
@HQ5WU:00090:00832
ACGAGTGCGTTCCCCATGTCGTAGGTACTC
+
=@@<<=BBB@5;994<AABCN@@@<?@999
@HQ5WU:00074:00891
ACGAGTGCGTTCCCCATGTCGTAGGTACTC
+
=@A:;<CA@C5999/9@ACCCDCC>?AB?@
@HQ5WU:00074:00897
ACGAGTGCGTTCCCCATGTCGTAGGTACTC
+
9;A;;<@@>@>BBB9CCCDBBBBB@>?@?@
@HQ5WU:00080:00893
ACGAGTGCGTTCCCCATGTCGTAGGTACTC
+
9;@@@@AAADBDDE9ECCB@>488489999
@HQ5WU:00082:00872
GTGCGTTCCCCATGTCGTAGGTACTC
+
<@CBBB@CBB9DAEBDCDCC@BBBBB
@HQ5WU:00082:00899
TGATACGTCTCCTTCCTTAGTTACTTCAG
+
@@?@;99@<11-1,/,/78:><9442494
@HQ5WU:00094:00867
ACGAGTGCGTTCCCCATGTCGTAGGTACTC
+
BBBBABBBBB>BBB6AA@@BB@>?<?>?>@
@HQ5WU:00079:00908
ACGAGTGCGTTCCCATGCTCGTAGTAC
+
4989998884244-4:44/////////
@HQ5WU:00088:00916
TAGTATCAGCCTCGCCATGACGA
+
11;19<CA@=+-,,,266078--
@HQ5WU:00095:00939
ACGAGTGCGTTCCCCATGTCGTAGGTACTC
+
9<A@ABEGCC@BCB:FAAACAA@C@B;<<C
@HQ5WU:00100:00017
ACGAGTGCGTTCCCCATGTCGTAGGTACTC
+
BBABBBBBBA=AA@8ACCCBC@??<:99@>
@HQ5WU:00100:00038
ACGAGTGCGTTCCCCATGTCGTAGGTACTC
+
??B?@@BC@A?ADD7CBB;;;AA?6;<??>
@HQ5WU:00111:00030
ACGAGTGCGTTCCCCATGTCGTAGGTACTC
+
>@B@AADCCC?CCC8A=B@@@;;;=>@>@>
@HQ5WU:00114:00018
ACGAGTGCGTTCCCCATGTCGTAGGTACTC
+
9:C@:<<CCCACCC9CCB===998689@A?
@HQ5WU:00115:00019
TCTCTATGCGCTCCACATGTCTAAGGTAC
+
BBBBBBA@@A@>@5111////44242444
@HQ5WU:00118:00007
ACGAGTGCGTTCCCCATGTCGTAGGTACTC
+
9<C@@>BBAA=AHH9D?BA?@998589999
@HQ5WU:00120:00013
ACGAGTGCGTTCCCCATGTCGTAGGTACTC
+
9;?BBCBBBD@DDD:CCCCB@@?><>>999
@HQ5WU:00125:00039
ACGAGTGCGTTCCCCATGTCGTAGGTACTC
+
=BBAAA@>?>5999/9@ABBCCCC@B;<<@
@HQ5WU:00127:00019
TCTCTATGCGCTCCACATGTCTAAGGTA
+
BAAAEDFBBDDAA?BA@@DCC><69<?>
@HQ5WU:00128:00016
ACGAGTGCGTTCCCCATGTCGTAGGTACTC
+
9;A;;<A@?A;>@@4<<BCCA<;;;89999
@HQ5WU:00132:00017
TCTCTATGCGCTCCCACATGTCTAAGGTAC
+
444444449:4449599:99AA==;=>>99
@HQ5WU:00135:00041
ACGAGTGCGTTCCCCATGTCGTAGGTACTC
+
=@@B@@@A@>5999/9@@BCBA@@=@@BB@
@HQ5WU:00137:00048
ACGAGTGCGTTCCCCATGTCGTAGGTACTC
+
>@@@@@;;<C@CCC:DDCCCCBAB=>@@C@
@HQ5WU:00140:00027
ACGAGGTGCGTTCCCCATGTCGTAGGTACTC
+
443442494442444,4:4449==9>;994>
@HQ5WU:00144:00040
ACGAGTGCGTTCCCCATGTCGTAGGTACTC
+
>B?@@?@8995999/99>>>4443734499
@HQ5WU:00145:00009
CGTGTCTCTAGGCACAGGATTTGTGTAG
+
9;ABEBB@@;9599994:444-4;9949
@HQ5WU:00145:00030
ACGAGTGCGTTCCCCATGTCGTAAGGTACTC
+
9<@BAA<99@5999,999688//,.,.///4
@HQ5WU:00103:00081
ACGAGTGCGTTCCCCATGTCGTAGGTACTC
+
AAB@A@CCDB@BHH9CBCBBBBBA=:;<A@
@HQ5WU:00104:00072
ACGAGTGCGTTCCCCATGTCGTAGGTACTC
+
9:@@CCCBAC5999,94999=ABA@AB@@>
@HQ5WU:00105:00071
ACGAGTGCGTTCCCCATGTCGTAGGTACTC
+
?@>@ABBCCC2444/9?>>HDCCC=;<<A@
@HQ5WU:00105:00083
ACGAGTGCGTTCCCCATGTCGTAGGTACTC
+
A@A99;BBBCACDC:ICBBBBBBC@?9>;C
@HQ5WU:00106:00097
ACGAGTGCGTTCCCCATGTCG
+
=@>BBBCCCC>BBB4<<BAAC
@HQ5WU:00111:00074
ACGAGTGCGTTCCCCATG
+
:97:9<AAAB=@@@6A@@
@HQ5WU:00114:00088
ACGAGTGCGTTCCCCATGTCGTAGGTACTC
+
@?@ABA@@@B59;;4<@BAA@@@@?;<=CA
@HQ5WU:00116:00081
ACGAGTGCGTTCCCCATGTCGTAGGTACTC
+
BBABCCBBBCACFC:C@A@BCA=;;@;<<A
@HQ5WU:00118:00071
ACGAGTGCGTTCCCCATGTCGTAGGTACTC
+
BBBAABBBBA=???8ABBCCC@@@=@@>@>
@HQ5WU:00119:00064
ACGAGTGCGTTCCCCATGTCGTAGGTACTC
+
=@BAAACBA@6999/99@@ABCCB=?@@@@
@HQ5WU:00119:00093
ACGAGTGCGTTCCCCATGTCGTAGGTACTC
+
@BBBBBB@@@=@@@6A?@AAA;;:;@@CCB
@HQ5WU:00129:00074
ACGAGTGCGTTCCCCATGTCGTAGGTACTC
+
AA@BAAACCD?BBB9>>CCBB<<;=;99A9
@HQ5WU:00129:00090
ACGAGTGCGTTCCCCATGTCGTAGGTACTC
+
BBBB@@ACCC@CDD:CBBBCDB@@>>>@=@
@HQ5WU:00131:00062
ACGAGTGCGTTCCCCATGTCGTAGGTACTC
+
9;BC@@@@>>;9:=,9;@@@@997734494
@HQ5WU:00131:00069
ACGAGGTGCGTTCCCCATGTCGTAGGTACTC
+
;;944699>892444,44;::=993134444
@HQ5WU:00131:00079
ATATCGCGAGGTATGG
+
@:988>99/,*,,,,*
@HQ5WU:00131:00086
ACGAGGTGCGTTCCCCATGTCGTAGGTACTC
+
/,0,,*/8666,444,4994;9443134448
@HQ5WU:00134:00085
ACGAGTGCGTTCCCCATGTCGTAGGTACTC
+
/98;;;?>@@6999,49;;9===;7<>=94
@HQ5WU:00140:00092
ACGAGTGCGTTCCCCATGTCGTAGGTACTC
+
?@CBBBBBBC=AAA7BABBBCCCC=>@@@@
@HQ5WU:00144:00062
TAGTATCAGCCTCGCCATGACGAAGGTATTCC
+
@>@>@<<<A@@ABBBCBBCCCECAC@@@A>A5
@HQ5WU:00144:00073
ACGAGTGCGTTCCCCATGTCGTAGGTACTC
+
:;CCBEBB@C5999/9>>>ACBBB?@@@A@
@HQ5WU:00147:00091
ACGAGTGCGTTCCCCATGTCGTAGGTACTC
+
=@>@?@@B@@5999/9@AABC@@@?ABBCB
@HQ5WU:00100:00129
TAGTATCAGCCTCGCCATGACGAAGGTATTCC
+
44989@94/<,11/87849;99;242444:;2
@HQ5WU:00101:00135
ACGAGTGCGTTCCCCATGTCGTAGGTACTC
+
@B;<<B@>=;5999/999@>9943134498
@HQ5WU:00103:00132
ACGAGTGCGTTCCCCATGTCGTAGGTACTC
+
ABA@@@BBA>599;4<@BBCCCDC=@@A@@
@HQ5WU:00105:00126
ACGAGTGCGTTCCCCATGTCGTAGGTACTC
+
ABBB@AABBC>BBB9CCCCGD@@@=:;9>?
@HQ5WU:00108:00128
ACGAGTGCGTTCCCCATGTCGTAGGTACTC
+
@@B@?ACCCC@CDD:CCCBBCBBA?BBBB@
@HQ5WU:00111:00142
TGATACGTCTCCTTCCTTAGTTACTTCAG
+
>>=@AAABB@@5;596<@ABC@DBBBCK>
@HQ5WU:00114:00125
ACGAGTGCGTTCCCCATGTCGAGGTACTC
+
;?<8;<@?>98@@@8AABCAA@A>C@@@@
@HQ5WU:00116:00126
ACGAGTGCGTTCCCCATGTCGTAGGTACTC
+
=@BBBCCCAA79994;BCBBBBBA>>>@==
@HQ5WU:00118:00100
ACGAGTGCGTTCCCCATGTCGTAGGTACTC
+
@@@BBBBCCIABBB9BBBBBB@??>:;9@>
@HQ5WU:00121:00111
ACGAGTGCGTTCCCCATGTCGTAGGTACTC
+
=@BBBBA@@@8;9;/9@@@@@AAA=;<9>9
@HQ5WU:00124:00120
ACGAGTGCGTTCCCCATGTCGTAGGTACTC
+
CCFBDCABAD@BDK5=<A998>87134498
@HQ5WU:00125:00137
TACTGAGCTACACACACAGAAAGATTGGTG
+
BBBBCCCCCA@ACC=<=CAAA=;99;996.
@HQ5WU:00127:00138
TGATAGTCTCCTTCTTAGTTACTTCAG
+
////4448//,/,//7//4<==?>ABC
@HQ5WU:00130:00124
ACGAGTGCGTTCCCCATGTCGTAGGTACTC
+
==ABBABBBB7;<;49B999@998<898@>
@HQ5WU:00135:00125
ACAGTGCGTTCCCCATGTCGTAGGTACTC
+
BB@@8/1//,///*/4999444/,.////
@HQ5WU:00142:00110
ACGAGTGCGTTCCCCATGTCGTAGGTACTC
+
AA:<<DC@@@5999/9??>@B@>?7;9AAA
@HQ5WU:00144:00108
ACGAGTGCGTTCCCATGTCGTAGGTACTC
+
>@B@@AA>>@59909@B@BBCDCABCBCC
@HQ5WU:00145:00117
ACGAGTGCGTTCCCCATGTCGT
+
8>@?999>==8>=>2??>9999
@HQ5WU:00102:00193
ACGAGTGCGTTCCCCATGTCGTAGGTACTC
+
9;:?@@99442444,4999=?==A=:;;;9
@HQ5WU:00103:00168
ACGAGTGCGTTCCCCATGTCGTAGGTACTC
+
?@BBAABB@>5999/99BABCDBAB;<<@@
@HQ5WU:00108:00164
ACGAGTGCGTTCCCCATGTCGTAGGTACTC
+
BAB??@CBBC@BAA9CCCDBCBBA@BBBAB
@HQ5WU:00111:00185
ACGAGTGCGTTCCCATGTCGTATGGTACTC
+
48444444;;2491499///7//.646///
@HQ5WU:00120:00165
ACGAGTGCGTTCCCCATGTCGTAGGTACTC
+
BBBBBBBB9;9<@@7DAAACCDBB@@AADC
@HQ5WU:00122:00152
ACGAGTGCGTTCCCCATGTCGTAGGTACTC
+
:<CCCCB<<<;???4<<AB@@<<;>;<;A=
@HQ5WU:00127:00186
ACGAGTGCGTTCCCCATGTCGTAGGTACTC
+
;;8@@A;;;A;>>>4??>>=9@@><>>>@>
@HQ5WU:00129:00160
ACGAGTGCGTTCCCCATGTCGTAGGTACTC
+
?@BCBBCBAA6;;;4<BCCCCCCC?ABBCB
@HQ5WU:00132:00159
ACCGGAGTGCGGTTCCCCATGTCGTAGGTAACTC
+
9<DC?BBCCCC@B==@@6AAA@@ACDD9<=@BAA
@HQ5WU:00136:00164
ACGAGTGCGTTCCCCATGTCGTAGGTACTC
+
@@BBCCBDCC?CCC9CCAAADBCC@ABBCB
@HQ5WU:00137:00193
ACGAGTGCGTTCCCCATGTCGTAGGTACTC
+
8>@ABBBBCC?CCC9CCC@AABB@6;;<<9
@HQ5WU:00139:00199
ACGAGTGCGTTCCCCATGTCGTAGGTACTC
+
@AB@?@BB>>5999/9@@>>>>985899<@
@HQ5WU:00140:00188
ACGAGTGCGTTCCCCATGTCGTAG
+
@?BABABBBC7;99/999;BBBBD
@HQ5WU:00142:00156
ACGAGTGCGTTCCCATGTCGTAGGTACTC
+
89449=98;@5991994/666,,*,2,,,
@HQ5WU:00142:00179
ACGAGTGCGTTCCCCATGTCGTAGGTACTC
+
9;@ABBBA>@5999/9999AHHBC@@<=<C
@HQ5WU:00143:00185
ACGAGTGCGTTCCCCATGTCGTAGGTACTC
+
@>?BB?@@AA6999/9AA?AA<<;?@ACCE
@HQ5WU:00143:00193
ACGAGTGCGTTCCCCATGTCGTAGGTACTC
+
ABABBCBBBC=@@@6AA>==@@@@>?@ABB
@HQ5WU:00145:00188
ACGAGTGCGTTCCCCATGTCGTAGGTACTC
+
9;AA>>>99959@B7BBCDDCAC?789994
@HQ5WU:00146:00164
ACGAGTGCGTTCCCCATGTCGTAGGTACTC
+
=@@@@@B@AA?ABC4><AAA>998;894>=
@HQ5WU:00146:00179
ACGAGTGCGTTCCCCATGTCGTAGGTACTC
+
BBB@@?@@>?5999/9@AABC@@?>:99@>
@HQ5WU:00146:00189
ACGAGTGCGTTCCCATGTCGTAGGTACTC
+
>@74944489244-449=?CB>>=?B@@?
@HQ5WU:00147:00197
ACGAGTGCGTTCCCCATGTCGTAGGTACTC
+
BBBBBBBA;;2444/9BBABCCCB@AABB@
@HQ5WU:00101:00235
ACGAGTGCGTTCCCCATGTCGTAGGTACTC
+
9:A@@@<<<C@ECC9AA@@A@=??<?>@A@
@HQ5WU:00106:00208
ACGAGTGCGTTCCCCATG
+
999>>>;99C@;:808*(
@HQ5WU:00115:00227
ACGAGTGCGTTCCCCATGTCGTAGGTACTC
+
?@CBBBBBBB7;;;5<AABBBBAB>>>@CB
@HQ5WU:00116:00210
ACGAGGTGCGTTCCCCATGTCGTAGGTACTC
+
41<11,/6666;?BC:CCCCDBCB@8;<ABA
@HQ5WU:00116:00219
ACGAGTGCGTTCCCCATGTCGTAGGTACTC
+
ABACBBBBBC=@@@8AABCDCBBC@:;<B@
@HQ5WU:00134:00232
ACGAGTGCGTTCCCCATGTCGTAGGTACTC
+
BBA@ACBAA@@BCC:CA@?CB<;;=?@@BA
@HQ5WU:00136:00215
ACGAGTGCGTTCCCCATGTCGTAGGTACTC
+
@@B99;BBAA?BCC9CCEDCDBBA?>@B@=
@HQ5WU:00138:00223
ACGAGTGCGTTCCCCATGTCGTAGGTACTC
+
@@BB@@ABCB=@@@8AACCCCBBA<:;<@A
@HQ5WU:00148:00209
ACGAGTGCGTTCCCCATGTCCGTAGGTACTC
+
>@B@?AABBC?CCC9CBBAB@BBBC@@@@@@
@HQ5WU:00100:00266
ACGAGTGCGTTCCCCATGTCGTAGGTACTC
+
9;@999999;9:CD:CBCCCCCB?8;<@@@
@HQ5WU:00101:00291
TGATACGTCTCCTTCCTTA
+
@@>>999>11/,/,/,/5/
@HQ5WU:00103:00265
ACGAGTGCGTTCCCCATGTCGTAGGTACTC
+
?A?CBBB@;;2994/9>@>@BB;;78;<AA
@HQ5WU:00107:00285
ACGAGTGCGTTCCCCATGTCGTAGGTACTC
+
BBB99;CCCH@BBB9BBBCGCAA@@@@AAB
@HQ5WU:00116:00254
ACGAGTGCGTTCCCCATGTCGTAGGTACTC
+
>>=>==;;<A@AKK:DCCA@@8:84899@?
@HQ5WU:00117:00283
ACGAGTGCGTTC
+
>?B??@ABBB?B
@HQ5WU:00131:00259
ACGAGTGCGTTCCCCATGTCGTAGGTACTC
+
?BBA>>@@AA>AAB8AACBCBB@@=?@AC@
@HQ5WU:00133:00269
ACGAGTGCGTTC
+
@AA::;BBCC59
@HQ5WU:00138:00291
ACGAGTGCGTTCCCCATGTCGTAGGTACTC
+
BBB99;@@@@=AED:FDBBB@@@?48<<9?
@HQ5WU:00141:00272
TGATACTCTCCTTCCTTTAGTTACTTCAG
+
4444849=>?59542//+///,//0067/
@HQ5WU:00104:00336
ACGAGTGCGTTCCCCATGTCGTAGGTACTC
+
499999484;899929>>>A@>>><>>@@A
@HQ5WU:00115:00305
ACGACGTCGTTCC
+
444444////,//
@HQ5WU:00124:00313
CGTGTCTCTACGGACACATGGATTTTG
+
@AC@99999999244:94442499924
@HQ5WU:00113:00365
ACGAGTGCGTTCCCCATGTCGTAGGTACTC
+
??BBBBCB@B5999/9@>>@A@?>;?>@@>
@HQ5WU:00103:00419
ACGAGTGCGTTCCCCATGTCGTAGGTACTC
+
BB=>==88995444,449>>:;;8589999
@HQ5WU:00115:00413
ACGAGTGCGTTCCCATGTCGTAGGTACTC
+
=@@BBBBA@?6996<BBCDCBBB?@ABEC
@HQ5WU:00133:00449
TCTCTATGCGCTCCCACATGTCTGAAGGTACT
+
4444:944//////+/6944494442424444
@HQ5WU:00146:00430
TAGTATCAGCCTCCGCCATGACGAAG
+
484444:444244249:411<>11,/
@HQ5WU:00101:00461
ACGAGTGCGTTCCCCATGTCGTAGGTACTC
+
499A@@@AA@;>>>/99A>>@;;7;?@=B@
@HQ5WU:00134:00464
ACGAGTGCGTTCCCCCCCATGTCGTAGGTACTC
+
89>>@@@@@@5999999&9>>>@A@@?>@@@A@
@HQ5WU:00108:00503
ACGAGTGCGTTCCCCATGTCGTAGGTACTC
+
9;?91111/1::;?6>;C??>=A><;99?>
@HQ5WU:00110:00528
ACGAGTGCGTTCCCCATGTCGTAGGTACTC
+
=B=?@B<<=CDDDC:CCDAA@@@?6:<<<9
@HQ5WU:00121:00562
ACGAGTGCGTTCCCCATGTCGTAGGTACTC
+
=?;9:;B>>C5999,9@@DGCBBB?BBAA@
@HQ5WU:00144:00586
ACGAGTGCGTTCCCCATGTCGTAGGTACTC
+
===@;;9@@@5999,4=>?ADBCD?BCCCB
@HQ5WU:00148:00592
TACTGAGCTACCACACACAGAAGATTGGTG
+
9444>?>444424449:;444248913133
@HQ5WU:00110:00616
ACGAGTGCGTTCCCCATGTCGTAGGTACTC
+
BBDBABCB@;2444/9B@@BBBBB>?@;99
@HQ5WU:00113:00617
ACGAGTGCGTTCCCCATGTCGTAGGTACTC
+
=:;<BBBCCC@CDC:ECBBCCA@@?:<<A9
@HQ5WU:00131:00641
ACGAGTGCGTTCCCCATGTCGTAGGTACTC
+
;@=?99<BBC@CCC9AACBCC??@?ABBB@
@HQ5WU:00137:00618
ACGAGTGCGTTCCCCATGTCGTAGGTATC
+
99899944498=AB7A;999889843994
@HQ5WU:00140:00645
ACGATGCGTTCCCCATGTCGTAGGTACTC
+
99>?@9;9;999B499B94498;9;==99
@HQ5WU:00145:00637
ACGAGTGCGTTCCCCATGTCGTAGGTACTC
+
>@BB;;<BAAACDH:CCCDBBBBB?BCCAB
@HQ5WU:00146:00649
ACGAGTGCGTTCCCCATGTCGTAGGTACTC
+
//.//99:@?=AHH9DCDC;<;9858>>9;
@HQ5WU:00123:00699
ACGAGTGCGTTCCCCATGTCGTAGGTACTC
+
=?9;;@<;;@>BCC9BA@>?>>98488444
@HQ5WU:00126:00666
ACGAGTGCGTTCCCCATGTCGTAGGTACTC
+
=@BBBBA>>>5999-9999B@@A?>A<<<;
@HQ5WU:00131:00698
CGTGTCTCTTACGGCACATGGATTTTGTGG
+
444444449;=:;99444//,/78808//,
@HQ5WU:00135:00659
ATATCGCGAGGGTATGGAAGACTCTATAAG
+
CEBBBBCBAAA:>@995969>883=:00,/
@HQ5WU:00139:00681
ACGAGTGCGTTCCCCATGTCGTAGGTACTC
+
9944==994>5999,4999BBBBB@BCCBC
@HQ5WU:00141:00658
ACGAGTGCGTTCCCCATGTCGTAGGTACTC
+
A?>BBBBBBB=A@@4@9<9>>@9;7;@>?@
@HQ5WU:00100:00701
ACGAGTGCGTTCCCCATGTCGTAGGTACTC
+
?B?>?@@@ACBEKK9CBCCDB@@>489999
@HQ5WU:00102:00747
ACGAGTGCGTTCCCCATGTCGTAGGTACTC
+
BCCBAABBCE@CDC:CABBCA??>:7=999
@HQ5WU:00124:00718
ACGAGTGCGTTCCCCATGTCGTAGGTACTC
+
BB>???@>?@5999,9?@@A@@@?=>>999
@HQ5WU:00127:00745
ACGAGTGCGTTCCCCATGTCGTAGGTACTC
+
AA?@@DB;;;2444/9AABCCCCC>ABBEC
@HQ5WU:00135:00714
ATATCGCGTACGGTATGGAAGATCTCTATAGAGG
+
=7;99@6/////,/62878:11/////4.....,
@HQ5WU:00139:00708
ATATCGCGACGGGTATGGAAGACTCTATAGA
+
9;<;9>==:::B>::9B892:;4//...6.,
@HQ5WU:00146:00701
ACGAGTGCGTTCCCCATGTCGTAGGTACTC
+
49:@@@A@@@5999/9ABCCCCCC@ABBBB
@HQ5WU:00116:00794
ACGAGGTGTGTTCCCCATGTCGTAGGTACTC
+
91;11,1///6;BDC:BBBEB@???:=9;;;
@HQ5WU:00132:00777
ACGAGTGCGTTCCCATGTCGTAGGTACTC
+
?@ACBB@>?@59919@@@CDCCB>?@@@>
@HQ5WU:00139:00762
ACGAGTGCGTTCCCCATGTCGTAGGTACTC
+
BBC??AEC@@=ACC9FA@?BB@@A=?@@AA
@HQ5WU:00100:00828
ACGAGTGCGTTCCCCATGTCGTAGGTACTC
+
??A99<BBB@8;;;4<BBBBBBBA?A999B
@HQ5WU:00105:00835
ACGAGTGCGTTCCCCATGTCGTAGGTACTC
+
BB@?@ACB@@7;;;4;ABBCCCCB@>?@@@
@HQ5WU:00109:00815
ACGAGTGCGTTCCCCATGTCGTAGGTACTC
+
AAA@@@;;;@=@BC9DCBBA;99>4899>>
@HQ5WU:00112:00825
ACGAGTGCGTTCCCCATGTCGTAGGTACTC
+
BB?A@@CAAA=@@@6ACCCDGCBA>99;@>
@HQ5WU:00115:00814
ACGAGTGCGTTCCCCATGTCGTAGGTACTC
+
BBB@99<BBB@DLL9DBCCBBAAA<:99>>
@HQ5WU:00115:00847
ACGAGTGCGTTCCCCATGTCGTAGGTACTC
+
@@CBBBCC@;69494;AABCDBBA>>@@CB
@HQ5WU:00123:00821
ACCGAGTGCGTTCCCCATGTCGTAGGTACTC
+
???BA?AACCB=A@@8ABBBBBBFC@B:;:C
@HQ5WU:00128:00822
ACGAGTGCGTTCCCCATGTCGTAGGTACTC
+
BBBB:;<BBEBCDC9CCCBBBBBB@A@AAB
@HQ5WU:00131:00834
ACGAGTGCGTTCCCTGTCGTAGGTACTC
+
9<BBBBCCBB@CDABBCBBCB@>999=>
@HQ5WU:00136:00813
ACGAGTGCGTTCCCCATGTCGTAGGTACTC
+
AA>=>@ABBB@CEE:FBBAAB<;;@B<<<9
@HQ5WU:00140:00810
ACGAGTGCGTTCCCCATGTCGTAGGTACTC
+
9<CBBBBDBBACCC:EBABBBB@>>>@@@@
@HQ5WU:00149:00807
ACGAGTGCGTTCCCCATGTCGTAGGTACTC
+
9;;BB@@@?>5999/;9;<CBAAA>;<=CB
@HQ5WU:00103:00894
ACGAGTGCGTTCCCCATGTCGTAGGTACTC
+
@@B@@ACCAC599;49@ABBCCCC@B@A@B
@HQ5WU:00106:00870
ACGAGTGCGTTCCCCATGTCGTAGGTACTC
+
@@CBABCCBB@BCB9BBBBBBB><<:;<CA
@HQ5WU:00113:00890
ACGAGTGCGTTCCCCATGTCGTAGGTACTC
+
?@BB?A;;;A>@AD7><=BB@>;;7899>;
@HQ5WU:00123:00853
ATATCGCGAGGGTATGGAAGACTCTATAGA
+
9;;BA@?9999:9AAC@B?BCGCJ;:/>//
@HQ5WU:00125:00890
ACGAGTGCGTTCCCCATGTCGTAGGTACTC
+
:;CBBBBB@A7;;;4;@@ADCFCC@:;<B@
@HQ5WU:00127:00882
ACGAGTGCGTTCCCCATGTCGTAGGTACTC
+
BAAA@AACBB7;;;4<>AABB<<;?;<<@9
@HQ5WU:00137:00859
TCTCTATGCGCTCCCACATGTCTGAAGGTA
+
94444444494449-49968=<///,/,/6
@HQ5WU:00137:00874
AGCACTGTAGCTCGTCACTAGTTGACT
+
948444:44444444484//77,//66
@HQ5WU:00142:00878
ACGAGTGCGTTCCCCATGTCGTAGGTACTC
+
BBC::<DC@@5999/9A@ABCCCE@C@@@C
@HQ5WU:00145:00862
ACGAGTGCGTTCCCCATGTCGTAGGTACTC
+
9<A;;<BCAB=AAA9BECCFCBAB=@@@@A
@HQ5WU:00102:00924
ACGAGTGCGTTCCCCATGTCGTAGGTACTC
+
89@BBBBBBCACCC:DBB@BB@>9;;<111
@HQ5WU:00104:00915
ACGAGTGCGTTCCCCATGTCGTAGGTACTC
+
BBB99;CC@A=A@@4AB@9;>CCC@C<<<A
@HQ5WU:00115:00920
ACGAGTGCGTTCCCCATGTCGTAGGTACTC
+
A@<>@@999>6999/9?=>A@>?948981/
@HQ5WU:00117:00907
ACGAGTGCGTTCCCCATGTCGTAGGTACTC
+
BB?@BCDCCC@BBB:ECCBBC@@@@BBBA@
@HQ5WU:00117:00941
ATATCGCGTACGGTATGGAAGACTCTGATAGA
+
4884486/////,///;9;?<9488333.4,,
@HQ5WU:00119:00925
ACGAGTGCGTTCCCCATGTCGTAGGTACTC
+
BCCBBBBCCC=AAA6ABA@@B@@>>:;<<9
@HQ5WU:00128:00945
ACGAGTGCGTTCCCCATGTCGTAGGTACTC
+
AB;@@@B@GC@CCC9DCCBCBBBB>;99?>
@HQ5WU:00130:00915
ACGAGTGCGTTCCCCATGTCGTAGGTACTC
+
?@B?B>@@>@59;;4<BCCCCBAA@BBBBB
@HQ5WU:00134:00903
ACGAGTGCGTTCCCCATGTCGTAGGTACTC
+
BBA??A@>@@5999/9999@A>984899@@
@HQ5WU:00141:00940
ACGAGTGCGTTCCCCATGTCGTAGGTACTC
+
ABA@@ACCA?5444/9?A@CCDCC=?@AAC
@HQ5WU:00119:00967
ACGAGTGCGTTCCCCATGTCGTAGGTACTC
+
=@@BBBBB@@5999/499=?@>>>:749=8
@HQ5WU:00124:00966
ACGAGTGCGTTCCCCATGTCGTAGGTACTC
+
?@@BBBBBA?5999/9A>ACB@@@=@@@CA
@HQ5WU:00124:00972
ACGAGTGCGTTCCCATGTCGTAGGTACTC
+
ABC::;AC==59909999@BB?@=@;<<@
@HQ5WU:00136:00959
ACGAGTGCGTTCCCCATGTCGTAGGTACTC
+
=?:<<<<@@@5999/9@@>@A@@?<?<<<@
@HQ5WU:00144:00976
ACGAGTGCGTTCCCCATGTCGTAGGTACTC
+
BA@;9999442444,4;4944443184494
@HQ5WU:00153:00023
ACGAGTGCGTTCCCCATGTCGTAGGTACTC
+
=?>@AAACCD@CCC9D<BAA9997184494
@HQ5WU:00153:00024
TACTGAGCTACCACACACAGAAAGATTGGTGC
+
@A;=<A@>111,1//9999888-4431.,.22
@HQ5WU:00156:00014
ACGAGTGCGTTCCCCATGTCGTAGGTACTC
+
BBBBBB@@>A6999/9ABBBDBCC<>AACB
@HQ5WU:00156:00022
ACGAGTGCGTTCCCCATGTCGTAGGTACTC
+
?AABBBCCBC@CCD9CC???;9:@?@@BBA
@HQ5WU:00158:00029
ACGAGTGCGTTCCCCATGTCGTAGGTACTC
+
=@?CBBAAAC?BAA7B<<<@B>>?;:;;@8
@HQ5WU:00159:00028
CGTGTCTCTACGGCACATGGATTTTGTGTAGA
+
;>=<<DA>=1//,//444484444,444444A
@HQ5WU:00161:00024
ACGAGTGCGTTCCCCATGTCGTAGGTACTC
+
BB@BAB@?@@=@BB6A@AAB<;;@=899A@
@HQ5WU:00161:00036
ACGAGTGCGTTCCCCATGTCGTAGGTACT
+
=??@@@ABBB@CCC:ECEAAAA?>;899>
@HQ5WU:00162:00028
ACGAGTGCGTTCCCCATGTCGTAGGTACTC
+
>>9;;<<AAA;>>>/99A>?>@@?=<99B@
@HQ5WU:00163:00045
ACGAGTGCGTTCCCCATGTCGTAGGTACTC
+
=@=:9<CCBC@CCC:ECBBBBBBB@?@@@=
@HQ5WU:00164:00036
ACGAGTGCGTTCCCCATGTCGTAGGTACTC
+
?@ABBBBA??5999/9>A@B@@@A6899>>
@HQ5WU:00168:00041
ACGAGTGCGTTCCCCATGTCGTAGGTACTC
+
8>>;;<@@B@8<<<4<ACBCCBBB@BCCCC
@HQ5WU:00171:00019
TGATACGTCTCCTTCCTTAGTTACTTCAG
+
A@?9499>111,/56,/,/4424449??:
@HQ5WU:00172:00034
ACGAGTGCGTTCCCCATGTCGTAGGTACTC
+
>@@@?AA>@C5999/9BAABBA@?=;<<AA
@HQ5WU:00175:00015
ACGCTCGACATGCCCAGGTACAGGAG
+
9;@@AB<<<AAA>A9??5;:;AB?B;
@HQ5WU:00177:00022
ACGAGTGCGTTCCCCATGTCGTAGGTACTC
+
?@BBBCAAAB@CCC8AACCCCBBB:;<=CB
@HQ5WU:00178:00047
ACGAGTGCGTTCCCCATGTCGTAAGGTACTC
+
B?;9999?9954;;,;<><=<11,0,06/14
@HQ5WU:00182:00012
TAGTATCAGCCTTCCGCCATGACGAAGGTATTC
+
4444444///,/,/7665444994424244/77
@HQ5WU:00183:00045
ACGAGTGCGTTCCCCATGTCGTAGGTACTC
+
=>?@@@@@@@5999/9ABACCAAA@@AACB
@HQ5WU:00186:00027
ACGAGTGCGTTCCCCATGTCGTAGGTACTC
+
@ABBA@AA?@5999,9999BCBBB?ABB<<
@HQ5WU:00188:00040
ACGAGTGCGTTCCCCATGTCGTAGGTACTC
+
499999<;;A>BCD7>=B@@?998488444
@HQ5WU:00190:00015
ACGAGTGCGTTCCCCATGTCGTAGGTACTC
+
89?@@@@>A@5999,99@@ACDBD@;<>CA
@HQ5WU:00198:00024
ACGAGTGCGTTCCCCATGTCGTAGGTAACTC
+
494444444999991:4::;A110,0/,/66
@HQ5WU:00152:00056
ACGAGTGCGTTC
+
BBAB?@ACBC?C
@HQ5WU:00156:00055
ATCAGACACGGACACAGCCAGAAC
+
BAAB<<;BAB5;41/7//,/,,*,
@HQ5WU:00160:00072
ACGAGTGCGTTCCCCATGTCGTAGGTACTC
+
C@A@>>221:788;5==@@@8B;;6;9>@9
@HQ5WU:00166:00097
ACGAGTGCGTTCCCCATGTCGTAGGTACTC
+
>B@C@@@@<=9<BB4=?BAA@9;;;>>>99
@HQ5WU:00167:00070
ACGAGTGCGTTCCCCATGTCGGTAGGTACTC
+
8>>998444=;?AC9B;99998;CC?BDCB<
@HQ5WU:00169:00086
ACGAGTGCGTTCCCCATGTCGTAGGTACTC
+
9;@@@A==<C?BAA4@9999>?@?>@;9;B
@HQ5WU:00172:00077
ACGAGTGCGTTCCCCATGTCGTAGGTACTC
+
BB@@@BA@ABCCNK:EABBCECCC>AB;;9
@HQ5WU:00174:00070
ACGAGTGCGTTCCCCATGTCGTAGGTACTC
+
9;CBBBCDBCADCC:CCC9;9@@?589999
@HQ5WU:00175:00071
ACGAGTGTGTTCCCCATGTCGTAGGTACT
+
>>?B?A@CGG@BBB6@@CAA?8874798@
@HQ5WU:00177:00070
AGAGTGCGTTCCCCATGTCGTAGGTACTC
+
,,,,,,88:2499,499677//.6.//19
@HQ5WU:00182:00096
ACGCTCGACATGCCCAGGTACAGGAG
+
@ABDCBBAA@<99>9>><A@AAD@BC
@HQ5WU:00183:00075
ACGAGTGCGTTCCCCATGTCGTAGGTACTC
+
=?>:;<<<<EACBC4<<>>>8>>><<=9?9
@HQ5WU:00150:00106
ACGAGTGCGTTCCCCATGTCGTAGGTACTC
+
BBBBBBABBC=@@?8ABCBBBCCB?AB;;<
@HQ5WU:00156:00126
AGCACTGTAGCTGTCACTAGTTACTTGT
+
BBBB@ABCCCCBB@BBDCC::::CB8;;
@HQ5WU:00157:00121
ACGAGTGCGTTCCCCATGTCGTAGGTACTC
+
BBB@@AABCHACCF9CA@@A>>>>;89999
@HQ5WU:00157:00132
ACGAGTGCGTTCCCCATGTCGTAGGTACTC
+
BB>@@ABA@C5944/9@@?AB@@B>@?999
@HQ5WU:00158:00114
TGATACGTCTCCTTCCTTAGTTACTTCAG
+
@>@@9999111,/,/78;;CB?9:;E@?<
@HQ5WU:00164:00148
ACGAGTGCGTTCCCCATGTCGTAGGTACTC
+
89@994444:<BBA1:;9989>>>;884;6
@HQ5WU:00166:00146
ACGAGTGCGTTCCCCATGTCGTAGGTACTC
+
BBBCAA@AAA6999/9AAABA;;:489>94
@HQ5WU:00169:00125
ACGAGTGCGTTCCCCATGTCGTAGGTACTC
+
=8>:;<<>@@<ABB8AACCBBBBB?:;<@@
@HQ5WU:00184:00131
ACGAGTGCGTTCCCCATGTCGTAGGTACTC
+
@?A9;<<;;?<@BB4<<C@@@@A?<89999
@HQ5WU:00185:00110
AACGGAAGGTTGGCCGGTTTTCCCCCCCAATTGGTTCCGGTTAAGGG
+
4243149;892424242444,4;;@@B(C8;89>@9850*,*,+-22
@HQ5WU:00190:00112
ACGAGTGCGTTCCCCATGTCGTAGGTACTC
+
11@ACCCECC=@>?4B99<CCCFDBA<<<C
@HQ5WU:00191:00101
ACGAGTGCGTTCCCCATGTCGTAGGTACTC
+
@@CBB@A@BB;>>@/99@?>;110901/::
@HQ5WU:00191:00105
ACGAGTGCGTTCCCCATGTCGTAGGTACTC
+
:;D@?ACCB@9999/9=@@CFCCC@C<<=C
@HQ5WU:00192:00103
ACGAGTGCGTTCCCCATGTCGTAGGTACTC
+
=><AAAB@?@5999/9>AACAA@@>??999
@HQ5WU:00193:00125
ACGAGTGCGTTCCCCATGTCGTAGGTACTC
+
==>@@CA@>>2444/9BACCCCCC@BBCCB
@HQ5WU:00195:00111
ACGAGTGCGTTCCCCATGTCGTAGGTACTC
+
AABBBDBBAB=@@A6AAACCCA@@@CCCC@
@HQ5WU:00197:00133
ACGAGTGCGTTCCCCATGTCGTAGGTACTC
+
=@@BBBBBAB5999/99@ACCCCC@@@@B@
@HQ5WU:00198:00108
ACGAGTGCGTTCCCCATGTCGTAGGTACTC
+
?@B@@ACCCC@CCC9EADCECCBB8;<@@>
@HQ5WU:00199:00115
ACGAGTGCGTTCCCCATGTCGTAGGTACTC
+
AABBCC<99;2444,449??=@A>=899>>
@HQ5WU:00159:00163
ACGAGTGCGTTCCCCATGTCGTAGGTACTC
+
89>@>@CCAA=AHH:CD=;11110,0//66
@HQ5WU:00166:00158
ACGAGTGCGTTCCCCATGTCGTAGGTACTC
+
;;>>>C>>?A6999,99>:@B;;7A;98;>
@HQ5WU:00167:00193
ACGAGTGCGTTCCCCATGTCGTAGGTACTC
+
ABBC@A@CBC5;99/9AABBCDDC@8:;CB
@HQ5WU:00167:00195
ACGAGTGCGTTCCCCATGTCGTAGGTACTC
+
CBBAAAB@??5444/9@@@CBDBC@ABBCC
@HQ5WU:00172:00175
ACGAGTGCGTTCCCCATGTCGTAGGTACTC
+
BBBBBBBBCC=@@@8ABAA@@@@>489999
@HQ5WU:00175:00173
ACGAGTGCGTTCCCCATGTCGTAGGTACTC
+
BCBBCB>>@C@CCB9CBCBBBA@@;?A@@>
@HQ5WU:00176:00170
ACGAGTGCGTTCCCCATGTCGTAGGTACTC
+
=@AB;<<<AACKLC:A=11188:9:9B??>
@HQ5WU:00176:00179
ATATCGCGAGGGTATGGAAGACTCTATAGA
+
CABBB??@CCD?CB@>51,1111.0..3..
@HQ5WU:00177:00151
ACGAGTGCGTTCCCCATGTCGTAGGTACTC
+
9;A@@ABBAA=A@A8AABBCBBAB@>>@@@
@HQ5WU:00177:00159
ACGAGTGCATTCCCCATGTCGTAGGTACTC
+
?B>@ADCBBB@CCC:CECCCC;:8>:;9@?
@HQ5WU:00177:00163
ACGAGTGCGTTCCCCATGTCGTAGGTACTC
+
BBBBBBABBB>BBB9BCBCCC9::;?@@@@
@HQ5WU:00180:00178
ACGAGTGCGTTCCCCATGTCGTAGGTACTC
+
??BB99;A@@5999/9>@>?>9974899>9
@HQ5WU:00183:00182
ACGAGTGCGTTCCCCATGTCGTAGGTACTC
+
BBCBBDB@?;2444/9?C999887734444
@HQ5WU:00184:00173
ACGAGTGCGTTCCCCATGTCGTAGGTACTC
+
BBABBBA?@C5449/4@>>@BBA@=@<999
@HQ5WU:00186:00168
ACGAGTGCGTTCCCCATGTCGTAGGTACTC
+
8@>;;<A@AB6999,9998>=?@B@CCCC;
@HQ5WU:00186:00188
ACGAGTGCGTTCCCCATGTCGTAGGTACTC
+
=B?@AA@@AC@CJC9CBCC@@@@><>>9<9
@HQ5WU:00151:00210
ACGAGTGCGTTCCCCATGTCGTAGGTACTC
+
=@@BBEA>>>5999,9=@@BCA@?=;<<@9
@HQ5WU:00154:00245
ACGAGTGCGTTCCCATGCTCGTAGTACGTC
+
>=394/////,/8588A9444444444448
@HQ5WU:00165:00211
ACGAGTGCGTTCCCCATGTCGTAGGTACTC
+
=?=?@@@@?@5999/9>@ABDBBB@:;<CC
@HQ5WU:00165:00232
ACGAGTGCGTTCCCCATGTCGTAGGTACTC
+
9;ABBBBBAA>AAA9BBCCCE@@?>:;;;9
@HQ5WU:00172:00229
ACGAGTGCGTTCCCCATGTCGTAGGTACTC
+
?@@BBB;;<G@CCE9==BAAAAA@>899@?
@HQ5WU:00175:00242
ACGAGTGCGTTCCCCATGTCGTAGGTACTC
+
?A>??@@@ACACKD:CBBBCB?BB=:;<@>
@HQ5WU:00178:00203
ACGAGTGCGTTCCCCATGTCGTAGGTACTC
+
A?;>98999>;>@A4<=BBBB@@?<?@@@>
@HQ5WU:00180:00204
ACGAGTGCGTTCCCCATGTCGTAGGTACTC
+
=?ABBBBDBE@CCC9CBICBBBBB?@@@@>
@HQ5WU:00184:00222
TCTCTATGCGCTCCACATGTCTAA
+
999=BBAABCA@@=AECB>@94/,
@HQ5WU:00188:00246
ACGAGTGCGTTCCCCATGTCGTAGGTACTC
+
BAA:;;@@>@<ABB4@@A<11<<<,0//66
@HQ5WU:00198:00217
ACGAGTGCGTTCCCCATGTCGTAGGTACTC
+
??BA?>@>>?5999/9@AACDDECAABBC@
@HQ5WU:00152:00264
ACGAGTGCGTTCCCCATGTCGTAGGTATC
+
999==:=9>@5999/9444444;993448
@HQ5WU:00152:00280
ACGAGTGCGTTCCCCATGTCGTAGGTACTC
+
;;@>@@<99>5999,99@99=999@;=>B9
@HQ5WU:00153:00280
ACGAGTGCGTTCCCCATGTCGTAGGTACTC
+
=@AC@@A@@A?DDC7CDACB@@@A=;<=CA
@HQ5WU:00170:00261
ACGAGTGCGTTCCCCATGTCGTAGGTACTC
+
?@E@@ACCBC7;;9/9@@BCCA@@=:9<@>
@HQ5WU:00180:00296
ACGAGTGCGTTCCCCATGTCGTAGGTACTC
+
>@@BBCBEDCBBCC:CCBBBB==?;?>>A@
@HQ5WU:00182:00258
ACGAGTGCGTTCCCCATGTCGTAGGTACTC
+
?AA:9;B@>C5999/9@@ACCCBA@;;<@A
@HQ5WU:00183:00282
TGATACGTCTCCCTTCCTTAGTTACTTGCAGT
+
899444444444-4242488442444244:44
@HQ5WU:00184:00299
ACGAGTGCGTTCCCCATGTCGTAGGTACTC
+
BBCB@@@BBB?CDC:CBCCBC??>>@@AAC
@HQ5WU:00188:00273
ACGAGTGCGTTCCCCATGTCGTAGGTACTC
+
9<CC@@ABA@5;99/9?@@CCBBB>;;<A@
@HQ5WU:00195:00253
ACGAGTGCGTTCCCCATGTCGTAGGTACTC
+
?@BA>@@@@@5999/9@ABCCCCC@ABBBB
@HQ5WU:00152:00349
ACGAGTGCGTTCCCCATGTCGTAGGTACTC
+
==;?AABBAB>@@A6AA@AAA;;8>?>>A?
@HQ5WU:00167:00339
ACGAGTGCGTTCCCCATGTCGTAGGTACTC
+
:@A@@ABBBCDECE:FDDCBB@@?>:;<AA
@HQ5WU:00187:00331
ACGAGTGCGTTCCCCATGTCGTAGGTCTC
+
9;A@@>AA;<9<BB7A@><;111060118
@HQ5WU:00193:00321
ACGAGTGCGTTCCCCATGTCGTAGGTACTAC
+
ABBB?@@A?@5999/9==9877600,,,,,,
@HQ5WU:00194:00337
ACGAGTGCGTTCCCCATGTCGTAGGTACTCAT
+
>A?<<<A@@@5999,4@@@BB;;:>899@@>>
@HQ5WU:00195:00328
ACGAGTGCGTCCCCATGTCGTAGGTACTC
+
BBB@ADB>;4944/9?ABBICBB?B@@@@
@HQ5WU:00159:00383
ACGAGTGCGTTCCCCATGTCGTAGGTACTC
+
@AAB@AACBB=@@@6A@CBBCB=@;3899>
@HQ5WU:00163:00393
ACGAGTGCGTTCCCCATGTCGTAGGTAACTC
+
48449444492444,49994///.,./,/6/
@HQ5WU:00175:00386
ACGAGTGCGTTCCCCATGTCGTAGGTACTC
+
9@@;;<BBBCBCJD9=<CBBBBBC?@@A@C
@HQ5WU:00190:00350
ACGAGTGCGTTCCCCATGTCGTAGGTACTC
+
AAB@@ABBBC?BDD:CCCBB@AA?=@ABBB
@HQ5WU:00191:00395
ACGAGTGCGTTCCCCATGTCGTAGGTACTC
+
>=A@?@AC>>5999/9BABDGBBA?;<<@?
@HQ5WU:00169:00415
ACGAGTGCGTTCCCCATGTCGTAGGTACTC
+
BBABABDBBC=@==6A;;;CCCBB?B<<<A
@HQ5WU:00171:00420
ACGAGTGCGTTCCCCATGTCGTAGGTACTC
+
CBAB?@;;<C@CCC:CCDBBBBBB<9;;;9
@HQ5WU:00153:00515
ACGAGGTGCGTTCCCCATGTCGTAGGTACTC
+
/////5444445499,44=999=4313449>
@HQ5WU:00155:00544
ACGAGTGCGTTCCCCATGTCGTAGGTACTC
+
BBBB??@AA@=@@A6ABCCB?AAC><@;;9
@HQ5WU:00180:00565
ACGAGTGCGTTTTTTTTTTCCCCCCCCCCCCCCCCCCCCATGTCGTAGGTACTC
+
4;:;99@?9999998444"4;;@BBBBBBBBBBBBBBB":;B===887734499
@HQ5WU:00193:00556
ACGAGTGCGTTCCCCCCATGTCGTAGGT
+
??;>@@999@599999*44;;72,,,+-
@HQ5WU:00153:00649
ACGAGTGCGTTCCCCATGTCGTAGGTACTC
+
=B=??AAAACCCCC9AACCBB@@?7:9>@>
@HQ5WU:00152:00660
ACGAGTGCGTTCCCCATGTCGTAGGTACTC
+
:;;<<<@?B@>=B=,4/6///66430/998
@HQ5WU:00154:00696
ACGAGTGCGTTCCCCATGTTGTAGGTACTC
+
BCBBAABBBCACCC9C=982999858>999
@HQ5WU:00158:00694
ACGAGTGCGTTCCCCATGTCGTAGGTACTC
+
=@=ABBBCCC@BBC:CBA==>=>>;>>999
@HQ5WU:00168:00653
ACGAGTGCGTTCCCCATGTCGTAGGTACTC
+
BBBBBBBB;;2444/9@@ACCCCC@AABBC
@HQ5WU:00169:00673
ACGAGTGCGTTCCCCATGTCGTAGGTACTC
+
AB@?AACBBCACCB7C@BBBBBBA?>?@CC
@HQ5WU:00170:00685
TACTGAGCTACACACACAGAAAGATTGGTGCT
+
BBCCDCCB@@@A;9994444;5887777771.
@HQ5WU:00174:00671
ACGAGTGCGTTTCCCCATGTCGTAGGTACTC
+
??@B;99D999-4=92?@;AA@;937799;9
@HQ5WU:00171:00705
ACGAGTGCGTTCCCCATGTCGTAGGTACTC
+
49@;;<@BDC@CCC:EBCABCCCC8:<ACC
@HQ5WU:00180:00745
ACGAGTGCGTTCCCCATGTCGTAGGTACTC
+
AA?@ADBC::2444/9@@@CCBBA>A@@@A
@HQ5WU:00162:00789
ACGAGTGCGTTCCCCATGTCGTAGGTACTC
+
CCCC@AACB@5999/99AAB@;;8;899>>
@HQ5WU:00176:00758
ACGAGTGCGTTCCCCATGTCGTAGGTACTC
+
ABBBBB??@C>BBB9CCCBBBA@C@@@AA@
@HQ5WU:00179:00780
ATATCGCGACGGTATGGAAGACTCTATAGAG
+
889448994442444;:@;?====<777...
@HQ5WU:00189:00793
ACGAGTGCGTTCCCATGTCGTAGGTACTC
+
?@BA99;>>>59909>B@BB<<;789999
@HQ5WU:00193:00774
ACGAGTGCGTTC
+
@@ABBBBBDG@D
@HQ5WU:00199:00779
ACGAGTGCGTTCCCCATGTCGTAGGTACTC
+
9<@@@ACBCC>BBB9CBBBBBB?@:;@@B@
@HQ5WU:00152:00805
ACGAGTGCGTTCCCCATGTCGTAGGTACTCA
+
:<;<<BGA@@5;99/<AAACB;;;5899-*(
@HQ5WU:00152:00844
ACGAGTGCGTTCCCCATGTCGTAGGTACTC
+
99@;;=BBA@=@@@6A?BBB;;;8<899AA
@HQ5WU:00158:00827
ACGAGTGCGTTCCCCATGTCGTAGGTACTC
+
@@ABBCCB@;2444/9B@ACCFEC?@BBB@
@HQ5WU:00175:00815
ACGAGTGCGTTCCCCATGTCGTAGGTACTC
+
=?A@@AAAAE@CCC:DCBBBCB?;<@@@@@
@HQ5WU:00165:00868
ACGAGTGCGTTCCCCATGTCGTAGGTACTC
+
9;A;;<AAA@;@>@6AABBCCCBB@B;<<A
@HQ5WU:00167:00851
ACGAGGTGCGTTCCCCATGTCGTAGGTACTC
+
>>@996<A;;<@DCD:CCCA<=<AA?@ACAB
@HQ5WU:00169:00875
TCTCTATGCGCTCCACATGTCTAAGGT
+
BBCCDBAAABABB@CBBBBB@??6;7;
@HQ5WU:00170:00889
ACGAGTGCGTTCCCCATGTCGTAGGTACTC
+
:<D@?@CCCC>@??8AABCBBBBB@B9;:C
@HQ5WU:00175:00895
ACGCTCGACATGCCCAGGTACAGGAG
+
?@AAABCAAACCCC=CC?BBDCC@CA
@HQ5WU:00176:00891
ACGAGTGCGTTCCCCATGTCGTAGGTACTC
+
BBAA>>99;;79AC9CBCAAABB>=>>999
@HQ5WU:00179:00873
ACGAGTACGTTCCCCATGTCGTAGGTACTC
+
BBBBBBBB=:2444/9AAADCBBB?BABB@
@HQ5WU:00187:00855
ACGAGTGCGTTCCCCATGTCGTAGGTACTC
+
BBA<<<>>8>2449,4@@B>@9;8<899>>
@HQ5WU:00187:00856
ATCAGACACGGACACAGCAGAACACAC
+
98344438442444494448>=@@>@9
@HQ5WU:00190:00862
ACGAGTGCGTTCCCCATGTCGTAGGTACTC
+
?@C<;@HCCC?BBB9BBBBBBCCC@??@@C
@HQ5WU:00193:00856
ACGAGTGCGTTCCCCATGTCGTAGGTACTC
+
8=7;;<<@@@;@@@8CBABCA<97488494
@HQ5WU:00194:00854
ACGAGTGCGTTCCCCATGTCGTAGGTACTC
+
@@@@@BA<<<AHCC9CCCBBBAAB;;=AAB
@HQ5WU:00199:00887
ACGAGTGCGTTCCCCATGTCGTAGGTACTC
+
CBB@?@BBCC=A@@8ABBDBBBBC?@?A?D
@HQ5WU:00162:00922
ACGAGTGCGTTCCCCATGTCGTAGGTACTC
+
CCB???BB@C5999/999;BCFBC@C<>>A
@HQ5WU:00165:00918
ACGAGTGCGTTCCCCATGTCGTAGGTACTCA
+
987484999;<BBB5:<@@@9998;>?11//
@HQ5WU:00172:00924
ACGAGTGCGTTCCCCATGTTCG
+
9944844447,///*/,,*)*0
@HQ5WU:00179:00905
ACGAGTGCGTTCCCCATGTCGTAGGTACTC
+
9;C;;<BCCCADCB9DBBBCCB@A=:;<BB
@HQ5WU:00180:00913
TACTGAGCTACACACACAGAAAGATTGGTG
+
=9<<BBCCC>=@;;999@99909984:?BA
@HQ5WU:00189:00922
ACGAGTGCGTTCCCCATGTCGTAGGTACTC
+
4;A@@@@B@@5999/9>>@CBB@B5:;@@>
@HQ5WU:00191:00946
ACGAGTGCGTTCCCCATGTCGTAGGTACTC
+
=>@@@@BBCB699</9?@ACCBBA?A@A@@
@HQ5WU:00197:00904
AGCACTGTAGCTGTCACTAGTTACTTGT
+
?BBBBAGCDCCBBCBBBBCB@:94869?
@HQ5WU:00198:00931
ACGAGTGCGTTCCCCATGTCGTAGGTACTC
+
=@@:;<99892444,4@>@@@AAB7;<<99
@HQ5WU:00159:00981
ACGAGTGCGTTCCCCATGTCGTAGGTACTC
+
ABBBBBCCBB?BCC6AA@@@A@@@@AA@@B
@HQ5WU:00171:00951
TCTACTATGCGCTCCACAT
+
//////8:94444924448
@HQ5WU:00175:00996
ACGAGTGCGTTCCCCATGTCGTAGGTACTC
+
41;11/88885=9=1:499@999B@>===9
@HQ5WU:00186:00974
ACGAGTGCGTTCCCCATGTCGTAGGTACTC
+
@BBCCCCCB@5999/9A@ACCBBA<<;9;@
@HQ5WU:00189:00956
ACGAGTGCGTTCCCCATGTCGTAGGTACTC
+
BBC:;<B@>@5999/9AA@>1114,01///
@HQ5WU:00189:00994
ACGAGTGCGTTCCCCATGTCGTAGGTACTC
+
=?B??ABCBC=@@@6A@CBBBBBB8:<@AA
@HQ5WU:00156:01009
ACGAGTGCGTTCCCCATGTCGTAGGTACTC
+
=?@@@@BAADCDKC:FCCCGCBBB>ABCB@
@HQ5WU:00158:01010
ACGAGTGCGTTCCCCATGTCGTGGTACTC
+
???99;@B@>=@AA7BBCBBBBB?AABBB
@HQ5WU:00160:01021
ACGAGTGCGTTCCCCATGTCGTAGGTACTC
+
==>99;<A@@>AAD7DB@?@DBCC?AABCB
@HQ5WU:00168:01033
ACGAGTGCGTTCCCCATGTCGTAGGTACTC
+
9<?99<@>?F6999/99994>>@<?AB???
@HQ5WU:00171:01033
CGTGTCTCTACGGCACAGGATTTTGTGTAGA
+
;A<;<A@<<=;;>><99:94999/9994:=A
@HQ5WU:00175:01024
ACGAGTGCGTTCCCCATGTCGTAGGTACTC
+
>@>;9<CCBB9;;;5<BBAABBDC@D;;;@
@HQ5WU:00177:01004
TACTGAGCTACCACACACAGAAGATTGT
+
@BBB@ABA:949444///6//,/,2*..
@HQ5WU:00180:01040
ACGAGTGCGTTCCCCATGTCGTAGGTACTC
+
BBBAAADB@;2444/9>>@BBCBDAC;<<E
@HQ5WU:00189:01033
ACGAGTGCGTTCCCCATGTCGTAGGTACTC
+
@A>@@A@@>@;@?@6AABBBBCBB?BAAAC
@HQ5WU:00200:00022
ATCAGACACTCGAGAACACACAGAC
+
8?>99984444444/,/66//////
@HQ5WU:00207:00023
ACGAGTGCGTTCCCCATGTCGTAGGTACTC
+
BBB@@;<;A@>AAA4G@@@@B;;;??A>A?
@HQ5WU:00211:00029
ACGAGTGCGTTCCCCATGTCGTAGGTACTC
+
491:1////87;;;6CCBBAACCC?BCAA@
@HQ5WU:00213:00040
ACGAGTGCGTTCCCCATGTCGTAGGTACTC
+
BBBBBBCCCC=@??8A===?B@@>;899@A
@HQ5WU:00214:00040
ACGAGTGCGTTCCCCATGTCGTAGGTACTC
+
=>?@ABDCCC@BBB:CBBBBBBBE@BCCCC
@HQ5WU:00217:00023
TGATACGTCTCCTTCCTTAGTTACTTCAGGT
+
=@@B;<<AACDCEADCDBCCB?A<=:1//,/
@HQ5WU:00219:00017
ACGAGTGCGTTCCCCATGTCGTAGGTACTC
+
>@B:<<CBBCDDCC9FCCCCC;::6899A@
@HQ5WU:00220:00027
TGATACGTCTCCTTCCTTAGTTACTTCA
+
@@A@;;<221::::>;D<9997=@@=@A
@HQ5WU:00223:00026
ACGAGTGCGTTCCCCATGTCGTAGGTACTC
+
?@BBBBCCBC@ABB:CABBAA>=?>:;<;9
@HQ5WU:00223:00045
ACGAGTGCGTTCCCATGTCGTAGGTACTTC
+
=?444949;=29914444::;84348/1,/
@HQ5WU:00231:00044
ACGAGTGCGTTCCCCATGTCGTAGGTACTC
+
AA>@@BCCAC6;9949?@@A<983774444
@HQ5WU:00236:00004
CAGTGCGTTCCCCATGTCGTAGGTACTC
+
CCCCCBB?2444/9@@@A@@@=<44473
@HQ5WU:00239:00041
ACGAGGTGCGTTCCCCATGTCGTAGGTACTC
+
:;<@ABCCBCE=???6=?>>>9997134998
@HQ5WU:00241:00026
ACGAGTGCGTTCCCCATGTCGTAGGTACTC
+
?@C@?ABCCB>BBB9BCBBABBBB?A<<<A
@HQ5WU:00248:00020
ACGAGTGCGTTCCCCATGTCGTAGGTACTC
+
?@CCBCCCBCBCBC9A=>@@9998;89494
@HQ5WU:00205:00069
ACGAGTGCGTTCCCCATGTCGTAGGTACTC
+
9;<BBCEBBDBKCB9C@@1111/.6.19@9
@HQ5WU:00213:00056
ACGAGTGCGTTCCCCATGTCGTAGGTACTC
+
>@BB@@ACBC=@@@6ABBCCBBBB?ABBCC
@HQ5WU:00218:00068
CGAGTGCGTTCCCCATGTCGTAGGTACTC
+
@AAABBA??5999/9???@;<;A<;;7?3
@HQ5WU:00219:00074
ACGAGTGCGTTCCCCATGTCGTAAGGTACTC
+
???99<98492444,4:::9=911.667/1/
@HQ5WU:00219:00086
ACGAGTGCGTTCCCCATGTCGTAGGTACTC
+
>@@B@@@BAB?BAB7B@@@AA@??;?@>>>
@HQ5WU:00223:00074
ACGAGTGCGTTCCCCATGCTCGTAGGTACTC
+
BBABA@ABBB=@@@/9999999@?@;99498
@HQ5WU:00225:00060
ACGAGTGCGTTCCCATGCTCGTAGGTACGTC
+
=?7;998884244-449999444424;4448
@HQ5WU:00225:00065
TACTGAGCTACACACACAGAAAGATTGGTG
+
CBCBBBDCCC;<<99>>>448044313137
@HQ5WU:00225:00071
ACGAGTGCGTTCCCCATGTCGTAGGTACTC
+
BBCBAABB@C2444/9@ABCCBBA@99;@A
@HQ5WU:00228:00051
ACGAGTGCGTTCCCCATGTCGTAGGTACTC
+
?@ACBBBCCC>AAA9ABAAAA;::=899@9
@HQ5WU:00229:00092
ACGAGTGCGTTCCCCATGTCGTAGGTACTC
+
=??;;=BCBCBCEC9CCCCCAAAA489>?>
@HQ5WU:00230:00076
ACGAGTGCGTTCCCCATGTCGTAGGTACTC
+
ABAB@@AFAEDCCC:DEB=>=498489999
@HQ5WU:00231:00090
ACGAGTGCGTTCCCCCATGTCGTAGGTACTC
+
BBBBBBB;;;24444+9B@ABCBCB@@ABCC
@HQ5WU:00231:00093
ACGAGTGCGTTCCCCATGCCGTAGGTACTC
+
=@@@;<<CDB>BAA/99>><>993739494
@HQ5WU:00236:00053
ACGAGTGCAGTTCCCATGTCGTAGTACTC
+
9474/11///6567:7;A48499889444
@HQ5WU:00240:00064
AGTGCGTTCCCCATGTCGTAGGTACTC
+
BBBBCA;2444/9BABCDAAA@B@@@B
@HQ5WU:00243:00056
ACGAGTGCGTTCCCCATGTCGTAGGTACTC
+
CCB?@ACBBC@CCC9CBBBA@BBB@?AACC
@HQ5WU:00243:00073
ACGAGTGCGTCCCACTGTCGTAGGTACTC
+
99@@>999A999049499A=:44234444
@HQ5WU:00246:00081
ACGAGTGCGTTCCCCATGTCGTAGGTACTC
+
>@@@@AHCDDBFDC9HCCCC<9984884=8
@HQ5WU:00247:00083
CGTGTCGTCTAGGCACATGGATTTTGTGTAGAGGG
+
44//8///00//,//444424999,////////75
@HQ5WU:00249:00091
ACGAGTGCGTTCCCCATGTCGTAGGTACTC
+
AABBBBBABC5999/9>@@CCCCC@A9;;C
@HQ5WU:00205:00107
ACGAGTGCGTTCCCCATGTCGTAGGTACTC
+
=:;;@;<<BBACDC9B<A@@>>>>488494
@HQ5WU:00205:00127
ACGAGTGCGTTCCCCATGTCGTAGGTACTC
+
>999?>9;;C@CKK9>=C@999>?5894>8
@HQ5WU:00211:00128
ACGAGTGCGTTCCCCATGTCGTAGGTACTC
+
=@B<;<CB@>5999/9?@BBBA=?:?949A
@HQ5WU:00212:00124
ACGAGTGCGTTCCCCATGTCGTAGGTACTC
+
9??@;<<@@B>AAB5><AAAAA@?<>?999
@HQ5WU:00213:00123
ACGAGTGCGTTCCCCATGTCGTAGGTACTC
+
@ACAAADDCC?BBB9BABBBBDBA?BBBBB
@HQ5WU:00213:00148
ACGAGTGCGTTCCCCATGTCGTAGGTACTC
+
>8344AABCE@BNH9EAC@@@==;:;=>C@
@HQ5WU:00221:00121
ACGAGTGCGTTCCCCATGTCGTAGGTACTC
+
9<C@@@B@:>5999/9>>>B@@@@>;99?9
@HQ5WU:00221:00138
ACGAGTGCGTTCCCCATGTCGTAGGTACTC
+
AAB@??BBBA=???6A=AABB?@@>?B@@@
@HQ5WU:00225:00148
ACGAGTGCGTCCCATGCTCGTAGGTACGTC
+
;;01/,,,///8566;4//////,/68///
@HQ5WU:00226:00113
ACGAGTGCGTTCCCCATGTCGTAGGTACTC
+
A=<?@BBCDC@CCC:CAA;;99;?>A>>A9
@HQ5WU:00226:00147
ACGAGTGCGTTCCCCATGTCGTAGGTACTC
+
@@A;<<===FADLH9><A=898646.////
@HQ5WU:00227:00135
TACTGAGCTACACACACAGAAAGATTGGT
+
@@CCBBABCCABAA:49@99909@?5;9;
@HQ5WU:00228:00140
TAAGTAATCGAGG
+
4/,///,/////,
@HQ5WU:00230:00138
ACGAGTGCGTTCCCCATGTCGTAG
+
?@CB?@A@@B@CBB9B<<<CA@@A
@HQ5WU:00234:00104
ACGAGTGCGTTCCCCATGTCGTAGGTACTC
+
:<C@?A=<@E?DKC:ICCB@>=97489999
@HQ5WU:00234:00109
ACGAGTGCGTTCCCCATGTCGTAGGTACTC
+
BBBAAADBAA6994/9=@@BDCBBAB;<;B
@HQ5WU:00238:00119
ACGAGTGCGTTC
+
?@BCCCAABD@C
@HQ5WU:00239:00108
ACGAGTGCGTTCCCCATGTCGTAGGTACTC
+
BC@@@@@@@A=ADD:FBBBBA@@A>AA<<9
@HQ5WU:00240:00110
ACGAGTGCGTTCCCCATGTCGTAGTACTC
+
ABBB??AACCADNK:D=<<@@??A?<<<>
@HQ5WU:00241:00112
ACGAGTGCGTTCCCCATGTCGTAGGTACTC
+
=B@@9;9@995<AA4GAA@@@;;8=899>9
@HQ5WU:00245:00120
ACGAGTGCGTTCCCCATGTCGTAGGTACTC
+
998>@@AA@@5999/99A@@@993174494
@HQ5WU:00210:00157
ACGAGTGCGTTCCCCATGTCGTAGGTACTC
+
9<;B<<=BCB>BAB9BBBBBB;98;89494
@HQ5WU:00210:00176
ACGAGTGCGTTCCCCATGTCGTAGGTACTC
+
BBCBCCC???5944/9@A@BBBBB9;<AA;
@HQ5WU:00216:00153
ACGAGGTGCGTTCCCCAATTGTCGTAGGTACTC
+
9494/,//,,,*,,,*,*,*/;44443139498
@HQ5WU:00216:00182
ACGAGTGCGTTCCCCATGTCGTAAGGTA
+
49>A@@AB@A=@BB/<941;1//,.,./
@HQ5WU:00220:00159
ACGAGTGCGTTCCCCATGTCGTAGGTACTC
+
9:A:9<A??@5999/99A>ABBCB@CCCBC
@HQ5WU:00221:00156
ACGAGTGCGTTCCCCATGTCGTAGGTACTC
+
49@;;;>>@@5999,4@A@>@998<?9899
@HQ5WU:00222:00171
ACGAGTGCGTTCCCCATGTCGTAGGTACTC
+
9;BBBBBBDCACCC9=<<CBBABA?;<<C>
@HQ5WU:00227:00154
ACGAGTGCGTTCCCCATGTCGTAGGTACTC
+
48?;;=A@A@6999,4449;449<=?@@AA
@HQ5WU:00235:00154
ACGAGTGCGTTCCCCATGTCGTAGGTACTC
+
@B??8488442444,49998=897<@<;;B
@HQ5WU:00237:00159
ACGAGTGCGTTCCCCATGTCGTAGGTACTC
+
BB@BBBAACDADCB:DCB@@@;;;>?@@B@
@HQ5WU:00239:00185
ACGAGTGCGTTCC
+
===@@BCBCC>BB
@HQ5WU:00243:00169
ACGAGTGCGTTCCCCATGTCG
+
>@@BBCAFABBCCC9CCCCBC
@HQ5WU:00243:00194
ACGAGTGCGTTCCCCATGT
+
?A>B;;<@;<9<CC7CCB@
@HQ5WU:00245:00183
ACGAGTGCGTTCCCCATGTCGTAGGGTACTC
+
8>@;;<A@@@5999-99999>943>/88>>=
@HQ5WU:00247:00156
ACGAGTGCGTTCCCCATGTCGTAGGTACTC
+
8434444:8=;@BB/<<@?A999>;;9<AA
@HQ5WU:00247:00197
ACGAGTGCGTTCCCCATGTCGTAGGTACTC
+
:;AB?@ABBB>BCC8AACAA999?5898>8
@HQ5WU:00201:00238
ACGAGTGCGTTCCCCATGTCGTAGGTACTC
+
BB>??@@@@B=@>@6ABDBA@@??=>>>B9
@HQ5WU:00204:00233
ACGAGTGCGTTCCCCATGTCGTAGGTACTC
+
>?<@@AC>?@5999/9@@@BGCCB?ACCBA
@HQ5WU:00205:00204
ACGAGTGCGTTCCCCATGTCGTAGGTACTC
+
=>B??A@@@@5999-9>>>CEGBB=:<<BB
@HQ5WU:00210:00249
TGATACGTCTCCTTCCTTAGTTACTTCAG
+
A@AB;;9@=11-1,/,/5679<=9924:4
@HQ5WU:00215:00212
TCTCTATGCGCTCCACATGTCTAAGGT
+
CCDDAABBBDDBB?AA@=;==995969
@HQ5WU:00222:00210
ACGAGTGCGTTCCCCATGTCGTAGGTACTC
+
49848444;;8999299<<BAAAB<?@=<;
@HQ5WU:00222:00234
ACGAGTGCGTTCCCCATGTCGTAGGTACTC
+
?B=:;9>>995999/9999@@@9858849@
@HQ5WU:00223:00224
ACGAGTGCGTTCCCCATGTCGTAGGTACTC
+
=@?@@CB@@@8;99/9@@@@@9;8>8<<@@
@HQ5WU:00230:00210
ACGAGTGCGTTCCCCATGTCGTAGGTACTC
+
:@:9<BBBBC@ECC9A@<<2;;;;,0////
@HQ5WU:00246:00217
ACGAGTGCGTTCCCCATGTCGTAGGTACTC
+
BB?CCE;;@DBFDC9ECCCAA@A@>;<<A@
@HQ5WU:00203:00269
ACGAGTGCGTTCCCCATGTCGTAGGTACTC
+
?@?C?@@BBC@CCC:CCCBBBBBB?A9;;@
@HQ5WU:00205:00258
ACGAGTGCGTTCCCCATGTCGTAGGTACTC
+
9>?AA<<;@@;@@@6AAA@@@@>?;89<@@
@HQ5WU:00213:00251
ACGCTCGTACCATGCCAGGTAGCAGGAGA
+
9;9849444:99;4424/7//.//65//4
@HQ5WU:00226:00283
ACGAGTGCGTTCCCCATGTCGTAGGGTACTC
+
9;BCCBBA?@5999/999BBCB<;:6:A@@@
@HQ5WU:00232:00255
ACGAGTGCGTTCCCCATGTCGTAGGTACTC
+
//4//4444@<@BC5:;B@@@<;:=;<9BB
@HQ5WU:00237:00297
ACGAGTGCGTTCCCCATGTCGTAGGTACTCATC
+
9;AB@@A@@B?DCC:IFBBB@9984899<?@??
@HQ5WU:00242:00283
AGCACTGTAGCTGTCACTAGTTACTTG
+
;ABBDCDBA=44444//////,44424
@HQ5WU:00249:00255
ACGAGTGCGTTCCCCATGTCGTAGGTACTC
+
89@@>@BAADBCHN:EB<<<CAA@>89999
@HQ5WU:00207:00303
ACGAGTGCGTTCCCCATGTCGTAGGGTACTC
+
=@@:;<AA@?5999-9999@A998808>?@9
@HQ5WU:00218:00336
ACGAGTGCGTTCCCCATGTCGTAGGTACTC
+
=@A99<A?>@<@@@7G@><>>21.;7:6>=
@HQ5WU:00220:00347
ACGAGTGCGTTCCCCATGTCGTAGGTACTC
+
>@@@@BC@@C2444/9B@@ABBB@;?>@@@
@HQ5WU:00228:00324
ACGAGTGCGTTCCCCATGTCGTAGGTACTC
+
??BA?@@@>>5999/9B@@@CCCC=@AAAC
@HQ5WU:00235:00312
ACGAGTGCGTTCCCCATGTCGTAGGTACTC
+
=??@@>;;<B?BID9FCCD<<;@?<>@@B@
@HQ5WU:00239:00326
ACGAGTGCGTTCCCATGTCGTAGGTACTC
+
=?@@BBBAA@@CC@CCCCBG@@?=??>?>
@HQ5WU:00240:00317
CGTGTCTCTACGGCACAGGATTTTGTGTAGAGG
+
9<AABDB==2//5/14:::4444,444444448
@HQ5WU:00219:00386
ACGAGTGCGTTCCCCATGTCGTAGGTACTC
+
=@>@>>9;;@;?BC9CBAABB@@?>:;<CA
@HQ5WU:00221:00363
ACGAGTGCGTTCCCCATGTCGTAGGTACTC
+
=@@BBBDCCD@CCB7<<@@@A@?;:799=4
@HQ5WU:00222:00355
ACGAGTGCGTTCCCCATGTCCGTAGGTACTC
+
ABBBBCBA=@==@@6ACCCC@CCCC?BBBCC
@HQ5WU:00223:00369
ACGAGTGCGTTCCCCATGTCGTAGGTACTC
+
BBB@@@ACCC?CCC:EBBACBBAA<<@BA@
@HQ5WU:00225:00354
ACGAGTGCGTTCCCCATGTCGTAGGTACTC
+
BBA99;CBBC?CNH9C;<<BBBBD@BCBBB
@HQ5WU:00244:00393
ACGAGTGCGTTCCCCATGTCGTAGGTACTC
+
AAB@@ABBBCADCC9CBB@@@A@@=@AABA
@HQ5WU:00233:00417
ACGAGTGCGTTCCCATGTCGTAGGTACTC
+
8=9;;>>>??59919BD@BD;;848>999
@HQ5WU:00247:00427
ACGAGTGCGTTCCCCCCATGTCGTAGGTACTC
+
888:;;>?@A699999*9ACCCDB@@<@@@@@
@HQ5WU:00203:00457
ACGAGTGCGTTCCCCATGTCGTAGGTACTC
+
9;:;;<>A@@5<<<4<@A@@B>>>;89999
@HQ5WU:00232:00457
TCTCTATGCGCTCCCACATGTCTAAGGTA
+
@;;<CAB@B@9999-4:@?@:99969699
@HQ5WU:00203:00527
ACGAGTGCGTTCCCCATGTCGTAGGTACTC
+
BBBBA@@BBC@CCE9CBCCCCBBB?BAAAG
@HQ5WU:00231:00542
ACGAGTGCGTTCCCCATGTCGTAGGTACTC
+
BBCBAB@@@A@CCD:ECJCAA@@77794==
@HQ5WU:00205:00550
ACGAGTGCGTTCCCCATGTCGTAGGTACTC
+
:87:49>?995444,44?@@<;10,0<<>>
@HQ5WU:00233:00555
TCTCTATGCGCTCCACATGTCTAAGGTA
+
@ABBECCBCAA>B8:<;9@999969599
@HQ5WU:00239:00699
ACGAGTGCGTTCCCCATGTCGTAGGTACTC
+
BBBCBBBBBC@BCB:EA@?BBBBB?@?A?C
@HQ5WU:00209:00711
ACGAGTGCGTTCCCCATGTCGTAGGTACTC
+
>??BBBBBBB7;;;4<BCCCACBC@?@@DA
@HQ5WU:00233:00745
ACGAGTGCGTTCCCCATGTCGTAGGTACTC
+
CBBBABBCCB=AAA8ABBBCCB??=@;<<C
@HQ5WU:00243:00716
TGATACGTCTCCTTCCTTAGTTACTTCAGTGC
+
99998449///,/,/,/788=>>>98=9444/
@HQ5WU:00244:00726
ACGAGTGCGTTCCCATGTCGTAGGTACTC
+
9899;<@?A>5991499944443134444
@HQ5WU:00212:00792
ACGAGTGCGTTCCCCATGTCGTAGGTACTC
+
?@BCBBA@@@5999/9BCACAA@B;89911
@HQ5WU:00214:00759
CGTGTCTCTACGGCACATGGATTTTGTGTAGA
+
@>;99991:1//7669444<9494,4444444
@HQ5WU:00216:00763
ACGAGTGCGTTCCCATGCTCGTAGGTACGTC
+
=?794/////,//+/694///111,/////6
@HQ5WU:00218:00798
ACGAGTGCGTTCCCCATGTCGTAGGTACTC
+
9;BC@AA@@B=AAA9ACCCCCBB@=:;;A?
@HQ5WU:00233:00787
ACGAGTGCGTTCCCCATGTCGTAGGTATC
+
AABBAABBBB?CDD:FBCBBC@?@?:;<A
@HQ5WU:00233:00792
ACGAGTGCGTTCGCCATGTCGTAGGTAA
+
BBB<<<CCBA>A9969>>>99//7,//,
@HQ5WU:00240:00763
ACGAGTGCGTTCCCCATGTCGTAGG
+
9<BBBBCC==69994;CCBBC???;
@HQ5WU:00242:00758
ACGAGTGCGTTCCCCATGTCGTAGGTACTC
+
BBBBBBBCBB=???8AAABBBBAA>:;<99
@HQ5WU:00245:00787
ACGAGTGCGTTCCCCATGTCGTAGGTACTC
+
A?9<;AAACF@CCC9BB@@@@A@A589999
@HQ5WU:00202:00802
ACGAGTGCGTTCCCCATGTCGTAGGTACTC
+
??B???BBBC@CDD9CBCCCAA:748>>>>
@HQ5WU:00209:00845
ACGAGTGCGTTCCCCATGTCGTAGGTACTC
+
?@B@AACDDC@CCC9EBBBCC@@@8:<BCC
@HQ5WU:00212:00829
ACGAGTGCGTTCCCCATGTCGTAGGTACTC
+
>@?@@BACBB>BCC7BB@@@999>;89999
@HQ5WU:00231:00849
ACGAGTGCGTTCCCCATGTCGTAGGTACTC
+
BB=@@@A@AC?CCD:CCCBBBB?<<<@@@@
@HQ5WU:00242:00825
ACGAGTGCGTTCCCCATGTCGTAGGTACTC
+
=?@@>>>>>A6999,99998===;:;====
@HQ5WU:00243:00848
ACGAGTGCGTTCCCCATGTCGTAGGTACTC
+
BBABBBC@@@7;99/9@BAAB@A?7;99>>
@HQ5WU:00200:00884
ACGAGTGCGTTCCCCATGTCCGTAGGTACTC
+
BBBBBBCCB@=???6A=ABC@BBCBAABBBD
@HQ5WU:00211:00891
ACGAGGGCGTTCCCCATGTCGTAGGTACTC
+
BBBBBB>A=:8=992==BACCCCC@AAAAC
@HQ5WU:00215:00853
ACGAGTGCGTTCCCCATGTCGTAGGTACTC
+
?@CBBBBBBC@CCC9BAB?BBBCA?@@@@A
@HQ5WU:00221:00887
ACGAGTGCGTTCCCCATGTCGTAGGTACTC
+
ABBBBBCCAC5999/99AAACA@@=<<<@@
@HQ5WU:00224:00893
ACGAGTGCGTTCCCCATGTCGTAGGTACTC
+
BB>A>@@CBB>CEH9DACCCB@@?5:;<B?
@HQ5WU:00231:00855
ACGAGTGCGTTCCCCATGTCGTAGGTAC
+
?@>@?@BBBEACCC:DCAAACBBB=@AA
@HQ5WU:00231:00892
ACGAGTGCGTTCCCCATGTCGTAGGTACTC
+
CCCBBBC@?;2444/9@A@@AA@@=??>@=
@HQ5WU:00232:00899
ACGAGTGCGTTCCCCATGTCGTAGGTACTC
+
:@@@@ACBBB?BBB9BAA>>;111,11/66
@HQ5WU:00201:00901
ACGAGTGCGTTCCCCATGTCGTAGGTACTC
+
AC?AAB;;<C?CCC9CCC9:<A@@@@AABA
@HQ5WU:00202:00909
ACGAGTGCGTTCCCCATGTCGTAGGTACTC
+
BBB?@AABBD@BCB:D;;9?AB@@<;;<@@
@HQ5WU:00203:00945
ACGAGTGCGTTCCCCATGTCGTAGGTACTC
+
AAB?>@B@?@;@@@6ACCCCCBBB@>?@B@
@HQ5WU:00204:00930
ACGAGTGCGTTCCCCATGTCGTAGGTACTC
+
;;AA@AA@BB6<<<4>?BBCAAA@>?><99
@HQ5WU:00230:00943
ACGAGGTGCGTTCCCCATGTCGTAGGTACTC
+
=;;11,1<;A>1;99,4?>9=;443134498
@HQ5WU:00239:00920
ACGAGTGCGTTCCCCATGTCGTAGGTACTC
+
BB@??BCCCD?BAA9ABBBBBBBB@ABBCC
@HQ5WU:00240:00932
TCTCTATGCGCTCCACATGTCTAAGGTA
+
49@CDCDCBBC@@=@A?>BB99959549
@HQ5WU:00246:00912
ACGAGTGCGTTCCCCATGTCGTAGGTACTC
+
>>ABBB@@@B@CCC:CCCBBBBBB=8;;B@
@HQ5WU:00247:00900
ACGAGTGCGTTCCCCATGTCGTAGGGTACTC
+
49>;99@@995999,49998==>;B<BCBBB
@HQ5WU:00216:00963
ACGAGTGCGTTCCCCATGTCGTAGGTACTC
+
CCB@?@BCBC5999/99AAA<983174494
@HQ5WU:00225:00973
TACTGAGCTACACACACAGAAAGATTGGTGC
+
BBBBD=?>=221::;@A====6449174877
@HQ5WU:00229:00963
ACGAGTGCGTTCCCCATGTCGTAGGTACTC
+
9;;BBCABBC=@@=6ABABC<<;?789999
@HQ5WU:00229:00978
ACGAGTGCGTTCCCCATGTCGTAGGTACTC
+
:;CCBBBCA@5999/9?>@ACBBC@B;<<A
@HQ5WU:00230:00997
ACGAGTGCGTTCCCCATGTCGTAGGTACTC
+
>>>99444448===6??>:8:/1.3.//68
@HQ5WU:00233:00982
ACGAGTGCGTCCCATGTCGTAGGTACTC
+
@@CBBBCBCBAA?GBBBBBBBB@B:>;C
@HQ5WU:00235:00952
ACGAGTGCGTTCCCCATGTCGTAGGTACTC
+
8??<;9@B;<8<BD6ACBBBBAA@5899>>
@HQ5WU:00236:00960
ACGAGTGCGTTCCCCATGTCGTAGGTACTC
+
AA@B99<@A@5;;;4<BABCAAAB@BBBCC
@HQ5WU:00213:01021
ACGAGTGCGTTCCCCATGTCGTAGGTACTC
+
?@?A?@@A>>;@?@4AAABCCBBC@;<<CB
@HQ5WU:00222:01046
ACGAGTGCGTTCCCCATGTCGTAGGTACTC
+
AA?BBBA@??5444/9@@ABBBCCAABABB
@HQ5WU:00235:01006
ACGAGTGCGTTCCCCATGTCG
+
=?<@99<BBC?CBC9BAA@@@
@HQ5WU:00241:01000
ACGAGTGCGTTCCCCATGTCGTAGGTACTC
+
?><@@@@A?@5;;;4<BBBDBA@@?<@@BB
@HQ5WU:00241:01018
ACGAGTGCGTTCCCCATGTCGTAGGTACTC
+
BB@?BB@@?>5999/9?>@ACB@A>A;<<C
@HQ5WU:00245:01000
TGATACGTCTCCTTCCTTAGTTACTTCA
+
BBBB:<<B@998<=>@@@A@@=@@@?BC
@HQ5WU:00246:01018
ACGAGTTGCGTTCC
+
946//,*,,,,*,2
@HQ5WU:00246:01029
ACGAGTGCGTTCCCCATGTCGTAGGTACTC
+
9;AAAACDDD@EDD:D@A?BBBCB?ABBBB
@HQ5WU:00248:01050
TGATACGTCTCCTTCCTTAGTTACTTCA
+
BA@;;;@999<8<CGDDDBBA><<969A
@HQ5WU:00257:00037
ACGAGTGCGTTCCCCATGTCGTAGGTACTC
+
BA@ABB@@@B=@??4???>@A@@@>@@@CC
@HQ5WU:00271:00049
ACGAGTGCGTTCCCCATGTCGTAGGTACTC
+
===@@@@A@@5999/9@ABCCCBB=@ABBC
@HQ5WU:00273:00044
ACGAGTGCGTTCCCCATGTCGTAGGTACTC
+
@@BA@@@@@A<@@@6AACCCCCBB=?@;;;
@HQ5WU:00277:00044
ACGAGTGCGTTCCCCATGTCGTAGGTATC
+
9<CCCCCCA@>ACB8<<999988>779:9
@HQ5WU:00285:00013
TGATACGTCTCCCTTCCTT
+
@994444/////+/,/,/7
@HQ5WU:00285:00038
ATCAGACACGGACACAGCAGAACACTACA
+
1-,,,,.2,/,/////4444424444449
@HQ5WU:00288:00043
ACGAGTGCGTTCCCCATGTCGTAGGTACTC
+
BBCBABBA??5999/999<CCCDC@CBBBB
@HQ5WU:00288:00044
ACGAGTGCGTTCCCCATGTCGTAGGTACTC
+
>@@B@@@BAA?AAB9CBAA?;;;?489A@>
@HQ5WU:00289:00005
CGAGTGCGTTCCCCATGTCGTAGGTACTC
+
BBCBBBB?=;@CB9CCDDCCDBB>9:;?@
@HQ5WU:00291:00005
ACGAGTGCGTTCCCCATGTCGTAGGTACTC
+
9;A<;<B@995999/9A@@A@9985899>>
@HQ5WU:00297:00030
TAGTATCAGCCTCCG
+
//////7///,//77
@HQ5WU:00250:00095
ACGAGTGCGTTCCCCATGTCGTAGGTACTC
+
>@ACCCCC;;2444/9>AAAA@@?=;9<AA
@HQ5WU:00251:00090
ACGAGTGCGTTCCCCATGTCGTAGGTACT
+
9<;CCCBBCB=@@A8AAABC@@=@5799>
@HQ5WU:00257:00089
ACGAGTGCGTTCCCCATGTCGTAGGTACTC
+
>>99;@>>>?5999/9>BCBBBCD89<B@@
@HQ5WU:00263:00085
ATCAGACACGGACACAGCAGAACACACAGA
+
9;@A@@@@A@9<;CBBAA;;9<A>9877,-
@HQ5WU:00265:00058
ACGAGTGCGTTCCCCATGTCGTAGGTACATC
+
9434@@A9996999/99>9777/.,.////8
@HQ5WU:00268:00072
ACGAGTGCGTTCCCCATGTCGTAGGTACTC
+
BB=?>@<<;B@DCC9::BA@;;;77784>=
@HQ5WU:00269:00064
ACGAGTGCGTTCCCCATGTCGTAGGTACTC
+
9;AB;9<@9959>>4B@A@@@@@>489999
@HQ5WU:00270:00059
ACGAGTGCGTTCCCCATGTCGTAGGTACTC
+
>??@@A@;99;?>?6A<<<FC<;;=@AAAC
@HQ5WU:00271:00060
TGATACGTCTCCCTTCTTAGTTACTTCAGTGAC
+
>?>>94499///+/,//76665=::24444444
@HQ5WU:00288:00059
ACGAGGGTTCCCCATGTCGTAGGTACT
+
9<CB@>9>5999/9@@ACCCBB=:;<<
@HQ5WU:00288:00093
ACGAGTGCGTTCCCCATGTCGTAGGTACTC
+
AB@@>9<;9@;>@@6A@99;@998;89994
@HQ5WU:00289:00094
ACGAAGGTGCGTTCCCCATGTCGTAAGGTACTC
+
,,,,*,0///:><:8808//,,,,/,.6666/4
@HQ5WU:00292:00060
ATCAGACACGGACACAGCAGAACACACA
+
9;CCABACDD?AAC<;9A@996999834
@HQ5WU:00293:00090
ACGAGTGCGTTCCCCATGTCGTAGGTACTC
+
8@A@@ACCCC?BBB9A@@@@A>@?<?AABA
@HQ5WU:00294:00068
ACGAGTGCGTTCCCCATGTCGTAGGTACTC
+
9<C@@@@@>>5999/9AAADCBBB=:<<A?
@HQ5WU:00250:00135
ACGAGTGCGTTCCCCATGTCGTAGGTACTC
+
@@A@;<<AAB<AAA4<<@@BBB@?=?@@A@
@HQ5WU:00251:00127
ACGAGTGCGTTCCCCATGTCGTAGGTACTC
+
999?@@@BBC?CCE9CCCCB@@@A=899>>
@HQ5WU:00255:00132
ACGAGTGCGTTCCCCATGTCGTAGGTACTC
+
AB>=>>>9995999,999444449134=98
@HQ5WU:00258:00120
ACGAGTGCGTTCCCCATGTCGTAGGTACTC
+
BBB??ACCCC@BBB9CBBBBCBBB>>?@@@
@HQ5WU:00259:00120
ACGAGGTGCGTTCCCCATGTCGTAGGATCATCAC
+
1/./774449>6999,494444443:779@@@C@
@HQ5WU:00262:00148
ACGAGTGCGTTC
+
9<CA@AACDC@C
@HQ5WU:00263:00142
ACGAGTGCGTTCCCCATGTCGTAGGTACTC
+
?@@B@@@@AB>AAA7BAA@DCA@@=:<<<9
@HQ5WU:00264:00103
ACGAGTGCGTCCC
+
/10//,,,///75
@HQ5WU:00264:00149
TGATACGTCTCCTTCCTTAGTTACTT
+
A@AB<<9A@9969242/,///,/622
@HQ5WU:00266:00121
ACGAGTGCGTTCCCCATGTCGTAGGTACTC
+
CCABBB?A?C5999/9>>@BCCCCBCA@@C
@HQ5WU:00267:00104
ACGAGTGCGTTCCCCATGTCGTAGGTACTC
+
CCABBBCC@A>AAA6A?@?A;983734498
@HQ5WU:00267:00116
ACGAGTGCGTTCCCCATGTTCGTAGGTACTC
+
??@@BBECCC8;;9/9@945;B@@??BCBBA
@HQ5WU:00275:00113
ACGAGTGCGTTCCCCATGTCGTAGGTACTC
+
=@:<<CCDDC@ECC9GBCCB@@@?;899@>
@HQ5WU:00276:00140
ACGAGTGCGTTCCCCATGTCGTAGGTACTC
+
49?;99999974A;,4999984>>>@@@CC
@HQ5WU:00289:00124
ACGAGTGCGTTCCCCATGTCGTAGGTACTC
+
9<;11//:::;CCC9:=CBBABB@>AA@@@
@HQ5WU:00292:00133
ACGAGTGCGTTCCCCATGTCGTAGGTACTC
+
?@AB?@@C@@=ACC9DDCBBA>431:9<>@
@HQ5WU:00293:00102
ACGAGTGCGTTCCCCATGTCGTAGGTACTC
+
9<CC@@ABB@?BBB9BCCCCCBB@<:89>>
@HQ5WU:00251:00180
ACGAGTGCGTTCCCCATGTCGTAGGTACTC
+
=>@B@@@@AB;@@@6A@@@@BB@?<>@@@?
@HQ5WU:00251:00192
AGAGTGCGTTCCCCATGTCGTAGGTACTC
+
BBCED:;8?2999,9@@>@ABCC=@DBBA
@HQ5WU:00252:00164
ACGAGTGCGTTCCCCATGTCGTAGGTACTC
+
?@ABABCC@:6944/;ABBECDCC@BBBBB
@HQ5WU:00253:00157
ACGAGTGCGTTCCCCATGTCGTAGGTACTC
+
4;;<<<CCCB9<99/999;CCBBB@;<>CC
@HQ5WU:00254:00165
ACGAGTGCGTTCCCCATGTCGTAGGTACTC
+
-/.//4;94424;;,444444447134444
@HQ5WU:00261:00160
ACGAGTGCGTTCCCCATGTCGTAGGTACTC
+
9<DABACCBC@EEE:FDCCBCCCC?B<=<A
@HQ5WU:00268:00181
CGAGTGCGTTCCCCATGTCGTAGGTACTC
+
4;?A;;=BE?BDD5=<BA@>@@@6;9:A?
@HQ5WU:00270:00153
TAGTATCAGCCTCCGCTATTCC
+
4494449449244244949582
@HQ5WU:00283:00199
ACGAGTGCGTTCCCCATGTCGTAGGTACTC
+
??BBBAABCDABCC9DDBBBC@@?=;<<A@
@HQ5WU:00284:00158
ACGAGTGCGTTCCCCATGTCGTA
+
9;AB@@A@>@6999/9>B>?998
@HQ5WU:00299:00182
ACGAGTGCGTTCCCCATGTCGTAGGTACTC
+
9;C@@ABBBA?BAA7G<99AA99;=>>>?>
@HQ5WU:00255:00206
TGATACGTCTCCTTCCTTAGTTA
+
44884444,,,*,*,*,*,/474
@HQ5WU:00259:00249
ACGAGTGCGTTCCCCATGTCGTAGGTACTC
+
BB?:9<A>>9<=A=6ACBBBDBBA>;<;<9
@HQ5WU:00261:00234
ACGAGTGCGTTCCCCATGTCGTAGGTACTC
+
BBBBCEA@AC@BCC9BBAAA?998;89999
@HQ5WU:00267:00215
ACGAGTGCGTTCCCCATGTCGTAGGTACTC
+
;<;@AACBBB@CCC9B<;;?@998;89894
@HQ5WU:00268:00232
ACGAGTGCGTTCCCCATGTCGTAGGTACTC
+
AB?BBB99<B=@@A8AAA@@@>98489<@@
@HQ5WU:00276:00214
ACGAGTGCGTTCCCCATGTCATAGGTACTC
+
?B>@AABBBN@CCC:GCCA9;;>?<?AAA@
@HQ5WU:00276:00220
ACGAGTGCGTTCCCCATGTCGTAGGTACTC
+
BBABBBAAACCCCC9B@@=>>>>>;899?>
@HQ5WU:00276:00226
ACGAGTGCGTTCCCCATGTCGTAGGTACTC
+
??C:9<AAAE@HDE9CBBBBA@?@=?@BBB
@HQ5WU:00279:00220
ACGAGTGCGTTCCCCATGTCGTAGGTACTC
+
>@@;;<BBBB=AAA8AAB@@@@@?;899>>
@HQ5WU:00280:00204
ACGAGTGCGTTCCCCATGTCGTAGGTACTC
+
>@?@@@@@@A5999/9@A@AACBD@BBBCB
@HQ5WU:00285:00219
ACGAGTGCGTTCCCCATGTCGTAGGTACTC
+
BBB??@CCBB799949A>@@@@@?=>@@@?
@HQ5WU:00291:00200
ACGAGTGCGTTCCCCATGTCGTAGGTACTC
+
@BABBCBB@B7999/999@CCCCNB<<=CB
@HQ5WU:00291:00212
ACGAGTGCGTTCCCCATGTCGTAGGTACTC
+
9A>>@@A?>>;@>>6???>AB;;;>;<<A@
@HQ5WU:00298:00206
ACGAGTGCGTTCCCCATGTCGTAGGTACTC
+
>>>?998>8><ABB7@9911111.,.//84
@HQ5WU:00299:00204
ACGAGTGCGTTCCCCATGTCGTAGGTACTC
+
;;;ABCA;996999/9>?AA@@98489>>@
@HQ5WU:00250:00264
ACGAGTGCGTTCCCCATGTCGTAGGTACTC
+
BBBABBBA;=2444/9AB@CCCCC@>>@C@
@HQ5WU:00255:00284
TGATACGTCTCCCTTCCTTAGTTACTTCAGTG
+
9444449/////+/,/,/7:4424:8,/1///
@HQ5WU:00259:00297
TAGTAATCGAGACCTCGCCATGACGAAGGATTCC
+
,****)**00,//,4944244444449:944242
@HQ5WU:00263:00255
ACGAGTGCGTACC
+
88/1/***,,,,0
@HQ5WU:00263:00256
ACGAGTGCGTTCCCCATGTCGTAGGTACTC
+
?@@BBBBBBC>BBB9BBCCCDCCB>@@@@>
@HQ5WU:00266:00278
ACGAGTGCGTTCCCCATGTCGTAGGTACTC
+
=?>@@A<<=FBCKC9BABCCDDBB88;CD>
@HQ5WU:00272:00286
ACGAGTGCGTTCCCCATGTCGTAGGTACTC
+
@@BBAABCBA>BBB9CBCB?BB@@<?@@@@
@HQ5WU:00290:00267
ACGAGTGCGTTCCCCATGTCGTAGGTACTC
+
CCABEB;;=E@EDD9B<A@?>998<899>9
@HQ5WU:00293:00281
ACGAGTGCGTTCCCCATGTCGTAGGTACTC
+
BBBABBBAA@7;;;4<BACCCCBB=@@@BA
@HQ5WU:00296:00295
ACGAGTGCGTTCCCTGTCGTAGGTACTC
+
ABB@AACBCD@CC=BBCCBAAB>?@@@>
@HQ5WU:00298:00251
ACGAGTGCGTTCCCCATGTCGTAGGTACTC
+
?@B?@ABBBC@ACC9CAABBBB?><@@@A>
@HQ5WU:00298:00264
ACGAGTGCGTTCCCCATGTCGTAGGTACTC
+
=@?@@ACCDC@CDC9A?@@B;<<B=;<=A9
@HQ5WU:00254:00302
ACGAGTGCGTTCCCCATGTCGTAGGTACTC
+
BBBBBB?>>C5999/99@?A@;97489894
@HQ5WU:00255:00330
ACGAGTGCGTTC
+
9<C@@@AAA@>A
@HQ5WU:00265:00318
ACGAGTGCGTTCCCCATGTCGTAGTACTC
+
CBBBAA999@5999/9@ABCCCCCBBB>?
@HQ5WU:00284:00346
ACGAGTGCGTCCCCATGTCGTAGGTACTC
+
BBBBBBBBBBDIH9BAAACECDC@BA@>>
@HQ5WU:00289:00312
ACGAGTGCGTTCCCCATGTCGTAGGTACTC
+
BBABCCA?@?5999/9?BAA@;;8=89999
@HQ5WU:00298:00319
ACGAGTGCGTTCCCCATGTCGTAGGT
+
=@<C;;<@>@599</9AAA@BB@@<:
@HQ5WU:00275:00367
ACGAGTGCGTTCCCGATGTCGTAGTACTC
+
999944444424;-44@4//66//.////
@HQ5WU:00276:00365
ACGAGTGCGTTCCCCATGTCGTAGGTACTC
+
@><?>@@>?@5999/9B@CDCBBB@>9<<C
@HQ5WU:00276:00374
TGATACGTCTCCTTCCTTAGTTACTTCAG
+
BBBBABBCCCCAC@CD?<@4849A@>AC=
@HQ5WU:00277:00399
ACGAGTGCGTTCCCCATGTCGTAGGTACTC
+
9<CBBBCBBBAECC:FAAACCFCC?A<<<A
@HQ5WU:00281:00360
ACGAGTGCGTTATGTCGTAGGTATC
+
1/466499>><=B@A;<9==@9<:?
@HQ5WU:00282:00359
ACGAGTGCGTTCCCCATGTCGTAGGTACTC
+
=?B??@ACA@=@@>4@>>@AAAAA>:<<AA
@HQ5WU:00292:00365
ACGAGTGCGTTCCCCATGTCGTAGGTACTC
+
BBBB9;<?>>5999/9<<<CDBBA?ABAA;
@HQ5WU:00272:00448
ACGAGTGCGTTCCCCATGTCGTAGGTACTC
+
BBBB@@ABAA=@@@6AAB@ACB;87<?>??
@HQ5WU:00273:00430
ACGAGTGCGTTCCCCATGTCGTAGGTACTC
+
9;8@>>9;9@<A@A4<9?>@99984884@4
@HQ5WU:00250:00470
TCTCTATGCGTCCCACATGTCTAAGGTAC
+
44444444/////+/79;AA>>9242494
@HQ5WU:00255:00499
ACGAGTGCGTTCCCCATGTCGTAGGTACTC
+
49A;99;@@@=@CD:CCCBCBCCC>@AAAA
@HQ5WU:00272:00494
ACGAGTGCGTTCCCCATGTCGTAGGTACTC
+
9<B@@@BBBB@CCC9CCC<;<;;8<89998
@HQ5WU:00276:00485
ACGAGTGCGTTCCCCATGTCGTAGGTACTC
+
;=<@;<<AAACKKC8BBCDCC<:;>;<<A>
@HQ5WU:00278:00497
TGATACGTCTCCTTCTTAGTTGATCTCAGC
+
;;@?@<<<;>@=>,1/,,,,*///,,,,//
@HQ5WU:00281:00496
ACGAGTGCGTTCCCCATGTCGTAGGTACTC
+
9:B@@@@>>@6999/9BBACCBBA?89<CC
@HQ5WU:00282:00476
ACGAGTGCGTTCCCCATGTCGTAGGTACTC
+
>?B@A@BCCC?ECC9CABBBBBAA?>?ABC
@HQ5WU:00291:00462
ACGAGTGCGTTCCCCATGTCGTAGGTACTC
+
9<CBBA<<<A>BKK:ECEC<=<B@=?A=<;
@HQ5WU:00291:00490
ACGAGTGCGTTCCCCATGTCGTAGGTACTC
+
9<B<<=CB@@5999/9999?B;;:?;<;C=
@HQ5WU:00296:00482
TGATACGTCTCCCTCCTTAGTTACTTCAGT
+
4444444941//+//,/,///,44424449
@HQ5WU:00299:00476
ACGAGTGCGTTCCCCATGTCGTAGGTACTC
+
?BC@AAABCG@CEE:IAA@;<<@B>@AACH
@HQ5WU:00254:00535
ACGAGTGCGTTCCCCATGTCGTAGGTACTC
+
@@ABBBCA?C5994/9@A>@@AA?4899>=
@HQ5WU:00260:00548
ACGAGTGCGTCCCCATGTCGTAGGTACTC
+
B?@?CB?=@;;;;4;BBCCCBBA=>@;;9
@HQ5WU:00261:00516
ACGAGTGCGTTCCCCATGTCGTAGGTACTC
+
ABB::;@@@@8;9;4<BBCCE?>;64:111
@HQ5WU:00261:00540
ACGAGTGCGTTCCCCATGTCGAGGTACTC
+
=@AC@@@A??5444/9@ABCAAA?A@<;<
@HQ5WU:00265:00523
ACGAGTGCGTTCCCCATGTCGTAGGTACTC
+
??B::;CCBD@CEC:CDBBBBBBC@B@AAC
@HQ5WU:00285:00514
ACGAGTGCGTTCCCCATGTCGTAGGTACTC
+
::BBBBBC?B>BBB8AACCDBBB@7:<=<@
@HQ5WU:00286:00527
ACGAGTGCGTTCCCCATGTCGTAGGTACTC
+
>@BBBB@@>@5999/<AABCC@@@=@@@BB
@HQ5WU:00293:00535
ACGAGTGCGTTCCCCATGTCGTAGGTACTC
+
A@@@@>99;;59AB6AACCA@998;899B@
@HQ5WU:00295:00522
TGATACGTCTCCTTCCTTAGTTACTTCA
+
AAC==@;;99A<?=CAGBBAA=AABACE
@HQ5WU:00299:00527
ACGAGTGCGTTCCCCATGTCGTAGGTACTC
+
@@9;;@A?@B5999/9BAACGBCB=@@@A?
@HQ5WU:00250:00559
ACGAGTGCGTTCCCCATGTCGTAGGTACTC
+
9;?ACCA@@C5999-9449=9;8:47==>>
@HQ5WU:00258:00566
ACGAGTGCGTTCCCCATGTCGTAGGTACTC
+
@A@;99>>992444-4999>894>;>>@A>
@HQ5WU:00261:00596
ACGAGTGCGTTCCCCATGTCGTAGGTACTC
+
9<AA;<=<<C?CBB8A<<<@DBCC@DABAC
@HQ5WU:00263:00595
ACGAGTGCGTTCCCCATGTCGTAGGTACTC
+
@@B??AACCCACCC9DCCBBBBBA?A;<<C
@HQ5WU:00265:00573
ACGAGTGCGTTCCCCATGTCGTAGGTACTC
+
9;;:9@@@>AACCC:C;<<CCAAA789999
@HQ5WU:00265:00580
TCTCTATGCGCTCCACATGTCTAAGGTA
+
CB@AAB<<>EFCC@C::;ABB9959699
@HQ5WU:00265:00595
TACTGAGCTACCACACACAGAA
+
;8;99994444244444/////
@HQ5WU:00266:00584
ACGAGTGCGTTCCCCATGTCGTAGGTACTC
+
8/:11/88//19;;29@@@@@B@A@;<<=B
@HQ5WU:00267:00584
ACGAGTGCGTTCCCCATGTCGTAGGTACTC
+
==?@@BAAADBDCB8BECBB9:;G@BBBC@
@HQ5WU:00269:00590
ACGAGTGCGTTCCCCATGTCGTAGGTACTC
+
BBCBBBCBBB@BBC9CABBAAC><<:;;99
@HQ5WU:00270:00591
ACGAGTGCGTTCCCCATGTCGTAGGTACTC
+
AAB>?@@@@A?BBB9BBBBCCCCB>AAB@@
@HQ5WU:00271:00562
TAATATCAGCCTCGCCATGACGAAAGGTAT
+
?@??@ACCCC@@@8;499999944-/,///
@HQ5WU:00271:00583
ACGAGTGCGTTCCCCATGTCGTAGGTACTC
+
:;;<;CAAAC@BCD:G><<BBBA@>@;<<@
@HQ5WU:00272:00594
ACGAGTGCGTTCCCCATGTCGTAGGTACTC
+
9;@99999492444,4@@@@?>>>589?>>
@HQ5WU:00275:00572
ACGAGTGCGTTCCCCATGTCGTAGGTACTC
+
41:11/66<>,999,4998A;94;:>;999
@HQ5WU:00276:00594
ACGAGTGCGTTCCCCATGTCGTAGGTACTC
+
=@B;;<BB@@5;99/9?>@CBBBC?BBBCB
@HQ5WU:00277:00592
TGATACGTCTCCCTTCCTTAGTTACTTCAGTTGC
+
>9991111////+/,/,424442496,////,//
@HQ5WU:00279:00593
ACGAGTGCGTTCCCCATGTCGTAGGTACTC
+
A@@@??BBBCADCCADBCA@@@?>;>>>>>
@HQ5WU:00282:00592
ACGAGTGCGTTCCCCATGTCGTAGGTACTC
+
9;A;;<BCDF@CHH:DAA@AA>>?;89894
@HQ5WU:00282:00599
ACGAGTGCGTTCCCCATGTCGTAAGGGTACTC
+
99B9;<C=<;@CCB9AA@>>=41,00+.8///
@HQ5WU:00283:00559
ACGAGTGCGTTCCCCATGTCGTAGGTACTC
+
=@@;;9@A@?<@@@/9<AAAAAA@>;<;A@
@HQ5WU:00283:00574
TAGTATCAGCCTCCGCCAT
+
99>9944444244249:44
@HQ5WU:00284:00588
TGATACGTCTCCTTCCTTAGTTACTTCAG
+
89;;1/177?@2424898499<84/766/
@HQ5WU:00299:00564
AGCACTGTAGCTGTCACTAGTTAATTGT
+
BBBECB=<<C>;9>=@;;;CC?B@CADB
@HQ5WU:00259:00641
ACGAGTGCGTTCCCCATGTCGTAGGTACTC
+
>@BA@>@@@B>BBC5>=A@@@@>?=?<99A
@HQ5WU:00260:00645
ACGAGTGCGTTCCCCATGTCGTAGGTACTC
+
=??B;;<<=D@GLD9AACCCFECB?@;<9?
@HQ5WU:00261:00609
ACGAGTGCGTTCCCCATGTCGTAGGTACTC
+
=@@B;;<CCB=AAA9ACCDBBBA@?@@@AA
@HQ5WU:00263:00610
ACGAGTGCGTTCCCCATGTCGTAGGTACTC
+
??B99<B@A@9<<<4<BCCCBCBC@??@A@
@HQ5WU:00266:00616
ACGAGTGCGTTCCCCATGTCGTAGGTACTC
+
9A4:;@@>9959@@4BBCCCCB;:5:@>>>
@HQ5WU:00268:00614
ACGAGTGCGTTCCCCATGTCGTAAGGTACTCG
+
>@C;;<@>>?6999/999//7//,.60,,,//
@HQ5WU:00268:00635
ACGAGTGCGTTCCCCATGTCGTAGGTACTC
+
9;:;;<A@@@>AAA5<9@@@@@@A>ACCBC
@HQ5WU:00269:00642
ACGAGTGCGTTCCCCATGTCGTAGGTACTC
+
>@?;;<<<<CCEKK9DAAA@AC@@=@HCCB
@HQ5WU:00270:00613
ACGAGTGCGTTCCCCATGTCGTAGGTACTC
+
BCAAAABBAB@CCC:C;;9BCCCB@>ABBB
@HQ5WU:00273:00609
ACGAGTGCGTTCCCCATGTCGTAGGTACTC
+
?@A@@ABA??5999/9@@?ABBBB?;;<@>
@HQ5WU:00273:00613
ACGAGTGCGTTCCCCATGTCGTAGGTACTC
+
8>>9999;;B?BHH9DBCBB;;;?7;9@AA
@HQ5WU:00273:00647
TGATACGTCTCCTCCTTAGTTACATTCGT
+
98944449///,//,/,//4244442444
@HQ5WU:00274:00612
ACGAGTGCGTTCCCCATGTCGTAGGTACTC
+
?@BBBBCBAB=?=?8A=BBBAA?<;;9<;>
@HQ5WU:00274:00630
ACGAGTGCGTTCCCCATGTCGTAGGTACTC
+
899999999;7;A>8A>31/88,,*,////
@HQ5WU:00274:00645
ACGAGTGCGTTCCCCCATGTCGTAGTACTC
+
498999944424444+4444@B@@@@A@BA
@HQ5WU:00276:00603
ATCAGACACGGACACAGCAGAACACACAG
+
9:;>@??94424;;?@BB::;><<11.,,
@HQ5WU:00276:00623
ACGAGTGCGTTCCCCATGTCGTAGGTACTC
+
=@;:9<<A@B>BCH9BAABBB9;8;899A9
@HQ5WU:00277:00635
ACGAGTGCGTTCCCCATGTCGTAGGTACTC
+
BBBBBBCBBC@BBA9B@@@BA@@A8;<ACB
@HQ5WU:00278:00602
TGATACGTCTCCTTCCTTAG
+
448;8894111,/,/,/,/4
@HQ5WU:00278:00634
ACGAGGTGCGTTCCCATGTCGTAGGTACTC
+
BA?44599@99899-4////6664909998
@HQ5WU:00279:00628
ACGAGTGCGTTCCCCATGTCGTAGGTACTC
+
?=;AB;;;BC59;;/9@BBBCCBC?BCBAB
@HQ5WU:00279:00630
ACGAGTGCGTTCCCCATGAGTCGTAGTACATC
+
BB@??@<<=C@CCB4?4444444///.////4
@HQ5WU:00283:00619
TACTGAGCTACACACACAGAAAGATTGGTGCT
+
BBBABB@@>>?<11/8866==:88;:994207
@HQ5WU:00285:00600
ACGAGTGCGTTCCCCATGTCGTAGGTACTC
+
BB?@?AB;@C2444-9@B?ABBBA=;<<?>
@HQ5WU:00285:00601
ACGAGTGCGTTCCCCATGTCGTAGGTACTC
+
@@ACBBBA@A79995;BCCDCBBA=@@BC@
@HQ5WU:00288:00632
ACGAGTGCGTTCCCCATGTCGTAGGTACTC
+
=@BBBBBCBB@BBC:CBCB?==87;7;<AA
@HQ5WU:00289:00609
ACGAGTGCGTTCCCCATGTCGTAGGTA
+
BBBB??ACBB5;;9/99@999=87134
@HQ5WU:00289:00642
ACGAGTGCGTTCCCCATGTCGTAGGTACTC
+
9<CBBBBCBB@ABC:D???BBBBB@CAA@B
@HQ5WU:00293:00603
ACGAGTGCGTTCCCCGATGTCG
+
8>>9944//8,///*////496
@HQ5WU:00298:00635
ACGAGTGCGTTCCCCATGTCGTAGGTACTC
+
@A9;;BBC@A>AHI:DCE?@>>>>;89999
@HQ5WU:00253:00662
ACGAGTGCGTTCCCCA
+
99344444442///*/
@HQ5WU:00257:00678
ATCAGACACTCGGACACAGCAGAACACACAG
+
83344/.6///6,//9944444489::880,
@HQ5WU:00258:00660
ACGAGTGCGTTCCCCATGTCGTAGGTACTC
+
@BB@@@BB@C5;;;4<BBBBCB@A<>@@@@
@HQ5WU:00259:00651
ACGAGTGCGTTCCCCATGTCGTAGGTACTC
+
BCB?@ACCBB7;;;4;BCCBBBBC@A:<;B
@HQ5WU:00259:00660
ACGAGTGCGTTCCCCAATGTCGTAGGTACTC
+
4434444///7888*/,//444999;>B>==
@HQ5WU:00260:00654
ACGAGTGCGTTCCCCATGTCGTAGGTACTC
+
?@@B>=@BAA=CKK:DCCBBB@@@>?@ABA
@HQ5WU:00262:00650
TCTCTATGCGCTCCACATGTCTAAGGTA
+
@;<9AAA@@A@9959?>>;CEDA>A8;9
@HQ5WU:00265:00658
ACGAGTGCGTTCCCCATGTCGTAGGTACTC
+
?BBA>>@@>@5999/<@@@BB;;;>?@@AA
@HQ5WU:00269:00697
ACGAGTGCGTTCCCCATGTCGTAGGTACTC
+
==?:;9>A@A=AIH9FAEBB@@@?=?@<;;
@HQ5WU:00273:00650
TTGAGCTACACACACAGAAAGATTGGTGCT
+
@?B@CBA@@?888--,,220..424599::
@HQ5WU:00274:00651
ACGAGTGCGTTCCCCATGTCGTAGGTACTC
+
99899@A@@@>AAB9BABCBBDBB?AAAA>
@HQ5WU:00276:00674
ACGAGTGCGTTCCCCAATGTCGTAGGTACTC
+
?@BCBB?@@CBCHH9;7;B999>>>><99A@
@HQ5WU:00283:00659
TCTCTATGCGCTCCCACATGTCTAAGGTAC
+
84444444444444-444;9@944242449
@HQ5WU:00291:00665
ACGAGTGCGTTCCCCATGTCGTAGGTACTC
+
@@?@@ABB@@5999/9@>9;<@@?>@AACC
@HQ5WU:00253:00724
ACGAGTGCGTTCCCCATGTCGTAGGTACTC
+
CCBB@@AB@B=AAA9ABCBB@@@D@B@A@B
@HQ5WU:00261:00743
ACGAGTGCGTTCCCCATGTCGTAGGTACTC
+
CBBBBCDCBA5999/9>@@BCCCC@CCBCB
@HQ5WU:00264:00741
ACGAGTGCGTTCCCCATGTCGTAGGTACTC
+
BBB??AAAACACCC9EBDCCCBFG?@AAC@
@HQ5WU:00291:00714
ACGAGTGCGTTCCCCATGTCGTAGGTACTC
+
>@@@A@CCC@=@@@6AAABBCCBB>;<999
@HQ5WU:00295:00736
CGTGTCTCTAGGCACAGGATTTTGTGTAGA
+
BACCE<<=AA@@>999424444,4444444
@HQ5WU:00298:00713
ACGAGTGCGTTCCCATGCTCGTAGGTACGTC
+
?@AB@@>>995991/6///66/,/566////
@HQ5WU:00256:00759
ACGAGTGCGTTCCCCATGTCGTAGGTACTC
+
BBBBBBCBBB?AAA9CCCDBCB?><<>@@C
@HQ5WU:00259:00780
ACGAGTGCGTTCCCCATGTCGTAGGTACTC
+
BBBBBBBB;;2444/9@@ABBBBA6;<@BA
@HQ5WU:00265:00790
ACGAGTGCGTTCCCCATGTCGTAGGTACTC
+
9<@@@ABBBGACDGDFB<<<C@@A?@AABC
@HQ5WU:00265:00794
ACGAGTGCGTTCCCCATGTCGTAGGTACTC
+
BBBBAAB@AA=@@@6ABB<;<;;??;==HB
@HQ5WU:00272:00783
ACGAGTGCGTTCCCCATGTCGTAGGTACTC
+
BBCBBBDBB@=AAA8AACCCC<<;@ABBBA
@HQ5WU:00274:00795
ACGAGTGCGTTCCCCATGTCGTAGGTACTC
+
BB?BCD?>@B=@@@6AAA@BB@@?<:;<AB
@HQ5WU:00282:00776
ACGAGTGCGTTCCCGATGATCGTAGGTACTC
+
444444;444244-444444499442444//
@HQ5WU:00299:00771
ACGAGTGCGTTCCCCATGTCGTAGGTACTC
+
=??@ABCDBE@CCC9FCBBBA@@?7;<CCB
@HQ5WU:00253:00815
TACTGAGTCTACACACACAGAAATGATTGGTGCT
+
///,,///////4::9444444-43331.,....
@HQ5WU:00253:00836
ACGAGTGCGTTCCCCATGTCGTAGGTACTC
+
<=DCDCBCDE>BBB6A?@>@>>>>4898>=
@HQ5WU:00258:00829
ACGAGTGCGTTCCCCATGTCGTAGGTACTC
+
>@?BAA;;9>;?@A4BAAAAA9;;>;<<AA
@HQ5WU:00259:00831
TGATACGTCTCCTTCCTTAGTTACTTCAG
+
BCBB?@@CC@@=><@595999699959?9
@HQ5WU:00265:00814
ACGAGTGCGTTCCCTGTCGTAGGTACTC
+
BBABBBBCCC@DC>B@@@;9;A<99;@>
@HQ5WU:00266:00848
ACGAGTGCCGTTCCCCATGTCGTAGGTACTC
+
499/111/,/6566658@BBB?CCCGACAA>
@HQ5WU:00268:00827
ACGAGTGCGTTCCCCATGTCGTAGGTACTC
+
99BAA9;1665677*///4444471349@4
@HQ5WU:00269:00820
ACGAGTGTTCCCCATGTCGTAGGTACTC
+
@@BBBBBB@AAA8A;AACBBBC@@?@@@
@HQ5WU:00277:00824
ACGAGTGCGTTCCCCATGTCGTAGGTACTC
+
9<C<<<CCACCBKK:DBCCCC@@@=@@BB@
@HQ5WU:00281:00828
ACGAGTGCGTTCCCCATGTCGTAGGTACTC
+
9<CBBBBECB@CDC:DCCCCCCCD@BBAA@
@HQ5WU:00295:00825
ACGAGTGCGTTCCCCATGTCGTAGGTACTC
+
9<CBBBBB@A=@@@6AACCCCCBA??@ADC
@HQ5WU:00250:00884
TCTCTATGCGCTCCCACATGTCTAAGGTAC
+
///,,,////4444-4449;9444242449
@HQ5WU:00258:00886
ACGAGTGCGTTCCCCATGTCGTAGGTACTC
+
???@@BBBBC@CCC:C?>?B@@@@<:<<<9
@HQ5WU:00259:00855
ACGAGTGCGTTCCCCATGTCGTAGGTACTC
+
41111/66//,4;;,:;@==9;8?<899<>
@HQ5WU:00261:00850
ACGAGTGCGTTCCCCATGTCGTAGGTACTC
+
@AB::;CCCCACDC9B<@@>>>9848999A
@HQ5WU:00261:00890
ACGAGTGCGTTCCCCATGGTCGTAGGTACTC
+
@BBCCCDBB@=@@=4?AA=@ABAA@=;<<@?
@HQ5WU:00280:00888
ACGAGTGCGTTCCCCATGTCGTAGGTACTC
+
@@?@@B<<<CEDKC:CECCB@>??>@@AAC
@HQ5WU:00284:00899
TCTCTATGCGCTCCCACATGTCTGAAGGTACT
+
44444444/////8577?99994442424444
@HQ5WU:00287:00866
ACGAGTGCGTTCCCCATGTCGTAGGTACTC
+
BCAB??A@ACBCKC:CCCBCEBBC?CBBFC
@HQ5WU:00291:00868
ACGAGTGCGTTCCCCATGTCGTAGGTACTC
+
>?B:9;BB@A>BBB9CBBACCCCD@AABBB
@HQ5WU:00296:00887
ACGAGTGCGTTCCCCATGTCGTAGGTACTC
+
BBCB??ACA@5999/9@@@ACBBB?BAAAB
@HQ5WU:00298:00857
ACGAGTGCGTTCCCCATGTCGTAGGTACTC
+
9;<=<=BB?>5999/9999@A@BC?AAAAA
@HQ5WU:00298:00860
ACGAGTGCGTTCCCCATGTCGTAGGTACTC
+
?ABBBBCBCC=AAA9BAD@@@@@?<?@@A>
@HQ5WU:00279:00908
ACGAGTGCGTTCCCCATGTCG
+
>?>@?@ABBB@ECC:CBBACC
@HQ5WU:00292:00911
TACTGAGCTACACACACAGAAAGATTGGT
+
ABBBCB@9<<;<<BDGBCBBB?CDD@C@C
@HQ5WU:00256:00970
ACGCTCGACATGCCCAGGTACAGGAGA
+
??BBDBBBEBA?>>,11,10///,/44
@HQ5WU:00257:00992
ACGAGTGCGTTCCCCATGTCGTAGGTACTC
+
9<C<;<BC@@?ACC:FBBABBBBD@A:;;C
@HQ5WU:00266:00958
ACGAGTGCGTTCCCCATGTCGTAGGTACTC
+
=;?11//888,444,4@@AECCDD@CAA@C
@HQ5WU:00271:00951
ACGAGTGCGTTCCCCATGTCGTGGTACTC
+
49@A>>?>995999/99999A@@>CB@@B
@HQ5WU:00275:00986
ACGAGTGCGTTCCCCATGTCGTAGGTACTC
+
AAA@BBCDBCFCCB8BCCBBBF@@?BBAAA
@HQ5WU:00279:00985
ACGAGTGCGTTCCCCATGTCGTAGGTACTC
+
=B@BEBBBBBDCDD:CCCCBB99:<:;<CB
@HQ5WU:00288:00970
ACGAGTGCGTTCCCCATGTCGTAGGTACTC
+
B@9;<C<<<CCKKK9BAA@>?893179999
@HQ5WU:00289:00976
ACGAGTGCGTTCCCCATGTCGTAGGTACTC
+
?BB??AACCCDCEC:ECBAABBBB@:;<@A
@HQ5WU:00291:00982
ACGAGTGCGTTCCCCATGTCGTAGGTACTC
+
?@BBBBBC@@=BAB9BBBBBBBCC@C@AAD
@HQ5WU:00297:00977
ACGAGTGCGTTCCCCATGCTCGTAGGTACTC
+
9;A@99;;9>@ABA1111//6///48444==
@HQ5WU:00298:00996
ACGAGTGCGTTCCCCATGTCGTAGGTACTC
+
8@:;;@@A?A>AAB9BBCCCCA@@=;<<A@
@HQ5WU:00299:00993
ACGAGTGCGTTCCCCATGTCGTAGGTACTC
+
9<BA@ACCBB?BBB7B?>=>A>8748>>@>
@HQ5WU:00252:01035
ACGAGTGCGTTCCCCATGTCGTAGGTACTC
+
=@;@?@CCAB=@@@8ABCCBA@BB@BAA@B
@HQ5WU:00261:01018
ACGAGTGCGTTCCCCATGTCGTAGGTACA
+
BAB99<CDCC@CCC:CBBB;8880)*))(
@HQ5WU:00284:01024
GACGAGTGCGTTCCCCATGTCGTAGGTACTC
+
>ABBCCCBBA@599;4<BCCCBBBBBCBA@B
@HQ5WU:00286:01015
ACGAGTGCGTTCCCCATGTCGTAGGTACTC
+
:<CC@@AAAB@CCC:DCCBBCBBB?@@@@@
@HQ5WU:00292:01008
ACGAGTGCGTTCCCCATGTCGTAGGTACTC
+
9;ABBBCEC@=?==6A=?@BCCCE?8;<BB
@HQ5WU:00295:01019
ACGAGTGCGTTCCCCATGTCGTAGGTACTC
+
AA9;94494424;;,44>9944837<99<;
@HQ5WU:00296:01011
ACGAGTGCGTTCCCCATGTCGTAGGTACTC
+
??B@@ACB@B=@@@6?=>>?>998488444
@HQ5WU:00302:00007
CGTGTCTCTACGGCACATGGATTTTGTG
+
444449=::;==:9::1//,////*///
@HQ5WU:00303:00016
ACGAGTGCGTCCCCATGTCGTAGGTAACTCATC
+
BBBABB9;;AAAA9GDCAA>;<;;01,1;1133
@HQ5WU:00303:00020
ATCAGACACTCGGACACAGCAGGAACACACA
+
1..//4344444244444/7//,/,/886/.
@HQ5WU:00305:00020
ACGAGTGCGTTCCCCATGTCGTAGGTACTC
+
BAB@@AA@BB=@@@6A>@@BBBBB?BBCCA
@HQ5WU:00316:00045
ACGAGTGCGTTCCCCATGTCGTAGGTACTC
+
?@A<<=DECC@BBB7BAA@BB@?@?ABBCA
@HQ5WU:00320:00016
ACGAGTGCGTTCCCCATGTCGTAGGTACTC
+
??CBBBDB@;24444<@BCDBBBC?<@@@@
@HQ5WU:00322:00048
ACGAGTGCGTTCCCCATGTCGTAGGTACTC
+
99;BBCCCB?5;;;4<ABCFBBBB@ABBCC
@HQ5WU:00327:00020
ACGAGTGCGTTCCCCATGTCGTAGGTTACTC
+
@BAA@@ABBB@DFE:ICB;<=<<<@D@ED=9
@HQ5WU:00332:00025
ACGAGTGCGTTCCCCATGTCGTAGGTACTC
+
9<BA@B<;9A5999/<DCCDCBBA>;;<AA
@HQ5WU:00333:00017
ACGAGTGCGTTCCCCATGTCGTAGGTATC
+
9<BBBBBBBB@CCC7BA@;;9@>?<>>==
@HQ5WU:00335:00032
ACGAGGTGCGTTCCCCATGTCGTAGGTACTC
+
4/4//,////8,444,4994444497;444;
@HQ5WU:00338:00006
ACGAGTGCGTCCCATG
+
=:4944448444-420
@HQ5WU:00344:00012
TCTCTATGCGCTCCACATGTCTAAGGTA
+
AAABBB@?AGFDC?BGC=;<7--+-+,0
@HQ5WU:00348:00022
ACGAGTGCGTTCCCCATGTCGTAGGTACTC
+
??AB=;;9??5999,9@BABBBBA>;;<A@
@HQ5WU:00301:00065
ACGAGTGCGTTCCCCATGTCGTAGGTACTC
+
94448844==;@CC:C@CDGB;98489<AB
@HQ5WU:00306:00051
ACGAGTGCGTTCCCCATGTCGTAGGTACTC
+
CBCBBBB9;95999/9>@@CBA@A>;<<CB
@HQ5WU:00308:00089
ACGAGTGCGTTCCCCATGTCGTAGGTACTC
+
?@?@@CBBBCACEE:IECAA<99><898//
@HQ5WU:00310:00052
ACGAGTGCGTTCCCCATGTCGTAGGTACTC
+
??BB@@@@>@5999/9@A@A;99?<89<A>
@HQ5WU:00310:00068
ACGAGTGCGTTCCCCATGTCGTAGGTACTC
+
<@@EGCAADC5999/9444844477349==
@HQ5WU:00314:00080
ACGAGTGCGTTCCCCATGTCGTAGGTACTC
+
AAABEAABA@;@@@6ABABBDBBC?A@AAC
@HQ5WU:00315:00074
ACGAGTGCGTTCCCCATGTCGTAGGTACTC
+
4;@;;9B@>>;??>/9<@AAC@@?=?>999
@HQ5WU:00317:00084
AGCACTGTAGCTCGTCACTAG
+
?>A@@=:?:=999999891,2
@HQ5WU:00319:00051
ATATCGCGTACGGGTATGGAAGACTCTATAGAG
+
9844487//////+///;@D=?<BBA33.3...
@HQ5WU:00321:00072
ACGAGTGCGTTCCCCATGTCGTAGGTACTC
+
49?@@AAADB6999,9@@@@A@AA<>999>
@HQ5WU:00321:00074
ACGAGTGCGTTCCCCATGTCGTAGGTACTC
+
99;B=@@A;<:=DCDECCCBCBCA>@@@BA
@HQ5WU:00324:00055
ACGAGTGCGTTCCCCATGTCGTAGGTACTC
+
49B9994666,///*//8::;443734448
@HQ5WU:00325:00059
ACGAGTGCGTTCCCATGTCGTAGGTACTC
+
944844449;244-444449=:?<;4498
@HQ5WU:00325:00099
ACGCTCGACCATGCCCAGGTACAGGAGACT
+
8;8;<>>9924>988-4:243444994//8
@HQ5WU:00334:00077
AGCACTGTAGCTCGTCACTAGTTGACTTGTG
+
8;;994;99444499944///8,//66,/4/
@HQ5WU:00336:00057
ACGAGTGCGTTCCCCATGTCGTAGGTACTC
+
?>AC@@@@@@5999/9>>>>@>A?=?@@AA
@HQ5WU:00336:00059
ACGAGTGCGTTCCCCATGTC
+
49899494442444,44444
@HQ5WU:00339:00070
ACGAGTGCGTTCCCCATGTCGTAGGTACTC
+
BBB@AABDBCACCC:C<<;CAA@@789>>9
@HQ5WU:00340:00075
TGATACGTCTCCTTCCTTAGTTACTTCAG
+
BBBC9;;A>>?<><F@A?@9959>><?@<
@HQ5WU:00342:00067
TCTCTATGCGCTCCCACATGTCTGAAGGTACT
+
1//////4944444-44488;-,,,**)**0,
@HQ5WU:00342:00098
ACGAGTGCGTTCCCCATGTCGTAGGTATC
+
??BB?@ABCCDCEE:DCCCBCCBB?AAA>
@HQ5WU:00345:00065
ACGAGTGCGTCCCATGTCGTAGGTACTC
+
444484444444-4:;;44443589444
@HQ5WU:00347:00085
CGTGTCTCTACGGCACATGGATTT
+
4994;;@<;944:8/////,////
@HQ5WU:00348:00073
ACGAGTGCGTTCCCCATGTCGTAGGTACTC
+
BBBBBBB@;;2444/9@@>AA;;:7;;;CB
@HQ5WU:00301:00131
ACGAGTGCGTTCCCCATGTCGTAGGTACTC
+
B>>?=>@@9954992?@@A@AA@@@BCBCD
@HQ5WU:00303:00125
ACGAGTGCGTTCCCCATGTCGTAGGTACTC
+
=@B@@@BCAA?BFC9CCCBB@@87489999
@HQ5WU:00311:00133
ACGAGTGCGTTCCCCATGTCGTAGGTACTC
+
BBBB??@CAA>AHD9CB<<=ABBC6;;>>=
@HQ5WU:00312:00107
ACGAGTGCGTTCCCCATGTCGTAGGTACTC
+
?BCB;;<@@A>ABC8CACCC@@@<;>>>>>
@HQ5WU:00317:00101
CGTGTCTCTAGGCACATGGATTTTGTGTAGA
+
<<CCCAAAECC;;<<999A9999,///////
@HQ5WU:00322:00134
ACGAGTGCGTTCCCCATGTCTAGGTACTC
+
=@BCDCA@@CACCC9EDBCCCCC>?@;;8
@HQ5WU:00323:00143
ACGAGTGCGTTCCCCATGTCGTAGGTACTC
+
;<@A>>99995444,444444443134498
@HQ5WU:00326:00133
TATAGCACGACACACACG
+
4844///////4//////
@HQ5WU:00329:00148
ACGAGTGCGTTCCCCATGTCGTAGGTACTC
+
?ABB@AACCC@ECC9B;;;CBBBB>:;<;9
@HQ5WU:00330:00147
ACGAGTGCGTTCCCCCATGTCGTAGGTACTC
+
;BBB@@A@BCAGKKK0><BA>9998<89898
@HQ5WU:00333:00102
ACGAGTGCGTTCCCCATGTCGTAGGTACTC
+
=@@B@A@@@C5999-99A@AC??<?;<<A@
@HQ5WU:00333:00136
ACGAGTGCGTTCCCCATGTCGTAGGTACTC
+
89?999;9@A?CCC9=<DCBB@9858949>
@HQ5WU:00333:00138
ACGAGTGCGTTCCCCATGTCGTAGGTACTC
+
>B?B@?ABBB7;;;4;@@?BCCCC?A?@?B
@HQ5WU:00334:00116
ACGAGTGCGTTCCCCATGTCGTAGGTACTC
+
89@A<<=DBC@CCC9D<<;A;;9A=899A9
@HQ5WU:00334:00137
ACGAGTGCGTTCCCCATGTCGTAGGTACTC
+
BB;@>@;99@;??>/99B>>=998488498
@HQ5WU:00341:00139
ACGAGTGCGTTCCCCATGTCGTAGGTACTC
+
?@@AACCA;;2444/9?@@A@@@?4899>8
@HQ5WU:00349:00123
ACGAGTGCGTTCCCCATGTCGTAGGTACTC
+
BBBBBBBCCC>BAA9B@@@@A@BB?;<<>>
@HQ5WU:00301:00198
CGTGTCTCTAGGCACAGGATTTTGTGTAGA
+
BB@AAA<<<CCBABA9954999/9>>>999
@HQ5WU:00303:00192
CGTGTCTCTAGGCACATGGATTTTGTGTAGA
+
BBCCCCBBDDFFBDB<99A9999,9;=9@ID
@HQ5WU:00307:00170
ACGAGTGCGTTCCCCATGTCGTAGGTACTC
+
=::<<<CCDC@CHD9AAB@@@@>>489999
@HQ5WU:00309:00198
TAGTATCAGCCTCGCCATGACGAAGGTATTCC
+
44:;44444984449244999442:<=?A=>8
@HQ5WU:00311:00170
TAGTATCGAGCCTTCCGCCATGACGAAGGGTAA
+
44/////////,/,4244:4444944244-442
@HQ5WU:00312:00188
ACGAGTGCGTTCCCCATGTCGTAGGTACTC
+
////////498==B6A>A99899>;74498
@HQ5WU:00313:00192
ACGAGGTGCGTTCCCCATGTCGTAGGAACTC
+
91;11,/////,4:=6BBCCCAA@?484444
@HQ5WU:00317:00173
ACGAGTGCGTTCCCCATGTCGTAGGTACTC
+
>@C@@@@A>@5999/9AAABGBBC@;;<A>
@HQ5WU:00324:00187
ACGAGTGCGTTCCCCATGTCGTAGGTACTC
+
9?84994889<ACC:BABC@@>98179444
@HQ5WU:00330:00180
TGATACGTCTCCTTCCTTAGTTACTTCAGTG
+
A@>89999111,/775000//,/602,,,,,
@HQ5WU:00333:00171
ACGAGTGCGTTCCCCATGTCGTAGGTACTC
+
BBB::;EECCBCEE:DBBBDCCBA>ABBBA
@HQ5WU:00333:00187
TGATACGTCTCCTAGTTACTTCAGTGC
+
BBBCB@>>>9969@99:=BA?AB@>>>
@HQ5WU:00335:00159
ACGAGTGCGTTCCCCATGTCGTAGGTACTC
+
===ABBAA@@5111+1111?>=@@?@ABBC
@HQ5WU:00336:00153
ACGAGTGCGTTCCCCATGTCGTAGGTACTC
+
==?B@?ACCC?BBA4A?9<;AAA>=;<;<8
@HQ5WU:00338:00191
ACGAGTGCGTTCCCCATGTCGTAGGTACTC
+
>@B:9<B@?A5999,4498?BBBB@@AACC
@HQ5WU:00340:00180
ACGAGTGCGTCCCCATGTCGTAGGTACTC
+
ACABBD??AFFCE9=?AA@A;;8<89999
@HQ5WU:00341:00191
TCTCTATGCGCTCCACATATCTAAGGTA
+
B<<;BBB@@??9959<<<BCEBA=@AA@
@HQ5WU:00342:00163
TGATACGTCTCCTTCCTTAGTTACTTCAG
+
@A@@@ACCCCC@C@CAD@CCC@BBB=AB<
@HQ5WU:00342:00177
ACGAGTGCGTTCCCCATGTCGTAGGTACTC
+
?@CCBBCBBA69494;@ABDCBBA>:9999
@HQ5WU:00346:00171
ACGAGTGCGTTCCCCATGTC
+
A@B@@@B>;?5999/9A999
@HQ5WU:00347:00160
TAGTATCAGCCTGAAGGTATTCC
+
DBBCBBC;9<=>899=<99<=A=
@HQ5WU:00306:00202
TGATACGTCCTCCTTCCTTAGTTACTTCAGTGAC
+
///,////,*,,*/,/,/7:AB?CB:72,,,,,,
@HQ5WU:00310:00206
ACGAGTGCGTTCCCCATGTCGTAGGTACTC
+
9;@@@@BA@@>BAA7BAA@@>>>>;?999@
@HQ5WU:00310:00227
ACGAGTGCGTTCCCCATGTCGTAGGTACTC
+
9;B@@AACCC=AAA8A@B@@A@A?=;9;A@
@HQ5WU:00311:00222
ACGAGTGCGTTCCCCATGTCGTAGGTACTC
+
?A@BBBBCDH?CCC9CBCBBCBBB@B@A@B
@HQ5WU:00312:00208
ACGAGTGCGTTCCCCATGTCGTAGGTACTC
+
?@@A?A>@995999/9>@@AA?>>;899@@
@HQ5WU:00312:00217
ACGAGTGCGTTCCCCATGTCGTAGGTACTC
+
@@CBABCCBC?BAB9ABBBBB>=;:7;;@>
@HQ5WU:00315:00247
TAGTATCAGCCTCGCCATGACGAAGGTATTCC
+
@@999@@AAE@BBAA=@444:44248999242
@HQ5WU:00317:00229
ACGAGTGCGTTCCCCATGTCGTAGGTACTC
+
=@@9;:CCCC@CCC:CBB99;>>>489@>?
@HQ5WU:00320:00210
ACGAGTGCGTTCCCCCATGTCGTAGGTACTC
+
CAAA@>994424444+4499;;848589>>@
@HQ5WU:00329:00208
ACGAGTGCGTTCCCCATGTCGTAGGTACTC
+
@@BB??;;;@;@>@6@@@>@<<;B>BCCA@
@HQ5WU:00329:00216
ACGAGTGCGTTCCCCATGTCGTAGGTACTC
+
BB9;;@@BCB>CCD9BABBBBCCC>ABBB@
@HQ5WU:00329:00223
ACGAGTGCGTTCCCCATGTCGTAGGTACTC
+
@ACAAAFC?A?BAA7B@@@BBBAA>B<=<A
@HQ5WU:00337:00235
ACGAGTGCGTTCCCCATGTCGTAGGTACTC
+
=BB@@A@A@B>@@@6AAABCC@@@>@@>>>
@HQ5WU:00346:00231
ACGAGTGCGTTCCCCATGTCGTAGGTACTC
+
9;;;>>999879@@6CB@<<<@@>>?@<<9
@HQ5WU:00306:00264
ACGAGTGCGTTCCCCATGTCGTAGGTACTC
+
=??BBCBBBD@CDC:C@A?BB==@<:;<A@
@HQ5WU:00308:00281
TGATTCCTTAGTTACTTCAGTGC
+
>ABB=?==?@@@>ADCBHIAAAB
@HQ5WU:00312:00280
TGATACGTCTCCTTCCTTAGTTACTTCAG
+
9??9999>>99592424:8@@89;@<94:
@HQ5WU:00315:00294
TGATACGTCTCCCTTCCTTAGTTACTTCAG
+
999844444444-424248444<4448444
@HQ5WU:00320:00264
ACGAGTGCGTTCCCCATGTCGTAGGTACTC
+
89999488448999249;@@?CCB=;9498
@HQ5WU:00325:00274
ACGAGTGCGTTCCCCATGTCGTAGGTACTC
+
ABABBCAC>:2444/9BAABC@@?6:<>@?
@HQ5WU:00329:00295
ACGAGTGCGTTCCCCATGACGTAGGTACTC
+
ABBCB?AACH?BBB9BBBCC==<C@BAAAC
@HQ5WU:00335:00295
ACGAGTGCGTTCCCCATGTCGTAGGTACTC
+
BBB?@AECCCACCD:FCCBBBBB@>@@@@@
@HQ5WU:00339:00285
ACGAGTGCGTTCCCCATGTCGTAGGTACTC
+
9;;B;<=CBB@CCC:DCC@99;@?=?ABCB
@HQ5WU:00342:00286
ACGAGTGCGTTCCCCATGTCGTAGGTACTC
+
9<BCBBBCCCACCC:EAA?BCCCD@C<<<B
@HQ5WU:00343:00268
ACGAGTGCGTTCCCCGTGTCGTAGGTACTC
+
??BBBBJCB=2444/9BBBCA@AB?:9;@@
@HQ5WU:00344:00285
ACGAGTGCGTTCCCCATGTCGTAGGTACTC
+
BBB???BBCD@CCC9CBBBCCCCC=@@@@B
@HQ5WU:00345:00250
ACGAGTGCGCCCATGTCGTAGGTACTC
+
9<BCBA@@@@@<@@>@@A@=>;899?>
@HQ5WU:00346:00294
TAGTATCAGCCTCCGCCATGAC
+
/,,,////78,44249884/11
@HQ5WU:00348:00270
ACGAGTGCGTTCCCCATGTCGTAGGTACTC
+
ABABABBBBC?CCB9CA;;;BBBB?BAA@B
@HQ5WU:00349:00263
ACGAGTGCGTTCCCCATGTCGTAGGTACTC
+
BBB::<EBBB>BBB9BBBBCCB?;57;@@?
@HQ5WU:00349:00287
ACGAGTGCGTTCCCCATGTCGTAGGTACTC
+
=>?:;<BAA@8;99/99>>>?@986899>=
@HQ5WU:00304:00304
ACGAGTGCGTTCCCCATGTCGTAGGTACTC
+
BBBCBBCB;;2444/9998@BBAD=@B<<8
@HQ5WU:00310:00318
ACGAGTGCGTTCCCCATGTCGTAGGTACTC
+
9;;;;=CDCC?BCC:C?@?DBBBB?B<<<@
@HQ5WU:00310:00334
ACGAGTGCGTTCCCCATGTCGTAGGTACTC
+
BB?@?ACBBB69994;BBCCCBBB?ABDCB
@HQ5WU:00310:00347
ACGAGTGCGTTCCCCATGTCGTAGGTACTC
+
4;?@;<<@@C5999,9@@DFEBBB=;;;<@
@HQ5WU:00320:00314
ACGAGTGCGTTCCCCATGTCGTAGGTACTC
+
;@ABBB@@@?5999-9@@@AA;;;=?<<<B
@HQ5WU:00326:00317
ACGAGTGCGTTCCCCATGTCGTAGGTACTC
+
?B>?@DB=>>5999/9999BC@A@=@@@BA
@HQ5WU:00334:00332
ACGAGTGCGTTCCCGATGATCGTAGTACTC
+
8999>9489924;-44444///////////
@HQ5WU:00339:00301
ACGAGTGCGTTCCCCATGTCGTAGGTACTC
+
>@@;:<CBBC?BBB9BCBCCCBB?<>@B=@
@HQ5WU:00341:00318
ACGAGTGCGTTCCCCATGTCGTAGGTACTC
+
?=;@ABB@A@599;/9@AAAA@A?589>>9
@HQ5WU:00314:00354
ACGAGTGCGTTCCCCATGTCGTAGGTACTC
+
BBC@AABC@@=ABB9BCIDBCBBB79;BBB
@HQ5WU:00322:00354
ACGAGTGCGTTCCCCATGTCGTAGGTACTC
+
@A>>99;>@A6999-9@BADBBCF??@@A9
@HQ5WU:00328:00351
ACGAGTGCGTTCCCCATGTCGTAGGTACTC
+
9>>999@;;;?CCC9AABBAA;;<=?BABB
@HQ5WU:00335:00355
ATCAGACACGGACACAGCAGAACACACAG
+
48:>@@@<<489A<;:@@@8;59>9888-
@HQ5WU:00335:00356
ACGAGTTCCCCATGTCGTAGGTACTC
+
?>AA==5999/9?@BCAAAC@=<?CC
@HQ5WU:00339:00361
ACGAGTGCGTTCCCCATGTCGTAGGTACTC
+
>@AA9;9>?A6999/9B@@@;99<489844
@HQ5WU:00343:00374
TCTCTATGCGCTCCACATGTCTAAGGTA
+
8;=>CCBA@?@9959999>>@A>89294
@HQ5WU:00325:00406
ACGCTCGACATGCCCAGGTACAGGAGA
+
?@@@@@A<944444-49249:AA?BB?
@HQ5WU:00338:00408
ACGAGTGCGTTCCCCATGTCGTAGGTACTC
+
=?@A@CBA@@5444/9AABECCCC=>@BB@
@HQ5WU:00301:00458
ACGAGTGCGTTCCCCATGTCGTAGGTACTC
+
BC<B99;;;@;?BB9CBBECDBBA@CC;;9
@HQ5WU:00310:00468
ACGAGTGCGTTCCCCATGTCGTAGGTACTC
+
=?@@;99>>>5999,;BCCCCCCC>>=@@@
@HQ5WU:00317:00455
ATATCGCGGGTAGGTAGTGAAGA
+
/01//799;-///,//////567
@HQ5WU:00323:00475
ATATCGCGACGGTATGGAGACTCTGATAGA
+
48999=::;?7,////,//,0**,,,2,.1
@HQ5WU:00326:00498
ACGAGTGCGTTCCCCATGTCGTAGGTACTC
+
BBBBBBBBA@9<<<4<BBBCBBBA;?@@BB
@HQ5WU:00344:00481
TGATACGTCTTCCTTTGTTACT
+
4494444///,/,//+//7441
@HQ5WU:00302:00525
ACGAGTGCGTTCCCCATGTCGTAGGTACTC
+
890111/77::;;:1:94449843134444
@HQ5WU:00304:00530
ACGAGTGCGTTCCCCATGTCGTAGGTACTC
+
9;B:9<B@@C?CBC8AABCBBBB@<?@;;;
@HQ5WU:00310:00530
ACGAGTGCGTTCCCCATGTCGTAGGTACTC
+
>@?B?@AAACCCCC8AACCCD??@=;;<;9
@HQ5WU:00311:00510
ACGAGTGCGTTCCCCATGTCGTAGGTACTC
+
BBB??@@@@C?CBC:CDDCBBCBA>>?@@@
@HQ5WU:00321:00502
AACAGACACGGACACAGCAGAACACACAG
+
?=@@BCCDCC@BBBBEBCB;;4888811.
@HQ5WU:00324:00538
ACGAGTGCGTTCCCCATGTCGTAGGTACTC
+
BBA?@ACCCC@CEC:CCCCCD@@@=:;<A>
@HQ5WU:00327:00509
ACGAGTGCGTTCCCCATGTCGTAGGTACTC
+
???AABB@>@59<<49@AABB@@?<:<<A>
@HQ5WU:00333:00512
ACGAGTGCGTTCCCCATGTCGTAGGTACTC
+
BBBBBBBBBBBCBB9A?AABCBBB@CCCEB
@HQ5WU:00333:00535
ACGAGTGCGTTCCCCATGTCGTAGGTACTC
+
CBBAAABCCDACCC:DCCCCCCCC@@@ABB
@HQ5WU:00336:00510
ACGAGTGCGTTCCCCATGTCGTAGGTACTC
+
4;>;;<<BBDABBB8BAB?BB??A@BD::;
@HQ5WU:00342:00533
ACGAGTGCGTTCCCCATGTCGTAGGTACTC
+
BBBABBBBCC=@@A9ABBCBBBBA6:;<A@
@HQ5WU:00343:00542
ACGAGTGCGTTCCCCATGTCGTAGGTACTC
+
BBBAAAAABD@DKD9DBCBBC;:;=@@@A@
@HQ5WU:00345:00500
ACGAGTGCGTTCCCCATGTCGTAGGTACTC
+
ABABBBABAB79994;AABBCC@A>@;<<B
@HQ5WU:00305:00596
ACGAGTGCGTTCCCCATGTCGTAGGTACTC
+
ABABBBBBA=2444/9BBCDCCBB?99;;@
@HQ5WU:00312:00551
ACGAGTGCGTTTCCCCATGTCGTAGGTACTC
+
=@@=::<1///+///*/7:=BBABC?AB@>@
@HQ5WU:00317:00551
ACGAGTGCGTTCCCCATGTCGTAGGTACTC
+
?@CBBBDD@?=AHH9BBCCB@@@B?BCBCB
@HQ5WU:00323:00578
AACGAGGTGCGTTCCCCAATGTGTAGGTACTC
+
454344944111,/88*/,//4::87134444
@HQ5WU:00324:00593
ACGAGTGCGTTCCCCATGTCGTAGGTACTC
+
9;@?@@@@@A@CCC:DAA?BCBAA>?@@@>
@HQ5WU:00337:00569
ACGAGTGTCCCCATGTCGTAGGTACTC
+
CBBBCDCCCCC9CCCCBEAAACAAABC
@HQ5WU:00338:00581
TACTGAGCTACACACACAGAAAGATTGGT
+
99@C@@@BB@;;9AAB@@@AA9>A>484;
@HQ5WU:00346:00573
ACGAGTGCGTTCCCCATGTCGTAGGTACTC
+
?@CBABCCA;5944/9@ABCCCCCAAAAAB
@HQ5WU:00300:00601
ACGAGTGCGTTCCCCATGTCGTAGGTACTC
+
8;;;AA99;<9;BB6AA<<;;A?B=;<;AA
@HQ5WU:00303:00643
ACGAGTGCGTTCCCCATGTCGTAGGTACTC
+
9<C@@BCCCC@DCC:CAA@BCA?@=?@@@>
@HQ5WU:00304:00644
ACGAGTGCGTTCCCCATGTCGTAGGTACTC
+
AAABBBCCCC@CBC:CBAABCCCC@BCBC@
@HQ5WU:00309:00614
AGCACTGTAGCTGTCACTAGTTACTTGT
+
B@@@<;:ABBACAAABA=?:96<A@5<?
@HQ5WU:00318:00636
ACGAGTGCGTTCCCCATGTCGTAGGTAACTC
+
CB>449494;2444,44448///66./,///
@HQ5WU:00319:00606
ACGAGTGCGTTCCCCATGTCGTAGGTACTC
+
=?>?:;<B@C5999/9BBCEBBBC@>?A@@
@HQ5WU:00328:00620
ACGAGTGCGTTCCCCATGTCGTAGGTACTC
+
=??BBBBCBC59;949BABCC;;:;:;;AA
@HQ5WU:00343:00611
ACGAGTGCGTTCCCCATGTCGTAGGTACTC
+
>@C99<AAACBCDD9DBBACCBBA@@AAAB
@HQ5WU:00345:00612
TCTACTAGCGCT
+
///////,,,,,
@HQ5WU:00346:00623
TCTCTATGCGCTCCACATGTCTAAGGTA
+
:<=CGECCBAA;<<=DDCDCCA@;=?@@
@HQ5WU:00349:00610
TTGATACGTCTCCCTTCCTTAGTTACTTCAGT
+
924;4844//1//+/,/,/584424;;8==44
@HQ5WU:00300:00683
TCTCTATGCGCTCCACATGTCTAAGGTA
+
A;;9?==>@?111-/8>?ABBDA=A=@B
@HQ5WU:00303:00684
ACGAGTGCGTTCCCCATGTCGTAGGTACTC
+
=@?@<<<CCC@CCC:DCCD@AACC?BAAAC
@HQ5WU:00306:00669
ACGAGTGCGTTCCCCATGTCGTAGGTACTC
+
49>998494424;;,49=@89==>>A<;<D
@HQ5WU:00320:00655
ACGAGTGCGTTC
+
@AA;;<A@@B>@
@HQ5WU:00323:00657
ACGAGTGCGTTCCCCATGTCGTAGGTACTC
+
BBB99;;;<CBDEN:CCB@>>488489999
@HQ5WU:00329:00668
ACGAGTGCGTTCCCCATGTCGGTAGGTACTC
+
BBBB@@ACCB=A@@6A@@?BC@CBA?ABBBC
@HQ5WU:00334:00667
ACGAGTGCGTTCCCCATGTCGTAGGTACTC
+
@=;@;;<?AA>AAA7BB@@@<9985899>8
@HQ5WU:00348:00664
ACGAGTGCGTTCCCCATGTCGTAGGTACTCATCTGAG
+
AABABCBABB@BCC:BBBBBA?@?58944/002,,,,
@HQ5WU:00302:00706
ACGAGTGCGTTCCCCATGTCGTAGGTACTC
+
BBBBBBB?@C5994/9@@ABDBBB=;<<BB
@HQ5WU:00302:00727
CGTGTCTCTAGGCACAGGATTTTGTGTAGA
+
BCBCCCB@;;9=999?;94449,99;9449
@HQ5WU:00304:00744
ACGAGTGCGTTCCCCATGTCGTAGGTACTC
+
?A9<<BCCFC@CCB:CCCBCCBBB?@<<<B
@HQ5WU:00309:00746
ACGAGTGCGTCCCATGCTGTAGTACAGTAC
+
;;394444449>-44444444334444444
@HQ5WU:00321:00712
TGATACGTCTCCTTCCTTAGTTACTTCAG
+
BCBBBA@B@==;>6969@BAB@BCC=@B<
@HQ5WU:00323:00742
ACGAGTCCCCATGTCGTAGGTACTC
+
@@?@@9999/9AA@@AAAACGCBBA
@HQ5WU:00328:00703
ACGAGTGCGTTCCCCATGTCGTAGGTACTC
+
BABCBBBBBA=@@=6?=@@ACBBA?@@@@@
@HQ5WU:00331:00700
ACGAGTGCGTTCCCCATGTCGTAGGTACTC
+
ABBB@AACAC5;;;4<>AABB<<;=;9<@@
@HQ5WU:00334:00728
ACGAGTGCGTTCCCCATGTCGTAGGTACTC
+
BBBBAA@>>>@AAB:CB@>?CCCC@CBBBB
@HQ5WU:00338:00749
ACGAGTGCGTTCCCCATGTCGTAGGTACTC
+
9>@@@ABBCCBCDD9BBBBCAA9858999?
@HQ5WU:00342:00713
ACGAGTGCGTTCCCCATGTCGTAGGTACTC
+
=?B@?AACCC@CCD:F@@@BB==;<?@@A>
@HQ5WU:00308:00784
ACGAGTGCGTTCCCCATGTCGTAGGTACTC
+
9:B:;<BCCC?BBB9BBBAABB><4:9<AA
@HQ5WU:00318:00762
ACGAGTGCGTTCCCCATGTCGTAGGTACTC
+
ABCBCBCCB@;===6AADCCAA@A=@@BDB
@HQ5WU:00328:00768
ACGAGTGCGTTACCCATGTCGTAGGTACTC
+
999;97/1/1,///+//64449977;;444
@HQ5WU:00336:00754
ACGAGTGCGTTCCCCATGTCGTAGGTACTC
+
41111/8:77;A==6?A@BCCA@@>??>99
@HQ5WU:00340:00761
ACGAGTGCGTTCCCCATGTCGTAGGTACTC
+
??BB;;<AAD@EKK9DAC<;<A@?5;<@>>
@HQ5WU:00341:00776
ATATCGCGTACGGGTATGGAAGACTCTATAGAG
+
48999>9444444-444=2424494433.3...
@HQ5WU:00303:00816
TCTCTATGCGCTCCACATGTCTAAGGT
+
BCECBBCCC@A?C@GCBBCCDCB@C@C
@HQ5WU:00304:00832
ACGAGTGCGTTCCCCATGTCGTAGGTACTC
+
BBBC@@ACCC@CCC:FCDDCBCAB?BBBBC
@HQ5WU:00313:00817
ACGAGTGCGTTCCCCATGTCGTAGGTACTC
+
BBB?@ACCA?=@@@6A@@@BCCBB@B9<;B
@HQ5WU:00315:00810
ACGAGTGCGTTCCCCATGTCGTAGGTACTC
+
>>?A?@@@@@59;;/9D@AB<;;;7;<ACB
@HQ5WU:00316:00806
ACGAGTGCGTTCCCCATGTCGTAGGTACTC
+
<;9;;98@>C@CHD9DCCCCCABA=:;<BA
@HQ5WU:00327:00833
ACGAGTGCGTTCCCCATGTCGTAGGTACTC
+
??>A>=@@@A>CCD:DCCCCCCCC@>?A?@
@HQ5WU:00340:00847
ACGAGTGCGTTCCCCATGTCGTAGGTACTC
+
9;;@ACCCDC?AAA9A@@@CCAAA?<<<A?
@HQ5WU:00349:00800
ACGAATGCGTTCCCCATGTCGTAGGTACTC
+
AA@G@CCEDA699949ABCCHECC:;<>>9
@HQ5WU:00300:00856
ACGAGTGCGTTCCCCATGTCGTAGGTACTC
+
BC>?@@<<;A?CAB7BA?A@@BBA@CBBB@
@HQ5WU:00304:00857
ACGAGTGCGTTCCCCATGTCGTAGGTACTC
+
?B<>8999892999,9@ADCBBCC@BCBBB
@HQ5WU:00304:00878
ACGAGTGCGTTCCCCATGTCGTAGGTACTC
+
?B=BABB@AC7;;;4;ABBBCCCC@ABBAB
@HQ5WU:00312:00869
ACGAGTGCGTTCCCCATGTCGTAGGTACTC
+
==7;<@>>@A5999-9@@AAAACC>ABBBA
@HQ5WU:00321:00898
TGATACGTCTCCTTCCTTAGTTACTTCAG
+
CBB:;99999969;?;?@ABB@AAABCEB
@HQ5WU:00322:00875
ACGAGTGCGTCCCCATGTCGTAGGTACTC
+
89899<<?11111*1199;CA@B?CBBA@
@HQ5WU:00325:00875
ACGAGTGCGTTCCCCATGTCGTAGGTACTC
+
499?;;<<;B?CCD9DBAAA>>A>489>>8
@HQ5WU:00329:00871
ACGAGTGCGTTCCCCATGTCGTAGGTACTC
+
BB@::<CC@A>AAA/<9@@@@@A?5899>>
@HQ5WU:00333:00865
ACGAGTGCGTTCCCCATGTCGTAGGTACTC
+
?@CB9;<BA@;@@@6BABCCBBBB=@@BB@
@HQ5WU:00338:00887
ACGAGTGCGTTCCCCATGTCGTAGGTACTC
+
BBCBBBBBCC=@==6AAAAABB@A>ABBAA
@HQ5WU:00340:00886
ACGAGTGCGTTCCCCATGTCG
+
?@B??AABBA=A@A8ABBBCC
@HQ5WU:00340:00894
ACGAGTGCGTTCCCCATGTCGTAGGTACTC
+
9==@@CB@>>5444/9?A@ABBBC?@ACCB
@HQ5WU:00348:00857
ACGAGTGCGTTCCCCATGTCGTAGGTACTC
+
BBBBBA?@BD@CHH>CC;;<CBB@?A@@@>
@HQ5WU:00301:00919
ACGAGTGCGTTCCCCATGTCGTAGGTACTC
+
44@99944442444,49;==>@>>489999
@HQ5WU:00303:00911
ACGAGTGCGTTCCCCATGTCGTAGGTACTC
+
9<A@@@<<<C@JCC9DDCBA;48>;8999>
@HQ5WU:00304:00910
ACGAGTGCGTTCCCCATGTCGTAGGTACTC
+
AA=@@BB@AA;??@6?>AABA@A?5884=4
@HQ5WU:00304:00931
ACGAGTGCGTTCCCCATGTCGT
+
>>@BBBBB@=8999-99<80**
@HQ5WU:00308:00901
AACGAGTGCGTTCCCCATGTCGTAGGTACTC
+
A=??B@@ADCCCDDD9CBB@@>@A?<BACCA
@HQ5WU:00308:00933
ACGAGTGCGTTCCCCATGTCGTAGGTACTC
+
>@B:9<A@@@;@?@6A;<;CCCBC@CAAAB
@HQ5WU:00309:00915
ATATCGCGAGGGTATGGAAGACTCTATA
+
BBBBCCBD=<<>=CBB@D@CCBAB;::>
@HQ5WU:00322:00918
ACGAGTGCGTTCCCCATGTCGTAGGTACTC
+
=@>>?AA@BC5<<</99@ACBBBB=@@BCA
@HQ5WU:00325:00912
CGTGTCTCTAGGCACAGGATTTTGTGTAGA
+
@@A@@;<>CDA@B?=9:94444,48/////
@HQ5WU:00327:00928
ACGAGTGCGTTCCCCATGTCGTAGGTACTC
+
?B>B?@ABBC@CCD9==CBBCAA@=;99@A
@HQ5WU:00332:00901
ACGAGTGCGTTCCCCATGTCGAGGTACTC
+
9;>;;<BBCCADCDBC<<<CBABBCCCCE
@HQ5WU:00335:00907
ACGAGTGCGTTCCCCATGTCGTAGGTACTC
+
BBBDD@<;;@<>>@6AACCBBBBA=?@@A@
@HQ5WU:00335:00909
ACGAGTGCGTTCCCCATGTCGTAGGTACTC
+
?B=?>@<<<G@ECC:FCCCCCCBB8;<AB@
@HQ5WU:00336:00947
ACGAGTGCGTTCCCCATGTCGTAGGTACTC
+
BBBBBAB@@@5999/9>>ABB;<8;89999
@HQ5WU:00344:00906
ACGAGTGCGTTCCCCATGTCGTAGGTACTC
+
BBCC@;<9892444,4444999>@?B=<<;
@HQ5WU:00345:00944
ACGAGTGCGTTCCCCATGTCGTAGGTACTC
+
??CBBBCCBA7;;;4<BCCDCBBB@B@@@A
@HQ5WU:00347:00910
ACGAGTGCGTTCCCCATGTCGTAGGTACTC
+
9<B:9<A@A>>@AA8FABCCCBBA?:;<A@
@HQ5WU:00304:00956
ACGAGTGCGTTCCCCATGTCGTAGGTACTC
+
;;@@@@AAAB>A@@6AABBCCDCC?@AABC
@HQ5WU:00308:00950
ACGAGTGCGTTCCCCATGTCGTAGGTACTC
+
8<9A@AA@>>5999,9B@>BB9:9:?@=B8
@HQ5WU:00312:00997
ACGAGTGCGTTTCCCCATGTCGTAGGTACTC
+
=@9=99<<<CB?CCC9DCCCCCB>?;:9999
@HQ5WU:00317:00973
ACGAGTGCGTTCCCCATGTCGTAGGTACTC
+
ABBBBBBBCB=???8ABBBBBBCC@??AAB
@HQ5WU:00318:00975
ACGAGTGCGTTCCCCATGTCGTAGGTACTC
+
?BBBBBBBBB<?>@/99A>@@@@?;?>>>>
@HQ5WU:00320:00998
ACGAGTGCGTTCCCCATGTCGTAGGAACTC
+
9;AB@@AA@B>ABB6;;<@@@@984859@9
@HQ5WU:00321:00950
ACGCTCGACATGCCCAGGTACAGGAG
+
AB?@@CCCA:<=CCBCC@CB=<;=@@
@HQ5WU:00321:00983
ACGAGTGCGTTCCCCATGTCGTAGGTACTC
+
BBBBBA>>>?5999/9999>;;:B@@@@@@
@HQ5WU:00325:00953
ACGAGTGCGTTCCCCATGTCGTAGGTACTC
+
AABB??ACCC>BAA4;<A<;9@@?7<<CCC
@HQ5WU:00330:00967
ACGAGTGCGTTCCCCATGTCG
+
BB>99;BDBCACDB7B=BABC
@HQ5WU:00333:00983
ACGAGTGCGTTCCCCATGTCGTAGGTACTC
+
@ABBBBBDCD=A@@499@9;;BCB@@AABA
@HQ5WU:00335:00994
ACGAGTGCGTTCCCCCATGTCGTAGGTACTC
+
=@ACBBBB@@=ABBB2CCBBBA;98;>>>?9
@HQ5WU:00337:00952
ACGAGTGCGTTCCCATGTCGTAG
+
>@@BBB>@@C544-4999;==60
@HQ5WU:00338:00994
CGTGTCTCTAGGCACAGGATTTTGTGTAGA
+
BAADCECBA@@589<11-1111+11<---/
@HQ5WU:00301:01046
ACGAGTGCGTTCCCCATGTCGTAGGTACTC
+
BBBBAAB=>C5999/9@BCDCCCB@AAA@D
@HQ5WU:00304:01007
ACGAGTGCGTTCCCCATGTCGTAGGTACTC
+
9;B<<=A@@@5999,9>>ACCBDCBC;<<A
@HQ5WU:00306:01031
ACGAGTGCGTTCCCCATGTCGTAGGTACTCATCA
+
9<CCBBBDBA6944/9998@AA@C>?@9998334
@HQ5WU:00316:01027
ACGAGGTGCGTTCCCCATGTCGTAGGTACTC
+
91;11,188::,444,4999@BC@@=?<99@
@HQ5WU:00316:01046
ACGAGTGCGTTCCCCATGTCGTAGGTACTC
+
==?@ABB@AB=@@A8ACCCCCBCC@BBBCD
@HQ5WU:00338:01033
ACGAGTGCGTTCCCCATGTCGTAGGTACTC
+
=@;BBCBBBC@CHD9CBCBCC99:=@BABA
@HQ5WU:00338:01045
ACGCTCGTACCATGCCAGGTACAGGAG
+
??:;17/11:7784424424?444244
@HQ5WU:00343:01006
ACGAGTGCGTTCCCCATGTCGTAGGTACTC
+
9;B@@@CBBABCED9=<BCB@@?A<8<<A>
@HQ5WU:00355:00036
ACGAGTGCGTTCCCCATGTCGTAGGTACTC
+
998449989;6999/9?@=?A???:389;4
@HQ5WU:00357:00016
ACGAGTGCGTTCCCCATGTCGTAGGTACTC
+
@A@BCBBBBC@BBB9CCBBB@BBE@B9<<B
@HQ5WU:00362:00007
AACGCGTCGTACATGCCAGGTACAGGA
+
-*,,,,///444499924424444424
@HQ5WU:00362:00042
ACGAGTGCGTTCCCCATGTCGTAGGTACTC
+
?@CC@@@CAA=AEN9CCC@@;99?489999
@HQ5WU:00363:00011
ACGAGTGCGTTCCCCATGTCGTAGGTACTC
+
=@8;;=@>>@9<<<4<@@CCCCCC?BCAA@
@HQ5WU:00363:00046
ACGAGTGCGTTCCCCATGTCGTAGGTACTC
+
:9>AA@<;;A;>??4???@@A;;;=;=<A@
@HQ5WU:00364:00006
ACGAGTGCGTTCCCCATGTCGTAGGTACTC
+
:;@A>>@>>><>@@6ABCFCCCDGAA9;;B
@HQ5WU:00366:00027
ACGAGTGCGTTCCCCATGTCGTAGGTACTC
+
AAABBCB>=95999/9B@ABBA@@?ABBEC
@HQ5WU:00366:00032
ACGAGTGCGTTCCCCATGTCGTAGGTACTC
+
BB?AADCACC29444;@ABDBBBC@AABBB
@HQ5WU:00370:00010
ACGAGTGCGTTCCCCATGTCGTAGGTACTC
+
BBBB@AABBCACCC:CBBAACCCC@CAAAB
@HQ5WU:00371:00049
ACGAGTGCGTTCCCCATGTCGTAGGTACTC
+
=@8;;><;;CACIDADCCDCB>@>789998
@HQ5WU:00376:00013
TCTCTATGCGCTCCCACATG
+
94444444944444-49978
@HQ5WU:00376:00043
ACGAGTGCGTTCCCCATGTCGTAGGTACTC
+
4;>@A>@AAB=@>@6??>>>@@>?>;<<BB
@HQ5WU:00379:00039
ACGAGTGCGTTCCCCATGTCGTAGGTACTC
+
=@F;;<A@@C@CCF9AABCCCA;;7;<<BA
@HQ5WU:00383:00024
ACGAGTGCGTTCCCCATGTCGTAGGTACTC
+
BBBCBDBDBC?CCC8A@@@99993134444
@HQ5WU:00391:00027
TGATACGTCTCCTTCCTTAGTTACTTCAG
+
CCCC;;;;<<9AB@C?C@BAA8<<B6444
@HQ5WU:00393:00030
ACGAGTGCGTTCCCCATGTCGTAGGTACTC
+
CCB?@ACB@>;@>>6AA@ACCAA@@BCCDB
@HQ5WU:00393:00033
ACGAGTGCGTTCCCCATGTCGTAGGTACTC
+
@CCBBBB@A@5999,9@@ACFCCC@ABBCC
@HQ5WU:00396:00019
ACGAGTGCGTTCCCCATGTCGTAGGTACTC
+
9;A@@@BBBCBCCC8CCCCC<;<C?;<<BA
@HQ5WU:00350:00079
ACGAGTGCGTTCCCCATGTCGTAGGTACTC
+
?@C@?@BBBC?CAA4?999>A>>>=>211;
@HQ5WU:00353:00086
ACGAGTGCGTTCCCCATGTCGTAGGTACTC
+
AA@BBBCCBB?BCC9ECCBBBBBB@>?@=A
@HQ5WU:00354:00050
ACGAGTGCGTTCCCCATGTCGTAGGTACTC
+
?@CA@ACC@?5;99/9@ABCBBCC@BAABB
@HQ5WU:00355:00071
ACGAGTGCGTTCCCCATGTCGTAGGTACTC
+
BB=A??@@@A>DAA6B@@@A>983134444
@HQ5WU:00356:00072
ACGAGTGCGTTCCCCATGTCGTAGGTACTC
+
?@BDCCBBBB7;9;4;@ABCCCCD;;<BBA
@HQ5WU:00369:00081
ACGAGTGCGTTCCCCATGTCGTAGGTACTC
+
=@B@@ACCBCACEC:CCCCCCBB@=@@AB>
@HQ5WU:00374:00053
TAGTATCAGCCTCCGCCATGACGAAGGTATTCC
+
4494449///,1/,//74449944242444242
@HQ5WU:00374:00087
ACGAGTGCGTTCCCCATGTCGTAGGTACTC
+
CCBBBBCB@B5;;;/;@DBBCBBA=@@@A@
@HQ5WU:00375:00064
ACGAGTGCGTTCCCCATGTCGTAGGTACTC
+
BBA??AB@>C5999/9AABCCCCC@B:;:B
@HQ5WU:00375:00089
TGATACGTTTCCTTCCCTTAGTTACTTCAGTGGC
+
89944449;:A898;A:?>::;699=94444424
@HQ5WU:00377:00052
ACGAGTGCGTTCCCCATGTCGTAGGTACTC
+
:;@@@@AA??;>>@6AAABBCA@><78999
@HQ5WU:00382:00062
ACGAGTGCGTTCCCCATGATCGTAGGTACTC
+
/////4;>;A9999-111//7669=?89944
@HQ5WU:00383:00069
ACGAGTGCGTTCCCCATGTCG
+
?@A@@ACB@C2444/9AA@BC
@HQ5WU:00383:00096
ACGAGTGCGTTCCCCATGTCGTAGGTACTC
+
>><@@BA>@C5999/9@ABCCCCC@>??AB
@HQ5WU:00385:00059
ACGAGTGCGTTCCCCATGTCGTAGGGTACTC
+
4;;;999@9959>>4?@BC>>998808@999
@HQ5WU:00388:00073
ACGAGTGCGTTCCCCATGTCGTAGGTACTC
+
BB?A99;>?@<A@A4?@@@@@@@?=;<<AA
@HQ5WU:00388:00090
ACGAGTGCGTTCCCCATGTCGTAGGTACTC
+
BBABBAA>@>;@>@6AAAABA@A?=;9999
@HQ5WU:00389:00059
AGCACTGTAGCTGTCACTAGTTAACT
+
BB;;499?9499444444///,/,/8
@HQ5WU:00389:00071
ACGAGTGCGTTCCCCATGTCGTAGGTACTC
+
???B99<BBB>@AA8AABCCBBAB:?@@@>
@HQ5WU:00389:00073
AACGAGGTGCGTTCCCCATGTCGTAGGTACTC
+
1,//885/99=@<ABB7:;?>==?AA>;A@99
@HQ5WU:00392:00079
ACGAGTGCGTTCCCCATGTCGTAGGTACTC
+
@@@@889>9954994BB9<;999?5898>8
@HQ5WU:00393:00061
ACGAGTGCGTTCCCCATGTCGTAGGTACTC
+
?B@BBB<;>GCKKK9B?ABBA>>?5899@>
@HQ5WU:00393:00074
ACGAGTGCGTTCC
+
@@>@@@>?@@599
@HQ5WU:00396:00073
ACGAGTGCGTTCCCCATGTCGTAGGTACTC
+
BBAB??ACA@5999/9@BABBBAB589994
@HQ5WU:00350:00119
ACGAGTGCGTTCCCCATGTCGTAGGTACTC
+
>>A@9<9@?>5999-9@BABBBBC>AB@@@
@HQ5WU:00351:00128
ACGAGTGCGTTCCCCATGTCGTAGGTACTC
+
=?@AACCCCC@CCC9EBCCCDCCC8:;<AA
@HQ5WU:00352:00104
ACGAGTGCGTTCCCCATGTCGTAGGTACTC
+
>?CBABBCCB7;;;4;@CCA@@@@><@@@A
@HQ5WU:00357:00143
ACGAGTGCGTTCCCCATGTCGTAGGTACTTC
+
=?CBBBBCAB5;94/9?>@B<<<A>BBCB?A
@HQ5WU:00358:00145
ACGAGTGCGTTCCCCATGTCGTAGGTACTC
+
==;?>@AAAA>BBB7BBCBBBDBC@?@@@C
@HQ5WU:00359:00140
ACGAGTGCGTTCCCCATGTCGTAGGTACTC
+
@@CBBCCCBA=?=?8AABBCBBBC?99<BC
@HQ5WU:00364:00104
ACGAGTGCGTTCCCCATGTCGTAGGTACTC
+
=@?BBB@@>@5999/949988997:799:4
@HQ5WU:00370:00117
ACGAGTGCGTTCCCCATGTCGTAGGTACTC
+
?@BC;;<@@A>D@B4@9999<;;C@C@AAA
@HQ5WU:00373:00128
ACGCTCGACATGCCCAGGTACAGGAGA
+
AB8<<AA@9<;;?A:@B><<:CCBDCC
@HQ5WU:00376:00137
ACGAGTGCGTTCCCCATGTCGTAGGTACTC
+
==;BBBCBAC5;99/9@BCCCCIC=?AAAB
@HQ5WU:00383:00117
ACGAGTGCGTTCCCCATGTCGTAGGTACTC
+
;>=?9;<B@@5999/9?>>A@@@@>:;<<;
@HQ5WU:00385:00110
ACGAGTGCGTTCCCCATGTCGTAGAT
+
9;CBABBB@@=ACC9BBCDDBBBCCB
@HQ5WU:00390:00113
ACGAGTGCGTTCCCCATGTCGTAGGTACTC
+
?@:<<CAAAF@BBB5;<>>@99984884>=
@HQ5WU:00394:00123
CGTGTCTCTAGGCACAGGATTTTGTGTAGA
+
@BCCDCCBDCC=@@>9424449/999////
@HQ5WU:00361:00167
ACGAGTGCGTTCCCCATGTCGTAGGTACTC
+
=?@?=@@@@@>ACC7CBB;;;9985899>>
@HQ5WU:00364:00196
ACGAGTGCGTTCCCCATGTCGTAGGTACTC
+
9;B@@BAAADBEHD:H?=<CCBAA>:;<@A
@HQ5WU:00365:00184
ACGAGGTGCGTTCCCCATGTCGTAGGTACTC
+
//.//,448898999,449988943134444
@HQ5WU:00365:00199
ACGAGTGCGTTCCCCATGTCGTAGGTACTC
+
BA???@@@>@5999/99B@AA@@?<?@<;;
@HQ5WU:00384:00191
ACGAGTGCGTTCCCCATGTCG
+
AACABBDB@@7;994;@@@DC
@HQ5WU:00385:00178
ACGAGTGCGTTCCCCATGTCGTAGGTACTC
+
??B99<CCCC@CCC:CBB?BBBBC@A9;;B
@HQ5WU:00392:00197
ACGAGTGCGTTCCCCATGTCGTAGGTACTC
+
>?BBBBBB=:2944/9@ABBBBBC>@B@A@
@HQ5WU:00393:00161
ACGAGTGCGTTCCCCATGTCGTAGGTACTC
+
BB9;:BCB>>2444/9B@ABBAA@>AB@@@
@HQ5WU:00394:00190
ACGAGTGCGTTCCCCATGTCGTAGGTACTC
+
AAAHBBABCCDCDD9AACCBBBBB>?>>>9
@HQ5WU:00399:00196
ACGAGTGCGTTCCCCATGTCGTAGGTACTC
+
@AABFAACCC=AAA9ACCBBCCCC?CBAA@
@HQ5WU:00354:00200
ACGAGTGCGTTCCCCATGTCGTAGGTACTC
+
;;;BCCBBA?5999/999;BCBAB=@A@@=
@HQ5WU:00357:00235
ACGAGTGCGTTCCCCATGTCGTAGGTACTC
+
>@B:9<BBBB?CCC:CBCBBAABB=ABBBA
@HQ5WU:00361:00236
TGATACGTCTCCCTTCCTTAGTTACTTGCAGTG
+
>>>844494444-42424:44/,//6,//6///
@HQ5WU:00363:00219
ACGAGTGCGTTCCCCATGTCGTAGGTACTC
+
BBBBBCBB@A=@>@4ABAABB@A>5:9>>>
@HQ5WU:00364:00239
ACGAGTGCGTTCCCCATGTCGTAGGTACTC
+
BBABABCC?C5944/9B@ACCCBB@ABBBB
@HQ5WU:00365:00212
AGCACTGTAGTTCGTCACTAGTTGACTTGTG
+
4;;;94;;;9<8444;9:1/68,//68,/46
@HQ5WU:00366:00219
ACGAGGTGCGTTCCCCATGTCGTAGGTACTC
+
//4//,444942444,49:994487478444
@HQ5WU:00372:00224
ACGAGTGCGTTCCCCATGTCGTAGGTACTC
+
BBB@?@BABB>BDC:CBCCC@@@?<?@999
@HQ5WU:00375:00224
CGTGATCTCTACGGCACAGGATTTTGTGTAGA
+
>812//6606111;;;94424449,9494444
@HQ5WU:00377:00223
ACGAGTGCGTTCCCCATGTCGTAGGTACTC
+
99>9999ABB@ENE9B?AAAAB@?=?A@@>
@HQ5WU:00377:00226
ACGAGTGCGTTCCCCATGTCGTAGGTACTC
+
BBBCBCB=9>5444/9@ABGCCCD@8:<AC
@HQ5WU:00377:00239
ACGAGTGCGTTCCCCACTGTCGTAGGTACTC
+
899994441:;:8:0/////499=9679==8
@HQ5WU:00384:00243
ACGAGTGCGTTCCCCATGTCGTAGGTACTC
+
BBA??@BBBB>BEC9CCCB@@@@?<>999;
@HQ5WU:00385:00222
ACGAGTGCGTTCCCCATGTCGTAGGTACTC
+
8;@<;<CCBB@BCC:F:;;@BBAC@C<==@
@HQ5WU:00387:00215
ACGAGTGCGTTCCCCATGTCGTAGGTACTC
+
BBBBEBBCAB=@@@8AADCCB@@@=?@@A9
@HQ5WU:00389:00215
ACGAGTGCGTTCCCCATGTCGTAGGTACTC
+
BCAA99;>>@6999-9@@9<;@@A=?>??9
@HQ5WU:00390:00239
ACGAGTGCGTTCCCCATGTCGTAGGTACTC
+
BC>A;;<CCDABHH9E===BAB@B7;<;AA
@HQ5WU:00397:00213
ACGAGTGCGTTCCCCATGTCGTAGGTACTC
+
8>9;;@@8==8===,9448444437344;9
@HQ5WU:00398:00228
TCTCTATGCGCTCCCACATGTCTGAAGGTAC
+
94444499944449599;//1////,/,//7
@HQ5WU:00355:00271
ACGAGTGCGTTCCCCCATGTCGTAGGTACTC
+
;<BB99999954444+4:4984843134494
@HQ5WU:00355:00275
ACGAGTGCGTTCCCATGCTCGTAGACGTC
+
999944444424;-49>>1////,,,,,,
@HQ5WU:00359:00285
ACGAGTGCGTTCCCCATGTCGTAGGTACTC
+
==>9;9@@9959??4@@@>>9998484444
@HQ5WU:00363:00264
ACGAGTGCGTTCCCCATGTCGTAGGTACTC
+
9;@;;<AAACBBCB8B===AABBB@>@ACB
@HQ5WU:00363:00286
ACGAGTGCGTTCCCCATGTCGTAGGTACTC
+
:;A@@@BB@A=ABB6A<999>==A=94944
@HQ5WU:00366:00275
ACGAGTGCGTTCCCCATGTCGTAGGTACTC
+
AA>B99<BBB?CCC9AABCDA@@?589999
@HQ5WU:00366:00280
ACGAGTGCGTTCCCCATGTCGTAGGTACTC
+
?A?A??@A@@5999/9>>>ACCBB?B@@@B
@HQ5WU:00368:00272
ACGAGTGCGTTTCCCCATGTCGTAGGTACTC
+
9;9<;A9;;CC@CKK9B=><BAA>@6899@@
@HQ5WU:00376:00253
ACGAGTGCGTTCCCCATGTCGTAGGTACTC
+
?@C@@AA@BA>AA@6?999@ABBC@CAAC@
@HQ5WU:00376:00284
ACGAGTGCGTTCCCA
+
86///,,,//,/858
@HQ5WU:00384:00288
ACGAGTGCGTTCCCCATGTCGTAGGTACTC
+
9<CDCBCCBB@CCC9BBBBBBBBA?ABCDB
@HQ5WU:00386:00251
ACGAGTGCGTTCCCCATGTCGTAGGTACTC
+
>>>8994449:@@B9A?>AA<;;8<899?>
@HQ5WU:00393:00288
ACGAGTGCGTTCCCCATGTCGTAGGTACTC
+
?@BABCA@AB@CCC:FDCBBBBBB?:;;A?
@HQ5WU:00394:00269
ACGAGTGCGTTCCCCATGTCGTAGGTACTC
+
81:11/6668:===6?<<<CCBBEBBBBBB
@HQ5WU:00350:00316
ACGAGTGCGTTCCCCATGTCGTAGGTACTC
+
ABBA>=@@@@>@CC8DBCCB@@@?<?>999
@HQ5WU:00354:00323
ACGAGTGGCGTTCCCCATGTCGTAGGTACTC
+
9<<<<<D@B@B=AA@4A>;;;@>>><?AA@@
@HQ5WU:00355:00344
ACGAGTGCGTTCCCCATGTCGTAGGTACTC
+
@@>A??@A@C5999/9@>@@CCCC?BBBBB
@HQ5WU:00362:00344
ACGAGTGCGTTCCCCATGTCGTAGGTACTC
+
@@AAABBB@A=@@@8ACCDBBBBA<>?BC@
@HQ5WU:00364:00316
ACGAGTGCGTTCCCATGTCGTAGGTACTC
+
?@A??AB>>>5990949;?>999>;99A9
@HQ5WU:00364:00320
ACGAGTGCGTTCCCCATGTCGTAGGTACTC
+
ABACCECBAC7;99/99;;CCB@@@:;<AC
@HQ5WU:00365:00324
ACGAGTGCGTTCCCCATGTCGTAGGTACTC
+
=>C;;<DCCCDCCC:DDCDBA==;579@@?
@HQ5WU:00371:00320
CGATGTCTCTACGGCACATGGATTTTGT
+
///////94444489444//,////*//
@HQ5WU:00373:00304
ACGAGTGCGTTCCCCATGTCGTAGGTACTC
+
?@BBBDBA;;5444/9@@CCCCCC@A?AAB
@HQ5WU:00373:00311
ACGAGTGCGTTCCCCATGTCGTAGGTACTC
+
ABBBBBBB??=?BB9EDEDBCCCA><=@B@
@HQ5WU:00374:00315
ACGAGTGCGTTCCCCATGTCGTAGGTACTC
+
=@?@@@BBBCADED:CCCCCCCB?=A;<;B
@HQ5WU:00375:00337
ACGAGTGCGTTCCCCATGTCGTAGGTACTC
+
9<BB@@@@@@>ACC9DGDCC@@@><89999
@HQ5WU:00378:00303
ACGAGTGCGTTCCCCATGTCGTAGGT
+
ABA99<CHGE@EBB7B4;<BCABC?@
@HQ5WU:00378:00304
AACGAGTGCGTTCCCCATGTCGTAGGTACTC
+
9;>AAAA@@995999,4444888434:@=@B
@HQ5WU:00380:00316
ATCAGACACGGACACAGCAGAACACAC
+
9:@@@@@BBB>BBBCBBB;<;?B@@@@
@HQ5WU:00384:00306
ACGAGGTGCGTTCCCCATGTCGTAGGTACTC
+
9////,//888:BB=6=94988//.,.////
@HQ5WU:00384:00307
ACGAGTGCGTTCCCCATGTCGTAGGTACTC
+
??>??@ACCC@BBB8BB@BBCBBB<9;<@B
@HQ5WU:00384:00321
ACGAGTGCGTTCCCCATGTCGTAGGTACTC
+
9;@@;<<CBB@BDH:CGCCBAA?>4;<>A@
@HQ5WU:00387:00308
ACGAGTGCGTTCCCCATGTCG
+
ABCBBBA>>>5999,9494=9
@HQ5WU:00392:00317
ACGAGTGCGTTCCCCATGTCGTAGGTACTC
+
BBAABBBBCC?BCE:DDCDBB@?@=@<<<@
@HQ5WU:00394:00330
ACGCTCGACAATGCCCAGGTAACAGGAGA
+
11///7/4442/777+//,/.,4442444
@HQ5WU:00396:00345
ACGAATGCGTTCCCCATGTCGTAGGTACTC
+
9;@@=@BBAD?BB=6?@99;>@=>=?BBBB
@HQ5WU:00399:00318
ACGAGTGCGTTCCCCATGTCGTAGGTACTC
+
AA>@@BA?AB6999,499=====>=?@@B=
@HQ5WU:00363:00367
ACGAGTGCGTTCCCCATGTCGTAGGTACTC
+
==@@@BCCCG@CCC:GBBBC;4;A=;<=BA
@HQ5WU:00372:00396
ACGAGTGCGTTCCCCATGTCGTAGGTACTC
+
99@999=>9954992?BB@@1110,01/77
@HQ5WU:00373:00371
ACGAGTGCGTTCCCCATGTCGTAGGTACTC
+
9<CBBBCCCEACCC9AABBBCBB@=:<999
@HQ5WU:00379:00361
ACGAGTGCGTTCCCGATGTCGTAGGTACTC
+
?@CCBDCEBB?BB?BDCCCB@@@>;79999
@HQ5WU:00385:00383
ACGAGTGCGTTCCCCATGTCGTAGGTACTC
+
??ABBBDCCC=@@>4@99<CCCCC?;;<A9
@HQ5WU:00389:00350
ACGAGTGCGTTCCCCATGTCGTAGGTACTC
+
41:21/::>=;BCC9CBCCCC<<;?@@@BB
@HQ5WU:00359:00426
ACGAGTGCGTTCCCCATGTCGTAGGTACTC
+
8>>@@@999@5999-9@BGCCBBB>;;<CA
@HQ5WU:00380:00420
ACGAGTGCGTTCCCCATGTCGTAGGTACTC
+
41//////6659==6ABCCDBBBA=@@;99
@HQ5WU:00392:00428
CGTGTCTCTACGGCACAGGATTTTGTGTAGAG
+
@@AAA?@;;949;8444:94444,44444444
@HQ5WU:00393:00405
ACGAGTGCGTTCCCCATGTCGTAGGTACTC
+
?@CBBCB@>@5999/9A@BCCCCC@ABBCB
@HQ5WU:00350:00476
ACGAGTGCGTTCCCCATGTCGTAGGTTCTC
+
=>>9;<9>=>5999,4448=BBAB@C?=<<
@HQ5WU:00358:00499
ACGAGTGCGTTCCCCATGTCGTAGGTACTC
+
9:CBBBB@@@>BBB9BA@@BCCBB?AB@@@
@HQ5WU:00361:00469
ACGAGTGCGTTCCCCATGTCGTAGGTACTC
+
<CBCBA==995999/4999BBBAC?;<=CB
@HQ5WU:00370:00494
ACGAGTGCGTTCCCCATGTCGTAGGTACTC
+
>?BB@@ABBB=A@A8ACCBBCBBB>@AAA@
@HQ5WU:00370:00496
ACGAGTGCGTTCCCCATGTCGTAGGTACTC
+
CBBBBABBCC@CHH:CBCBCCCBB?@@AC@
@HQ5WU:00372:00480
ACGAGTGCGTTCCCCATGTCGTAGGTACTC
+
=@C<;>CB@@5999/9@@BDCDDD@BBBBB
@HQ5WU:00376:00454
ACGAGTGCGTTCCCCATGTCGTAGGTACTC
+
ABA??@B@AACCDC:FB;9;@>>>;;<<A@
@HQ5WU:00377:00478
ACGAGTGCGTTCCCCATGTCGTAGGTACTC
+
??B@?ABEBCACCC9CBCBABBBB?AA@@>
@HQ5WU:00385:00462
ATCAGATCCACGGACAGCAGACAG
+
/..4484424442444444////.
@HQ5WU:00388:00493
ACGAGTGCGTTCCCCATGTCGTAGGTACTC
+
9;ABBCBB?@5999/9@A>>>>98589994
@HQ5WU:00354:00508
AGAGTGCGTTCCCCATGTCGTAGGTACTC
+
:<CCDA@@@6999/9@BAA@@@@::;<@A
@HQ5WU:00354:00544
ACGAGTGCGTTCCCATGTCGTAGGTACTC
+
4;9@>>@@99599149444B==7:3;8>=
@HQ5WU:00355:00540
ACGAGTGCGTTCCCCATGTCGTAGGTACTC
+
=>;:;<BBBC?BBB9BBBBEBCBC@CBBBB
@HQ5WU:00356:00504
ACGAGTGCGTTCCCCATGTCGTAGGTACTC
+
9<B<<=CCCC@BBB9BAAACCGCG?@AAAB
@HQ5WU:00357:00521
ACGAGTGCGTTCCCCATGTCGTAGGTACTC
+
??B99;BBAA?BCD9DCDBBB=9317>999
@HQ5WU:00369:00540
ACGAGTGCGTTCCCCATGTCGTAGGTACTC
+
BBBBBBB>?C5944/9@AAA@@@<489994
@HQ5WU:00376:00526
ACGAGTGCGTTCCCCATGTCGTAGGTACTC
+
AAAB?=@@>>;>>@6ABCCCCCCB><>@@@
@HQ5WU:00380:00510
ACGAGTGCGTTCCCCATGTCGTAGGTACTC
+
9;A@@ACBCC@BCC9C??@AB@=?>:<<<@
@HQ5WU:00351:00571
ACGAGTGCGTTCCCCATGTCGTAGGTACTC
+
?@A;9<CCBB9;;;4<BCCCDC@@<?@@@A
@HQ5WU:00352:00569
ACGAGTGCGTTCCCCATGTCGTAGGTACTC
+
=?;@ABBBBB=AAA8ABCCCCBBA@:;<CC
@HQ5WU:00356:00551
ACGAGTGCGTTCCCCATGTCGTAGGTACTC
+
?@BB;;<;;B;@@A8CCCDCCBCA>>;;;@
@HQ5WU:00364:00571
ACGAGTGCGTTCCCCATGTCGTAGGTACTC
+
AAB??@ACCB>BBB9BCCBCEBBA?AA@@C
@HQ5WU:00364:00588
AACGAGTGCGTTCCCCATGTCGTAGGTACTC
+
BABCB@?@BBA>BBB9CBBAB@@@A8:;B@@
@HQ5WU:00368:00552
ACGAGTGCGTTCCCATGTCGTAGGTACTC
+
91//1/77//,44-4999>894848>>>>
@HQ5WU:00377:00592
ACGAGTGCGTTCCCCATGTCGTAGGTACTC
+
?@@@@AABBC@CDC:CBBBBDBBB?AAAA@
@HQ5WU:00386:00559
ACGAGTGCGTTCCCCATGTCGTAGGTACTC
+
@ABBBBBCDD@BDC9CCDBBDA?A;;@@@@
@HQ5WU:00386:00595
ACGAGTGCGTTCCCCATGTCGTAGGTACTC
+
=@B:9<CCBB>BHDAE;:9BBB@B@A@AAB
@HQ5WU:00388:00585
ACGAGTGCGTTCCCCATGTCGTAGGTACTC
+
=@@B@A999@6999/99@@??>>>;89899
@HQ5WU:00393:00579
ACGAGTGCGTTCCCCATGTCGTAGGTACTC
+
;;=@@@@@>>5999/9@BCCCCCC@@ABBB
@HQ5WU:00354:00645
ACGAGTGCGTTCCCCATGTCGTAGGTACTC
+
BBBBEB??@C@CCC:DCCA?@==77:;9A@
@HQ5WU:00358:00640
ACGAGTGCGTTCCCCATGTCGTAGGTACTC
+
@A<<<CBBAB=@@@6@BA9;;9>>4;;9CC
@HQ5WU:00358:00645
ACGAGTGCGTTCCCCATGTCGTAGGTACTC
+
?AAB?@@B@>5;99/9>@@BBDCC?@@<<;
@HQ5WU:00358:00649
ACGAGTGCGTTCCCCATGTCTTAGGTACTC
+
BBB@?@CB>;2444/9@A?@@=@?;?BBBC
@HQ5WU:00364:00625
ACGAGTGCGTTCCCCATGTCGTAGGTACTC
+
?@B?@@BC@A>BBB9BCCBBCB?;>;@@@@
@HQ5WU:00365:00643
ACGAGTGCGTTCCCCATGTCGTAGGTACTC
+
ABBBBBBBCC@CBB9C;;;B@@@A=;<<A>
@HQ5WU:00376:00616
ACGAGTGCGTTCCCCATGTCGTAGGTACTC
+
@BA;;<?>999<AA7BCBBBAAAB?BAB99
@HQ5WU:00378:00636
ACGAGTGCGTTCCCCATGTCGTAGGTACTC
+
9<BAAABBBC@CCC:DAABBBB@@?@@@BB
@HQ5WU:00380:00647
ACGAGTGCGTTCCCCATGTCGTAGGTACTC
+
@?ABB?@=>>5999/9>>@BHCCC?BBBBA
@HQ5WU:00382:00644
ACGAGTGCGTTCCCCATGTCGTAGGTACTC
+
?@BC??A@ACACHD:F;;;=999?<>9;99
@HQ5WU:00385:00631
ACGAGTGCGTTCCCATGTCGTAGGTACTC
+
89999@@@>B59<8<A@BCC<<<?:;<@@
@HQ5WU:00350:00683
ACGAGTGCGTTCCCCATGTCGTAGGTACTC
+
=@?;<<A@@@5;;9/9BBCCCBBB=899@9
@HQ5WU:00351:00684
TCTACTATGCGCTCCCACATGTCTAAGGTAC
+
0,,,,////444444-44999A@94242449
@HQ5WU:00360:00686
ACGAGTGCGTTCCCCATGTCGTAGGTACTC
+
9<B@AACCBI@CCC:CAA@BA@9858989?
@HQ5WU:00364:00652
ACGAGTGCGTTCCCCATGTCGTAGGTACTC
+
ABB?@AACCD@ECE9CBBAHCBB@=@@@@@
@HQ5WU:00369:00660
ACGAGTGCGTTCCCCATGTCGTAGGTACTC
+
9@7:;<<<<C@FCD9DBB;9999?589998
@HQ5WU:00371:00691
ACGAGTGCGTTCCCCATGTCGTAGGTACTC
+
=@A:;<@B@@5<9<-<@BAA@@??5:;@CC
@HQ5WU:00383:00659
ACGAGTGCGTTCCCCATGTCGTAGGTACTC
+
@@B@AABB@C5999/9@DCCCCCC>@AACD
@HQ5WU:00386:00656
ACGAGTGCGTTCCCCATGTCGTAGGTACTC
+
ABA@AABBAC5999/9@D@A@>@74894:4
@HQ5WU:00393:00686
ACGAGTGCGTTCCCCCATGTCGTAGGTACTC
+
@@A;;;894;24444+44444//666.////
@HQ5WU:00351:00727
TAGTATCAGCCTCGCCATGACGAAGGTATTCC
+
;;A@@ADAAAB<<<CCCBB?A@@=A=@BC=A>
@HQ5WU:00356:00746
ACGAGTGCGTTCCCCATGTCGTAGGTACTC
+
AA?:9<<99@5999/9@@ACCBBB@BDCCB
@HQ5WU:00362:00735
ACGAGGTGCGTTCCCCATGTCGTAGGTACTC
+
8478424;94;;;BB49<<<;9:<<9=1/1/
@HQ5WU:00373:00723
ACGAGTGCGTTCCCCATGTCGTAGGTACTC
+
?@ABBBBB@C5444/9@@@BBA@@?;<<CB
@HQ5WU:00376:00718
ACGAGTGCGTTCCCCATGTCGTAGGTACTC
+
AB@99<@@@B=@@A8AABBC@@@@<?@;;9
@HQ5WU:00380:00747
ATATCGCGAGGGTATGGAAGACTCTATAG
+
BABBACC@AAC?C@BC@CACBDCCBB@?:
@HQ5WU:00381:00732
TCTCTATGCGCTCCCACATGTCTGAAGGTACT
+
44444444/////8+//4994444424244;4
@HQ5WU:00382:00738
ACGAGTGCGTTCCCCATGTCGGTAGGTACTC
+
9;>99999492444,444488889;9399=8
@HQ5WU:00383:00719
ACGAGTGCGTTCCCCATGTCGTAGGTACTC
+
AA?;9<BBBC@CCC9CBCAB@=474899>>
@HQ5WU:00398:00749
ACGAGTGCGTTCCCCATGTCGTAGGTACTC
+
BBA??@BBBCDDDD:D<<;@AA>?<?<<<B
@HQ5WU:00358:00781
ACGAGTGCGTTCCCCATGTCGTAGGTACTC
+
BBBCCCC?>>5999/9AAABCBB@=;<=AA
@HQ5WU:00368:00786
ACGAGTGCGTTCCCCATGTCGTAGGTACTC
+
=@C<;<@@@@5999/9@AACCBBA>:<<A@
@HQ5WU:00369:00782
ACGAGTGCGTTCCCCATGTCGTAGGTACTC
+
BBBB99=BBCBBCB8BBD?BBBA@><?@B@
@HQ5WU:00381:00768
TAGTATCAGCCTCCGCCATGACGAAGGTATTCC
+
484494:44424424;:@111@11-1,///,/,
@HQ5WU:00383:00765
ACGAGTGCGTTCCCCATGTCGTAGGTACTC
+
@A9;;@AA@@=@@@6ABBCCBCCB@ABBBB
@HQ5WU:00387:00760
ACGAGTGCGTTCCCCATGTCGTAGGTACTC
+
BA?@?@A@@@5999/9@@ABEGCCCAAACB
@HQ5WU:00354:00848
ACGAGTGCGTTCCCCATGTCGTAGGTACTC
+
???@AB;;9@5999/9@ABCCCCC@::<DB
@HQ5WU:00355:00823
ACGAGTGCGTTCCCCATGTCGTAGGTACTC
+
@@B;;<DCCC@CCC:IBBBCCC::6;<<<C
@HQ5WU:00356:00817
ATATCGCGAGGGTATGGAAGACTCTATA
+
4;@A@@AA99989AAB@D@CA>870+&&
@HQ5WU:00356:00828
ACGAGTGCGTTCCCCATGTCGTAGGTACTC
+
BBAB@@@A@C5999/9@A@B@;;;7899<;
@HQ5WU:00365:00832
ACGAGTGCGTTCCCCATGTCGTAGGTACTC
+
?@CCCDAABC@CCC9AAAAA@998489994
@HQ5WU:00366:00839
ACGAGTGCGTTCCCCATGTCGTAGGTACTC
+
?@B@?@BCBC@CEC:CAAABBBAB><=@A>
@HQ5WU:00369:00823
ACGAGTGCGTTCCCCATGTCGTAGGTACTC
+
/,,,,///66599929@BBBCBA@<>999@
@HQ5WU:00379:00820
ACGAGTGCGTTCCCCATGTCGTAGGTACTC
+
??;BBB@@@@>BAB7CBBBB@;::=?@@BA
@HQ5WU:00379:00843
ACGAGTGCGTTCCCCATGTCGTAGGTACTC
+
ABBBBDAA?B>AAA6A@AAA9998589999
@HQ5WU:00395:00849
ACGAGTGCGTTCCCCATGTCGTAGGTACTC
+
BCBBBBBBCH@CDC9EBCDCCCCE?@@@A>
@HQ5WU:00350:00896
ACGAGTGCGTTCCCCATGTCGTAGGTACTC
+
;;BA@>B@<=9<CC5>=@BB?;;;<>>>?9
@HQ5WU:00353:00894
ACGAGTGCGTTCCCCATGTCGTAGGTACTC
+
?@BBBCCCCC=@==6A@@@CCBBA=@AAAC
@HQ5WU:00354:00861
ACGAGTGCGTTCCCCATGTCGTAGGCATA
+
@ABBCDCB>;69994;BCBBA@AB@B@==
@HQ5WU:00360:00881
ACGAGTGCGTTCCCCATGTCGTAGGTACTC
+
=@?A==;;;A=AHK:DBCCCC@??58<<AA
@HQ5WU:00365:00887
ACGAGTGCGTTCCCCATGTCGTAGGTACTC
+
BBCBBCBB=:2944/;AABBGCBB>B@AAC
@HQ5WU:00365:00892
ACGAGTGCGTTCCCCATGTCGTAGGTACTC
+
999=;;<<;B?CCC9C<=<BBBCB@;<<<;
@HQ5WU:00367:00870
ACGAGTGCGTTCCCCATGTCGTAGGTACTC
+
9;?@@@@BCB5;;9/99@?>>843734494
@HQ5WU:00368:00862
AACACTGTAGTACTGTCACTAGTTACTTGTGT
+
?>BBAAAB>?-,,,****,,///,4999=>=?
@HQ5WU:00368:00886
ACGAGTGCGTTCCCCATGTCGTAGGTACTC
+
//;49:CCCC@CCC9G@@>AB;8:=;99A@
@HQ5WU:00380:00863
ACGAGTGCGTTCCCCATGTCGTAGGTACTC
+
:>?99<AAAB?CCC9B<CB@@@@?<>A@@?
@HQ5WU:00381:00861
ACGAGTGCGTTCCCCATGTCGTTAGGTA
+
@@?@8948442444,49998//,/2*,,
@HQ5WU:00382:00893
CGTGTCTCTACGGCACATGGATTTTGTGTAGA
+
4444;;;;99442444444244;;29444444
@HQ5WU:00387:00891
ACGAGTGCGTTCCCCGATGTCGTAGGTACTC
+
9;@A@@@=>@5999,4449994444234494
@HQ5WU:00391:00874
TGATACGTCTCCCTTCCTTAGTTACTTCAGT
+
444844444444-424249999799989944
@HQ5WU:00358:00901
ACGAGTGCGTTCCCCATGTCGTAGGTACTC
+
>@899894442444,49444444313444>
@HQ5WU:00358:00909
CGTGTCTCTACGGCACATGGATTTGTGTAGAGGAC
+
44:94449;4448899999<99919?499444244
@HQ5WU:00362:00903
ACGAGTGCGTTCCCCATGTCGTAGGTACTC
+
?@ACCBB@>C5999/9@@@@A;98;>@@@?
@HQ5WU:00362:00933
ACGAGTGCGTTCCCCATGTCGTAGGTACTC
+
9;A<;<B@885999/9999CCGBB>:;<;A
@HQ5WU:00378:00902
ACGAGTGCGTTCCCCATGTCGTAGGTACTC
+
=@@@BBBBCC?CCB9C<<<@CD@A>?<99>
@HQ5WU:00385:00916
ATATCGCGACGGGTATGGAAGACTCTATAG
+
4899>?@@444::99=A7;6:=;9;;?7?7
@HQ5WU:00393:00900
ACGAGTGCGTTCCCCATGTCGTAGGTACTC
+
9;CBBCCBBB=@@@8ABCBBCBBB=>ABBB
@HQ5WU:00397:00913
ACGAGTGCGTTCCCCATGTCGTAGGTACTC
+
???AFAECBB=@@@6A@@@BECBB?BAAAC
@HQ5WU:00352:00980
ATCAGACACGGACACAGCAGAACACAC
+
?>9<<@A@>@5<;<CCCAB@@=@A@>>
@HQ5WU:00364:00991
ACGAGTGCGTTCCCCATGTCGAGGTACTC
+
@@@A@@@AA?5<<<4<BBCCA@@;>999>
@HQ5WU:00367:00958
ACGAGTGCGTTCCCCATGTCGTAGGTACTC
+
==>9:;CB@A=A@@8AABBCBCBC@@AAAB
@HQ5WU:00367:00994
ACGAGTGCGTTCCCCATGTCGTAGGTACTC
+
BC8<<F@@>>5999/9ABABBAAB7;9<@>
@HQ5WU:00367:00999
ACGAGTGCGTTCCCCATGTCGTAGGTACTC
+
A?B??ACBCC?BEB9BAABBBCBC@C@AAC
@HQ5WU:00369:00953
ACGAGTGCGTTCCCCATGTCGTAGGTACTC
+
===B;;<CDGBCCC:CCCCCBB><<@AA@B
@HQ5WU:00369:00994
ACGAGTGCGTTCCCCATGTCGTAGGTACTC
+
BBABB@>>9<59BB7BBB@@999@589994
@HQ5WU:00371:00998
ACGAGTGCGTTCCCCATGTCGTAGGTACTC
+
?@BBABDCBC?BBB9BA??@DCCC=@;<<>
@HQ5WU:00373:00959
ACGAGTGCGTTCCCCATGTCGTAGGTACTC
+
9<CC@@ACBC?AAA49999@9;;B>A<<=A
@HQ5WU:00380:00970
ACGAGTGCGTTCCCCATGTCGTAGGTACTC
+
AA@B@A;;9@<A@A7BBBBBB@A@9<=ABA
@HQ5WU:00382:00981
ACGAGTGCGTTCCCCATGTCGTAGGTACTC
+
ACA;;9499=<ACH9A?BCCCBDD@D<9;B
@HQ5WU:00384:00972
ACGAGTGCGTTCCCCATGTCGTAGGTACTC
+
@@BBBAA@@C@CCC:CBBAACBCB@BCCCB
@HQ5WU:00388:00955
ACGAGTGCGTTCCCCATGTCGTAGGTACTC
+
88.111779@ACDD7B;<<CCDBD?@AACC
@HQ5WU:00390:00960
ACGAGTGCGTTCCCCATGTCGTAGGTACTC
+
ABBB@@ABBB=@@@8AABBCCCBC>@AABC
@HQ5WU:00391:00973
ACGAGTGCGTTCCCCATGTCGTAGGTACTC
+
:444:444442444,444444487;;:97:
@HQ5WU:00392:00988
ACGAGTGCGTTCCCCATGTCGTAGGTACTC
+
ABB::;CCCD@EEC:CBBBBBB?>::;;A>
@HQ5WU:00399:00982
TGATACGTCTCCCTTCTT
+
?9994444/,,,*,*,,0
@HQ5WU:00352:01031
ACGAGTGCGTTCCCCATGTCGTAGGTACTC
+
>>B::@CCCCBCDK7=;AACBBBB=?@@>?
@HQ5WU:00353:01029
ACGAGTGCGTTCCCCATGTCGTAGGTACTC
+
ABB@@ACCAB7;;;4<?@@CCDBB@BAAAB
@HQ5WU:00364:01024
TCTCTATGCGCTCCACATGTCTAAGGT
+
CCCJCBBEFCECB@CA@?@@;4429<9
@HQ5WU:00377:01030
ACGAGGTGCGTTCCCCATGTCGTAGGTACTC
+
41:11,/88;8,994,4999ABBBB@CAADC
@HQ5WU:00383:01048
AGGAGTGCGTTCCCCCCATGTCGTAGGTACTC
+
9<@BBB@>8>299999)9@@AACCBB>B;<<B
@HQ5WU:00390:01017
ACGAGTGCGTTCCCCATGTCGTAGGTACTC
+
9<C@@@@@@><@BB4<<<99A9985898<@
@HQ5WU:00365:01050
ACGAGTGCGTTCCCCATGTCGTAGGTACTC
+
4;<9;9CBBBAEEC:A;<<DCCCC@<<=AB
@HQ5WU:00388:01052
ACGAGTGCGTTCCCCATGTCGTAGGTACTC
+
<BB@@ACB@@=ACC:FAAACECCC@C<<<A
@HQ5WU:00402:00005
TAGTATCAGCCTCGCCATGACCCGG
+
49@9944444699:?>>111--*-*
@HQ5WU:00405:00043
ACGAGTGCGTTCCCCATGTCGTAGAT
+
9;@BAACCBB>BBB7B;;;@@CA@@@
@HQ5WU:00407:00032
ACGAGTGCGTTCCCCATGTCGTAGGTACTC
+
8;??@@;94;2444,4499=@?=75344=8
@HQ5WU:00409:00008
ACGAGTGCGTTCCCCATGTCGTAGGTACTC
+
9;A;;<BA@@5999/9@@ABBBCC@CAAAC
@HQ5WU:00417:00021
ACGAGTGCGTTCCCCATGTCGTAGGTACTC
+
=@@@@>@@>>5999/99A@@ACCC9<<<A@
@HQ5WU:00420:00038
ACGAGTGCGTTCCCCATGTCGTAGGTACTC
+
@@BAABA@@B>BBB9CBBCC<110901/1:
@HQ5WU:00430:00031
ACGAGTGCGTTCCCCATGTCGTAGGTACTC
+
??@B@C;;<=:;BC8CCECCBCAA=?@B@>
@HQ5WU:00430:00047
ACGAGTGCGTTCCCCATGTCGTAGGTACTC
+
BABABCCCCB7;94/9>@@BCDCD?ABBCC
@HQ5WU:00435:00016
TGATGACGTCTC
+
///////444//
@HQ5WU:00437:00039
ACGAGTGCGTTCCCCATGTCGTAGGTACTC
+
9<BB<<<BBB@CCC:DDCBCCBAA>A@@@A
@HQ5WU:00446:00004
ACGAGTGCGTTCCCCATGTCGTAGGTACTC
+
9<CBBCCA;;2444/9>>@BBCBC@A;<<<
@HQ5WU:00446:00042
ACGAGTGCGTTCCCCATGTCGTAGGTACTC
+
=?AB@@@A?@5999/9@@>AA997<89894
@HQ5WU:00447:00043
ACGAGTGCGTTCCCCATGTCGTAGGTACTC
+
BCB@@ABCCC=@@@6A9;;BBBCC?BAAAC
@HQ5WU:00406:00063
ACGAGTGCGTTCCCCATGTCGTAGGTACTC
+
999494989@>AA@444444994357A?>?
@HQ5WU:00407:00066
ACGAGTGCGTTCCCCATGTCGTAGGTACTC
+
?@CBBBBBA@=@@@6A@@ACCCCC?ABBBC
@HQ5WU:00408:00072
ACGAGTGCGTTCCCCATGTCGTAGGTACTC
+
==?BBBA???5444/9?AABAABB9;<ABA
@HQ5WU:00410:00051
ACGAGTGCGTTCCCCATGTCGTAGGTACTC
+
BBBBBBA=>C5999/9>ABBCBAA;899@?
@HQ5WU:00415:00056
ACGAGTGCGTTCCCCATGTCGTAGGTACTC
+
>>?@;;<BBCADDD:GBBCC@@@?789999
@HQ5WU:00419:00058
ACGAGTGCGTTCCCCATGTCGTAGGTACTC
+
>@?@@ACBBC@CDC:CAABBBB@@>ABBCC
@HQ5WU:00426:00091
ACGAGTGCGTTCCCCATGTCGTAGGTACTC
+
ABBBBB@?@B7;;;4<AAABB@@>589999
@HQ5WU:00434:00066
ACGAGTGCGTTCCCCATGTCGTAGGTACTC
+
?B@BA?8999549?-9;AAA@BBA???>@9
@HQ5WU:00434:00086
ACGAGTGCGTTCCCCATGTCGTAGGTACTC
+
9;;@@AAA@C5999/9?>@CDCBB?@;;;@
@HQ5WU:00438:00067
ACGAGTGCGTTCCCCATGTCGTAGGTACTC
+
??<@@B@@>@5999/99@BABDBA?ABBBC
@HQ5WU:00443:00094
ACGAGTGCGTTCCCCATGTCGTAGGTACTC
+
8@?@ABBCCC=?@?8ABDBBB<<<=??>@9
@HQ5WU:00445:00063
AACGAAGGGTGCGGTTCCCCAAGTTGATCGTGA
+
96444244-44442/,/88*/,//,/////49:
@HQ5WU:00446:00078
TCTCTATGCGCTCCAC
+
944778//////9894
@HQ5WU:00448:00059
ACGAGTGCGTTCCCCATGTCGTAGGTACTC
+
@BAC@@@?C;5444-9999>===;9;<@AA
@HQ5WU:00449:00087
ACGAGTGCGTCCATGCGTAG
+
9444444444424;44//,*
@HQ5WU:00405:00114
ACGAGTGCGTTCCCCATGTCGTAGGTACTC
+
BACBBB?A<=>?KKDDBCBBA>?74799A@
@HQ5WU:00417:00101
ACGAGTGCGTTCCCCATGTCGTAGGTACTC
+
@@BABBBCBA=@@?4A@>@@;998489894
@HQ5WU:00422:00111
ACGAGTGCGTTCCCCATGTCGTAGGTACTC
+
99?99999?BACCC9B?=<A@9937344:4
@HQ5WU:00424:00108
ACGAGTGCGTTCCCCATGTCGTAGGTACTC
+
BB9:;B@AAA>ABB9BBBBBB@@@?@@@C@
@HQ5WU:00429:00114
ACGAGTGCGTTCCCCATGTCGTAGGTACTC
+
9;A;;<=GBB@CCC:DBBBBBBBA@8:;CB
@HQ5WU:00430:00132
ACTAGCGCTCCGACATGTCAGAAGTACT
+
444444444;2444444444465668//
@HQ5WU:00432:00147
ACGAGTGCGTTCCCCATGTCGTAAGGTACTC
+
ABCA@<<>11-1:80=>><11//,.,.///4
@HQ5WU:00435:00118
ACGAGTGCGTTCCCCATGTCGTAGGTACTC
+
9;;C@@@BCC2444/9??>DCD>?:=111;
@HQ5WU:00436:00100
ACGAGTGCGTTCCCCATGTCGTAGGTACTTC
+
CCBBBBBBBC?BAA7B;<<@><11,011::;
@HQ5WU:00436:00123
ACGAGTGCGTTCCCCATGTCGTAGGTACTC
+
=B@B9;<BAB>AAA8ABBBBBBBA@CAAAC
@HQ5WU:00439:00118
ACGAGTGCGTTCCCCATGTCGTAGGTACTC
+
>@>99<BBA@=A@@6AABBBCCCC@CAAAC
@HQ5WU:00440:00109
ACGAGTGCGTTCCCCATGTCGTAGGTACTC
+
9<C;;<BA>>=@>>4AABBCCBCC@B9;;D
@HQ5WU:00442:00138
ACGAGTGCGTTCCCCATGTCGTAGGTACTC
+
BBBB::<CCE@CCC9<<BC@AACC?;<=BA
@HQ5WU:00442:00147
ACGAGTGCGTTCCCCATGTCGTAGGTACTC
+
?AABBBAB>@5999/9>>@BHA@@@@@ACB
@HQ5WU:00443:00111
ACGAGTGCGTTCCCCATGTCGTAGGTACTC
+
@A>AA<<;4;89=@2A9;;BBBBE@@ACCA
@HQ5WU:00448:00106
ACGAGTGCGTTCCCCATGTCGTAGGTACTC
+
>@@@;99@>>;?@@4G<<<BC@@@6:;9@>
@HQ5WU:00409:00196
ACGAGTGCGTTCCCCATGTCGTAGGTACTC
+
9;BB@@@B@@=ACD9ECEAAABBA5:9>>>
@HQ5WU:00421:00180
ACGAGTGCGTTCCCCATGTCGTAGGTACTC
+
:<0/111=;;5999/9@A@AB@@?7;9@==
@HQ5WU:00422:00158
ACGAGTGCGTTCCCCGTCGTAGGTACTC
+
BBBBBBBB;;2994/9CCBACA?;;;<A
@HQ5WU:00422:00179
ACGAGTGCGTTCCCCATGTCGTAGGTACTC
+
=@@;;;@@ABACND:DCCCBBBCC@C<<<A
@HQ5WU:00422:00185
ACGAGTGCGTTCCCCATGTCGTAGGTACTC
+
@A@GCDDBEB@CCC:CCCBCA@??489999
@HQ5WU:00424:00155
TGATACGTCTCCC
+
99944444/,,,*
@HQ5WU:00426:00188
ACGAGTGCGTTCCCCATGTCGTAGGTACTC
+
99>AA?;;9=;=@B6BA@@C;;;A??>@A9
@HQ5WU:00432:00178
AGCACTGTAGCTGTCACTAGTTACTTGT
+
AAB?AAEBABBCBDCB>==99599959>
@HQ5WU:00433:00166
TGATACGTCTCCTTCCTTAGTTACTTCAGT
+
=@B>;99><11-/77,/,/4844=98=999
@HQ5WU:00437:00186
ACGAGTGCGTTCCCCATGTCGTAGGTACTC
+
BB@99<AABC@DLK9AABBBABBA>ABBBB
@HQ5WU:00438:00173
ACGAGTGCGTTCCCCATGTCGTAGGTACTC
+
BAAABBDB@;2944/9>>@B@@@@=@@@AA
@HQ5WU:00438:00178
ACGAGTGCGTTCCCCATGTCGTAGGTACTC
+
41;11/888;;BBB5<=AB@HBBA@@B=<9
@HQ5WU:00443:00182
ACGAGTGCGTTCCCCATGTCGTAGGTACTC
+
ABBCB@BB<<;<DC:B=<=CA@@C@BBCCB
@HQ5WU:00402:00242
ACGAGTGCGTTCCCCATGTCGTAGGTACTC
+
9<@AAACCBC6944/9?A@BCCCC@B9;;C
@HQ5WU:00414:00215
TGATACGTCTCCTTCCTTATTACTTCA
+
=??>?@@BBBC@CAD@B?99498?:BC
@HQ5WU:00420:00220
ACGAGTGCGTTCCCATGCTCGTAGTACGTC
+
9;;9998898244-4;99///611//////
@HQ5WU:00420:00231
ACGAGTGCTTCCCCATGTCGTAGGTACTC
+
9<BB@@@@?=@BB9BCCCBDCDB@?;<<A
@HQ5WU:00430:00219
ACGAGTGCGTTCCCCATGTCGTAGGTACTC
+
?A@BA@@@??5999-99;;;944377999=
@HQ5WU:00432:00203
ACGAGTGCGTTCCCCATGTCGTAGGTACTC
+
9;8B@@B@@@;@@@6A@@@BCBBC?BBB@@
@HQ5WU:00433:00220
ACGAGTGCGTTCCCCATGTCGTAGGTACTC
+
>>>@>>999>;>BB4<=CAAA@A?;>>>>9
@HQ5WU:00436:00246
ACGAGTGCGTTCCCCATGTCGTAGGTACTC
+
>@A:;<BBBDACCB8B@BBCB@?>>>=@@@
@HQ5WU:00439:00218
ACGAGTGCGTTCCCCATGTCGTAGGTACTC
+
BBD@@?ACCCCCCC:CCCBBBBBB@B@AAB
@HQ5WU:00444:00238
ATATCGCGACGGGTATGGAAGACTCTATAG
+
489;9@@@4444-444A@B>A@==@87.4.
@HQ5WU:00444:00247
ACGAGTGCGTTCCCCATGTCGTAGGTACTC
+
BCBB@@?B@C5;;;4;AABBCCCC??AABC
@HQ5WU:00404:00265
ACGAGTGCGTTCCCCATGTCGTAGGTACTC
+
??B??ABBBCACCC::;:HBC?@?<:;;AB
@HQ5WU:00409:00288
ACGAGTGCGTTCCCCATGTCGTAGGTACTC
+
?@C@@ACC@;2444/99BAC@@@?=?@@AA
@HQ5WU:00413:00276
TCTCTATGCGCTCCACATGTCTAAGGTAC
+
94444444//6//,//6944444242444
@HQ5WU:00417:00251
ACGAGTGCGTTCCCCATGTCGTAGGTACTC
+
@@=?BB@@@B?AAB9BBBCDCCCC@:;<C@
@HQ5WU:00419:00264
ACGAGTGCGTTCCCCATGTCGTAGGTACTC
+
9;CCBBBCBC@DCC:DBBBBBBBB=@<<<C
@HQ5WU:00421:00292
ACGAGTGCGTTCCCCATGTCGTAGGTACTC
+
@ABBBBBCBA=@A@8ACCDCCCDD@;<<A@
@HQ5WU:00425:00264
ACCGAGTGCGTTCCCCATGTCGTAGGTACTC
+
9==?@@@@@@CACCC9CBA@@@9984;<@=8
@HQ5WU:00425:00287
ACGAGTGCGTTCCCCATGTCGTAGGTACTC
+
?@C;9<CCCB>BBB8A@BBC@@@@=899>9
@HQ5WU:00426:00282
ATCAGACACGGACACAGCAGAACACACA
+
@AB?9;<CGG:=<=<<99:===@@>><:
@HQ5WU:00436:00280
ACGAGTGCGTTCCCCATGTCGTAGGTACTC
+
BBCCBBBBBB@CCB9BCCDBBB@A>?@<;;
@HQ5WU:00437:00256
ACGAGGTGCGTTCCCCATGTCGTAGGTACTC
+
9/6//,/666:BCCC:DGCB31110,.16//
@HQ5WU:00438:00265
ACGAGTGCGTTCCCCATGCGTAGGTACTC
+
=><:9<ACFDACDD9CBBACCBB@CC;:<
@HQ5WU:00439:00266
ACGAGTGCGTTCCCCATGTCGTAGGTACTC
+
?@BB@@@@995999/9A@??999>;>>>>?
@HQ5WU:00440:00264
AGCACTGTAGCTGTCACTAGTTACTTGTG
+
@@@BCBECCB><99994444489442/6,
@HQ5WU:00444:00256
ACGAGTGCGTTCCCCATGTCGTAGGTACTC
+
BBBBBBB>??5444/9>>@BCBBA:;<CEC
@HQ5WU:00444:00270
ATATCGCGTACGGTATGGAAGACTCTGATAGA
+
434448944444244;;24694444333.3..
@HQ5WU:00445:00256
ACGAGTGCGTTCCCCAT
+
??;@>@@>?@5999/99
@HQ5WU:00445:00295
TGATACGTCTCCCTTCCTTAGTTACTTCAGT
+
=>>>99999994-42424:::=>==994444
@HQ5WU:00447:00252
AACGAGTGCAGTTCCCCATGTCGTAGGTAT
+
1,/./,,,,,,,*,,,*,/49?;::9801/
@HQ5WU:00447:00269
TATTGAGCTACCACACACAG
+
899288>////70,///222
@HQ5WU:00447:00274
ATATCGCGAGGGTATGGAAGACTCTATAGA
+
:;CDCCCCCFCBC;<;8;8<CABB@?:;00
@HQ5WU:00400:00312
ACGAGTGCGTTCCCCATGTCGTAGGTACTC
+
BBB?BBBBCC=@@@6AABBBGCBB?@A@@@
@HQ5WU:00400:00331
ACGAGTGCGTTCCCCATGTCGTAGGTACTC
+
BBJBBBHDCA=???8ACCCCCCCC@CAAA<
@HQ5WU:00401:00301
ACGAGTGCGTTCCCCATGTCGTAGGTACTC
+
9;BBBBCCCC@ECC:CBEBBCBBA=>@@CA
@HQ5WU:00414:00338
ACGAGTGCGTTCCCCATGTCGTAGGTACTC
+
4;9;;AAA@@5999/99A>>4449134444
@HQ5WU:00416:00340
ATATCGCGAGGGTATGGAAGACTCTATAGAAG
+
9?>?894@@AB?>@@A6969@>>>87/0..,.
@HQ5WU:00417:00336
ACGAGTGCGTTCCCCATGTCGTAGGTACTC
+
=@>A::<CAB=@@@6??@@CDEDD@CB@@@
@HQ5WU:00423:00341
ACGCTCGACATGCCCAGGTACAGGAG
+
BBBADCCCCBABBD>CC@BADA@=@C
@HQ5WU:00426:00322
ACGAGTGCGTTCCCCATGTCGTAGGTACTC
+
9<CCBBAAAC@CCC9CB@@@A@=?<;<<@A
@HQ5WU:00428:00320
ACGAGTGCGTTCCCCATGTCGTAGGTACTC
+
ABB::;ACBB=A@@6A@@?CCCCD??AAAC
@HQ5WU:00430:00311
ACGAGTGCGTTCCCCATGTCGTAGGTACTC
+
9;?BBBCDGCBEDD9EACAA@9985899>=
@HQ5WU:00432:00300
TAGTATCAGCCTCCGCCATGACGAAGGTATTCC
+
49>999<4/8511,/678>=@A99695499242
@HQ5WU:00433:00309
ACGAGTGCGTTCCCCATGTCGTAGGTACTC
+
9;@BBBBCBB?CCC8AADAA?998;899>>
@HQ5WU:00436:00314
ACGAGTGCGTTCCCCATGTCGTAGGTACTC
+
@:;<CCBBCCACDC9IBBBCCGCD?<@>HC
@HQ5WU:00436:00318
ACGAGTGCGTTCCCCATGTCGTAGGTACTC
+
9;C99;AAAB@BKC:FCCBB@==77?@@AA
@HQ5WU:00440:00323
ACGAGTGCGTTCCCCATGTCGTAGGTACTC
+
898BA999>>6999/9>>@@@@@;:;==B?
@HQ5WU:00442:00311
ACGAGTGCGTTCCCCATGTCGTAGGTACTC
+
:;DB?@@B@A=A@A6ABBBBC@@@689>>9
@HQ5WU:00445:00300
ACGAGTGCGTTCCCCATGTCGTAGGTACTC
+
=?@BABBCCC?CBC8A@ABB@@@?>;<<B@
@HQ5WU:00406:00382
TCTCTATGCGCTCCACATGTCTAGGTA
+
BABBCCDDCDC??=ACC?CBFCDC@;;
@HQ5WU:00409:00355
AGTATCAGCCTC
+
//////,/7,..
@HQ5WU:00414:00371
ATATCGCGTACGGTA
+
484449//////,/6
@HQ5WU:00414:00398
ACGAGTGCGTTCCCCATGTCGTAGGTACTC
+
=??:9<A@@BAECE:DCBA?ABBB>AA>@@
@HQ5WU:00417:00357
ACGAGTGCGTTCCCCATGTCGTAGGTACTC
+
BABBEBBB@B7;9;4;ABBDCCCDAAAA@C
@HQ5WU:00417:00377
ACGAGTGCGTTCCCCATGTCGTAGGTACTC
+
9;B@;;<A@@?BBB8AABBCCB@@=899>>
@HQ5WU:00418:00354
ACGAGTGCGTTCCCCATGTCGTAGGTACTC
+
<BCCCCCBBBBEDE9EABBA?>>>5899?>
@HQ5WU:00426:00373
TGATACGTCTCCTTCCTTAGTTACTTCAG
+
488=9949@>>=C?E?@@@9;8<<CBCK>
@HQ5WU:00426:00394
TAGTATCAGCCTCGCCATGACGAAGGTATTCC
+
B<;<BBBCCB>==8859999B99545444242
@HQ5WU:00431:00369
ACGAGTGCGTTCCCCATGTCGTAGGTACTC
+
;<>994988:9999,49?>@@@@@<@@ADA
@HQ5WU:00434:00364
ACGAGTGCGTTCCCCATGTCGTAGGTACTC
+
9<CB;<=B@@=AKD9CAA@@?998<;99@@
@HQ5WU:00442:00361
ACGAGTGCGTTCCCCATGTCGTAGGTACTC
+
BB;=@@<;9=9??A8A<9<B@;;:<>>=>>
@HQ5WU:00403:00417
ACGAGTGCGTTCCCCATGTCGTAGGTACTC
+
AAA@@ACCCCACCC:EDCCBBCBC@@;<<C
@HQ5WU:00406:00413
TCTCTATGCGCTCCACATGTCTAAGGTA
+
CCCCCAA@ACDAB?BCCCCBCBB@BABB
@HQ5WU:00415:00419
ACGAGTGCGTTCCCCATGTCGTAGGTACTC
+
AB@BBB@@@B@BCD:FA@@@>998474998
@HQ5WU:00415:00432
ACGAGTGCGTTCCCCATGTCGTAGGTACTC
+
9<;BBBCCCC@BCC:CBBBBBBA>:7;9@>
@HQ5WU:00417:00411
ACGAGTGCGTTCCCCATGTCGTAGGTACTC
+
?@BBAB@@=C5999/9@AA?9993174444
@HQ5WU:00417:00428
ACGAGTGCGTTCCCCATGTCGTAGGTACTC
+
BBC:9<CBBC5;;;4<DCCCCC@?:7;;A@
@HQ5WU:00421:00433
ACGAGTGCGTTCCCCATGTCGTAGGTACTC
+
?@C9;<AAAC@ECC:IBBBBB@@@8;<<B?
@HQ5WU:00426:00447
ACGAGTGCGTTCCCCATGTCGTAGGTACTC
+
?@<BBA@@>?5999/9>>@DCBCBA@ABDC
@HQ5WU:00428:00440
ACGAGTGCGTTCCCCATGTCGTAGGTACTC
+
?@BCCCCCBB@CCC:FCCBBCA=<;>999@
@HQ5WU:00431:00425
ACGAGTGCGTTCCCCATGTCGTAGGTACTC
+
?@?BBBBBBA=@@@8A@@ACCDCD?>?A@B
@HQ5WU:00435:00444
TGATACGTCTCCTTCCTTAGTTACTTCAG
+
;;>A999A>99695924244=>889;449
@HQ5WU:00437:00429
ACGAGTGCGTTCCCCATGTCGTAGGTACTC
+
41<11/88;8,944,4999ABBBB@;<<<;
@HQ5WU:00440:00442
ACGAGTGCGTTCCCCATGTCGTAGGTACTC
+
BBBBAABB@@?ACD:DCCCC@>98489>B@
@HQ5WU:00440:00449
ACGAGTGCGTTCCCCATGTCGTAGGTACTC
+
??<BBBAAACACCC:CCCCBC==<489<@@
@HQ5WU:00443:00441
ACGAGTGCGTTCCCCATGTCGTAGGTACTC
+
BBBBBBBBBA6;;;5;CCCCBBB?><>==@
@HQ5WU:00445:00410
TACTGAGCTACACAGAAAGATTGGTGC
+
44484999@>999>@@B1989549444
@HQ5WU:00405:00482
ACGAGTGCGTTCCCCATGTCGTAGGTACTC
+
BBC???CCCB=@@@6AAA@?BB@A::;<BA
@HQ5WU:00405:00494
ACGAGTGCGTTCCCCATGTCGTAGGTACTC
+
??BB@?ACDC?BDD:C>>>@BBBB>?BBCA
@HQ5WU:00408:00470
TACTGAGCTACCACACAC
+
<<<;9B@44442444//0
@HQ5WU:00414:00495
ACGAGTGCGTTCCCCATGTCGTAGGTACTC
+
9;@;;<CBBC@CCC9CCCBBBB>?<?>>>>
@HQ5WU:00419:00487
ACGAGTGCGTTCCCCATGTCGT
+
BBBBAA999@5999/9>>@CC<
@HQ5WU:00422:00496
ACGAGTGCGTTCCCCATGTCGTAGGTACTC
+
9:@AABCBCC2444/9A>ACBBBB??ABAB
@HQ5WU:00424:00458
ACGAGTGCGTTCCCCATGTCGTAGGTACTC
+
?@BBBBBBCC@CCC9CCBBBB;88<899@?
@HQ5WU:00432:00453
ACGAGTGCTTCCCCACTGTCGTAGGTACTC
+
9/4///6/,*/880/111799=@9244444
@HQ5WU:00437:00475
TGATACGTCTCCTTCCTTAGTTACTTC
+
A?=;81111//787856,///,/66,4
@HQ5WU:00444:00457
ACGAGTGCGTTCCCCATGTCGTAGGTACTC
+
BB>BEB?>@@599;49@ABDCBBB?A;<<B
@HQ5WU:00447:00455
CGTGTCTCTACGGCACAGGATTTTGTGTAGAG
+
449999//////78944984444,4444449:
@HQ5WU:00447:00486
ACGAGTGCGTTCCCCATGTCGTAGGTACTC
+
9;ABBACBBB?CCC9DCCDCDB?><<>@@A
@HQ5WU:00402:00506
ACGAGTGCGTTCCCCATGTCGTAGGTACTC
+
ABBBABBABA?CCC9CAAABCCCC@CCCBB
@HQ5WU:00403:00512
ACGAGTGCGTTCCCCATGTCGTAGGTACTC
+
?AAB@AABBCDCCC:CBBCCBBBB@@@@@@
@HQ5WU:00409:00514
ACGAGTGCGTTCCCCATGTCGTAGGTACTC
+
BBAABBBBBC=???6?AABDCBA@><=;;;
@HQ5WU:00410:00525
ACGAGTGCGTTCCCCATGTCGTAGGTACTC
+
@AAB:9;DCB@CHH9<=CCC;;<A7899>9
@HQ5WU:00412:00502
ACGAGTGCGTTCCCCATGTCGTAGGTACTC
+
==:<<BAB@@7;;;4;BCDBCCCC>8<<C@
@HQ5WU:00420:00526
ACGAGTGCGTTCCCCATGTCGTAGGTACTC
+
>@B@@@BCCC@CCC9EDCECC@@@@;<<CA
@HQ5WU:00420:00529
ACGAGTGCGTTCCCCATGTCGTAGGTACTC
+
=@@;;9<ABC@CCD:ECCBCCBBB@A<<<C
@HQ5WU:00423:00523
ACGAGTGCGTTCCTCATGTCGTAGGTA
+
9;BBBBBCCC@A@CCCBCBB?9;9899
@HQ5WU:00428:00502
AGCACTGTATAGTTACTTGTGTGC
+
?AADDCEDABB=<;<CBBBBBBBB
@HQ5WU:00428:00506
ACGAGTGCGTTCCCCATGTCGTAGGTACTC
+
?@B::?CECCCCCC9FCDCC@A@C?;;<AB
@HQ5WU:00432:00546
ACGAGTGCGTTCCCCATGTCGTAGGTACTC
+
@A=?==;;<A?ADLAI<@<@@@>?<@@BCC
@HQ5WU:00434:00514
ACGAGTGCGTTCCCCATGTCGTAGGTACTC
+
CBBBBB<<=KBEEC7==CCB@@@?4899>9
@HQ5WU:00436:00532
ACGAGTGCGTTCCCCATGTCGTAGGTACTC
+
AB@@@CC@??5999/9BAAC@@@?=;<<>>
@HQ5WU:00438:00544
ACGAGTGCGTTCCCCATGTCGTAGGTACTC
+
BBACBCBB@A=@@@8ACCBBCBA?<<=@A@
@HQ5WU:00445:00547
TGATACGTCTTCCCTTCCTTAGTTTACT
+
9999>8844424>:;2:2424488-44/
@HQ5WU:00404:00559
ACGAGTGCGTTCCCCATGTCGTAGGTACTC
+
B@?ABBBBBE@CCC:FA?>@@@@@=?@>>?
@HQ5WU:00408:00572
ACGAGTGCGTTCCCCATGTCGTAGGTACTC
+
CCBBCB=9??5999,9@AACBBCC@C;<<@
@HQ5WU:00409:00568
ACGAGTGCGTTCCCCATGTCGTAGGTACTC
+
9<CBBBCCBB@BCC:C:;9CECCC?BBBBB
@HQ5WU:00410:00570
ACGAGTGCGTTCCCCATGTCGTAGGTACTC
+
AB;<<CABBA@CDD9CECBCBB@A8;<<<@
@HQ5WU:00410:00582
ACGAGTGCGTTCCCCATGTCGTAGGTACTC
+
>B?A?@ABBCBCCC:CBBBBB>>?>?@@A?
@HQ5WU:00416:00565
ACGAGTGCGTTCCCCATGTCGTAGGTACTC
+
BBABABAA;;;=HD:BBB@BCBBB?>?@BB
@HQ5WU:00421:00553
ACGAGTGCGTTCCCCATGTCGTAGGTACTC
+
?@C:9<ABBCACCE:CCCCBBBA@@:;<AC
@HQ5WU:00429:00552
ACGAGTGCGTTCCCCATGTCGTAGGTACTC
+
CBBBBBB@;;2444/9?A?A@@@7489894
@HQ5WU:00429:00581
ACGAGTGCGTTCCCCATGTCGTAGGTACTC
+
@@DBBBCCBC@BBB7C@BBABBBA@A<<<C
@HQ5WU:00432:00595
ACGAGTGCGTTCCCCATGTCGTAGGTACTC
+
AA>??@A@ACBCHD9BBBBCC@@@?;<<<;
@HQ5WU:00438:00599
ACGAGTGCGTTCCCCATGTCGTAGGTACTC
+
@AB;<<<;;@<BB>6?<<<A@B987:;9;@
@HQ5WU:00444:00583
ACGAGTGCGTTCCCCATGTCGTAGGTACTC
+
@A?;8999982444,4999;4998689998
@HQ5WU:00446:00594
ACGAGTGCGTTCCCCATGTCGTAGGTACTC
+
9<B<;<BBAA@AKD:ICCBBBA?<;89999
@HQ5WU:00447:00581
ACGAGTGCGTTCCCCATGTCGTAGGTACTC
+
AA?>=@;;<CAFKKBIBBBBBBBB6:;<A?
@HQ5WU:00400:00610
ACGAGTGCGTTCCCCATGTCGTAGGTACTC
+
??@BAABB@B7;;;4;@@@CCA@@>:;9>>
@HQ5WU:00404:00636
ACGAGTGCGTCCCATGCTC
+
8=894444444;:::6/,,
@HQ5WU:00404:00645
TCTCTATGCGCTCCCACATGTCTGAAGGTAC
+
444444444:44495444//7////,/,//7
@HQ5WU:00411:00621
ACGAGTGCGTTCCCCATGTCGTAGGTACTC
+
ACB@?@BCCC=AAA6AABBCCBBA???ABB
@HQ5WU:00414:00629
ACGAGTGCGTTCCCCATGTCGTAGGTACTC
+
=@<@ACBCCC=@@@4;;A@@B@@@?@B@@;
@HQ5WU:00416:00612
ACGAGTGCGTTCCCCATGTCGTAGGTACTC
+
???@?ABABC5;;;49@@CC@@>>489999
@HQ5WU:00421:00617
TAGTATCAGCCTCGCCATGACGAAGGTATTCC
+
92>>>1118::=@@ABBCDCD@@>A@@@A@C>
@HQ5WU:00422:00609
ACGAGTGCGTTCCCCATGTCGTAGGTACTC
+
BBB99;BCDCACCC:CBBABBBBC@C@A@B
@HQ5WU:00428:00612
ACGAGTGCGTTCCCCATGTCGTAGGTACTC
+
AABABBBBBC?DEB:ECCBBBBBB>99<<B
@HQ5WU:00436:00617
ACGAGTGCGTTCCCCATGTCGTAGGTACTC
+
8?99123>>>=>>>6AABBB@@A>489894
@HQ5WU:00441:00636
TACTGAGCTACCACACACAGAAAGATTGGTGCTG
+
?>A?>@@111/7779::66666+//4,.,37663
@HQ5WU:00447:00617
ACGAGTGCGTTCCCCATGTCGTAGGTACTC
+
>@C;;<CCCNACCC9DA@=@@;8:=;<<BA
@HQ5WU:00449:00604
ACGAGTGCGGTTCCCCATGTCGTAGGTACTC
+
9;;;>?>>A;?6999/9999@A@98488499
@HQ5WU:00400:00693
ACGTGTGCGTTCCCCATGTCGTAGGTACTC
+
=?;:9<BBBC@CDC9DBCCBBB??<?AABA
@HQ5WU:00406:00654
TCTCTATGCGCTTCCCACATGTCTG
+
44444444444424;-44?96////
@HQ5WU:00418:00671
ACGAGTGCGTTCCCCATGTCGTAGGTA
+
BBB?9;<A@A6999/999999443134
@HQ5WU:00423:00684
ACGAGTGCGATCCCCATGTCGTAGGTA
+
AA?BABB@>>?A??4@@@@BCAAA?<<
@HQ5WU:00432:00698
ACGAGTGCGTTCCCCATGTCGTAGGTACTC
+
??B::<BBBC@CHH9BABCBCBBA@>9<;B
@HQ5WU:00435:00682
ACGAGTGCGTTCCCCATGTCGT
+
??B@@ABCCC?BBB8AABBDCC
@HQ5WU:00436:00668
ACGAGTGCGTTCCCCATGTCGTAGGTACTC
+
=@@89;<<<C@DKC9DBCBB@;::<899@>
@HQ5WU:00439:00683
ACGAGTGCGTTCCCCATGTCGTAGGTACTC
+
>?=BBB99;@5999/99B999998489999
@HQ5WU:00447:00664
ACGAGTGCGTTCCCCATGTCGTAGGTACTC
+
BBB??AA@@C@BBB9CCCBBBBBB@@;<<B
@HQ5WU:00403:00708
ACGAGTGCGTTCCCCATGTCGTAGGTACTC
+
AABBBC?>@B=@@@6ABCBBCCB@>?9<<B
@HQ5WU:00405:00703
ACGAGTGCGTTCCCCATGTCGTAGGTACTC
+
=?A:;<A@@A@CCC:DCCBCC@@@=A@>@>
@HQ5WU:00406:00728
ACGAGTGCGTTCCCCATGTCGTAGGTACTC
+
9;B@@@ABAB?CHD9BBCBBBBBB538999
@HQ5WU:00410:00710
ACGAGTGCGTTCCCCATGTCGTAGGTACTC
+
=@@@ABBCCC@CCC:ECC@@ABB@>:8999
@HQ5WU:00412:00723
ACGAGTGCGTTCCCCATGTCGTAGGTACTC
+
?A>??@@BBC@CCC9CBBAACCCC?BCCCD
@HQ5WU:00422:00708
ACGAGTGCGTTC
+
9<@@@@AD@A>B
@HQ5WU:00422:00725
ACGAGTGCGTTCCCCATGTCGTAGGTACTC
+
B=<?@@<;;@>AAC9GABBBBABC7;<B@>
@HQ5WU:00423:00726
TGATACGTCTCCTTCCTTAGTT
+
BBCB@>>>;11-1,1,-+,//,
@HQ5WU:00426:00704
TGCGTTCCCCATGTCGTAGGTACTC
+
BBB@;2444/9@AABCCFDADFCAA
@HQ5WU:00429:00736
ACGAGTGCGTTCCCCATGTCGTAGGTACTC
+
=?7;;AACCEACDC9CCCBBB@@@>@@@A?
@HQ5WU:00440:00706
ACGAGTGCGTTCCCCATGTCGTAGGTACTC
+
@?B:9<BBAA>AAA7BBBBCCBBA>?BBBB
@HQ5WU:00440:00708
ACGAGTGCGTTCCCCATGTCGAAGGTACTC
+
BBB?@ACCB@8;99/9@>@BBB?B@DCBBC
@HQ5WU:00440:00714
ACGAGTGCGTTCCCCATGTCGTAGGTACTC
+
??B??AB@>C5999/9>>>ABBAB?B;<<C
@HQ5WU:00442:00733
ACGAGTGCGTTCCCCATGTCGTAGGTACTC
+
BBB@??AABC@CCC:CCCCA>=9318>>>>
@HQ5WU:00448:00742
ACGAGTGCGTTCCCCATGTCGTAGGTACTC
+
@BBBBCBB@C54494;@@BC<<<@=>>999
@HQ5WU:00400:00752
ACGAGTGCGTTCCCCATGTCGTAGGTACTC
+
8=889?>>896999/99>>>8843134444
@HQ5WU:00403:00769
TGATACGTCTCCCTTCCTTAGTTTA
+
@A@9999991//+/78,/,////+4
@HQ5WU:00409:00762
ACGAGTGCGTTCCCCATGTCGTAGGTACTC
+
49@;;<@B@@8<<<5<BDCBBB@>77899>
@HQ5WU:00416:00784
ACGAGTGCGTTCCCCATGTCGTAGGTACTC
+
BB?@@B@@?A=@@@6ABBBCC@@@>@@@AC
@HQ5WU:00417:00761
ACGAGTGCGTTCCCCATGTCGTAGGTACTC
+
BCBBEC@;@@5999/9@B@BCBBA?;<<BA
@HQ5WU:00419:00757
ACGAGTGCGTTCCCCATGTCGTAGGTACTC
+
BBBA99;@>@<AAA4<<B@@;943134444
@HQ5WU:00420:00793
TCTCTATGCGCTCCACATGTCTAAGGTA
+
BBBEFEBEBCDCC@CFA@@AABABCACC
@HQ5WU:00422:00752
ACGAGTGCGTTCCCCATGTCGTAGGTACTC
+
BBAB@A@CB@5;;;/9>A>?;;837<9444
@HQ5WU:00435:00778
ACGAGTGCGTTCCCCATGTCGTAGGTACTC
+
??B??ABBAC7;;;4<=@@CDCCC?AACCB
@HQ5WU:00437:00771
ACGAGTGCGTTCCCCATGTCGTAGGTACTC
+
>@B??ACCCC@CCC:A@ABA>987;799>@
@HQ5WU:00408:00818
ACGAGTGCGTTCCCCATGTCGTAGGTACTC
+
:;B:9<<AAB@CCD:EDCBB@BBC@?@AAB
@HQ5WU:00411:00801
ACGAGTGCGTTCCCCATGTCGTAGGTACTC
+
B??9;<CBBHCCDD9D@A?BC@=@<?>@>>
@HQ5WU:00411:00848
ACGAGTGCGTTCCCCATGTCGTAGGTACTC
+
@@B@@AACCC?CCC9CBCBBBCBC@B<==B
@HQ5WU:00416:00826
ACGAGTGCGTTCCCCATGTCGTAGGTACTC
+
ABB?@ABA@C5999/9@ACCCAA@?@@@A@
@HQ5WU:00416:00849
AGCGAGGTGCGTTCCCCAATGTCGTAGGTACTC
+
1/////,44///,///*/,//;44333114443
@HQ5WU:00431:00805
ACGAGTGCGTTCCCCATGTCGTAGGTACTC
+
8=>?>@@CBB?CCC9DCC?=@>884899A9
@HQ5WU:00431:00837
AGCACTGTAGCTGTCACTAGTTACTTGT
+
8881//6669A@@BB@@AA@A@<?<@CC
@HQ5WU:00432:00823
ATATCGCGACGG
+
BC94/8,,**0)
@HQ5WU:00432:00826
ACGAGTGCGTTCCCCATGTCGTAGGTACTC
+
;@8=@;;=BB@BBB6A;48;999:97;994
@HQ5WU:00433:00831
ACGAGTGCGTTCCCCATGTCGTAGGTACTC
+
49>;<9?@BB8<<<4<AABGCAA@?@B@AA
@HQ5WU:00438:00803
ACGAGTGCGTCCCATGCTCGTAGTACGA
+
6:-,,,,,///85;;9444444//////
@HQ5WU:00439:00810
ACGAGTGCGTTCCCCATGTCGTAGGTACTC
+
BBCABBBBCB?AAA9AAABBDBA?>@@@B@
@HQ5WU:00440:00843
ACGAGTGCGTTCCCCATGTCGTAGGTACTC
+
BBB@?@BBBC?BBA9AAABEBCBB@C@AAB
@HQ5WU:00441:00827
ACGAGTGCGTTCCCCATGTCGTAGGTACTC
+
A@BBBBDB=:2444/9999@ACCCADD<@B
@HQ5WU:00442:00834
ACGAGTGCGTTCCCCATGTCGTAGGTACTC
+
A?=??@@@@>=@DA7B@@@>999>;>?999
@HQ5WU:00444:00803
ACGAGTGCGTTCCCCATGTCGTAGGTACTC
+
>@?99<@@>A>AAB7GAB<<:110,01/1/
@HQ5WU:00400:00881
ACGAGTGCGTTCCCCATGTCGTAGGTACTC
+
9A<999=>>A@CCC9BBB<99?>>;89894
@HQ5WU:00400:00882
ACGAGTGCGTTCCCCATGTCGTAGGTACTC
+
9;ABB@AABB>BBB9BCCCBBBBB=@ABCA
@HQ5WU:00403:00881
TCACTATGTCGCTCCCACATGTCTGAAGGTAC
+
1///,,,,///////+444::=9:4489244;
@HQ5WU:00406:00861
ACGAGTGCGTTCCCCATGTCGTAGGTACTC
+
==948999442499,49;>A>;984898<8
@HQ5WU:00412:00853
ACGAGTGCGTTCCCCATGTCGTAGGTACTC
+
BB@??@@AA@;==>/99AABCCCC@BB@@9
@HQ5WU:00412:00864
ACGAGTGCGTTCCCCATGTCGTAGGTACTC
+
9@B<;<BBA@=A@A6A@@@DCCBD@C<<<B
@HQ5WU:00412:00869
ACGAGTGCGTTCCCCATGTCGTAGGTACTC
+
BBB99;;;<A>BCE8AACBAA@984899AA
@HQ5WU:00421:00865
AGCACTGTAGCTCGTCACTAGTTACTTGTGTG
+
:@@@@ABBBB<<99;;99111/,///,44///
@HQ5WU:00421:00869
TACTGAGCTACCAC
+
;;;48=>,,,,2**
@HQ5WU:00428:00852
ACGAGTGCGTTCCCCATGTCGTAGGTACTC
+
?@BB@AAC@;69994<BABBBBC>90--((
@HQ5WU:00428:00868
ACGAGTGCGTTCCCCATGTCGTAGGTACTC
+
9<CBB@@@@B?BDC:BBBBBC=9348>>AA
@HQ5WU:00430:00876
ACGAGTGCGTTCCCCATGTCGTAGGTACTC
+
49FB;9;>@@;?>?/94=>==>>>489894
@HQ5WU:00432:00863
ACGAGTGCGTTCCCCATGTCGTAGGT
+
>A?;;<DA91-111+///66/44773
@HQ5WU:00436:00895
TCTCTATGCGTTCCACATGTCTAAGGTACT
+
444449?@@@BBB59999944442424499
@HQ5WU:00439:00881
ACGAGTGCGTTCCCCATGTCGTAGGTACTC
+
4;@BBAAA987<AA7BCCCCCDCC<99<BA
@HQ5WU:00440:00871
ACGAGTGCGTTC
+
9;AB@@B@AA>B
@HQ5WU:00440:00873
ACGAGTGCGTTCCCCATGTCGTAGGTACTC
+
BBAAAABBBB;===6A@@@BCBBB?;;<BB
@HQ5WU:00447:00892
CGTGTCTCTACGGCACAGGATTTGTGTAGAG
+
444444//////,,////,///+//449944
@HQ5WU:00401:00946
ACGAGTGCGTTCCCCATGTCGTAGGTACTC
+
BBA@??B?BB?BEC9DA@@@BB??<?999>
@HQ5WU:00403:00941
ACGAGTGCGTTCCCCATGTCGTAGGTACTC
+
>??BBBAA@@5999/9@@BCCBBBB8:<CC
@HQ5WU:00403:00943
ACGAGTGCGTTCCCCATGTCGTAAGGTACTC
+
888444484429AA8A?>888//,.34///4
@HQ5WU:00408:00941
ACGAGTGCGTTC
+
=>>99<<CCC@C
@HQ5WU:00409:00931
ACGAGTGCGTTCCCCATGTCGTAGGTACTC
+
9:@@@AADCC@BBB8FABAB===<;>>@AA
@HQ5WU:00409:00937
ACGAGGTGCGTTCCCAGTGTCTAGGTACTC
+
/////,44488,//+/////797466///.
@HQ5WU:00413:00909
ACGAGTGCGTTCCCCATGTCGTAGGTACTC
+
9;C;:<CBBA=@@@8A=A?BC@=?:@@@A>
@HQ5WU:00415:00935
ACGAGTGCGTTCCCCATGTCGTAGGTACTC
+
?A@99<BCCDBCCD9D<<<CCCCC?BAA@C
@HQ5WU:00420:00905
TGATACGTCTCCCTTCCTTAGTTACTTCAG
+
44>8444////7+/,/,/744969=7778/
@HQ5WU:00421:00919
ACGAGTGCGTTCCCCATGTCGTAGGTACTC
+
?A@BBCBBBBCCCC9=><<@>A@@6;<;C@
@HQ5WU:00422:00902
AACAAGTGGCGTTCCCCCA
+
1,/8,/,,*///,////*/
@HQ5WU:00423:00910
ACGAGTGCGTTCCCCATGTCGTAGGTACTC
+
F@<?@@@@=@<=BC9DECBBBBBB=@ABBA
@HQ5WU:00425:00945
ACGAGTGCGTTCCCCATGTCGTAGGTACTC
+
?@CBBBBCCC=BAA6A@@>A>9985899>=
@HQ5WU:00428:00924
ACGAGTGCGTTCCCCATGTCGTAGGTACTT
+
??BBAABCB@=BBB9CBBBGBBB>;;;11,
@HQ5WU:00430:00909
ACGAGTGCGTCCCCATGTCGTAGGTTACTC
+
@@:<<B@AACCKK:DCF;11<10,0,1611
@HQ5WU:00433:00923
ACGAGTGCGTTCCCCATGTCGTAGGTACTC
+
9;A;;<@@@@>BAA7BB;;<BBAA?@<=<C
@HQ5WU:00434:00931
ACGAGTGCGTTCCCATGTCGTAGGTACTC
+
BABB99;@@@>@C@DBBBDCCBB@@AACB
@HQ5WU:00436:00947
ACGAGTGCGTTCCCCATGTCGTAGGTACTC
+
9<;CBB@@AA;>>>4B99999>>?;?@?@@
@HQ5WU:00437:00945
ACGAGTGCGTTCCCCATGTCGTAGGTACTC
+
9999;ACBBCCIHH9=<<99999>4844>8
@HQ5WU:00437:00948
ACGAGTGCGTTCCCCATGTCGTAGGTACTC
+
99:B@A@A@C5444/99<;ECCCC?@@ABB
@HQ5WU:00439:00912
CGTGTCTCTACGGCACAGGATTTGATGGTAGAGGC
+
44444;4/,,,,*,,//:244;-444424444424
@HQ5WU:00440:00900
TAGTATCGAGCCTTCCCGCATGACGAAGGTATTCC
+
494444444442/,//+////44444242444:>9
@HQ5WU:00442:00924
TAGTATCAGCCTCGCCATGACGAAGGTATTCC
+
9;A;99DE>@=@@@A<<<CCBAB;<8<CICCD
@HQ5WU:00443:00923
ACGCTCGACCATGCCAGGTAGCAGG
+
111//68?:<97//,//,/00/66,
@HQ5WU:00446:00901
ACGAGTGCGTTCCCCATGTCGTAGGTACTC
+
ABB??@BBBB@ECE:CCCCBCB>;:;8;;>
@HQ5WU:00447:00942
AGCACTGTAGCTCGTCACTAGTTA
+
9;@>=?::;;994499949/82*,
@HQ5WU:00448:00932
ACGAGTGCGTTCCCCATGTCGTAGGTACTC
+
9;;@@@AA@@5;9;49?;;111/0,.:699
@HQ5WU:00448:00946
ACGAGTGCGTTCCCCATGTCGTAGGTACTC
+
9<BCBBBCB>;@@@6AAB==@@986;9<<D
@HQ5WU:00401:00965
ACGAGACGTTCCCCATGTCGTAGGTACTC
+
??B@99<BA@BCC:CAAABCDBB@C<<<B
@HQ5WU:00405:00998
ACGAGTGCGTTCCCCATGTCGTAGGTACTC
+
=@@B@@@@A@>DAA4<9B>>111.,.////
@HQ5WU:00409:00982
ACGAGTGCGTTCCCCATGTCGTAGGTACTC
+
@@C@@ACCBC?BBA9B9;;BCCAB>A;999
@HQ5WU:00412:00983
ACGAGTGCGTTCCCCATGTCGTAGGTACTC
+
810111:;;;;BBC:ECBBBB@@@@B<=<A
@HQ5WU:00412:00986
ACGAGTGCGTTCCCCATGTCGTAGGTACTC
+
?@BB99;>>>5999/9@BCCCCBB>?@@AA
@HQ5WU:00420:00972
ACGAGTGCGTTCCCCCATGTCGTAGGTACTC
+
?@CBABCCAA=@@@@2AABBBDBBAACBBBB
@HQ5WU:00422:00966
ACGAGTGCGTTCCCCATGTCGTAGGTACTC
+
BBB@@ABCCD@EEE:CB??@CB=;<@;<<B
@HQ5WU:00428:00957
ACAAGTGCGTTCCCCATGTCGTAGGTACTC
+
9<B8;<<99@5999/9?A@CCBBC?;<=CB
@HQ5WU:00430:00980
ACGAGTGCGTTCCCCATGTCGTAGGTACTC
+
ACBAAABBA;6999/9@ABNEGGC?@AAC@
@HQ5WU:00435:00994
ACGAGTGCGTTCCCCATGTCGTAGGTACTCAGTCTGACAT
+
9;@B@AA;995999/99BABCBBA?:99<8----,,,,,*
@HQ5WU:00438:00955
ACGAGTGCGTTCCCCATGTCGTAGGTACTC
+
@ACCBBCBA=;=996=9<<CB@@C9<=CCC
@HQ5WU:00440:00970
ACGAGTGCGTTCCCCATGTCGTAGGTACTC
+
9;@;99@@;<:<BC9D<<<@99985898@>
@HQ5WU:00442:00950
TGATACGTCTCCGTTCTTAGTTA
+
;;;@@A99-**)**)**)*,/,4
@HQ5WU:00442:00954
ACGAATGCGTTCCCCATGTCGTAGGTACTC
+
@A=>6;<AAA@BCC:CBBBCBBCB@AAAAF
@HQ5WU:00444:00980
ACGAGTGCGTTCCCCATGTCGTAGGTACTC
+
9<AA>>??9969??4?BCCCBCDC?;;<>>
@HQ5WU:00448:00979
ACGAGTGCGTTCCCCATGTCGTAGGTACTC
+
=@>@@A<;;B@BCC:EECCBBEBB>>AACB
@HQ5WU:00401:01037
ACGAGTGCGTTCCCCATGTCGTAGGTACTC
+
AAB99;<;;F=@@A8A@@@BB;;;?;<<C>
@HQ5WU:00406:01031
CGTGTCTCTAGGCACATGGATTT
+
A@CCCCDA><9691////5////
@HQ5WU:00407:01001
ACGAGTGCGTTCCCCATGTCGTAGGTACTC
+
>@B:9;@@ACBCED:EBB?BBBBB?A@AAB
@HQ5WU:00411:01032
ACGAGTGCGTTCCCCATGTCGTAGGTACTC
+
9;@=@;;4?@6999/9@ABCDCCB?@@@@A
@HQ5WU:00418:01023
ACGAGTGCGTTCCCCATGTCGTAGGTACTC
+
=@>B@@@@A>;@>@6AA@ADCEBC@:;<@A
@HQ5WU:00421:01031
ATATCGCGTACGGTATGGAAGACTCTGATAG
+
484444;444442449824244444333...
@HQ5WU:00424:01044
ACGAGTGCGTTCCCCATGTCGTAGGTACTC
+
BCB@??BBB?=?==6A===BC@>@?@@@@@
@HQ5WU:00428:01043
CGAGTGCGTTCCCCATGTCGTAGGTACTC
+
BCBBBBDACABCC9BAAAACBBB@<;;A?
@HQ5WU:00429:01032
ACGAGTGCGTTCCCCATGTCGTAGGTACTC
+
9<A@@@AA>>5999/9@@@CCCCC?:;<@@
@HQ5WU:00432:01009
ACGAGTGCGTTCCCCATGTCGTAGGTACTC
+
@@B??@ABAB>BAB9B<<;CBBBB@CACAC
@HQ5WU:00436:01006
ACGAGTGCGTTCCCCATGTCGTAGGTACTC
+
==@BBB;;;B;>>@4A>?>@99985898>=
@HQ5WU:00437:01046
ACGAGTGCGTTCCCCATGTCGTAGGTACTC
+
?@?@@B@>@@5999,9@999:11.901/8/
@HQ5WU:00438:01048
ACGAGTGCGTTCCCCATGTCGTAGGTACTC
+
48>;99@@@@5999/999<BDCCC?<<=BA
@HQ5WU:00441:01041
ACGAGTGCGTTCCCCATGTCGTAGGTACTC
+
>@B@?@AB@C5;994<@ABECCCB@@AACC
@HQ5WU:00444:01021
ACGAGTGCGTTCCCCATGTCGTAGGTACTC
+
?@C@?ACCCCACCC:EBBBBBBA;5:;;9;
@HQ5WU:00446:01023
ACGAGTGCGTTCCCATGTCGTAGGTACTC
+
CBABB?@=>>5990499>B@@@B=;<9@?
@HQ5WU:00447:01021
ACGAGTGCGTTCCCCATGTCGTAGGTACTC
+
??>999>@@@=AEEBFCCCCCCCC?BBB@@
@HQ5WU:00448:01011
ACGAGTGCGTTCCCCATGTCGTAGGTACTC
+
BBBBBCBB@;6999/9@@@CFCCC>ABA<<
@HQ5WU:00448:01015
ACGAGTGCGTTCCCCATGTCGTAGGTACTC
+
41:221@=>>ACBB9A?@BBC@@@?:;<CB
@HQ5WU:00408:01054
ACGAGTGCGTTCCCCATGTCGTAGGTACTC
+
4:C;;<CC@A>BAA7B=@>BBBBC@C;<;B
@HQ5WU:00409:01052
TGATACGTCTCCTCCTTAGCTTGACTCAGGT
+
44449;944442442496//,*,,***,,*,
@HQ5WU:00445:01069
ACGAGTGCGTTCCCCATGTCGTAGGTACTC
+
49A<<<CCDD@BBB7>;CBBBAAA6899@9
@HQ5WU:00453:00020
ACGAGTGCGTTCCCCATGTCGTAGGTACTC
+
4;8;;AA@@CBCCC9FAAACCBBBACCBBB
@HQ5WU:00456:00029
ACGAGTGCGTTCCCCATGTCGTAGGTACTC
+
CBA??ACCCC?BBB9BBBBBBDBC=@AACB
@HQ5WU:00461:00016
ACGAGTGCGTTCCCCATGTCGTAGGTACTC
+
BB@@@C;;<C?CIH>FBBBCCCCB=@AAAA
@HQ5WU:00461:00033
ACGAGTGCGTTCCCCATGTCGTAGGTACTC
+
?@BC?A@@>C5999/9@A>BCDCD@A@@AA
@HQ5WU:00471:00028
ACGAGTGCGTTCCCCATGTCGTAGGTACTC
+
BBA@@ABA@C5999/9?ABHCBBB@BBBAB
@HQ5WU:00481:00005
ACGAGTGCGTTCCCCATGTCGTAGGTACTC
+
?99=BBCBC@6994/9?ABDCBBB@A;<<@
@HQ5WU:00482:00005
ACGAGTGCGTTCCCCATGTCGTAGGTACTC
+
?@C::<CCCC@BBB9B???BBBBC@C;<<B
@HQ5WU:00483:00018
ACGAGTGCGTTCCCCATGTCGTAGGTACTC
+
;<C@@ACDCC@DDD9DABBB=<;B<?@@BA
@HQ5WU:00484:00043
ACGAGTGCGTTCCCCATGTCGTAGGTACTC
+
?=?BBBBBB@5999/999<FCBAB=@A@AA
@HQ5WU:00485:00011
ACGAGTGCGTTCCCCATGTCGTAGGTACTC
+
??A99;@B>>=@@>4A@@AACBA@@;<<<@
@HQ5WU:00485:00014
ACGAGTGCGTTCCCCATGTCGTAGGTACTC
+
>@B@@@BB>>;???4@>@@CBBBC@ABBBC
@HQ5WU:00487:00029
ACGAGTGCGTTCCCCATGTCGTAGGTACTC
+
9@@@@BA@@C2444/9BB@BB@@@=?@ACB
@HQ5WU:00498:00008
ACGAGTGCGTTCCCCATGTCGTAGGTACTC
+
BAABBBBBBB@BCC:CA@ABBBBB59;@AA
@HQ5WU:00451:00087
TAGTATCAGCCTCCCCATGACGAAGGTATTCC
+
////,,,,,/,////*/99;:::2454449;2
@HQ5WU:00452:00093
TACTGAGCTACCACACACAGAAAGATTGGTGCT
+
;;;49>?////7//44444444-4/6,.,.43.
@HQ5WU:00455:00064
ACGAGTGCGTTCCCCATGTCGTAGGTACTC
+
?@CCBBBBBB=A@A8A@@ADCBCC=@@@@A
@HQ5WU:00457:00087
ACGAGTGCGTTCCCCATGTCGTAGGTACTC
+
>>99999;4@@BCC9GBBBB<;;A<;9;A>
@HQ5WU:00459:00085
ACGAGTGCGTTCCCCATGTCGTAGGTACTC
+
=@@@@AACCC@CCC9CBCBBBCCB;:;<;9
@HQ5WU:00460:00071
ACGAGTGCGTTCCCCATGTCGTAGGTACTC
+
BB?BBBB@>C5999/9B@BCCCBC<>@@A@
@HQ5WU:00465:00065
AGAGTGCGTTCCCCATGTCGTAGGTACTC
+
@ACCBCBBB8<<<4<AACBBBCC@B@@@@
@HQ5WU:00466:00076
ACGAGTGCGTTCCCCATGTCGTAGGTACTC
+
BCC@ABCBBC5999/9B@ABBBBA=@@BCC
@HQ5WU:00472:00072
ACGAGGTGCGTTCCCATGTCGTAGGTACTC
+
-,,,,*/88;;99919999?94477744//
@HQ5WU:00475:00070
TCTCTATGCGCTCCACATACATG
+
B<<<@A9917///,/8///////
@HQ5WU:00479:00094
ACGAGTGCGTTCCCCAAGTCGTAGGTACTC
+
?@C;;<CC??5999/9?@BCDCCB?;<<AB
@HQ5WU:00482:00054
ACGAGTGCGTTCCCCATGTCGTAGGT
+
?@BBCCBBC;2444/9A@@ABBBA=@
@HQ5WU:00482:00084
ACGAGTGCGTTCCCCATGACGTAGGTACTC
+
416///////5999,49=??@DAB>BBBBB
@HQ5WU:00484:00085
ACGAGTGCGTTCCCCATGTCGTAGGTACTC
+
BBB@@ABBBB=AAA8ABBBBC??@@CCCCE
@HQ5WU:00488:00087
ACGAGTGCGTTCCCCATGTCGTAGGTACTC
+
BBB?9;<BA@>BAA7B@@@@A@@@=@CCCC
@HQ5WU:00488:00097
TGATACGTCTCCTTCCTTAGTTACTTCAGT
+
CCBC;<<@@9969<>;>A>>A=@=87//1/
@HQ5WU:00491:00066
ACGAGTGCGTTCCCCATGTCGTAGGTACTC
+
@B;;;C;;4=8=992?999>8843734444
@HQ5WU:00492:00093
ACGAGTGCGTTCCCCATGTCGTAGGTACTC
+
==>99<<CCC@CCC8FACDB;9:?4899?>
@HQ5WU:00497:00061
ACGAGTGCGTTCCCCATGTCGTAGGTACTC
+
@@IBBBBBAC=@@@6?@ABBBCCC@AAAAB
@HQ5WU:00454:00110
ACGAGTGCGTTCCCCATGTCGTAGGTACTC
+
?@CAAACCAA=>>>4AACCCCCCC?B<<<B
@HQ5WU:00455:00107
CGTGTCTCTAGGCACAGGATTTTGTGT
+
CCCCCCECAA@<>>99424444,466,
@HQ5WU:00471:00117
ACGAGTGCGTTCCCCATGTCGTAGGTACTC
+
??BBBBCCDB?CCC9CAA??@BBB?@@@AA
@HQ5WU:00471:00122
CGTGTCTCTACGGCACATGGATTTTGTGTA
+
@@A@A@@?@999<866///5////*////4
@HQ5WU:00472:00139
ACGAGTGCGTTCCCCATGTCGTAGGTACTC
+
BBABABA?@C@CCC:CCCBBB?>?>:;;<;
@HQ5WU:00477:00100
ACGAGTGCGTTCCCCATGTCGTAGGTACTC
+
9;B<<<CB@@5999/9>>@CCDCC@>;;;@
@HQ5WU:00479:00107
ACGAGTGCGTTCCCCATGTCGTAGGTACTC
+
??CBBBA@@@5999/9@@AABBBA?@@@BB
@HQ5WU:00482:00104
ACGAGTGCGTTCCCCATGTCGTAGGTACTC
+
?@BBCCBBC;2444/9BA@AAA@B=;9999
@HQ5WU:00482:00120
ACGAGTGCGTTCCCCATGTCGTAGGTACTC
+
9<CCBBBBBB=@@@6AAA@AACCC=@AB@>
@HQ5WU:00483:00117
ACGAGTGCGTTCCCCATGTCGTAGGTACTC
+
BBBBBCCA??2444/9AABCCCCC@ABBCB
@HQ5WU:00484:00106
ACGAGTGCGTTCCCCATGTCGTAGGTACTC
+
//111498=98999,:9A@@>>>>;798@?
@HQ5WU:00489:00126
ACGAGTGCGTTCCCCATGTCGTAGGTACTC
+
AAABBBB?@@5999-9999BCAA@@CBBBC
@HQ5WU:00491:00114
ACGAGTGCGTTCCCCATGTCGTAGGTACTC
+
9;B@@@@@@@6999/9?@ACBBCC=@A<<;
@HQ5WU:00495:00147
ACGAGTGCGTTCCCCATGTCGTAGGTACTC
+
9<<CCBB@@=59;94<BCDCCCCC@B9;;E
@HQ5WU:00497:00133
ACGAGTGCGTTCCCCATGTCGTAGGTACTC
+
>@@;;9@B;<8;BB2AAA<;9998;89999
@HQ5WU:00498:00125
ACGAGTGCGTTCCCCATGTCGTAGGTACATC
+
=@B<;=@?>@5999,4999CB>>>,011///
@HQ5WU:00452:00151
ACGAGTGCGTTCCCCATGTCGTAGGTACTC
+
?AB99;@@?B5999/9>ABCDCCB@ABBCC
@HQ5WU:00452:00196
TACTGAGCTACACACACAGAAAGATTGGT
+
;:@@@AB@;;<<AADA>>99908??;?58
@HQ5WU:00456:00176
ATATCGCGTACGGGTATGGAAGACTCTATAGAGAC
+
984444///////+///;9@=;<9443336111..
@HQ5WU:00461:00154
ACGAGTGCGTTCCCCATGTCGTAGGTACTC
+
BBB99;CA@@5999/9>@>>98431349>;
@HQ5WU:00462:00170
ACGAGTGCGTTCCCCATGTCGTAGGTACTC
+
>@?@@ADCCC@BAB9BBCBBCCCCAA@@@@
@HQ5WU:00462:00193
ACGAGTGCGTTCCCCATGTCGTAGGTACTC
+
:98@A><<<C@CKK9BACCCCCCD=@BBB>
@HQ5WU:00463:00150
ACGAGTGCGTTCCCCATGTCGTAGGTACTC
+
BBC?BAB>;=2444/9@AAADBBF@;;<A@
@HQ5WU:00463:00197
ACGAGTGCGTTCCCCATGTCGTAGGTACTC
+
ABABABBCBC@CCC9CCA@FEDBA@ABBBB
@HQ5WU:00467:00180
ACGCTCGACATGCCCAGGTACAGGAGA
+
BBBB99<AAAAHCCACA999444;=98
@HQ5WU:00468:00152
ACGAGTGCGTTCCCCATGTCGTAGGTACTC
+
9;B;;<BBBBDDED9ECCDCCCBB?>@@B@
@HQ5WU:00470:00196
ACGAGTGCGTTCCCCATGTCGTAGGTACTC
+
?A>@@A@>>@5999/9@BCDCCECB@ABHB
@HQ5WU:00472:00174
ACGAGTGCGTTCCCCATGTCGTAGGTACTC
+
9<CBB@@A<<;=KK9HCCCBBCA@=;<=CB
@HQ5WU:00475:00193
ACGAGTGCGTTCCCCATGTCGTAGGTACTC
+
BCCBAAACCCEDCC:DDEBBBBB@=:;;;;
@HQ5WU:00478:00172
ACGTGTCGTTCCCCATGTCGTAGGTACTC
+
;11////9;9=BB:EABBBBCBC@;<<@?
@HQ5WU:00478:00197
ACGAGTGCGTTCCCCATGTCGTAGGTACTC
+
BBBB<<<CBC?CFC:FGA@AB@@>=;<<<<
@HQ5WU:00484:00155
ACGAGTGCGTTCCCCATGTCGTAGGTACTC
+
AA@BBB@>>@5999/9AAACCCCC@C@AAC
@HQ5WU:00484:00176
ACGAGTGCGTTCCCCATGTCGTAGGTACTC
+
BBBBBBBB@;69994;BCCCCCCC>@9<<C
@HQ5WU:00495:00189
TAGTATCAGCCTCCGCCATGACGAAGGTATTCC
+
4444444///,,,*,,*//4449:242444899
@HQ5WU:00498:00160
ACGAGTGCGTTCCCCATGTCGTAGGTACTC
+
?C>AAA@A@@5999/99A@AA993174444
@HQ5WU:00452:00217
ACGAGTGCGTTCCCCATGTCGTAGGTACTC
+
@@?BBB;;<C@CCC:DBBBCCCCC?BAAAB
@HQ5WU:00453:00241
ACGAGTGCGTTCCCCATGTCGTAGGTACTC
+
99>@;<<@@@;@@@6A>@@CCCBC@C;<<<
@HQ5WU:00454:00243
ACGAGTGCGTTCCCCATGTCGTAGGTACTC
+
>@@BDBBCCB=AA@8ABCBCC@@?5:;>@?
@HQ5WU:00459:00246
ACGAGTGCGTTCCCCATGTCGTAGGTACTC
+
9<BCBBBBBC=AAA8AAABCD;;;?;<<BC
@HQ5WU:00463:00225
ACGAGTGCGTTCCCCATGTCGTAGGTACTC
+
BBABAB@@>@5999/9>AACDGCB>@@@@@
@HQ5WU:00464:00207
ACGAGTGCGTTCCCCATGTCGTAGGTACTC
+
AAB99<ABCC@CCC9DBCBBCBB?>ABBB@
@HQ5WU:00466:00221
ACGAGTGCGTTCCCCATGTCGTAGGTACTC
+
9;BBBDECBB;?==6=BBBBCBBA??@ABB
@HQ5WU:00468:00202
CGTGTCTCTAGGCACAGGATTTTGTGTAGA
+
@A;;<BBA@AA<>@A9/,/66606///66/
@HQ5WU:00468:00240
ACGAGTGCGTTCCCCATGTCGTAGGT
+
>@@@@@CB@@<AAA6A@BBB@A@B?A
@HQ5WU:00469:00215
ACGAGTGCGTTCCCCATGTCGTAGGTACTC
+
CCB@BABCDC@DFD:DBBC;;;A@=>@AA9
@HQ5WU:00473:00236
ACGAGTGCGTTCCCCATGTCGTAGGTACTC
+
=>@BBBBBBB=@@@6A@DC@@@BA<7;<A9
@HQ5WU:00479:00227
ACGAGTGCGTTCCCCATGTCGTAGGTACTC
+
:;ACDBGBBBADIH9=<CCBBBCC?ABB@>
@HQ5WU:00480:00208
ATATCGCGAGGGTATGGAAGACTCTATAG
+
9:;A??@A44:6:@BC@B@CBB@>?????
@HQ5WU:00481:00215
ACGAGTGCGTTCCCCATGTCGTAGGTACTC
+
>>>9998>8;8@9@6A>AAC;99>;898>>
@HQ5WU:00485:00216
ACGAGTGCGTTCCCCATGTCGTAGGTACTC
+
AAA@@AAA@C?BBC9CCBBB>>98589>>>
@HQ5WU:00486:00221
ACGAGTGCGTTCCCCATGTCGTAGGTACTC
+
>>>>9948892444,4999<<AAC=@>A?;
@HQ5WU:00487:00205
ACGAGTGCGTTCCCCATGTCGTAGGTACTC
+
=@?@@@BBBB?BCC:C===BBBBB@B9;;@
@HQ5WU:00491:00226
ATATCGCGAGGGTATGGAAGACTCTATAGAG
+
=?@@@>>>99919944248=8=<733../,,
@HQ5WU:00494:00233
ACGAGTGCGTTCCCCATGTCGTAGGTAATC
+
9<CBBCBCCBBCCD9E@?@B??@B@CC@BB
@HQ5WU:00498:00211
ACGAGTGCGTTCCCCATGTCGTAGGTACTC
+
A@<>?;;;@@59;949@ABGAAAC@CBBGA
@HQ5WU:00452:00288
ACGAGTGCGTTCCCCATGTCGTAGGTACTC
+
49@@><<<11,///*/8>984448589998
@HQ5WU:00454:00298
ACGAGTGCGTTCCCCATGTCGTAGGTACTC
+
8;111/66675999,44;:>=;;9;;==@@
@HQ5WU:00457:00291
ACGAGTGCGTTCCCCATGTCGTAGGTACTC
+
?@CBBBBCBB?BDH>D;;;CCBBB@:;<<C
@HQ5WU:00460:00259
ACGAGTGCGTTCCCCATGTCGTAGGTACTC
+
9;BC@@AB@B6999/9@ACCCA@@=;;<BA
@HQ5WU:00465:00268
ACGAGGCGTTCCCCATGTCGTAGGTACTC
+
?@@BD=>?@5999/9>B?>;;47689;;8
@HQ5WU:00469:00281
ACGAGTGCGTTCCCCATGTCGTAGGTACTC
+
9;BCAACCDLBHECDBAABBB@@@?;<<BA
@HQ5WU:00470:00263
ACGAGTGCGTTCCCCATGTCGTAGGTACACTG
+
9<AC@@ABAB>BBB9CBBBDC??@@:;<BBCB
@HQ5WU:00473:00272
ATATCGCGAGGGTATGGAAGACTCTATAG
+
9;?@9<<AAAF?A@@?5964?;?>88971
@HQ5WU:00475:00258
ACGAGTGCGTTCCCCATGTCGTAGGTACTC
+
=?ABBBCC@@;===6ABCCCBBBA>>>999
@HQ5WU:00477:00250
ACGAGTGCGTTCCCCATGTCGTAGGTACTC
+
?@>@@@<99@5999-9BCBBGCCB>;@@B;
@HQ5WU:00485:00268
ACGAGTGCGTTCCCCATGTCGTAGGTACTC
+
8;@A;9;@==<=>>6?=9=8448313449=
@HQ5WU:00460:00331
ACGAGTGCGTTC
+
BBBABBC@??59
@HQ5WU:00461:00340
ACGAGTGCGTTCCCCCATGTCGTAGGTACTC
+
?@B99<<A?@59999-9BA@BBCBC@A@AA@
@HQ5WU:00463:00301
ACGAGTGCGTTCCCCATGTCGTAGGTACTC
+
?@B@@@BBBB@CCC9DBCBBBBBB88;ACA
@HQ5WU:00463:00311
TAGTATCAGCCTCGCCATGACGAAGGTATTCC
+
;<CBBBCDBB?BBBBACCDAAAC@C@ABB?B=
@HQ5WU:00465:00310
TCTCTATGCGCTCCCACATGTCTAAGGTA
+
94444444494444-4999=994424249
@HQ5WU:00466:00320
ACGAGTGCGTTCCCCATGTCGTAGGTACTC
+
BBBB??@BCB=?==6?>>@BBBBA@;;<BA
@HQ5WU:00473:00347
ACGAGTGCGTTCCCCATGTCGTAGGTACTC
+
49?999>>892444,4999@A>9;9<<<BB
@HQ5WU:00476:00332
ACGAGGTGCGTTCCCCATGTCGTAGGTACTC
+
1,,,,*/////,49929@=@??=??=?@AC9
@HQ5WU:00492:00336
ACGAGTGCGTTCCCCATGTCGTAGGTACTC
+
@ABCBBBCCC@CHHAFAAACB@@@=@@BBA
@HQ5WU:00452:00355
ACGAGTGCGTTCCCCATGTCGTAGGTACTC
+
?@BB>@@B>>;@@@6ABCDBCCDC@B:;;C
@HQ5WU:00472:00399
ACGAGTGCGTTCCCCATGTCGTAGGTACTC
+
>;11/////;;CCC9CBAA@=>>>489494
@HQ5WU:00476:00351
ACGAGTGCGTTCCCCATGTCGTAGGTACTC
+
BBBCCBBBCCBCCB7BB@@@C@@??@@AAA
@HQ5WU:00478:00356
ACGAGGTGCGTTCCCCATGTCGTAGGTACTCATCACCG
+
444449998;;5499,44::=???B?B@@<897<>>48
@HQ5WU:00485:00395
ACGAGTGCGTTCCCCATGTCGTAGGTACTC
+
AAB@9;;@9959>>4?@@@BCDCC@BBBBB
@HQ5WU:00488:00352
ACGAGTGCGTTCCCCATGTCGTAGGTACTC
+
>@@?@@<<<GCCDB:ECCBA=:10,011<<
@HQ5WU:00491:00391
ACGAGTGCGTTCCCCATGTCGTAGGTACTC
+
BBDAAB@@??5999/9BAABBBBB=7;;A@
@HQ5WU:00450:00444
ACGAGTGCGTTCCCCATGTCGTAGGTACTC
+
49989>>>>@599;4<ABCCB@??;:;<A>
@HQ5WU:00453:00422
ACGAGTGCGTTCCCCATGTCGTAGGTACTC
+
9<CB;;<CBA=AA@6AAB@B?>@A<?@@A@
@HQ5WU:00461:00432
CGTGTCTCTAGGCACATGGATTTTGTGTAGAG
+
AACHDDCCCCC9=:;111-1111*/888:44/
@HQ5WU:00464:00449
ACGAGTGCGTTCCCCATGTCGTAGGTACTC
+
?@;@=@;;;A<A@A7BAA;;<A@>;89999
@HQ5WU:00466:00442
CGTGTCTCTAGGCACATGGTTTTTGTTTAGAGGC
+
AACBCBCCAA=99=944424444+4::6:4442/
@HQ5WU:00473:00438
ATATCGCGAGGGTATGGAAGACTCTATAG
+
9:;;9A@B911,1111-1-/6=;6;><76
@HQ5WU:00475:00419
TGATACGTCTCCTTCCTTAGTTACTTCAG
+
@BAC9<<B@A?=@=A>A@B@@=ACCAEIB
@HQ5WU:00484:00408
TCTCTATGCGCTCCACATGTCTAAGGTA
+
@@<<<ECDCBCCCABAA@B>>9969594
@HQ5WU:00457:00491
ACGAGTGCGTTCCCCATGTCGTAGGTACTC
+
@AABBBBBBCADCD9AAAADC;::=:;<CB
@HQ5WU:00460:00495
TGATACGTCTCCCTTCCTTAGTTACTTGCAGTG
+
9>@984444444-42424884/,///,//6///
@HQ5WU:00467:00478
ACGAGTGCGTTCCCCATGTCGTAGGTACTC
+
9;@?@@@@@A>AAB9DBCCDHCCB<89999
@HQ5WU:00469:00483
ACGAGTGCGTTCCCCATGTCGTAGGTACTC
+
>>>989999959AB:CCAA9999>489444
@HQ5WU:00472:00492
ACGAGTGCGTTCCCCATGTCGTAGGTACTC
+
??=99;@@@B@CEC:C@A?CCCBB@CBBBB
@HQ5WU:00473:00481
ACGAGTGCGTTCCCCATGTCGTAGGTACTC
+
=B>@@BCCCC@CCC9CDCCB==9>479>>9
@HQ5WU:00474:00491
ACGAGTGCGTTCCCCATGTCGTAGGTACTC
+
8/;/1/66//,4>>,:;=999==;:;AA>>
@HQ5WU:00488:00464
ACGAGTGCGTTCCCCATGTCGTAGGTACTC
+
BBBBAABCDB?BHI:EBBB>=998;89999
@HQ5WU:00492:00495
ACGAGTGCGTTCCCCATGTCGTAGGTAACTC
+
@@ABBBBBBC?AAA9B@@@B@@@C>AC?@@>
@HQ5WU:00494:00485
ACGAGTGCGTTCCCCATGTCGTAGGTACTC
+
AAACBDCGCD@DCD9CBCCBB99:=:;<BA
@HQ5WU:00495:00487
ACGAGTGCGTTCCCCATGTCGTAGGTACTC
+
9;B;;<BA@@=@CD6A@;99@;98<?AAA@
@HQ5WU:00496:00486
ACGAGTGCGTTCCCCATGTCGTAGGTACTC
+
=>>>9999899ABB6A@A<;<>@?<899>9
@HQ5WU:00451:00540
ACGAGTGCGTTCCCCATGTCGTAGGTACTC
+
?ACBBBAAACACCB8BBCBBB@=77349>>
@HQ5WU:00452:00505
TGATACGTCTCCTTCCTTAGTTACTTCAG
+
=?@99;<A@@@69695959>?<9;9>>;=
@HQ5WU:00452:00506
ACGAGTGCGTTCCCCATGTCGTAGGTACTC
+
=>?@AACCCC=A@@8AAA@BBBCC@A;<;C
@HQ5WU:00454:00522
ACGAGTGCGTTCCCCATGTCGTAGGTACTC
+
@BBBBCCCDC?BCD9D@A=@8998589994
@HQ5WU:00454:00523
ACGAGTGCGTTCCCCATGTCGTAGGTACTC
+
BBABABCBBC=???8?AABCCBBA?@?AAC
@HQ5WU:00459:00549
ACGAGTGCGTTCCCCATGTCGTAGGTACTC
+
>@@CBBBBBC@EGD:D:;<CBA>?<899?>
@HQ5WU:00464:00506
ACGAGTGCGTTCCCATGTCGTAGGTACTC
+
9444::48492990444494443134444
@HQ5WU:00470:00544
ACGAGTGCGTTCCCCATGTCGTAGGTACTC
+
ECCB;<<CCDACDD9CCHCEBBA@?BBBCD
@HQ5WU:00472:00512
ACGAGTGCGTTCCCCATGTCGTAGGTACTC
+
BBBCCDBBBB@CCA6A>BBBBCBA@A@A@A
@HQ5WU:00472:00533
ACGAGTGCGTTCCCCATGTCGTAGGTACTC
+
?B@?9;<@@A@GCC9><==<BBFB=@A@@>
@HQ5WU:00475:00504
ACGAGTGCGTTCCCCATGTCGTAGGTACT
+
99>999944424@B9CCCCCC>;>,0111
@HQ5WU:00475:00512
ACGAGTGCGTTCCCCATGTCGTAGGTACTC
+
99>?A@A@BB?CCC7==CBCBBBB?;<<B>
@HQ5WU:00480:00516
TACTGAGCTACACACACAGAAAGATTGGTGC
+
;9<BB@A@>999999?BBCCB>@?>=@<@?=
@HQ5WU:00480:00519
TGATACGTCTCC
+
944:444:6,,*
@HQ5WU:00483:00508
ACGAGTGCGTTCCCCATGTCGTAGGTACTC
+
=@?;;9AABCACDD9DBBA@>>>>;>?>A9
@HQ5WU:00483:00518
ACGAGTGCGTTCCCCATGTCGTAGGTACTC
+
?@CD@@ABBB?BDE9EBBCB@@??<799@>
@HQ5WU:00484:00524
ACGAGTGCGTTCCCCATGTCGTATGGTACTTC
+
49>999>9>@5999,49>7768,,,2,,,,*,
@HQ5WU:00492:00536
TGATAGTCTCCTTCCTTAGT
+
:;;>>4/,,,*,*,*,0697
@HQ5WU:00493:00516
ACGAGTGCGTTCCCCATGTCGTAGGTACTC
+
??BAABBCBCCCCC:ICCCCCA@@=:<<A>
@HQ5WU:00493:00520
CGTGTCTCTAGGCACAGGATTTTGTGTAGA
+
BBCBCCCBCBC@CCAAA@>A?>4>>>>>99
@HQ5WU:00495:00513
ACGAGTGCGTTCCCCATGTCGTAGGTACTC
+
9<CC<<DCCC@CCH9AA<;;@>>?<899>>
@HQ5WU:00495:00527
ACGAGTGCGTTCCCCATGTCGTAGGTACTC
+
=@@C@AADCDBCCD:CCCBBBBBA?@@ACC
@HQ5WU:00499:00503
ACGAGTGCGTTCCCCATGTCGTAGGTACTC
+
@AABCAAAABEGDK:ICCBBCBBA>?>>A9
@HQ5WU:00455:00563
ACGAGTGCGTTCCCCATGTCGTAGGTACTC
+
=?@@@@BAA@5999/9@ABCBBBB8:;BBB
@HQ5WU:00455:00581
ACGAGTGCGTTCCCCATGTCGTAGGTACTC
+
>>=?ABBAAC@BCE:CCCCCC?@@5:<<AB
@HQ5WU:00462:00597
ACGAGTGCGTTCCCATGTCGTAGGTACTC
+
BBA@@A==>@59914::::999B?A>@<=
@HQ5WU:00465:00584
AGCACTGTAGCTGTCACTAGTTACTTGT
+
ACBA<<=CBBBCCCBBBAA:;8;C@=89
@HQ5WU:00482:00565
TAATATCAGCCTCGCCATGACGAAGGTATTCC
+
9;?BCCFEDB?ACBB@BBBBC998;>==@=A5
@HQ5WU:00487:00579
AGCACTGTAGCTGTCACTAGTTACTTGT
+
999A=A?=AA@@BAA@@9999699959=
@HQ5WU:00488:00552
ACGAGTGCGTTCCCCATGTCGTAGGTACTC
+
@@CBBCCCBB;?==6A;;;CDCCD@C<D@C
@HQ5WU:00470:00637
ACGAGTGCGTTCCCCATGTCGTAGGTACTC
+
==<==@;;;A@BCD:I<><BBB@A<>9999
@HQ5WU:00477:00612
ACGAGTGCGTTCCCCATGTCGTAGGTACTC
+
BBC??@D?@@>BBB9CCCCCCF@@?BBCCC
@HQ5WU:00482:00626
ACGAGTGCGTTCCCCATGTCGTAGGTACTC
+
;;@999;ABAADCB:B<;<99>>@:AB@@@
@HQ5WU:00483:00648
ACGAGTGCGTTCCCCATGTCGTAGGTACTC
+
8@@@@@;;<@?CBC:DCCBA>887489999
@HQ5WU:00487:00618
ACGAGTGCGTTCCCCATGTCGTAGGTACTC
+
AAB??AECCD@CCC9EDBBBBB?;>@@@@@
@HQ5WU:00487:00649
CGTGTCTCTAGGCACAGGATTTTGTGTAGAG
+
BBCCCECC@@@>?A?9959999/9>>>9944
@HQ5WU:00488:00601
ACGAGTGCGTTCCCCATGTCGTAGGTACTC
+
?@BAAABB;;5444/9@@?AC<<;=@AAB@
@HQ5WU:00455:00672
ACGAGTGCGTTCCCCATGTCGTAGGTACTC
+
:;EBABCCCC?AAA9AAB?BBB?@=9;<BB
@HQ5WU:00459:00699
ACGAGTGCGTTCCCATGCTCGTAGGTACGTC
+
@>>9998844244-449994444424:4448
@HQ5WU:00465:00692
ACGAGTGCGTTCCCCATGTCGTAGGTACTC
+
?@B@AABADCACBC9CBBBA>>>>4899>D
@HQ5WU:00466:00683
ACGAGTGCGTTCCCCATGTCG
+
BA>@@BB@?@5999/9@BBBB
@HQ5WU:00467:00667
ACGAGTGCGTTCCCCATGTCGTAGGTACTC
+
9;;<;@@@??6999/9@AACBAAA@CBBBB
@HQ5WU:00472:00693
ACGAGTGCGTTCCCCATGTCGTAGGTACTC
+
=@:<<CABAB5;99/9@@BCAAAC@D><<C
@HQ5WU:00474:00654
TACTGAGCTACCACACACAGAAAGATTGGTGCTG
+
;:;;<@=>>995999444;888-443139931..
@HQ5WU:00480:00671
ACGAGTGCGTTCCCCATGTCGTAGGTACTC
+
@><@@@B@AB<BBC6A@@@@@9984899A@
@HQ5WU:00484:00656
ACGAGTGCGTTCCCCATGTCGTAGGTACTC
+
BBB;<<CDA>5999/99;<BBBBB?@<=<C
@HQ5WU:00484:00678
ACGAGTGCGTTCCCCATGTCGTAGGTACTC
+
@BB:<<GB@@5999,9>>>BBBBC>?@998
@HQ5WU:00485:00658
ACGAGTGCGTTCCCCATGTCGTAGGTACTC
+
41:11/6668899924999@?998488448
@HQ5WU:00485:00698
ATGAGTGCGTTC
+
>@CBBBCBCC59
@HQ5WU:00491:00682
ACGAGTGCGTTCCCCATGTCGTAGGTACTC
+
:;C;:<NCBC7;99/9=@@CCCDD@C@@@C
@HQ5WU:00492:00668
ACGAGTGCGTTCCCCATGTCGTAGGTACTC
+
9;;CCCCBBBAEEE9AABBBB@AD7:<<<@
@HQ5WU:00497:00653
TGATACGTCTCCTTCCTTAGTTACTTCAG
+
BBB@;<<<<9@@B:>:9?@9;:<AABBB;
@HQ5WU:00454:00710
ACGAGTGCGTTCCCCATGTCGTAGGTACTC
+
?@B99<CB@@5999/9?>@BBBBC@C;<>A
@HQ5WU:00457:00740
TACTGAGCTACACACACAGAAAGATTGGT
+
A@@@BBBCBA99999944444-4431313
@HQ5WU:00469:00738
ACGAGTGCGTTCCCCATGTCGTAGGTACTC
+
BBBA?AA@AD@CCC:CAAADCB?>;?@;;9
@HQ5WU:00474:00718
ACGAGTGCGTTCCCCATGTCGTAGGTACTC
+
=@;<<A@AAD@CDC9CCDCCB@@><89999
@HQ5WU:00474:00738
ACGAGTGCGTTCCCCATGTCGTAGGTACTC
+
=BABBBAAAC@CCD9C<<<A@998489=@>
@HQ5WU:00480:00730
ACGAGTGCGTTCCCCATGTCGTAGGTACTC
+
>>C:<<BB@@=@@?6AA@@?CBBA@@@@@@
@HQ5WU:00481:00726
ACGAGTGCGTTCCCCATGTCGTAGGTACTCATCACCATCGA
+
BBABAB=9>?5999-9999DAA@@<?<<<BAABBA>@9888
@HQ5WU:00483:00747
ACGAGTGCGTTCCCCATGTCGTAGGTACTC
+
CC?=99;;9@<A@A7G<<;B?>>>489?@A
@HQ5WU:00484:00719
ACGAGTGCGTTCCCCATGTCGTAGGTACTC
+
BCABAA@ABB=A@A8AAB@BBBBA=A@@@B
@HQ5WU:00485:00725
ACGAGTGCGTTCCCCATGTCGTAGGTACTC
+
4;9;;<<<<G@CDC:DCBB@@488;89<@@
@HQ5WU:00488:00714
ACGAGTGCGTTCCCCATGTCGTAGGTACTC
+
:;CBEBBB@B=@@@6AABCCCCBA=@@@@A
@HQ5WU:00493:00702
ACGAGTGCGTTCCCCATGTCGTAGGTACTC
+
??A@@AB@@C5999/9@@>BCCCC@ABBBB
@HQ5WU:00455:00799
TAGTATCAGCCTCGCCATGAGAAGGTATTCC
+
A@A<;<CB@B?:89959;@@@D<C=<99<@6
@HQ5WU:00456:00772
ACGAGTGCGTTCCCCATGTCGTAGATA
+
BB>@BCBBBC=A@@6AAABB@@;=000
@HQ5WU:00458:00775
ACGAGTGCGTTCCCCATGTCGTAGGTATTC
+
BBC@@A<<=B@BCC7>=;@AB@A@@;<;A9
@HQ5WU:00465:00776
ACGAGTGCGTTCCCCATGTCGTAGGTACTC
+
9<DAAACCBB?BCC:CABBBBCCC?B<<<B
@HQ5WU:00466:00792
ACGAGTGCGTTCCCCATGTCGTAGGTACTC
+
:<DBBBBCBA9;;94;ABBBBCBC@C<<<D
@HQ5WU:00470:00789
ACTATGCGTCCCATGTCTAAGG
+
//////84444-4;411/-+-+
@HQ5WU:00474:00780
CGTGTCTCTAGGCACAGGATTTTGTGTAGAG
+
9;<<CB@@@9964==9424444,44444444
@HQ5WU:00475:00759
ACGAGTGCGTTCCCCATGTCG
+
=?@?AABBAB=@@@8AAABAB
@HQ5WU:00475:00787
ACGAGTGCGTTCCCCGATGTCGTAG
+
@>@998;//88222*,,,2;99444
@HQ5WU:00482:00787
CGTGTCTCTACGGCACATGGATT
+
<=AA?AB;:;>>:;///,,2,,,
@HQ5WU:00490:00776
ACGAGTGCGTTCCCCATGTCGTAGGTACTC
+
?@B99;@@@@5999/9@@ABABAC@BBBCB
@HQ5WU:00495:00786
ACGAGTGCGTTCCCCATGTCGTAGGTACTC
+
9;?@;9<;9=<BAC9GBBCGA@@?<;<<A@
@HQ5WU:00497:00779
ATCAGACACGGACACAGCAGAACACAC
+
>>AA;;;@A@>AABBBBC@@@=@@=<>
@HQ5WU:00497:00790
TCTCTATGCGCTTCCCACATGTCTGAAGTAC
+
44444444////,/85//4994////,///6
@HQ5WU:00451:00837
TCTCTATGCGCTCCCACATGTCTGAAGGTAC
+
84444444444444-444/8:1///,,*,0,
@HQ5WU:00459:00823
ACGAGTGCGTTCCCCATGTCGTAGGTACTTC
+
>?B99<CCCB=A@@6A9<<CCCDD@;<<C@A
@HQ5WU:00460:00812
ACGAGTGCGTTCCCCATGTCGTAGGTACTC
+
=?BA@A@A@C5999/9?>>ACH@A>A<<<B
@HQ5WU:00460:00838
ATCAGACACTCGGA
+
9..//,,,,,//,/
@HQ5WU:00465:00848
ACGAGTGCGTTCCCCATGTCGTAGGTACTC
+
?@B@>@@?>@5999/9@BCCCBBB@@AACA
@HQ5WU:00467:00830
ACGAGTGCGTTCCCCATGTCGTAGGTACTC
+
9;CA@ACC@;5999/9@C@BB<<;=:<<A>
@HQ5WU:00480:00834
ACGAGTGCGTTCCCCATGTCGTAGGTACTC
+
BBB;;<DCCC@BCC:F;<;CCCCE@C<==C
@HQ5WU:00483:00815
ACGAGTGCGTTCCCCATGTCGTAGGTACTC
+
CCBBBBDB@@@ACC:DBB==>998;89999
@HQ5WU:00485:00801
ACGAGTGCGTTCCCCATGTCGTAGGTACTC
+
BBB??@CCAC799;/9B@@@ABBA>;;;;;
@HQ5WU:00488:00838
ACGAGTGCGTTCCCCATGTCGTAGGTACTC
+
>A@C@@@@?>5999/9>>>A@@@B>B<;;A
@HQ5WU:00491:00847
ACGAGTGCGTTCCCCATGTCGTAGGTACTC
+
BBBBAB@???5999/9BB>>;9;7<899>>
@HQ5WU:00494:00836
TAGTATCAGCCTCGCCATGACGAAGGTA
+
:@@9444449<AAAA78911111,/,//
@HQ5WU:00496:00820
ACGAGTGCGTTCCCCATGTCGTAGGTACTC
+
@BB@AACCBC>AAB4;9@>>?997474444
@HQ5WU:00496:00832
ACGAGTGCGTTCCCATGCTCGTAGGTACGTC
+
9;@@>99999244-4;444444482444449
@HQ5WU:00452:00864
ACGAGTGCGTTCCCCATGTCGTAGGTACTC
+
49BB;<<;9@5999/9>?@ABAA@>;9<A@
@HQ5WU:00455:00860
ACGAGTGCGTTCCCCATGTCGTAGGTACTC
+
@BBCCCCA@@?ABB9CCCCBAB@C>@;<<A
@HQ5WU:00457:00883
AACGAGGTGCGTTCCCCATGTCGTAGGTATC
+
42/6//,//6687=99,4448488;B>7;9?
@HQ5WU:00459:00884
ACGAGTGCGTTCCCCATGTCGTAGGTACTC
+
98?>@@<;9=<=;@6A<<<AA>==;=1111
@HQ5WU:00459:00896
ACGAGTGCGTTCCCCATGTCGTAGGTACTC
+
AAA??@B@@C5999/99B@BEBB@@;;<A>
@HQ5WU:00460:00884
ACGAGTGCGTTCCCCATGTCGTAGGTACTC
+
=?@@@ACCCC@BBB9BAB@@AA;:6;@@@?
@HQ5WU:00462:00854
ACGAGTGCGTTCCCCATGTCGTAGGTACTC
+
>@CBBBBBBB@CCC9DCCBBB@@@@:;9>9
@HQ5WU:00464:00876
ACGAGTGCGTTCCCCATGTCGTAGGTATTC
+
9;A;;9@@@A?ADD9AAAA<<<DE@@AA<<
@HQ5WU:00466:00898
ACGAGTGCGTTCCCCATGTCGTAGGTACTC
+
9<@@@BBBBCACCB8A=BBBB?>>@@@@AB
@HQ5WU:00469:00886
ACGAGTGCGTTCCCCATGTCG
+
9<C;;<B@>>5999,9999@B
@HQ5WU:00473:00891
ACGAGTGCGTTCCCCATGTCGTAGGTACTC
+
9:C:9<@@?@6999,4?>>998885899A@
@HQ5WU:00474:00852
ACGAGTGCGTTCCCCATGTCGTAGGTACTC
+
BBBBBBBBBC@CBC:CBBAAAB?<<@AA@>
@HQ5WU:00480:00888
ACGAGTGCGTTCCCCATGTCGTAGGTACTC
+
?@A@?@BBBC>BBB9CBBDCBBAA@9;;BB
@HQ5WU:00485:00877
ACGAGTGCGTTCCCCATGTCGTAGGTACTC
+
BBBBBBBCBC?CCC:CCCBBBBBBB@?@@B
@HQ5WU:00486:00850
ACGAGTGCGTTCCCCATGTCGTAGGTACGGCTGAG
+
BBBBAAAAAA@CCC5<9@99999317444244///
@HQ5WU:00486:00873
ACGAGTGCGTTCCCCATGTCGTAGGTACTC
+
9;A@@ACBAA=@@@6AAABBEBBA@:;<A@
@HQ5WU:00488:00869
ACGAGTGCGTTCCCCATGTCGTAGGTACTC
+
BBB??@BBBCACDC:CBCBBCBBA?>@@B?
@HQ5WU:00451:00928
CGTGTCTCTACGGCACATGGATTTTGTG
+
@@BBB@@=@1//7/,////5////*///
@HQ5WU:00452:00949
ACGAGTGCGTTCCCCATGTCGTAGGTACTC
+
49B@;<<A@@69<</9AABBAB@C@B<==B
@HQ5WU:00455:00924
ACGAGTGCGTTCCCCATGTCGTAGGTACTC
+
>@BBBBCA?@5999/9?>@CDCCC@CAAAB
@HQ5WU:00456:00922
ACGAGTGCGTTC
+
BBBAAABBBD@D
@HQ5WU:00460:00928
ACGAGTGCGTTCCCCATGTCGTAGGTACTC
+
99:94999>@8===6=ABBCBLCC?B<=<@
@HQ5WU:00466:00924
TAGTATCAGCCTCGCCATGACGAAGGTATTCC
+
489494499;?@>9424444499=??@?;892
@HQ5WU:00468:00912
ACGAGTGCGTTCCCCATGTCGTAGGTACTC
+
BBBABABBBC=A@A8A?AACCHBA?ABBA=
@HQ5WU:00469:00933
ACGAGTGCGTTCCCCATGTCGTAGGTACTC
+
AA???ABCBC@BBB8BA=@BBCBA?CBBBC
@HQ5WU:00471:00931
ACGAGTGCGTTCCCCATGTCGTAGGTACTC
+
?@CBBBCCAC5999/9999ABBCCIG=<=E
@HQ5WU:00472:00942
ACGAGTGCGTTCCCCATGTCGTAGGTACTC
+
9;A@@@A@9959>>4BAAAA@998489498
@HQ5WU:00474:00934
ACGAGTGCGTTCCCCATGTCGTAGGTACTC
+
994444449=<AAC9::BCCBBBA?BDAA@
@HQ5WU:00476:00906
ACGAGTGCGTTCCCCATGTCGTAGGTACTC
+
BBBBBBBCBC799949AABCCCBC@?9<<D
@HQ5WU:00476:00920
ACGAGTGCGTTCCCCATGTCGTAGGTACTC
+
BBCBAAC>;=2444/9>>>CCAAA>@ACCB
@HQ5WU:00479:00914
ACGAGTGGCGTTCCCCATGTCGTAGGTACTC
+
81:11//,///,444,4;9/////.,.////
@HQ5WU:00481:00936
ACGAGTGCGTTCCCCATGTCGTAGGTACTC
+
=@:;;ABBBL@EEE:DCCBCA>?B5:;@@@
@HQ5WU:00484:00925
ACGAGTGCGTTCCCCATGTCGTAGGTACTC
+
@@A@@ACCCC@ECC:C:;;BC@@@@@AACB
@HQ5WU:00487:00931
ACGAGTGCGTTCCCCATGTCGTAGGTACTC
+
@??BC;<;>>5999-9BAABB@>?47;<<@
@HQ5WU:00487:00943
ACGAGTGCGTTCCCCATGTCGTAGGTACTC
+
AAAABBB@@>5999/9BAABBBBA@@@ABB
@HQ5WU:00490:00948
ACGAGTGCGTTCCCCATGTCGTAGGTACTC
+
=>?=@@B@AABEJE:E<<;CHB?A?:;<CB
@HQ5WU:00494:00948
ACGAGTGCGTTC
+
ABA??ABCBC?B
@HQ5WU:00498:00941
ACGAGTGCGTTCCCCATGTCGTAGGTACTC
+
?@C;:<CCCC@CCD:C@??BCB@B?@@AAB
@HQ5WU:00499:00910
ACGAGTGCGTTCCCCATGTCGTAGGTACTCA
+
9:CCBBBCA=5444/9@@ABB@@?=;<<>>>
@HQ5WU:00456:00994
ACGAGTGCGTTCCCCATGTCGTAGGTACTC
+
EC@BAC?@>@5999/9@@ACC<<;=;<=CA
@HQ5WU:00463:00973
ACGAGTGCGTTCCCCATGTCGTAGGTACTC
+
==@:9<BA998<AA7DEDDCC<;;@;;9@>
@HQ5WU:00471:00950
ATATCGCGAGGGTATGGAAGACTCTATAGAAG
+
889@@ABCCCDBBB=@=@898473380<0,*,
@HQ5WU:00476:00996
ACGAGTGCGTTCCCCATGTCGTAGGTACTC
+
;B@ABC;<@HACCD7><;BB=@@?174444
@HQ5WU:00478:00990
ACGAGTGCGTTCCCCATGTCGTAGGTACTC
+
AAABBCB@??2444/9@DCCCCCC@BBAAA
@HQ5WU:00478:00994
ACGAGGTGCGTTCCCCATGTCGTAGGTACTC
+
-/8//,9>9998999,44=94444773444:
@HQ5WU:00483:00985
ACGAGTGCGTTCCCCATGTCGTAGGTACTC
+
AABBBBB?@>7;;;4;BCCCCBCC<9;;C>
@HQ5WU:00486:00986
ACGAGTGCGTTCCCCATGTCGTAGGTAACTC
+
C<<@CCAA@>;>>>4?@AA@>=;:;01,//6
@HQ5WU:00487:00990
TCTCTATGCGCTCCACATGTCTAAGGTA
+
C@=@<949@999959@@>>==9969594
@HQ5WU:00488:00999
AGCACTGTAGCTGTCACTAGTTACTTGTG
+
8444444499=ACB<<<;;<C@BBC@;99
@HQ5WU:00489:00982
ACGAGTGCGTTCCCCATGTCGTAGGTACTC
+
@@A@AACCCC@BCC:CABA?=48;489999
@HQ5WU:00456:01014
ACGAGTGCGTTCCCCATGTCGTAGGTACTC
+
9<CBDCCC@;2444/9??ABBBBA57;@@?
@HQ5WU:00457:01004
ACGAGTGCGTTCCCCATGTCGTAGGTACTC
+
;;?C998>>>;=??/<;BCCCCCCB:;<;9
@HQ5WU:00459:01018
ACGAGTGCGTTCCCCATGTCGTAGGTACTC
+
BBBAAADBA;6999/9@?4////.,.////
@HQ5WU:00459:01030
ACGAGTGCGTTCCCCATGTCGTAGGTACTC
+
?@BA9;<CCC@CCC:CBBABB???;@;<<B
@HQ5WU:00470:01016
ACGAGTGCGTTCCCCATGTCGTAGGTACTC
+
=>>@@CCBCC2444/9>@ABCCBB9;<ABA
@HQ5WU:00479:01033
ACGAGTGCGTTCCCCATGTCGTAGGTACTC
+
4;C@@AACCDACCC9DA@?BCBBB=>;<;@
@HQ5WU:00480:01023
ACGAGTGCGTTCCCCATGTCGTAGGTACTC
+
@@C?@@BCBA>AAA9BABBBECBB@B9<;C
@HQ5WU:00481:01040
ACGAGTGCGTTCCCCATGTCGTAGGTACTC
+
99>>>@A>>>;?>>4B??>@@@AB@C=<=B
@HQ5WU:00485:01043
ACGAGTGCGTTCCCCATGTCGTAGGTACTC
+
9<C@AACCBB=@??8AAAAABBBB?A@@@C
@HQ5WU:00493:01022
ACGAGTGCGTTCCCCATGTCGTAGGTACTC
+
9;?A@@A@>@5<9<49?A@BBBBC@;<==B
@HQ5WU:00493:01035
ACGAGGCGTTCCCCATGTCGTAGGTACTC
+
?@BBB?B?;2444/9A>@BCCCC>@;<<A
@HQ5WU:00451:01063
ACGAGTGCGTTCCCCATGTCGTAGGTACTC
+
BBB::;CDCC@DHH9AA@A??8884899A9
@HQ5WU:00453:01064
ACGAGTGCGTTCCCCATGTCGTAGGTACTC
+
B?<99<BAAB=@@@6AAABBBBBB>:;<B@
@HQ5WU:00454:01050
ACGAGTGCGTTCCCCATGTCGTAGGTACTC
+
:;;;;@>@?@6999-9?>=>844373449:
@HQ5WU:00457:01066
ACGAGTGCGTTCCCCATGTCGTAGGTACTC
+
BB?:9<BAAA=A@A6A>B>?ABBB>@@@@B
@HQ5WU:00458:01059
ACGAGTGCGTTCCCCATGTCGTAGGTACTC
+
@<;111:777,4441:4;<CBA@B6899@9
@HQ5WU:00461:01068
ACGAGGTGCGTTCCCCATGTCGTAGGTACT
+
99899598449:A;A1:999478649.//0
@HQ5WU:00462:01068
ACGAGTGCGTTCCCCATGTCGTAGGTACTC
+
?:;;AA<<9CBDCD:IA@<;;998;89894
@HQ5WU:00467:01070
ACGAGTGCGTTCCCCATGTCGTAGGTACTC
+
=B?@@BAA?@5999/9999ABAAB??@<<9
@HQ5WU:00487:01080
ACGAGTGCGTTCCCCATGTCGTAGGTACTC
+
49>;;;BBAB=@@@6A>@@BDBBBD;=<<8
@HQ5WU:00497:01096
ACGAGTGCGTTCCCCATGTCGTAGGTACTC
+
ACABBBBBCD@DDD:EBBBBB9;;<899@>
@HQ5WU:00476:01102
ACGAGTGCGTTCCCCATGTCGTAGGTACTC
+
41611/6666,444,49>>AB@@?;>9999
@HQ5WU:00478:01105
ACGAGGTGCGTTCCCCATGTCGTAGGTACTC
+
4989924;;;@5999,4?@@ACBBAACCAAC
@HQ5WU:00484:01104
ACGAGTGCGTTCCCCATGTCGTAGGTACTC
+
BBB@?ACCBC7;99/9?ABCCBCC?9;<BC
@HQ5WU:00487:01111
ACGAGTGCGTTCCCCATGTCGTAGGTATC
+
,,6664449959@@4@9999849799=>>
@HQ5WU:00491:01123
ACGAGTGCGTTCCCCATGTCGTAGGTACTC
+
??B@@ACCBC7;99/9AABBCCCC@A9<;C
@HQ5WU:00498:01121
ACGAGTGCGTTCCCCATGTCGTAGGTACTC
+
81:221>:A>;@@@6A;<<CCCBB?;<<<B
@HQ5WU:00497:01150
ATCAGACACACGGACCACCAC
+
@;74449449>=9;=2/,*,,
@HQ5WU:00501:00006
ACGAGTGCGTTCCCCATGTCGTAGGTACTC
+
9<CC<<=ECC@ECC8A@>>>9998;>>>B9
@HQ5WU:00505:00039
TAGTAATCAGCCTTCCGCCATG
+
////6,//,66,/,/,//74//
@HQ5WU:00506:00027
ACGAGTGCGTTCCCCATGTCGTAGGTACTC
+
<BABAB@@@@;>>?4@99<BB<9;=899>>
@HQ5WU:00526:00020
ACGAGTGCGTTCCCCATGTCGTAGGTACTC
+
BBCABBDBA;2994/9@ABBCCNC@C;=<A
@HQ5WU:00528:00031
ACGAGTGCGTTCCCCATGTCGTAGGTACTC
+
BBA@@@B@>>5999/9@ABCCCCD??@AAB
@HQ5WU:00532:00040
ACGAGTGCGTTCCCCATGTCGTAGGTACTC
+
>>ABBB@>>@6999/9B@CJDCBABCC;<;
@HQ5WU:00533:00043
ACGAGTGCGTTCCCCATGTCGTAGGTACTC
+
948484988=;999,9;@@CCBBB?;<9CB
@HQ5WU:00534:00032
ACGAGTGCGTTCCCCATGTCGTAGGTACTC
+
?@A::<CCA@8;99/9911;11/43.//94
@HQ5WU:00535:00012
ACGAGTGCGTTCCCATGTCGTAGGTACTC
+
ABCCGCA@@@599144449:887:7==AB
@HQ5WU:00536:00030
ACGAGTGCGTTCCCCATGTCGTAGGTACTC
+
4;@;;<@>?A5999/<AACCCBBB?:;;A>
@HQ5WU:00537:00032
ACGAGTGCGTTCCCATGTCGTAGGTACTC
+
9;@@@@@?9969914;944@>977;@>@@
@HQ5WU:00539:00006
ACGAGTGCGTTCCCCATGTCGTAGGTACTC
+
89?>9<999C5999,499>AC@@??;<<A9
@HQ5WU:00541:00031
ACGAGTGCGTTCCCCATGTCGTAGGTACTC
+
9<C@@ABA>@5999/9>BACCBBA?@@@@@
@HQ5WU:00502:00070
ACGAGTGCGTTCCCCATGTCGTAGGTACTC
+
@@@BBB@@@@599<499AAAB;;:<898@>
@HQ5WU:00514:00061
ACGAGTGCGTTCCCCTGTCGTAGGTACTC
+
@@B@@ACCBC=???8@DCBE@@@>;;;BA
@HQ5WU:00524:00084
ACGAGTGCGTTCCCCATGTCGTAGGTACTC
+
:<CDBBBCCB7;;;5;ABBBCBBC@?@A@C
@HQ5WU:00528:00057
ACGAGTGCGTTCCCCATGTCGTAGGTACTC
+
BBA@@ACCCB=?==6A;9;BB;;;9;<>A>
@HQ5WU:00528:00059
CTCTATGCGCTCCACATGTCTGAAGTAC
+
,,,,,/494;;CABBE;8;8,,,*,,,2
@HQ5WU:00536:00091
TGATAGTCTCCTCCTTAGTTACTTCAG
+
?@;;9::6,,*,,*,2,,,0///,///
@HQ5WU:00542:00069
ACGAGTGCGTTCCCCATGTCGTAGGTACTC
+
?@CCBBB@?@6999/9B@@ACBBB@BCCCE
@HQ5WU:00544:00051
TCCCCATGTCGTAGGTACTC
+
>>>@4@;<=CECCC>@<<=E
@HQ5WU:00546:00055
ATATCGCGAGGGTATGGAAGACTCTATAGA
+
48948>44444-4?=B?CBCB><<;>=>7:
@HQ5WU:00546:00062
ACGAGTGCGTTCCCCATGTTCGTAGGTACTC
+
:<CBBCCC@;2444/9@CC@CCCCC@ACCBB
@HQ5WU:00505:00113
ACGAGTGCGTTCCCCATGTCGTAGGTACTC
+
;?BBBCBCAA5;;;4<BBCCCCCC@B9;;B
@HQ5WU:00505:00147
ACGAGTGCGTTCCCCATGTCGTAGGTACTC
+
BBCABBB@;;2444/9@ACDCBBB@B==8;
@HQ5WU:00509:00124
ACGAGTGCGTTCCCCATGTCGTAGGTACTC
+
BBBBCBBBBB=??=8AB@AADBBB@>>@?@
@HQ5WU:00510:00110
ACGAGGTGCGTTCCCCATGTCGTAGGTACTC
+
41111,/66//,444,44;;;BBA@=>>999
@HQ5WU:00513:00126
ACGAGTGCGTTCCCCATGTCGTAGGTACTC
+
??BBABBBA?7;;;4<ABBCCCCE@>9<<C
@HQ5WU:00517:00105
ACGAGTGCGTTCCCCATGTCGTAGGTACTC
+
CBBCAAACCB=@@@8AAABBCBCB?;<<AA
@HQ5WU:00517:00107
ATATCGCGAGGGTATGGAAGACTCTATA
+
@@;<;C@B99919@@@?C@DCCCCAB?A
@HQ5WU:00520:00141
ACGAGTGCGTTCCCCATGTCGTAGGTACTC
+
==;99;<@@CBDKK9DCCBAA9;8;>>>>>
@HQ5WU:00534:00108
ACGAGTGCGTTCCCCATGTCGTAGGTACTC
+
9<CAAABCCC=A@@8AAA=BABBB?ABBBB
@HQ5WU:00537:00134
TACTGAGCTACCACACAC
+
:9;899944448///,,*
@HQ5WU:00541:00121
ACGAGTGCGTTCCCCA
+
BBBCABB@>C5999/9
@HQ5WU:00542:00109
ACGAGTGCGTTCCCCATGTCGTAGGTACTC
+
9;?@@@A>>>;>>@6ABCCCCCCC@>?ACB
@HQ5WU:00546:00141
ACGAGTGCGTTCCCCATGTCGTAGGTACTC
+
@ACCCCCCBB=??=8==@ACDCCC?A;<<B
@HQ5WU:00503:00165
ACGAGTGCGTTCCCCATGTCGTAGGTACTC
+
ABBAABB@??5999/9?BCCCDGG@@<<<A
@HQ5WU:00505:00196
ACGAGTGCGTTCCCCATGTCGTAGGTACTC
+
@ACBABBBBB?BAA7C;<<DFECC@BBAAA
@HQ5WU:00507:00166
ACGAGTGCGTTCCCCATGTCGTAGGTACTC
+
9;AB@@@@??;>>>/9999?9998;898>4
@HQ5WU:00507:00190
TGATACGTCTCCTTCCTTAGTTACTTCAG
+
BBBBAAABAAB?A=?=?=>;;:=BBACC=
@HQ5WU:00508:00163
ACGAGTGCGTTCCCCATGTCGTAGGTACTC
+
AABBBBBBAC5;;;/9D=9=9443134444
@HQ5WU:00508:00166
ACGAGTGCGTTCCCCATGTCGTAGGTACTC
+
AABAABCDBB?BA=6?9;;BBBAC@BAAAC
@HQ5WU:00511:00192
ACGCTCGTACCATGCCCAGGTACAGGAGA
+
CB7;9A999924;444-498889998944
@HQ5WU:00519:00186
ACGAGTGCGTTCCCCATGTCGTAGGTACTC
+
99?AABA@>?5999,94>>C99:B@CGDB=
@HQ5WU:00519:00198
ACGAGTGCGTTCCCCATGTCGTAGGTACTC
+
A?><;<B>>>=@>>6A@@@CBCBCA:<<AC
@HQ5WU:00520:00159
ACGAGTGCGTTCCCCATGTCGTAGGTACTC
+
@BBCF@ACCB=@@@6?>>9;<997484494
@HQ5WU:00526:00189
ACGAGTGCGTTCCCCATGTCGTAGGTACTC
+
9<;CCCBBBB>BBB9BCCDCCCBC@??@C@
@HQ5WU:00529:00179
ACGAGTGCGTTCCCCATGTCGTAGGTACT
+
9<AA@@@B@@=ACC:FBBBCDB@;<7899
@HQ5WU:00530:00184
ACGAGTGCGTTCCCCATGTCGTAGGTACTC
+
9;A<;<<CBC@BCD:DCBBBBBDC@B9;;C
@HQ5WU:00532:00176
TACTGAGCTACACACACAGAAAGATTGGTGCT
+
9;;;A@A1111///444;::::8877896654
@HQ5WU:00542:00177
ACGAGTGCGTTCCCCATGTCGTAGGTACTC
+
BBAB@A@BA@7;99/9>>@BC;;;?A@@@B
@HQ5WU:00543:00195
TCTCTATGCGCTCCACATGTCTAAGGT
+
@<<>GDCBCCCA@>ADCBCBBCB@C?B
@HQ5WU:00546:00152
ACGAGTGCGTTCCCCATGTCGTAGGTACTC
+
9<C<;<CCBC?DDC:DAAABBBBB@C;<<C
@HQ5WU:00546:00173
ACGAGTGCGTTCCCCATTCGTAGGTACTC
+
41<11////8599924969A@@AB?A@AA
@HQ5WU:00547:00171
ATCAGACACGGACACAGCAGAACACACA
+
:;@BAAA;<9699:?::444969A>>>:
@HQ5WU:00548:00179
ACGAGTGCGTTCCCCATGTCGTAGGGTACTC
+
?@BBABBC892444,9@@@@AAA@C>CCCBB
@HQ5WU:00504:00211
ACGAGTGCGTTCCCCATGTCGTAGGTACTC
+
=@CB??@@??5999/9@A@AB@@@??@@@@
@HQ5WU:00506:00215
TACTGAGCTACCACACAT
+
9;848>@4444244/2,*
@HQ5WU:00506:00220
ACGAGTGCGTTCCCCATGTCGTAGGTACTC
+
>A=@ACCA@C5444/9@@ABCBBA?BB;;;
@HQ5WU:00518:00202
ACGAGTGCGTTCCCCATGTCGTAGGTACTC
+
@ABB9;<A@@6999/999<BCDCC@E<<<B
@HQ5WU:00522:00224
ACGAGTGCGCCCCATGTCGTAGGTACTC
+
@@@BA@@?9844,9@@@BBCCC?:;<B9
@HQ5WU:00524:00234
ACGAGTGCGTTCCCCATGTCGTAGGTACTC
+
9;A@@AACAB=AAA8ABBBBCBBC?A?@>C
@HQ5WU:00527:00206
ACGAGTGCGTTCCCCATGTCGTAGGTACTC
+
9;B<;<BBA@;@>@4<<@BC@;;;7899A@
@HQ5WU:00527:00216
ACGAGTGCGTTTCCCATGTCGTAGGTACTC
+
9<ABBBCCCBA@AA@C=@@BBBBB@B?@@C
@HQ5WU:00534:00216
ACGAGTGCGTTCCCCATGTCGTAGGTACTC
+
9;;C<<=FB@5999/9@BCNBBCD@A:<;C
@HQ5WU:00537:00216
TGATACGTCTCCTTCCTTAGTTACTTCAGT
+
>>?A999A111-/,/777:??;>>7566/1
@HQ5WU:00538:00225
ACGAGTGCGTTCCCCATGTCGTAGGTACTC
+
9:@@@@ABBC@CCC9AABBAAAA@=?@ABA
@HQ5WU:00544:00210
ACGAGTGCGTTCCCCATGTCGTAGGTACT
+
?B@ABBBCAC7;;;5<BCBBC@8<77899
@HQ5WU:00544:00249
ACGAGTGCGTTCCCCATGTCGTAGGTACTC
+
ABBB@?@CAB=@@@6AACDBB@BB@B:;:@
@HQ5WU:00546:00217
AACGAGTGCGTTCCCCATGTCGT
+
1,/.//;94996999,44/,,,,
@HQ5WU:00547:00232
CGTGTCTCTACGGCACAGGATTTTGTGTAGAG
+
=A@>>B?111//7:?99;:4444,44444499
@HQ5WU:00549:00215
ACGAGTGCGTTCCCCATGTCGTAGGTACTC
+
@A>@@@@A@@=@CC4==BBAA;;;=>>@@9
@HQ5WU:00513:00264
ACGAGTGCGTTCCCCATGTCGTAGGTACTC
+
?@C::<CA?C5999/9ABBCCCDC@BBCCC
@HQ5WU:00514:00295
ACGAGGTGCGTTCCCCATGTCGTAGGTACTC
+
498992894;9AHFC9B?=11<111,0//;;
@HQ5WU:00515:00291
ACGAGTGCGTTCCCCATGTCGTAGGTACTC
+
>@B@@@BCCC?BBB9BABBCCC@@=@BBBB
@HQ5WU:00521:00283
ACGAGTGCGTTCCCCATGTCGTAGGTACTC
+
@@B@@ACCBCACDD:CBBBBBBBB@@AACA
@HQ5WU:00525:00266
ACGAGTGCGTTCCCATGTCGTAGGTACTC
+
@??@@A>>99244-44444444313@444
@HQ5WU:00535:00268
ACGAGTGCGTTCCCCATGTCGTAGGTACTC
+
??A@@ABBCC5494/9@@ACCDBB?AAAAC
@HQ5WU:00536:00275
ACGAGTGCGTTCCCCATGTCGTAGGTACTC
+
>AACCCABACACCC9CCCCCCBBA??@@@>
@HQ5WU:00506:00315
ACGAGTGCGTTCCCCATGTCGTAGGTACTC
+
??8<;BCB@@;@>=4AAABCC@@@8:<AAC
@HQ5WU:00507:00310
TGATACGTCTCCTC
+
4444444;,**)**
@HQ5WU:00518:00305
ACGAGTGCGTTCCCCATGTCGTAGGTACTC
+
?@CB<<=HCF5<<</9@@ABBBBB<?@@@>
@HQ5WU:00526:00310
ACGAGTGCGTTCCCCATGTCGTAGGTACTC
+
@ACA@@@@9959??4BBCAB@9984884:;
@HQ5WU:00526:00338
ACGAGTGCGTTCCCCATGTCGTAGGTACTC
+
??BB@AACDN@CCC9CCCCCCBB@?;=;;;
@HQ5WU:00541:00325
ACGAGTGCGTTCCCCATGTCGTAGGTACTC
+
CB=?@@<<9?@CCD9==CGBD99;5899A@
@HQ5WU:00541:00348
ACGAGTGCGTTCCCCATGTCGTAGGTACTC
+
BBBBC@@@>@5999/99BBBBA;87899@?
@HQ5WU:00506:00397
AGAGTGCGTTCCCCATGTCGTAGGTACTC
+
@@CCCB>@@5944/9@ABCCCCC@A@AAC
@HQ5WU:00526:00398
ACGAGTGCGTTCCCCATGCGTAGGTACTC
+
BBB?>@;99A5999/9>BB<<<B@BCCCC
@HQ5WU:00528:00359
ACGAGTGCGTTCCCCATGTCGTAGGTACTC
+
=@ABBBBBBC@CCC:EBBBBB;;;@@@BA@
@HQ5WU:00531:00377
ACGAGTGCGTTCCCCATGTCGTAGGTACTC
+
>>?@>?>@;<:<BE:ECC><;;10,01/:6
@HQ5WU:00535:00352
ACGAGTGCGTTCCCCATGTCGTAGGTACTC
+
BBB??@CBA;6944/9?=@@CCBC@C;<<D
@HQ5WU:00536:00368
TACTGAGCTACCACACACAGAAAGATTGGTGC
+
BAB?=999948294449444;;-447777776
@HQ5WU:00502:00407
ACGAGTGCGTTCCCCATGTCGTAGGTACTC
+
?@B99;B@>>=@@@6ACCCCCCBB?A@AAC
@HQ5WU:00512:00422
ACGAGTGCGTTCCCCATGTCGTAGGTACTC
+
=?=@@BBBBC=@@@8A;;;GCCBC@D;?=B
@HQ5WU:00512:00447
ACGAGTGCGTTCCCCATGTCGTAGGGTACTC
+
??;B?B@@>@5999/999B@B;<;?:?@ABA
@HQ5WU:00530:00406
ACGAGTGCGTTCCCACTGTCGT
+
4444444449244-444444//
@HQ5WU:00542:00431
ACGAGTGCGTTCCCCATGTCGTAGGTACTC
+
9<BBBCA@@C>BBB9BBBCCFBBA@CCCCC
@HQ5WU:00548:00442
ACGAGTGCGTTCCCCATGTCGTAGGTACTC
+
AB@@@>9;;@>ADC9C<;<@9998484494
@HQ5WU:00500:00473
CGTGTCTCTAGGCACAGGATTTGTGTAGAGG
+
99;@BCCCCEEBD==9;:4491449444::9
@HQ5WU:00508:00477
ACGAGTGCGTTCCCCATGTCGTAGGTACTC
+
@A@:;<;99>=@BC9DCCBBB@??<?@@A@
@HQ5WU:00512:00490
ACGAGTGCGTTCCCGATGTCGTAGGTACTC
+
49=944988=599-44:9999944234444
@HQ5WU:00512:00499
ACGAGTGCGTTCCCCATGTCGTAGGTACTC
+
?@@;;<DCCC@CCC:F;;;BCCCC@C<==C
@HQ5WU:00514:00488
ACGAGTGCGTTCCCCATGTCGTAGGTACTC
+
8@@BBB<<=C@CCC9BAABBBB@A@;;=AB
@HQ5WU:00527:00465
TAGTATCAGCCTCGCCATGACGAAAGGTATTCC
+
??A;9<GDA?@BAAB>A>>?>999-42444242
@HQ5WU:00528:00492
ACGAGTGCGTTC
+
89@;;<CCDC@B
@HQ5WU:00533:00486
ACGAGTGCGTTCCCCATGTCGTAGGTACTC
+
?@@BACCCCCBCCD9EBCBB@@A>5898>>
@HQ5WU:00533:00489
TCTCTATGCGCTCCACATGTCTAAGGTA
+
?<<<A@AA@@A897<CC@ABB<<8=A@@
@HQ5WU:00538:00484
ACGAGTGCGTTCCCCATGTCGTAGGTACTC
+
?@C@@AACDDACCC9AABA?@@@@6:<AB@
@HQ5WU:00541:00473
ACGAGTGCGTTCCCCATGTCGTAGGTACTC
+
9<:@@A@@>A6999499A@AA;<:7;;@CC
@HQ5WU:00543:00498
TCTCTATGCGCTCCACATGTCTAAGGT
+
BBCC@@ACCCEBB@A::;BA?9959<9
@HQ5WU:00547:00484
ACGAGTGCGCCCCATGTCGTAGGTACTC
+
9;A@>?>>>@AA8BDDCCC;;;8899@@
@HQ5WU:00549:00499
ACGAGTGCTTCCCCATGTCGTAGGTACTC
+
=>BB;;>ED@DCC9A@BAAA>>>;99994
@HQ5WU:00501:00533
ACGAGTGCGTTCCCCAGTCGTAGGTACTC
+
?@CBCDAABB@CCC9BCCCC99:?;;<BA
@HQ5WU:00503:00504
ACGAGTGCGTTCCCCATGTCGTAGGTACTC
+
8=>99=<@BC6;;;5;>CCCCCBB?B><<D
@HQ5WU:00505:00524
TGATAGTCTCCTTCCTTAGTTACT
+
4898444///,/,/,/76442444
@HQ5WU:00505:00529
TCTCTATGCGCTCCACATGTCTAAGGTA
+
@@@@DBAA@@@997<AA@@AB<969<>>
@HQ5WU:00506:00503
ACGAGTGCGTCCCATGCTCGTAGAC
+
8=794//////8:88;444449444
@HQ5WU:00507:00513
ACGAGTGCGTTCCCCATGTCGTAGGTACTC
+
AA@@AFCBBA@DCC9<<<CF;;;A;?@@B;
@HQ5WU:00509:00544
ACGAGTGCGTTCCCCATGTCGTAGGTACTC
+
@ACCBBBCBB>BAA9ACCBBBBBB?>?>=@
@HQ5WU:00512:00531
ACGAGTGCGTTCCCCATGTCGTAGGTACTC
+
??@86::1//,/885119===8@C@;=<BA
@HQ5WU:00514:00502
ACGAGTGCGTTCCCCATGTCGTAGGTACTC
+
9;BBBBBBA@8;9;/9@ABDCCFC@@9;;C
@HQ5WU:00515:00535
ACGAGTGCGTTCCCCATGTCGTAGGTACTC
+
9<CB<<=AAKBCCC7BBCBBBABC89;<B>
@HQ5WU:00516:00533
ACGAGTGCGTTCCCCATGTCGTAGGTACTC
+
?BABABBDCC?CHH:CCCBBDBAA?ABBCB
@HQ5WU:00518:00512
ACGAGTGCGTTCCCCATGTCGTAGGTACTC
+
?BABABBCCB=???8ABBDBBCCBAABBBB
@HQ5WU:00522:00508
ACGAGTGCGTTCCCCATGTCGTAGGTACTC
+
BBBA?AA@AAACCC9C;;;;;<@?BCCBCC
@HQ5WU:00522:00536
ACGAGTGCGTTCCCCATGTCGTAGGTACTC
+
?@CB@AACCC@EEE:CBBBBBBBB?>?;;;
@HQ5WU:00522:00541
ACGAGTGCGTTCCCCATGTCGTAGGTACTC
+
ABAAABBBCD@CCC:CCCCAB??<<?@@@>
@HQ5WU:00522:00542
ACGAGTGCGTTCCCCATGTCGTAGGTACTC
+
>>@>99994424;>6==@@@;;;@<?@@AA
@HQ5WU:00523:00529
ACGAGTGCGTTCCCCATGTCGTAGGTACTC
+
9<CCCCBB=@=>>@4@BACBCBCC@@@@>>
@HQ5WU:00525:00514
ACGAGTGCGTTCCCCATGTCGTAGGTACTC
+
BBBAAABBA;2444/9>@@GCCCD@C:<;B
@HQ5WU:00525:00523
ACGAGTGCGTTCCCCATGTCGTAGGTACTC
+
BBBBBBCCCB=?=94?>;;;CCCC?AAB@@
@HQ5WU:00527:00504
ACGAGTGCGTTCCCCATGTCGTAGGTAATC
+
?ACBAAABBB>BAA6A<<<AACBD?ABDCA
@HQ5WU:00529:00522
ACGAGTGCGTTCCCCATGTCGTAGGTACTC
+
BC?BABABAC@CDD9AACCCBA@><:;999
@HQ5WU:00529:00542
CGTGTCTCTACGGCACATGGATTTGTGTAG
+
4=>ABCC>>2/1://4444:444-4::444
@HQ5WU:00535:00503
ACGAGTGCGTTCCCCATGTCGTAGGTACTC
+
?@CAAABB@@5999/9>>>@@AAB?;<=CC
@HQ5WU:00541:00521
TCTCTATGCGCTCCCACATGTCTGAAGGTAC
+
84444444//////+//49;99444242499
@HQ5WU:00500:00565
ACGAGTGCGTTCCCCATGTCGTAGGTACTC
+
ABB@AACA?C5999/9BB@ABBBB>@@ABB
@HQ5WU:00502:00596
TACTGAGCTACACACACAGAAAGATTGGTG
+
BBBBBA@>;;;<>@AC=<=CC=ABB=?;>?
@HQ5WU:00508:00578
TACGTCTCCTTCCTTAGTTACTTCAGTGC
+
B;=>HCCB@C8<7<=@@B@BDCABBBCCC
@HQ5WU:00510:00553
ACGAGTGCGTTCCCCATGTCGTAGGTACTC
+
9;BBBBA@@C?A@A8AA@@CCBAA@@@@@@
@HQ5WU:00515:00589
ACGAGTGCGTTCCCCATGTCGTAGGTACTC
+
:<@FBB<;<B>BCC:IDECDD@AA<89999
@HQ5WU:00516:00588
ACGAGTGCGTTCCCCATGTCGTAGGTACTC
+
=@@@@BBBAB=@@A6AAABBB@??<:;<<@
@HQ5WU:00523:00579
ACGAGTGCGTTCCCCATGTCGTAGGTACTC
+
ACB@AACBAA=@>?4A@ABCCCCC@@@@@>
@HQ5WU:00535:00560
ACGAGTGCGTTCCCCATGTCGTAGGTACTC
+
?@BC@AACCCACCC:CDEBBBBBB@??ABB
@HQ5WU:00536:00599
ACGAGTGCGTTCCCCATGTCGTAGGTACTC
+
=@B@@@ABBC@CCC:CBBABBA?;?@@@@@
@HQ5WU:00538:00592
ACGAGTGCGTTCCCCATGTCGTAGGTACTC
+
9;B@@ACCCC@CCC:CBBBBBBBA@?A@>>
@HQ5WU:00540:00582
ACGAGTGCGTTCCCCATGTCGTAGGTACTC
+
9;@@@<=<AC@CED9B=B@@@;:;>;<<BA
@HQ5WU:00541:00577
ACGAGTGCGTTCTCCATGTCGTAGGTA
+
ABBBBBB@AA?BCD=<<BBBA@A@=@?
@HQ5WU:00541:00582
TACTGAGCTACCACACACAGAAAGATTGGTG
+
899449=444884444444444-44313133
@HQ5WU:00545:00558
ACGAGTGCGTTCCCCATGTCGTAGGTACTC
+
=?@BBA@@@A@CBC9GAABBB;;;7;<?A@
@HQ5WU:00502:00613
AGCACTTTAGCTGTCATTAGTTACTTGTG
+
9999444-44998999@==AA54377744
@HQ5WU:00503:00646
ACGAGTGCGTTCCCCATGTCGTAGGTACTC
+
=@@;9<CDCC?BBB7;;AB@@;;8<89999
@HQ5WU:00504:00623
ACGAGTGCGTTCCCCATGTCGTAGGTACTC
+
>?>@9;<AAA@DCD:FDDBBBA@>;;99>@
@HQ5WU:00507:00634
ATCAGACACTCGGACACAGCAGAACACACAG
+
83344/./////,//4446////5666664.
@HQ5WU:00514:00612
ACGAGTGCGTTCCCCATGTCGTAGGTACTC
+
=>>@@AA@@@5999/9?@?>9993488444
@HQ5WU:00514:00624
ACGAGTGCGTTCCCCATGTCGTAGGTACTC
+
9;A;;<AAAA?DCC9DCB@BB@??<:;<CB
@HQ5WU:00519:00637
ACGAGTGCGTTCCCCATGTCGTAGGTACTC
+
9;C<;<BCAA=ACB4<<<999;9?<74494
@HQ5WU:00525:00625
ACGAGTGCGTTCCCCATGTCGTAGGTACTC
+
==AA9;<B@@5999/9AAF>1110,0////
@HQ5WU:00533:00604
ACGAGTGCGTTCCCCATGTCGTAGGTACTC
+
BBB@??B@>@5999/9@@>AB@@?<:<<BA
@HQ5WU:00537:00603
ACGAGTGCGTTCCCCATGTCGTAGGTACTC
+
??B99;@BAA?CBB5>=BBBBBBBBBCCCC
@HQ5WU:00542:00641
ACGAGTGCGTTCCCTATGTCGTAGGTACTC
+
?@CC?@ABBC@CC>CDBCCBB?=;<:99@>
@HQ5WU:00547:00639
ACGAGTGCGTTCCCCATGTCGTAGGTACTC
+
9;CCBCCGBA2944/9>@>AA;;;=:99B>
@HQ5WU:00503:00669
ACGAGTGCGTTCCCCATGTCGTAGGTACTC
+
>?@@=>>>996;BB9HDCCCCCCD88<DCA
@HQ5WU:00504:00650
ATCAGACACGGACACAGCAGAACACAC
+
>;89944444<==AAAD??=@@B;;8>
@HQ5WU:00504:00699
ACGAGTGCGTTCCCCATGTCGTAGGTACTC
+
AA;@@@BBCC@CDC:FCCBB@@@>489<@?
@HQ5WU:00513:00664
TACTGAGCTACCACACACAGAAAGATTGGTGC
+
?=;99>>9944<9994444444-447131331
@HQ5WU:00513:00675
ACGAGTGCGTTCCCCATGTCGTAGGTACTC
+
??CBBBBBBB?AAA9BB;>A=9985898=4
@HQ5WU:00528:00669
ACGAGTGCGTTCCCCATGTCGTAGGTACTC
+
:<C;;>BBBC@ECC:CCC@@@AA>>;9<<9
@HQ5WU:00528:00677
ACGAGTGCGTTCCCCATGTCGTAGGTACTC
+
9<C@@AAAAC@ECC9DAAAACCCCBG;<<A
@HQ5WU:00530:00688
ACGAGTGCGTTCCCCATGTCGTAGGTACTC
+
?@B??@B@>@5999/9BAAA<;<A5899?>
@HQ5WU:00534:00662
ACGAGTGCGTTCCCCATGTCGTAGGTACTC
+
BBBBBBB?@C5999/9@@@BBBBB>@@ABA
@HQ5WU:00541:00695
ACGAGTGCGTTCCCCATGTCGTAGGTACTC
+
;<CBAAADCDDCDD9A@D@@;9;>;899>8
@HQ5WU:00548:00675
ACGAGTGCGTTCCCCCATGTCGTAGGTACTC
+
9;>>>>999>;>BBB0AABAAC@A@;;99>>
@HQ5WU:00549:00678
ACGAGTGCGTTCCCCATGTCGTAGGTACTC
+
9;B@@>AA;;:<CC:ICCCGCC@>=@@AAC
@HQ5WU:00502:00738
ACGAGTGCGTTCCCCATGTCGTAGGTACTC
+
@@BBBBBBBD?DBB9B:99BCBBB?BAAAC
@HQ5WU:00505:00743
ACGAGTGCGTTCCCCATGTCGTAGGTACTC
+
?@BBCBCCBB====6AA@@BCC@?>@BBCB
@HQ5WU:00512:00732
ACGCTCGTACCATGCCAGGTAGACAGGAGAC
+
9;998444499994424/78/..///,/664
@HQ5WU:00515:00749
ACGAGTGCGTTCCCCATGTCGTAGGTACTC
+
:;CCFA@BBD@BCB:CBBABBCAA?ABBBC
@HQ5WU:00523:00705
ACGAGTGCGTTCCATGTCGTAGGTACTC
+
@@CBAAABCC?A?BCCBB@@>>=899@9
@HQ5WU:00529:00701
ACGAGTGCGTTCCCCATGTCGTAGGTACTC
+
BB@:;<A@AC@CHH9DBBA@999?488498
@HQ5WU:00535:00733
ACGAGTGCGTTCCCCATGTCGTAGGTACTC
+
@B:<<BBB@@5999/9AB@@@A987;9;;@
@HQ5WU:00537:00742
TACTGAGCTACCACACACAGAAGATTG
+
9;;44;B////7//4//////,//.,3
@HQ5WU:00538:00716
ACGAGTGCGTTCCCCATGTCGTAGGTACTC
+
=?8999<@@@BCCE9BACCGCBB@>:999@
@HQ5WU:00500:00797
ACGAGTGCGTTCCCCATGTCGTAGGTACTC
+
AAAA;;<AA><=A=2?>499=8975:9>CA
@HQ5WU:00505:00779
ACGAGTGCGTTCCCCATGTCGTAGGTACTC
+
BBB99<DCBC8;99/999;BBBBC?A?D=D
@HQ5WU:00505:00787
ACGAGTGCGTTCCCCATGTCGTAGGTACTC
+
9;C@@@ACBB@BHDAF@@@BBB8778@@@A
@HQ5WU:00506:00798
TACTGAGCTACACACACAGAAAGATTGGT
+
<@@@@ACCB??>==;999>>><;<;?CAE
@HQ5WU:00511:00759
ACGAGTGCGTTCCCCATGTCGTAGGTACTC
+
@ABA@ABB>C5999/9B@>AB@@?<:99A@
@HQ5WU:00525:00753
ACGAGTGCGTTCCCCATGTCGTAGGTACTC
+
4=?99;ACBBDCEE:B<<;>?>>A<A;;;?
@HQ5WU:00526:00784
TATTGAGCTACACACACAG
+
BBB@BBBBABBB;:>AACC
@HQ5WU:00527:00787
ATGAGTGCGTTCCCCATGTCGTAGGTACTC
+
BB<:;<ABCCBEDE:CBBBBDC?B?@<<<C
@HQ5WU:00534:00763
AGCACTGTAGCTTCGTCACTAGTTACTTGT
+
99?844://///,/8877/////,444249
@HQ5WU:00540:00754
ACGAGGTGCGTTCCCCATGTCGTAGGTACTC
+
/////,4444924441:99>>9998;<?ACC
@HQ5WU:00541:00756
ATCAGACACGGACACAGCAGAACACAC
+
?@GC??@BBA<@9499@999A>AABBB
@HQ5WU:00541:00784
ACGAGTGCGTTCCCCATGTCGTAGGTACTC
+
BBBBBBBABB>AAA6AABBCCBBB=;<<CA
@HQ5WU:00546:00776
ACGAGTGCGTTCCCCATGTCGTAGGTACTC
+
9;BBBBBBBC>AAB9BBCCCBB@@=@@@@A
@HQ5WU:00546:00787
ACGAGTGCGTTCCCCATGTCGTAGGTACTC
+
AAABCBBAA?29994;ABBCCBBB@CAAAC
@HQ5WU:00548:00764
ACGAGTGCGTTCCCCATGTCGTAGGTACTC
+
9:@;;<BBCCDCCC:GCCBBBBA>?@@AA@
@HQ5WU:00549:00787
ACGAGTGCGTCCCGATGATCCGTAGTAT
+
94448666111:577/////,//////4
@HQ5WU:00503:00842
ACGAGTGCGTTCCCCATGTCGTAGGTACTC
+
BB@99<BA@@5999/999<BHCDFBC<=@D
@HQ5WU:00506:00806
ATATCGCGAGGGTATGGAAGACTCT
+
;;A@@CCBBEFB@<;8+-+,,,**,
@HQ5WU:00507:00816
ACGAGTGCGTTCCCCATGTCGTAGGTACTC
+
?A;99;@@@A>BBB9CBBBBB@??=?@@AA
@HQ5WU:00509:00840
ACGAGTGCGTTCCCCATGTCGTAGGTACTC
+
BB>A??@@>@5999/9>>@BB@@@?BBBBB
@HQ5WU:00512:00807
TACTATGCGTCCG
+
,,,0///;;//-1
@HQ5WU:00515:00845
ACGAGTGCGTTCCCCATGTCGTAGGTACTC
+
=BACBB@=>>2444/99ABCBBBD@@AACB
@HQ5WU:00517:00841
TCTCTATGCGCTCCACATGTCTAAGGTA
+
BAAACCBABBB@@7;<DAAABB@=@899
@HQ5WU:00521:00848
ACGAGTGCGTTCCCCATGTCGTAGGTACTC
+
:;AB@A@@@C5999-9@B@CCDCD?ABBBA
@HQ5WU:00523:00801
ACGAGTGCGTTCCCCATGTCGTAGGTAACTC
+
?@>;;<>?>@5999,44994///46./,///
@HQ5WU:00525:00801
ACGAGTGCGGTTC
+
CC>??ACA@<>59
@HQ5WU:00528:00807
ACGAGTGCGTTCCCATGTCGTAGGTACTC
+
?@CABBC;;;244-9=@@A;99;<?@;<9
@HQ5WU:00528:00820
ACGAGTGCGTTCCCCATGTCGTAGGTACTC
+
@CACCCB@>@5999/9>>?BBCAB?;<<AA
@HQ5WU:00540:00834
ACGAGTGCGTTCCCCATGTCGTAGGTACTC
+
?B@99<A@@@5999/9@@BCC@@?::;9<A
@HQ5WU:00501:00876
ACGAGTGCGTTCCCCATGTCGTAGTATC
+
?@CBBBCB>;2444/9999>?@988944
@HQ5WU:00501:00899
ACGAGTGCGTTCCCCATGTCGTAGGTACTC
+
?@B@?@ACA@8<;;4<BBBBCCCC?@<<<A
@HQ5WU:00502:00860
TGATACGTCTCCTTCCTTAGTTACTTCAGT
+
>?>9999944424:A242444244959??9
@HQ5WU:00503:00853
ACGAGTGCGTTCCCCATGTCGTAGGTACTC
+
BB???@@BAB=@AA8ABCCDDEBB?CBBBB
@HQ5WU:00503:00857
ACGAGTGCGTTCCCCATGTCGTAGGTACTC
+
AB@;;;;;>@5999/9999AA=<;901///
@HQ5WU:00503:00872
AGCACTGTAGCTCGTCACTAGTTACTTGTG
+
8444444/////////44449924492446
@HQ5WU:00514:00891
ACGAGTGCGTTC
+
9<BABACCCD?B
@HQ5WU:00516:00860
ACGAGTGCGTTCCCCATGTCGTAGGTACTC
+
=@@BBBBDBB=@@@4@@B@A@CCB8;=AB@
@HQ5WU:00519:00878
CGTGTCTCTAGGCACAGGATTTGTGTAG
+
CBCBBBCACBB@BBA?@<999-9AADAA
@HQ5WU:00519:00895
ACGAGTGCGTTCCCCATGTCGTAGGTACTC
+
49>999;;9ABDHH:E=><DB@@?=;<<<9
@HQ5WU:00520:00859
ACGAGTGCGTTCCCCATGTCGTAGGTACTC
+
BBBBBBBBB@?@BB9AABDBB@?@?B;<<@
@HQ5WU:00521:00892
TGATACGTCTCCTTTCCTTAGTTACTTCA
+
BBBCAA@EB@@7::7;=?@CCB?CDC@CC
@HQ5WU:00530:00894
ACGAGTGCGTTCCCCATGTCGTAGGTACTC
+
49>999>>9<9;BB9CFDCCC@A?;89999
@HQ5WU:00533:00858
ACGAGTGCGTTCCCCATGTCGTAGGTACTC
+
?A@BBDDCCC@ECE:CBBBCBCBA<>=@@@
@HQ5WU:00535:00856
ACGAGTGCGTTCCCCATGTCGTAGGTACTC
+
BBB@??;99F6999,4?@>AB;;8589944
@HQ5WU:00540:00853
ACGAGTGCGTTCCCCATGTCGTAGGTACTC
+
9;ABBA@@>@5999/9>?>?9993734444
@HQ5WU:00543:00878
ACGAGTGCGTTCCCCATGTCGTTAGGTACTC
+
9>?>>>>@@A5999/4=::11/,/.,./14=
@HQ5WU:00544:00862
ACGAGTGCGTTCCCTATGTCGTAAGGTACTC
+
9<B@@@A<;<>AA<AB@?;;;11,.;71/14
@HQ5WU:00545:00881
ACGAGTGCGTTCCCCATGTCGTAGG
+
ABB?@ABCBC7;;;49@?:88))((
@HQ5WU:00549:00857
ACGAGTGGCGTTCCCCATGTCGATAGGTACTC
+
AA;88==284424;;,44677////.6666==
@HQ5WU:00502:00932
ACGAGTGCGTTCCCCATGTCGTAGGTACTC
+
BBB???BBCA8;99/9@ABBCCDD@E<<=D
@HQ5WU:00507:00934
ACGAGTGCGTTCCCCATGTCGTAGGTACTC
+
BBB@?ACCBC?BBB9BBBBBBB=@=@@@@B
@HQ5WU:00508:00904
CGTGTCTCTAGGCACAGGATTTGTGTAGA
+
////444:@9979@=9;@:::64667///
@HQ5WU:00510:00908
ACGAGTGCGTTCCCCATGTCGTAGGTACTC
+
@BBBBCBB@B7;94/99<<CDBBB?@@@<;
@HQ5WU:00514:00939
ACGAGTGCGTTCCCCATGTCGTAGGTACTC
+
9;B@@@AGCC@BFC:CAA=11110,.///8
@HQ5WU:00518:00937
ACGAGTGCGTTCCCCATGTCTAGGTACTC
+
@ABBEBBBCC?BCB9BBCDB@@B@B?==B
@HQ5WU:00519:00917
ACGAGTGCTTCCCCATGTCGTAGGTACTC
+
CBB?>=@@>;@@>7BC@BAA<9<899999
@HQ5WU:00519:00947
ACGAGTGCGTTCCCCATGTCGTAGGTACTC
+
;<A@@A<99A6949,499994847<>>A@?
@HQ5WU:00521:00926
CGAGTGGTTCCCCATGTCGTAGGTACTC
+
BBAABDBC>AAA9BBGCNCAAB@A;;=D
@HQ5WU:00521:00929
ACGAGTGCGTTCCCCATGTCGTAGGTACTC
+
81<11/78<<,999,9@>@@CBAA>:999>
@HQ5WU:00522:00932
ACGAGTGCGTTCCCCATGTCGTAGGTACTC
+
>@B@@ACCCC=A@@8A=ABBBB???8:;CC
@HQ5WU:00533:00901
ACGAGTGCGTTCCCCATGTCGTAGGTACTC
+
BCC@ABBBBC@CCC9CCCB@@@@><8<999
@HQ5WU:00533:00932
ACGAGTGCGTTCCCCATGTCATGAG
+
=@@B@@@A@C5999/9?8*******
@HQ5WU:00533:00933
ACAGTGCGTTCCCCATGTCGTAGGTACTC
+
BBBBCA@ADBCDC:CAAACDCCC=?;<<@
@HQ5WU:00537:00937
ACGAGTGCGTTCCCCATGTCGTAGGTACTC
+
BBA???BB?C5444/9@@ABDA@?>:;<<;
@HQ5WU:00538:00906
ACGAGTGCGTTCCCCATGTCGTAGGTACTC
+
9:B@AACCCB=@@@6AB@?BB@@@>?@@@@
@HQ5WU:00539:00902
ACGAGTGCGTTCCCCATGTCGTAGGTACTC
+
?AABBBBBBA=@@A8ABCCCCCBB@A@??B
@HQ5WU:00539:00932
ATCAGACACTCGGACACAGCAGAACACACAG
+
:;?C@=>11///,//99=BA;;9=@AA@@=-
@HQ5WU:00542:00936
ACGAGTGCGTTCCCCATGTCGTAGGTACTC
+
??BABBB@892444/9@BCCBBCC@B9;:B
@HQ5WU:00543:00946
ATCAGACACGGACACAGCAGAACACACAG
+
>:;<;98>9959>>=?=>>AB;<;99883
@HQ5WU:00501:00997
ACGAGTGCGTTCCCCATGTCGTAGGTACTC
+
@@@BBCCCCB7;;;49@A@@>983474994
@HQ5WU:00502:00988
ACGAGTGCGTTCCCCATGTCGTAGGTACTC
+
?=@;99>;11,///*///9;8>?>@>99<A
@HQ5WU:00506:00971
ACGAGGCGTTCCCCATGTCGTAGGTACTC
+
9<CBC?BCB=???8=>@AABB?>>A<<<C
@HQ5WU:00507:00997
ACGAGTGCGTTCCCCATGTCGTAGGTACTC
+
>?B99<<BBB=AAA6A>>894447134===
@HQ5WU:00513:00959
ACGAGTGCGTTCCCCATGTCGTAGGTACTC
+
;;9<<<231;;;:?6A;94:;997;;@=@>
@HQ5WU:00514:00974
ACGAGTGCGTTCCCCATGTCGTAGGTACTC
+
9;A<<<CCCC@BCC9CABABB99:>A@>@>
@HQ5WU:00516:00970
ACGAGTGCGTTCCCCATGTCGTAGGTACTC
+
41<11/::=;;BCC9B<<<AAB@@<?<<<;
@HQ5WU:00522:00985
ACGAGTGCGTTCCCCATGTCGTAGGTACTC
+
9:B@@@A@995999/999<CCGBC@C;<<B
@HQ5WU:00524:00959
ACGAGTGCGTTCCCCATGTCGTAGGTACTC
+
AA@??@BBAB>@@@6AA@CBCBBB?BCCFG
@HQ5WU:00526:00968
ACGAGTGCGTTCCCCATGTCGTAGGTACTC
+
@B?@@CBBBCBCCE:CCB@><;10,01111
@HQ5WU:00526:00972
ACGAGTGCGTTCCCCATGTCGTAGGTACTC
+
9<CCA@AC======6AACBBAA@@=@;<<C
@HQ5WU:00537:00976
ACGAGTGCGTTCCCCATGTCGTAGGTACTC
+
?@@?@ACECC?BBA7B>@@@ABBB@@C==<
@HQ5WU:00541:00961
ACGAGTGCGTTCCCCATGTCGTAGGTACTC
+
@AA@@AADCB7;99/99@>AA;;;=;99>>
@HQ5WU:00541:00990
ACGAGTGCGTTCCCCATGTCGTAGGTACTC
+
?@BBCCCCCC?BBB7BAABBBBBB?;;<BB
@HQ5WU:00541:00991
ACGAGTGCGTTCCCCATGTCGTAGGTACTC
+
BBC::<CCBB9<;9/99;;BCCCC@C<<<C
@HQ5WU:00545:00979
ACGAGTGCGTTCCCCATGTCGTAGGTACTC
+
9:C@9<>CCC?CCC9C@@??@BBC=@@@@>
@HQ5WU:00502:01029
ACGAGTGCGTTCCCCATGTCGTAGGTACTC
+
49@;;9A@@@;>>>4B@@@CCCNC@A?AAC
@HQ5WU:00502:01038
ACGAGTGCGTTCCCCATGTCGTAGGTACTC
+
?@B@?ABB??5999/9A@ABAA@B@B@B@@
@HQ5WU:00511:01005
ATCAGACACGGACACAGCAGAACACAC
+
>@CC;;<@@@>BBBCDECCBA@CBCA>
@HQ5WU:00517:01012
ACGAGTGCGTTCCCCATGTCGTAGGTACTC
+
49>@;<;>8;2444,;@AABJDBB?BBBBB
@HQ5WU:00518:01018
TGATACGTCTCCTCCTTAGTTATCTTCAG
+
44=@99:@;<=-1/,/,//4744442444
@HQ5WU:00523:01010
AACGAGGTGCGTTCCCCATGTCGTAGGTACTC
+
1,/.//,444892944,44484;;4343441/
@HQ5WU:00538:01023
TGATACGTCTCCTCCTTAGTT
+
>>>>9444/8;,1/,/,//49
@HQ5WU:00500:01091
ACGAGTGCGTTCCCCATGTCGTAGGTACTC
+
?????AACCC@BBB8C@BBBB>?;:7;;@@
@HQ5WU:00510:01084
ACGAGTGCGTTCCCCATGTCGTAGGTACTC
+
@?B??ACC@;6994/9=@@BCCAA6:999>
@HQ5WU:00514:01096
ACGAGTGCTTTCCCCATGTCGTAGGTACTC
+
949994?888,884,4:;BCCCCC@B=<;;
@HQ5WU:00515:01070
ACGAGTGCGTTCCCCATGTCGTAGGTACTC
+
9:BBBBBCBC@BBB8A@BBBBBBB@99;B9
@HQ5WU:00517:01061
ACGAGTGCGTTCCCCATGTCGTAGGTACTC
+
@@BCABBC@C5;44/999;BBBBC<@@A@@
@HQ5WU:00518:01089
TACTAAGCTACACACACAGAAAGATTGGT
+
44499>BCC@;499999>CCD@C@@=@?B
@HQ5WU:00519:01091
ACGAGTGCGTTCCCCATGTCGTAGGTACTC
+
>@C;9<BCB@=AAA6ABBBBCCBB?@@@@B
@HQ5WU:00523:01084
ACGAGTGCGTTCCCCATGTCGTAGGTACTC
+
BBB::<CBCC5999/9?>>BBBCC@CA@@C
@HQ5WU:00527:01083
ACGAGTGCGTTCCCCATGTCGTAGGTACTC
+
9;CBABCCBB=???8A@BBBCAAA?B@@AB
@HQ5WU:00529:01083
ACGAGTGCGTTCCCCATGTCGTAGGTACTC
+
:;;AACABBBB@>@13119@>9>;:344@>
@HQ5WU:00532:01075
ACGAGTGCGTTCCCCATGTCGTAGGTACTC
+
BCB;9<BCCCACCD:FBCBBC9:8@CBBBC
@HQ5WU:00533:01071
ACGAGTGCGTTCCCCATGTCGTAGGTACTC
+
BB@BBB;;=CBCCB8BDBBBCBBB?ACCCB
@HQ5WU:00534:01065
CGTGTCTCTAGGCACAATGGATT
+
BBCDCC@D@A;:;---+,,*,,,
@HQ5WU:00537:01099
ACGAGTGCGTTCCCCATGTCGTAGGTACTC
+
BBCBABBBBC@CDC9BBEBBB?=??:8999
@HQ5WU:00540:01082
ACGAGTGCGTTCCCCATGTCGTAGGTACTC
+
9;CB@@ABBC@CCE9CBAAA;998;89994
@HQ5WU:00542:01080
ACGAGTGCGTTCCCCATGTCGTAGGTACTC
+
??B??@B@@@?BBB9BCCCBBB@@57;;A@
@HQ5WU:00544:01060
ACGAGGTGCGTTCCCC
+
14;=@=@A:>><>>>4
@HQ5WU:00546:01058
ACGAGTGCGTTCCCCATGTCGTAGGTACTC
+
9<C@@ACBBA=@@@8ABBBBBBAA>@@@@@
@HQ5WU:00501:01105
ACGAGTGCGTTCCCATGTCGTAGGTACTC
+
CB@@@BC@>>244-9?>>BCCAA>:;=<B
@HQ5WU:00501:01116
ACGAGTGCGTTCCCCATGTCGTAGGTACTC
+
BB@:9;CC=>5999/9@BABBBCC79;BCB
@HQ5WU:00501:01136
ACGAGTGCGTTCCCCATGTCGTAGGTACTC
+
;>?;;<AA>?6999/9BABCCCCC@??@@@
@HQ5WU:00501:01143
ACGAGTGCGTTCCCCATGTCGTAGGTACTC
+
?A@99;A>?@5999/9>>@CCCCB@ABBBC
@HQ5WU:00501:01145
ACGAGTGCGTTCCCCATGTCGTAGGTACTC
+
@AA:9<BB>>5;99/9BAAECBBA@B:>;C
@HQ5WU:00502:01149
ACGAGTGCGTTCCCCATGTCGTAGGTACTC
+
9<BB@AAB?C5999/9BABCCCDDAAABBG
@HQ5WU:00503:01101
ACGAGTGCGTTCCCCATGTCGTAGGTACTC
+
BBB@@AB@>@5999/9@@@@ABBC?@@<<;
@HQ5WU:00504:01112
ACGAGTGCGTCCCATGC
+
88/1////4444-48//
@HQ5WU:00506:01105
TAGTATCAGCCTCCGCCATGACGAAGGTATTC
+
A;;9>=@99999924498>9AB9964244424
@HQ5WU:00506:01142
TAGTATCGAGCCTCGCC
+
4499944444424;::<
@HQ5WU:00507:01121
ACGAGTGCGTTCCCCATGTCGTAGGTACTC
+
?@BBBBBCBB=@@?6AAAAABBB@57;;;9
@HQ5WU:00508:01129
ACGAGTGCGTTCCCATGTCGTAGGTACTC
+
@@BBBDDBBB=??<=;;9BCCCC@ABBBC
@HQ5WU:00509:01110
ACGAGTGCGTTCCCCATGTCGTAGGTACTC
+
@A>A@BCBBC6999/9@DBBBB@@>?B99;
@HQ5WU:00510:01124
ATATCGCGACGGTATGAAGACTC
+
=;=444994/65/////,///66
@HQ5WU:00510:01146
ACGAGTGCGTTCCCCATGTCGTAGGTACTC
+
9<C@@@B@>>;??@6ACCBHCBBC?>>@C@
@HQ5WU:00510:01148
ACGAGTGCGTTCCCCATGTCGTAGGTACTC
+
BBB?@ACC995999/9>>@CCCGE@>@ABC
@HQ5WU:00511:01114
ACGAGTGCGTTCCCCATGTCGTAGGTACTC
+
BCBBCAAACCABCC9BBAA@@@@?7;9>>=
@HQ5WU:00514:01106
TGATACGTCTCCTTCAGTTACTTCAG
+
@@BA;99@<11-/,/8:;<B?A=?AA
@HQ5WU:00515:01129
ACGAGTGCGTTCCCCATGTCGTAGGTACTC
+
BBABBBB@@?5999/9999ABBBB?DCBBB
@HQ5WU:00521:01109
ACGAGTGCGTTCCCCATGTCGTAGGTACTC
+
AABAAAB@;;2444/9999BGCBB@CBBBC
@HQ5WU:00521:01132
ACGAGTGCGTTCCCCATGTCGTAGGTACTC
+
A?>@AABAA@5494/9@@ABB@@?=?@@AA
@HQ5WU:00521:01137
ACGAGTGCGTTCCCCATGTCGTAGGTACTC
+
A?AA?@@@>>59994<ABBCCBBA>:;;@>
@HQ5WU:00523:01108
ACGAGTGCGTTCCCCATGTCGTAGGTACTC
+
BBBBBBAADH?BBD9BAB>>@@@@>@@@A>
@HQ5WU:00527:01137
ACGAGTGCGTTCCCCATGTCGTAGGTACTC
+
BAA@A@@4496999-9@ABDCCDC@A@@@C
@HQ5WU:00529:01101
ACGAGTGCGTTCCCCATGTCGTAGGTATC
+
ABCCAAABBC@CDC9BBBBB@@@B6:9??
@HQ5WU:00533:01112
TACTGAGCTACACACACAGAAAGATTGGTGC
+
=A@@AABAA;;<9999494885843131376
@HQ5WU:00544:01107
ACGAGTGCGTTCCCCATGTCGTAGGTACTC
+
9>8999@@>?<A@@6ABBABA@A?=?>>?9
@HQ5WU:00546:01117
ATCAGACACGGACACAGCAGAACACACA
+
:;;BAB?A<;6;@ABCBBB<;8<A?>>:
@HQ5WU:00547:01115
CGTGTCTCTACGGCACAGGATTTTGTGT
+
;<<<;9;;;<;;?@<;</*/82202***
@HQ5WU:00549:01126
ACGAGTGCGTTCCCCATGTCGTAGGTACTC
+
BBB@?@CCAC7;99/9=@@CCB@A?B@@@B
@HQ5WU:00505:01165
TCTCTATGCGCTCCACTATGTCTAAGGTA
+
9449@B@@BDD>?:11////449=<B=?>
@HQ5WU:00506:01160
ACGAGTGCGTTCCCCATGTCGTAGGTACTC
+
?@B::;BB>>5999/9@ABCCDCC?@9<;B
@HQ5WU:00508:01152
ACGAGTGCGTTCCCCATGTCGTAGGTACTC
+
?@BBBBBB?A799949AAA@@@@?<?@AAA
@HQ5WU:00509:01164
ACGAGTGCGTTCCCAATGTCGTAGGTACTC
+
?@BBBBBCCC=AA<A@BCCCDCBB?ABBBB
@HQ5WU:00509:01173
TCTCTATGCGCTCCACTGTCTA
+
DCCCCCBBBBC800****(*,/
@HQ5WU:00512:01180
ACGAGTGCGTTCCCCATGTCGTAGGTACTC
+
9@A@@AA@@B=A@@6AABBBCBBB?@@@BA
@HQ5WU:00514:01150
ACGAGTGCGTTCCCCATGTCGTAGGTACTC
+
>@C:9<@@@@5999/9@@ACCCCC@?9;;B
@HQ5WU:00514:01154
ACGAGGTGCGTTCCCCATGTCGTAGGTACTC
+
9444424@=>?@B@@1;499>94479344=8
@HQ5WU:00514:01168
ACGAGTGCGTTCCCCATGTCGTAGGTACTC
+
9<D@@@B@>@;>?>4AAAABC;::>:99>>
@HQ5WU:00515:01167
ACGAGTGCGTTCCCCATGTCGTAGGTACTC
+
?@@??@BBBB>BAB9BA@ACCCBB?A@@@>
@HQ5WU:00515:01168
ACGAGTGCGTTCCCCATGTCGTAGGTACTC
+
=@B99<CA@@5999/9>>@CCBBC@A@AAC
@HQ5WU:00518:01198
ACGAGTGCGTTCCCCATGTCGTAGGTACTC
+
=?>99<CB@@5;99/9@ABBCCCC@AAA@C
@HQ5WU:00519:01178
ACGAGTGCGTTCCCCATGTCGTAGGTACTC
+
>?@;;9@@>>6999,4949>984778AAAA
@HQ5WU:00522:01177
ACGAGTGCGTTCCCCATGTCGTAGGTACTC
+
BBB:9;ECCC=A@A8ABBBBBCCB@ABAAA
@HQ5WU:00525:01178
CTACGAGTCGTTCCCATGTCTAAGGTACTC
+
,,,,**/,,,,*,208:B@@9451:0111/
@HQ5WU:00526:01158
ACGAGTGCGTTCCCCATGTCGTAGGTACTC
+
=@@@@A>>>>5999/9999BBBCB?@@@A?
@HQ5WU:00528:01171
ACGAGTGCGTTCCCCATGTCGTAGGTACTC
+
BBB??@BCBB7;;;4<==@BBA@?=@A9<9
@HQ5WU:00531:01183
ACGAGTGCGTTCCCCATGTCGTAGGTACTC
+
BBB99;CEBC?BBB9B=@ABBBBB><>@@B
@HQ5WU:00532:01154
ACGAGTGCGTTCCCCATGTCGTAGGTACTC
+
=@A@@@AAA@8;;;/9@ABBDBBB=9;;@@
@HQ5WU:00532:01157
ACGAGTGCGTTCCCCATGTCGTAGGTACTC
+
BBB@AACBAA7;;;49?A>BBBBA>AB@@@
@HQ5WU:00532:01183
TCTCTATGCGCTCCACATGTCTAAGGT
+
ABBCCCDBACCBB@CAABDCB?=;@=>
@HQ5WU:00536:01180
ACGAGTGCGTTCCCCATGTCGTAGGTACTC
+
@A@;;<@AA@;???4B999?@998<899>9
@HQ5WU:00538:01175
ACGAGTGCGTTCCCCATGTCGTAGGTACTC
+
>@B9:<CBCC5999/9@@@CCBBB@A9<;A
@HQ5WU:00538:01183
ACGAGTGCGTTCCCATGCTCGTAGGTACGT
+
998999444424:599996/////,/6///
@HQ5WU:00538:01186
TGATACGTCTCCTTCCTTAGTTACTTCA
+
BBBB??@DCCB@B7<;<CBCC@CCCBDC
@HQ5WU:00538:01196
ACGAGTGCGTTCCCCATGTCGTAGGTACTC
+
BBBBABDBA=2444/9@@ABBDBB@89<BB
@HQ5WU:00539:01176
ACGAGTGCGTTCCCCATGTCGTAGGTACTC
+
49@;;<HCB@8;;;499=@?AABA@C<=<C
@HQ5WU:00544:01163
AGCACTGTAGCTGTCACTAGTTAC
+
BBBBGBBC<<<A>@9111//,*//
@HQ5WU:00546:01197
ACGAGTGCGTTCCCCATGTCGTAGGTACTC
+
BBBBAABB@=6944/9=>@CCB@A<?;<<@
@HQ5WU:00514:01222
ACGTGTGCGTTCCCCATGTCGTAGGTACTC
+
>>9898@@@BACHH9=:CBAAAA><899@?
@HQ5WU:00522:01224
ACGAGTGCGTTCCCCATGTCGTAGGTACTC
+
=@=99<ABBDDDDC9CCCBBBBBB@C@A?C
@HQ5WU:00526:01225
ACGAGTGCGTTCCCCATGTCGTAGGTACTC
+
@@?;;<;CCC@CEC9EBBBBBBBA@B;<;@
@HQ5WU:00534:01206
ACGAGTGCGTTCCCCATGTCGTAGGTACTC
+
@@>>99;@=?@CDH:CBAAA@@@@@@AABB
@HQ5WU:00535:01235
TGATACGTCTCCCTTCCTTTAGT
+
BEC>>9999444-424244-44/
@HQ5WU:00537:01228
ACGAGTGCGTTCCCCATGTCGTAGGTACTC
+
>>899>994=;>>>4BCACBBCCC<>@@@>
@HQ5WU:00537:01234
ACGAGTGCGTTCCCCATGTCGTAGGTACTC
+
@A?:;9<;;@=ACH9EACBBBCBB?BBBC@
@HQ5WU:00538:01222
ACGAGTGCGTTCCCCATGTCGTAGGTACTC
+
=@@>9;<BAB?CCC9B<<;@@ACC@EBBBB
@HQ5WU:00541:01229
TAGTATCAGCCTCGCCATGACGAAGGTATTCC
+
:;AAABCAAABCCA?=?;8881/,17:66:?8
@HQ5WU:00550:00006
ACGAGTGCGTTCCTCATGTCGTAGGT
+
:;CBABBBAC=@>ADBBCCCB=9969
@HQ5WU:00560:00036
GACGAGTGCGTTCCCCATGTCGTAGGTACTC
+
<9;<CDCCABA@AAA9ABCBB@@@A9;<BCA
@HQ5WU:00565:00038
ACGAGTGCGTTCCCCATGTCGTAGGTAATC
+
9;BB9;9>995999/99999;;:@?BCDCB
@HQ5WU:00566:00032
ACGAGTGCGTTCCCCATGTCGTAGGTACTC
+
:;;A@CB@>>5999/9>?>@ABCB?BAAAB
@HQ5WU:00566:00040
ACGAGTGCGTTCCCCATGTCGTAGGT
+
BBBAAADBCC;@994?>>>@@>>>58
@HQ5WU:00567:00011
ACGAGTGCGTTCCCCATGTCGTAGGTACTC
+
@@BCCC@A995999,9=@@BB@>?789>94
@HQ5WU:00567:00016
ACGAGTGCGTTCCCCATGTCGTAGGTACTC
+
997>>@>9442444,494449493<89444
@HQ5WU:00573:00030
ATATCGCGTACGGGTATGGAAGACTCTATAGA
+
48;48=9444444-444;9@@B@888777666
@HQ5WU:00590:00043
ACGAGTGCGTTCCCCATGTCGTAGGTACTCC
+
9;C@AACCCF@CCC:DA@@BBBBB@CA@@CA
@HQ5WU:00591:00020
ACGAGTGCGTTCCCCATGTCGTAGGTACTC
+
BBB?A?BA??5999/9@@ABCBBB=@@@A@
@HQ5WU:00550:00057
ACGAGTGCGTTCCCCATGTCGTAGGTACTC
+
=><:9<A@@@6999/9>@AECCCB@CCCBA
@HQ5WU:00555:00087
TGATACGTCTCCTTCTTAGTTACTTCAG
+
;;AA999@@11-1,//5//,0///,///
@HQ5WU:00560:00098
ACGAGTGCGTTCCCCATGTCGTAGGTACTC
+
?@B@@ABBCC5999/9@@>BBBCD@DAAAB
@HQ5WU:00562:00073
CGTGTCTCTAGGCACAGGATTTTGTGAG
+
/494@@@>@9959999969999,444//
@HQ5WU:00568:00078
ACGAGTGCGTTCCCCATGTCGTAGGTACTC
+
@AC:9<CBBC?CBC9DCCCBBCBA@@?@A@
@HQ5WU:00571:00076
ATATCGCGAGGGTATGGAAGACTCTATAGA
+
@B@99;A<99C?A>@@5969>>><88.7./
@HQ5WU:00572:00071
ACGAGTGCGTTCCCCATGTCGTAGGTACTC
+
;94111221;;CCC9==<<;ABBB?BAAAA
@HQ5WU:00582:00062
ACGAGTGCGTTCCCCATGTCGTAGGTACTC
+
=?@B@@BA@@59;;4<AAABBBBA=A@@@A
@HQ5WU:00584:00061
ACGAGGTGCGTTCCCCATGTCGTAGGTACTC
+
4434424444469AA8=?<<;@?9858944C
@HQ5WU:00586:00064
ACGAGTGCGTTCCCCATGTCGTAGGTACTC
+
CBBBBBC??@5444/9B@>@BABB?@@@@A
@HQ5WU:00587:00067
ACGAGTGCGTTCCCATGTCGTAGGTACTC
+
9;CAAABCCC?AA@D>ABBBBA@>A?@@B
@HQ5WU:00592:00083
ACGAGTGCGTTCCCCATGTCGTAGGTACTC
+
>=@@;<<CGCAHKK9>;CCBA;;;<:;4B>
@HQ5WU:00553:00136
ACGAGTGCCGTTCCCCAT
+
1/4008//,/7,///*/4
@HQ5WU:00556:00102
ACGAGTGCGTTCCCCATGTCGTAGGTACTC
+
9;BBBBBBA@7;;9/9@ABBBBCC@B<==A
@HQ5WU:00557:00122
ACGAGTGCGTTCCCCATGTCGTAGGTACTC
+
A?@?9;<>AB599<4<BBCCCCCB>99;@@
@HQ5WU:00559:00114
ACGAGTGCGTTCCCCATGTCGTAGGTACTC
+
9<CBBBBC>;69994;ABABCCCB@A9;;@
@HQ5WU:00560:00138
ACGAGTGCGTTCCCCATGTCGTAGGTACTC
+
;AB<;=ACBB>A@@6A;<;CCBCC@:;<A@
@HQ5WU:00562:00119
ACGAGTGCGTTCCCCATGTCGTAGGTACTC
+
??BCCBC@A>5999/99AAAABBB?AB=<;
@HQ5WU:00571:00119
ACGAGTGCGTTCCCCATGTCGTAGGTACTC
+
?@C@@ACCAB=@@@6A@@@BCCCC@?:<;E
@HQ5WU:00578:00147
TCTCTAGCGCTCCCACATGTCTGAAGGTACT
+
//////9944444-444887////,/,/684
@HQ5WU:00585:00127
ACGAGTGCGTTCCCCATGTCTAGGTACTC
+
@@CEEBB>?@5999-9@@@@;;;<=?@AA
@HQ5WU:00599:00125
ACGAGTGCGTTCCCCATGTCGTAGGTACTC
+
9<C@AACCCC?CCD:DDBBCA9;8<89494
@HQ5WU:00550:00179
TACTGAGCTACCACACACAGAA
+
99999994444844444/////
@HQ5WU:00559:00191
ACGAGTGCGTTCCCCATGTCGTAGGTACTC
+
AB@@=@;;;B?BBC9DCDAAAA@B?;<<@>
@HQ5WU:00565:00161
ACGAGTGCGTTCCCCATGTCGATAGGTACTC
+
AA@;;<11//,/8:5DB;;;111886.1/44
@HQ5WU:00567:00196
ACGAGTGCGTTCCCCATGTCGTAGGTACTC
+
>@A@@ABCCC@CCC:EBAABBBBB@C:;;B
@HQ5WU:00593:00151
ACGAGTGCGTTCCCCATGTCGTAGGTACTC
+
?@A@@@@>>>;==@6AA@ACC<<<@ABAAA
@HQ5WU:00552:00216
ACGAGGTGCGTTCCCCATGTCGTAGGTACTC
+
44844249=AB@DCD9DECBAAA9858999>
@HQ5WU:00552:00245
ACGAGTGCGTTCCCCATGTCGTAGGTACTC
+
??BAABA@AC>BBB9BECBBBECB=@@@@@
@HQ5WU:00554:00224
ATATCGCGAGGGTATGGAAGACTCTATAG
+
;<@@@D@9:::6:9==@C????A@BBB@A
@HQ5WU:00556:00227
ACGAGTGCGTTCCCCATGTCGTAGGTACTC
+
?@B;9<CAAC59;;49B@CCBBB@9:<<99
@HQ5WU:00561:00229
ACGAGTGCGTTCCCCATGTCGTAGGTACTC
+
@AB?@ACCBC@BBB:CBCDBAAAA@BCCCB
@HQ5WU:00571:00209
ACGAGTGCGTTCCCCATGTCGTAGGTACTC
+
BCBB:9<@@@5999/9?B@ABBBB?@AACB
@HQ5WU:00572:00234
ACGAGGCGTTCCCCATGTCGTAGGTACTC
+
>@@A@=@?=9==91444444499:399>8
@HQ5WU:00576:00215
ACGAGTGCGTTCCCCATGTCGTAGGTACTC
+
9<C;;<BBBBBCFC:DCCDCCC??<>>>@>
@HQ5WU:00583:00240
TACTGAGCTACACACACAGAAAGATTGGT
+
4;99999999AAA@??>?99908;?4:8:
@HQ5WU:00587:00234
TCTCTATGCGCTCCACATGTCTAAGGT
+
BBDCCCBCBBFCCAG=<<CFHFECHCG
@HQ5WU:00590:00223
ACGAGTGCGTTCCCCATGTCGTAGGTACTC
+
9;CBBBBA@C5999/9?B?A@<<;7;<@AA
@HQ5WU:00581:00277
ACGAGTGCGTTCCCCATGTCGTAGGTACTC
+
?@@BABBA>>5999/9?>@CCBBB?ABBCC
@HQ5WU:00591:00253
ACGAGTGCGTTC
+
?@BBBBA@@C=@
@HQ5WU:00594:00289
TACTGAGCTACACACACAGAAAGATTGGTGCTGA
+
BBBB?ACBCCBEBB=<<AAAA:;<@@634....,
@HQ5WU:00597:00257
ACGAGTGCGTTCCCCATGTCGTAGGTACTC
+
??@@?@AABB=@@@6A@BBBA@@@9:<@A9
@HQ5WU:00597:00291
ACGAGTGCGTTCCCCATGTCGTAGGTACTC
+
BBB@@ABDBH?CBC9A@B@AA@=>4:9>AA
@HQ5WU:00559:00326
ACGAGTGCGTTCCCCATGTCGTAGGTACTC
+
@A@BBB@@AC@ECB8CCCCCDC?<<?@@@@
@HQ5WU:00564:00344
ACGAGTGCGTTCCCCATGTCGTAGGTACTC
+
>=?A9;<CCC@GCC9BB@>@BBBB@@AACC
@HQ5WU:00565:00318
ACGAGGTGCGTTCCCCATGATCGTAGGTACTC
+
943442444442444,/6//////::844444
@HQ5WU:00566:00327
ACGAGTGCGTTCCCCATGTCGTAGGTACTC
+
9<C@AACCBC@BBB9CBBCBB?=@=@@CBC
@HQ5WU:00572:00339
ACGAGTGCGTTCCCCATGTCGTAGGTACTC
+
9;ABBB@>>C5999-9BABCGCEB>??@>@
@HQ5WU:00588:00349
ACGAGTGCGTTCCCCATGTCGTAGGTACTC
+
@ACBBBCCCCACCC:C@@@BC?><;?@>@>
@HQ5WU:00593:00315
ACGAGTGCGTTCCCCATG
+
=@@B;<<@@B5999/9>>
@HQ5WU:00595:00321
ACGAGTGCGTTCCCATGTCGTAGGTACTC
+
?@@BCDA??;244-9?>>ACCCC?B@@<;
@HQ5WU:00562:00367
ACGAGTGCGTTCCCCAT
+
9=7;;99@@@5999,99
@HQ5WU:00570:00376
ACGAGTGCGTTCCCCATGTCGTAGGTACTC
+
:;@A99<@@@=@BC9CBCBB<9<?;899??
@HQ5WU:00576:00351
ACGAGTCCGTTCCCCATGTCGAGGTACTC
+
9;BBDBB?>>2444/9?>>ACCC@FCCCC
@HQ5WU:00584:00353
ACGAGTGCGTTCCCCATGTCGTAGGTACTC
+
BBA??@BCCCBCCC9DBCB=9448489998
@HQ5WU:00561:00426
ACGAGTGCGTTCCCCATGTCGTAGGTACTC
+
8?AC9;<@995499,<9@AA999>489894
@HQ5WU:00573:00427
TACTATGACGCTCCG
+
////,,,,/,,,0*,
@HQ5WU:00585:00430
ACGAGTGCGTTCCCCATGTCGTAGGTACTC
+
ABA9:<@@>C5999/9@@>@@@@A>@@BB@
@HQ5WU:00550:00496
ACGAGTGCGTTCCCCATGTCGTAGGTACTC
+
=@?@@@;;;@;>>@/99>9;;9;;;;98@>
@HQ5WU:00551:00477
ACGAGTGCGTTCCCA
+
44////////,/75/
@HQ5WU:00557:00497
ACGAGTGCGTTCCCCATGTCGTAGGTACTC
+
BBBCCCBBBC@CCC9=<CA>>>9858>>>9
@HQ5WU:00559:00489
ACGAGTGCGTTCCCCATGTCGTAGGTACTC
+
ABBDBBBGCB=@??8ADJCCCCCC?;;<@>
@HQ5WU:00570:00453
ATCAGACACGGACACAGCAGAACACAC
+
9;B@@AB@A@=AAEDDFDBAA?BB@=@
@HQ5WU:00574:00488
ACGAGTGCGTTCCCCATGTCGTAGGTACTC
+
BBBDBC>==BADNK9DB><<A@@?689444
@HQ5WU:00575:00479
ACGAGTGCGTTCCCCATGTCGTAGGTACTC
+
BCB;9<BA@@5999/9A@ACAAAD@CCDCB
@HQ5WU:00582:00484
TGATACGTCTCCTTCCTTAGTTACTTCAG
+
9>@@9999/1/,/,/777:>?=?==>>:4
@HQ5WU:00582:00497
ACGAGTGCGTTCCCCATGTCGTAGGTACTC
+
=@;<<BA@@@5999-4BA@BCA@>9;<@D@
@HQ5WU:00583:00484
ACGAGTGCGTTCCCCATGTCGTAGGTACTC
+
BCA99;CBBB?AA=4?9>999887134444
@HQ5WU:00585:00455
ACGAGTGCGTTCCCCATGTCGTAGGTACTC
+
9@AA@@>>8859>>4?>911?110646//4
@HQ5WU:00585:00459
AGCACTGTAGCTCGTCACTA
+
9@9949966////666:91,
@HQ5WU:00597:00481
AGCACTGTAGCTGTCACTAGTTACTTGT
+
ABADAABGCDCBAA=989999699>;>9
@HQ5WU:00598:00475
ACGAGTGCGTTCCCATGCTCGTAGGTACGTC
+
?@?@>99999244-/6///66/,/,/////6
@HQ5WU:00598:00499
ACGAGGTGCGTTCCCATGTCGTAGGTACTC
+
9434424;98=59904999@B>>;:;=999
@HQ5WU:00550:00525
TAGTATCAGCCTCGCCATGACGAAGGTATTCC
+
<BC@>ADC=@?:;;B@BBCBB==6;6;BBAC;
@HQ5WU:00552:00515
TGATACGTCTCC
+
>>>=44444444
@HQ5WU:00554:00514
ACGAGTGCGTTCCCCATGTCGTAGGTACTC
+
9<AAAA@AAB?BND9CBCB?@@=>48999A
@HQ5WU:00555:00525
TCTCTATGCGCTCCACATGTCTAAGGT
+
@@CDDGBFBCBBC@BBBAAACDB>A@9
@HQ5WU:00556:00506
ACGAGTGCGTTCCCCATGTCGTAGGTACTC
+
BBB99<AAACBECC9B=BBCC@@@>?@>@>
@HQ5WU:00556:00516
ACGAGTGCGTTCCCCATGTCGTAGGTACTC
+
??B??ACCBB?BBB9BABBBBCBC@B@AAG
@HQ5WU:00558:00521
ACGAGTGCGTTCCCCATGTCGTAGGTACTC
+
=@@BAB@@>@5999/9@@@AA@A?789999
@HQ5WU:00560:00505
ACGAGTGCGTTCCCCATGTCGTAGGTACTC
+
ABBBABB@@A?CCB9BBCBCCCCC=:;<B9
@HQ5WU:00567:00546
ACGAGTGCGTTCCCCATGTCGTAGGTACTC
+
=@?CCC@;<<?BCC5>=ABBC<<;?<<9CA
@HQ5WU:00569:00502
ACGAGTGCGTTCCCCATGTCGTAGGTACTC
+
9<BBBBBA;;2444/9@@>@@889484498
@HQ5WU:00569:00521
TACTGAGCTACCACACACAGAAAG
+
>@9999944449>;111,,,02*,
@HQ5WU:00573:00532
AGCACTGTAGCTGTCACTAGTTACTTGTG
+
ACBBBCBCCH?=9BBA99:@>-1/1,/6/
@HQ5WU:00575:00536
ACGAGTGCGTTCCCCATGTCGTAGGTACTC
+
?@AB@@@@@@=@CD:DCCA@@998589999
@HQ5WU:00577:00549
ACGAGTGCGTTCCCCATGTCGTAGGTACTC
+
@?CBBBB@>;2444/9B@CB=<;A@@@@@@
@HQ5WU:00578:00537
ACGAGTGCGTTCCCCATGTCGTAGGTACTC
+
ABABBBCBBB=???8?BBBCBBBB@@?@?B
@HQ5WU:00580:00515
ACGCTCGACATGCCCAGGTACTGG
+
;?@@=9:;:BB@@B;9924844/,
@HQ5WU:00581:00510
ACGAGTGCGTTCCCCATGTCGTAGGTACTC
+
BBBBBBCCBB=A@@8AABBBC?B@;7;;;9
@HQ5WU:00582:00504
ACGAGTGCGTTCCCCATGTCGTAGGTACTC
+
AA@A?AAAAGCCFE9CCCDCCCCC8:<BB@
@HQ5WU:00587:00520
ACGAGTGCGTTCCCCATGTCGTAGGTACTC
+
=B@BAB@@AC@CDC:DCCCBB>>@=?@>@9
@HQ5WU:00590:00544
ACGAGTGCGTTCCCCATGTCGTAGGTACTC
+
>@@BBB@@ACACCC:FDBAA>9985899==
@HQ5WU:00592:00503
ACGAGTGCGTTCCCCATGCTCGTAGGTACTC
+
?@:;;<<9@?5444,/81//66119249999
@HQ5WU:00593:00521
CGTGTCTCTAGACACAGGATTTGTGTAGA
+
,,,,/68;BCCCDB@@;9437,3??>@==
@HQ5WU:00596:00520
ACGAGTGCGTTCCCCATGTCGTAGGTACTC
+
499;;;A?@@5999,4AAAAAA@A>?@@@>
@HQ5WU:00598:00503
TAGTATCAGCCTCGCCATGACGAAGGTATTCC
+
>>>9<;::@@849492941//77777///,/,
@HQ5WU:00551:00563
ACGAGTGCGTTCCCCATGTCGTAGGTACTC
+
@AB??ABCBC?CCC9ECCBBBA@???@@@;
@HQ5WU:00552:00582
ACGAGTGCGTTCCCCATGTCGTAGGTACTC
+
?@;;;@@AAA>ABB7<<<ABBABA>:;999
@HQ5WU:00552:00585
ACGAGTGCGTTCCCCATGTCGTAGGTACTC
+
49889;CCDC@CCC:D@???CCBC@CCCCC
@HQ5WU:00555:00553
ACGAGTGCGTTCCCCATGTCGTAGGTACTC
+
?@CBBBCCBC@BBB:CAABBBBCA?>?@BB
@HQ5WU:00564:00585
ACGAGTGCGTTCCCCATGTCGTAGGTACTCA
+
@ABBBBBB@?5;;;4<@BBCBCCB?99;A>>
@HQ5WU:00567:00560
ACGAGTGCGTTCCATGTCGTAGGTACTC
+
BB@BABCB@@=A7;<>@@99985899?>
@HQ5WU:00568:00585
TAGTATCAGCCTCCGCCATGACGAAGGTATTCC
+
;A@;<<B?<?,11,/8768=>>99696944892
@HQ5WU:00569:00592
TGATACGTCTCCTTCCTTAGTTACTTCAG
+
BBB?9;8@@895<@C?AAB;;8<@@BCD>
@HQ5WU:00575:00573
ACGAGTGCGTTCCCCATGTCGTAGGTACTC
+
9;<A;<<CDC?CCC:FAA??@@>@=?<<<A
@HQ5WU:00578:00585
ACGCTCGACATGCCCAGGTACAGGAG
+
BB8:9BCCBBBCBC<@@>@@AA@<@>
@HQ5WU:00580:00588
ACGAGTGCGTTCCCCATGTCGTAGGTACTC
+
9<<BB@@B<;9;CC:CCB>>@>>>;899>?
@HQ5WU:00585:00563
TGATACGTCTCCCTTCCTTAGTTACTTCAGT
+
444///////4>-4249:2444244424444
@HQ5WU:00589:00568
ACGAGTGCGTTCCCCATGTCGTA
+
A87;;999?@69<<4<BCCCGBB
@HQ5WU:00592:00594
CGTGTCTCTACGGCACAGGATTTGTGTAGA
+
>>>@@>>=>111:7-//75///+//44499
@HQ5WU:00593:00587
TATAGTCTCCTCT
+
4444444999///
@HQ5WU:00597:00579
ACGAGTGCGTTCCCGATGTCGTAGGTATC
+
899984444424;-4444/0,,,,*,,00
@HQ5WU:00551:00611
AATATCGGCGAGGGTATGAAAGACTCATAT
+
1,.////,4444>=:;9;:8+///....41
@HQ5WU:00554:00615
ACGAGTGCGTTCCCCATGTCGTAGGTACTC
+
==;@@A;;9A=@@@6AAAABB?@@:?=@@>
@HQ5WU:00556:00628
ACGAGTGCGTTCCCCATGTCGTAGGTACTC
+
?@CCBCCCBC@BDB:AABBBBBBC@B9994
@HQ5WU:00556:00636
ACGAGTGCGTTCCCCATGTCGTAGGTACTC
+
=??@BBCGCC@BCB:CBB@?ABBB:78999
@HQ5WU:00556:00641
ACGAGTGCGTTCCCCATGTCGTAGGTACTC
+
9989A@>9;9=A@B8AACA>>>9848>><;
@HQ5WU:00556:00646
ACGAGTGCGTTCCCCATGTCGTAGGTACTC
+
?@C;:<CCCB=@>>6A;;;DCCCB@BBBBC
@HQ5WU:00562:00622
TAGTATCAGCCTCCGCCATG
+
444444444/,/6,//,/86
@HQ5WU:00565:00609
ACGAGTGCGTTCCCCATGTCGTAGGTACTC
+
9<C@@><;9>;?>>4@@AABAAA?=?<<<A
@HQ5WU:00566:00616
ACGAGTGCGTTCCCCATGTCGTAGGTACTC
+
CBB@?@A@ACACDF:DCCCCCCCC@;<<A@
@HQ5WU:00566:00619
ACGAGTGCGTTCCCCATGTCGTAGGTACTC
+
??BBBBBCAB7;;;5;BCBBCCAB><9;;B
@HQ5WU:00570:00617
ACGAGTGCGTTCCCCATGTCGTAGGTACTC
+
BBBBBBBBBB=@=@4?9<<AABFC9;=<B@
@HQ5WU:00572:00630
ACGAGTGCGTTCCCCATGTCGTAGGTACTC
+
9;A<;<BA>>5999/9@A@@AA@?<?>AA>
@HQ5WU:00573:00621
ACGAGTGCGTTCCCCATGTCGTAGGTACTC
+
BA??@@@A?@=@@@6ABCBBB@??;<>@A>
@HQ5WU:00594:00602
ACGAGTGCGGTTCCCCATGTCGTAGGTACTC
+
@AB99<B@@=@=?>@6BAA@@A988589999
@HQ5WU:00598:00623
ACGAGTGCGTTCCCCATGTCGTAGGTACTC
+
@@@@ACCBAA=AAA7BBBBCC<<<@@A@BA
@HQ5WU:00550:00668
ACGAGTGCGTTCCCCATGTCGTAGGTACTC
+
>@A?@><;;A=ACD9DAA@CCB@@>?@A@@
@HQ5WU:00551:00667
ACGAGTGCGTTCCCCATGTCGTAGGTACTC
+
9;;BBAAB@;2999/9@A@ABBBB?ABBCB
@HQ5WU:00551:00686
ACGAGTGCGGTTCCCCATGTCGTAGGTACTC
+
BBBBB9;;B?B;@@@4A@B@@@@>?<899>>
@HQ5WU:00557:00665
TACTGAGCTACCACACACATGAAAGGATTGTG
+
<<@@>99994499;;===944;;-4243133.
@HQ5WU:00557:00674
ACGAGTGCGTTCCCCATGTCGTAGGTACTC
+
9;A;;<@@>>5999/9AABCCCCC??9<;B
@HQ5WU:00560:00693
ACGAGTGCGTTCCCCATGTCGTAGGTACTC
+
@?EAABBBAC=@@@6ABABBCBCB@A@A@C
@HQ5WU:00573:00681
AGCACTGTAGCTGTCACTAGTTACTTGT
+
@@;;9BCB@AACAAA@<9999699>589
@HQ5WU:00575:00683
ACGAGTGCGTCCCCATGTCGTAGGTACTC
+
@ABBBBBBBBEEB9CCCCBBBBA@B:;;B
@HQ5WU:00575:00694
ACGAGTGCGTTCCCCATGTCGTAGGTACTC
+
BBBB?>@C@@=ACC8BAA@BCA@;5:;@@A
@HQ5WU:00583:00685
ACGAGTGCGTTCCCCATGTCGTAGGTACTC
+
?ABBBBBBCC5444/9@@BCA@@A?:8;AA
@HQ5WU:00586:00659
ACGAGTGCGTTCCCCATGTCGTAGGTACTC
+
??@;;<BBBCDGCC9DA@?BBBBC=@@AAA
@HQ5WU:00588:00689
TAGTATCAGCCTCCGCCATGACGAAGGGTATTCC
+
////444///,//5667>==9>>>699-444242
@HQ5WU:00590:00670
ACGAGTGCGTTCCCCATGTCGTAGGTACTC
+
9;@@@@AACD@DDD9B;;;@@@>><?<9<>
@HQ5WU:00590:00691
TCTCTATGCGCTCCAATGTCTAAGGTACTG
+
8:?BCCBCCCAAA@C@CDBB??<<>;=BB@
@HQ5WU:00599:00667
ACGAGTGCGTTCCCCATGTCGTAGGTACTC
+
=>9;;;@???5999/9?>@BBCCB=A@@@B
@HQ5WU:00554:00740
ACGAGTGCGTTCCCCATGTCGTAGGTACTC
+
BBB@@@AABC@CDD:CC@@@BB@@=@<==A
@HQ5WU:00556:00727
ACGAGTGCGTTCCCCATGTCGTAGGTACTC
+
BB@@BBCA>>2999/9>B>>?998589998
@HQ5WU:00567:00744
TAGTATCAGCCTCGCCATGACGAGGTA
+
>>@;99=:<@:11//5666:111/,//
@HQ5WU:00573:00719
ACGAGTGCGTTCCCCATGTCGTAGGTACTC
+
??BAAACCBC?CCB9C@@@BCC@@>A<<<C
@HQ5WU:00574:00701
ACGAGTGCGTTCCCCATGTCGTAGGTACTC
+
@@BBABC@>>5999/<BBCCCCCC@B@@@C
@HQ5WU:00577:00706
ACGAGTGCGTTCCCCATGTCGTAGGTACTC
+
A??@BBA@@B=@@@6AAABBBBBA@:<<AB
@HQ5WU:00577:00713
CGAGTGCGTTCCCCATGTCGTAGGTACT
+
BBBCCCA:429>>4>@AAB?<<<-1/..
@HQ5WU:00580:00706
ACGAGTGCGTTCCCCATGTCGTAGGTACTC
+
8@>;1111/8,///*/;:=?BAA@B?@@A>
@HQ5WU:00584:00734
ACGAGTGCGTTCCCCATGTCGTAGGTACTC
+
AABAAA@?BC@CDC9:;BBCBB@@>?>>>>
@HQ5WU:00593:00713
ACGAGTGCGTTCCCCATGTCGTAGGTACTC
+
?@C@?@@A>>5999/9@@BCBCCC?ACDC?
@HQ5WU:00594:00701
ACGAGTGCGTTCCCCATGTCGTAGGTACTC
+
?4::;99A>>5999,4?@AGC???;;1111
@HQ5WU:00597:00705
ACGAGTGCGTTCCCCATGTCGTAGGTACTC
+
BBC???BBB@=@@@8ABBBBBB995:@@@B
@HQ5WU:00599:00716
ACGAGTGCGTTCCCCATGTCGTAGGTACTC
+
8>D<;<<BAA<A@@4A@ACDCDDE@@ADB@
@HQ5WU:00553:00791
ACGAGTGCGTTCCCCATGTCGTAGGTACTC
+
9<D@@BB?@@6999-9>>;<>1109886>B
@HQ5WU:00555:00778
ACGAGTGCGTTCCCCATGTCGTAGGTACTC
+
9<@@@@<999<@@A9DAAB@A@=<;><<<@
@HQ5WU:00557:00785
ACGAGTGCGTTCCCCATGTCGTAGGTACTC
+
99@?99994424992944488>>?;?@@A@
@HQ5WU:00561:00752
ACGAGTGCGTTCCCCATGTCGTAGGTACTC
+
?@A@BAC@@@5999,9999BCBCC?ABB@@
@HQ5WU:00570:00751
ACGAGTGCGTTCCCCATGTCGTAGGTACTC
+
9;B;;=GCCGADCC:EBBBBBBBA@A@;;;
@HQ5WU:00574:00769
ACGAGTGCGTTCCCCATGTCGTAGGTACTC
+
BBBBBBDBCB?BCH:CBB@@ACCC;;=CCA
@HQ5WU:00575:00791
AACGAGGTGCGTTCCCGATGTCGTAGGTA
+
424@99544489244-4444444444239
@HQ5WU:00579:00750
ACGAGTGCGTTCCCCATGTCGTAGGTACTC
+
@A?BAAABBA=A@A9ACCBCCA9:5899@?
@HQ5WU:00582:00793
ACGAGTGCGTTCCCCATGTCGTAGGTACTC
+
AAB@@ACCEDACCD:C@@@BDBAC?99<@@
@HQ5WU:00588:00769
ACGAGTGCGTTCCCCATGTCGAGGTACTC
+
?AB@@ABB@C5999/99A@@99959>>>>
@HQ5WU:00597:00764
ACGAGTGCGTTCCCCATGTCGTAGGTACTC
+
BBABBBBABB>BBB9BA@@AABBB@CAAAB
@HQ5WU:00553:00809
ACGAGTGCGTTCCCCATGTCGTAGGTACTC
+
?B9;;@@?@@=@@@6AA@@CCA@@?@A@@>
@HQ5WU:00554:00841
TAGTATCAGCCTCGCCATGACGAAGGTATTCC
+
CBCB@AADBBABBAA689@9999245499242
@HQ5WU:00555:00827
ACGAGTGCGTTCCCCATGTCGTAGGTACTC
+
?@B@AACCAA=@@@6A=BABCCCB@>9<;@
@HQ5WU:00556:00812
ACGAGTGCGTTCCCCATGTCGTAGGTACTC
+
@?:;;B@@AA=ACH9BACCCCFDC@;<<CA
@HQ5WU:00557:00848
ACGAGTGCGTTCCCCATGTCGTAGGTACTC
+
ABB??@B@>@=@@@6A@A@@@@@A=:;<CA
@HQ5WU:00563:00814
ACGAGTGCGTTCCCCATGTCGTAGGTACTC
+
9<BBBBBCCC>ABA9BBABBDEBB@EBBCC
@HQ5WU:00567:00848
ACGAGTGCGTTCCCCATGTCGTAGGTACTC
+
9:C:9<CBBC@CCC:DCCBBCCBC@CCBBB
@HQ5WU:00574:00829
ACGAGCCATGTCGTAGGTACTC
+
>>9611,16667?44494999B
@HQ5WU:00575:00839
ACGAGTGCGTTCCCCATGTCGTAGGTACTC
+
@@CBCCEBBC5999/9?@>ABBBA?ABBCB
@HQ5WU:00577:00805
ACGAGTGCGTTCCCATGCTCGTAGTACGTC
+
8>11//////,/859988,,,,,,,,2666
@HQ5WU:00579:00825
ACGAGTGCGTTCCCATGCTCGGTAGG
+
9;994=4444244-4/,,,,,*,,,*
@HQ5WU:00579:00843
TCTCTATGCGCTCCACATGTCTAAGGT
+
>=;;11177949@=@@@>A;<>BBCAE
@HQ5WU:00581:00813
ACGAGTGCGTTCCCATGTCGTAGGTACTC
+
@@BBBB=9>>59909=>@CCDCC=@<==B
@HQ5WU:00584:00811
ACGAGTGCGTTCCCCATGTCGTAGGTACTC
+
9;D;9<C@>>5999/9@@ABCBBA?AB@@@
@HQ5WU:00584:00817
ACGAGTGCGTTCCCCATGTCGTAGGTACTC
+
=?>99<CCA@7;;;/<:=BBA@@C@CBCCB
@HQ5WU:00586:00809
TACTGAGCTCCACACACATGAA
+
48;44;B4448//////////,
@HQ5WU:00587:00835
ACGAGTGCGTTCCCCATGTCGTAGGTACTC
+
?AB@@ACCBC79;9/9AA?CCBB@:;@@@@
@HQ5WU:00587:00848
ACGAGTGCGTTCCCCATGTCGTAGGTACTC
+
89?>>><99>;>>@6B?@ABB@@?;?@>>>
@HQ5WU:00588:00816
ATATCGCGAGGGTATGGAAAACTCTATAGAGG
+
9;BBBACBABA?ABA@5999/99CABCBBBC@
@HQ5WU:00591:00814
CGTGTCTCTACGGACACATGG
+
BCCBAA1/-,27*,,66/4//
@HQ5WU:00597:00832
ACGAGTGCGTTCCCCATGTCGTAGGTACTC
+
ABA@?@;;=95999-9@@>ABBBB?BBBCC
@HQ5WU:00597:00849
TCTCTATGCGTTCCACATGTCTAAGGTA
+
944444;;@?:2924889AA@>>2429=
@HQ5WU:00598:00820
ACGAGTGCGTTCCCCATGTCGTAGGTACTC
+
9;@@@@BB>>5999/9@ABCDCBB?A@;;9
@HQ5WU:00550:00861
TGATAGTCTCCCT
+
9444499/,,,*,
@HQ5WU:00553:00870
ACGAGTGCGTTCCCCATGTCGTAGGTACTC
+
:;A;;9BBAA?AIH:FAAAAA@>?789?A9
@HQ5WU:00553:00894
ACGAGTGCGTTCCCCATGTCGTAGGTACTC
+
BBB??@DCBB7;;;4<BABCBCBC?@@ABB
@HQ5WU:00553:00895
ACGAGTGCGTTCCCCATGTCGTAGGTACTC
+
9<C@AACBA?=@@@6ABCBCCCCC@;=@@;
@HQ5WU:00555:00897
ACGAGTGCGTTCCCATGTCGTAAGGTACTC
+
;:;4844989244-4444444423779994
@HQ5WU:00556:00854
TCTCTATGCTCCTCCACATGTCTAAGGTAC
+
994499:=<99;9424998>?ADB8:8999
@HQ5WU:00556:00878
AGCACTGTAGCTGTCACTAGTTACTTGT
+
BCBB;>=CCB@@<==A>AB;;7<BB=BB
@HQ5WU:00557:00852
ACGAGTGCTTCCCCATGTCGTAGGTACTC
+
BBBB@?ACC@CDE9BBAAB;99@<99999
@HQ5WU:00557:00859
ACGAGTGCGTTCCCCATGTCGTAGGTACTC
+
9;@A@@A@@@5999-9?B@AB@@?>;<<AA
@HQ5WU:00557:00894
ACGAGTGCGTTCCCCATGTCGTAGGTACTC
+
9<CCCCCCBC=AAA8ACCCBCC?@=@@A@B
@HQ5WU:00558:00860
ACGAGTGCGTTCCCCATGTCGTAGGTACTC
+
??BABBB@@@5999,4;;99=493574998
@HQ5WU:00559:00850
ACGAGTGCGTTCCCCATGTCGTAGGTACTC
+
483444448=;=AA2;99444943134444
@HQ5WU:00561:00875
ACGAGTGCGTTCCCCATGTCGTAGGTACTC
+
:<DCDDCCB@6944-9===?@998;>>>@@
@HQ5WU:00562:00867
ACGAGTGCGTTCCCCATGTCGTAGGTACTC
+
BBA??AADDCACCC9CCCBBCB=@=:;;A@
@HQ5WU:00566:00881
ACGAGTGCGTTCCCCATGTCGTAGGTACTC
+
=@>A?@@CCC>BAA7A;<<CECCC@B<==D
@HQ5WU:00567:00871
ACGAGTGCGTTCCCCATGTCGTAGGTACTC
+
49>;;9BCDH@BDD:CABABBBAB?@@@@@
@HQ5WU:00569:00866
TACTGAGCTACACACACAGAAAGATTGGT
+
ABCB;4<=:111==CCCBBBB8;;@?@>A
@HQ5WU:00569:00877
ACGAGTGCGTTCCCCATGTCGTAAGGTACTC
+
9999444444<>@B:CB@;:6//,.,.///4
@HQ5WU:00570:00871
ACGAGTGCGTTCCCCATGTCGTAGGTACTC
+
??DAB?BBBB=?=?6=@B@BCBBB@BAA@G
@HQ5WU:00570:00878
ACGAGTGCGTTCCCCATGTCGTAGGTACTC
+
BABBBBBBBC=@AA9ACCCCC?@>AABBB@
@HQ5WU:00574:00853
ACGAGTGCGTTCCCCATGTCGTAGGTACTC
+
ABBB@AABA@5;<;/9@ABBCCCC@BBBAB
@HQ5WU:00574:00882
ACGAGTGCGTTCCCCATGTCGTAGGTACTC
+
??B?>@ABBCDCDC9CBCBBCB@<>@;;;>
@HQ5WU:00577:00866
TGATACGTCTCCCTTCCTTAGTTACTTGCAGTTG
+
>>=944444449598989:841,//,*,,,,,*,
@HQ5WU:00579:00861
ATCAGACACGGACACAGCAGAACACACAG
+
;:?898=844;9=?CCDB??A?A@A?;:;
@HQ5WU:00581:00871
ACGAGTGCGTTCCCCATGTCGTAGGTACTC
+
@B9<;C@9>>2444/999<CDCCD?ABCCB
@HQ5WU:00582:00852
ACGAGTGCGTTCCCCATGTCGTAGGTACTC
+
?@CB?@ADCC@CIH:=;;AAAA@@=?<<<A
@HQ5WU:00582:00898
ACGAGTGCGTTCCCCATGTCGTAGGTACTC
+
=@C;;<BBBDFBBB8ECCBBA;:848>?A@
@HQ5WU:00586:00869
ACGAGTGCGTTCCCCATGTCGTAGGTACTC
+
@@ABBCBBAC;>@@6A@BABBBBA?BBBC@
@HQ5WU:00587:00879
ATCAGGACAGCTCGGACACAGCAGGAACACACAGAA
+
4../,**0****,,*,,994494999244884..,*
@HQ5WU:00587:00892
ACGAGTGCGTTCCCCATGTCGTAGGTACTC
+
:<BCCCCCBC?DEB9ABCBBAB??;?;<<B
@HQ5WU:00594:00874
TCTACTAGCGCTCCCACATGTCTGAAGGTAC
+
1//////77/////+/8;88=1///,/,//7
@HQ5WU:00552:00919
ACGAGTGCGTTCCCCATGTCGTAGGTACTC
+
4;>;;<<CDJABEEBIAA?BBBBA>AABAB
@HQ5WU:00557:00929
ACGAGTGCGTTCCCCATGTCGTAGGTACTC
+
9<BCBBBC@;2949/999;ABBAB?B<==B
@HQ5WU:00564:00942
ACGAGTGCGTTCCCCATGTCGTAGGTACTC
+
??BBBBBA;;2444/9>@@BDBBA?BBBCC
@HQ5WU:00565:00923
ACGAGTGCGTTCCCCATGTCGTAGGTACTC
+
=>>@@@@@A?;@@@6AAABDCA@@=@AAAB
@HQ5WU:00570:00938
ACGAGTGCGTTCCCATGTCGTAAGGTACTC
+
@@CA>99944244-4444444423774444
@HQ5WU:00572:00924
ACGAGTGCGTTCCCCATGTCGTAGGTACTC
+
9;C@@ACCCC=AAA8ACBBBBCCD@BAAAC
@HQ5WU:00573:00927
TCTCTATGCGCTCCCACATGTCTGAAGGTACT
+
///,,,,/8/4444-44466:6///,/,//64
@HQ5WU:00580:00917
ACGAGTGCGTTCCCCATGTCGTAGGTACTC
+
BBA9:<BBBC>BBB9CBHHCCABA@@@@B@
@HQ5WU:00582:00916
ACGAGGTGCGTTCCCCATGTCGTAGGTACTC
+
9////,////8,444,4>>>;1/,220,,/7
@HQ5WU:00582:00944
ACGAGTGCGTTCCCCATGTCGTAGGTACTC
+
>@B?@ACBAA69994;@ABBCCCG@B9<<<
@HQ5WU:00582:00945
TACTGAGCTACACACACAGAAAGATTGGTGC
+
B@99<BBBABCCAABB@9444-443777331
@HQ5WU:00588:00933
ACGAGTGCGTTCCCCATGTCGTAGGTACTC
+
BBBBACC@>>5444/9@@BCCBAA<:;<@@
@HQ5WU:00589:00931
ACGAGGTGCGTTCCCCATGTCGTAGGTACTC
+
8>>995449;;2444,499>@A??B@C=<<@
@HQ5WU:00590:00939
ACGAGTGCGTTCCCCATGTCGTAGGTACTC
+
BBBABDDBBA?BIC:E@A@ABABA>@@ABA
@HQ5WU:00591:00900
ACGAGTGCGTTCCCCATGTCGTAGGTACTC
+
CCC;;<ACDGBCCC9DCC<<=AA?7;9994
@HQ5WU:00593:00930
ACGAGTGCGTTCCCCATGTCGTAGGTACTC
+
9:@@@@AA@A;@@@8ABCCCCCCE@@?ABB
@HQ5WU:00593:00937
TGATACGTCTCCTTCCTTAGTTACTTCA
+
DCAAAC?==9;59<@5969;96<BC@GC
@HQ5WU:00595:00914
ACGAGTGCGTTCCCCATGTCGTAGGTACTC
+
?@C@?ABB@B=AAA6ABBBBCCDC@B@@@C
@HQ5WU:00599:00921
ACGAGTGCGTTCCCCATGTCGTAGGTACTC
+
BBBBCBBAA?5999/9@CACBBB@489944
@HQ5WU:00550:00968
ACGAGTGCGTTCCCCATGTCGTAGGTACTC
+
:;C;9<@@@@=@@@6ABCCBCCBB?@@ABB
@HQ5WU:00552:00996
ACGAGTGCGTTCCCATGTCGTAAGGT
+
==?99<998:299099@<1111,.64
@HQ5WU:00555:00995
ACGAGTGCGTTCCCATGCTC
+
==9;911111,/858894//
@HQ5WU:00557:00982
ACGAGTGCGTTCCCCATGTCGTAGGTACTC
+
99>?@@A@D@5999/9999C@@?@>89;@;
@HQ5WU:00560:00971
ACGAGTGCGTTCCCCATGTCGTAGGTACTC
+
BB@AB@AA@@=@BC8AACDCCCCCA@@@B>
@HQ5WU:00561:00951
ACGAGTGCGTTCCCCATGTCGTAGGTACTC
+
?BBBABBCA?5999/9?>>A@@A?=;99?>
@HQ5WU:00561:00996
ACGAGTGCGTTCCCCATGTCGTAGGTACTC
+
94<@@@ACDC?CCB8AABBCAA@C@D=>=G
@HQ5WU:00561:00997
AACGAGGTGCGTTCCCCATGTCGTAGGTACTC
+
,*,///7///449:;;,494994=9717999>
@HQ5WU:00563:00956
ACGAGTGCGTTCCCCATGTCGTAGGTACTC
+
@@CCBBBBBA>BBB9CCHBBBCBB8:<BBB
@HQ5WU:00563:00957
ACGAGTGCGTTCCCCATGTCGTAGGTACTC
+
9;CA<<@EGC@DEK9B@CBBA@@?=@A<<9
@HQ5WU:00563:00963
TGATACGTCTTCCCTTCCT
+
4444444///,/7+/,/,/
@HQ5WU:00563:00980
ATCAGACACGGACACAGCAGAACACAC
+
;:@=@@?AB@8<;<<<DC@?AACAA@?
@HQ5WU:00571:00950
ACGAGTGCGTTCCCCATGTCGTAGGTACTC
+
8;<211:888,9491:@@@>11/.,.//6/
@HQ5WU:00578:00954
ACGAGTGCGTTCCCCATGTCGTAGGTACTC
+
B9<<AA<;<@?ACH:ECCBBBBBBC<=<A@
@HQ5WU:00578:00990
ACGAGTGCGTTCCCCATGTCGTAGGTACTC
+
?BB99<AA>>=@@@6ACCDCCCBB?@>@CA
@HQ5WU:00580:00986
ACGAGTGCGTTCCCCATGTCGTAGGTACTC
+
@BCCCCCB;?5444/9AAABBDDC>A<=<@
@HQ5WU:00582:00951
ACGAGTGCGTCCCCATGTCGTAGGTACTC
+
BB>AA@A>>99994<BDCCCCCC?ABBCB
@HQ5WU:00582:00973
ACGAGTGCGTTCCCCATGTCGTAGGTACTC
+
BBB:9;BBA@=@@>6AABBBBBBB@BAAAB
@HQ5WU:00583:00996
ACGAGTGCGTTCCCCATGTCGTAGGTACTC
+
?B?;9<@BAA>BCC9DCCCCCBBB>A?@?@
@HQ5WU:00594:00988
ATCAGACACGGACACAGCAGAACACACAGA
+
?>B:9;;AA@9<;CCB<<98859443333,
@HQ5WU:00598:00977
ACGAGTGCGTTCCCCATGTCGTAGGTACTC
+
@@B@?@B@>>599;/9DBAAA@@B>;<<CA
@HQ5WU:00599:00951
ACGAGTGCGTTCCCCATGTCGTAGGTACTC
+
AAB@@ABBCC?CCC9CDCCBBB@?>>?@CC
@HQ5WU:00555:01047
CGTGTCTCTAGGCACAGGATTTTGTGTAG
+
?AADCDCDBA@=9999424444,466///
@HQ5WU:00557:01040
ACGAGTGCGTTCCCCATGTCGTAGGTACTC
+
?@BA?ACB??5499/9?>@BHDCC@BBCCC
@HQ5WU:00565:01040
CGTGTCTCTACGGCACAGGATTTTGTGTAGAG
+
@@B<;9B111/1,/69::94444,44444444
@HQ5WU:00566:01009
ACGAGTGCGTTCCCCATGTCGTAGGTACTC
+
>@B:9<BCCCDCCC9CBABB?@?B@B;<<B
@HQ5WU:00568:01025
ACGAGTGCGTTCCCCATGTCGTAGGTACTC
+
;;;@BA>?>>5999,49=9AB=@A<?@@CA
@HQ5WU:00572:01041
ACGAGTGCGTTC
+
>@CB@?ACAA=@
@HQ5WU:00573:01044
AACGAGTGCCGTTCCCCACTGTCG
+
92478444424424::29949//,
@HQ5WU:00574:01016
ACGAGTGCGTTCCCAA
+
4////////8,44-42
@HQ5WU:00577:01041
ACGAGTGCGTTCCCCATGTCGTAGGTACTC
+
8>>98998?;<BCC9DBCCCCBBB@A?A@B
@HQ5WU:00583:01027
ACGAGTGCGTTCCCCATGTCGTAGGTACTC
+
9>CBBCCBBCBDCE:DCCDCC@?>;89999
@HQ5WU:00583:01038
ACGAGTGCGTTCCCCATGTCGTAGGTACTC
+
AAB@@@ABEEACCC:EDBBA?B?A>ACCCC
@HQ5WU:00585:01008
ACGAGTGCGTTCCCCATGTCGTAGGTACTC
+
@A@BEBB>?C5444/9@@@CCA@@?B@@@B
@HQ5WU:00586:01040
ACGAGTGCGTTCCCCATGTCGTAGGT
+
@@BB@@<<;B>BAB9DCCCCGBAA78
@HQ5WU:00587:01028
ACGAGTGCGTTCCCCATGTCGTAGGTACTC
+
BBB???CCCC@BCB8CBBBBBBBB@BBBBB
@HQ5WU:00587:01033
ACGAGTGCGTTCCCCATGTCGTAGGTACTC
+
@BB@?@CDCB?CDD:DBCAA@;;:<899?9
@HQ5WU:00588:01017
AGCACTGTAGCTGTCACTAGTTACTTGTGT
+
<BA;;=BA@@?>>=999111-+,,,*////
@HQ5WU:00589:01036
TCTCTATGCGCTCCACATGTCTAAGG
+
BBBDDDCCCCCBE?AA@@@>@9954:
@HQ5WU:00591:01022
ACGAGTGCGTTCCCCATGTCGTAGGTACTC
+
?@C;:<CNCC?AAA8A??@BCCFC@BAAAC
@HQ5WU:00592:01028
ACGAGTGCGTTCCCCATGTCGTAGGTACTC
+
?@A;9<CBA@8;;;4<BBBBCBCC@B9;:C
@HQ5WU:00593:01023
ACGAGTGCGTTCCCCATGTCGTAGGTACTC
+
BBD::<AB@@5999-99999994313@=9=
@HQ5WU:00593:01042
ACGAGTGCGTTCCCCATGTCGTAGGTACTC
+
@?B@AABCBC?BBB9GCCBBBBBC@>??BB
@HQ5WU:00595:01024
ACGAGTGCGTTCCCCATGTCGTAGGTACTC
+
?A?@?@@BAA>@@@4?A@;;<99?689994
@HQ5WU:00595:01043
ACGAGTGCGTTCCCCATGTCGTAGGTACTC
+
@AB99;CA??5;99/<@@@CCCCC@B:;;G
@HQ5WU:00550:01085
ACGAGTGCGTTCCCCATGTCGTAGGTACTC
+
BBB@@ACCBB?ABB9CBCCBBBBC?>9<<B
@HQ5WU:00553:01054
ACGAGTGCGTTCCCCATGTCGTAGGTACTC
+
?@B9:>CBCC>BBB8A@BBBB?>@=:;<CB
@HQ5WU:00553:01072
ACGAGTGCGTTCCCCATGTCGTAGGTACTC
+
?B@<<<CBBB@BBB9BBCDBCCCC@;;=<B
@HQ5WU:00554:01065
ATCAGACACTCGGACACAGCAGAACACACA
+
9889916:///8,//944;A99;?>>>>98
@HQ5WU:00555:01089
ACGAGTGCGTTCCCCATGTCGTAGGTACTC
+
9<B;;<CCBB@BEN9CBC?@@;;;?;99@?
@HQ5WU:00556:01097
ACGAGTGCGTTCCCCATGTCGTAGGTACTC
+
;A?BBAAAAA@CCC9=>@@@>993734498
@HQ5WU:00557:01066
ACGAGGTGCGTTCCCCATGTCGTAGGTATC
+
4/.//,/88881444,4999?>>987;>9:
@HQ5WU:00557:01097
ACGAGTGCGTTCCCCATGTCGTAGGTACTC
+
9<B<<<B@@@5999/9>>>@B;;;@?;<=B
@HQ5WU:00559:01088
ACGAGTGCGTTCCCCATGTCGTAGGTACTC
+
9<CBCCDB>;2444/9@@CCC;;<=;99@>
@HQ5WU:00563:01060
TACTGAGCTACACACACAGAAAGATTGGTG
+
B=999@9>@@>>99999999909@?=>;=@
@HQ5WU:00563:01075
ACGAGTGCGTTCCCCATGTCGTAGGTACTC
+
?@CBABBCCC?BBB9C???ABBCC@CAAAC
@HQ5WU:00565:01083
ACGAGTGCGTTCCCCATGTCGTAGGTACTC
+
9;AA;;<AAA>BA@7B<<;A@@AB?CDDBD
@HQ5WU:00569:01075
ACGAGTGCGTTCCCCATGTCGTAGGTACTC
+
@@@<<<<<CC@ECC5><<<@@;9:>:;4@@
@HQ5WU:00569:01097
ACGAGTGCGTTCCCCATGTCGTAGGTACTC
+
BB>@ACBCCC>BAA4@99;@@AAA>?@999
@HQ5WU:00570:01075
ACGAGTGCGTTCCCCATGTCGTAGGTACTC
+
;9@?@999;=;=;;2=999@9==>579>98
@HQ5WU:00571:01079
ACGAGTGCGTTCCCCATGTCGTAGGTACTC
+
<<BB;<=A??5999-9@@@AB@@@>AAAA@
@HQ5WU:00573:01095
ATATCGCGTACGGTATGGAAGACTCTATAGA
+
489444;444442449;245444443764..
@HQ5WU:00576:01063
ACGAGTGCGTTCCCCATGTCGTAGGTACTC
+
9;A<<<CCCCBCCC9DAA@A@@@>4799<9
@HQ5WU:00579:01052
ACGAGTGCGTTCCCCATGTCGTAGGTACTC
+
BBCABB=;895999/9999AB@@@?@AAGC
@HQ5WU:00580:01096
ACGAGTGCGTTCCCCATGTCGTAGGTACTC
+
@ABBCBB;::2444/9@A@BBAA@=@@@@@
@HQ5WU:00581:01088
ACGAGTGCGTTCCCCATGTCGTAGTACTC
+
??B9:<BCDDACBC:FCBBBBBBB?@@CB
@HQ5WU:00582:01057
ACGAGTGCGTTCCCCATGTCGTAGGTACTC
+
BCBA??AACH@CKKBI==<CCCCDBCBBCB
@HQ5WU:00583:01095
ACGAGTGCGTTCCCCATGTCGTAGGTACTC
+
ABB@?@DBA;7;;94<ABBBCB::58>>@@
@HQ5WU:00585:01094
TGATACGTCTCCTTCCTTAGTTACTTCAG
+
BBBB@@@@>895-+-+-+,,,2,,4<??=
@HQ5WU:00593:01076
ACGAGTGCGTTCCCCATGTCGTAGGTACTC
+
@@A;9<CCBC?CCC:FBBBBCB?>:<@BB@
@HQ5WU:00595:01055
ACGAGTGCGTTCCCCATGTCGTAGGTACTC
+
BBB@@ABCCC@BCB:F?>?BBB??<:;<;A
@HQ5WU:00595:01064
ACGAGTGCGTTCCCCATGTCGTAGGTACTC
+
9<CAAACCBE?BCB:EABBBBBBA@A9;9B
@HQ5WU:00550:01128
ACGAGTGCGTTCCCCATGTCGTAGGTACTC
+
9;CCBBCCCB=@@@6A@@@CGCCC@;<>CC
@HQ5WU:00551:01142
ACGAGTGCGTTCCCCATGTCGTAGGTACTC
+
?AA99<CB@>7;99/99;;CCCBC@CAAAB
@HQ5WU:00554:01122
ACGAGTGCGTTCCCCATGTCGTAGGTACTC
+
4;;;;;CABB?BBB9CCCBBCCBBABBBCC
@HQ5WU:00562:01124
TACTGAGCTACCACACACAGAAAGATTGGT
+
<;A@BB@999929994999444-4/6,.,.
@HQ5WU:00562:01125
ACGAGTGCGTTCCCCATGTCGTAGGTACTC
+
9;B@@@BBA@7;;;4<BCBBB?@@@AABAC
@HQ5WU:00564:01101
ATATCGCGTACGGGTATGGAAGAC
+
938884///////+/668=<:1-,
@HQ5WU:00565:01138
ACGAGTGCGTTCCCCATGTCGTAGGTACTC
+
9<BCBBCCAA>AHH9CBDBBBBBA=;<<A@
@HQ5WU:00565:01143
ACGAGTGCGTTCCCCATGTCGTAGGTACTC
+
A@@@@@AA@@>>>>4?>>@B>==?;01111
@HQ5WU:00571:01113
ACGAGTGCGTTCCCCATGTCGTAGGTACTC
+
B@CA99<;@@;@BC5==CBBBCCB@;<=BA
@HQ5WU:00572:01124
ACGAGTGCGTTCCCCATGTCGTAGGTACTC
+
BBBBBD??@B=@@@6AB@BACBBB?;;<B?
@HQ5WU:00573:01114
ACGAGTGCGTTCCCCATGTCGTAGGTACTC
+
?AB@?=>9;<>A@A9CCCCCCBCCACBBBB
@HQ5WU:00580:01106
ACGAGTGCGTTCCCCATGTCGTAGGTACTC
+
BB@AECBBBE@ECE:CA@@CCDBB@@@@@@
@HQ5WU:00580:01112
ACGAGTGCGTTCCCCATGTCGTAGGTACTC
+
ABB?@@B=>?5999/9>>99;443134444
@HQ5WU:00582:01110
ACGAGTGCGTTCCCCATGTCGTAGGTACTC
+
9:B@@ACCCCBCCC:BBBCBBBBA?A?@?C
@HQ5WU:00582:01135
ACGAGTGCGTTCCCCATGTCGTAGGTACTC
+
9<CBCCBB@C599;/9>ABCBBB@<:99?>
@HQ5WU:00582:01148
ACGAGTGCGTTCCCCATGTCGTAGGTACTC
+
?@CBBBB??@5999/9B?@@DCBA>ABAAB
@HQ5WU:00587:01125
ACGAGTGCGTTCCCCATGTCGTAGGTACTC
+
BBB99;BBAB=AAA8ABCCCCCDC@AABBC
@HQ5WU:00590:01114
ACGAGTGCGTTCCCCATGTCGTAGGTACTC
+
BBBBBBBBAC5;;9/9>@@@?9984898>4
@HQ5WU:00591:01123
TCTCTATGCGCTCCACATGTCTAAGGTA
+
9444449=;<<11-/8;?@B=A@=@=@B
@HQ5WU:00593:01113
ACGAGTGCGTTCCCCATGTCGTAGGTACTC
+
ABB99;@@>>=@AA7BBBBCB@@@8:<@B@
@HQ5WU:00593:01117
TACTGAGCTACCACTACATC
+
9944944/,,,*,,,,///4
@HQ5WU:00597:01122
ACGAGTGCGTTCCCCATGTCGTAGGTACTC
+
AADCBBDCCC@CCC:CECDD;;<A>:9999
@HQ5WU:00598:01112
ACGAGTGCGTTCCCCATGTCGTAGGTACTC
+
BBBBBBDCCB?AAA9ABBBCBBBB@ABBCB
@HQ5WU:00552:01161
ACGAGTGCGTTCCCCATGTCGTAGGTACTC
+
99ABBCCA@>;@A@6ACCCBCCCE@B:;;@
@HQ5WU:00554:01183
ACGAGTGCGTTCCCCATGTCGTAGGTACTC
+
BBB??B;;<A?BBB9B<<<AAA@@@BBBC@
@HQ5WU:00557:01181
ACGAGTGCGTTCCCCATGTCGTAGGTACTC
+
=?B<;<CCCA99<9/9@@ABB@??<:;<BA
@HQ5WU:00558:01175
ACGAGTGCGTTCCCCATGTCGTAGGTACTC
+
BBB99;@A@@699</9@A@BBCBB?@AACB
@HQ5WU:00563:01159
ACGAGTGCGTTCCCCATGTCGTAGGTAACTC
+
444444448;2444,444486//.4./,//6
@HQ5WU:00565:01193
ACGAGTGCGTTCCCCAGGTCGTAGGTACTC
+
=@?@@DCDBC@B@@44469A>999>899>>
@HQ5WU:00569:01181
ACGAGTGCGTTCCCCATGTCGTAGGTACTC
+
9<BBBBDBBB@CCC9C>ABBBCBA=>>@B@
@HQ5WU:00570:01179
ACGAGTGCGTTCCCCATGTCGTAGGTACTC
+
ABBBBCBB>>5999/9>@@CCBBB@?@ACC
@HQ5WU:00574:01195
ACGAGTGCGTTCCCCATGTCGTAGGTACTC
+
BBBBBB?@??5999/9>@@CCCCB@BCBBB
@HQ5WU:00578:01171
ACGAGTGCGTTCCCCATGTCGTAGGTACTC
+
CCCBBBCA@@6999-9BA@BAAA@@C<==B
@HQ5WU:00579:01183
ACGAGTGCGTTCCCCATGTCGTAGGTACTC
+
@A;<<CCB@@2444/999;CCA@@?@@@@A
@HQ5WU:00584:01185
ACGAGTGCGTTC
+
BBB??@CCAA79
@HQ5WU:00585:01195
ACGAGGTGCGTTCCCCATGTCGTAGGTACTC
+
81<11,1//88:@BB9:<CA@@@A>;899?9
@HQ5WU:00588:01168
ACGAGGTGCGTTCCCCATGTCGTAGGTACTC
+
BCBBB@BBBBB>AAA9ECCDBBBA><?A@@@
@HQ5WU:00590:01159
ACGAGTGCGTTCCCCATGTCGTAGGTACTC
+
?@BAAACCBB=?==6A;;;@A@@?=A<<<C
@HQ5WU:00551:01211
ACGAGGTGCGTTCCCCATGTCGTAGGTACTC
+
//6//,498>@=ABB9C<<<B>99;=>>@A;
@HQ5WU:00556:01217
ACGAGTGCGTTCCCCATGTCGTAGGTACTC
+
AAC???BB@;7999/99;;FCCCC?ABCAB
@HQ5WU:00556:01229
ACGAGTGCGTTCCCCATGTCGTAGGTACTC
+
4989>>99495999,444484997=?=9:9
@HQ5WU:00557:01205
TGATACGTCTCCTTCCTTAGTTACTTCAG
+
>9999449/-,*,*,*,*,222///,/76
@HQ5WU:00559:01207
ACGAGTGCGTTCCCCATGTCGTAGGTACTCATC
+
BBBBEBB>??5994/9@@>BBA@@?@<<<CCDC
@HQ5WU:00562:01222
ACGAGTGCGTTCCCCATGTCGTAGGTACTC
+
<<DCCCCBAB;@@@4A@ABCNBBBA:<<B@
@HQ5WU:00568:01226
ACGAGTGCGTTCCCCATGTCGTAGGTACTC
+
??B99<DCBC7;;;/9?@BC@@@B=;<<BB
@HQ5WU:00570:01212
ACGAGTGCGTTCCCCATGTCGTAGGTACTC
+
AABB>@@@AA?BKD9DCA@@>>>?<89999
@HQ5WU:00573:01211
ACGAGTGCGTTC
+
BBB??AA@ACAC
@HQ5WU:00577:01208
ACGAGTGCGTTCCCCATGTCGTAGGTACTC
+
BBB::<CCAC7;;;4<BBBBAABB@B>>>B
@HQ5WU:00585:01208
ACAAGTGCGTTCCCCATGTCGTAGGTACTC
+
BAB?BBB@>D4888/999;@CCCC@B>@>C
@HQ5WU:00589:01241
ACGAGTGCGTTCCCCATGTCGTAGGTACTC
+
@@:;<CCBAB>AAB9BBBCCBBBC?BB@@@
@HQ5WU:00591:01200
ACGAGTGCGTTCCCCATGTCGTAGGTACTC
+
?A<@@ABBAB=A@@6A@AAAC@@@>:;<C@
@HQ5WU:00593:01202
ACGAGTGCGTTCCCCATGTCGTAGGTACTC
+
9<C@AACCCC@CCC:CCBBBBBB?<>?;;<
@HQ5WU:00593:01209
ACGAGTGCGTTCCCCATGTCGTAGGTACTC
+
ABBBBBDBBC@CCC:DCBDBBB><<>@@@B
@HQ5WU:00593:01241
ACGAGTGCGTTCCCCATGTCGTAGGTACTC
+
=??@@AAA?@=A@@6?B;::///.,.//44
@HQ5WU:00595:01229
ACGAGTGCGTTCCCCATGTCGTAGGTACTC
+
BAB??@BA::5499/99A?@@@><488894
@HQ5WU:00597:01236
ACGAGTGCGTTCCCCATGTCGTAGGTACTCC
+
BBABBBCBBA6999-99@?BBCCB>?@@BB@
@HQ5WU:00561:01259
ACGAGTGCGTTCCCCTTGTCGTAGGTACTC
+
@@@@@A998=;?@@8@CBAAA>>>5899@>
@HQ5WU:00569:01254
ACGAGTGCGTTCCCCATGTCGTAGGTACTC
+
9;?@@A<<9B@BBC9A@AA99993779999
@HQ5WU:00602:00014
ACGAGTGCGTTCCCCATGTCGTAGGTACTC
+
9<BBBCDCCC@CCC9AACCBBA@?@?@AAB
@HQ5WU:00606:00036
ACGAGTGCGTTCCCCATGTCGTAGGTACTC
+
AAABCC@@?@5999/9>?@DBBBB?@@@BA
@HQ5WU:00606:00038
ACGAGTGCGTTCCCCATGTCGTAGGTACTC
+
9<C<<<AA@B?BCC9CBBB@BBB@=@>999
@HQ5WU:00615:00024
ACGAGTGCGTTCCCCATGTCGTAGGTACTC
+
//.//4:9992444,44999448777966/
@HQ5WU:00635:00045
TCTCTATGCGCTCCACA
+
844444444498;849/
@HQ5WU:00641:00048
ACGAGTGCGTTCCCCATGTCGTAGGTACTC
+
9<BBBBA?;;2444/9>>@BCBCC@BBBBC
@HQ5WU:00608:00051
AGCACTGTAGCTCGTCACTAGTTACTTGTGT
+
99;99;AAA=;99>>>A9<:?;249424977
@HQ5WU:00619:00077
ACGAGTGCGTTCCCCATGTCGTAGGTACTC
+
9<CB@A<<;@>A@A8AECCCCBBB@AB<<;
@HQ5WU:00631:00087
ACGAGTGCGTTCCCCATGTCGTAGGTACTC
+
AABBBCCB@A7;99/;@@@CCCCC@C@B@B
@HQ5WU:00639:00051
ACGAGTGCGTTCCCCATGTCGTAGGTACTC
+
?@@BCCBA@?5999/9@ABCEBBB?BBBBA
@HQ5WU:00610:00140
ACGAGTGCGTTCCCATGTCGTAGGTACTC
+
49>A;<9A@@59919A@>>;;97<>@>>=
@HQ5WU:00643:00101
ACGAGTGCGTTCCCCATGTCGTAGGTACTC
+
AA@@@BB@@@=@@@6AAA@C@@@@>?;<<B
@HQ5WU:00619:00159
ACGAGTGCGTTCCCCATGTCGTAGGTACTC
+
=@@@;<<A@@6999/9>A@@A@A?=?A@@@
@HQ5WU:00628:00159
TCTCTATGCGCTCCACATGTCTAAGGT
+
@AACCCDCCCCBC@A;<=BACBC>B<9
@HQ5WU:00636:00164
ACGAGTGCGTTCCCCATGTCGTAGGTACTC
+
=@BB;;<A@A@CCC9DCCCCCCBB=@@A@>
@HQ5WU:00605:00246
ACGAGTGCGTTCCCCATGTCGTAGGTACTC
+
=@?@BBBA?@5999/9?>@CCGBD?BBBCB
@HQ5WU:00636:00229
ACGAGTGCGTTCCCCATGTCGTAGGTACTC
+
=?B:;=CB@@8;99/9==>>;993534::9
@HQ5WU:00640:00236
ACGAGTGCGTTCCCCATGTCGTAGGTACTC
+
BBBBBBDBCB>BBA9GCDCHD??@=899@4
@HQ5WU:00641:00234
ACGAGTGCGTTCCCCATGTCGTAGGTACTC
+
?@CBABBDCB=A@@6A@=@BCCCC?BAAAC
@HQ5WU:00601:00278
ACGAGTGCGTTCCCCATGTCGTAGGTACTC
+
BBB@@AECAA69994;==?BDCCC@BAAAE
@HQ5WU:00610:00264
ACGAGTGCGTTCCCCATGTCGTAGGTACTC
+
@AB;9<BB@@9<<<4<BCCCACCC@C:;;A
@HQ5WU:00614:00289
ACGAGTGCGTTCCCCATGTCGTAGGTACTC
+
BB?AEBBB@B=@@@8AABBBBBCC@A@A@@
@HQ5WU:00617:00257
TCTCTATGCGCTCCACATGTCTAAGGTA
+
=<=<BDBBCCBA@>;;<AAA>>?<@=AB
@HQ5WU:00620:00294
ACGAGTGCGTTCCCCATGTGTAGGTACTC
+
?@BBBCCBBA>BBA9BBBBCBBB=>@BA@
@HQ5WU:00622:00296
ACGAGTGCGTTCCCCATGTCGTAGGTACTC
+
9<ABBAAAAA@CKIAECCDBA@BA?ABCC>
@HQ5WU:00626:00287
ACGAGGCGTTCCCCATGTCGTAGGTACTC
+
@ABBC@CCC=AA@8ACBBBBBBA@B?@?B
@HQ5WU:00627:00285
ACGAGTGCGTTCCCCATGTCGTAGGTACT
+
8>>;<=CCCC@CCC9DBBBBBCCC?@@BC
@HQ5WU:00637:00262
TAGTATCAGCCTTCC
+
444499:711,1,/7
@HQ5WU:00638:00264
ACGAGTGCGTTCCCCATGTCGTAGGTACTC
+
9>>@@@@@8;9===6B<<<CCD@A=:;<A@
@HQ5WU:00648:00297
ACGAGTGCGTTCCCCATGTCGTAGGTACTC
+
?@ABBBBBBD@CCC9EACCCCBBB=?@AB@
@HQ5WU:00606:00335
ACGAGTGCGTTCCCCATGTCGTAGGTACTC
+
4;@@@@BCBB@BKK9D=<=AB>>>689494
@HQ5WU:00620:00319
ACGAGTGCGTTCCCCATGTCGTAGGTACTC
+
?>@?B@@@@@=ACB7DAAABCCCC?;;>GC
@HQ5WU:00622:00323
ACGAGTGCGTTCCCCATGTCGTAGGTACTC
+
BBA@@ACBAC5999/99@>>AB@@=@CDCC
@HQ5WU:00635:00336
ATATCGCGACGGGTATGAAGACTCTATAGAG
+
88>8484::444-444999999947779111
@HQ5WU:00642:00310
ACGAGTGCGTTCCCCATGTCG
+
BBB9:;BCA?=@@@6A=>?BC
@HQ5WU:00646:00302
ACGAGTGCGTTCCCCATGTCGTAGGTACTC
+
9<C;;<AA@@6999/9?@@CCCCC@99;CC
@HQ5WU:00607:00355
ATCAGACACTCGGACACAGC
+
/,,,,/////44244;;4//
@HQ5WU:00608:00359
ACGAGTGCGTTCCCCATGTCGAAGGTACTC
+
B@?>@<49=92499,99944/8,/,////8
@HQ5WU:00609:00360
ACGAGTGCGTTCCCCATGTCGTAGGTACTC
+
?@CBAABBBA=A@A8ABCCCBBBC@DAA@C
@HQ5WU:00611:00368
ACGAGTGCGTTCCCCATGTCGTAGGTACTC
+
@AAB@@@CBA=@@@6ABCDCCBBB@C=<<B
@HQ5WU:00614:00351
TAGTATCATGACGAACGGTATTCC
+
@@B<;<CCB>111;-//5668;;;
@HQ5WU:00622:00381
ACGAGTGCGTTCCCCATGTCGTAGGTACTC
+
==?@@B@@@B7;;;4<ABBCCCBA>@@@BA
@HQ5WU:00624:00371
ACGAGTGCGTTCCCCATGTCGTAGGTACTC
+
@B>99;<CBBABKC8AA;89@99848>>>8
@HQ5WU:00636:00372
ACGAGTGCGTTCCCCATGTCGTAGGTACTC
+
?@CCBBBCBD@CCD:ECA@ACC@@=@CCCC
@HQ5WU:00636:00422
ACGAGTGGCGTTCCCCATGTCGTAGGTACTC
+
BB?ACCC?@??5994/9B@@BDBA@GCCAA@
@HQ5WU:00648:00439
ACGAGTGCGTTCCCCATGTCGTAGGTACT
+
:ACB@@@?==5999/9>>@>1110,0///
@HQ5WU:00600:00482
ACGAGTGCGTTCCCCATGTCGTAGGTACTC
+
9;B:;<A@BB>ABB8AACCDDCBBA@AABD
@HQ5WU:00609:00485
ACGAGTGCGTTCCCCATGTCGTAGGTACTC
+
BABBBB?@BC@BBB9ECCBBCBBB@AAB@@
@HQ5WU:00620:00492
ACGAGTGCGTTCCCCATGTCGTAGGTACTC
+
444884444;79>A4<==<AAAAB?@AACB
@HQ5WU:00621:00494
ACGAGTGCGTTCCCCATGTCGTAGGTACTC
+
@A??AABBBDFDCD:CE<<<BAA@=<<<@>
@HQ5WU:00635:00499
ACGAGTGCGTTCCCCATGTCGTAGGTACTC
+
9;CBABBCCI?CCC9BBBBBBA?A>A@@@B
@HQ5WU:00641:00493
ACGAGTGCGTTCCCCATGTCGTAGGTACTC
+
BBBABBB@@@=@@@8AABBB><<;,01111
@HQ5WU:00642:00471
ACGAGTGGCGTTCCCCATGTCGTAGGTACTC
+
9<CBBBCBBBC@BBB9BBACCC@@@=@@@AA
@HQ5WU:00600:00528
ACGAGTGCGTTCCCCATGTCGTAGGTACTC
+
BB???ABCCC?CCC:CBBBBBBAA?A9;;C
@HQ5WU:00601:00518
ACGGTGCGTTCCCCATGTCGTAGGTACTC
+
??B=?ADCC;>>=6@A@CCC<;9<:4499
@HQ5WU:00607:00535
ATCAGGACACGGACACAGACGAGAACA
+
/..//,444448994///////6656/
@HQ5WU:00608:00524
CGAGTGCGTTCCCCATGTCGTAGGTACTC
+
BBCB@@>11,111+1/866/998;99333
@HQ5WU:00609:00507
ACGAGTGCGTTCCCCATGTCGTAGGTACTC
+
??B@@ACBA?5;994<AABECCCC@C@?@B
@HQ5WU:00611:00512
ACGAGTGCGTTCCCCATGTCGTAGGTACTC
+
>@?>89998999;>,;9@@=>>>>;89899
@HQ5WU:00614:00512
TACTGAGCTATACAACACAGA
+
BABB@9911/,0,/,/668/4
@HQ5WU:00615:00518
ACGAGTGCGTTCCCCATGTCGTAGGTACTC
+
?@AB@A@C?@5999,9>>=A>==;<899>8
@HQ5WU:00620:00508
ACGAGTGCGTTCCCCATGTCGTAGGTACTC
+
;;;AAA9;;A?@BB4999994>>A=;<9B?
@HQ5WU:00622:00515
ACGAGTGCGTTCCCCATGTCGTAGGTACTC
+
89B@@AACBECCCC:DCCCCCCCA?@AACB
@HQ5WU:00623:00531
ACGAGTGCGTTCCCCATGTCGTAGGTACTC
+
=>;?=@<;;@>ABB9BCBAAA<<;>;<<A>
@HQ5WU:00624:00501
ACGAGTGCGTTCCCCATGTCGTAGGTACTC
+
?@@AAABBBC@CCC:CCCAA@@@?6:9@A?
@HQ5WU:00625:00515
ATATCGCGAGGGTATGGAAGACTCTATAGAGTA
+
489444444:=:?ABC@CBCCC873611....,
@HQ5WU:00626:00500
ACGAGTGCGTTCCCCATGTCGTAGGTACTC
+
9;B<<DCCBC@BCC9A@C<;2><;,11/:6
@HQ5WU:00627:00513
ATATCGCGACGGTATGGAAGACTCTATAG
+
:;;;9@77///,///77::;:=9933391
@HQ5WU:00629:00546
ACGAGTGCGTTCCCCATGTCGTAGGTACTC
+
>@CAAADCCC=@@@6?=>@BBBBB@:><CB
@HQ5WU:00630:00529
ACGAGTGCGTTCCCCATGTCGTAGGTACTC
+
@@ABBBBBBA>BBB9BDAA@@@@?>?@ACA
@HQ5WU:00631:00501
ACGAGTGCGTTCCCCATGTCGTAGGTACTC
+
=@999>998;5999,;BBCBCBBB?BCEA@
@HQ5WU:00640:00525
ACGAGGTGCGTTCCCCATGTCGTAGGTACTC
+
4/4//,/8888;?@@9ADDEFCA@?=;;<<A
@HQ5WU:00643:00513
ACGAGTGCGTTCCCCATGTCGTAGGTACTC
+
@@BBBBDCCDACDD:EBCDBBBB?@?>@@@
@HQ5WU:00648:00511
ACGAGTGCGTTCCCCATGTCGTAGGTACTC
+
==9<<ACCCN@BCC9DAAABDBBA@B<<<C
@HQ5WU:00648:00512
ACGAGTGCGTTCCCCATGTCGTAGGTACTC
+
?@@BBBAAACACHI:C><<BBAAB?<<=DC
@HQ5WU:00600:00573
ACGAGTGCGTTCCCCATGTCGTAGGTACTC
+
?@CCBBCBAA=@@=8ACCCCCGCB@@A@AB
@HQ5WU:00607:00553
ACGAGTGCGTTCCCCATG
+
BBA@CA@;<;@CCC:DCD
@HQ5WU:00611:00594
ACGAGTGCGTTCCCCATGTCGTAGGTACTC
+
@@BBCA@@CC@CEE9=?CBCCBBB>@@@@A
@HQ5WU:00613:00590
ACGAGTGCGTTCCCCATGTCGTAGGTACTC
+
BBAA@@<;;@;>>>/99@?>@?984784?;
@HQ5WU:00617:00560
ACGAGTGCGTTCCCCATGTCGTAGGTACTC
+
?@EA@ACBB@@BBC9CABBB@@?A?:;<A@
@HQ5WU:00622:00593
ACGAGTGCGTTCCCCATGTCGTGTACTC
+
??B@AACC;;5444/9@>@@DCBCCB@B
@HQ5WU:00624:00578
ACGAGTGCGTTCCCCATGTCGTAGGTACTC
+
9;====CBBA=@?>4B;<<BCGCDAD=<=C
@HQ5WU:00626:00554
ACGAGTGCGTTCCCATGTCGTAGGTACTC
+
@@CCBCCBBC@CH<=<AACCA@@?@AACC
@HQ5WU:00626:00572
ACGAGTGCGTTCCCCATGTCGTAGGTACTC
+
?@BA?@BBBC@CCE8A<<;>>>985899A>
@HQ5WU:00627:00554
ACGAGTGCGTTCCCCATGTCGTAGGTACTC
+
;;;;@99111,/88*118===;:66.///7
@HQ5WU:00628:00585
ACGAGTGCGTTCCCCATGTCGTAGGTACTC
+
?@BBBB@>>>5999/9999@C?4313444=
@HQ5WU:00630:00562
ACGAGTGCGTTCCCCATGTCGTAGGTACTC
+
==??>@@>?@5999/9?>>B@@@?=;99>>
@HQ5WU:00635:00557
ACGAGTGCGTTCCCCATGTCGTAGGTACTC
+
:9BC<<?ADC>CCC9B;@@@9;97<<84;=
@HQ5WU:00635:00578
ACGAGTGCGTTCCCCATGTCGTAGGTACTC
+
=@ABBBBAAA@CEC9DCCCBB;<;??@@BA
@HQ5WU:00647:00559
ATCAGACACTCGGACACAGCAGAACACACA
+
4834866/////,/6444@?949;988877
@HQ5WU:00604:00638
ACGAGGTGCGTTCCCATGTCGTAGGTACTC
+
/,2,,*/6///599-44444;443734444
@HQ5WU:00612:00613
ACGAGTGCGTTCCCCATGTCGTAGGTACTC
+
9<G@AADA;;5999/9>>@CDCCC?AAAAC
@HQ5WU:00624:00637
ACGAGTGCGTTCCCCATGTCGTAGGTACTC
+
BB<??@@>@@5999,9?@@AC@A@>@@@CB
@HQ5WU:00624:00643
ACGAGTGCGTTCCCCATGTCGTAGGTACTC
+
>@B@@@BCAB=@@@8ABCBBECBA>ABBA@
@HQ5WU:00625:00637
ACGAGTGCGTTCCCCATGTCGTAGGTACTC
+
?@C??@B@>>5999/9@BBCCBBA:7;;A>
@HQ5WU:00625:00648
ACGAGTGCGTTCCCCATGTCGTAGGTACTC
+
;;ABBBBA@>;>?>4?@@@@@>>>;89498
@HQ5WU:00627:00637
ACGAGTGCGTTCCCCATGTCGTAGGTACTC
+
ABABABBB@A@ACC:DCCBBCBB>>99;B@
@HQ5WU:00628:00610
ACGAGTGCGTTCCCCATGTCGTAGGTACTC
+
?@@@CCCCCC@CCC9:<BBBBBBB=;<<B@
@HQ5WU:00629:00638
ACGAGTGCGTTCCCCATGTCGTAGGTACTC
+
>@A;;<<@==;?==6=BBBDCCDC@BBBBB
@HQ5WU:00629:00648
ACGAGTGCGTTCCCCATGTCGTAGGTACTC
+
BBA@??BBCC@CCD9BBCCBB?=;::;<A>
@HQ5WU:00635:00631
ACGAGTGCGTTCCCCATGTCGTAGGTACTC
+
===949<;;A?CDD:IBB;;;@=><899>>
@HQ5WU:00641:00640
ACGAGTGCGTTCCCCATGTCGTAGGTACTC
+
9;ABB@BBBCACCD:CBB@?8898489999
@HQ5WU:00649:00634
ACGAGTGCGTTCCCCATGTCGTAGGTACTC
+
?@C@@ABBAC7;;;4<ABCCCCCC?BBBCB
@HQ5WU:00649:00636
ACGAGTGCGTTCCCCATGTCGTAGGTACTC
+
:<CA@ACCBC@DCC9C???ABBBB@@AAAC
@HQ5WU:00600:00674
ATCAGACACGGACACAGCAGAACACAC
+
9:CC@@A@@@@CCCDDDBBCB@BDBCC
@HQ5WU:00605:00683
ACGAGTGCGTTCCCCATGTCGTAGGTACTC
+
@@AA;999498=>>6A?@@>>998<@@9<;
@HQ5WU:00608:00658
ACGAGTGCGTCCCCATGTCGTAGGTACTC
+
>@BCDBBCBAABA9CCBBBB;::=:99>>
@HQ5WU:00615:00664
ACGAGTGCGTTCCCCATGTCGTAGGTACTC
+
:<@CCAA@>95999/9??>>9993484494
@HQ5WU:00615:00667
ACGAGTGCGTTCCCCCATGTCGTAGGTACTC
+
49@9998=>>59999+4999?@@A@=>@A@9
@HQ5WU:00616:00691
ACGAGTGCGTTCCCCATGTCGTAGGTACTC
+
94./////88,///*44999A>>>;894>=
@HQ5WU:00621:00659
AGCACTGTAGCTCGTACATATGGTTAC
+
44444444444444444:7://,/,/,
@HQ5WU:00622:00656
ATCAGACACGGACACAGCAGAACACACA
+
>8;9@@A;<9=>?<<;@;99959>983<
@HQ5WU:00627:00657
ACGAGTGCGTTCCCCATGTCGTAGGTACTC
+
?@BCBCBA@?5444/9>@ACEAA@?A@@@>
@HQ5WU:00645:00655
ACGAGTGCGTTCCCCATGTCGTAGGTACTC
+
=@@@@ABAB@8;;;49BB>>999>58999>
@HQ5WU:00600:00735
ACGAGTGCGTTCCCCATGTCGTAGGTACTC
+
@A@A999?995999-99>@@@BCC;<<A??
@HQ5WU:00604:00742
ACGAGTGCGTTCCCCATGTCGTAGGTACTC
+
9<F@@@B@@A>ADC7CBAAA>888;899??
@HQ5WU:00605:00705
ACGAGTGCGTTCCCCATGTCGTAGGTTACTC
+
@4////////,///*49:4///86,.,////
@HQ5WU:00613:00747
ACGAGTGCGTTCCCCATGTCGTAGGTACTC
+
89;<<BA@@@6999/9BAB<==B@>AA<<9
@HQ5WU:00618:00725
ACGAGTGCGTTCCCCATGTCGTAGGTACTC
+
BBB?9;<@@@5999/9??@BCB@?<?@@@A
@HQ5WU:00624:00721
ACGAGTGCGTTCCCCATGTCGTAGGTACTC
+
=@?A;;9>>>599<5>DDGCB@?@@ACBBB
@HQ5WU:00635:00702
ACGAGTGCGTTCCCCATGTCGTAGGTACTC
+
??<9;<AA@@;@??4B;<<CGCBCECB<<;
@HQ5WU:00639:00740
ACGAGTCGTCCCATGCTCGTAGTACG
+
49894;8//185826/////////44
@HQ5WU:00645:00742
ACGAGTGCGTTCCCCATGTCGTAGGTACTC
+
>@@B?B@>>=5999/9AAADCA@@=@@BBB
@HQ5WU:00621:00778
ACGAGTGCGTTCCCCATGTCGTAGGTACTC
+
9;?B@@@>>>5999/9@@BCD<;;<899>>
@HQ5WU:00622:00760
ACGAGTGCGTTCCCCATGTCGTAGGTACTC
+
9<CBAA@@CC5499/9>?BCCDDD@?:=<E
@HQ5WU:00624:00782
ACGAGTGCGTTCCCCATGTCGTGTGACTC
+
99844444442///*///////4884444
@HQ5WU:00634:00762
ATCAGACACGGACACAGCAGAACACACAG
+
48@@994844249444@99;;>@?@@888
@HQ5WU:00604:00832
TAGTATCAGCCTCGCCATGACGAAGGTATTCC
+
<<C;;=CCDC@CCBB?B=9=@;;59@?9969<
@HQ5WU:00605:00830
ACGAGTGCGTTCCCCATGTCGTAGGTACTC
+
>A;@@ACCBB=@>?4@>@@A@@A@78<<A@
@HQ5WU:00607:00810
TAGTATCAGCCTCCGCCATGACGAAGGTATTCC
+
4>98944444284249:@;<;@11-/,///,/,
@HQ5WU:00609:00825
ACGAGTGCGTTCCCCATGTCGTAGGTACTC
+
BBBBAABBBA699;5<ABCCBBCC@C;<<B
@HQ5WU:00610:00837
ACGAGTGCGTTCCCCATGTCGTAGGTACTC
+
?@BBBBCCCCACCC:CCBBBB@@@7;9?A@
@HQ5WU:00615:00830
ACGAGTGCGTTCCCCATGTCGTAGGTACTC
+
=9;<BA@@>>5444,449@>>8>>589494
@HQ5WU:00618:00832
ACGAGTGCGTTCCCCATGTCGTAGGTAAC
+
81111////8:>>B5:;=77711.,./,/
@HQ5WU:00620:00817
ACGAGTGCGTTCCCCATGTCGTAGGTACTC
+
9;ABAAA@9959>>4@>999B9986899@?
@HQ5WU:00623:00807
ACGAGTGCGTTCCCCATGTCGTAGGTACTC
+
BBBBBCA;?=CLDK:C@?=ABA>?=?<;;A
@HQ5WU:00623:00845
ACGAGTGCGTTCCCCATGTCGTAGGTACTC
+
=@@:;<CCB@5999/9@@>AB@@@@;<=CA
@HQ5WU:00626:00828
ACGAGTGCGTTCCCCATGTCGTAGGTACTC
+
9:BB;<<>=;2944,4@ABDBBBC=@@@DA
@HQ5WU:00630:00835
ACGAGTGCGTTCCCCCATGTCGTAGGTACTC
+
B>?:;<999@59999+9999>=;;=A1111/
@HQ5WU:00636:00824
ACGAGTGCGTTCCCCATGTCGTAGGTACTC
+
9;AB@>;;;<8<BC7DDAAAB@@>=899@9
@HQ5WU:00602:00877
ACGAGTGCGTTCCCCATGTCGTAGGTACTC
+
9<DCCCCECB9;;;4;BBBBBA@@>AA@AB
@HQ5WU:00604:00854
ACGAGTGCGTTCCCCATGTCGTAGGTACTC
+
@@BA??@B@A=@@@8ABB@B@;:;<>>9<;
@HQ5WU:00604:00868
ACGAGTGCGTTCCCCATGCTCGTAGGTACGTAC
+
<<;@?989482444,444444////,///6///
@HQ5WU:00606:00883
TACTGAGCTACCACACACAGAAAGATTGGTGC
+
==@A=9?999959>BBCCCBCG;<9A>>:764
@HQ5WU:00607:00879
ACGAGTGCGTTCCCCATGTCGTAGGTACTC
+
BB:;;CCCCB@BBB8A@ABBBA974899@@
@HQ5WU:00607:00881
ACGAGTGCGTTCCCCATGTCGTAGGTACTC
+
@?99<;BBBBADHD9DBBBCBBBA??>>@9
@HQ5WU:00612:00854
ACGCTCGACCATGCCCAGGTAAGT
+
?@;99994424=848-48,/.,..
@HQ5WU:00612:00884
ACGAGTGCGTTCCCCATGTCGTAGGTACTC
+
9<C@@ACCCC@BBB:CCCA?===;;?@ABB
@HQ5WU:00618:00881
ACGAGTGCGTTCCCCATGTCGTAGGTACTC
+
44744498892444,49@A?>998<?>>>>
@HQ5WU:00619:00897
ACGAGTGCGTTCCCCATGTCGTAGGTACTC
+
@@B?@ACBA>=?==6A=>?BCCCC@BBBCC
@HQ5WU:00625:00862
TACTGAGCTACCACACAC
+
99;89@@44449//,***
@HQ5WU:00633:00862
ACGAGTGCGTTCCCCATGTCGTAGGTACCC
+
<:BBBBCCBB>AAA/99A999>>><899@1
@HQ5WU:00633:00898
ACGAGTGCGTTCCCCATGTCGTAGGTACTC
+
9<EA@AECA>=?==6ABCCCEDBB?ABBBB
@HQ5WU:00639:00882
ACGCTCGACATGCCCAGGTACAGGAG
+
CBABC@AAH@@ACECBB?B?B@@=@;
@HQ5WU:00640:00850
ACGAGTGCGTTCCCCATGTCTAGGTACTC
+
BBBBBBBBBB@BBD9C@A?BBDD=ABCCC
@HQ5WU:00645:00875
ACGAGGTGCGTTCCCCATGTCGTAGGTACTC
+
1111/,/87//19@@6AAECCD@@?;899@@
@HQ5WU:00646:00860
ACGAGTGCGTTCCCCATGTCGTAGGTACTC
+
9<CCBCCCBC=A@@6A@@@DBCCD@BAAAB
@HQ5WU:00646:00899
ACGCTCGTACCATGCCAGGTAGCAGAGA
+
6:0//8/44:>;999244244344444/
@HQ5WU:00648:00898
TACTGAGCTACACACACAGAAAGACATTG
+
4444;999484449944/,,,*,,,,,*,
@HQ5WU:00649:00856
ACGAGTGCGTTCCCCATGTCGTAGGTACTC
+
9;A@@@@B@@5999/9BABBBCBC@>;<=B
@HQ5WU:00601:00911
ATATCGCGGGGGTACTGGAAGACTCTGATAGA
+
97994918;;:.11111:B@A=6///////.3
@HQ5WU:00602:00903
ACGAGTGCGTTCCCCATGTCGTAGGTACTC
+
>@B;;<A@@C>BAB9B@@@C@@@>;89994
@HQ5WU:00610:00906
ACGAGTGCGTTCCCTACTGATGTC
+
949>>=;11>=?=8-,,,,,//7/
@HQ5WU:00620:00937
ACGAGTGCGTTCCCCATGTCGTAGGTACTC
+
:<CAFAAA@B8;9;4<;;;CCBBB8:;@AA
@HQ5WU:00624:00904
ACGAGTGCGTTCCCCATGTCGTAGGTACTC
+
@ABBBBC?992444/9AC@BBCBB<:;<<;
@HQ5WU:00627:00927
ACGAGTGCGTTCCCCATGTCGTAGGTACTC
+
9<CCBA<<<<;;BD9BBBBB@;<;=B@@BB
@HQ5WU:00628:00907
ACGAGTGCGTTC
+
?@C;:<CCCC?C
@HQ5WU:00629:00913
TACTGAGCTACACACACAGAAAGATTGGT
+
BBBE?9>@999;@BBGA@@CC=?E@?E?A
@HQ5WU:00640:00923
ACGAGTGCGTTCCCCATGTCGTAGGTACTC
+
9;A@@ABCCDACCC:E@A?BBBBB@CB@@A
@HQ5WU:00642:00937
TAGTATCAGCCTCCGCCATGACGAAGGTATTCC
+
4494949444244244:=444944242444892
@HQ5WU:00644:00930
ACGAGTGCGTTC
+
:<CC@?@@>C59
@HQ5WU:00648:00904
ACGAGTGCGTTCCCCATGTCGTAGGTACTC
+
BBDBBBA=>?5999/9AB@@BBBC?@AACD
@HQ5WU:00648:00914
ACGAGTGCGTTCCCCATGTCGTAGGTACTC
+
>@BBBDB@@@5444/9B@@BC@@@=;=<AB
@HQ5WU:00649:00920
ACGAGTGCGTTCCCCATGTCGTAGGTACTC
+
@@BBB?99<B@BDL9BACCCFBBB@@A@CA
@HQ5WU:00606:00952
ACGAGTGCGTTCCCCATGTCGTAGGTACTC
+
8444899?BB?CCC9B;BA=8=931399=A
@HQ5WU:00607:00979
ACGAGTGCGTTCCCCATGTCGTAGGTACTC
+
9<C<<<DCCB=A@A6AABBDCCDC@E9;:C
@HQ5WU:00609:00955
ACGAGTGCGTTCCCCATGTCGTAGGTACTC
+
:;CA?@CA=:5499/9?99;A@@>=?>999
@HQ5WU:00610:00969
ACGAGTGCGTTCCCCATGTCGTAGGTACTC
+
AAA@AABBBB?BBB9ECCDAAABB@ABBBB
@HQ5WU:00611:00987
ACGAGTGTTCCCCATGTCGTAGGTACTC
+
BAAAA@@A>AAA8BCDDCCBEC@::<<B
@HQ5WU:00612:00960
ACGAGTGCGTTCCCCATGTCGTAGGTACTC
+
999@>9444489996=@@@CC<<;@;<;A9
@HQ5WU:00614:00971
ACGAGTGCGTTCCCCATGTCGTAGGTACTC
+
:<DCCCCCBC=???6?AABBBBBB@@BBBB
@HQ5WU:00615:00964
ACGAGTGCGTTCCCCATGTCGTAGGT
+
99899498442944,44444444.,.
@HQ5WU:00616:00975
ACGAGTGCGTTCCCCATGTCGTAGGTACTC
+
?@C@@ABBBC@BBB9CBBBBBB;;78?>@?
@HQ5WU:00617:00988
CGTGTCGTCTAGGCACAGGATTTTGTGT
+
//7694::F:?9<4444424444,////
@HQ5WU:00617:00993
ACGAGTGCGTTCCCCATGTCGTAGGTACTC
+
BBBBBBBBBC@ABB9DCBCBBBBB@BB?BB
@HQ5WU:00621:00996
ACGAGTGCGTTCCCCATGTCGTAGGTACTC
+
9:CAAABECC?CCC9DCCCBBBBB@?AACB
@HQ5WU:00624:00998
ACGAGTGCGTTCCCCATGTCGTAGGTACTC
+
9>@;;=<AA@6999/9AABBBBDCA@AADB
@HQ5WU:00624:00999
ACGAGTGCGTTCCCCATGTCGTAGGTACTC
+
@BBBCCEBAC5999/99@@AA@@@=@ABD@
@HQ5WU:00634:00996
ACGAGTGCGTTCCCCATGTCGTAGGTACTC
+
9<B<;<A@@@=AAA9ACCDCCCCC@CAA@B
@HQ5WU:00635:00983
ACGAGTGCGTTCCCCATGTCGTAGGTACTC
+
?@BAAAFCCC@CDC:CCCBBB==;179999
@HQ5WU:00636:00960
ACGAGTGCGTTC
+
BCBBBBBCCC?B
@HQ5WU:00639:00999
ACGAGTGCGTTCCCCATGTCGTAGGTACTC
+
?@HB??ACAC5;;;/9@A@@A;;:=;99@>
@HQ5WU:00643:00994
ACGAGTGCGTTCCCCATGATCGTAGGTAACTC
+
C;<9>94849:;>;2;6///6//4:9442444
@HQ5WU:00646:00972
ACGAGTGCGTTCCCCATGTCGTAGGTACTC
+
?@BBBBBBBGACCC:CCCDBB@=;;:<<AA
@HQ5WU:00649:00986
ACGAGTGCGTTCCCCATGTCGTAGGTACTC
+
9;?<<<CCGDACCC:DBCBB?>??>?;<<B
@HQ5WU:00601:01044
ACGAGTGCGTTCCCCATGTCGTAGGTACTC
+
4;A;<9B@@B8<<94:AABDCBBB@B<<<@
@HQ5WU:00602:01025
AGCACTGTAGCTGTCACTAGTTACTTGT
+
BBCCBADBAAAFCCCBBCCA@=@CB>BB
@HQ5WU:00603:01022
CGTGTCTCTACGCACATGGATTTGTGTAGA
+
4494449//////,////5688111114:9
@HQ5WU:00604:01000
ACGAGGTCCCCATGTCGTAGGTACTC
+
1////,9>;A7B>9=9444484449>
@HQ5WU:00606:01010
ACGAGTGCGTTCCCCATGTCGTAGGTACTC
+
?@A:;<AABCACCD:CBABBBBCC8;<<<;
@HQ5WU:00612:01027
ACGAGTGCGTTCCCCATGTCGTAGGTACTC
+
9;@;;<A@@CCGED:DCBBBCBBB@C@AAC
@HQ5WU:00614:01032
ACGAGTGCGTTCCCCATGTCGTAGGTACTC
+
BBB??@BB=9====4?ABBGCCCC@C@AAC
@HQ5WU:00615:01030
ACGAGTGCGTTCCCCATGTCGTAGGTACTC
+
>?A@@@@>>>5999/9BBBBCCDI@@AACC
@HQ5WU:00616:01009
ACGAGTGCGTTCCCCATGTCGTAGGTACTC
+
AADABB?BBB@AAB:DAAABBBBB@>?@BB
@HQ5WU:00620:01024
ACGAGGTGCGTTCCCCATGTCGTAGGTACTC
+
/////,444442444,4////6686-09>99
@HQ5WU:00621:01003
ACGAGTGCGTTCCCCATGTCGTAGGTACTC
+
BBBC@@@BBC7;<;4<BCCBBNCC=@AABB
@HQ5WU:00621:01048
ACGAGTGCGTTCCCATGCTCGTAGGTACTC
+
998;999999294-/8////66/8249444
@HQ5WU:00622:01021
ACGAGTGCGTTCCCCATGTCGTAGGTACTC
+
BBBBBBBABC>BBB8AACBBCA?@?BCCBB
@HQ5WU:00624:01045
ACGAGTGCGTTCCCCATGTCGTAGGTACTC
+
ABA@@ABCCB=A@@6A@@?ACCCC@B9;;C
@HQ5WU:00631:01026
ACGAGTGCGTTCCCCATGTCGTAGGTACTC
+
?????AACCHBCCC9CCBBBBBBB@B?A@D
@HQ5WU:00633:01028
ACGAGTGCGTTCCCCATGTCGTAGGTACTC
+
=@>;;<@@@CACHH9AA<<9??>>=?ABB@
@HQ5WU:00639:01040
ACGAGTGCGTTCCCCATGTCGTAGGTACTC
+
@@B::<CCCC?BBB9BBECBCBAA??9<;B
@HQ5WU:00641:01009
ACGAGTGCGTTCCCCATGTCGTAGGTACTC
+
@@:<<@BBBCDCED:FCCCCC;::4899<9
@HQ5WU:00642:01035
ACGAGTGCGTTCCCCATGTCGTAGGTACTC
+
B@@AAABBCB=@@@6ABAABB@??>?@@A@
@HQ5WU:00643:01017
ATCAGACACGGACCAGCAGAACACACA
+
BC>?@@@BBC>AA@CDCCCC@CC==@=
@HQ5WU:00643:01037
ACGAGTGCGTTCCCCATGTCGTAGGTACTC
+
AB@@@ACCCC?BBB9BABABBB=B>>BBBB
@HQ5WU:00647:01009
ACGAGTGCGTTCCCCATGTCGTAGGTACTC
+
@BCBBBAAAC@DCD9ECBBBB??A=@@@CC
@HQ5WU:00649:01044
ACGAGTGCGTTCCCCATGTCGTAGGTACTC
+
@@B@@ACCBB?BAA9ABBBBB??@=@@@B@
@HQ5WU:00601:01072
ACGAGTGCGTTCCCCATGTCGTAGGTACTC
+
9;C;9<BBA@8;99/9?ABBCDBC@CBBBC
@HQ5WU:00602:01050
ACGAGTGCGTTCCCCATGTACTC
+
8>>999>>8=<=AA1<<?B@=BB
@HQ5WU:00603:01087
ACGAGTGCGTTC
+
?A???@ACCC@C
@HQ5WU:00605:01088
TACTGAGCTACCACACACAGAAAGATTGGTGCTG
+
<<;@9999844244?==;:888+//.3026655.
@HQ5WU:00609:01068
GACGAGTGCGTTCCCCATGTCGTAGGTACTC
+
?BBB::<CCCC=AAA8A==@BABBC@BAAAD
@HQ5WU:00610:01061
ACGAGTGCGTTCCCCATGTCGTAGGTACTC
+
BBC@AABCA?7;99/9=@?BCCCC@B:;:C
@HQ5WU:00612:01067
ACGAGTGCGTTCCCCATGTCGTAGGTACTC
+
BBACCCCBCC@CGC9A:;;@@@>?=;<9A9
@HQ5WU:00613:01080
ATCAGACACGGACACAGCAGAACACAC
+
=?@@@@?9<96;9ACCCCCCC@CB?=@
@HQ5WU:00617:01086
ACGAGTGCGTTCCCCATGTCGTAGGTACTC
+
=?ABBBDCCC@CCC:CBB??@BAA@:;<BB
@HQ5WU:00618:01082
ACGATTGCGTTCCCCATGTCGTAGGTACTC
+
;:@@@=@@@@<AAB9AAAACB<<<=@AACC
@HQ5WU:00619:01052
ACGAGTGCGTTCCCCATGTCGTAGGTACTC
+
?@>BBBBBBCDCDD:FBBBBBBBB@BBBBA
@HQ5WU:00624:01060
ACGCTCGACATGCCCAGGTACAGGAG
+
4;;;<ABBCBBAAA<@C@@@BAC@CB
@HQ5WU:00627:01086
ACGAGTGCGTTCCCCATGTCGTAGGTACTC
+
AAB99<BCCGBBCD9CAA@@@A>?=?AAA@
@HQ5WU:00636:01080
TCTCTATGCGCTCCCACATGTCATGAAGTACT
+
1///7//4494444-44::;9/////,///66
@HQ5WU:00638:01083
ACGAGTGCGTTCCCCATGTCGTAGGTACTC
+
??>?@ABCCC@BCC:CBCBBC?=<?@@AAC
@HQ5WU:00644:01052
ACGAGGTGCGTTCCCCATGTCGTAGGTACTC
+
9<:11,17788,444,4@CCCC@@@@CAAAB
@HQ5WU:00644:01088
ACGAGTGCGTTCCCCATGTCGTAGGTACTC
+
BCBBBBBBBC@BBC:CBAAAAB@@=@@@C@
@HQ5WU:00648:01064
ACGAGTGCGTTCCCCATGTCGTAGGTACTC
+
9;;BAC<?;A@CCI9=><<AA<98489998
@HQ5WU:00603:01143
ACGAGTGCGTTCCCCATGTCG
+
BBB::<BCCB?BBB9B???BB
@HQ5WU:00604:01106
ACGAGGTGCGTTCCCCATGTCGTAGGTACTC
+
41111,1677859==6=@AABBBAB?A<=<B
@HQ5WU:00608:01128
ACGAGTGCGTTCCCCATGTCGTAGGTACTC
+
=@@<;<@@?>6999/9>@@CCBBB@B@AAA
@HQ5WU:00609:01100
ACGAGTGCGTTCCCCATGTCGTAGGTACTC
+
??@BAB;8==5499,99C>>A==;=?@@BA
@HQ5WU:00615:01140
ACGAGTGCGTTCCCCATGTCGTAGGTACTC
+
9;BBEBBBBCACCC9:<CABB@@?>@@@BA
@HQ5WU:00618:01117
ACGAGTGCGTTCCCCATGTCG
+
>@AB@ABBBB?BCC8AAAACC
@HQ5WU:00618:01137
ACGAGTGCGTTCCCCATGTCGTAGGTACTC
+
BBA@@@;;;B699</99@>@@>@>4;;9=:
@HQ5WU:00625:01130
ACGAGTGCGTTCCCCATGTCGTAGGTACTC
+
@?B???BBBC>@??8==BBCBBCB@A?AAC
@HQ5WU:00626:01135
ACGAGTGCGTTCCCCATGTCGTAGGTACTC
+
BBB@??DBBB7;;;4;=AABCCCG@A?@AC
@HQ5WU:00626:01146
ACGAGTGCGTTCCCCATGTCGTAGGTACTC
+
ABA;:<DCEC@CDC9A@BBBA>>@<:;<A@
@HQ5WU:00627:01127
ACGAGTGCGTTCCCCATGTCGTAGGTACTC
+
BBBBABBBBB>BBB9BCBBBB?=?<AB@A@
@HQ5WU:00630:01148
ACGAGTGCGTTCCCCATGTCGTAGGTACTC
+
BBBBBCBBBB;?=?6?BBBBCBB@>789>9
@HQ5WU:00634:01118
ACGAGTGCGTTC
+
CBC::;ECCC@C
@HQ5WU:00637:01106
ACGAGTGCGTTCCCCATGTCGTAGGTACTC
+
@AB@@ACC@;2444/99>>@@BBB=?@999
@HQ5WU:00639:01103
ACGAGTGCGTTCCCCATGTCGTAGGTACTC
+
41<11/66//,444,44;<CCD@B=<<=BD
@HQ5WU:00645:01115
ACGAGTGCGTTC
+
9<C@@@@?>@59
@HQ5WU:00646:01132
TGATAGTCTCCTCCTTAGTTACTTCAG
+
;;;;9998//,//,/,///,///,/66
@HQ5WU:00648:01134
ATCACGACACGGACACAGCCAGAA
+
>??98884444244//6//,//85
@HQ5WU:00606:01150
ACGAGTGCGTTCCCCATGTCGTAGGTACTC
+
??B??@CB@;2444/9=@@CCCDC@A9;;C
@HQ5WU:00607:01178
AACGAGGTGCGTTCCCATGTCGTAGGTATC
+
/,,,,,*////8,44-444444>98134//
@HQ5WU:00607:01198
ACGAGTGCGTTCCCCATGTCGTAGGTACTC
+
==799>>>>C5999/9AA>@>443134444
@HQ5WU:00608:01196
ACGAGTGCGTTCCCCATGTCGTAGGTACTC
+
>@B@@@AAACBCKK9AABBCCCBC@ABBDA
@HQ5WU:00609:01157
ACGAGTGCGTTCCCCATGTCGTAGGTACTC
+
@@@@@AB@@B=@@A6BABBAAAB>;89998
@HQ5WU:00609:01158
AGCACTGTAGCTCGTCAATAGTTACTTGTG
+
9894=?ADD@><99;;>899@A6999<=A;
@HQ5WU:00609:01190
ACGAGTGCGTTCCCCATGTCGTAGGTACTC
+
9;BBBBBBBC2999/9@ABCCBBA@@AAAB
@HQ5WU:00610:01184
ACGAGTGCGTTCCCCATGTCGTAGGTACTC
+
BBB99;CCCB=@@@6A=@?CCEBC?ABBBB
@HQ5WU:00618:01191
ATCAGACACTCGGACACAGCAGAACACACAGAC
+
48344/46////,//44499449<=99:4,,**
@HQ5WU:00619:01166
ACGAGTGCGTTCCCCATGTCGTAGGTACTC
+
9;CBABBBBCABDC:BB@ABBBCA@ABBBB
@HQ5WU:00622:01180
ACGAGTGCGTTCCCCTTGTCGTAGGTACTC
+
?@BBBBECA;2994/9?BBCCCBC@B@FFC
@HQ5WU:00625:01158
ACGAGTGCGTTC
+
9<C<<=CBBB>B
@HQ5WU:00625:01195
ACGAGTGCGTTCCCCATGTCGTAGGTACTC
+
BABBBBCCCC?CCC9CBA@AB@@?5;;@@@
@HQ5WU:00627:01150
ACGAGTGCGTTCCCCATGTCGTAGGTACTC
+
BBA;:<DCCC=AAA8AAABBBBBB@A:;;C
@HQ5WU:00628:01170
ACGAGTGCGTTCCCCATGTCGTAGGTACTC
+
ABBBBBBBAC7;94/999;CB@@@@@@@@@
@HQ5WU:00629:01195
ACGAGTGCGTTCCCCATGTCGTAGGTACTC
+
BBB::<DCCCACCC:CABBBBBCB?B;<<C
@HQ5WU:00635:01161
ACGAGTGCGTTCCCCATGTCGTAGGTACTC
+
BBCABBCCBC=AAA9ACCCCCBBA?ABBBA
@HQ5WU:00640:01163
ACGAGTGCGTTCCCCATGTCGTAGGTACTC
+
BBB@@AAAAEDCCC:CCCCBB==;:?@@A@
@HQ5WU:00642:01170
ACGAGTGCGTTCCCCATGTCGTAGGTACTC
+
ABB::<CBBB=AAA9ABBBBBBBA?A???B
@HQ5WU:00647:01166
ACGAGTGCGTTCCCCATGTCGTAGGTACTC
+
949:;;CCCC@BCC9CAABBBB@B?@<=<C
@HQ5WU:00647:01184
ACGAGTGCGTTC
+
BBBBABCCCEBC
@HQ5WU:00605:01248
ACGAGTGCGTTCCCCATGTCGTAGGTACTC
+
9<;BBBCB@C5999/9>>>AC@@???<<<B
@HQ5WU:00607:01212
TCTCTATGCGCTCCCACATGTCTAAGGTA
+
A;99AA@>>B9999-4;;?:A??>59299
@HQ5WU:00610:01222
ACGAGTGCGTTCCCCATGTCGTAGGTACTC
+
@@@B@ABAB@5999/9999>>>>?=?@@AA
@HQ5WU:00610:01237
ACGAGTGCGTTCCCCATGTCGTAGGTACTC
+
>?B::>CCCC@CCC9CBABABBAB@;9;;>
@HQ5WU:00611:01231
ACGAGTGCGTTCCCCATGTCGTAGGTACTC
+
BBBC@?ACAC5;99/999;BBBAB?:;9@>
@HQ5WU:00617:01237
AGTGCGTTCCCCATGTCGTAGGTACTC
+
BBCCABA2444/9BA>?@998584479
@HQ5WU:00619:01210
ACGAGTGCGTTCCCCATGTCGTAGGTACT
+
94344444445999,4//,,,,,,*,666
@HQ5WU:00620:01201
ACGAGTGCGTTCCCCATGTCGTAGGTACTC
+
BBC;;<>>>@5999,9999@CA@?@@999>
@HQ5WU:00626:01205
ACGAGTGCGTTC
+
BBC@@ACCBC@B
@HQ5WU:00628:01215
ACGAGTGCGTTCCCCATGTCGTAGGTACTC
+
9;B;;=GB@A6999/9@@CDCCCB@79899
@HQ5WU:00634:01235
ACGAGTGCGTTCCCCATGTCGTAGGTACTC
+
BBB:9<@@AC?DGD:DAAABDAA?<;@@A@
@HQ5WU:00641:01240
ACGAGTGCGTTCCCCATGTCGTAGGTACTC
+
AA9<;BCCAC>AAA9ADCCBBBCB@A:;:B
@HQ5WU:00646:01210
ACGAGTGCGTTCCCCATGTCGTAGGTACTC
+
?BBCCCCBB;2444/9@@?BB@@?<89999
@HQ5WU:00647:01236
TAGAGAGGCTCGAGACTGCCAAGG
+
?<;<@>?B<949949;DDA?C9;8
@HQ5WU:00602:01261
ACGAGTGCGTTCCCCATGTCGTAGGTACTC
+
9@;@@@B@@C7;;;4<BCCDCDBB?<?@@C
@HQ5WU:00609:01272
ACGAGTGCGTTCCCCATGTCGTAGGTACTC
+
>@7;;BBBAB=@@@6ABCBBBCCB>>=@=>
@HQ5WU:00614:01270
ACGAGTGCGTTC
+
AB@99=BAA@=@
@HQ5WU:00617:01251
ACGAGGTGCGTTCCCCATGTCGTAGGTACTC
+
>;?11,1>:11,444,4;@ABBBBG@CAA@>
@HQ5WU:00620:01270
ACGAGTGCGTTCCCCATGTCGTAGGTACTC
+
BBB??ACBBC=AAA9ACCBBBBBB@BBBBB
@HQ5WU:00631:01257
ACGAGTGCGTCCCATGCTCGTAGTACGTAC
+
==894/////1:::8=944444///6////
@HQ5WU:00643:01252
ACGAGTGCGTTCCCCATGTCGTAGGTACTC
+
BBCCBAACDF@CCC9BBCCBCBCB9;=AA@
@HQ5WU:00644:01260
ACGAGTGCGTTCCCCATGTCGTAGGTACTC
+
@@CCCDBDBC?CCC:CCBBBCBBB<9;<BB
@HQ5WU:00648:01267
ACGAGTGCGTTCCCCATGTCGTAGGTACTC
+
@B<99<CCBCACDC:CDBAAB@@@?CBDCC
@HQ5WU:00653:00088
ATCAGACACGGACACAGCAGAACACAC
+
?@EC9;;BBB8<=CAAADCCB@CC@@@
@HQ5WU:00657:00098
ACGAGTGCGTTCCCATGTCGTAGGTACCTC
+
8>>B@@@@AA69914444;9947=898>@>
@HQ5WU:00667:00082
ACGAGTGCGTTCCCATGTCGTAGGTACTC
+
9;;;;@@@@@59919999>@>>>;?@AAB
@HQ5WU:00668:00055
ACGAGTGCGTTCCCCATGTCGTAGGTACTC
+
9<C@@@BB@@=ABC9B<<=CCCAB=@<<<B
@HQ5WU:00687:00085
ACGAGGTGCGTTCCCCATGTCGTAGGTACTC
+
4111/,////6,444,44@ACCB@>=89494
@HQ5WU:00690:00089
ACGAGTGCGTTCCCCATGTCGTAGGTACTC
+
BBC@@@BCCB=@@@6AAA=BCBBA>ABBBC
@HQ5WU:00655:00111
ACGAGTGCGTTCCCCATGTCGTAGGTACTC
+
BCB@?@CA?C5999/9@@?@;;;><??994
@HQ5WU:00690:00124
TAGTATCAGCCTCCGCATGACGAAG
+
9949944499811,///0/////,/
@HQ5WU:00650:00160
ACGAGTGCGTTCCCCATGTCGTAGGTACTC
+
BBB@@ABB@B6999/9AAABCCCC@BBBAB
@HQ5WU:00654:00192
ACGAGTGCGTTCCCCATGTCGTAAGGTA
+
;<B<;9AB;<99AA4<:A986/,*,0,,
@HQ5WU:00674:00168
ACGAGTGCGTTCCCCATGTCGTAGGTACTC
+
BBACCC<<<DBDDC:CCCAAA@@@?@@@A@
@HQ5WU:00692:00177
ACGAGTGCGTTCCCCATGTCGTAGGTACTC
+
4989>999>>6999/9999A99985899<<
@HQ5WU:00676:00206
ACGAGTGCGTTCCCCATGTCGTAGGTACTC
+
?B@;9<@>>@5999/9>>>@@943134498
@HQ5WU:00656:00252
AGCACTGTAGCAGTCACTAGTTACTTGT
+
9;@@=;:<CDHICCCDAA@@@=@GDDCC
@HQ5WU:00656:00298
ACGAGTGCGTTCCCCATGTCGTATGTAC
+
99@A>?99995499299411//,,,,0,
@HQ5WU:00672:00297
ACGAGTGCGTTCCCCATGTCGTAGGTACTC
+
8@?:899>>>899=6ACCCBBBB@53;;;9
@HQ5WU:00689:00287
ACGAGTGCGTTCCCCATGTCGTAGGTACTC
+
==?@>@AABC@ECB9DBCBBB;;8;?@>A@
@HQ5WU:00691:00298
ACGAGTGCGTTCCCCATGTCGAGGTACTC
+
@@C??@AAAC@CDC8BBCBBBCB@CCCC@
@HQ5WU:00656:00316
TCTCTATGCGCTCCACATGTCTAAGGTA
+
@AAADDBBBCC>@=ACCCCC@AA>B>AB
@HQ5WU:00661:00337
ACGAGTGCGTTCCCCATGTCGTAGGTACTC
+
@@@BB=@@@A=ADC6AA<<;>998;89494
@HQ5WU:00662:00339
TGATACGTCTCCCTCTT
+
1//6669@8;;>--,,*
@HQ5WU:00663:00312
CGTGTCTCTACGGCACATGGATTTTGTGTAGAG
+
4444::?::;@;24/////5////*////4444
@HQ5WU:00671:00318
ACGCTCGTACCATGCCAGGTAGCAGGTACGAC
+
==:;49999@@C@@@24424-,,,,*,,,,,0
@HQ5WU:00688:00317
ACGAGTGCGTTCCCCATGTCGTAGGTACTC
+
A@@BABBA;=2444/9>>@BHBBB>?;<;@
@HQ5WU:00692:00304
ACGAGTGCGTTCCCCATGTCGTAGGTACTC
+
=?>@>>9;;<8<CD8AA=<9>>>>489>A?
@HQ5WU:00695:00306
ACGAGTGCGTTCCCCATGTCGTAGGTACTC
+
99?@99944429AA6=?=@>>>>>1:94A;
@HQ5WU:00695:00315
ACGAGTGCGTTCCCCATGTCGTAGGTACTC
+
A@BBBBB@CC5444/9@@@AAAA@?BBCCC
@HQ5WU:00685:00357
ACGAGTGCGTTCCCCATGTCGTAGGTACTC
+
BBAB?>@>>?5999/9BAABCBBB@>@@@@
@HQ5WU:00694:00358
ACGAGTGCGTTCCCCATGTCGTAGGTACTC
+
9<B;99999954992BBAAABAAA7;99B@
@HQ5WU:00651:00430
ACGAGTGCGTTCCCCATGTCGTAGGTACTC
+
=@?998;;9??ECC7AA@@@>@@B=@BAA@
@HQ5WU:00654:00406
ACGAGTGCGTTCCCCATGTCGTAGGTACTC
+
>@B@@AACCC>BBB9BCCCBBBBB>>9<;>
@HQ5WU:00655:00400
ACGAGTGCGTTCCCCATGTCGTAGGTACTC
+
49>@;;<@>D;@@A8FBACC=;<A=?><<9
@HQ5WU:00660:00421
ACGAGTGCGTTCCCCATGTCGTAGGTACTC
+
==C:;<CCCC@CDD:CABBBB@??6:<AAA
@HQ5WU:00696:00446
TAGTATCAGCCTCCGCCATGACGAAGGTATTCC
+
49>994:494244249::@BBGBC=A@>>A=@6
@HQ5WU:00661:00497
ACGAGTGCGTTCCCCATGTCGTAGGTAC
+
?=>?@>>>>>;=99,941/////.,.//
@HQ5WU:00665:00485
ACGAGTGCGTTCCCCATGTCGTAGGTACTC
+
8?=89<@A@?@FHC:CDGCBA==>489>>>
@HQ5WU:00679:00487
CGTGTCTCTAGGCACAGGATTTTGTGTAGA
+
BBCCDCBAAAC@AA99969999/9>>>999
@HQ5WU:00698:00485
ACGAGTGCGTTCCCCATGTCGTAGGTACTC
+
?@C@?ACCBC@ECC:CA@?BCA?@<;9999
@HQ5WU:00650:00513
ACGAGTGCGTTCCCCATGTCGTAGGTACTC
+
??BABBCBAA799;4;BBBCCCCA?A?@AB
@HQ5WU:00654:00530
ACGAGTGCGTTCCCCATGTCGTAGGTACTC
+
9<BBCBCB??5999/9B@BCCCCD?@AAAA
@HQ5WU:00655:00549
ACGAGTGCGTTCCCCATGTCGTAGGTACTC
+
>?BBBCCEAB?CCC:EBBBBB??@:?=>@9
@HQ5WU:00660:00545
CGTGTCTCTACGGCACAGGATTTTGTGTAGAG
+
@@@@AB@A@;9;>=>99:94499,99944499
@HQ5WU:00662:00515
TACTGAGCTCCACACACAG
+
:;;=@@A=88866,**(((
@HQ5WU:00663:00500
ACGAGTGCGTTCCCCATGTCGTAGGTACTC
+
BBB::<CCDF@EDC8AACCDDCB@=:;<@?
@HQ5WU:00663:00515
ACGAGTGCGTTCCCCATGTCGTAGGTACTC
+
?@B??AB@>C5999/9@@@CC@@@?:;<<B
@HQ5WU:00670:00531
ACGAGTGCGTTCCCCATGTCGTAGGTACTC
+
@@B@@ADCBB@CCC:CB>>>=998489944
@HQ5WU:00672:00538
ACGAGTGCGTTCCCCATGTCGTAGGTACTC
+
9;9999>>>A6999/999<@ABAB>ABBCB
@HQ5WU:00672:00546
ATCAGACACGGACACAGCAGAACACAC
+
9:AB?@A;<<?BBCCCBCCDCDCC::;
@HQ5WU:00674:00545
ACGAGTGCGTTCCCCATGTCGTAGGTACTC
+
?@@@@@BBAA?AAA4?>>9999>7174444
@HQ5WU:00684:00547
ACGAGTGCGTTCCCCATGTCGTAGGTACTC
+
9;;BBBABAD>BBB9BA@ACD<<<B@ABC@
@HQ5WU:00653:00569
ACGAGTGCGTTCCCCATGTCGTAGGTACTC
+
9:C:;<BBBH@DDD:FCBBBBBBA<;<<BA
@HQ5WU:00653:00595
ACGAGTGCGTTCCCCATGTCGTAGGTACTC
+
?BBBBB;;=CCFKK9B=CB@9998;88498
@HQ5WU:00655:00573
ACGAGTCGTTCCCCATGTCGTAGGTACTC
+
BBBBBBF@@5999,4999@CCDDACCCCB
@HQ5WU:00655:00594
ACGAGTGCGTTCCCCATGTCGTAAGGTACTC
+
@@?@@>921>:;8=+1/84444423134444
@HQ5WU:00663:00576
ACGAGTGCGTTTCCCCATGTCGTAGGTACTC
+
814/1/6666::BBB9EDCDGCCCB=?@A@>
@HQ5WU:00665:00554
ACGAGTGCGTTCCCCATGTCGTAGGTACTC
+
AA;;<BAA?@;@?>4@>>>>99984898=8
@HQ5WU:00668:00592
ACGAGTGCGTTCCCCATGTCGTAGGTACTC
+
9<CBBBCCCC?CCE:EECBBB??>:;@@@>
@HQ5WU:00676:00590
ACGAGTGCGTTCCCCATGTCGTAGGTACTC
+
BBCGDBBBAC5999/9>>@@@110::111<
@HQ5WU:00677:00550
TCTCTATGCGCTCCACATGTCTAAGGTA
+
@@ABB@@>>>B996;FCABDDBBBBDDC
@HQ5WU:00678:00587
ACGAGTGCGTTCCCCATGTCGTAGGTACTC
+
;;?AAB<;<A;>BB/99>>>9883<?@111
@HQ5WU:00679:00596
ACGAGTGCGTTCCCCATGTCGTAGGTACTC
+
BBBBBD@@BDACCC:C;;;@>>8748>>@>
@HQ5WU:00683:00559
ACGAGTGCGTTCCCCATGTCGTAGGTACTC
+
9<CCBBBBBC@EDC:CCCBBCA?@@@AABC
@HQ5WU:00684:00593
ACGAGTGCGTTCCCCATGTCGTAGGTAC
+
?@@BBBCDB;2444/9B@ABCAA@@CCC
@HQ5WU:00686:00598
ACGAGTGCGTTCCCCATGTCGTAGGTACATCT
+
=?C:9<BB@C5999/9>@@CC>>=,.--,,,,
@HQ5WU:00688:00561
AGCACTGTAGCTGTCACTAGTTACTTGT
+
999AA@BAAAAAABBB@AAAA>AEC@BC
@HQ5WU:00690:00560
TGATACGTCTCC
+
44/////,***0
@HQ5WU:00691:00556
ACGAGTGCGTTCCCCATGTCGTAGGTACTC
+
ABB@??BBBB=???8ABBBBCBBB@>?@AB
@HQ5WU:00692:00565
ACGAGTGCGTTCCCCATGTCGTAGGTACTC
+
>BB:;9@A9951<<0@21187-10,0////
@HQ5WU:00693:00567
ACGAGTGCGTTCCCCATGTCGTAGGTACTAC
+
9<<BBCCBBB=?==6ABBCBCCB8880)(((
@HQ5WU:00694:00580
AGCAGTAGCTGTCACTAGTTACTTGT
+
ABEBBCCCCB@@AB;;;@@=@BA>AB
@HQ5WU:00697:00599
ACGAGTGCGTTCCCCATGTCGTAGGTACTC
+
;<@A;9<B@C>ADD5=<BAA;:;;,0////
@HQ5WU:00699:00574
TGATACGTCTCCTTCCTTAGTTACTTCAG
+
@@A@999>>9969249@:>;;:;A@=@B<
@HQ5WU:00652:00623
TCTCTATGCGCTCCCACATGTCTGAAGGTAC
+
44444444/////::::A=;=444424249;
@HQ5WU:00664:00624
ACGAGTGCGTTCCCCATGTCGTAGGTACTC
+
?@B@@AABCCACCC:DBBBBA==?6:9@B>
@HQ5WU:00665:00601
ACGAGTGCGTTCCCCATGTCGTAGGTACTC
+
9;C<<<CBBB=A@A8ACBDCBBBC?@>>=@
@HQ5WU:00669:00626
ACGAGTGCCGTTCCCCATGTCGTAGGTACTC
+
9<;BBBDCDDD@CCC:ECBBBB@=?<@@BBA
@HQ5WU:00670:00616
ACGAGTGCGTTCCCCATGTCGTAGGTACTC
+
BBBAABCBA;2499/9BB??@CCC@BBBBB
@HQ5WU:00677:00633
ACGAGTGCGTTCCCATGTCGTAGGTACTC
+
=>>@@;84C@599144444=887734444
@HQ5WU:00679:00621
ACGAGTGCGTTCCCCATGTCGTAGGTACTC
+
99?;;<AA@@5<99/9?>>>@99858>999
@HQ5WU:00681:00608
AGCACTGTAGCTGTCACTAGTTACTTGTG
+
97=11//1<>=@A@99<@<91;:11,///
@HQ5WU:00681:00623
ACGAGTGCGTTCCCCATGTCGTAGGTACTC
+
9:B@@ACBBE@CCC:CCCBBA==;:<=>@A
@HQ5WU:00681:00641
ACGAGTGCGTTCCCCATGTCGTAGGTACTC
+
99A@@AC@@@ADEC9B@==999??;>8494
@HQ5WU:00682:00618
ACGAGTGCGTTCCCCATGTCGTAGGTACTC
+
9;BCBBCCBB>BBB9BAAACCCCC=@<<<B
@HQ5WU:00684:00608
ACGAGTGCGTTCCCCATGTCGTAGGTACTC
+
=?@B;;<B@A?DKL:DBCBBBB@A<?>>>9
@HQ5WU:00684:00616
ACGAGTGCGTTCCCCATGTCGTAGGTACTC
+
==?99;<@?@>ABC8CACBBB@@?<?@>>?
@HQ5WU:00688:00610
ACGAGTGCGTTCCCCATGTCGTAGGTACTC
+
9;@9;;;;9;<BBB9DCBBBBBAB=@@@@>
@HQ5WU:00690:00614
ACGAGTGCGTTCCCCATGTCGTAGGTACTC
+
49?99<A@AA69<<4<BBCDBBFC@?9;;B
@HQ5WU:00691:00607
ACGAGGTGCGTTCCCCATGTCGTAGGTACTC
+
41>11,/7788;AAA9A@@BDBCBB@@AABB
@HQ5WU:00695:00618
ACGAGTGCGTTCCCCATGTCGTAGGTACTC
+
498;<<CCCC?CBA7B<<<BBA@B@AAAAC
@HQ5WU:00695:00647
ACGAGTGCGTTCCCCATGTCGTAGGTACTC
+
??>99<<FCB@BDC:FBBABCCCB@@AAAA
@HQ5WU:00697:00602
ACGAGTGCGTTCCCCATGTCGTAGGTACTC
+
49@;<=CDCCACHH9>?CBCGCBB?@AAB@
@HQ5WU:00664:00675
ACGAGTGCGTTCCCCCCCCCCCCATGTCGTAGGTACTC
+
=@B;;<<@@@599999444444"4;;;ABB?;:;999;
@HQ5WU:00683:00658
ACGAGTGCGTTCCCCATGTCGTAGGTAACTC
+
89849<1111-///*/699?///0,01,/76
@HQ5WU:00656:00724
ATCAGACACTCGGATACAGCA
+
;:79>;20,,,0*,,6//444
@HQ5WU:00670:00731
ACGAGTGCGTTCCCCATGTCGTAGGTACTC
+
??>ABC=8>>5999,9=99;C<<;@;;<BA
@HQ5WU:00673:00731
ACGAGTGCGTTCCCCATGTCGTAGGTACTC
+
=??BAB@???5999-9999AGCCCGAAAAC
@HQ5WU:00679:00710
ACGAGTGCGTTCCCCATGTCGTAGGTACTC
+
8>>999>>>:2444,4=>>>8843134444
@HQ5WU:00684:00724
ACGAGTGCGTTCCCCATGTCGTAGGTACTC
+
9999>@999C599<49@BB>@@9848999=
@HQ5WU:00695:00720
AACGAGGTGCGTTTCCCCCATTGTCCGTAGGTACTC
+
494344244844469>>>2:424442///.,.////
@HQ5WU:00653:00763
ACGAGTGCGTTCCCCATGTCGTAGGTACTT
+
9<B@@AAAADEDBC9D<<;DCBBC@@AAC@
@HQ5WU:00661:00784
ACGAGTGCGTTCCCCATGTCGTAGGTACTC
+
:<CBCBCC@;2444/9@@>@===;574998
@HQ5WU:00662:00786
ACGAGTGCGTTCCCCATGTCGTAGGTACTC
+
?@BAABCCBB@BCB7:;JBB??@@<899@@
@HQ5WU:00667:00781
ACGAGTGCGTTCCCCATGTCGTAGGTACTC
+
BBA99<@@@C@CCE9DCCCCCB@;;:899?
@HQ5WU:00668:00785
ACGAGTGCGTTCCCCATGTCGTAGGTACTC
+
?B@@@BC<<@@DDC9AAAAAABBB@<=<BA
@HQ5WU:00668:00790
ACGAGTGCGTTCCCCATGTCGTAGGTACTC
+
9<C<<<BBBC@ABB:DBBCBEA=;:@;<<A
@HQ5WU:00672:00752
AGCACTGTAGCTGTCACTATGTTACTTGTGTG
+
4444444?;6//////4;;:9=8677,//22*
@HQ5WU:00683:00772
ACGAGTGCGTTCCCCATGTCGTAGGTACTC
+
BBAABDCBBC@CCC:CCCAAA@@@=@ABBA
@HQ5WU:00683:00793
ACGAGTGCGTTCCCCATGTCGTAGGTACTC
+
BBBBCBBBCCACCC9DAAABA@@A8:<<CB
@HQ5WU:00660:00837
ACGAGTGCGTTCCCCATGTCGTAGGTACTC
+
8@?BBBCCCC@BCD:C;<<CCCCC?BCCBB
@HQ5WU:00661:00831
ACGAGTGCGTTCCCCATGTCGTAGGTCTC
+
9<BBCCCC=:2444/9AABCCBBB@CBC?
@HQ5WU:00662:00819
TACTGAGCTACACACACAGAAAGATTGGT
+
@>@?AACCCCCCCCCDBA;;809><<@@@
@HQ5WU:00666:00805
ACGAGTGCGTTCCCCCATGTCGTAGGTACTC
+
99@@@A@99959BBB3ECEDCDCDC@CCCCC
@HQ5WU:00666:00849
ACGAGTGCGTTCCCCATGTCGTAGGTACTC
+
?@B@A@AACDACDD8AACCBBBBB=@@AC@
@HQ5WU:00669:00840
GACGAGTGCGTTCCCCATGTCGTAGGTACTC
+
ABBBAAABBBB>AAA9ABBBBBB@@57;<;9
@HQ5WU:00671:00839
ACGAGTGCGTTCCCCATGTCGTAGGTACTC
+
49>>99884C599;1:;ABBCDBA>>9999
@HQ5WU:00676:00822
ACGAGTGCGTTCCCCATGTCGTAGGTACTC
+
=@A;:<CBCC5999/9BBBCBCCB@A:;;B
@HQ5WU:00678:00837
ACGAGTGCGTTCCCCATGTCGTAGGTACTC
+
AAAFAACBCC@DCC9GBACC88;;789>@9
@HQ5WU:00689:00837
ACGAGTGCGTTCCCCATGTCGTAGGTACTC
+
BCC:999@996949-99>>>?997489498
@HQ5WU:00652:00881
ATATCGCGGGGTACTGGAAGACTCTGATA
+
9:999>4444,4444424244//////66
@HQ5WU:00656:00867
TACTGAGCTACACACACAGAAAGATTGGTG
+
49;BB@A==11/88:4;9==;-44713137
@HQ5WU:00658:00880
ACGAGTGCGTTCCCCATGTCGTAGGTACTC
+
==?A99<CBCDCDD9CBBBBBBBB?@@;;;
@HQ5WU:00666:00860
ACGTGCGTTCCCCATGTCGTAGGTACTC
+
8998984;2499,449999==:<;=9;;
@HQ5WU:00669:00885
TACTGAGCTACCACACACAGAAAGATTG
+
:;;>>>>////566:::86688+//.,,
@HQ5WU:00671:00888
ACGAGTGCGTTCCCCATGTCGTAGGTACTC
+
;<<BBBAAAA5999,94444///.6.11;;
@HQ5WU:00673:00859
ACGAGTGCGTTCCCCATGTCGTAGGTACTC
+
BBBBBBBBCC=@@A6A@A@ABB@@=@BAD@
@HQ5WU:00673:00883
ACGAGTGCGTTCCCCATGTCGTAGGTACTC
+
BB@BBBDAAAACDC:DBBBCC;98<89449
@HQ5WU:00674:00893
TAGTATCAGCCTCGCCATGACGAAGGTATTCC
+
99@@?@A?<<:121=:>?A@9445969=?595
@HQ5WU:00675:00870
ACGAGTGCGTTCCCCATGTCGTAGGTACTC
+
BBBBBBBCA?5444/9?@BCNDCC=@ABBB
@HQ5WU:00682:00869
ACGAGTGCGTTCCCCATGTCGTAGGTACTC
+
9;?@@BB@@@5999/9>>@@A@BB?@@@A@
@HQ5WU:00685:00867
ACGAGTGCGTTCCCCATGTCGTAGGTACTC
+
BBBBEBBBCCACCB7BACCCBBBB@BBB?@
@HQ5WU:00685:00896
TGATACGTCTCCTTCCTTAGTTACTTCAGTGC
+
=@;;999B111,/,/7871992482*,,,,,,
@HQ5WU:00687:00870
ACGAGTGCGTTCCCCATGTCGTAGGTACTC
+
BC>>@B@>>@5999,99BABH=<<?BAAAB
@HQ5WU:00688:00875
ACGAGTGCGTTCCCCATGTCGTAGGTACTC
+
AB?AABA@ACBCHD9=@B=;<110,01/>9
@HQ5WU:00689:00853
ACGAGTGCGTTCCCCATGTCGTAGGTACTC
+
@B@BC@@BBBADDD9AACCG>>==9011>>
@HQ5WU:00654:00920
CGTGTCTCTAGGCACATGGATTTTGTGTAAAGGC
+
;<=<=BCCAAA=@@B999A9999,444444-424
@HQ5WU:00655:00938
ACGAGTGCGTTCCCCATGTCGTAGGTACTC
+
?BBBBBBBBB?CEC:ECCDBBBBA?99;B@
@HQ5WU:00661:00912
ACGAGTGCGTTCCCCATGTCGTAGTTACTC
+
=;89844499@@>>84///////.09@999
@HQ5WU:00665:00903
ACGAGTGCGTTCCCCATGTCGTAGGTACTC
+
49@B@@AAA@8;;;4<BCCCBBBC=;<<@?
@HQ5WU:00665:00910
ACGAGTGCGTTCCCCATGTCGTAGGTACTC
+
>@C;9<CCBB7;;;4;@@BCCEBB@?AAAC
@HQ5WU:00665:00933
ACGAGTGCGTCCCATGCGTAGT
+
98894944444>-4499/,,,,
@HQ5WU:00666:00910
TAGTATCAGCCTCGCCATGACGAAGGTATTCC
+
484894B449@=88@8;9@>?99245444242
@HQ5WU:00672:00935
ACGAGTGCGTTCCCCATGTCGTAGGTACTC
+
>?BC;;<BBB?BLL8CAG<;9998<;99@>
@HQ5WU:00677:00900
ACGAGTGCGTTCCCCATGTCGTGAGTACTC
+
9<@@AADCCDBCCC9:@?11////..6698
@HQ5WU:00679:00904
ACGAGTGCGTTCCCCATGTCGTAGGTACTC
+
9<BCBBBBBC=@@@6ABA@@>110;011>;
@HQ5WU:00679:00905
ACGAGTGCGTTCCCATGTCGTAGGTACTC
+
@BC@@ABC::59904;C?BBCCC@:;<BC
@HQ5WU:00687:00916
ACGAGTGCGTTCCCCATGTCGTAGGTACTC
+
<CCCCCA=>@5999/9BADDHCAA>:<<@B
@HQ5WU:00690:00904
TGATACGTCTCCTTCCTTGTTACTTCA
+
BBBBBB@@?BB>C?B@B@BDBCCD@CD
@HQ5WU:00692:00917
ACGAGTGCGTTCCCCATGTCGTAGGTACTC
+
BBA@@@B?@C=AAA8ABABBBBBC?A@AAB
@HQ5WU:00692:00945
ACGAGTGCGTTCCCCATGTCGTAGGTACTC
+
BBAB::;@@@5999,94>>@8443174444
@HQ5WU:00693:00903
ACGAGTGCGTTCCCCATGTCGTAGGTACTC
+
@@BBABA>>>5999-9@>>>=99768;@BB
@HQ5WU:00694:00925
ACGAGTGCGTTCCCCATGTCGTAGGTACTC
+
@@AAAACBBA8;994;==>CCCCC@@AAAC
@HQ5WU:00652:00977
ACGAGTGCGTTCCCCATGTCGTAGGTACTC
+
@@@99;BA@A?BBB9CCCCBDCAB?BCCCC
@HQ5WU:00652:00979
ACGAGTGCGTTCCCCATGTCGTAGGTACTC
+
BBB:98>>8989@@4CBCACCCDC@C@@@C
@HQ5WU:00652:00990
ACGAGTGCGTTCCCCATGTCGTAGGTACTC
+
AAA99;@AAB>BBB9CCECCBCAA?ABBBC
@HQ5WU:00660:00957
ACGAGTGCGTTCCCCATGTCGTAGGTACTC
+
@B?@ADCBBC@CDN9AABBBCCCC@ABBB@
@HQ5WU:00662:00975
ACGAGTGCGTTCCCCATGTCGTAGGTACTC
+
9:BBB@BA@@=@?A4?@>@@@@@?7;<>@>
@HQ5WU:00671:00967
ACGAGTGCGTTCCCCATGTCGTAGGTACTC
+
BBBBABA?>>2444/9>>@CBBBB=@ABCB
@HQ5WU:00672:00988
ACGAGTGCTTTC
+
BBB?99948809
@HQ5WU:00674:00950
AGCACTGTAGCTGTCACTAGTTACTTGT
+
=@@@@@==@@A@>@@>9<<@@<?>?<>@
@HQ5WU:00675:00998
TGATACGTCTCCTTCCTTAGTTACTTCAG
+
CBA@@>>989959<?@B@BDB>==<DKD>
@HQ5WU:00678:00959
TGATACGTCTCCCTCCTTAGTTACTTCAGT
+
=>>9999>>999-4>:;??@@=@@@@CD<<
@HQ5WU:00680:00968
ACGAGTGCGTTCCCCATGTCGTAGGTACTC
+
>@B@?@<==CBCDB7CBCCB@888<899>>
@HQ5WU:00681:00985
ACGAGTGCGTTCCCCATGTCGTAGGTACTC
+
@@AA<<<AACEDKK:>A=CBA@AB@;<;@8
@HQ5WU:00684:00961
ACGAGTGCGTTCCCCATGTCGTAGGTACTC
+
?@CBAABCBC=@??8AA@ABBCBB@>?@B@
@HQ5WU:00689:00983
ACGAGTGCGTTCCCCATGCTCGTAGGTACGTC
+
>4499989442444,444444499424:444=
@HQ5WU:00690:00976
ACGAGTGCGTTCCCCATGTCGTAGGTACTC
+
AABABBB@;;2444/9A@BCCGCC?AABEB
@HQ5WU:00691:00974
ACGAGTGCGTTCCCCATGTCGTAGGTACTC
+
4;8999998A?CCD9DEGBBCBBB@D<<<B
@HQ5WU:00694:00996
CGTGTCTCTAGG
+
@@BBBCCC<<<?
@HQ5WU:00696:00960
ACGAGTGCGTTCCCCATGTCGTAGTACT
+
BA@@DC=<<B=@>?/99999<1/,,,,,
@HQ5WU:00650:01023
ACGAGTGCGTTCCCCATGTCGTAGGTACTC
+
?@B??ACBBB7;;;4;?A?AABCCBB:<;E
@HQ5WU:00655:01028
ACGAGTGCGTTCCCCATGTCGTAAGGTACTC
+
9<E><=C@@?5999,9996:///,.34///8
@HQ5WU:00656:01033
AGAGTGCGTTCACCATGTCGTAGGT
+
BDCDCCCCC@CCDACBCHICCAA?A
@HQ5WU:00662:01024
ACGAGTGCGTTCCCCATGTCGGGTACTC
+
@@BBEBECBA==994?49999@9@@BBB
@HQ5WU:00665:01015
TGATACGTCTCCTTCCTTAGTTACTTCAG
+
C;;;;89><11,/,/,/,,//5///,///
@HQ5WU:00666:01013
ACGAGTGCGTTCCCCATGTCGTAGGTACTC
+
@AA9:<CCCC=A@@8AABBBCCBB@A?@AB
@HQ5WU:00671:01024
ACGAGTGCGTTCCCCATGTCGTAGGTACTC
+
?@B:9<AACCAEEE9CCCCCCCBB=@AAGC
@HQ5WU:00672:01030
ACGAGTGCGTTCCCCATGTCGTAGGTACTC
+
?AB@@ACCCC?CCC9CHCBBBBBA?@A@@@
@HQ5WU:00673:01004
ACGAGTGCGTTCCCCATGTCGTAGGTACTC
+
:;DCCECCCC?CCC:ECCCBCBBA>>B;;;
@HQ5WU:00674:01003
ACGAGTGCGTTCCCCATGTCGTAGGTACTC
+
@@BBBBBCAB==@=4?=9999443134444
@HQ5WU:00674:01034
ACGAGTGCGTTCCCCATGTCGTAGGTACTC
+
1//6694999@BAB:C:9944443134444
@HQ5WU:00678:01011
ACGAGTGCGTTCCCCATGTCGTAGGTACTC
+
9;BC<<<AAD>@@@4?@@@@BBCC?A;<<B
@HQ5WU:00694:01021
TGATACGTCTCCTTCCTT
+
BB@==@@999B=A@BAD@
@HQ5WU:00696:01009
ACGAGGTGCGTTCCCATGTCGTAGGTACTC
+
49?9959>8995990499:@BBBB?;<<@9
@HQ5WU:00696:01036
ATATCGCGAGGGTATGGAAGACTCTATAG
+
BB:<;A>@CAA<B;;9@C@;<9@<>BA@@
@HQ5WU:00697:01048
TACTGAGCTACCAC
+
9;;44;@////,//
@HQ5WU:00650:01082
ACGAGTGCGTTCCCCATGTCGTAGGTACTC
+
ABB::<CCBC5999/9?>@CCCCC@C@@AC
@HQ5WU:00654:01054
ACGAGTGCGTTCCCCATGTCGTAGGTACTC
+
BCB??ACB::5999/9@@@BCDCD@CA@AC
@HQ5WU:00659:01079
ACGAGTGCGTTCCCCATGTCGTAGGTACTC
+
@@C::<CCAB=@@@8ABABBB?>@<<@@BA
@HQ5WU:00660:01081
ACGAGTGCGTTCCCCATGTCGTAGGTACTC
+
BBBABBBC?==@@@8ABBDBBBCA?>?@BA
@HQ5WU:00660:01088
ACGAGTGCGTTCCCCATGTCGTAGGTACTC
+
=99;AA999@6999/9B@@>@998<89998
@HQ5WU:00660:01098
ACAGTGCGTTCCCCATGTCGTAGGTACTC
+
CBB::;BBC@DCD:C=<:CCBBB@CAAAC
@HQ5WU:00666:01061
ACGAGTGCGTTCCCCATGTCGTAGGTACTC
+
99?A@>@>>@;???/99;<BDDBC@CCCC<
@HQ5WU:00669:01072
ACGAGTGCGTTC
+
BBB?@ACCCC?B
@HQ5WU:00670:01093
ACGAGGTGCGTTCCCCATGTCGTGAGGTACTC
+
94344284889294414;;>=>11/66.///4
@HQ5WU:00674:01070
ACGAGTGCGTTCCCCATGTCGTAGGTACTC
+
BCBAAAFCDB?CCD:CBBBCCBB@?:;<A>
@HQ5WU:00677:01077
ACGAGTGCGTTCCCCATGTCGTAGGTACTC
+
@BB@?@AAACAECC7=<AA@9998488444
@HQ5WU:00677:01079
ACGAGTGCGTTCCCCATGTCGTAGGTACTC
+
@@BBBCDBBA=?==6A@@@BC@@@>;<<A?
@HQ5WU:00680:01054
ACGAGTGCGTTCCCCATGTCGTAGGTACTC
+
BBC??@CEBB=@??8A;;9BCCCC@A;<<C
@HQ5WU:00682:01078
ACGAGTGCGTTCCCCATGTCGTAGGTACTC
+
BBB>>>CB;;2444/999984443134444
@HQ5WU:00684:01071
ACGAGTGCGTTCCCCATGTCGTAGGTACTC
+
BHB@?=;89959>?4A@AABAAA@689999
@HQ5WU:00684:01085
ATATCGCGACGGTATGGAAGACTCTAATAGAGAC
+
;;;<;@?C4442444424:99966,,*****,..
@HQ5WU:00686:01090
ACGAGTGCGTTCCCATGTCGTAGGTACT
+
BBB@AADB;=644-9>>@DBCC@94,-*
@HQ5WU:00689:01059
TGATAGTCTTCCCTTCCT
+
444489///,/8+/,/,/
@HQ5WU:00691:01082
ACGAGTGCGTTCCCCATGTCGTAGGTACTC
+
??C@?@A@@@;>>>/999999;9?>A999=
@HQ5WU:00692:01054
ACGAGTGCGTTCCCCATGTCGTAGGTACTC
+
=?=:9;BAAB>BBB9BAABBBBBC@A;=<B
@HQ5WU:00697:01064
ACGAGTGCGTTCCCCATGTCGTAGGTACTC
+
@ACB@@ADCB;???8A@BAAA;;8489>>>
@HQ5WU:00697:01072
TAGTATCAGCCTCGCCATGACGAAGGTATTCC
+
ACDCBBCA@A?BC@?=@@;499969@999595
@HQ5WU:00699:01076
ACGAGTGCGTTCCCCATGTCGTAGGTACTC
+
ABA::;BBBCDCCC7B?944///.,.//6/
@HQ5WU:00659:01128
ACGAGTGCGTTCCCCATGTCGTAGGTACTC
+
CCA@@@<;;@;@@@4>9A>>>998488444
@HQ5WU:00659:01134
ATCAGACAAGGACACAGCAGAACACAC
+
@@BC??@B@B=@AECA@@@@@=@C<;0
@HQ5WU:00671:01113
ACGAGTGCGTTCCCCATGTCGTAGGTACTC
+
>@B;9<DCCC?BBB9BAAACBCBB@CA@AC
@HQ5WU:00671:01134
ACGAGTGCGTTCCCATGTGTAGGTACTC
+
BBBBA?@=>@5991999=8993779444
@HQ5WU:00672:01114
ACGAGTGCGTTCCCCATGTCGTAGGTACTC
+
9;A;;<AA?@5999/9?A@AA9985899>=
@HQ5WU:00675:01113
ACGAGTGCGTTCCCCATGTCGTAGGTACTC
+
49;<<BCCBB=@@@4<9@@B;998;894>=
@HQ5WU:00676:01126
ACGAGTGCGTTCCCCATGTCGTAGGTACTC
+
??B::>CBBC8;;;4<?ABCCBBB@>?@AC
@HQ5WU:00677:01123
ACGAGTGCGTTCCCCATGTCGTAGGTACTC
+
@@ACCCA@@A>BBB9BBABAA@>><89994
@HQ5WU:00678:01125
ACTATGCGTTCCCACATCTAAGGTACTG
+
//////0,/,/85,,//8/4242/77//
@HQ5WU:00682:01149
ACGAGTGCGTTCCCCATGTCGTAGGTACTC
+
=@BBBCB@A>;=>>4A@A@CC@??>:;9<>
@HQ5WU:00683:01128
ACGAGTGCGTTCCCCATGTCGTAGGTACTC
+
>@@@=>>>?>6999/9>>>?999>;89894
@HQ5WU:00688:01106
ACGAGTGCGTTCCCCATGTCGTAGGTACTC
+
499999>A@BABCH:AAAA@>99858999>
@HQ5WU:00689:01127
TACTGAGCTACACACACAGAAAGATTGGTG
+
@@CDCBBBB@?ACCCCA@@BC>@AC@>;>;
@HQ5WU:00689:01148
ACGAGTGCGTTCCCCATGTCGTAGGTACTC
+
AB?BBCABAJAGCC9BACCCCCBB?@;;;@
@HQ5WU:00693:01109
ACGAGTGCGTTCCCCATGTCGTAGGTACTC
+
@@C:;<BBBCADDD:DCB>A88984899>>
@HQ5WU:00694:01108
ACGAGTGCGTTCCCCATGTCG
+
BBB:9;A@@@5999/999<BD
@HQ5WU:00697:01135
ACGAGTGCGTTCCCCATGTCGTAGGTACTC
+
BBB@?@C?>>5999/9B@BCBBBB@B;>>C
@HQ5WU:00650:01185
ACGAGTGCGTTCCCCATGTCGTAGGTACTC
+
=>;???ABCCAEDC:DCBA@@;98;89998
@HQ5WU:00657:01187
ACGAGTGCGTTCCCCATGTCGTAGGTACTC
+
AABBCBBA=92444/9>A9;;;:3;?>=@8
@HQ5WU:00657:01193
ACAGTGCGTTCCCCATGTCGTAGGTACTC
+
CCB99<99@4999-9;9=99994734499
@HQ5WU:00657:01195
ACGAGTGCGTTCCCCATGTCGTAGGTACTC
+
@??@@>>>9969??4B>>444443779444
@HQ5WU:00662:01169
ACGAGTGCGTTCCCCATGTCGTAGGTACTC
+
;9BBAA999959@@4BBCCDCA@@?ABBBB
@HQ5WU:00668:01154
ACGAGTGCGTTCCCCATGTCGTAGGTACTC
+
@@A:9=BCBB=AAA8ACBBBCCBB@@AAAC
@HQ5WU:00670:01152
ACGAGTGCGTTCCCCATGTCGTAGGTACTC
+
?@B??@BB@B=A@A8AABBCDBBB@BBBBB
@HQ5WU:00671:01167
ACGAGTGCGTTCCCCATGTCGTAGGTACTC
+
@@C@@ACC>>=?==6AAABBBCCC@B:;;C
@HQ5WU:00675:01191
TACTGAGCTACACACACAGAAAGATTG
+
BBBBCBABBBBACCEAAACCC?BCE@A
@HQ5WU:00679:01193
ACGAGTGCGTTCCCCATGTCGTAGGTACTC
+
??A@?@CA>>5449/9@ABCCCDC?CAAAD
@HQ5WU:00694:01172
ACGAGGTGCGTTCCCCATGTCGTAGGTACTC
+
>>>9959?849@CBB9AAAABBCAD?B<;<C
@HQ5WU:00696:01197
ACGAGTGCGTTCCCCATGTCGTAGGTACTC
+
BBABBCBBBC=AAA9ACCCCCBAB>?ABCC
@HQ5WU:00650:01211
ACGAGGTGCGTTCCCCATGTCGTAGGTACTC
+
84<492444442444,4;@>@@;;:@A<;<C
@HQ5WU:00650:01225
TCTCTAGCGTCCCACATGTCTAAGGTA
+
//////444444-4444:444424244
@HQ5WU:00656:01206
ACGAGTGCGTTCCCCATGTCGTAGGTACTC
+
BB@A?@ACBB?BBA9GCBBBB99:;?;<<B
@HQ5WU:00657:01242
ACGAGTGCGTTCCCCATGTCGTAGGTACTC
+
BBCCCBABBB?BCC9CCC@@@A@@@:;<<9
@HQ5WU:00659:01244
ACGAGTGCGTTCCCCATGTCGTAGGTACTC
+
>>@:;=CCDCCDCD9DDCBBB??@@@9<<C
@HQ5WU:00661:01248
ACGAGTGCGTTCCCCATGTCGTAGGTACTC
+
BAABBBB@@C5999/99@@ABFGB?@<<<A
@HQ5WU:00662:01222
ACGAGTGCGTTCCCCATGTCGTAGGTACT
+
=@B@AA==<CBCFE:DCDA@@C?;;?899
@HQ5WU:00662:01231
ACGAGTGCGTTCCCCATGTCGTAGGTACTC
+
?@C@@ABCCB>BBB9B?>?B@@@@?A@AAB
@HQ5WU:00665:01221
TGATACGTCTCCTTCCTTAGTTACTTCA
+
BBBBBAABBCD?C@CFD@CCA?99;>BC
@HQ5WU:00668:01249
ACGAGTGCGTTCCCCATGTCGTAGGTACTC
+
@ACBABBCCB=???8AECECCA@@?CBBN@
@HQ5WU:00671:01233
ACGAGTGCGTTCCCCATGTCGTAGGTACTC
+
@@B@@AAAAC?BBF9BBB@@211.,0////
@HQ5WU:00677:01215
ACGAGTGCGTTCCCCATGTCGTAGGTACTC
+
BBB@@A@B@@5<99/9@@AB@@AB9;<AAB
@HQ5WU:00684:01228
ACGAGTGCGTTCCCCATGTCGTAGGTACTC
+
8;A;;<CCCDBCKK9EBCBBA;:84899<9
@HQ5WU:00685:01232
AGCACTGTAGCTGTCACTAGTTACTTGT
+
?A?@AADDCCBBBCBA=9:9959@A>AA
@HQ5WU:00694:01210
ACGAGTGCGTTCCCCATGTCGTAGGTACTC
+
?A?@?BCA>>2494/;BCDCCCBB?;<=AC
@HQ5WU:00699:01234
ACGAGTGCGTTC
+
ABABBBCBBC@C
@HQ5WU:00699:01244
CGTGTCTCTAGGCACAGGA
+
AABECCCBB@@@BBC>@?9
@HQ5WU:00658:01273
ACGAGTGCGTTCCCCATGTCGTAGGTACTC
+
AA@:9<CCCCBCCC9D@??BBBAB?B@@@B
@HQ5WU:00662:01251
ACGAGTGCGTTCCCCATGTCGTAGGTACTC
+
AAA@;=<BAB5<<</9>@999998;89894
@HQ5WU:00667:01253
ACGAGTGCGTTCCCCATGTCGTAGGTACTC
+
BBB??@B@>@5;994<>@@CCCFC@CAAAC
@HQ5WU:00673:01267
ACGAGTGCGTTCCCCATGTCGTAGGTACTC
+
@AA??AABAB=AAA8ABBBBBBBB@A?AAC
@HQ5WU:00676:01262
ACGAGTGCGTCCCATGCTCGTAGTACGTC
+
:8,-,,,,///659:44444444444444
@HQ5WU:00681:01252
ATCAGACACGGACACAGCAGAACACAC
+
@::<<CCBBC8<<99@9499@99>893
@HQ5WU:00683:01262
ACGAGTGCGTTCCCCATGTCGTAGGTACTC
+
BBC::>CCCB==@@/99>@A@@@7=79494
@HQ5WU:00690:01271
ACGAGTGCGTTCCCCATGTCGTAGGTACTC
+
AA??@AAA@@5999/9B@@BCCCC@B>>?B
@HQ5WU:00691:01259
ACGAGTGCGTTCCCCATGTCGTAGGTACTC
+
@BBC@<<9>@5999/9BAAA9998589994
@HQ5WU:00691:01264
ACGAGTGCGTTCCCCATGTCGTAGGTACTC
+
ABBBEBBCCC6;994;@@?BBBBB?ABBBB
@HQ5WU:00710:00057
ACGAGTGCGTTCCCCATGTCGTAGGTACTC
+
?@C@@@C@>>5999/9AABCCGCC=@@B@@
@HQ5WU:00718:00069
ACGAGTGCGTTCCCCATGTCGTAGGTACTC
+
?B7;;@@99;?BBB9F><<CCCDC@@AAAA
@HQ5WU:00720:00081
ACGAGTGCGTTCCCCATGTCGTAGGTACTC
+
BABABBBBBC=AAA8ABCCCCDCC@@AACB
@HQ5WU:00737:00063
ACGAGGTGCGTTCCCCATGTCGTAGGTACTC
+
111//,/77=B@BCB9CBCB?A<<;,01/6/
@HQ5WU:00739:00059
ACGAGTGCGTTCCCCATGTCGTAGGTACTC
+
9;@@@@AA@@=ACC9CECDBCCBA?BBBBC
@HQ5WU:00700:00121
ACGAGTGCGTTCCCCATGTCGTAGTACTC
+
?@ACBABBBA6;994;=@>BAA@CCCCBB
@HQ5WU:00708:00132
ATCAGACACGGACACAGACAAGACACACAG
+
8394844444244;;:////,///6////4
@HQ5WU:00713:00106
CGTGTCTCTAGGCACAGGATTTTGTGTAAAGGC
+
CDCBBBCCAABBB@>>984449,9=>844-424
@HQ5WU:00716:00100
ACGTGTGCGTTCCCCATGTCGTAGGTACTC
+
4;B;;;CCAA=AKKDC<<<BCCCB@C;<<B
@HQ5WU:00725:00100
ACGAGGTGCGTTCCCCATGTCGTAGGTACTC
+
9934824989=?ACC:C=<<111<=-01::8
@HQ5WU:00734:00136
AGCACTGTAGCTCGTCACTAGTTACTTGTG
+
8994449677///888><999=244:244:
@HQ5WU:00737:00128
ACGAGTGCGTTCCCCATGTCGTAGGTACTC
+
;?9:;99@995444,4@@A@999>589898
@HQ5WU:00712:00158
ACGAGTGCGTTCCCCATGTCGTAGGTACTC
+
BBAA@@>?>@5999,4999CCFECECEEBB
@HQ5WU:00714:00193
ACGAGTGCGTTCCCCATGTCGTAGGTACTC
+
49B<<=CCBB=A@@6A?@@CCBBC@CCCCB
@HQ5WU:00733:00173
ACGAGTGCGTTCCCCATGTCGTAGGTACTC
+
@BCCCEA@@@5999/9BABCDBBB?@@AAB
@HQ5WU:00733:00188
ACGAGTGCGTTCCCCATGTCGTAGGTACTC
+
BBB@@ADDCD?BBB9BA>@@CCCA8;<B@@
@HQ5WU:00734:00181
ACGAGTGCGTTCCCCATGTCGTAGGTACTC
+
?@BB?AABBC?CCC:ECCDBBAAA>>@BB@
@HQ5WU:00740:00165
ACGAGTGCGTTCCTCATGTCGTAGGTAC
+
960111;7//,9;=@@DDDDAA995999
@HQ5WU:00743:00179
ACGAGGTGCGTTCCCCATGTCGTAGGTACTC
+
41111,/6688,444,4@A@@ACCB@C<=<A
@HQ5WU:00748:00159
ACGAGTGCGTTCCCCATGTCGTAGGTACTC
+
BBA@AABBCC?CCC:CDCBBCBBA@B?A?B
@HQ5WU:00749:00168
ACGAGTGCGTTCCCCATGTCGTAGGTACTC
+
??D::<BBBFBCCB9BABDBB@931:>999
@HQ5WU:00702:00231
ACGAGTGCGTTCCCCATGTCGTAGGTACTC
+
AA<@@AB@>B>AAA8ABBCA;89>489898
@HQ5WU:00738:00204
ACGAGTGCGTTCCCCATGTCGTAGGTTACTC
+
BAA?9999499::=7A=9>;---,*,*,,,,
@HQ5WU:00715:00295
ACGAGTGCGTTCCCCATGTCGTAGGTACTC
+
AABBEBBBBCACCC9CBBAABB@A8:<<CA
@HQ5WU:00735:00256
ACGAGTGCGTTCCCCATGTCGTAGGTACTC
+
8;;BBAA@>>5999/9BCCCCCFB?AAAAB
@HQ5WU:00701:00346
TCTCTATGCGCTCCCACATGTCTGAAGGTAC
+
44444444/6////+/6999@@944892444
@HQ5WU:00702:00331
ACGAGTGCGTTCCCCATGTCGTAGGTACTC
+
<:BFBBAAA@=@BC8AABB<=<@?@>><99
@HQ5WU:00707:00334
AGCACTGTAGCTTCGTCACTAGTTA
+
8999444/86//,//77;4944/,/
@HQ5WU:00710:00327
ACGAGTGCGTTCCCCATGTCGTAGGTACTC
+
8><:;;<BAH@DCC9CBBBBBBBA>?@;;9
@HQ5WU:00711:00327
ACGAGTGCGTTCCCCATGTCGTAGGTACTCA
+
?@A@@AGCCC@CCB5<<@@@;;;:,01/<;-
@HQ5WU:00737:00317
ACGAGTGCGTTCCCCATGTCGTAGGTACTC
+
::9=9;<ACB>CBA7B@@@@B@@?>:;<=;
@HQ5WU:00739:00344
ACGAGTGCGTTCCCCATGTCGTAGGTACTC
+
=@;@ACA???2444/9BBACCCDC?;<<<;
@HQ5WU:00748:00304
ATCAGACACGGACACAGCAGAACACAC
+
4889994944999==ABBCCC@B@>>8
@HQ5WU:00749:00340
TACTGAGGTCTTACCACACACATGAAAGGATTGGTGCTGAC
+
444////,///,//,444444944;;-313313131111..
@HQ5WU:00702:00395
TACTGAGCTACCACACACAGAAAGA
+
99989@@444924444477///+//
@HQ5WU:00704:00371
ACGAGTGCGTTCCCCATGTCGTAGGTACTC
+
ABB??ABB@>5;99/999;BCCBB@B<>AD
@HQ5WU:00713:00352
ACGAGTGCGTTCCCCATGTCGTAGGTACTC
+
?@B;:<CDDDDCCC:CCCCBB?=?;899>>
@HQ5WU:00718:00393
TGATACGTCTCCTTCCTTAGTTACTTCA
+
ABBB?@@CB@A?B@C@CCCAB>;;<?CC
@HQ5WU:00719:00385
ACGAGTGCGTTCCCCATGTCGTAGGTACTC
+
ABBCBBBBA?5999/99AAB;;;7<898>4
@HQ5WU:00723:00376
ACGAGGTGCGTTCCCCATGTCGTAGGTACTC
+
44744244499;>==69;44494431399=?
@HQ5WU:00729:00355
ACGAGTGCGTTCCCCATGTCGTAGTACTC
+
?B@@@@;99@5999,949>@A@@>?B@A;
@HQ5WU:00745:00394
TAGTATCGAGCCTTCCCGCATGACGAAGGGTATTCC
+
44/////////,,*//+////44444244-444992
@HQ5WU:00700:00422
ACGAGTGCGTTCCCCATGTCGTAGGTACTC
+
@@@BBBCC;:8<IHAHAAABB@>?=>>>>9
@HQ5WU:00701:00413
ACGAGTGCGTTCCCCATGTCGTAGGTACTC
+
=>>@;;9?>>5999,99999>>10,1>111
@HQ5WU:00703:00433
TAGTATCAGCCTCCGTCA
+
4498444///,//,///4
@HQ5WU:00713:00424
ACGAGTGCGTTCCCCATGTCGTAGGTACTC
+
9<BB@@AA@B@GCE:DBCBCCCBB@@AACB
@HQ5WU:00713:00443
ACGAGTGCGTTCCCCATGTCGTAGGTACTC
+
8>>;99AB@A>ACC8C@=<CCAA@>;99>>
@HQ5WU:00715:00400
ACGAGTGCGTTCCCCATGTCGTAGGTACTC
+
9<CBDBCCB@69944;@@@BCBBB@B9<;C
@HQ5WU:00721:00437
ACGAGTGCGTTCCCCATGTCGTAGGTACTC
+
9;>A@@=@@CDCDC9BBCCCDBBCIC=<=C
@HQ5WU:00722:00402
ACGAGTGCGTTCCCCATGTCGTAGGTACCTC
+
9:B@;;<A@>=ACB7CD;;;>?>>5899594
@HQ5WU:00724:00403
ACGAGTGCGTTCCCCATGTCGTAGGTACTC
+
?@B@?@CB>>5999/9@DCCBBCC@C;<;B
@HQ5WU:00725:00423
ACGAGTGCGTCCCCATGTCGTAGGTACTC
+
BBCBBBA>;4444/9?>@CCCCC?ABBBB
@HQ5WU:00725:00446
ACGAGTGCGTTCCCCATGTCGTAGGTACTC
+
9;@BABAA@B=@@@6A@@@C@@@B?@@@BB
@HQ5WU:00733:00443
CGTGTCTCTAGGCACAGGATTTTGTGTAGAGG
+
99@A@AACBB>;11///,/66606;;444442
@HQ5WU:00734:00431
ACGAGGTGCGTTCCCCATGTCGTAGGTACTC
+
9<?11,1<<7>,444,499<BBCFD>?<;;>
@HQ5WU:00736:00414
ACGAGTGCGTTCCCTGTCGTAGGTACTC
+
9<BBAAAAAA>BKDDEAAAA=<;111;6
@HQ5WU:00741:00428
ACGAGTGCGTTCCCCATGTCGTAGGTACTC
+
:;DBABCCA;6944/9@ABCCCCC@C;<<C
@HQ5WU:00706:00454
AGCACTGTAGCTGTCACTAGTTACTTGTG
+
?@;;;=<CCE:9:BBA44499694>;>94
@HQ5WU:00718:00471
ATGAGTGCGTTCCCCATGTCGTAGGTACTC
+
87;:;<BCGC@CCC9CACCCB@@?>?>;;9
@HQ5WU:00718:00485
ACGAGTGCGTTCCCCATGTCGTAGGTACTC
+
??B?>>@>>@59994<BACCBDBC@99<<;
@HQ5WU:00724:00482
ACGAGTGCGTTCCCCATGTCGTAGGTACTC
+
=>>@9;<@>?;>>?4?9999@?>><?;9;B
@HQ5WU:00726:00458
ACGAGTGCGTTCCCCATGCTCGTAGGTACTC
+
9;CCBBBBBC>BBB441<11/////7//498
@HQ5WU:00733:00465
ACGAGTGCGTTCCCCATGTCGTAGGTTCTC
+
==@@@@>@@@5999/9@@>@ABBA@C?@A@
@HQ5WU:00735:00463
ACGAGTGCGTTCCCCCCCC
+
>?>>9889442////////
@HQ5WU:00743:00466
ACGAGTGCGTTCCCCATGTCGTAGGTACTC
+
=A?@=9;99@5999,99@@>;;;A=89;A>
@HQ5WU:00700:00512
ACGAGTGCGTTCCCCATGTCGTAGGTACTCAT
+
BBBBABCCBB=??=4?;498444913444443
@HQ5WU:00723:00532
ACGAGTGCGTTCCCCATGTCGTAGGTACTC
+
99>99<<BBC@DFC9CBBBBBBBEBCACAB
@HQ5WU:00728:00549
ACGAGTGCGTTCCCCATGTCGTAGGTACTC
+
==;=9;<;99;@AA6BAB@@AA@@?@AAAB
@HQ5WU:00744:00540
ACGAGTGCGTTCCCCATGTCGTAGGTACTC
+
?BBAAB99498999,449=7/11<,111:7
@HQ5WU:00700:00567
ACGAGTGCGTTCCCCATGTCGTAGGTACTC
+
:;@A@AFGCC@CHD7=<<;;994<9<9994
@HQ5WU:00707:00573
ACGAGTGCGTTCCCCATGTCGTAGGTACTC
+
8///11;;;@;AAA6=@ABAAACC@;<<BA
@HQ5WU:00708:00569
ACGAGTGCGTTCCCCATGTCGTAGGTACTC
+
4;B<;;@B@B;@@@6AACCCABAB?@@AB@
@HQ5WU:00711:00568
ACGAGTGCGTTCCCCATGTCGTAGGTACTC
+
?@C@@ABCBB7<<<5<BCBBCBCC@BBBCB
@HQ5WU:00712:00584
ACGAGTGCGTTCCCCATGTCGTAGGTACTC
+
>@@@@@@@@B=@@A8ACC@@A@@@<:;<@?
@HQ5WU:00712:00599
AACGAGGTGCGTTCCCATGTGTAGGTACTC
+
92434494949@?BB9=9>9844.,.////
@HQ5WU:00713:00597
ACGAGTGCGTTCCCCATGTCGTAGGTACTC
+
@@@A?>>1//,/88*/119:;>>A?999C@
@HQ5WU:00721:00588
ACGAGTGCGTTCCCCATGTCGTAGGTATC
+
9>>849994;999=6?@@ACCBCC?@AAC
@HQ5WU:00722:00568
ACGAGTGCGTTCCCCATGTCGTAGGTACTC
+
9<@@@@ABA@=@@A6ABBBBBBAA<<>@B@
@HQ5WU:00722:00585
ACGAGTGCGTTCCCCATGTCGTAGGTACTC
+
9<CBBBBBAA<AA?/999999993174998
@HQ5WU:00722:00587
ATATCGCGAGGGTATGGAAGACTCTATAGAG
+
?<B@@;<<BBC?BAAA=@=>>:<733.4...
@HQ5WU:00724:00572
ACGAGTGCGTTCCCCATGTCGTAGGTACTC
+
ABCBABCB;;2444/9>@@A@;;85899>>
@HQ5WU:00728:00581
ACGAGTGCGTTCCCCATGTCGTAGGTACTC
+
9;B@@B<;9@699</9@B>>99985899>>
@HQ5WU:00729:00599
ACGAGTGCGTTCCCCATGTCGTAGGTACTC
+
AAB949>99954992?>@998443734494
@HQ5WU:00730:00581
ACGAGTGCGTTCCCCATGTCGTAGGTACTC
+
>A<A?A@BB@6<<<4<BCCCCGBA?AAAEC
@HQ5WU:00730:00592
ACGAGTGCGTTCCCATGTCGTAGGT
+
94>>>>>89929@6?991/,,,,*,
@HQ5WU:00736:00599
ACGAGTGCGTTCCCCATGTCGTAGGTACTC
+
9<A;;<<?>@;>>>/99A@AA;;8<89999
@HQ5WU:00741:00577
ACGAGTGCGTTCCCCATGTCGTAGGTACTC
+
9;@BBBBEA@@ACC9AA@@?@@985899@=
@HQ5WU:00741:00583
ACGAGTGCGTTCCCCATGTCGTAGGTACTC
+
?@CBEBBCBB@CCC9CCCBBF?@B??@@@>
@HQ5WU:00742:00590
ACGAGTGCGTTCCCCATGTCGTAGGTACTC
+
49@;;<BAA@;?>>/999>?>@@><>99<>
@HQ5WU:00743:00581
ACGAGTGCGTTCCCCATGTCGTAGGTACTC
+
9;ABBBBA@@5999/99@=>4443734444
@HQ5WU:00749:00590
ACGAGTGCGTTCCCCATGTCGTAGGTACTC
+
41;21/::88;BCB9BCA@?BDCC?@;<<A
@HQ5WU:00749:00596
ACGAGTGCGTTCCCCATGTCGTAGGTACTC
+
9<<@@AAFBB>CCB7B=112=---+-1///
@HQ5WU:00700:00606
TACTGAGCTACCACACACAGAAAGATTGGTGC
+
BA@@=9:;84484444499888-447131331
@HQ5WU:00703:00609
ACGAGTGCGTTCCCCATGTCGTAGGTACTC
+
;AABBB@=>>6999/9>?@@CDDC?BBBA@
@HQ5WU:00705:00621
ACGAGTGCGTTCCCCATGTCGTAGGTACTC
+
9<CA@AACCC@CCC:CCBBBBB998:@@@A
@HQ5WU:00707:00604
ACGAGTGCGTTCCCCATGTCGTAGGTACTC
+
BBCCBBBB@A=@@@6AAABCBBBB;@@@@@
@HQ5WU:00710:00620
ACGAGTGCGTTCCCCATGTCGTAGGTACTC
+
BBB@@@ACBC@CCC:CCBBAEAAB>>A@BB
@HQ5WU:00711:00615
ACGAGTGCGTTCCCCATGTCGTAGGTACTC
+
<CC@BBCCCC>BBB9BA@AA;998;89894
@HQ5WU:00713:00618
ACGAGTGCGTTCCCCATGTCGTAGGTACTC
+
897484;;892944,49>>=AA=@=@<;<B
@HQ5WU:00714:00619
ACGAGTGCGTTCCCCATGTCGTAGGTACTC
+
BBABC;<9@@5999,9999?AA@A?@AAA;
@HQ5WU:00715:00615
ACGAGTGCGTTCATGTCGAAGGTACTC
+
BBBBCC@AADAEFDCCCAB89584444
@HQ5WU:00716:00620
TGATACGTCTCCTTCCTTAGTTACTTCA
+
B?BB@@ACCCHBC>B?EBC@@@ACC@CC
@HQ5WU:00716:00626
ACGAGTGCGTTCCCCATGTCGTAGGTACTC
+
=B=:9<BBBC@BBB9CECBBBAAA>@ABCC
@HQ5WU:00717:00614
ACGAGTGCGTTCCCCATGTCGTAGGA
+
@ACBCC??@?5999/99@@@?99858
@HQ5WU:00717:00619
ACGAGTGCGTTCCCCATGTCGTAGGTACTC
+
AAA99<A@>>6999/9>>@BBBBA?ABBB@
@HQ5WU:00718:00614
ACGAGTGCGTTCCCCATGTCGTAGGTACTC
+
9;;CBCAB@;2444/9BABC<<<B9:<@AA
@HQ5WU:00718:00619
ACGAGTGCGTTCCCCATGTCGTAGGTACTC
+
?@BAAACDDC@CCC:EBBBBBA@@>A>>>>
@HQ5WU:00718:00641
ACGAGTGCGTTCCCCCCCCCCCCCCCCCCCCCATGTCGTAGGTACTC
+
89C999@>9999BBBCCCBBBBBBBBBBB@@"=44484443774444
@HQ5WU:00723:00619
ACGAGTGCGTTCCCCATGTCGTAGGTACTC
+
9<<CA@ACCCACCD:FCCBBBC?>=@BA@@
@HQ5WU:00725:00622
ACGAGTGCGTTCCCCATGTCGTAGGTACTC
+
@AB>>@@>?@5999/9@>>@;943174444
@HQ5WU:00728:00600
TGATACGTCTCCCTTCCTTAGTTACTTCAGT
+
>?>>44444444-424248888744424944
@HQ5WU:00732:00600
CGTGTCTCTACGGCACAGGATTTTGTGTAGA
+
44?@;?@;;;94:;@99:;=@BB4?994449
@HQ5WU:00732:00604
ACGAGTGCGTTCCCCATGTCGTAGGTACTC
+
BBB?@@CCA;2944/<ABBCBBCC@B9;;B
@HQ5WU:00733:00609
ACGAGTGCGTTCCCCATGTCGTAGGTACTC
+
=>>@@@CDCC?BCC9CBDBB@947=?@@@A
@HQ5WU:00733:00611
ACGAGTGCGTTCCCCATGTCGTAGGTACTC
+
9;A;;<BBBB>CCC5==AADCBBBBABBCB
@HQ5WU:00736:00608
ACGAGTGCGTTCCCCATGTCGTAGGTACTC
+
BCCBAABACC2444/9@A@BB@@?=;<<@>
@HQ5WU:00736:00617
ACGAGTGCGTTCCCCATGTCGTAGGTACTC
+
B><@BBA@>>5999/;AABCECCC?9;<CA
@HQ5WU:00737:00606
ACGAGTGCGTTCCCCATGTCGTAGGTACTC
+
BB<@?@@@@@=@@@6@@>>99993134444
@HQ5WU:00737:00610
ACGAGTCGTTCCCCATGTCGTAGGTACTC
+
BBC9;<BF@5999/9?@ACCHCC@CCCCC
@HQ5WU:00739:00609
ACGAGTGCGTTCCCCATGTCGTAGGTACTC
+
?@CCCCBBBC@CDC9=<C@@@A?><89999
@HQ5WU:00739:00615
ACGAGTGCGTTCCCCATGTCGTAGGTACTC
+
:<D@@@BB??5999/9@@@CCCCC?ABBB@
@HQ5WU:00743:00606
ACGAGTGCGTTCCCCATGTCGTAGGTACTC
+
>B>BBCCCCB7;;;4;@@AA@;;8;89894
@HQ5WU:00744:00601
ACGAGTGCGTTCCCCATGTCGTAGGTACTC
+
99@994994;<B=B9A?@@@<111,01/:1
@HQ5WU:00744:00604
TACTGAGCTACACACACAGAAAGATTGGT
+
/1:;;=GCD<;;@ABABCBBC>B<<9;?B
@HQ5WU:00746:00603
ACGAGTGCGTTCCCCATGTCGTAGGTACTC
+
@@@??@ACCC?CBB8A@BBEA@@C>ABCCC
@HQ5WU:00747:00602
ACGAGTGCGTTCCCCATGTCGTAGGTACTC
+
=@>@>@ABBC@CEC9CBA===9984899AA
@HQ5WU:00749:00604
ACGAGTGCCGTTCCCCATGTCGTAGGTACTC
+
98811111,/8,///*/444=ABBB?BBBCF
@HQ5WU:00714:00651
AGCACTGTAGCTTCGTCACTA
+
4994449/>8//,/7778//,
@HQ5WU:00716:00710
ACGAGTGCGTTCCCCCCCCATGTCGTAGGTACTC
+
9;A;<=CCAA=>>>?>>>$?>>>@@A@A<@999>
@HQ5WU:00722:00706
ACGAGTGCGTTCCCCATGTCGTAGGTACTC
+
8=4;;<A@@@<>?>/<9C@A;;98;899>A
@HQ5WU:00748:00724
ACGAGTGCGTTC
+
BBBBBBBBAA29
@HQ5WU:00740:00776
ACGAGTGCGTTTCCCCCCATGTCGTAGGTACTC
+
8@?:89@<111,111//(//8944443134444
@HQ5WU:00743:00769
ACGAGTGCGTTTCCCCCCCCCATGTCGTAGGTACTC
+
>@B@?ACCCCC@CBBBBBBB"IECBBBAA@?AA@@;
@HQ5WU:00707:00834
ACGAGTGCGTTCCCCATGTCGTAGGTACTC
+
ABCB@@ACCC>BBB9BBBBBBB@B?@@AAC
@HQ5WU:00708:00818
CGTGTCTCTTACCGGCACAGGATTTTGTGGTAGAGGC
+
4944444/65//,/56699:2:;;;244484449984
@HQ5WU:00709:00837
ACGAGTGCGTTCCCCATGTCGTAGGTACTC
+
BBBBBA@BCB@CBC9AACAA@BBC=@@BAA
@HQ5WU:00712:00834
ACGAGTGCGTTCCCCATGTCGTAGGTACTC
+
@AB99;BCBB@DFL:EBBBBDC@??@@@BB
@HQ5WU:00717:00833
ATCAGACACGGCACAGCAGAACACAC
+
BAAAAABAAACDDCCB<;;B>BCBAB
@HQ5WU:00740:00808
ACGAGTGCGTTCCCCATGTCGTAGGTACTC
+
9;D@?ACGBB=?==6AA=?BCBBB@99<BB
@HQ5WU:00746:00848
ACGAGTGCGTTCCCCATGTCGTAGGTACTC
+
>@BCBBAAAC@CCC:ECC?=@>=<;899>?
@HQ5WU:00701:00891
ACGAGTGCGTCCCATGCTCGTAGTACGTC
+
CCBA>11111//+//44////////6///
@HQ5WU:00706:00865
ACGAGTGCGTTCCCCATGTCGTAGGTACTC
+
998>@@<<;CDCEE:E<<<<;;BB>AAAAB
@HQ5WU:00706:00874
ACGAGTGCGTCCATGTCGTAGGTACTC
+
:;CBBBBBBBB@CBA?BBBBC@B9;;C
@HQ5WU:00707:00859
ACGAGTGCGTTCCCCATTCGTAGGTACTC
+
DBBA>849882999,9924484313444;
@HQ5WU:00713:00877
ACGAGTGCTTTCCCCATGTCGTAGGTACTC
+
?@?===>9880999/9ABCDCGCC?@@AAB
@HQ5WU:00719:00861
ACGGAGTGCGTTCCCCATGTCGTAGGTACTC
+
8//,/////9;<ABB9CCFDDCCCB?AAAAC
@HQ5WU:00723:00886
ACGAGTGCGTTCCCCATGTCGTAGGTACTC
+
?@CCBBABCFDLFI:CA@@@A>>?=;<<<9
@HQ5WU:00725:00854
ACGAGTGCGTTCCCCATGTCGTAGGTACTC
+
==>@>@BAAA?BBB9BBBBBBBBA>????@
@HQ5WU:00730:00857
TGATAGTCTCCTCCTTAGTTA
+
9<<BB@;667,//,/,///,/
@HQ5WU:00743:00851
ACGAGTGCGTTCCCCATGTCGTAGGTACTC
+
BBBBAAAABD@BCB9BAABABB=<::;;D>
@HQ5WU:00746:00896
ACGAGTGCGTTCCCCATGTCGTAGGTACTC
+
;:AB<<<CBB>BIH9<=CCC;;;8174494
@HQ5WU:00748:00889
ACGAGTGCGTTCCCCATGTCGTAGGTACTC
+
9889;ACGCC@AAA9BBC@@@?>>;899>>
@HQ5WU:00700:00947
ACGAGTGCGTTCCCCATGTCGTAGGTACTC
+
4;B?<<DBA@8999,4BABCCCBB?B<<<C
@HQ5WU:00701:00911
ACGAGTGCGTTCCCCATGTCGTAGGTACTC
+
CBB@?@A>>>5999/9999>=4437394@>
@HQ5WU:00705:00930
ACGAGTGCGTTCCCCATGTCGTAGGTACTC
+
??B?@ABCAB=AAA9ACCCBAAAA><>@B@
@HQ5WU:00706:00905
ACGAGTGCGTTCCCCATGTCGTAGGTACTC
+
9<C;;=CCBB=A@@6A=>?CBDCC@A@AAC
@HQ5WU:00707:00939
ACGAGTGCGTTCCCCATGTCGTAGGTACTC
+
ABB?>@@@>><AAA9DEBBBC;::>:;<<A
@HQ5WU:00715:00930
ACGAGTGCGTTCCCCATGTCGTAGGTACTC
+
BBB?@ACCBCBDCC:CEBBBBCCEGBAAAC
@HQ5WU:00721:00938
ACGAGTGCGTTCCCCATGTCGTAGGTACTC
+
@@B??ACCBCBCCC9CAABBBGBC?B;><C
@HQ5WU:00725:00926
ACGAGTGCGTTCCCCATGTCGTAGGTACTC
+
9;@;;<@>?@5999/99@@AA@A>589999
@HQ5WU:00727:00935
ACGAGTGCGTTCCCCATGTCGTAGGTACTC
+
9;CBABCB>;6994/;A@?ACBCC@B?A@C
@HQ5WU:00728:00940
ACGAGTGCGTTCCCCATGTCGTAGGTACTC
+
??@BBBBDCC=???6A@@=ABBBB@BBBCC
@HQ5WU:00732:00938
ACGAGTGCGTTCCCCATGTCGTAGGTACTC
+
49@BBBBA>@599;/9DAABBAA@@@@@B;
@HQ5WU:00734:00920
ACGAGTGCGTTCCCCATGTCGTAGGTACTC
+
AABBCBCBBB69994;?ABCCDBBA@AACB
@HQ5WU:00741:00943
TGATACGTCTCCT
+
//6/44444//5/
@HQ5WU:00742:00940
ACGAGTGCGTTCCCCATGTCGTAGGTACTC
+
ABB9:;ECCC?BBB9BBCDBBBBB@C@AAC
@HQ5WU:00701:00998
ACGAGTGCGTTCCCCATGTCGTAGGTACTC
+
??B::;CCCC?BBB9BBBBBBBBB@B?A@B
@HQ5WU:00703:00993
AGCACTGTAGCTGTCACTAGTTACTTGTG
+
BBBCDDDDBBEBBBAB@@999<>>>>@@9
@HQ5WU:00703:00996
ACGAGTGCGTTCCCCATGTCGTAGGTACTC
+
BA@AACDB@@=?==6A9;;CCCCE@E@@@C
@HQ5WU:00712:00989
TACTGAGCTACACACACAGAAAGATTGGT
+
BBCBBCBBBBCCDBBBCBBBB=@AN@C@A
@HQ5WU:00714:00992
ACGAGTGCGTTCCCCATGTCGTAGGTACTC
+
BBBACB@;445999/9@9<<GCGC?AA@@B
@HQ5WU:00719:00953
ACGAGTGCGTTCCCCATGTCGTAGGTACTC
+
>@CCBCDB>;2444/99@@B@@@?<;99>4
@HQ5WU:00723:00964
TAGTATCAGCCTCGCCATGACGAAGGTATTCC
+
8=@994;494;=@>=?B999>9954899=?A<
@HQ5WU:00725:00991
ACGAGTGCGTTCCCCATGTCGTAGGTACTC
+
1/6//4;9;;?BBB9BC@<<;1--+-0,-/
@HQ5WU:00729:00987
CGTGTCTCTAGGCACAGGATTTTGTGTAGA
+
BBCCCCBCCCC=@@A9969999/9999999
@HQ5WU:00729:00988
ACGAGTGCGTTCCCCATGTCGTAGGTACTC
+
99>99;;;9@<@@@-9999>8;93934498
@HQ5WU:00733:00954
ATATCGCGTACGGTA
+
9344444444442//
@HQ5WU:00738:00966
CGTGTCTCTACGGCACAGGATTTTGTGTAGAGG
+
;<@>>?:949==99A:9984444,444444999
@HQ5WU:00740:00969
ATCAGACACTCGGACACAGACAGAACACACAGAC
+
;;>@>;46///7777777//////,//4444...
@HQ5WU:00748:00953
ACGAGTGCGTTC
+
BBC@?ACCCB=A
@HQ5WU:00700:01000
ACGAGTGCGTTCCCCATGTCGTAGGTACTC
+
?@B@@ABCBB=@@@6A>>=@999>489<<9
@HQ5WU:00700:01025
ACGAGTGCGTTCCCCATGTCGTAGGTACTC
+
?@B9:<CBBB@CBB7<;BBB@A@B?BAAAC
@HQ5WU:00702:01018
ACGAGTGCGTTCCCCATGTCGTAGGTACTC
+
?@BAAAAB@C5;;;/9@ABBCCBB?ABBCB
@HQ5WU:00702:01041
ACGAGTGCGTTCCCCATGTCGTAGGTACTC
+
?@C@@@ABBCDCCC:CBAA@=998489444
@HQ5WU:00706:01007
ACGAGTGCGTTCCCCATGTCGTAGGTACTC
+
@@@BBA@>>>5444/9BAABBBBB?BBBCC
@HQ5WU:00713:01046
ACGAGTGCGTTCCCCATGTCGTAGGTACTC
+
=BBBCC<<=CACCD9ECCBBB;98<894@:
@HQ5WU:00718:01006
ACGAGTGCGTTCCCCATGTCGTAGGTACTC
+
9;A@@B<<@HBKKB7BBCCCBABC@BAAA@
@HQ5WU:00719:01047
ACGAGTGCGTTCCCCATGTCGTAGGTACTC
+
>@@BBB<<<C@BBB9AA<<<C;;;@;<=EC
@HQ5WU:00722:01020
ACGAGTGCGTTCCCCATGTCGTAGGTACTC
+
?@@CAABBBG?ABB8AABCCD@A@@;<=BA
@HQ5WU:00728:01007
ACGAGTGCGTTCCCCATGTCGTAGGTACTC
+
BBCBAB;;<C@CHH9=@CBBAAA@=;=<CB
@HQ5WU:00729:01015
ACGAGTGCGTTCCCCATGTCGTAGGTACTC
+
ABB@@ACCCBACCC:CCEBABB?><@@@BA
@HQ5WU:00737:01029
ACGAGTGCGTTCCCCATGTCGTAGGTACTC
+
?AA>99<AAA?BCC9DBBBBBBBA>@BBCB
@HQ5WU:00743:01023
ACGAGTGCGTTCCCCATGTCGTAGGTACTC
+
?BB;9<DDCB=@@@6?:9=>@ABB@C;<<@
@HQ5WU:00746:01016
ACGAGTGCGTTCCCCATGTCGTAGGTACTC
+
9;;;<BBAAC=@@=4?>9;;@@@B?B=<<B
@HQ5WU:00747:01030
ACGAGTGCGTTCCCCATGTCGTAGGTTACTC
+
;;;;@>9;<BCCCK9B=;;>>110,0,/666
@HQ5WU:00700:01058
CGTGTCTCTTACGGCACATGGATTTTGTGTAGAGGC
+
44494:///,/6677::4//7////*///////674
@HQ5WU:00701:01061
ACGAGTGCGTTCCCCATGTCGTAGGTACTC
+
=@A:;<BCCCDCCC:DCCBBBBBB?>?AAC
@HQ5WU:00701:01064
ACGAGTGCGTTCCCCATTCGTAGGTACTC
+
9<BBAAACCC>BBB9CC?BBEBB?A<<;A
@HQ5WU:00702:01089
ACGAGTGCGTTCCCCATGTCGTAGGTACTC
+
?A@@AACCAB==@@6AABBBBBBB?ABBFE
@HQ5WU:00702:01099
ACGAGTGCGTTCCCCAGTCGTAGGTACTC
+
?@?;98@>995999,4D94444858999>
@HQ5WU:00718:01054
ACGAGTGCGTTCCCCATGTCGTAGGTACTC
+
BA9<<<<9AA5999/9??>@ABAC>;<=AC
@HQ5WU:00720:01081
ACGAGTGCGTTCCCCATGTCGTAGGTATTC
+
49B@<<<AA@;@@@4<<BCBDCCC@ABB>B
@HQ5WU:00722:01055
ACGAGTGCGTTCCCCATGTCGTAGGTACTC
+
?B<99;@>>@6999/9@@ACCCAB?:;<<@
@HQ5WU:00723:01079
ACGAGTGCGTTCCCCATGTCGTAGGTACTC
+
9<C@AADCAA7;994;=@=@B?874899A>
@HQ5WU:00733:01050
ACGAGTGCGTTC
+
8;BAAACBBC@C
@HQ5WU:00742:01058
ACGAGTGCGTTCCCCATGTCGTAGGTACTC
+
BBB???DB@;79994;?ABCCCCB?<?@A@
@HQ5WU:00742:01072
ACGAGTGCGTTCCCCATGTCGTAGGTACTC
+
DBBBDC@=@@59994;BDCCD<;;?ABBBB
@HQ5WU:00743:01077
ACGAGTGCGTTCCCCATGTCGTAGGTACTC
+
BB@??BCB@;6944/9>>>@@8431744==
@HQ5WU:00746:01083
ACGAGTGCGTTCCCCATGTCGTAGGTACTC
+
>BC@@ACDDD@CCC9DCCCCCBBB<:9<>>
@HQ5WU:00701:01102
ACGAGTGCGTTCCCCATGTCGTAGGTACTC
+
BBBBBBBBB@=???8A=@ABDCAB@B?A@C
@HQ5WU:00703:01102
ACGAGTGCGTTCCCCATGTCGTAGGTACTC
+
>>>AAAA??@5999/9@A@@@9;8;899AA
@HQ5WU:00707:01136
ATCAGACACGGACACAGTAGAACACACA
+
9889>>8999<>>@@A<<99959@>999
@HQ5WU:00709:01140
ACGAGTGCGTCCCATGCTCGTAGTACGTC
+
98.1/,,,///656794444444444444
@HQ5WU:00712:01113
ACGAGTGCGTTC
+
=>B99<=CCB@G
@HQ5WU:00714:01115
ACGAGTGCGTTCCCCATGTCGTAGGTAC
+
4;><;9B@9969@B4?>991,,,,*,,,
@HQ5WU:00716:01146
ACGAGTGCGTTCCCCATGTCGTAGGTACTC
+
BBC@@ABCA?=@@@6ABCBBACBB@B9;;B
@HQ5WU:00722:01144
ACGAGTGCGTTC
+
?@B?@ACCBB>@
@HQ5WU:00723:01107
GAGTGCGTTCCCCATGTCGTAGGTATC
+
@BBBBCCHABAA9ABCCBBBBB@BABB
@HQ5WU:00723:01114
ATCAGACACGGACACAGCAGAACACAC
+
@@CB99;@BC8=<GDBDCB<;7;A888
@HQ5WU:00725:01128
ACGAGTGCGTTC
+
ABABABBA@?54
@HQ5WU:00729:01121
ACGAGTGCGTTCCCCATGTCGTAGGTACTC
+
@AB:9<CB@@5999/9?>>BBBCB@CAAAD
@HQ5WU:00731:01118
ACGAGTGCGTTCCCCATGTCGTAGGTACTC
+
@BBBBBCCAC5999/99A@@>983484498
@HQ5WU:00733:01129
ACGAGTGCGTTCCCCATGTCGTAGGTACTC
+
?BB@?@CA@>7;9;/<ABBBBCCCAA@AAB
@HQ5WU:00739:01108
ACGAGTGCGTTCCCCATGTCGTAGGTACTC
+
8=3;;<ACCCBBCC:DBBBBBBBB?@AACC
@HQ5WU:00745:01134
ACGAGTGCGTTCCCCATGTCGTAGGTACTC
+
9<ABBCA@AC@DCC9CCC@@@447;89999
@HQ5WU:00748:01103
ACGAGTGCGTTCCCCATGTCGTAGGT
+
??>99;>@>>6999-999<CCBAA<?
@HQ5WU:00701:01153
ACGAGTGCGTTCCCCATGTCGTAGGTACTC
+
??C99<BA?@6999/999ABCCCD@CAAAE
@HQ5WU:00719:01163
ACGAGTGCGTTCCCCATGTCGTAGGTACTC
+
??B@?@CA9>5499/9@>>>84431349==
@HQ5WU:00736:01183
ACGAGTGCGTTCCCCATGTCGTAGGTACTC
+
9<A;;<@>>B6999/9?BCCLAA@=@ABBC
@HQ5WU:00736:01193
ACGAGTGCGTTCCCCATGTCGTAGGTACTC
+
AA>9;<A>?@5999/9BBBABC<;48@@;;
@HQ5WU:00738:01153
ACGAGTGCGTTCCCCATGTCGTAGGTACTC
+
9;B<;<DCBB7;;9/99;;@CCCD@C<<<@
@HQ5WU:00743:01182
ACGAGTGCGTTCCCCATGTCGTAGGTACTC
+
ABB@@AACBB7;;;4<ABABCCDC@>?ABD
@HQ5WU:00743:01189
TCTCTATGCGCTCCCACATGTCTGAAGGTA
+
44444444444444-444/811///,,*,2
@HQ5WU:00703:01218
ACGAGTGCGTTCCCCATGTCGTAGGTACTC
+
9;A@@@BBBB>BBB9CCCBBABBC@A9;;A
@HQ5WU:00705:01229
ACGAGTGCGTTCCCCATGTCGTAGGTACTC
+
@@BA?ACCAA7;;;/;@@@CCCCC@C;<<@
@HQ5WU:00707:01230
ACGACGTGCGTCCCA
+
=>.1//////449-4
@HQ5WU:00708:01222
ACGAGTGCGTTCCCCATGTTGTAGGTACTC
+
?@C?@ABC;;2444/9>>@@CCCC@CAAAC
@HQ5WU:00713:01240
ACGAGTGCGTTCCCCATGTCGTAGGTACTTC
+
91011/8777,444,4@449BB;999:11,/
@HQ5WU:00718:01229
ACGAGTGCGTTCCCCATGTCGTAGGTACTC
+
BBBABBB;892444/9@@=@?BCA=@@CCC
@HQ5WU:00720:01208
TCTCTATGCGCTCCACATGTCTAAGGT
+
?@@CECCBCBDCC@BAABCCB@@=@=?
@HQ5WU:00725:01249
ACGAGTGCGTTCCCCATGTCGTAGGTACTC
+
BBCBAADBBA=???8ABBDBBBBB@ABBBC
@HQ5WU:00729:01215
ACGAGTGCGTTCCCCATGTCGTAGGTACTC
+
BCCB?A@@@@>AAA8A@BBBBBBA?;<<A?
@HQ5WU:00729:01242
ACGAGTGCGTTCCCCATGTCGTAGGTACTC
+
AABBBBDA?=====6A@BBCCCCC>@BBBB
@HQ5WU:00732:01235
ACGAGTGCGTTCCCCATGTCGTAGGTACTC
+
BBB::;B@>@5999/9@ABCCCCB?ABBBB
@HQ5WU:00732:01244
ACGAGTGCGTTCCCCATGTCGTAGGC
+
?@B??ABCBC5999/9?@=BCDBB@C
@HQ5WU:00737:01224
ACGAGTGCGTTCCCCATGTCGTAGGTACTC
+
@@>@>@C@=>5999/9@>>@B<;;AB<<<A
@HQ5WU:00739:01218
ACGAGTGCGTTCCCCATGTCGTAGGTACTC
+
BB@ABCA???5999,499444497:>@AB;
@HQ5WU:00741:01227
ACGAGTGCGTTCCCCATGTCGTAGGTACTC
+
?@BBCBB@?@5999/9@@BCCCBB?ABCBB
@HQ5WU:00749:01204
ACGAGTGCGTTCCCCATGTCGTAGGTACTC
+
99;<:11178,//1*49?9;<@@??;<<A@
@HQ5WU:00701:01273
ACGAGTGCGTTCCCCATGTCGTAGGTACTC
+
9;;<<BCCCC@BBB:CCBBBBBBA>@ABBB
@HQ5WU:00702:01252
ACGAGTGCGTTCCCCATGTCGTAGGTACTC
+
AAB?AB@=>@5999/9@A@BGCBB?A;<;C
@HQ5WU:00718:01269
TAGTATCAGCCTCCGCCATGACGAAGGTATTCC
+
444444944424424424////77,/,///775
@HQ5WU:00722:01270
ACGAGTGCGTTCCCCATGTCGTAGGTACTC
+
AABBBBCCCC?BBB:CDCBBB?BA=A@ABA
@HQ5WU:00722:01274
ACGAGTGCGTTCCCCATGTCGTAGGTACTC
+
41<21/;7;:,999,4@@BAACCC@CBBBC
@HQ5WU:00723:01250
ACGAGTGCGTTCCCCATGTCGTAGGTACTC
+
96.111118:6999/99>;?8443134444
@HQ5WU:00723:01268
ACGAGTACGTTCCCCATGTCGTAGGTACTC
+
??DAAABBB@6994/9@BBBCCCDEC>>>C
@HQ5WU:00725:01254
ACGAGTGCGTTCCCCATGTCGTAGGTACTC
+
BAD99;GC=:7999/99@>ACCBD@CAAAC
@HQ5WU:00734:01261
ACGAGTGCGTTCCCCATGTCGTAGGTACTC
+
BBABCBB@;;2444/9>>>BBBBB@@;<<D
@HQ5WU:00736:01258
ACGAGTGCGTTCCCCATGTCGTAGGTACTC
+
;@AAAB<<<CACBC9<<AAAA>@>5899>9
@HQ5WU:00745:01258
ACGAGTGCGTTCCCCATGTCGTAGGTACTC
+
CC<BBBAABB?DEE8BAB<9999848449=
@HQ5WU:00751:00099
CGTGTCTCTACGGCACAGGAT
+
44444:4/////7//4=2228
@HQ5WU:00762:00124
ACGAGTGCGTTCCCCATGTCATAGGTACTC
+
ABBCBBCBCC@CBC9?<<<99;@;:;ABCB
@HQ5WU:00769:00118
ACGAGTGCGTTCCCCATGTCGTAGGTACTC
+
99>?>999;9<BCF:BBCAA@<<;?BBCCC
@HQ5WU:00778:00129
ACGAGTGCGTTCCCCATGTCGTAGGTACTC
+
BBBBAB@@ACBCEC:FBBBCCA@A@ABBBB
@HQ5WU:00789:00149
ACGAGTGCGTTCCCCATGTCGTAGGTACTC
+
;;@A999?>@<@@@/9;@@BBDBB?BEDBC
@HQ5WU:00764:00177
ACGAGTGCGTTCCCCATGTCGTAGGTACTC
+
ABB::<CCAC=@@@6A=>?CCBCB57;9>=
@HQ5WU:00765:00178
AGTATCAGCCTCGCCATGGATCGAAGGTATTCCG
+
4449944448733498442488442424442424
@HQ5WU:00783:00178
ACGAGTGCGTTCCCCATGTCGTAGGTACTC
+
ABABBB;;<A=@>@4?>?AABAA@=@BBA@
@HQ5WU:00791:00179
ACGAGTGCGTTCCCCATGTCGTAGGTACTC
+
ABB@??ACCB8;;;/99AABCCCC@B@@?@
@HQ5WU:00786:00214
ACGAGTGCGTTCCCCATGTCGTAGGTACTC
+
999999989>5999,9999>@88:>;;9A:
@HQ5WU:00757:00261
ACGAGTGCGTTCCCCATGTCGTAGGTACTC
+
8??:9;999@5999,4::@CCECC>??@CB
@HQ5WU:00784:00291
ACGAGTGCGTTTCCCCATGTTCGTAGGTACTC
+
49899948444-499297//,/,,,,*,////
@HQ5WU:00791:00323
ACGAGTGCGTTCCCCATGTCGTAGGTACTC
+
BBBCBBCA>>5999/999844443134444
@HQ5WU:00799:00337
ACGAGTGCGTTCCCCATGTCGTAGGTACTC
+
??BB99;A@>;@?>4AABBDECCC?C<<<C
@HQ5WU:00758:00394
ACGAGTGCGTTCCCCATGTCGTAGGTACTC
+
?@@BBBAA;;2444/9@B>@ACA@7:999>
@HQ5WU:00761:00382
ACGAAGGTGCGTTCCCCGATGTTCGATGAGGTACTC
+
//./,/5///BDDCHH499994244444//,.8,,,
@HQ5WU:00763:00380
ACGAGTGCGTTCCCCATGTCGTAGGTACTC
+
BBCBAACA@;5999/9@@BGCCCC@C<<<@
@HQ5WU:00789:00353
ACGAGTGCGTTCCCCATGTCGTAGGTACTC
+
9;;;;ABA@@5999/9@@@A@@@?=?A@@@
@HQ5WU:00796:00378
ACGAGTGCGTTCCCCATGTCGTAGGTACTC
+
?@CB??@AA?5999/9?ABDCBCCBAAAAA
@HQ5WU:00754:00430
ACGAGTGCGTTCCCCATGTCGTAGGTACTC
+
ABA@?@B@>@5;;;4<BCBBCCBB?>?AAB
@HQ5WU:00759:00453
ACGAGTGCGTTCCCCATGTCG
+
BBB@A@A=>>5999/9>A@@>
@HQ5WU:00773:00452
ACGAGTGCGTTCCCCATGTCGTAGGTACTC
+
=?>B;;<@>@5<9</9>B@@@A@@8;<BCB
@HQ5WU:00791:00479
ACGAGTGCGTTCCCCATGTCGTAGGTACTC
+
?B=>@@<;;A?BBC9CABA@A;;;<>>?@@
@HQ5WU:00799:00466
ACGAGTGCGTTCCCCATGTCGTAGGTACTC
+
8>:<<BAA@@5444/9@@>A@;;8<89999
@HQ5WU:00754:00526
ACGAGTGCGTTCCCCATGTCGTAGGTACTC
+
AB@AABBCBB=@AA6AADBBBBBA?@@@A>
@HQ5WU:00776:00503
ACGAGTGCGTTCCCCATGTCGTAGGTACTC
+
;?8;;9999B@CCC:DDBBBB@>?>:9<<A
@HQ5WU:00751:00592
ACGAGTGCGTTCCCCATGTCGTAGGTACTC
+
>@A@@AACCC@CCC8A<<<@ABAF?C<;<@
@HQ5WU:00753:00599
TACTGAGCTCCACACAC
+
99;449@4449/,****
@HQ5WU:00756:00576
TAGTATCAGCCTCCGCCATGACGAAGGTATTCC
+
////444///,//,//,4444444242499:><
@HQ5WU:00758:00591
ACGAGTGCGTTCCCCATGTCGTAGGTACTC
+
?@AAAAFCCC=??=8A=>?BBCCC@ABBCB
@HQ5WU:00760:00582
ACGAGTGCGTTCCATGTCGTAGGTACTC
+
@@BBBB@@AA@B>DAAACCBA@?<@@A@
@HQ5WU:00761:00593
ACGAGTCGTTCCCCATGTCGTAGGTACTC
+
?>@@@@?CH@CBC9@?>==999>589998
@HQ5WU:00762:00584
ATATCGCGTACGGTATGGAAGACTCTATAG
+
4744448/////,//77,/,/444433311
@HQ5WU:00762:00585
ACGAGTGCGTTCCCCATGTCGTAGGTACTC
+
>@<?ABB@A@5;;;4<?@@CCCC>9;;1-,
@HQ5WU:00764:00575
ACGAGTGCGTTCCCCATGTCGTAGGTACTC
+
AABBBBBBBC?BAB9BAACBDBBB?>>@@@
@HQ5WU:00764:00590
ACGAGTGCGTTCCCCATGTCGTAGGTACTC
+
9<CBCBDCC@>BBB9CCCCBBBCB=>@@B=
@HQ5WU:00765:00590
AGCACTGTAGCTCGTCATAGTTACTTGTG
+
,,,,,/8,,////0,,///7:249;6444
@HQ5WU:00767:00584
ACGAGTGCGTTCCCCATGTCGTAGGTACTC
+
=B@:9=BBB@=@@@6A@@@A?997484444
@HQ5WU:00767:00592
ACGCTCGACATGCCCAGGTACAGGAG
+
9<<<BBB=?@CBBDACDACBCCEACA
@HQ5WU:00769:00582
ACGAGTGCGTTCCCCATGTCGTAGGTACTC
+
=?@BBB@@@C>BBB9CCCDBBBBB@99<BA
@HQ5WU:00770:00589
ACGAGTGCGTTCCCCATGTCGTAGGTACTC
+
BBBBBBA?@@5;9;4<ABBECBBBBA<<<C
@HQ5WU:00771:00585
TACTGAGCTACCACACACAGAAAGATTGGTG
+
@@BBB>?989424:::AB999>-84913137
@HQ5WU:00772:00584
ACGAGTGCGTTCCCCATGTCGTAGGTACTC
+
:<CAAACCBD@CCC:F;;;CCCBBBB<==B
@HQ5WU:00773:00586
ACGAGTGCGTTCCCCATGTCGTAGGTACTC
+
???@AB;;<C@CCC9BAHFGC@@?789999
@HQ5WU:00777:00575
ACGAGTGCGTTCCCCATGTCGTAGGTACTC
+
9;CCAA@@>@5999/9>CBCCBA@?@@@@@
@HQ5WU:00780:00558
ACGAGTGCGTTCCCCATGTCGTAGGTACTC
+
=@ACBBA@@B=@@A8AABCCBAA@?;<<@>
@HQ5WU:00783:00580
ACGAGTGCGTTCCCCATGTCGTAGGTACTC
+
:;EBBBABADACBB4999994//.,.////
@HQ5WU:00784:00591
ACGAGTGCGTTCCCCATGTCGTAGGTACTC
+
9<C@;;=BBB=A@@6A@@=BB@@@=?@@@A
@HQ5WU:00790:00563
ACGAGTGCGTTCCCCATGTCGTAGGTACTC
+
1/.//49==@>ACD9=@BA@9443:344;:
@HQ5WU:00792:00566
ACGAGTGCGTTCCCCATGTCGTAGGTACTC
+
=BABBBBA@@5999/99>><;664,0////
@HQ5WU:00792:00579
ACGAGTGCGTTCCCCATGTCGTAGGTACTC
+
ABBA?@?@@A=AHN9B=CCBB;;:??@<<;
@HQ5WU:00793:00561
ACGAGTGCGTTCCCCATGTCGTAGGTACTC
+
9<CB;;<BBA>CCC8AACBB@B@@;?@@@>
@HQ5WU:00795:00558
ACGAGTGCGTTCCCCATGTCGTAGGTACTC
+
==999<<;;B<BBC9BCAAAA>>>5899>8
@HQ5WU:00758:00642
ATCAGACACGGACACAGCAGAACACACAG
+
9;?A@A@@A@7<9CAA?@A;;9<A>>>;1
@HQ5WU:00763:00600
ACGAGTGCGTTCCCCATGTCGTAGGTACTC
+
??B::>BBCC5999/9@BABBDBC@CAAAC
@HQ5WU:00763:00612
ACGAGTGCGTTCCCCATGTCGTAGGTACTC
+
/1;118CBCC?BHH:IBBBBCC@@=?@@@A
@HQ5WU:00785:00632
ACGAGTGCGTTCCCCATGTCGTAGGTACTC
+
9<CBBBDCBB>BBB6A@@>?@998<89999
@HQ5WU:00777:00678
ACGAGTGCGTTCCCATGTCGTAGGTACTC
+
?B;BBB@>>C59909AA?AB<;;>:99@>
@HQ5WU:00783:00686
TAGTATCAGCCTCGCCATGACGAAGGTATTCC
+
BBB?9<=A>@@99;<=>;<<<1-+,2,,,*/,
@HQ5WU:00758:00716
ACGAGTGCGTTCCCCATGTCGTAGGTACTC
+
ABABABBCCC@CCB9A?C??@@@?789<A9
@HQ5WU:00761:00720
ACGAGCGTTCCCCATGTCGTAGGTACTC
+
>@>ABBBC>BBB8AAAABA;;8589994
@HQ5WU:00761:00737
ACGAGTGCGTTCCCCATGTCGTAGGTACTC
+
8??B@@@>@@5999,9@?@BC@@?579999
@HQ5WU:00763:00771
ACGAGTGCGTTCCCCATGTCGTAGGTACTC
+
>>>>>94//85666*///448=97:;949=
@HQ5WU:00782:00775
ACGAGTGCGTTCCCCATGTCGTAGGTACTC
+
8?@B@A@;9969994>AAAC<=<C@:;<A9
@HQ5WU:00791:00790
ACGAGTGCGTTCCCCATGTCGTAGGTACTC
+
9;8@?>;;4;8=@A7=@;866//.,.///4
@HQ5WU:00751:00822
ACGAGTGCGTTCCCCATGTCGTAGGTACTC
+
::3:;;<;;B@DHD:DDG@@>9986899@8
@HQ5WU:00757:00808
ACGAGTGCGTTCCCCATGTCGTAGGTACTC
+
>@A@9;<AAGCCDC9CCCAA@998<898>>
@HQ5WU:00775:00819
ACGAGTGCGTTCCCCATGTCGTAGGTACTC
+
@@B??@CCCB=@@@6A9;;ABA@A>AAABA
@HQ5WU:00776:00813
ACGAGGTGCGTCCCATGTCGTAGGTACTC
+
9/,,,***0**,2*/,///6666449944
@HQ5WU:00777:00808
ACGAGTGCGTTCCCCATGTCGTAGGTACTC
+
>>?@99444A?BCC:E::<A@>>?;>>>94
@HQ5WU:00764:00859
ACGAGTGCGTTCCCCATGTCGTAGGTACTC
+
BBBBBCBCCD?CCC:CCCDBCABA=@@@A@
@HQ5WU:00765:00874
ACGAGTGCGTTCCCCATGTCGTAGGTACTC
+
>@BBBB@@>@5999/9@@CBB;:;?:;<CA
@HQ5WU:00768:00880
ACGAGTGCGTTCCCCATGTCGTAGGTACTC
+
?BBB?@@@>>5999-9@@@AB@@?=899@9
@HQ5WU:00775:00881
ACGCTCGACATGCCCAGGTACAGGAG
+
>>:;;BC<<>B@@@AA@?@@DDFFCD
@HQ5WU:00776:00887
ATCAGACACGGACACAGCAGAACACAC
+
>>>;998@;<7<BBBBDBCGD@CCCC;
@HQ5WU:00777:00889
ACGAGTGCGTTCCCCATGTCGTAGGTACTC
+
=BB@?@A@??5999/9@AAAB<;:=;99>9
@HQ5WU:00781:00879
ACGAGTGCGTTCCCCATGTCGTAGGTACTC
+
?@CCAAA@>C5999/9@@@AB<<;7899?>
@HQ5WU:00781:00892
ACGAGTGCGTTCCCCATGTCGTAGGTACTC
+
@ABBBCBBAA@BAA8C=@?CC@@@?@@@BA
@HQ5WU:00787:00881
ACGAGTGCGTTCCCCATGTCGTAGGTACTC
+
CCC<<=@>>@5999/99A>>=943934494
@HQ5WU:00788:00889
ACGAGTGCGTTCCCCATGTCGTAGGTACTC
+
:;ECBBBBBB?CCC9CCCBCCBBA?<=@=>
@HQ5WU:00795:00872
ACGAGTGCGTTCCCCATGTCGTAGGTACTC
+
@BABBBC???5999,9>>>ACB>@=@BCBB
@HQ5WU:00798:00889
ATCACGACACGGGACACAGCAGAACACAC
+
:::1//////44-44//////6856;8;;
@HQ5WU:00754:00929
ACGAGTGCGTTCCCCATGTCGTAGGTACTC
+
?B@BBCBBBA>BBB9BCB@AA@@A>;;<@@
@HQ5WU:00759:00947
ACGAGTGCGTTC
+
BB9<;<<CABAB
@HQ5WU:00761:00935
ACGAGTGCGTTCCCCATGTCGTAGGTACTC
+
??BBABBB@@;===4?@@@AC@@@@@AAAC
@HQ5WU:00762:00914
ACGAGTGCGTTCCCCATGTCGTAGGTACTC
+
9<BBBCBBBC>BAB8A@DABB@@@>ABBBB
@HQ5WU:00763:00901
ACGAGTGCGTTCCCCATGTCGTAGGTACTC
+
99@A@@ABBB@CEC9FACCCBB@@7;<A>>
@HQ5WU:00763:00943
ACGAGTGCGTTCCCCATGTCGTAGGTACTC
+
@AABBBCCCCADCC:CAB@?B;::>?@@BA
@HQ5WU:00765:00907
ACGAGTGCGTTCCCCATGTCGTAGGTACTC
+
@ABAAACCA;2444/9AABCCCCC@BBBBC
@HQ5WU:00770:00903
ACGAGTGCGTTCCCCATGTCGTAGGTACTC
+
BBABBBB===5999/9AAACCAA@@ABBBC
@HQ5WU:00770:00914
TAATATCAGCCTCGCCATGACGAAGGTATTCC
+
/1689=@?CB@;;;A>@;;<B@A<B>A@@=?5
@HQ5WU:00771:00922
ACGAGTGCGTTCCCCATGTCGTAGGTACTC
+
?@C@@ABB@C5999/9>@>>998317446/
@HQ5WU:00775:00910
ACGAGTGCGTTCCCCATGTCGTAGGTACTC
+
AAB99;@@>@>@@@6A@@@BB==?4899A?
@HQ5WU:00776:00906
ACGAGTGCGTTCCCCATGTCGGTAGGTACTC
+
88;894==@A>BCE8BBA99;=998=>9999
@HQ5WU:00784:00941
ACGAGTGCGTTCCCCATGTCGTAGGTACTC
+
CCCBBA:9;@599</9>@BFB@@?<89999
@HQ5WU:00787:00946
ACGAGTGCGTTCCCCATGTCGTAGGTACTC
+
9;?@AAAAA@;?>?/99B9;9BBC5:9@A@
@HQ5WU:00750:00970
ACGAGTGCGTTCCCCATGTCGTAGGTACTC
+
??B99<CCCC@CCC:D@?ABBBBB@G;><C
@HQ5WU:00754:00976
ACGAATGCGTTCCCCATGTCGTAGGTACTC
+
99@A8;<=@@<ABB9BCC>>:8,,*----8
@HQ5WU:00754:00990
ACGAGTGCGTTCCCCATGTCGTAGGTACTC
+
@@HBBBBCCCACCC:CAAABBCBB@ABBCB
@HQ5WU:00758:00997
ACGAGTGCGTTCCCCATGTCGTAGGTACTC
+
>@B:;<CCBB7;;;49?A=BBDBC@B;<;@
@HQ5WU:00760:00989
ACGAGTGCGTTCCCCATGTCGTAGGTACTC
+
ABB@??BBBD@BDC9DDCCBCA@??@@@BB
@HQ5WU:00764:00981
ACGAGTGCGTTCCCCATGTCGTAGGTACTC
+
?@BBBBBB@B7;;;4<ABCBCCCB?BDBCB
@HQ5WU:00764:00996
ACGAGTGCGTTCCCCATGTCGTAGGTACTC
+
BBBBBBAABB@BHH:CCC<<<@@?=?><<9
@HQ5WU:00765:00952
ACGAGTGCGTTCCCCATGTCGTAGGTACTC
+
BBCBAABA@C5999/9DBCCBCCC@B:;:C
@HQ5WU:00765:00953
ACGAGTGCGTTCCCCTTGTCGTAGGTACTC
+
BBABBBCBAB7;;;4;BCBBCB@?23999>
@HQ5WU:00765:00971
ACGCTCGACATGCCCA
+
9;;;9BA<99>99909
@HQ5WU:00780:00959
ACGAGTGCGTTCCCCATGTCGTAGGTACTC
+
?@C::<DCCB=AA@8AAAABCCAA>B;<<@
@HQ5WU:00783:00999
ACGAGTGCGTTCCCCATGTCGTAGGTAC
+
BBBBBCC@>>5999/9AABCCAA@>;<<
@HQ5WU:00794:00968
ACGAGTGCGTTCCCCATGTCGTAGGTACTC
+
49?A;99@>?6999/99@@@@@@>;>>999
@HQ5WU:00794:00998
TAGTATCAGCCTCGCCATCGATCATGT
+
;;BCC=@?9959949:/,,,,002,,,
@HQ5WU:00751:01004
ACGAGTGCGTTCCCCATGTCGTAGT
+
8=A@@@@@>>5999/999111//,,
@HQ5WU:00757:01009
ACGAGTGCGTTCCCCATGTCGTAGGTACTC
+
>@B@AAACBB=@@@6A9;<CCCBC>A<<<B
@HQ5WU:00758:01020
ACGAGTGCGTTCCCCATGTCGTAGGTACTC
+
9;CCAA@A??5494/9B@BCB@@?7;99@>
@HQ5WU:00761:01040
ACGAGTGCGCCCATGTCGTAGGTACTC
+
:<BBBCCBBBB?BCCCDCB=>;:;<BB
@HQ5WU:00761:01042
ACGAGTGCGTTCCCCATGTCGTAGGTACTC
+
ABDBBBBBBB@CCC9FC@A@B@@@@:;<CB
@HQ5WU:00762:01041
ACGAGTGCGTTCCCAATGTCGTAGGTACTC
+
@@CABBCDBB@CD@CBAAABBBBB@B9<;B
@HQ5WU:00763:01005
ACGAGTGCGTTCCCCATGTCGTAGGTACTC
+
944444448:2999,44444444313;444
@HQ5WU:00767:01022
ACGAGTGCGTTCCCCATGTCGTAGGTACTC
+
9<@CAAACBC5999/9@@ACAA@A?A@BBB
@HQ5WU:00767:01035
TCTCTATGCGCTCCTAAGGTACTG
+
CBCDDCCDEECBC?CCACACCCCC
@HQ5WU:00768:01000
ACGAGTGCGTTCCCCATGTCGTAGGTACTC
+
@A?@?@BCCDACDD:ECBBBBBCB?ABBAC
@HQ5WU:00769:01044
ACGAGTGCGTTCCCCATGTCGTAGGTACTC
+
==784444446;BF:CBCCGA@A?=;<<BB
@HQ5WU:00770:01030
ACGAGTGCGTTCCCCATGTCGTAGGTACTC
+
BBCABBCBBA69994;ABBBCCCB@B???B
@HQ5WU:00774:01000
ACGAGTGCGTTCCCCATGTCGTAGGTACTC
+
9;;@@@BCCC?CCC9CBBBBB@@C@ABA@@
@HQ5WU:00774:01008
ACGAGTGCGTTCCCCATGTCGTAGGTACTC
+
===;9<AB@@5;99/9?@>AA;98<899>8
@HQ5WU:00775:01011
ACGAGTGCGTTCCCCATGTCGTAGGTACTC
+
::>99848999=@@5:;BBBBBBA>@@@>@
@HQ5WU:00776:01011
ACGAGTGCGTTCCCCATGTCGTAGGTACTC
+
CA<?>@<;;A>BEC9DBDCCC?>@=:;;B@
@HQ5WU:00777:01041
ACGAGTGCGTTCCCCATGTCGTAGGTACTC
+
41<111::==;CCC9ECCC?@@BA@B;<<B
@HQ5WU:00777:01049
TACTGAGCTACCACACACAGAAAGATTGGTG
+
@?A@A=>>>48244:::999;A-44717179
@HQ5WU:00778:01046
TACTGAGCTACACACACAGAAAGATTGGT
+
>:<=CCCGGD;;<<>DBCDGG>BBB?B@C
@HQ5WU:00784:01043
ATATCGCGTACGGGTATGGAAGACTCTAATAGAG
+
9388444444444-444;:;8944//..,.4336
@HQ5WU:00787:01003
ACGAGGTGCGTTCCCCATGTCGTAGGTACTC
+
448482444442444,49966///.,.//68
@HQ5WU:00789:01021
ATATCGCGAGGGTATGGAAGACTCTATA
+
BC@E@@@@9990;AAB@ECCBA@BA?<?
@HQ5WU:00795:01028
ACGAGTGCGTTCCCCATGTCGTAGGTACTC
+
9;CCBCA@@B@CCB9CC@@@@@@?=@BCCB
@HQ5WU:00752:01067
ACGAGTGCGTTCCCCATGTCGTAGGTACTC
+
BABA?@@>>@5999-9?999<;>>=?@<<<
@HQ5WU:00752:01086
ACGAGTGCGTTCCCCATGTCGTAGGTACTC
+
@@C@AABB@C5;9;4<@BCGBBBC@B=499
@HQ5WU:00758:01066
ACGAGTGCGTTCCCCATGTCGTAGGTACTC
+
BBCABBBA;;2444/9AAAABAAA<:;9AA
@HQ5WU:00758:01067
ACGAGTGCGTTCCCCATGTCGTAGGTACTC
+
?@:<;@@@AA;>>>4?>>@@9998489894
@HQ5WU:00759:01070
ACGAGTGCGTTCCCCATGTCGTAGGTACTC
+
AABABBCB;;2444/9@@ABCBAA;89999
@HQ5WU:00759:01080
ACGAGTCGTTCCCCATGTCGAGGTACTC
+
BCDBCA>>>6999/9??@AAACBFFECC
@HQ5WU:00760:01078
ACTGCGTTCCCCATGTCGTAGGTACTC
+
@@CBBBB7;944<BBCCCDBB?@:;;?
@HQ5WU:00760:01085
ACGAGTGCGTTCCCCATGTCGTAGGTACTC
+
?@AA@ACHCB9;;;4;BBBBBCCC@B:;9B
@HQ5WU:00762:01081
ACAAGTGCGTTCCCCATGTCGTAGGTACTC
+
BBB=?@A9>>4884/9EDDCCCGB?@A<<<
@HQ5WU:00764:01070
ACGAGTGCGTTCCCCATGTCGTAGGTACTC
+
>>ABBBBCCC2444/9?A@?AA9858>>?A
@HQ5WU:00767:01073
ACGAGTGCGTTCCCCATGTCGTAGGTACT
+
?@C;9<BCCCBCCC:CBBBBB1109>122
@HQ5WU:00771:01072
ACGAGTGCGTTCCCCATGTCGTAGGTACTC
+
BBA@?@>>==5999/9??>ACECB?B;<9@
@HQ5WU:00771:01079
ACGAGTGCGTTCCCCATGTCGTAGGTACTC
+
BB==9;<@>A?BBC9DBCBCCAA?5799>>
@HQ5WU:00772:01087
ATCAGACACGGACACAGCAGAACACACA
+
98?>993899244;99=?==?<9<;987
@HQ5WU:00772:01091
ACGAGTGCGTTCCCCATGTCGTAGGTACA
+
>@AB;;<A@A@DDC:DECCCA<;1;-***
@HQ5WU:00774:01051
ACGAGTGCGTTCCCCATGTCGTAGGTACTC
+
?@B99<CBBA@CCC9AABBC;;<A@?@@B;
@HQ5WU:00775:01095
ACGAGTGCGTTCCCCATGTCGTAGGTACTC
+
??BBABCC@@=@@@4A@@@CCCAC<@@A@B
@HQ5WU:00777:01086
ACGAGTGCGTTCCCCATGTCGTAGGTACTC
+
BBABBBB@;;2444/9B@>ABCB@7;<@@@
@HQ5WU:00780:01058
ACGAGTGCGTCCCATGCTCGTAGTAG
+
/11//,,,///8577;4/////////
@HQ5WU:00789:01076
AAGCACGGAAGGTTGGCCGGTTTTCCCCCCCAATTGTTC
+
/,,,,,,*,*,*,00068>D;A;6BBBBBC(B>959313
@HQ5WU:00796:01067
ACGAGTGCGTTCCCCATGTCGTAGGTACTC
+
ABA::<CCCC?BBB9BB?@@BBAB@B9<<C
@HQ5WU:00763:01137
ACGAGTGCGTTCCCCATGTCGTAGGTACTC
+
@ACBAAABBB=@@?/999999843134444
@HQ5WU:00766:01142
ACGAGTGCGTTCCCCATGTCGTAGGTACTC
+
9;<@BA@@>>5999/99B@BC>?;8:4494
@HQ5WU:00767:01101
ACGAGTGCGTTCCCCATGTCGTAGGTACTC
+
A?@@??ACCC=AAA8ACCBBCCBB:>BBBB
@HQ5WU:00767:01135
ACGAGTGCGTTCCCCATGTCG
+
AABBBAA?@A;@=@4?@8)(&
@HQ5WU:00768:01111
ACGAGTGCGTTCCCCATGTCGTAGGTACTC
+
CBB9:<CB>>5999/999;@CCBC@C<=<A
@HQ5WU:00768:01116
ATATCGCGTACGGTATGGAAGACTCTATAG
+
4884448/////,///42424444433433
@HQ5WU:00769:01113
AGCGAGGTGCGTTCCCCATGTCGTAGGTATC
+
-,,,,,2///449::?9===>>?>BBB>ABB
@HQ5WU:00772:01103
ACGAATGCGTTCCCCATGTCGTAGGTACTC
+
@@?@?BBA@;5<<</9AAAAA@@A?@AACC
@HQ5WU:00773:01119
ACGAGTGCGTTCCCCATGTCG
+
BBB::;CCBC7;99/99;;@B
@HQ5WU:00774:01141
TAGTATCAGCCTCCGCCATGACGAA
+
9944444///,//,//744//666,
@HQ5WU:00779:01127
ACGAGTGCGTTCCCCATGTCGTAGGTACTC
+
@AC@;<=DCCDCKK9F@?>>9993134444
@HQ5WU:00779:01148
ACGAGTGCGTTCCCCATGTCGTAGGTACTC
+
>>B??ABCCB=A@@6A9=>AECCC@CAAAB
@HQ5WU:00787:01104
TGATACGTCTCCTCTTAGTT
+
999@988><--+***)**0)
@HQ5WU:00793:01117
ACGAGTGCGTTCCCCATGTCGTAGGTACTC
+
91>111=<@>,999,4@@BCCBCCGC><<D
@HQ5WU:00797:01143
ACGAGTGCGTTCCCCATGTCGTAATGGTTAACC
+
BBBAB?BBBA6994-94999911-10,0,1,/,
@HQ5WU:00798:01116
ACGAGTGCGTTCCCCATGTCGTAGGTACTC
+
?@@:9=AAA@5999/9@AABBCB@;?>999
@HQ5WU:00760:01196
ACGAGTGCGTTCCCCATGTCGTAGGTACTC
+
?@BBBBBCCC>BBB9BBBBBBBBC@D;;;B
@HQ5WU:00761:01171
ACGAGTGCGTTCCCCATGTCGTAGGTACTC
+
9<C;;<CBBCACDD:DBBBBBDBB?B;<;B
@HQ5WU:00766:01161
ACGAGTGCGTTCCCCATGTCGTAGGTACTC
+
@ACCBBBB??5999/99@?AB<<:=B@<<9
@HQ5WU:00773:01179
TCTCTATGCGCTCCACATGTCTAAGGTA
+
94449449@999969999@99942424;
@HQ5WU:00775:01178
ACGAGTGCGTTCCCCATGTCGTAGGTACTC
+
81011////8;BBD9DBCCEDAA@@BAAAB
@HQ5WU:00777:01199
ACGAGTGCGTTCCCCATGTCGTAGGTACTC
+
A@@AA?@@?@5999/9>>@CCBBB@CAAAA
@HQ5WU:00783:01188
ACGAGTGCGTTCCCCATGTCGTAGGTACTC
+
?@@@@BBB@?5444/9>>@DCCGKBEBBBB
@HQ5WU:00784:01160
ACGAGTGCGTTCCCCATGTCGTAGGTACTC
+
:;CA@ACCB@8;994;=@@BBCCC@C;<<B
@HQ5WU:00789:01155
TATAGCTCCTCT
+
;98998//,///
@HQ5WU:00754:01232
ACGAGTGCGTTCCCCATGCTCGTAGGTACTC
+
@A>>9991//,///*,,,*,22,,171//8=
@HQ5WU:00754:01236
ACGAGTGCGTTCCCCATGTCGTAGGTACTC
+
@AC@AACB;;2444/9?>>@BBBC@C<=<B
@HQ5WU:00761:01243
ACGAGTGCGTTCCCCATGTCGTAGGTACTC
+
?@H?@ACC895999,4444?>>@B?@AABB
@HQ5WU:00762:01247
TAGTATCAGCCTCCGCCATGACGAAGGTATTCC
+
4894949444244244244499AB>@CA@A?@>
@HQ5WU:00767:01245
ACGAGTGCGTTCCCCATGTCGTAGGTACTC
+
??B99<>@>>6999-9>@>@ADCA>@;<<9
@HQ5WU:00770:01249
CCATGTCGTAGGTACTC
+
B@BBBAAA>@@=;<9@@
@HQ5WU:00779:01206
ACGAGTGCGTTCCCCATGTCGTAGGTACTC
+
?@BBBBCCCC?CCC9DCCBCCBAA?A?A?C
@HQ5WU:00781:01200
ACGAGTGCGTTCCCCATGTCGTAGGTACTC
+
9;;:;?@@>>5999/9@BCDCCCC@CBABC
@HQ5WU:00781:01243
TGATACGTCTCCTTCCTTAGTTACTTCA
+
BBBA?@@BBAA@C@CFCDFAA?BAA?AC
@HQ5WU:00782:01246
ACGAGTGCGTTCCCCATGTCGTAGGTACTC
+
BBBBBBBBCC====6A=>>A;<;?=?>@B@
@HQ5WU:00783:01224
ACGAGTGCGTTCCCCATGTCGTAGGTACTC
+
BAB??@CBBB=???6A>ABBBCCC@C@AAB
@HQ5WU:00785:01222
ACGAGTGCGTTCCCCATGTCGTAGGTACTC
+
9:C:9<BBBBACCC:CCCDBCCAA<<>@@B
@HQ5WU:00786:01237
ACGAGTGCGTTCCCCATGTCGTAGGTACTC
+
ABA@@ABBBB=AAA9ACCDBDBBA?99;AA
@HQ5WU:00799:01245
TGATACGTCTCCCTCTTAGTTACTCAGT
+
9494444:9444-444244424444444
@HQ5WU:00753:01259
ACGAGTGCGTTCCCCATGTCGTAGGTACTC
+
BBB??@DBAC7;99/9=@@ECBBB@C:<;D
@HQ5WU:00761:01258
TGATACGTCTCCTTCCTTAGTTACTTCAG
+
@@B?;99999>=C>E@B@@;;8<@A=ADD
@HQ5WU:00768:01261
ACGAGTGCGTTC
+
=>749999BGAC
@HQ5WU:00779:01253
ACGAGTGCGTTCCCCATGTCGTAGGTAACTC
+
98=8944>9959@;1::BCB>=;7401,/:6
@HQ5WU:00794:01273
ACGAGTGCGTTACCCATGTCGTAGGTACTC
+
9<BBA@@@<<69@A<A@AACBBB@<>>>>9
@HQ5WU:00804:00111
ATCAGACACGGACACAGCAGAACACACAGA
+
9;BB;<;@@=9A;;;A>=>>>;>999333.
@HQ5WU:00807:00110
ATATCGCGAGGGTATGGAAGACTCTATAGAAG
+
A>9;9>>>>??:999>59544437773...,.
@HQ5WU:00833:00112
ACGAGTGCGTTCCCCATGTCGTAGGTACTC
+
49?9999>>><AAA9BB=<;<;;>=>>>>>
@HQ5WU:00834:00115
ACGAGTGCGTTCCCCATGTCGTAGGTACTC
+
9;@BCC;;<B;???/99>@@CBAA@;<;<@
@HQ5WU:00831:00184
ACGAGTGCGTTCCCCATGTCGTAGGTACTC
+
BCA??@@@@A>BBB9CCCBBBBBB@BBBCC
@HQ5WU:00821:00295
ACGAGTGCGTTCCCCATGTCGTAGGTACTC
+
A?=9499>98549929@>>>>>>>489999
@HQ5WU:00832:00261
TTCCCAGTACGAT
+
@699-444444//
@HQ5WU:00839:00274
TGATACGTCTCCCTTCCTTAGTTACTTCAG
+
@@@@899@9999-9592494442444:>B<
@HQ5WU:00803:00334
TCTCTATGCGCTTCCCACATGTCTGAAGGTA
+
44444444////,/8566A=99;4442/,//
@HQ5WU:00817:00339
ACGAGTGCGTTCCCATGTCGTAGGTACTC
+
1////4449B6991446/////.,./644
@HQ5WU:00818:00340
ACGAGTGCGTTCCCCCATGTCGTAGGTACTC
+
9:;<<AB@>>24499-9@@@AAA@?789>@>
@HQ5WU:00818:00341
ACGAGTGCGTTCCCCATGTCGTAGGTACTC
+
9;B@AACD@C5449/9@>>@CCBC=@<999
@HQ5WU:00827:00336
ACGAGTGCGTTCCCCATGTCGTAGGTACTC
+
9=;@@@@@AB6999-9AAABCBBB<:;<@@
@HQ5WU:00803:00365
ACGAGTGCGTTCCCCATGTCGTAGGTACTC
+
===@@@@CBH?CKD:CBBBBBAA?<>@@A@
@HQ5WU:00805:00366
ACGCTCGACATGCCCAGGTACAGGAG
+
@@@@CCBAA><<BE>BB@CBDCCDFC
@HQ5WU:00805:00380
ACGAGTGCGTTCCCCATGTCGTAGGTACTC
+
>@>A@ACDCCACDC:C@@@H@??C>A;<<B
@HQ5WU:00812:00350
ACGAGTGCGTTCCCCATGTCGTAGGTACTC
+
>@B??AABBH@DCE9CBA@;;110,01111
@HQ5WU:00802:00439
ACGAGTGCGTTCCCCATGTCGTAGGTACTC
+
BB>@BB?;??5444/9@@>@@@>;=;9994
@HQ5WU:00838:00442
ACGAGTGCGTTCCCCATGTCGTAGGTACTC
+
A?B9;<99?>5999,4999AB>=;;344==
@HQ5WU:00846:00446
ACGAGTGCGTTCCCCATGTCGTAGGTACTC
+
>>89;99<;BAFID:ICC<<;>>>4;8@=8
@HQ5WU:00847:00447
ACGAGTGCGTTCCCCATGTCGTAGGTACTC
+
=B?AABB@@@5999/9ACBCC@<<<;<CC<
@HQ5WU:00836:00480
ACGAGTGCGTTCCCCATGTCGTAGGTACTC
+
??BB99;@>@5<99/9@A@CBAA?789998
@HQ5WU:00842:00462
ACGAGTGCGTTCCCCATGTCGTAGGTACTC
+
@@?B@ABA@@5999/9@AAC@<;B??<=<B
@HQ5WU:00800:00506
ACGAGTGCGTTCCCCATGTCGTAGGTACTC
+
<CCCECCBDA5999/9AA@AACCC?BBBCA
@HQ5WU:00808:00544
ACGAGTGCGTTCCCCATGTCG
+
9<CBBBBCBA=BAA7BBBABC
@HQ5WU:00812:00521
ACGAGTGCGTTCCCCATGTCGTAGGTACTC
+
9;C99;BB@B?DDFDDCCBBEBAA<>@@A@
@HQ5WU:00814:00528
TCTCTATGCGCTCCCACATGTCTGAAGGTAC
+
///////4//////+//488<1///,/,/78
@HQ5WU:00816:00511
ACGAGTGCGTTCCCCATGTCGTAGGTACTC
+
BBB:9<CBA?=@@@6ABDCCB@@@=@@AAB
@HQ5WU:00816:00515
ACGAGTGCGTTCCCCATGTCGTAGGTACTC
+
>@?;;;@AAB@CCC9C<<<BB>;>;>2116
@HQ5WU:00818:00501
ACGAGTGCGTTCCCCATGTCGTAGGTACTC
+
?@DBBBCCBB@CDD:CAABBB==?;?@AAA
@HQ5WU:00818:00511
ACGAGTGCGTTCCCCATGTCGTAGGTACTC
+
=@?@@BBCEC@CCC9CBCBBA==?;:;<B@
@HQ5WU:00819:00516
ACGAGTGCGTTCCCCATGTCGTAGGTACTC
+
??;ABA;;<C@CED:DBCCCC@??;:99<9
@HQ5WU:00821:00505
ACGAGTGCGTTCCCCATGTCGTAGGTACTCT
+
ABDB<<<B@C5999-9>>>ABDBC??11*+*
@HQ5WU:00821:00506
TGATACGTCTTCC
+
444////,,,*//
@HQ5WU:00829:00510
ACGAGTGCGTTCCCCATGTCGTAGGTACTCA
+
9:?@@AACBC=A@@4B@>@@A@@>4899999
@HQ5WU:00842:00579
TACTGAGCTTACCACAC
+
4994999/6,//,//4/
@HQ5WU:00845:00585
ACGAGTGCGTTCCCCCCCCCCATGTCGTAGGTACTC
+
??@?989@995444444444"4:;;BBBBB@A??@C
@HQ5WU:00804:00614
AACGAGGTGCGTTCCCCATGTCGTAGGTACTC
+
4244448444;;5999,4494444491344//
@HQ5WU:00813:00616
ACGAGTGCGTTCCCCATGTCGTAGGTACTC
+
A;;<BCBBAB@CHH:E?=<;9A9848>>99
@HQ5WU:00814:00615
ACGAGTGCGTTCCCCATGTCGTAGGTACTC
+
9<AAC@<<<C@BCD9B=CDB>>@?789;B@
@HQ5WU:00823:00612
ACGAGTGCGTTCCCCATGTCGTAGGTACTC
+
49C@998=4429@;2A==@@11/6601///
@HQ5WU:00825:00633
ACGAGTGCGTTCCCCATGTCGTAGGTACTC
+
=:<<@AABCCACEC9<<B?999987<84;4
@HQ5WU:00840:00624
TCTCTATGCGCTCCCACATGTCTAAGGTACT
+
=>?>?=49444444-4;9444499242444/
@HQ5WU:00802:00664
ACGCTCGTACCATGCCAGGT
+
8:9>;:///6502//,//,/
@HQ5WU:00814:00666
ACGAGTGCGTTCCCCATGTCGTAGGTACTC
+
@@B:;<<21>:<<<+1//8>4843134444
@HQ5WU:00827:00689
CGTGTCTCTAGGCACAGGATTTGTGTAG
+
@A@CDDBBBEC@BBCCCA<<;09@@99<
@HQ5WU:00836:00740
ACGAGTGCGTTCCCCATGTCGTAGGTACTC
+
CBBBEA??AE@EEB:CBBBBBBBB?AA??@
@HQ5WU:00824:00760
ACGAGTGCGTTCCCCATGTCGTAGGTACTC
+
CCCCBCBBA@;>=@4?@@>@>997488494
@HQ5WU:00825:00766
ACGAGTGCGTTCCCCATGTCGTAGGTACTAC
+
BB?B?A@A@@5999/9@9/////,*,,,,,/
@HQ5WU:00801:00829
ACGAGTGCGTTCCCCATGTCGTAGGTACTC
+
8>>@@@BCCJ@CCC9BB@@@BAAA9;<<B9
@HQ5WU:00803:00845
ACGAGTGCGTTCCCCATGTCGTAGGTACTC
+
>@@@AA@B@@5999/9ACBBBBBB7;<ABA
@HQ5WU:00808:00836
ACGAGTGCGTTCCCCATGTCGTAGGTACTC
+
ABA?@ABBBC>BAB9BBBBCCBBA=@@@@@
@HQ5WU:00810:00832
ACGAGTGCGTTCCCCATGTCGTAGGTACTC
+
=;;<AA>>?@5999/999@AAA@?<?@B@@
@HQ5WU:00822:00827
ACGAGTGCGTTCCCCATGTCGTAGGTACTC
+
@@?@;;<BDCACKK9CADBBA;;;<?>>@?
@HQ5WU:00825:00825
TAGTATCAGCCTCGCCATGACGAAGGTATTCC
+
99>994:44424449@=BBCCBB>A699=?@>
@HQ5WU:00840:00818
ACGAGTGCGTTCCCCATGTCGTAGGTACTC
+
>>=>99<@@CBCKD:ECCB><110,01188
@HQ5WU:00801:00852
ACGAGTGCTTTCCCCATGTCGTAGGTACTC
+
9<BB>>A;::6;@@7B?=>DDCBCACAAAC
@HQ5WU:00803:00854
ACGAGTGCGTTCCCCATGTCGTAGGTACTC
+
9;?;99994989;;,999949>@?4:;9;8
@HQ5WU:00809:00871
ACGAGTGCGTTCCCCATGTCGTAGGTACTC
+
?@BC@@ACBB>BDD9=?CBDA;;:;:;4@>
@HQ5WU:00811:00886
ACGAGGTGCGTTCCCCATGTCGTAGGTACTC
+
1,,,,*//778:BCD9AADCGBBBB<?999>
@HQ5WU:00818:00899
TCTCTATGCGCTCCACATGTCTAAGGTA
+
>944:999<?111-//79;BC<<89594
@HQ5WU:00821:00896
ACGAGTGCGTTCCCCATGTCGTAGGTACTC
+
BBBBBCB?BB?CHI9=@CCCA@AB=;9<A>
@HQ5WU:00822:00889
ACGAGTGCGTTCCCCATGTCGTAGGTACTC
+
=@?@@>>A;99<BB7DBA@A9998689>@@
@HQ5WU:00823:00890
ACGAGTGCGTTCCCCATGTCGTAGGTACTC
+
9:B@=@@C@@=ACD:DCCBBDB?>:;=@=>
@HQ5WU:00826:00891
ACGAGTGCGTTCCCCATGTCGTAGGTACTC
+
8>>@999@@@>ADL:HDCCDA@@B?AB@@@
@HQ5WU:00827:00898
ACGAGTGCGTTCCCCATGTCGTAGGTACTC
+
CCBBBABBBB>BCC9AA@CBB@@@<899@9
@HQ5WU:00835:00852
ACGAGTGCGTTCCCCATGTCGTAGGTACTC
+
4;B;;<<CAA?CEE:DDCDBC?@@??@@BA
@HQ5WU:00836:00895
ACGAGTGCGTTCCCCATGTCGTAGGTACTC
+
9;BCCDDB@>5999/9>@@A@>>>589844
@HQ5WU:00838:00863
AGCGAAGGTGCGTTCCCCATGTCGTAGGTACTC
+
-,,,,*,2444442444,499449777;?999A
@HQ5WU:00846:00897
ACGAGTGCGTTCCCCATGTCGTAGGTACTC
+
BBBCCDCBAB@DBC8BCAABBAA@7899@8
@HQ5WU:00801:00916
ACAGTGCGTTCCCCATGTCGTAGGTACTC
+
=4;;99==B@DCB:CGBGFCBBBAABBCC
@HQ5WU:00802:00942
ACGAAGGTGCGTTCCCCATGTCGTAGGTACTC
+
/111,/,///898=BB5<=HBB@@@?<>>@?9
@HQ5WU:00805:00922
ACGAGTGCGTTCCCCATGTCGTAGGTACTC
+
>@BBDCCCBC>BBB7BBB;;<AA@>@@@A@
@HQ5WU:00807:00945
CGTGTCTAGGCACAGGATTTTGTGTAG
+
AECCCCBCD@C@>8;98444/9@??BB
@HQ5WU:00808:00949
ACGAGTGCGTTCCCCATGTCGTAGGTACTC
+
@@C::;CBBC@CCB8B@@BBBB?><>BBBC
@HQ5WU:00809:00946
ACGAGTGCGTTCCCCATGTCGTAGGTACTC
+
@BABBBCA@?5999/9@BCBBBCD=;<<CC
@HQ5WU:00810:00900
ACGAGTGCGTTCCCCATGTCGTAGGTACTC
+
>A9;<BAA?@6999/9999A@@@A@AABBA
@HQ5WU:00811:00940
ACGAGTGCGTTCCCCATGTCGTAGGTACTC
+
9<B@@ACCCCACCC:CBBBBBBBB@BBBAB
@HQ5WU:00813:00926
ACGAGTGCGTTCCCCATGTCGTAGGTACTC
+
9<CA@@AAACDCCD9ECDBBC@>???@@A>
@HQ5WU:00814:00933
ACGAGTGCGGTTCCCCATGTCGTAGGTACTC
+
??>99<@@>;>;>>?/9999998=?994444
@HQ5WU:00818:00919
ACGAGTGCGTTCCCCATGTCGTAGGTACTC
+
9;?@@BBBBD@CCB:CBEBCB?=;=@@@BC
@HQ5WU:00822:00914
ACGCTCGACATGCCCAGGTACAGGAG
+
??CAB;9<99999@199598@@@;>>
@HQ5WU:00829:00904
ACGAGTGCGTTCCCCATGTCGTAGGTACTC
+
9<@BCCCAA?5444/9@BABBBB>58991/
@HQ5WU:00832:00900
ACGAGTGCGTTCCCCATGTCTAGGTAC
+
11/6//444;:;;>14478//..,.//
@HQ5WU:00837:00903
AGCACTGTAGCTGTCACTAGTTACTTGTG
+
BBBAACBB<<<;44;>99<@A=AAGBCCC
@HQ5WU:00837:00943
ACGAGTGCGTTCCCCATGTCGTAGGTACTT
+
@ABBCCCCAA=ABB/;<?>>111.601/8,
@HQ5WU:00845:00927
ACGAGTGCGTTCCCCATGTCGTAGGTACTC
+
=@B@>@@@@@=ACC:FBBBCBB?@=?@@AA
@HQ5WU:00847:00943
ACGAGTGCGTTCCCCATGTCGTAGGTACTC
+
>@CBBB@@@@<@@A4AAA@@@998<899>>
@HQ5WU:00813:00981
ACGAGTGCGTTCCCCATGTCGTAGGTACTC
+
=@@@@BCGFC@CCD:DCBBBBBBB@:;<@@
@HQ5WU:00817:00998
ACGAGTGCGTTCCCCATGTCGTAGGTACTC
+
//4//448442444,499=?@>>?589999
@HQ5WU:00820:00963
ACGAGTGCGTTCCCCATGTCGTAGGTACTC
+
4:C@@AB@>>5999/9999>@@AB?BAAAA
@HQ5WU:00829:00974
ACGAGTGCGTTCCCCATGTCGTAGGTACTC
+
=BBBBCC@@>8;99/999;BBBFB>:;<<;
@HQ5WU:00840:00953
ACGAGTGCGTTCCCCATGTCGTAGGTACTC
+
AAABBBDCCC@CDD9GBCBBBBB>:9;9>>
@HQ5WU:00840:00963
ACGAGTGCGTTCCCCATGTCGTAGGTACTC
+
???BAAACB@5;<;4<AA@CC@@@;?>>@>
@HQ5WU:00843:00954
ATCAGACACTCGGACACAACAGAACACACA
+
1..///./////56777::1///,////7/
@HQ5WU:00847:00952
ACGAGTGCGTTCCCCATGTCGTAGGTACTC
+
9<FA@@@?>>5999/9B@>BB;::789999
@HQ5WU:00800:01045
ACGAGTGCGTTCCCCATGTCGTAGGTACTC
+
BCBB@@ACCC>BAB7BBBABBCFE@C@@@C
@HQ5WU:00807:01000
ACGAGTGCGTTCCCCATGTCGTAGGTACTC
+
=?BB?AACCC?CCC9BBCBBB99:?:;<BB
@HQ5WU:00813:01034
ACGAGTGCGTTCCCCATGTCGTAGGTACTC
+
AA<>?BB<<<@CCD9D=BCCB@@@=;<<B@
@HQ5WU:00818:01035
ACGAGTGCGTTCCCCATGTCGTAGGTACTC
+
ABB:9<B@>@5999/9@@CCC;;;??>@AB
@HQ5WU:00820:01034
TGATAGTCTCCTCCTTAGTTACATTAG
+
:;;@>99866,//,/,///,////,//
@HQ5WU:00824:01025
ATCAGACACGGACACAGCAGAACACAC
+
488;;ABB@@===;4444988244443
@HQ5WU:00826:01014
ACGAGTGCGTTCCCCATGTCGTAGGTACTC
+
?@BBBCCCBB;==94??A@BCCCB>@<<<C
@HQ5WU:00833:01027
ACGAGTGCGTTCCCCATGTCGTAGGTACTC
+
=?BBCDCB@A7;494;AAACC;::>:89@>
@HQ5WU:00839:01026
CGAGTGCGTTCCCCATGTCGTAGGTACTC
+
BBBBABBCCADCC9:><DAAAGA>@;;;@
@HQ5WU:00849:01044
ACGAGTGCGTTCCCCATGTCGTAGGTACTC
+
??CCCCCB@;5444/99B@BCAA@?ABBCA
@HQ5WU:00802:01052
ACGAGTGCGTTCCCCATGTCGTAGGTATC
+
BBB@ABB@??5999/9@@ABCCCC@CCBB
@HQ5WU:00815:01068
ACGAGTGCGTTCCCCATGTCGTAGGTACTC
+
9:?@B@@@@A?CCC:CDECCCCCB@>@@@B
@HQ5WU:00820:01093
ATATCGCGTACGGTATGGAAGACTCTAAGTA
+
4784449944/6,////,/,////8331373
@HQ5WU:00821:01088
ACGAGTGCGTTCCCCATGTCGTAGGTACTC
+
9<@@@BBA>>5999/9@@@AB;;;<>@><;
@HQ5WU:00826:01072
ACGAGTGCGTTCGCCATGTCGTAGGT
+
=?A<;<BBCCADDCAA@999>>@@?>
@HQ5WU:00847:01062
TCACTATGCGCTCCCACTGTCTAAGGTACTCG
+
,,,,,,///////65///:BA442/,./////
@HQ5WU:00804:01145
ACGAGTGCGTTCCCCATGTCGTAGGTACTC
+
=@CBBBCC@C5999/9@@AAA;;8;899@?
@HQ5WU:00806:01106
ACGAGTGCGTTCCCCATGTCGTAAGGTACTC
+
:4488/////568:6>:4//7//,.,.6//4
@HQ5WU:00815:01142
TGATACGTCTCCTTCCTTAGTTACTTCAGT
+
@ACB;;<@@996959>B:@;;7;=:9?@99
@HQ5WU:00816:01129
CGTGTCTCTAGGCACAGGATTTTGTGTAGAGGC
+
CBBBCD<>=A@@>>99424444,4444444424
@HQ5WU:00827:01144
ACGAGTGCGTTCCCCATGTCGTAGGTACTC
+
?@CBAABBBC>@??9ABCBBCBBB@A;>;C
@HQ5WU:00829:01145
ACGAGTGCGTCCCATGCTC
+
?;4944444444-48////
@HQ5WU:00842:01131
ACGAGTGCGTTCCCCATGTCGTAGGTACTC
+
?@A:9=CCB@:<<<4<BCCCBBB@<@899>
@HQ5WU:00842:01143
ACGAGTGCGTTCCCCATGTCGTAGGTACTC
+
9;BAA<<9@@5999/944;BCCAB?;<9;B
@HQ5WU:00848:01111
ACGAGTGCGTTCCCCATGTCGTAGGTACTC
+
?@B@AACB??5999/9?>@ACBBBAAAAAB
@HQ5WU:00803:01194
ACGAGTGCGTTCCCCATGTCG
+
9<C@@ACCBB=@@@8A=>?AB
@HQ5WU:00814:01173
ACGAGTGCGTTCCCCATGTCGTAGGTACTC
+
9<CAAACBAB5994/99@>>>983174444
@HQ5WU:00820:01181
ACGAGTGCGTTCCCCATGTCGTAGGTACTC
+
?@CB@@ADCCCCKK:BAABBA>>>4899?>
@HQ5WU:00828:01163
ACGAGTGCGTTCCCCATGTCGTAGGTACTC
+
9<ABBBBBBB=A@@8ABAABC>=?>7;;@@
@HQ5WU:00828:01181
ACGAGTGCGTTCCCCATGTCGTAGGTACTC
+
9;?@AAACBC=AAA8ABCDDCCCD?C9<;B
@HQ5WU:00834:01187
ACGAGTGCGTTCCCCATGTCGTAGGTACTC
+
@ABCBBBBAB5999/99B>>@997<894>:
@HQ5WU:00839:01162
TGATACGTCTCCTTCCTTAGTTACTTCA
+
999998;AABBBFADAB=>984999A@D
@HQ5WU:00845:01173
ACGAGTGCGTTCCCCATGTCGTAGGTACTC
+
BBB::;BCBB=@@@6?4<<ABBA@=?<;<@
@HQ5WU:00807:01244
ACGAGTGCGTTCCCCATGTCGTAGGTACTC
+
>@DCCCBBBB8<<<49BBCBCB@@>:;<@A
@HQ5WU:00807:01248
ACGAGTGCGTTCCCCATGTCGTAGGTACTC
+
==<BBBBCDGDDGC9DGCCCC;;;=899?>
@HQ5WU:00809:01234
ACGAGTGCGTTCCCCATGTCGTAGGTACTC
+
;<;C<<<BBB>BBB4999999993734444
@HQ5WU:00810:01222
ACGAGTGCGTTCCCCCATGTCGTAGGTACTC
+
BBBBBBB=>>59999-9@@@BC;98;799>>
@HQ5WU:00811:01222
ACGAGTGCGTTCCCCATGTCGTAGGTACTC
+
ABB@?ACCAA7944/9=@@CCBBC@C<<<@
@HQ5WU:00816:01206
ACGAGTGCGTTCCCCCATGTCGTAGGTACTC
+
9;BCBBBBBB>ABBB0A@C@@>998489494
@HQ5WU:00818:01244
TCTCTATGCGCTCCCATATCT
+
CCCBDABBBCC;885,*****
@HQ5WU:00827:01238
ACGAGTGCGTTCCCCATGTCGTAGGTACTC
+
@?B??@CCBC?CDE9BBCDCBBBE@B9;;@
@HQ5WU:00830:01209
ACGAGTGCGTTCATGTCGTAGGTACTC
+
:<CCDBBCBB?BCBBBBBAB@@AABBB
@HQ5WU:00842:01224
ACGAGTGCGTTCCCCATGTCG
+
?@CCCCBBCE?BBA9B@>>>9
@HQ5WU:00842:01231
ACGAGTGCGTTCCCCATGTCGTAGGTACTC
+
?BBBBDB=>>5999/999<BBBAA=@ABBD
@HQ5WU:00849:01248
ACGAGTGCGTTCCCCATGTCGTAGGTACTC
+
9;;CCBBCCA===94?>A>>=443134444
@HQ5WU:00806:01272
ACGAGTGCGTTCCCCATGTCGTAGGTACTC
+
=>B??AB>>@5999/9AAABDCBC?:;<AC
@HQ5WU:00808:01252
ACGAGTGCGTTCCCCATGTCGTAGGTACTC
+
9/811/8;;;;CBB9BBCCCCCBB=@;99>
@HQ5WU:00809:01270
ACGAGTGCGTTCCCCATGTCGTAGGTACTC
+
9:CBBBCC@;5999/9>@9;<;98<;9994
@HQ5WU:00817:01271
ACGAGTGCGTTCCCCATGTCGTAGGTACTC
+
@BBBABDC>?5999/9@@@BCCCC@BAAAB
@HQ5WU:00820:01267
ACGAGTGCGTTCCCCATGTCGTAGGTACTC
+
?@ABBBBBCC7<<<1<AA>@@9974898@@
@HQ5WU:00820:01271
ACGAGTGCGTTCCCCATGTCGTAGGTACTC
+
;9??>999982999,949444443134494
@HQ5WU:00825:01268
ATATCGCGAGGGTATGGAAGACTCTATA
+
9:BBBCCAAADBCCCB@@>@CCAEBBBB
@HQ5WU:00829:01269
ACGAGTGCGTTCCCCATGTCGTAGGTACTC
+
>@@?@@@@@B@CCC9AACCCBBA@;@@@@@
@HQ5WU:00830:01261
ACGAGTGCGTTCCCCATGTCGTAGGTACTC
+
::??@@==<C@CCC9=;AA?@998;894>8
@HQ5WU:00831:01250
ACGAGTGCGTTCCCCATGTCGTAGGTACTC
+
BCABBBCCBC5444/9?>ACCABB?;;<BA
@HQ5WU:00833:01257
ACGAGTGCGTTCCCCATGTCGTAGGTACTC
+
8>>;;<CCBCACCD:DBBBCCC?>:;9;;;
@HQ5WU:00834:01269
ACGAGTGCGTTCCCCATGTCGTAGGTACTC
+
ABBBBBC@>>5999/9AB@@<11.,0////
@HQ5WU:00839:01268
ACGAGTGCGTTCCCCATGTCGTAGGTACTC
+
@@C::<CBA?7;;;4<BBBBBBCD@C;<<@
@HQ5WU:00840:01251
TCTACTATGCGCTCCCACATGTCTGAAGGTA
+
///////////////+/8::99444424244
@HQ5WU:00840:01273
ACGAGTGCGTTCCCCATGTCGTAGGTACTC
+
9;B@?ABB@C7;99/9AA@BBAAB=@@@B@
@HQ5WU:00841:01252
AGCACTGTAGCTTTC
+
1<11//8?<4444-4
@HQ5WU:00850:00154
ACGAGTGCGTTCCCCATGTCGTAGGTACTC
+
BBB?:;<BAB>AAA9AABBB?>??579<@@
@HQ5WU:00854:00175
ACGAGTGCGTTCCCCATGTCGTAGGTACTC
+
>@<??@A@@@5999/9>>>BDCCC@B;<<B
@HQ5WU:00876:00197
ACGAGTGCGTTCCCCATGTCGTAGGTACTC
+
9=@B?A@@@@5999/99@@AEA@@>A<<<C
@HQ5WU:00875:00200
ACGAGTGCGTTCCCCATGTCGTAGGTACTC
+
BBA@@ACB@;5444/9@@BBBBBB?B<<;A
@HQ5WU:00886:00207
ACGAGTGCGTTCCCCATGTCGTAGGTACTC
+
?@@BBCB@>>5999/9@A@ABBBA?ACCGC
@HQ5WU:00886:00208
ACGAGGTGCGTTCCCCATGTCGTAGGTACTC
+
94:442498992444,4444BBBB>>:<;;;
@HQ5WU:00886:00209
TACTGAGCTACCACAC
+
<<;99@@--,,2,,/,
@HQ5WU:00894:00213
ACGAGTGCGTTC
+
AA>@@BB@??24
@HQ5WU:00854:00307
ACGAGTGCGTTCCCCATGTCGTAGGTACTC
+
?@B?@AA@AC@BBB8BBBBBB?><@>?@@@
@HQ5WU:00864:00395
ACGAGTGCGTTTCCCCAT
+
>>?98999444-4::24,
@HQ5WU:00866:00393
ACGAGTGCGTTCCCCATGTCGTAGGTACTC
+
@BD::;AAC@5999/9>>@@B@A@?ABBCC
@HQ5WU:00873:00384
ACGAGTGCGTTCCCCATGTCGTAGGTACTC
+
=>CBCBCCCC=AA@6AB===@@??;?@AB@
@HQ5WU:00878:00350
ACGAGTGCGTTCCCCATGTCGTAGGTACTC
+
BBCBBBBBA?=@@@6ABA@@ACA@>A@@@A
@HQ5WU:00899:00366
TTCTATGCGCTCCCACATGTCTAAGGTAC
+
9644444444444-444;9=4//,/,///
@HQ5WU:00851:00438
ACGAGTGCGTTCCCCATGTCGTAGGTACTC
+
??:;<B@>>B59;;4<AABBBBBC@<=@@@
@HQ5WU:00859:00437
ACGAGTGCGTTCCCCATGTCGTAGGTACTC
+
??:<<BCCCC@CCC9CCBBABBHD<>?;;;
@HQ5WU:00859:00442
ACGAGTGCGTTCCCCATGTCGTAGGTACTC
+
=>;CAA@BBB7<;;/9@@@@B@>>4;<9A?
@HQ5WU:00861:00438
ACGAGTGCGTTCCCCATGTCGTAGGTACTC
+
==A::;ACBB7<;;4<AABBCCCC@ACCCC
@HQ5WU:00861:00440
ACGAGTCGTTCCCCATGTCGTAGGTACTC
+
BABBBCBBB=???7@BBCDCDBB>ABBBC
@HQ5WU:00862:00434
ACGAGTGCGTTCCCCATGTCGTAGGTACTC
+
@BBBCBDABB=???8AACBBBBBB>;<999
@HQ5WU:00862:00445
ACGAGTGCGTTCCCCATGTCGTAGGTACTC
+
BBABBACBBA6999/9@CBBBCBB=@@@@@
@HQ5WU:00866:00440
ACGAGTGCGTTCCCCATGTCGTAGGTACTC
+
>@BC@AAA@B=AAA8ABAA@A@BA?BCBBB
@HQ5WU:00868:00440
ACGAGTGCGTTCCCCATGTCGTAGGTACTC
+
4;;1111;/111;;5?=99911/.,.//66
@HQ5WU:00877:00432
TACTGAGCTACACACACAGAAAGA
+
CBBBCBBB@99911///////+/4
@HQ5WU:00879:00418
ACGAGTGCGTTCCCCATGTCGTAGGTACTC
+
ABB@@@BCAC7;;;4;?A?BCCCBB@AAAB
@HQ5WU:00889:00433
ACGAGTGCGTTCCCCATGTCGTAGGTACTC
+
BBAAABBBBA>BBB9BA@?BC;9:@:;<@@
@HQ5WU:00894:00422
CGTGTCTCTAGGCACAGGATTTTGTGTAG
+
BBCDDCDCC@@?9999969?AA4@>9999
@HQ5WU:00882:00464
ACGAGTGCGTTCCCCATGTCGTAGGTACTC
+
<BABAD@@@B>BCC:DBCCA11173.//86
@HQ5WU:00897:00466
ACGAGTGCGTTCCCCATGTCGTAGGTACTC
+
==7?@?;;;A?BED:EEC<;<>>?;8981/
@HQ5WU:00859:00571
ACGAGTGCGTTCCCCATGTCGTAGGTACTC
+
41<11/6768;@CC:ECBBBCDBB@C===B
@HQ5WU:00885:00623
ACGTGCGTTCCCCATGTCGTAGGTACTC
+
BBBABBCD?BBA9BDCBBC??@=@A@BA
@HQ5WU:00870:00688
ACGAGTGCGTTCCCCATGTCGTAGGTACTC
+
=B?@@>999959?>/99@AAAAB?589999
@HQ5WU:00887:00675
ACGAGTGCGTTCCCCATGTCGTAGGTACTACT
+
9498>=999C@BBB9A??>=@;9:47949444
@HQ5WU:00886:00703
ACGAGTGCGTTCCCCATGTCGTAGGTACTC
+
BBA@@>>?9954;;,9;@?>>9984894@>
@HQ5WU:00897:00715
ACGAGTGCGTTCCCCATGTCGTAGGTACTC
+
==?99<@@@B@BDC:EBCBBC@?@?BBBCB
@HQ5WU:00874:00842
ACGAGTGCGTTCCCCATGTCGTAGGTACTC
+
BBBCBBCBBB=@@@8ABBBCC??@57;;@@
@HQ5WU:00876:00813
ACGAGTGCGTTCCCCATGTCGTAAGGTACTC
+
?@?@ABBDDCBDHH9B=?1111/,.,.///4
@HQ5WU:00880:00826
TACTGAGCTACCACACACA
+
998>999///6,/////2,
@HQ5WU:00894:00806
ACGAGTGCGTTCCCCATGTCGTAAGGTACTC
+
@A?;;;894=2444,444489=88464///,
@HQ5WU:00855:00897
ACGAGTGCGTTCCCCATGTCGTAGGTACTC
+
AA@@@@AB@A>CKNAICAABBA@?;89994
@HQ5WU:00859:00877
ACGAGTGCGTTCCCCATGTCGTAGGTACTC
+
9;@@AABBBC@BCB9BBCBBB;;;@ABBC;
@HQ5WU:00865:00882
TACTGAGCTTACCA
+
4944949//,//5,
@HQ5WU:00879:00897
ACGAGTGCGTTCCCCATGTCGTAGGTACTC
+
9;BB@@ABAB>BBB8AACBBBBB@;@@@CA
@HQ5WU:00892:00895
ACGAGTGCGTTCCCCATGTCGTAGGTACTC
+
?@ABBBFECD?BCC9A?BBBA@>?479999
@HQ5WU:00851:00929
ACGAGTGCGTTCCCCATGTCGTAGGTACTC
+
9;;;ABA@?@5999/9B@BCBCCC>?ABBB
@HQ5WU:00852:00926
ACGAGTGCGTTCCCCATGTCGTAGGTACTC
+
>@@B@@A@AB>@A@6ADAAAA>>?589999
@HQ5WU:00857:00919
ACGAGTGCGTTCCCCATGTCGTAGGTACTC
+
>@BBABBCC@;??=6A?C@@@@@?7:9>@>
@HQ5WU:00862:00937
TAGTATCAGCCTCGCCATGACGAAGGTATTCC
+
BCA;9=AA@A>;;;@9?@@9999595444242
@HQ5WU:00866:00902
ATATCGCGAGGGTATGGAAGACTCTATGAAGGT
+
9;?@>@AA99919AAA>A<>9983./..3,.,.
@HQ5WU:00866:00915
ACGAGTGCGTTCCCCATGTCGTAGGTACTC
+
?@A@@ACCCC?CBB9CAAABCCCC@@<<<B
@HQ5WU:00877:00930
ACGAGTGCGTTCCCCATGTCGTAGGTACTC
+
ABC::<BCCH?BCC:E@@@BBBCC@C<<<@
@HQ5WU:00877:00941
ACGAGTGCGTTCCCCATGTCGTAGGTACTC
+
8>@999@@@B?CHH9B=@@@?998<8<9A@
@HQ5WU:00886:00909
TCTCATGCGCTCCACATGTCTAAGGT
+
CBBBDDCCCCCC@C?@@@A@995<>B
@HQ5WU:00887:00916
ACGAGTGCGTTCCCCATGTCGTAGGTACTC
+
8989944;995999,4BA9<@DBCCBCA@@
@HQ5WU:00889:00921
ACGAGTGCGTTCCCCATGTCGTAGGTACTC
+
?A???@BBA@=@@@6AAABCDCBB?AAAAB
@HQ5WU:00891:00922
ACGAGTGCCGTTCCCCATGTCGTAGGTACTC
+
;=7/////,/778:;6D:::EDBBC@999=4
@HQ5WU:00893:00919
ACGAGTGCGTTCCCCATGTCGTAGGTACTC
+
ABBCC@AABC@CCC9CBBBC@@@B=?@@A@
@HQ5WU:00895:00903
TACTGAGCTACACTACATCA
+
94444444//////////44
@HQ5WU:00850:00997
ACGAGTGCGTTCCCCATGTCGTAGGTACTC
+
BBBBBBBBBC>@@@7ABBBCBCBA>;=@;;
@HQ5WU:00860:00952
ACGAGTGCGTTCCCCATGTCGTAGGTACTC
+
===@@@@BCCADDC:ECDCBCCCC;:<CCB
@HQ5WU:00860:00980
ACGAGTGCGTTCCCCATGTCGTAGGTACTC
+
:<A@@BCCBC@CHH9DABBAA;;:>;<;BA
@HQ5WU:00861:00986
ACGAGTGCGTTCCCCATGTCGTAGGTACTC
+
?@BBBBBBCB?A9=7;99<BCABB?<<<CB
@HQ5WU:00863:00989
ACGAGTGCGTTCCCCATGTCGTAGGTACTC
+
BBB@@ABBCC@BCC4<9A8948871344//
@HQ5WU:00866:00977
ACGAGTGCGTTCCCCATGTCGTAGGTACTC
+
;>GBBCCB@C5999-999>ACB??@?313@
@HQ5WU:00875:00995
ACGAGTGCGTTCCCCATGTCGTAGGTACTC
+
BBC??ABA::2994/9@B>ABC@?:?@@=>
@HQ5WU:00883:00957
ACGAGTGCGTTCCCCATGTCGTAGGTACTC
+
@AB??ABCCB=@@@6A@@@DDBBB::<ACA
@HQ5WU:00884:00987
ACGAGTGCGTTCCCCATGTCGTAGGTACTC
+
BBB@@@BBBC@BBB8BBCBBA==>4899B>
@HQ5WU:00892:00981
ACGAGTGCGTTCCCCATGTCGTAGGTACTC
+
=?@@@@BBBC?BAA7B@@@AA998=89999
@HQ5WU:00899:00982
ACGAGTGCGTTCCCCATGTCGTAGGTACTC
+
BBBB@@@>>>5999,9@@@AC@A?6:<<@@
@HQ5WU:00853:01000
TGATACGTCTCCTTCCTTTGTTACTTCAG
+
CBB>;999111,/5677::9><==989:9
@HQ5WU:00857:01042
ACGAGTGCGTTCCCCATGTCGTAGGTACTC
+
=?@B@AAACC?CDC9DDBBBCBBA>:;<@@
@HQ5WU:00861:01027
TAGTATCAGCCTCGCCATGACGAAGGTATTCC
+
@BCBABDCCBABBBB@BBAAA;96;>@@A=@6
@HQ5WU:00863:01043
ACGAGTGCGTTCCCCATGTCGTAGGTACTC
+
:<BBDCDCCB=@@@6A@@>?999>;899>>
@HQ5WU:00873:01028
ACGAGTGCGTTCCCCATGTCGTAGGCTC
+
9;B>>@<=<CBDDD:DC<<<CCCC@CBC
@HQ5WU:00874:01009
ACGAGTGCGTTCCCCATGTCGTAGGTACTC
+
@A?A@@@9996999/94444984757?@@A
@HQ5WU:00874:01033
ACGAGTGCGTTCCCCATGTCGTAGGTACTC
+
>@BBABBBA@8;99/9>>8;=BBA@C<<=;
@HQ5WU:00877:01024
ACGAGTGCGTTCCCCATGTCG
+
>@CBB@@>885999/9>B>@@
@HQ5WU:00879:01004
ACGAGTGCGTTCCCCATGTCGTAGGTACTC
+
>>8;;B=<<C@DEC9CCCCDBBBB=@BBBA
@HQ5WU:00880:01032
ACGAGTGCGTTCCCCATGTCGTAGGTACTC
+
>@C:;<CCCC?CCB9DBBBABBBB@C;<<C
@HQ5WU:00896:01016
ACGAGTGCGTTCCCCATGTCGTAGGTACTC
+
9<BBBCCC@;69994;BBABBBBB<>A@CC
@HQ5WU:00896:01042
ACGAGTGCGTTCCCCATGTC
+
;;@?@ABB@C5999/99-)(
@HQ5WU:00868:01067
ACGAGTGCGTTCCCCATGTCGTAGGTACTC
+
AADCBBBB@;2444/9@?>>=443734444
@HQ5WU:00868:01097
ACGAGTGCGTTCCCCATGTCGTAGGTACTC
+
=@>@@ACCCC@BBB9BBBCCCCCC?@@ACB
@HQ5WU:00874:01088
ACGAGTGCGTTCCCCATGTCGTAGGTACTC
+
=@C?AAACCDDDEC9CBA>448>>;899A@
@HQ5WU:00875:01061
ACGAGTGCGTTCCCCATGTCGTAGGTACTC
+
AAB?BBCBB@69994;@BBBBCCB<9;<AB
@HQ5WU:00878:01075
TCTCTATGCGCTCCACATGTCTAAGGTA
+
844;BB??AEBBB=@ACA@@CA@;=949
@HQ5WU:00879:01052
ACGAGTGCGTTCCCCATGTCGTAGGTACTC
+
9;AB@@@B@@5999/99BCCCDDC?@@@A>
@HQ5WU:00860:01140
ACGAGTCGTTCCCCATGTCGTAGGTACTC
+
BBBBBCBCDAHHC8@@<<<AAAB>?A@DA
@HQ5WU:00867:01132
ACGAGTGCGTTCCCATGTCGTAGGTACTC
+
:<BDCCCBBB@CC@D@@?B?=9@<:;<BA
@HQ5WU:00875:01137
ATCAGACACGGACACAGCAGAACACACAG
+
9;A@>?99948994::@BAAA@@;;;??8
@HQ5WU:00877:01113
ACGAGTGCGTTCCCCATGTCGTAGGTACTC
+
AABBBBBBCI@CCC8AA@@BBCCC?:;<CA
@HQ5WU:00878:01123
ACGAGTGCGTTCCCCATGTCGTAGGTACTC
+
?@C@?@ABA@5;9;4<@A@CDCBB@@@@BB
@HQ5WU:00894:01125
ACGAGTGCGTTCCCCATGTCGTAGGTACTC
+
9<CBBBBBBB=@@A8AACCCCC?B:7;9A>
@HQ5WU:00895:01144
TAGTATCAGCCTCGCCATGACGAAGGTAATCCA
+
<<B@@>BB;989@@@599>>>>>;969424424
@HQ5WU:00898:01134
TCTCTATGCGCTCCACATGTCTAAGGTTAC
+
BBCCDEDCCC=<96949999;//,/,/,//
@HQ5WU:00853:01195
ACGAGTGCGTTCCCCATGTCGTAGGTACTC
+
BBB:9<CCCB:;;949=@@BCCCD@B<<<A
@HQ5WU:00856:01181
ACGAGTGCGTTCCCCATGTCGTAGGTACTC
+
BBABAA@@>@5999/9?>989443934498
@HQ5WU:00858:01172
ACGAGTGCGTTCCCCATGTCGTAGGTACTC
+
9;BA@ACCBC=??=6A;;;BBCAC@B<<<A
@HQ5WU:00859:01173
ACGAGTGCGTTCCCCATGTCGTAGGTACTC
+
BBB99<CCCB>BBB9BBCDBBBBC@C<?<B
@HQ5WU:00864:01185
ACGAGTGCGTTCCCCAGTCGTAGGTACTC
+
BBAABB@8895499/9F@@A@@==:9499
@HQ5WU:00872:01154
ATCAGACACGGACACAGCAGAACAC
+
=?BBBBBBBB@AABBDEDCCC@CBB
@HQ5WU:00872:01166
ACGAGTGCGTTCCCCATGTCGTAGGTACTC
+
8@>@;99@>>5999/949=@===7734444
@HQ5WU:00883:01187
TCTCTATGCGCTCCACATGTCTAAAGGT
+
B;<9?>=>A999A<<999@99494-489
@HQ5WU:00891:01157
TACTGAGCTACACACACAGAAAGATTGGT
+
AABBBCBCB<;<BAACACCCC>AAC@C@@
@HQ5WU:00891:01161
ACGAGTGCGTTCCCCATGTCGTAGGTACTC
+
4999;9AC@@5999,499@@999><?999>
@HQ5WU:00898:01198
ACGAGTGCGTTCCCCATGTCGTAGGTACTC
+
BCBBBBB>??5999/9@@>?=443134494
@HQ5WU:00850:01247
ACGAGTGCGTTCCCCATGTCGTAGGTACTC
+
??@@CDCAA@7;;;4<BBCCCA@@?@@@AA
@HQ5WU:00854:01244
ACGAGTGCGTTCCCCATGTCGTAGGTAC
+
@BA??@A>>?=??@131@?<8--,*,,,
@HQ5WU:00863:01242
CGTGTTTCTAGGCACAGGATTTTGTGTAGA
+
CBBBBB>BBAA>A@>>>;9999/9@>9999
@HQ5WU:00866:01231
ACGAGTGCGTTCCCCATGTCGTAGGTACTC
+
9;B;;<BBCG@DCC:D@??BDCBB?B;<<A
@HQ5WU:00866:01245
ACGAGTGCGTTCCCCATGTCGTAGGTACTC
+
BBBAB?CBA=6949/9>>>@<;;A??AADC
@HQ5WU:00872:01203
ACGAGTGCGTTCCCCATGTCGTAGGTACTC
+
@CBBDBCCCC=@@@8A@CB@@@??6:<AAA
@HQ5WU:00873:01218
ACGAGTGCGTTCCCCATGTCGTAGGTACTC
+
?=B>9<<9A@5999,9@B@?A@@?;>>?99
@HQ5WU:00873:01223
ACGAGTGCGTTCCCCATGTCGTAGGTACTC
+
=@?@?@BBBCBFCE:D<;<AA998;>>>>9
@HQ5WU:00874:01232
ACGAGTGCGTTCCCCATGTCGTAGGTACTC
+
BCB@@ACCBB7;;;4;AABBECCC?@@@B@
@HQ5WU:00875:01202
ACGAGTGCGTTCCCCATGTCGTAGGTACTC
+
@@DBBCBBA?5999/9@@@@AAA@?;<<<9
@HQ5WU:00875:01213
ACGAGTGCGTTCCCCATGTCGTAGGTACTC
+
@AAA9<;BBBBCCC8AACCB@=?>489999
@HQ5WU:00877:01232
ACGAGTGCGTTCCCCATGTCGTAGGTACTC
+
@@@BBBBCA@5999/99@@@9943779444
@HQ5WU:00880:01221
ACGAGTGCGTTCCCCATGTCGTAGGTACTC
+
==>999@@;<<;CHADCCDCA>9748>?@A
@HQ5WU:00884:01208
AGCACTGTAGCTCGTCACTAGTTACTTGTG
+
>>>>==C@@@99444449<EDB;>>@5999
@HQ5WU:00884:01226
ACGAGTGCGTTCCCCATGTCGTAGGTACTC
+
>?BB?AADBB7;;9/9<112>>@=./2=21
@HQ5WU:00886:01217
ACGAGTGCGTACCCATGCTCGTAGTACG
+
9;794///////858884//1/////8/
@HQ5WU:00891:01236
ACGAGTGCGTTCCCCATGTCGTAGGTACTC
+
@AACBBBBBBCBIK7><<;49887134444
@HQ5WU:00858:01260
ACGAGTGCGTTCCCCATGTCGTAGGTTAACCCA
+
>>>111>>A>?BBB9BB@@ABB>>=888+**)+
@HQ5WU:00861:01256
ACGAGTGCGTTC
+
BBABCBA?@C54
@HQ5WU:00863:01262
ACGAGTGCTTCCCCATGTCGTAGGTACTC
+
BA>=;49985999-9@BBIEDDE@A:<;B
@HQ5WU:00866:01259
ACGAGTGCGTTCCCCATGTCGTAGGTACT
+
BBA99;BBBCACCC4<9>81///.,.//,
@HQ5WU:00873:01252
ACGAGTGCGTTCCCCATGTCGTAGGTACTC
+
BBB99;CA?@5999/9@@@CC<;;<;;<AB
@HQ5WU:00876:01270
ACGAGTGCGTTCCCCATGTCGTAGGTACTC
+
CCBBBBCBCD=AAA8AAB@@@@>>5898@8
@HQ5WU:00881:01255
ATCAGACACGGACACAGCAGAACACACAG
+
CCBDAAA@BB9<9?999444884443333
@HQ5WU:00885:01261
TCTCTATGCGCTCCACATGTCTAAGGTA
+
CCCCDA;999999:<ECBCC@??5959>
@HQ5WU:00889:01253
ATATGTCTCGCTAT
+
8884444444440*
@HQ5WU:00896:01256
TGATACGTCTCCCTTCCTTAGTTACTTGCAGTGCT
+
444444444444-42424:;::9:4/,//7/,,,,
@HQ5WU:00901:00218
ACGAGTGCGTTCCCCATGTCGTAGGTACTC
+
9;@@@@BA@@5;99/9?>@CB@A@@;;<@@
@HQ5WU:00903:00220
ACGCTCGACCATGCCAGGTACAG
+
49844944464;;;24424////
@HQ5WU:00915:00225
ACGAGTGCGTTCCCCATGTCGTAGGTACTC
+
?@C<;<@>>>5999,9>999>897=?999;
@HQ5WU:00915:00226
ATATCGCGTACGGGTATGGAAGACTCTATAGA
+
9;:4449444444-499:24694444333661
@HQ5WU:00918:00230
ACGAGTGCGTTCCCCATGTCGTAGGTACTC
+
BBBBAAA@@B?CCB9BA@@@@@@?=;<9B@
@HQ5WU:00933:00238
ACGAGTGCGTTCCCCATGTCGTAGGTACTC
+
?@?@=@;<;B@CHB:CECEDC@@B<?@@@@
@HQ5WU:00947:00247
TGATACGTCTCCTCCTTAGTTATCTTGCAGT
+
;<ABBBBB><<-1/,/,///,////,//76/
@HQ5WU:00948:00246
CGTGTCGTCTTACGGCACATGGATTTTGTG
+
///49444442444244444424444,444
@HQ5WU:00913:00250
ACGAGTGCGTTCCCCATGTCGTAGGTACTC
+
AB;??@;;;C<@@A7B==@@=9;3134444
@HQ5WU:00938:00259
TCTCTATGCGCTCCACATGTCTAAGGT
+
@B>BBC<<=CDCC@CAEACDDCEBC@D
@HQ5WU:00911:00320
TACTGAGCTACCACACACAGAAAGATTGGTGCTG
+
99<AA991111,//69999888-447779<630*
@HQ5WU:00919:00331
ACGGAGGTGCGTTCCCCATGTCGTAGGTATC
+
///,//7//1BBACFE9:9;94444313988
@HQ5WU:00945:00328
ACGAGTGCGTTCCCCATGTCGTAGGTACTC
+
CBABCCA;;;2444/9@A@CCCCD@BBCBC
@HQ5WU:00901:00357
ACGAGTGCGTTCCCCATGTCGTAGGTACTC
+
=@A@@ABBAA=A@@6A@@@CCCCC?BCCCC
@HQ5WU:00904:00357
ACGAGTGCGTTCCCCATGTCGTAGGTACTC
+
??@?99;>>?5999-9@ABAAACC79<CCB
@HQ5WU:00909:00360
ACGAGTGCGTTCCCCATGTCGTAGGTACTC
+
=@:<<ACCBB>BHH:CAAABBC@@=?A@@>
@HQ5WU:00925:00373
ACGAGTGCGTTCCCCATGTCGTAGGTACTC
+
BBBBA@@BAC7;;;4<ABBCCCCC@CBBBC
@HQ5WU:00928:00374
ACGAGTGGCGTTCCCCATGTCGTAGGTACTC
+
@ABCCCC@B@A5994/9@BBBBCCB@AAACB
@HQ5WU:00902:00408
ACGAGTGCGTTCCCATGTCGTAGGTACTC
+
??A@?@??9859914@@@AA@@A>?@@@@
@HQ5WU:00912:00405
ACGAGTGCGTTCCCATGTCGTAGGTACTC
+
BCB@BBBA;;244-9>A@CCCCC>;;<@@
@HQ5WU:00913:00401
ACGAGTGCGTTCCCCATGTCGTAGGTACTC
+
9:A:;<A@CC2444,4@ACCC=<;<@A9;;
@HQ5WU:00918:00473
ACGAGTGCGTTCCCCATGTCGTAAGGTACTC
+
CCA=::11//,/77*/4444444237344=8
@HQ5WU:00914:00504
ACGAGTGCGTTCCCCATGTCGTAGGTACTC
+
4/,,,,,0220000*////6668;7;444=
@HQ5WU:00917:00512
ACGAGTGCGTTCCCCATGTCGTAGGTACTC
+
49?9999>>>9===9BABB@@@;848@@AA
@HQ5WU:00918:00518
ACGAGTGCGTTCCCCATGTCGTAGGTACTC
+
?@BBDCBB>C5999/9@ABBCC@@:<@@AA
@HQ5WU:00932:00596
ACGCGTCGTACCCATG
+
9>81/1/////6+//8
@HQ5WU:00903:00639
CGTGTCTCTAGGCACGGATTTGTGTAGA
+
44949999=AA?B=998444-/666///
@HQ5WU:00926:00620
ATATCGCCGAGGGTATGGAAGACTCTATAG
+
@?>>>9929444-4944242444339644.
@HQ5WU:00923:00738
ACGAGTGCGTTCCCCATGTCGTAGGTACTC
+
BBAB??@B@>=@@@6AABBBCCCC=@@<<<
@HQ5WU:00917:00751
ACGAGTGCGTTCCCCATGTCTTAGGTACTC
+
AAB@@ACA??5999/9@B@@AACD?ABB@@
@HQ5WU:00936:00750
ACGAGTGCGTTCCCCATGTCGTAGGTACTC
+
BBB@@ACCCC?BBB9BC99:DDBB@CBBBC
@HQ5WU:00903:00821
ACGAGTGCGTTCCCATGTCGTATGGTACTC
+
1////498>>5991444////,,,*,,,,,
@HQ5WU:00937:00846
ACGAGTGCGTTCCCCATGTCGTAGGTACTC
+
//468499AA?AAA49949444=7779494
@HQ5WU:00903:00892
ACGAGTGCATTCCCCATGTCGTAGGTACTC
+
ABABBBBCAA=@@@4?A@>@;99>489999
@HQ5WU:00936:00892
AGCACTGTAGCTGTCATTAGTTACTTG
+
ABABCCBCCC:;8?944244/,/..,.
@HQ5WU:00940:00882
TGATACGTCTCCTTCCTTAGTTACTTCAGT
+
@@@AABAAACFAC@F895999584/,////
@HQ5WU:00945:00895
ACGAGTGCGTTCCCCATGTCGTAGGTACTC
+
BBC@;;<;<<?CHHAIB@@@9998488444
@HQ5WU:00946:00871
AGCACTGTAGCTCGTCACTTAGTTA
+
;@@@@CA?>@331788?11,,,,*/
@HQ5WU:00949:00875
GACGAGTGCGTTCCCCATGTCGTAGGTACTC
+
ABBBB@@@CCB=AAA8A@@C@;998489894
@HQ5WU:00949:00888
ACGAGTGCGTTCCCCAGTCGTAGGTACTC
+
9<B@@@<<;B@BCC:DBBA@@@@>89999
@HQ5WU:00901:00925
ACGAGTGCGTTCCCCATGTCGTAGGTACTC
+
9<;BBB@@>?5999/9AAACCBBC=@@AB@
@HQ5WU:00902:00937
ACGCTCGACCATGCCCAGGTACAGGAGACTG
+
AAA>><<11,/66;;899>=89==8602,,*
@HQ5WU:00904:00904
ACGAGTGCGTTCCCCATGTCGTAGGTACTC
+
>@BBBCA>>C5999/9@BBCCCCC@@AA@C
@HQ5WU:00907:00901
ACGAGTGCGTTCCCCATGTCGTAGGTACTC
+
?BCC@AACBC@BBC:CCCBB???<=@@BBA
@HQ5WU:00908:00937
ACGAGTGCGTTCCCCATGTCGTAGGTACTC
+
@A>BBCBBBC@BBB9CDCABA<<;=@@@AA
@HQ5WU:00912:00925
ACGCTCGACCATGCCCAGGTACAGGAGA
+
4;;99;>11,1>19908=;>>:94:;48
@HQ5WU:00913:00926
ACGAGTGCGTTCCCCATGTCGTAGGTACTC
+
=@B:;<CDCBECCC9DCCCCD@?@=@@@BB
@HQ5WU:00914:00948
ACGAGTGCGTTCCCCAGTCGTAGGTACTC
+
B?ABBCC@AA?CDC:CCAAA@@@@;<;A>
@HQ5WU:00915:00926
ACGAGTGCGTTCCCCATGTCGTAGGTACTC
+
CBCAABCCCC@CCC9BACDB:9:?>:;<@>
@HQ5WU:00925:00916
ACGAGTGCGTTCCCCATGTCGTAGGTACTC
+
9;B<;=DNNG@CCC:GCCBBBA@A?>;<<B
@HQ5WU:00930:00947
ACGAGTGCGTTCCCCATGTCGTAGGTACTC
+
BBBBBBBBBA69994:B?ABB;;8489999
@HQ5WU:00935:00943
ACGAGGTGCGTTCCCCATGTCGTAGGTACTC
+
/,,,,*/////,499,4499>>>98589498
@HQ5WU:00938:00910
ACGAGTGCGTTCCCCATGTCGTATGGTTAACCAGCTTACCTAACTTCC
+
9<C<<<CCCB@BBB9B=@@BBB@@@<<;>59699447442331331.,
@HQ5WU:00938:00924
ACGAGTGCGTTCCCCATGTCGTAGGTACTC
+
9448484==A>AAB6AACCCAAAE@CCCBC
@HQ5WU:00939:00935
ATCAGACACGGACACAGCAGAACACAAC
+
988=9;;@@@=A@@BDDBB>>:>>11,0
@HQ5WU:00943:00905
ACGAGTGCGTTCCCCATGTCGTAGGTACTC
+
BB?@?@BBBB?EKKBCBBAA@AAA<;<9?>
@HQ5WU:00949:00927
TCTCTATGCGCTCCACATGTCTAAGGTAC
+
@;9=DCCCEAAAC@B9;911<11,/5///
@HQ5WU:00900:00984
TATATCAGCCTCGCCATGAATCC
+
;;CBB@A:9:8??@;;1--*,,*
@HQ5WU:00906:00998
ACGAGTGCGTTCCCCATGTCGTAGGTACTCATCACCG
+
ABB@@@B@>>5999/9@DBCD>@<90111/8371/,,
@HQ5WU:00907:00993
ACGAGTGCGTTCCCCATGTCGTAGGTACTC
+
?@B??@CCCC=A@A6AAABCCCCE@A;<<B
@HQ5WU:00910:00978
ACGAGTGCGTTCCCCATGTCGTAGGTACTC
+
@ACBCCDA??5944/9@BABBAA@BCAAAA
@HQ5WU:00910:00986
ACGAGTGCGTTCCCCATGTCGTAGGTACTC
+
9<CAAACCBC@DCC9CAAA@CCCC@CAAAD
@HQ5WU:00911:00969
ACGAGTGCGTTCCCCATGTCGTAGGTACTC
+
CCB???BBBD?ABA9CABABCCCC?ABBBD
@HQ5WU:00912:00987
ACGAGTGCGTTCCCCATGTCGTAGGTACTC
+
@@BBABC@>>2444/9AABBCCCC@C;<<B
@HQ5WU:00915:00985
ACGAGTGCGTTCCCCATGTCGTAGGTACTC
+
BCBA@@@?@@5999/441;11//634/19A
@HQ5WU:00915:00993
ACGAGTGCGTTCCCCATGTCGTAGGTACTC
+
AAB?AADBBB?BBB9B?AABCCCC@AAB@B
@HQ5WU:00916:00969
ATCAGACACGGACACAGCAGAACACAC
+
?<AA==@?A@=@ABBAAACCC@BBA>?
@HQ5WU:00916:00976
ACGAGTGCGTTCCCCATGTCGTAGGTTACTC
+
188::A;84;2444,444/////.,.36666
@HQ5WU:00917:00978
ACGAGTGCGTTCCCCATGTCGTAGGTACTC
+
998AA<<<BBCDDD:DCCDBB@;848>>>>
@HQ5WU:00917:00991
ACGAGTGCGTTCCCCATGTCGTAGGTACTC
+
==?99=AABB8<<<5<ABCCCA@@@@@@AA
@HQ5WU:00923:00978
ACGAGTGCGTTCCCCATGTCGTAGGTACTC
+
=?@ACCCCCC=@??8ABA?AC?=?=@;;<C
@HQ5WU:00923:00994
ACGAGTGCGTTCCCCATGTCGT
+
;:BBB@<11<:<<<+1/84/,,
@HQ5WU:00923:00995
ACGAGTGCGTTCCCCATGTCGTAGGTACTC
+
BBB@ABB@@@>AAA9C@@ADBBBC?B;<;@
@HQ5WU:00923:00998
ATCAGACACTCGG
+
1..///.////8,
@HQ5WU:00924:00976
ACGAGTGCGTTCCCCATGTCGTAGGTACTC
+
CCCCCCCCCB@CBB9AABCBB??@;:;<@>
@HQ5WU:00924:00984
TGATACGTCTCCCTCTTAGTT
+
9444444:4444-4442///,
@HQ5WU:00925:00966
ACGAGTGCGTTCCCCATGTCGTAGGTACTC
+
BBCDCC;;=B>ABH6><<994>>>;88498
@HQ5WU:00926:00997
ACGAGTGCGTTCCCCATGTCGTAGGTACTC
+
?B@CAA;;<C?ACE7==CCCB@A@<89999
@HQ5WU:00933:00997
ACGAGTGCGTTCCCCATGTCGTAGGTACTC
+
?@C@@ACCCC?BBA9BBEDBBBBB@C9<<B
@HQ5WU:00934:00967
ACGAGTGCGTTCCCCATGTCGT
+
AAB99<@@>@699</9BAABB<
@HQ5WU:00934:00978
ACGAGTCGTCCCATGCTCGTAGTACGTC
+
8?;94/8//1:5827/////////4444
@HQ5WU:00935:00962
ACGAGTGCGTTCCCCATGTCGTAGGTACTC
+
BCBBBBB===5999,9999@@999?@ACBA
@HQ5WU:00935:00989
ACGAGTGCGTTCCCCATGTCGTAGGTACTC
+
ABC??ACCBC?BCB9D??@EBCCC@C<<<A
@HQ5WU:00935:00997
ACGAGTGCGTTCCCCATGTCGTAGGTACTC
+
=@B?@ABA@@5999/9999@@@AA?<=<A@
@HQ5WU:00935:00999
ACGAGTGCGTTCCCCATGTCGTAGGTACTC
+
4;@;99999959@@/99>>>>898488444
@HQ5WU:00937:00957
ACGAGTGCGTTCCCCATGTCGTAGGTACTC
+
@9;:;A@>@B?BBB4><?>>1110,0//6/
@HQ5WU:00937:00987
ATATCGCGTACGGGTATGGAAGACTCTACTA
+
48944:8//////+//6;89<>>84433444
@HQ5WU:00944:00966
ACGAGTGCGTTCCCCATGTCGTAGGTACTCC
+
BBBBBC?@@CACCC9=<<<BB<<<?BBBDEA
@HQ5WU:00944:00981
ACGAGTGCGTTCCCCATGTCGTAGGTACTC
+
BBB::;CCCC@CCC8A@AAA>998489494
@HQ5WU:00900:01016
ACGAGTGCGTTCCCCATGTCGTAGGTACTC
+
9;@B;;<AAA=@@A8ACCCBBB@><7899@
@HQ5WU:00903:01040
ACGAGTGCGTTCCCCATGTCGTAGGTACTC
+
BCAA;<<@@@5999,449;9=>?>@;==@9
@HQ5WU:00905:01045
ACGAGTGCGTTCCCCATGTCGTAGGTACTC
+
@AB@?ACCCC@CCC:BABBBBBBC@B;<<C
@HQ5WU:00908:01003
ACGAGTGCGTTCCCCATGTCGTAGGTACTC
+
???BABBBAB=@AA8ACCCBBBAA?@:<;C
@HQ5WU:00912:01012
ACGAGTGCGTTCCCATGTCGTAGGTACTC
+
?@@B@9999969919>>>@AA;;7;<99A
@HQ5WU:00915:01014
TAGTATCAGCCTCGCCATGATCGAAAGG
+
?>AAA@BCBA<>>942,,,,,,,,,*,2
@HQ5WU:00915:01033
ACGAGTGCGTTCCCCATGTCGTAGGTACTC
+
@@BBBBDBAA69994;?ABBB@@@=@>>@>
@HQ5WU:00921:01006
ACGATGCGTTCCCCATGTCGTAGGTACTC
+
9<@A@?@895888/9BCCCCCCC?@;<<C
@HQ5WU:00921:01017
ATCAGACACGGACACAGCAGAACACACAGA
+
:;BC<;;BBB6<9CBBB==89698983...
@HQ5WU:00924:01024
ACGAGTGCGTTCCCCATGTCGTAGGTACTC
+
9;CCCECCBB=?==6A;;;@@@@@<:;<AA
@HQ5WU:00924:01034
TACTGAGCTACCACACACAGAAAGATTGGT
+
:9<@@99/6//,//69999444-4477777
@HQ5WU:00928:01011
ACGAGTGCGTTCCCCATGTCGT
+
=@79999;;B>ABD5<<9;;1/
@HQ5WU:00929:01018
ACGAGTGCGTTCCCCATGTCGTAGGTACTC
+
AABBAABBAB=@@@6?@@>?@998<899A>
@HQ5WU:00932:01003
ACGAGTGCGTTCCCCATGTCGTAGGTACTC
+
:<<BBBBA@@5999/9999;AAEC@C<<<@
@HQ5WU:00934:01018
ACGAGTGCGTTCCCCATGTCGTAGGTACTC
+
@@DBBCCBCCBCDCDDAA?BBB=A=A@@AC
@HQ5WU:00939:01005
ACGAGTGCGTTCCCCATGTCGTAGGTACTC
+
AABAC@@@A@599;/9BB@@@@@@=@@@@>
@HQ5WU:00940:01008
TAGTATCAGCCTCGCCATGACGAAGGTATTCC
+
A@AA@@BB996999@>A?@>>99596994242
@HQ5WU:00941:01045
ACGAGTGCGTTCCCCATGTCGTAGGTACTC
+
<BCBBBBBBC?AAA9GBBCBBBCB@@9<;B
@HQ5WU:00944:01041
ACGAGTGCGTTC
+
BBCBBBBCBB@C
@HQ5WU:00945:01018
ACGAGTGCGTTCCCCATGTCGTAGGTATC
+
9;A;;<=<=EEFKC8A91111//.,.///
@HQ5WU:00945:01034
ACGAGTGCGTTCCCCATGTCGTAGGTATC
+
?>?899994>2999,4949@BB;;78@88
@HQ5WU:00945:01044
ATATCGCGAGGGTATGGAAGACTCTATAGAA
+
=<==9;<@@BB?BA@@5969>=><73.3..,
@HQ5WU:00902:01096
TGATACGTCTCCTTCCTTAGTTACTTCA
+
:>=BBC<==CBAD8<598:11-1/77//
@HQ5WU:00903:01076
AGCACTGTAGCTGTCACTAGTTACTTGTG
+
@@@B<:::CCCBBCAA@>>>><9995444
@HQ5WU:00908:01053
ACGAGTGCGTTCCCCATGTCGTAGGTACTC
+
=@ABCCCCBCADCC8AAA<;1110,01/7/
@HQ5WU:00908:01066
ACGAGTGCGTTCCCCATGTCGTAGGTACTC
+
=@@BCBB@?@5999/9@@?AB;;8;89999
@HQ5WU:00910:01063
ACGAGTGCGTTCCCATGTCGTAGGTATC
+
,,,,,,6689244-44444444313944
@HQ5WU:00913:01086
ACGAGTGCGTTCCCCATGTCGTAGGTACTC
+
9>799999>>5999,49>>CB@@?;89999
@HQ5WU:00914:01086
ACGAGTGCGTTCCCCATGTCGTAGGTACTC
+
=@@B;;<@@?<??@/99A9;;@@?;?>>?>
@HQ5WU:00917:01059
ACGATGCGTTCCCCATGTCGTAGGTACTC
+
?@BBBBCCB@BAA9ABC@==4484899>>
@HQ5WU:00922:01072
ACGAGTGCGTTC
+
>?BB@@@@>@5;
@HQ5WU:00923:01091
AGCACTGTAGCTGTCACTAGTTACTTGTG
+
BBBFAADAKFCCC>>=81111-1/1,894
@HQ5WU:00924:01057
TAGTATCAGCCTCCGCCATGACGAAGGTATTCC
+
4494944444244244:444=9;;ADCCFEA@=
@HQ5WU:00926:01097
ACGAGTGCGTTCCCCATGTCGTAGGTACTC
+
9;;<<BABA@2444/9A><;11,0000,//
@HQ5WU:00932:01069
TGATAGTCTCCCTC
+
44444444444-44
@HQ5WU:00942:01050
ACGAGGTGCGTTC
+
9:11/,/77//,/
@HQ5WU:00942:01054
ACGAGTGCGTTCCCCATGTCGTAGGTACTC
+
==BA??@BBA?CBC:CCCBBCBA><;@>=>
@HQ5WU:00903:01141
ACGAGTGCGTTCCCCATGTCGTAGGTACTC
+
;9AB9;9;8:2444,444;9===;:;999@
@HQ5WU:00905:01149
ACGAGTGCGTTCCCCATGTCGTAGGTACTTA
+
BBBBABDBBB?CBB9CA@AABDBA<;1-(((
@HQ5WU:00910:01140
AGCACTGTAGATGTCACTAGTTACTTGT
+
BAB@ADDBCDCBCBCBAD?998;DB?@A
@HQ5WU:00919:01127
ACGAGGTGCGTTCCCCATGTCGTAGGTACTC
+
41<11,//88;;ABB8FCCBBB;>:::133>
@HQ5WU:00923:01148
ACGAGTGCGTTCCCCATGTCGTAGGTACTC
+
BB>@?BBBBC@CCC9CBCBDB;;9:=1221
@HQ5WU:00924:01142
ACGAGTGCGTTCCCCATGTCGTAGGTACTC
+
??B99;BBBF@CDC9B@@@ABCBC?:;<BC
@HQ5WU:00930:01139
ACGAGTGCGTTCCCCATGTCGTAGGTACTC
+
:<BCGCCBBB7;;94;@>@CA;;<7899>>
@HQ5WU:00939:01111
ACGAGTGCGTTCCCCATGTCGTAGGTACTC
+
9<C;;<CCCC?BBB9BAABABBCC@C<<<@
@HQ5WU:00945:01148
ACGAGTGCGTTCCCCATGTCGTAGGTACTC
+
=?>@@A@@@@5999/9DBDCABBC>BADCB
@HQ5WU:00925:01150
TACTGAGCTACCACACACAGAAAGATTGGTGCTGAC
+
9;9@@@>///656/44999888-4439913366331
@HQ5WU:00927:01164
ACGAGTGCGTCCATGTCGTAGGTACTC
+
9<BCCBCB?9;8<BDCCCBCC@B9<<B
@HQ5WU:00928:01161
ACGAGTGCGTTCCCCATGTCGTAGGTACTC
+
?@CCCCB>>>5999-9>@@9;;=;=>@@AC
@HQ5WU:00930:01158
ACGAGGTGCGTTCCCCATGTCGTAGGTACTC
+
8////,/888:ACCB9C@9;;BA@@=@;<9@
@HQ5WU:00943:01190
ACGAGTGCGTTC
+
=@BBBCBCCB=?
@HQ5WU:00948:01164
ACGAGTGCGTTCCCCATGTCGTAGGTACTC
+
9<BBBBBBBD@DCC9==BAA?9984894=4
@HQ5WU:00949:01159
ACGAGTGCGTTCCCCATGTCGTAGGTACTC
+
=@BBCBDCB=6;99/9@@>@@998589994
@HQ5WU:00907:01242
TGATACGTCTCCTTCCTTAGTTACTTCAG
+
BCAB;99@99969@B<?<>9969492444
@HQ5WU:00910:01203
ACGAGTGCGTTCCCCATGTCG
+
BBB@?@BBBB6994/99A@@>
@HQ5WU:00912:01217
ACGAGTGCGTTCCCCATGTCGTAGGTACTC
+
?@BAFACFCC?CCC8A@ABBBBA@>@AAAA
@HQ5WU:00914:01248
ACGAGTGCGTTCCCCATGTCGTAGGTACTC
+
?@CBBBBBBC@CCE9AAC@@=;::,011;:
@HQ5WU:00915:01227
ACGAGTGCGTTCCCCATGTCGTAGGTAC
+
9;B999994;8999,4499:8//.6.//
@HQ5WU:00916:01225
ACGAGTGCGTTCCCCATGTCGTAGGTACTC
+
BBBA?88811,///*/8;ABB@@?<:;<BD
@HQ5WU:00919:01244
TCTCTATGCGCTCCACTGTCTAAGGTACTG
+
9844??>@@BA@@=@ABCDCBC?B>AA;98
@HQ5WU:00922:01205
ACGAGTGCGTTCCCCATGTCGTAGGTACTC
+
>@BBBBCCCC@CCC9AAC@@=898<899>>
@HQ5WU:00935:01229
ACGAGTGCGTTCCCCATGTCGTAGGTACTC
+
1//167;;9@5999/99@44///.,.//66
@HQ5WU:00940:01203
ATCAGACACGGACACAG
+
:<DBAA@<=;>BBADDH
@HQ5WU:00946:01210
ACGAGTGCGTTCCCCATGTCGTAGGTACTC
+
:<C;;<CCCC@CDH:C?>>=@@>?<@9998
@HQ5WU:00946:01231
ACGAGTGCGTTCCCCATGCTCGTAGGTACTC
+
99899>>>>=5444,49444944449449@9
@HQ5WU:00949:01238
ACGAGTGCGTTCCCCATGTCGTAGGTACTC
+
?BBB@AAB@@5999/9AA@AA@A@;899>8
@HQ5WU:00900:01259
ACGAGTGCGTTCCCCATGTCGTAGGTACTC
+
=@B9:<CAB@8<<<4<BBBBBA@@1799C@
@HQ5WU:00902:01271
ACGAGTGCGTTCCCCATGTCGTAGGTACTC
+
>@B;:<CDCC@CCCDCAA@@>998489994
@HQ5WU:00906:01275
ACGAGTGCGTTCCCCATGTCGTAGGTACTC
+
==;@>@A@@B?BBB9CBBAA?998;899=8
@HQ5WU:00908:01269
ACGAGTGCGTTCCCCATGTCGTAGGTACTC
+
13@@DHBDBC?AAA9ABBBBC@??6:99>9
@HQ5WU:00917:01262
ACGAGTGCGTTCCCCATGTCGTAGGTACTC
+
@@>BBBB?@=5999/99B@@9947474498
@HQ5WU:00918:01253
TACTGAGCTACCACACACAGAAAGGAATG
+
@@@A@@@944424999978///+/,/5.,
@HQ5WU:00921:01268
ACGAGTGCGTTCCCCATGTCGTAGGTACTC
+
8@?@@ABCBC=AAA4<<AAAA;;8<89998
@HQ5WU:00922:01260
ACGAGTGCGTTCCCCATGTCGTAGGTACTC
+
BBBCBB?@>>5999/9@@ABBBBB>@@@@@
@HQ5WU:00929:01265
ACGAGTGCGTTCCCCATGTCGTAGGTACTC
+
BB>?@A@A@@8<<</9@@>>A998<>>999
@HQ5WU:00932:01257
TGATACGTCTCCTTCCTTAGTTACTTCAG
+
@AB9899>111-/,/56789999BA>AA:
@HQ5WU:00935:01261
ACGAGTGCGTTCCCCATGTCGTAGGTACTC
+
BBA::;CCCC?CCC8A@D==111:,11///
@HQ5WU:00939:01262
ACGAGTGCGTTCCCCATGTCGTAGGACTC
+
=>AA@ACCAC5444/9>>>?999?58994
@HQ5WU:00945:01254
ACGAGTGCGTTCCCCATGTCGTAGGTACTC
+
BCA??@CCCC=AA@8A>>?BB@@A6:<@BA
@HQ5WU:00963:00263
ACGAGTGCGTTCCCCATGTCGTAAGG
+
944489444424::,494,22,,*,*
@HQ5WU:00966:00282
GACGAGTGCGTTCCCCATGTCGTAGGTACTC
+
@?@?BBBBBBA;==9/99@ABCDBB@CDBBB
@HQ5WU:00984:00265
ACGAGTGCGTTCCCCATGTCGTAGGTACTC
+
89?>B@@9995111+11/1///43134///
@HQ5WU:00967:00340
ACGAGTGCGTTCGCCATGTCGTAGGT
+
@@ABBBCCBB>BAB7:;99>>999<9
@HQ5WU:00955:00513
ACGAGTGCGTTCCCCATGTCGTAGGTACTC
+
?@8@=<1111,/88*//44444499;449=
@HQ5WU:00956:00512
ACGAGTGCGTTCCCCATGTCGTAGGTACTC
+
>>999==>>@<@DC9DEEDCCCBA@>>@A>
@HQ5WU:00950:00880
ACGAGTGCGTTCCCCATGTCGTAGGTACTC
+
94@:9;9>>;<AAA9ABCBBGEBB?;<<BA
@HQ5WU:00951:00875
ACGAGTGCGTTCCCCATGTCGTAGGTACTC
+
BBB?BBCCBC5999/9BBCCCDBB89;BB@
@HQ5WU:00956:00878
ACGAGTGCGTTCCCCATGCGTAGGTACTC
+
?AACBDBBA?5999/9@@@>>984899DA
@HQ5WU:00957:00872
ATATCGCGTACGGTATGGAAGACTCTGATA
+
874444944444244:;2424444433322
@HQ5WU:00961:00864
TCTCTATGCGCTCCACATGTCTAAGGT
+
CCCDD@A@ACCCCACC@?>AB??>A?B
@HQ5WU:00964:00874
ACGAGTGCGTTCCCCATGTCGTAGGTACTC
+
@@99;;;99B@CCC9AA<==DCCC@DBBAC
@HQ5WU:00965:00863
ACGAGTGCGTTCCCCATGTCGTAGGTACTC
+
>@@?@@AAAC@CCC:DECDAA@@@=?BCB@
@HQ5WU:00965:00868
ACGAGTGCGTTCCCCATGTCGTAGGTACTC
+
89<BABBB@=2999/<BCCCCAA?6:99>>
@HQ5WU:00965:00875
ACGAGTGCGTTCCCCATGTCGTAGGTACTC
+
BBB???BCA;699;49ABBCCCBB?BAA@C
@HQ5WU:00965:00877
ACGAGTGCGTTCCCCATGTCGTAGGTACTC
+
?BBA@AABBA=@@@6@@@@BBA@??@A<<;
@HQ5WU:00975:00882
ACGAGTGCGTTCCCCATGTCGTAGGTACTC
+
>>;:9<<<=CACCCDFCB@@@;;;>@@@@>
@HQ5WU:00977:00880
ACGAGTGCGTTCCCCATGTCGTAGGTACTC
+
/,2,,//668,444,4@@@@@@98589494
@HQ5WU:00979:00889
ACGAGTGCGTTCCCCATGTCGTAGGTACTC
+
9;9>999>8A<ABC5><CCCCBBB@<<=A@
@HQ5WU:00984:00895
ACGAGTGCGTTCCCCATGTCGTAGGTACTC
+
94D994999=@@AA6:;<>>>>>?4394=8
@HQ5WU:00984:00899
ACGAGTGCGTTCCCCATGTCGTAGGTACTACGTACT
+
8;;121::::;BBB9B;;;CICCC?B894////,,,
@HQ5WU:00985:00892
ACGAGTGCGTTCCCCATGTCGTAGGTACTC
+
BABBCCBBBCACHH:CAAABCDCC>ABCCB
@HQ5WU:00985:00895
ACGAGTGCGTTCCCCATGTCGTAGGTACTC
+
8>C:;<BBBBACCB9C@;;9?@?><?9999
@HQ5WU:00986:00877
ACGAGTGCGTTCCCCATGTCGTAGGTACTC
+
ABA@AACCBB79994;AAABCCCC@B?@;;
@HQ5WU:00987:00882
ACGAGTGCGTTCCCCATGTCGTAGGTACTC
+
193;BCECDCADDC9D<=<BC@@@@BA@CB
@HQ5WU:00991:00892
ACGAGTGCGTTCCCCATGTCGTAGGTTACTC
+
9;;;;@>>=>5999-9?99894437774444
@HQ5WU:00994:00857
ACGAGTGCGTTCCCCATGTCGTAGGTACTC
+
=@<9;<<;9A@CBB:CACABD<;;@ABBCA
@HQ5WU:00996:00890
ACGAGTGCGTTCCCCATGTCCGTAGGTACTA
+
BB>>==889@;???/94>9>24443134/,,
@HQ5WU:00998:00898
ACGAGTGCGTTCCCCATGTCGTAGGTACT
+
AAB99;CCCC@BCDAEBCBB@>9848999
@HQ5WU:00955:00913
ACGAGTGCGTTCCCCATGTCGTAGGTACTC
+
BBBAAABBBB@BCC:CA@@BBCCA?BCCCC
@HQ5WU:00957:00905
ATATCGCGTACGGTATGGAAGACTCTGATAGAG
+
484444;444442444;2424984433336111
@HQ5WU:00960:00949
ACGAGTGCGTTC
+
4;;BBCBB@;24
@HQ5WU:00964:00906
ACGAGTGCGTTCCCCATGTCGTAGGTACTC
+
AABBBBBBCE?CCC9DAA@CCC@A=:;<<;
@HQ5WU:00965:00906
ACGAGTGCGTTCCCCATGTCGTAGGTA
+
9@A;99@9992444,4991////.,./
@HQ5WU:00968:00912
ACGAGTGCGTTCCCCATGTCGTAGGTACTC
+
?@C;:<ECCC?BBB9CCCCBBBBB????AB
@HQ5WU:00968:00913
AGCACTGTAGCTCGTACACTAGT
+
99444:@6:,,,,,,,,6/4444
@HQ5WU:00969:00944
ACGAGTGCGTTCCCCATGTCGTAGGTA
+
>@CBBBB@@>7;;;49B<:1,,,,*,,
@HQ5WU:00973:00908
ACGAGTGCGTTCCCCCATGTCGTAGGTACTC
+
@@BBBBA?::24444+9@@@ABB@C@B;<<A
@HQ5WU:00974:00948
ACGAGTGCGTTCCCCATGTCGTAGGTACTC
+
=?B99<DCCCBCCC9BABBBB?B@:?@>=>
@HQ5WU:00977:00939
ACGAGTGCGTTCCCCATGTCGTAGGTACTC
+
>@AB=A<99>;??>4@>>9999974749=4
@HQ5WU:00978:00930
CGTGTCTCTAGGCACAGGATTTGTGTAG
+
ABBBBDBBDCB>BA?:@>99909@A@@A
@HQ5WU:00978:00942
CGTGTCTCTAGGCACAGGATTTTGTGTAGAGG
+
BDCCCDCDEEC@BAA<954:@@/911/6////
@HQ5WU:00979:00941
ACGAGTGCGTTCCCCATGTCGTAGGTACTC
+
?@B@@AACCC@BCC9BACA?@A@@;:;<AB
@HQ5WU:00980:00910
ATATCGCGAGGGTATGGAAGACTCTATAG
+
AA:;;DCA@AEAHABB8969BBD@@??>7
@HQ5WU:00980:00919
ACGAGTGCGTTCCCCATGTCGTAGGTACTC
+
@A?@@ABBBB8<<<4<BD@@@@>?489<@>
@HQ5WU:00980:00938
ACGAGTGCGTTCCCCATGTCGTAGGT
+
4;BD<<<A?>;999,999@>-,,,*,
@HQ5WU:00990:00938
ACGAGTGCGTTCCCCATGTCGTAGGTACTC
+
>@CB;<<DDDABDC:F<<;CCDBB?ABBBA
@HQ5WU:00991:00901
TCTCTATGCGCTCCACATGTCTAAGGTA
+
BBBBDBBAABCBB>CBCBB944959699
@HQ5WU:00991:00927
ATATCGCGAGGGTATGGAAGACTCTA
+
4899>>:11/E82222*/,///..76
@HQ5WU:00959:00975
TGATACGTCTCCTCCTAGTTACTCA
+
989@9899=;<-1/,,,,,*///4/
@HQ5WU:00959:00999
ACGAGTGCGTTCCCCATGTCGTAGGTAC
+
99@;;;@A?>=@==1;<AA@BB9;7;>>
@HQ5WU:00960:00993
ACGAGTGCGTTCCCCATGTCGTAGGACTC
+
?@C@?AC@>>5999/9@ABCDBBA?ABCB
@HQ5WU:00962:00970
ACGAGTGCGTTCCCCATGTCGTAGGTACTC
+
@@B@@ACB@C5999/9>>@BBBCC@C;<<C
@HQ5WU:00964:00982
ACGAGTGCGTTCCCCATGTCGTAGGTACTC
+
49>;<<DBBB=AAA6AAABCCDCC@BBBBA
@HQ5WU:00966:00979
ACGAGTGCGTTCCCCATGTCGTAGGTACTC
+
AA>;;<CBA@8;<;/9A@>>>9984899@9
@HQ5WU:00968:00959
ACGAGTGCGTTCCCCATGTCGTAGGTACTC
+
BBABAAB?@A@CDC9A@@999998484444
@HQ5WU:00970:00950
ACGAGTGCGTTCCCATGTCGTAAGGT
+
<:A4499449511,1//,,,,/,.,.
@HQ5WU:00971:00950
ATCAGACACGGACACAGCAGAACACAC
+
@?BB??@BBB?BBBBBBCCBB?BCB?B
@HQ5WU:00975:00990
ACGAGTGCGTTCCCCATGTCGTAGGTACTC
+
9;?;;<BBCC@CCC:CCBBBBBA@>@@@@@
@HQ5WU:00979:00971
ACGAGTGCGTTCCCCATGTCGTAGGTACTC
+
BBB@??BBBC@CCC9CA@@>C99843444=
@HQ5WU:00984:00995
ACGAGTGCGTTCCCCATGTCGTAGGTACTC
+
@@C@@AACBB=A@@6A@@?BCCCC@D;<<B
@HQ5WU:00987:00963
TCTCTATGCGCTCCCACATGTCTGAAGGTAC
+
/////444944444-4447811///,/,/76
@HQ5WU:00988:00997
ACGAGTGCGTTCCCCATGTCGTAGGTACTT
+
9;D@@>99995444,49DBCCA@?<89995
@HQ5WU:00991:00967
ACGAGTGCGTTCCCCATGTCGAGGTACTC
+
>@C<;>CCCC?CCC:CEA==B996;AA>B
@HQ5WU:00991:00975
ACGAGTGCGTTCCCCATGTCGTAGGTACTC
+
?@B@?@BBBCCCCC8=<<CBBBBC=;<=DB
@HQ5WU:00952:01025
ACGAGTGGTCCCCATGTCGTAGGTACTC
+
?>?@>=>;9999/9>B@BEBBB@=<=DC
@HQ5WU:00958:01003
AAGCACGGAAGGGTTGGCCGGTTTTCCCCCCCCAATTGGTTCCGGTTAAGGGGTTAACCTTCCAATTCC
+
424489=;9299-424246:BCCC14444444$424782813<?<>17116626042314999<>?210
@HQ5WU:00959:01020
TCTCTATGCGCTCCACATGTCTAAGGT
+
BBCBBBAAACBBB@C?@?CCBCB@C@A
@HQ5WU:00960:01018
ACGAGTGCGTTCCCCATGTCGTAGGTACTC
+
9<CB9;<C@>;>>?49999@@@A?=?@@99
@HQ5WU:00961:01010
ACGAGTGCGTTCCCCATGTCGTAGGTACTC
+
BBCBBBCCCC=AA@8ACBBBCA@@BAAAAC
@HQ5WU:00961:01016
ACGAGTGCGTTCCCCATGTCGTAATTGTTAACCAAGCCTTAACCGTTAACCG
+
:;@;99??995999,4;4449442424314:;246949:9=<=746,,*,00
@HQ5WU:00961:01020
ACGAGTGCGTTCCCCATGTCGTAGGTACTC
+
BBC@ABCCBB?CDD9AAC@@@A?>=8<<<A
@HQ5WU:00962:01007
ACGAGTGCGTTCCCCATGTCGAGTGAACTC
+
B??@BA<;;B>AAB9D>>?@11///.,//.
@HQ5WU:00967:01048
ACGAGTGCGTTCCCCATGTCGTAGGTACTC
+
CCBBBBBCCC?CCE:DCCDBBBBB@CEECC
@HQ5WU:00970:01041
TCTCTATGGCGCTCCCACATGTCTGAAGGTACT
+
4444444421////8+//994444442424444
@HQ5WU:00971:01026
ACGAGTGCGTTCCCCATGTCGTAGGTACTC
+
?@BAAACCBB9;;;4;@@@CC@@@?B;==C
@HQ5WU:00975:01006
ACGAGTGCGTTCCCCATGTCGTAGGTACTC
+
BAABBBBBBB@BKH9EBBBBC@@?>;<999
@HQ5WU:00975:01035
ACGAGTGCGTTCCCGATGTCGTAGGTACTC
+
9;;;998889244-44:444444/,.////
@HQ5WU:00977:01001
ACGAGTGCGTTCCCCATGTCGTAGGTACTC
+
9;B;;<<<<C@EDC9BAAACCBBA@;<<BA
@HQ5WU:00979:01017
ACGAGTGCGTTCCCCATGTCGTAGGTACTC
+
BBC::;CCBC@BBC:CC@A@CGCC?B<=<;
@HQ5WU:00985:01016
ACGAGTGCGTTCCCCATGTCGTAGGTACTC
+
843444;98>5999,444/7///.,.6///
@HQ5WU:00987:01034
ACGAGGTGCGTTCCCCATGTCGTAGGTACTC
+
1/.//,494442444,49999;4431399:6
@HQ5WU:00988:01044
ACGAGTGCGTTCCCCATGTCGTAGGTACTC
+
BBCBAACBCC?BBB9CBCDBBBBBBB:<<D
@HQ5WU:00989:01023
ACGAGTGCGTTCCCCATGTCGTAGGTACTC
+
8?A;9<ACCCDCCC9CBA@B@@@?=?@BBB
@HQ5WU:00989:01035
ACGAGTGCGTTCCCCATGTCGTAGGTACTC
+
CBB??@CHCC@BDC:ECBBABBBB@B?AAB
@HQ5WU:00989:01046
ACGAGTGCGTTCCCCATGTCGTAGGTACTC
+
>@B9:<CCNE@CCC:CB?8688/.,0111<
@HQ5WU:00991:01005
ACGAGTGCGTTCCCCATGTCGTAGGTACTC
+
49@994444;89992444994>AB?;<<CB
@HQ5WU:00992:01019
ACGAGTGCGTTCCCCATGTCGTAGGTACTC
+
:;;C@999>>6999/994984443139944
@HQ5WU:00993:01037
ACGAGTGCGTTCCCCATGTCGTAGGTACTC
+
>@CB?@ADCC@BDD:DA@@@>998489894
@HQ5WU:00994:01026
TCTCTATGCGCTCCACATGTCTAAGGTA
+
@;99:ACCD>:;B=9994999//,/,//
@HQ5WU:00996:01030
ACGAGTGCGTTCCCCATGTCGTAGTACTC
+
>BCCCCBCCCACCC9BBCA@@;9889994
@HQ5WU:00954:01063
ACGAGTGCGTTCCCCATGTCGTAGGTACTC
+
BBA??ABCCC@CDD8AABB=@==>;899>>
@HQ5WU:00967:01057
ACGAGTGCGTTCCCCATGTCGTAGGTACTC
+
>@B@AACHBA6;994;@@@CDDBC?B;<<C
@HQ5WU:00971:01071
ACGAGTGCGTTCCCCATGTCGTAGGTACTC
+
CBBBBBBBCC@CCC9BACBDBBB@<:9999
@HQ5WU:00980:01063
ACGAGTGCGTTCCCCATGTCG
+
BBA?@ACCBD@DCD:DCCBBB
@HQ5WU:00987:01084
TGATACGTCTCC
+
//6/44444<=,
@HQ5WU:00988:01084
ACGAGTGCGTTCCCCATGTCGTAGGTACTC
+
BBBBBBBCBA=???6A?@@BBBBC@C9;;C
@HQ5WU:00988:01085
ACGAGTGCGTTCCCCATGTCGTAGGTACTC
+
BBB???DCB>=???8ABBDBBBBA@B@A@B
@HQ5WU:00992:01082
ACGAGTGCGTTCCCCATGTCGTAGGTACTC
+
BBBBAABBBB?BAA9ABDBBBBCC@B:;;B
@HQ5WU:00994:01093
ACGAGTGCGTTCCCCATGTCGTAGGTACTC
+
??@BBCC@@@5999,9:@>CCBB@?<<9><
@HQ5WU:00996:01056
TGATACGTCTCCTTCCTTAGTTACTTCA
+
948:;>@><<<-1,/,/56682444244
@HQ5WU:00997:01089
ACGAGTGCGTTCCCCATGTCGTAGGTACTC
+
BBBBBB?=;;2444/9@@ACDCCC@99;@>
@HQ5WU:00955:01116
AACGAGGTGCGTTCCCCATGTCGTAGGTACTG
+
1,,2,,*///6659==6=@;>>A;97998494
@HQ5WU:00967:01109
ACGAGTGCGTTCCCCATGTCGTAGGTACTC
+
:;B??ACA;;5499/9>>>AAAAD?B<<9>
@HQ5WU:00974:01140
ACGAGTGCGTTCCCCATGTCGTAGGTACTC
+
?@?@?CDCBB6999/9ACABB;;;489<@>
@HQ5WU:00986:01127
ACGAGTGCGTTCCCATGTCG
+
==7999998>59914;;888
@HQ5WU:00996:01107
TCTCTATGCGCTCCACATGTCTAAGGTA
+
444/77///:669;9AB>9999A59594
@HQ5WU:00953:01156
ACGAGTGCGTTCCCCATGTCGTAGGTACTTC
+
CCCBBBC@>>5999/9>A@BA=:4,01//,/
@HQ5WU:00956:01198
ACGAGTGCGTTCCCCATGTCGTAGGTACTC
+
=@@BBBABAC@CCB:DDCA@@998<89994
@HQ5WU:00974:01158
TCTCTATGCGCTCCACATGTCTAAGGT
+
=;<<GEFEB@CBB@CGA@=??9959>9
@HQ5WU:00974:01170
ACGAGTGCGTTCCCCATGTCGTAGGTACTC
+
BBBBAACBA=2444/9AC>>;;98<899>9
@HQ5WU:00978:01185
TCTCTATGCGCTCCACATGTCTAAGGTA
+
B;<<@@;;=BCAB89999<1111,/,//
@HQ5WU:00980:01193
ACGAGTGCGTTCCCCATGTCGTAGGTACTC
+
??A??@@CBB?AAA/99@>>9983134444
@HQ5WU:00981:01176
ACGAGTGCGTTCCCCATGTCGTAGGTACTC
+
BB?@@BCCCC>BBB9BAD@@@@A?<89999
@HQ5WU:00981:01194
TCTCTATGCGCTCCACATGTCTAAGGT
+
@@@ABCDCCCDCB;:=A@AAA9969<9
@HQ5WU:00982:01188
ACGAGTGCGTTCCCCATGTCGTAGGTACTC
+
=?B;9<CCCC@CCC8AAB@@>9985898>4
@HQ5WU:00984:01177
ACGAGTGCGTTCCCCATGTCGTAGGTACTC
+
BBC99;CCCC?CBB9BBBABBBBA>;<<B@
@HQ5WU:00994:01172
ACGAGTGCGTTCCCCATGTCGTAGGTACTC
+
@@ACCCBCCEBCDD9AAA@@>>>>4899A@
@HQ5WU:00950:01219
ACGAGTGCGTTCCCCATGTCGTAGGTACTC
+
>@<@@ACBBCDCEC7=<BBBBBBA?@@@@>
@HQ5WU:00963:01226
ACGAGTGCGTTCCCCATGTCGTAGGTACTC
+
9:C@@AEBBB=@@@4??>>>?998<899>>
@HQ5WU:00964:01245
ACGAGTGCGTTCCCCATGTCGTAGGTACTC
+
=@?;;<BAA@=AAA8AA@@CB@@?>;;<BB
@HQ5WU:00965:01224
ACCGAGTGCGTTCCCCTATGTCGATGATGTACTC
+
/1,.611486?:<@@+//62////////..//99
@HQ5WU:00965:01239
ACGAGTGCGTTCCCCATGTCGTAGGTACTC
+
A@@BBBA?>?5999/9@A@AA>?>5898@9
@HQ5WU:00970:01208
ACGAGTGCGTTCCCCATGTCGTAGGTACTC
+
?@BBBBBBBA6994-9@@ACB@@?<:9<A@
@HQ5WU:00974:01222
ACGAGTGACGTTCCCCATGTCGTAGGTACTCATCA
+
9;>999<;9;A?ACB9BECDB@8=>489999:4.*
@HQ5WU:00975:01220
ACGAGTGCGTTCCCCATGTCGTAGGTACTC
+
BBBBBBBBCIBCCC9ECBCBB;;8489999
@HQ5WU:00981:01211
ATCAGACACGGACACAGCAGAACACACAG
+
A<9:9@@AAB:<=CDCAA@@?<>>9880.
@HQ5WU:00992:01215
ACGATGCGTTCCCCATGTCGTAGGTAC
+
AAB@@@CAA<?>>/99@>>1///,.//
@HQ5WU:00992:01227
ACGAGTGCGTTCCCCATGTCGTAGGTACTC
+
@AABBBBBCA6449-9>@AAA998589/,,
@HQ5WU:00996:01244
ACGAGTGCGTTCCCCATGTCGTAGGTACTC
+
?@B??@AABHBHDC8BACA>>9986899>8
@HQ5WU:00999:01240
ACGGAGTGCGTTCCCCATGTCGTAGGTACTC
+
/18+,,,,,78:A;;6ABBB@;898;899@?
@HQ5WU:00958:01272
ACGAGTGCGTTCCCCATGTCGTAGGTACTC
+
=BBBAB@>>@5999/9@AACCA@@?<@@A@
@HQ5WU:00968:01258
ACGAGTGCGTTCCCCATGTCGTAGGTAC
+
BBBAAACCCCACCC4;99986//.,.//
@HQ5WU:00995:01265
ACGAGTGCGTTCCCCATGTCGTAGGTACTC
+
=BA@@AACCC>BBB8A@@@@@9;8;899>8
@HQ5WU:01007:00272
TGATACGTCTCCTTCCTTAGTTACTTCAGT
+
448A;;;B@@@696959?ABC?CCDBGB=<
@HQ5WU:01014:00285
TGATACGTCTCCCTTCCTTAGTTACTTGCAGTG
+
:9@99994444;:;@D8656//,/62*,/////
@HQ5WU:01015:00292
ACGAGTGCGTTCCCCATGTCGTAGGTACTC
+
AA>?>@BBBDACDC:FCCCB;;;A<?@ABA
@HQ5WU:01031:00849
ACGAGTGCGTTCCCCATGTCGTAGGTACTC
+
??:;/,-8--*,,,*//;BB@@??;899>@
@HQ5WU:01041:00832
ACGAGTGCGTTCCCATGTCGTAGGTACTC
+
=:8;@@999@599144=989893488494
@HQ5WU:01000:00880
ACGAGTGCGTTCCCCATGTCGTAGGTACTC
+
?BBBBBBCCC=@@@6AAABCCCCC@@<=<B
@HQ5WU:01001:00877
ACGAGTGCGTTCCCCATGTCGTAGGTACTC
+
>@B@?ACCCC=A@@6A@@=BBBBB@A;<<A
@HQ5WU:01012:00858
ACGAGTGCGTTCCCCATGTCGTAGGTACTC
+
BBB??@CCCCBCDC:DCCBCCABA@BBC@A
@HQ5WU:01016:00887
ACGAGTGCTCCCCATGTCGTAGGTACTC
+
BBB@>==>7888/9@@>AA>><>;<999
@HQ5WU:01021:00871
ACGAGTGCGTTCCCCATGTCGTAGGTACTC
+
==?@??@@A>5999/9>AABBAA@<899>9
@HQ5WU:01024:00863
ACGAGTGCGTTCCCCATGTCGTAGGTACTC
+
BB9;;BCBCEBDCC9D@@@B=;;?>899@?
@HQ5WU:01025:00863
ACGAGTGCGTTCCCCATGTCGTAGGTACTC
+
BBBBBBBBDC@CCC5<<999>993134444
@HQ5WU:01029:00886
ACGAGTGCGTTCCCCATGTCGTAGGTA
+
BBDB@A<<;B=@@A8CCCCCCCCCA8;
@HQ5WU:01030:00859
ACGAGTGCGTTCCCCATGTCGTAGGTACTC
+
:>8;;<994;5999,44444=?@;=@999;
@HQ5WU:01033:00859
ACGAGTGCGTTCCCCATGT
+
>@B9999118,///*//8/
@HQ5WU:01035:00886
ACGAGTGCGTACCCATGCATCGTAGTACG
+
9>7944444444;6:8,,,,,,,,,//74
@HQ5WU:01036:00868
ACGAGTGCGTTCCCCATGTCGTAGGTACTC
+
>@?B9:;BBCACDC9CCCB@@998<899A>
@HQ5WU:01038:00893
ACGAGTGCGTTCCCCATGTCGTAGGTACTC
+
4989>988986499,449884443134444
@HQ5WU:01040:00880
ACGAGTGCGTTCCCCATTGTCGTAGGTACTC
+
9;A;;<BBBC?CIK8FA<<<A@@A?=?@<<9
@HQ5WU:01049:00886
ACGAGTGCGTTCCCCATGTCGTAGGTACTC
+
@@D@@AACDC@CIH6A@>999993134444
@HQ5WU:01002:00932
ACGAGTGCGTTCCCATGTCGTAGGTACTC
+
??BAAB@>>>54909999@BBAC@C<<<<
@HQ5WU:01004:00919
TCTACTATGCGC
+
-,,,,,,/66//
@HQ5WU:01005:00935
ACGAGTGCGTTCCCCATGTCGTAGGTACTC
+
?@B@@A@@@@5999,4?@@ACCCC@@@ACC
@HQ5WU:01008:00933
TCTCTATGCGCTCCCACATGTCTAAGGTAC
+
944/66///6//44-44444=994242449
@HQ5WU:01009:00930
ACGAGTGCGTTCCCCATGTCGTAGGTACTC
+
==>??@A@@@5999/9??>@G@@?<:;<BB
@HQ5WU:01009:00937
ACGAGTGCGTTCCCCATGTCGTAGGTACTC
+
8>9;;AAAAA=@@@8ABABB@@@@=;;<BC
@HQ5WU:01010:00919
ACGAGTGCGTTCCCCATGTCGTAGGTACTC
+
=??@BBB@@@5999/9>>>@@@A?589<<9
@HQ5WU:01011:00910
ACGAGTGCGTTCCCCATGTCGTAGGTACTC
+
=@?;;<>>>@5999,4@@@ACAA@=:;9@>
@HQ5WU:01015:00947
ACGAGTGCGTTCCCCATGTCGTAGGTACTTC
+
===A?@@BAA>BBB8AACCCCBBCBDAAABB
@HQ5WU:01018:00938
ACGAGTGCGTTCCCCATGTCGTAGGTACTC
+
;ACCBBBC@C2944,4?;?CHBBA=@@>>?
@HQ5WU:01020:00947
ACGAGTGCGTTCCCCATGTCGTAGGTACTC
+
AA?;99>A;<:<CC5<<>?>991.,./,,,
@HQ5WU:01021:00934
ACGAGTGCGTTCCCCATGTCTAGGTACTC
+
AAB@???BBC@DCC:DDCBBCCCAC<?<C
@HQ5WU:01026:00910
ACGAGTGCGTTCCCCATGTCGTAGGTACTC
+
=??@>@@>>>5999/99>>A;;;8;899<;
@HQ5WU:01027:00924
ACGAGTGCGTTCCCCATGTCGTAGGTACTC
+
==@@AACCBB=@@@6A@@@CCCBA?@@ACB
@HQ5WU:01030:00908
TGATACGGTCTCCTTCCTTAGTTACTTCA
+
;99444989999>@>??B@BAA=@;;8<<
@HQ5WU:01030:00918
ACGAGTGCGTTCCCCATGTCGTAGGTACTC
+
AACBBBBCCC@CCC:FCJA@@9985899>8
@HQ5WU:01030:00930
ACGAGTGCGTTCCCCATGTCGTAGGTACTC
+
9998;@@@@B5;99/9>>>?>>>@;899>>
@HQ5WU:01031:00918
ACGAGTGCGTTCCCCATGTCGTAGGTACTC
+
=?B@AACCA@5999/9?>@BBB@B??@@BA
@HQ5WU:01032:00942
ACGAGTGCGTTCCCCATGTCGTAGGTACTC
+
<<C;;<@@@A>ABB/99>?>9993134444
@HQ5WU:01033:00902
ACGAGTGCGTTCCCCATGTCGTAGGTACTC
+
>@B@?@ABBE@CCC:CCCBBDA=@>A;<<A
@HQ5WU:01033:00914
ACGAGTGCGTTCCCCATGTCGTAGGTACTC
+
>@ABBCBBBCBDCC9:<CBBAAA>7899A9
@HQ5WU:01033:00919
ACGAGTGCGTTCCCCATGTCGTAGGTACTC
+
?BB@?@BC>>5999,4@C@DAB=>=;122>
@HQ5WU:01034:00908
ACGAGTGCGTTCCCCATGTCGTAGGTACTC
+
BBCBABBABC>BBB9CCDBBBB?;:799>>
@HQ5WU:01035:00903
ACGAGTGCGTTCCCCATGTCGTAGGTACTC
+
889;;9@@A@5999/9B999@?>?=8<9@@
@HQ5WU:01035:00917
ACGAGTGCGTTCCCCATGTCGTAGGTACTC
+
???@ABBBCCACCD:DCCBBBB995:BCCB
@HQ5WU:01036:00907
ACGAGTGCGTTCCCCATGTCGTAGGTACTC
+
:><;;<>>>@5999,4AB@AC@@?>;<<<9
@HQ5WU:01043:00910
ACGAGTGCGTCCCATGTCGTAGGTATC
+
BBBBBBBBA>>A?DAABBBCBC?ABB@
@HQ5WU:01043:00943
ACGAGTGCGTTCCCCATGTCGTAGGTACTC
+
BABBBBCB==2444-9>>@AB@@@?:;<@>
@HQ5WU:01045:00900
ACGAGTGCGTTCCCCATGTCGTAGGTACTC
+
@@CBBDBB@;2444/9?@@@DCCCAC;<;B
@HQ5WU:01049:00925
ACGAGTGCGTTCCCCATGTCGTAGGTACTC
+
BBBBCDCCCC?BBB-99?999443134499
@HQ5WU:01049:00936
ACGAGTGCGTTCCCCATGTCGTAGGTACTC
+
/6789;BAAA?AAA6A@CCCCCCB@B<<<C
@HQ5WU:01001:00962
TCTCTATGCGCTCCACATGTCTAAGGT
+
@@<:111:>CAAA7;<<9@@B995424
@HQ5WU:01001:00986
ACGAGTGCGTTCCCCATGTCGTAGGTACTC
+
49?@@B@>>>6999-9@@?AB@@?=@@ABB
@HQ5WU:01006:00984
ACGAGTGCGTTCCCCATGTCGTAGGTACTC
+
9984===BGF@CCIBDB=<;;1/44.//,,
@HQ5WU:01008:00968
ACGAGTGCGTTCCCCATGTCGTAGGTACTC
+
AACBBBB?@>5;99/9>@@BBCDC=@<==<
@HQ5WU:01009:00997
ACGAGTGCGTTCCCCATGTCGTAGGTACTC
+
49B999;>>98=9929999A211>;11//6
@HQ5WU:01010:00960
TCTCTATGCGCTCCACATGTCTAAGGT
+
CFDCDBBCBDD997;B@>A=;?95959
@HQ5WU:01012:00950
TACTGAGCTACACACACAGAAAGATTGGTGCTG
+
@>AAB>@1111/67??ABBBC999<:;77..,,
@HQ5WU:01012:00953
ACGAGTGCGTTCCCCATGTCGTAGGTACTC
+
;>A:;<<@>>8=99,94AB99;93139=BB
@HQ5WU:01012:00985
ACGAGTGCGTTCCCCATGTCGTAGGTACTC
+
?@BB9;<CCC?BBB5<<BBCBBBB?@@AA@
@HQ5WU:01014:00991
ACGAGTGCGTTCCCATGTCGTAATGGTT
+
49A;;<A@@@>A@1911--,222,,*,2
@HQ5WU:01024:00978
ACGAGTGCTTCCCCATGTCGTAGGTACTC
+
@ACCCBB@>54994;?@AB;99>599994
@HQ5WU:01024:00996
ACGAGTGCGTTCCCCATGTCGTAGGTACTC
+
==>99;@AAB>BAA7BBB@BCC@@=@<<<B
@HQ5WU:01025:00952
ACGAGTGCGTTCCCCATGTCGTAGGTACTC
+
49:999@@>?<>@A7GBA@@@;;;<89998
@HQ5WU:01027:00970
ACGAGTGCGTTCCCCATGTCGTAGGTACTC
+
?@C@@ABBBA?AAA4A>>>@<998<89894
@HQ5WU:01029:00968
ACGAGTGCGTTCCCCATGTCGTAGGTACTC
+
4;ADA@ACCC@DDD9=<CBBBA@A<89999
@HQ5WU:01034:00977
ACGAGTGCGTTCCCCATGTCGTAGGTACTC
+
ABA@?AABBB=AAA9ACFBBBBCB?>AACC
@HQ5WU:01036:00965
ACGAGTGCGTTCCCCATGTCGTAGGTACTC
+
ABBB@?ACAC5;9;49@AACC@@@?:;<CB
@HQ5WU:01047:00966
ACGCTCGACATGCCCAGGTACAGGAGACTGA
+
44384449999444-4=9;;B99699====:
@HQ5WU:01048:00963
TACTGAGCTACACACACAGAAAG
+
894;>99<>>>>@<<11---80-
@HQ5WU:01001:01030
ACGAGTGCGTTCCCCATGTCGTAGGTACTC
+
??<AAAB@CC5499/9AADCCAA@@?@@BA
@HQ5WU:01012:01047
ACGAGTGCGTTCCCCATGTCGTAGGTACTC
+
<97899488>5999/9=>>?9997434444
@HQ5WU:01013:01033
AGCACTGTAGCTGTCACTAGTTACT
+
BBB<;<ICCCBA>9;981///,///
@HQ5WU:01024:01032
ACGAGTGCGTTCCCCATGTCGTAGGTACTC
+
9:B:;<BA@@5999/9?@@CCCCC@A?A@C
@HQ5WU:01030:01002
ACGAGTGCGTTCCCCATGTCGTAGGTACTC
+
9<CA@ADCCB=A@@6AAABBCBBB?@@@BB
@HQ5WU:01033:01047
ACGAGTGCGTTCCCCATGTCGTAGGTACTC
+
==>@@@@>?@;?>>4@>@ACAA@@@;<<A?
@HQ5WU:01042:01014
ACGAGTGCGTTCCCCATGTCGTAGGTACTC
+
=@CBBBBBBCFDDC9AAC<;9998489498
@HQ5WU:01002:01066
ACGAGTGCGTTCCCCATGTCGTAGGTACTC
+
9<B<<<CCCC?BBB9BAAABBBBA=A<<<C
@HQ5WU:01006:01050
ACGAGTGCGTTCCCCATGTCGTAGGTACTC
+
BBBBCDA=>C5999/9?>@@ABBB?ABBCC
@HQ5WU:01006:01078
ACGAGTGCGTTCCCCATGTCGTAGGTACTC
+
BBB99;CB??5999/9@@CCCBCC@B@??C
@HQ5WU:01007:01073
ACGAGTGCGTTCCCCATGTCGTAGGTACTC
+
ABB@AACDCCABCC:D@??BAA??>BBBB@
@HQ5WU:01012:01067
ACGAGTGCGTTCCCCATGTCGTAGGTACTC
+
9<CBBBBCBC79994;@@?CCCCC@B?@?C
@HQ5WU:01014:01067
ACGAGTGCGTTCCCCATGTCGTAGGTATC
+
@@B?@ADC@;5444/9AABDCCCC@BABB
@HQ5WU:01020:01066
ACGAGTGCGTTCCCCATGTCGTAGGTACTC
+
AAB::@DGBC@CEC9DBA@=111:,0111/
@HQ5WU:01021:01081
ACGAGTGCGTTCCCCATGTCGTAGGTACTC
+
??B99;DCB@=?@@6A>ABBCCCC@B:>;C
@HQ5WU:01026:01067
ACGAGTGCGTTCCCCATGTCGTAGGTACTC
+
9;A@@BAAADBCBB8FCCDC@==<479999
@HQ5WU:01026:01077
ACGAGTGCGTTCCCCATGTCGTAGGTACTC
+
BBA9:<DCCC=AAA8ABCBAABA@<>>@@A
@HQ5WU:01028:01060
ACGAGGTGCGTTCCCCATGTCGTAGGTACTC
+
9;B@@=ABA>@599;/9@A@@@@@?;?>>>?
@HQ5WU:01030:01054
ACGAGTGCGTTCCCCATGTCGTAGGTACTC
+
?@B@@ACCCB89994;9A@BDCBB@CBBBD
@HQ5WU:01030:01076
ACGTGCGTTCCCCATGTCGTAGGTACTC
+
@?BBBBBC?AAA9AAA>?@>==<:;9@>
@HQ5WU:01033:01077
ACGAGTGCGTTCCCCATGTCGTAGGTACTC
+
BBBBBBBCBB>AAA9ABB???==<7<>999
@HQ5WU:01047:01063
ACGAGTGCGTTCCCCATGTCGTAGGTACTC
+
==@??AA@ADAFCC:DCB@@@>@?;899B9
@HQ5WU:01049:01052
ATCAGACACGGACACAGCAGAACACAC
+
4;;9>>>944249444:998>;99114
@HQ5WU:01002:01127
ACGAGTGCGTTC
+
9;C;;<CCCC@B
@HQ5WU:01011:01130
ACGAGTGCGTTCCCCATGTCGTAGGTACT
+
>@ABBB@@@@;@@A8ACCCCCB@@7349>
@HQ5WU:01014:01119
ACGAGTGCGTTC
+
??B99<DCCB9;
@HQ5WU:01019:01127
ACGAGTGCGTTCCCCATGTCGTAGGTACTC
+
=@A@;;<A><:;;;+1//<118971784@>
@HQ5WU:01030:01129
ACGAGTGCGTTCCCCATGTCGTAGGTACTC
+
98748===::6999/99>>>;//.,.////
@HQ5WU:01033:01120
ACGAGTGCGTTCCCCATGATCGTAG
+
443444449:2444,4444/6////
@HQ5WU:01000:01191
ATCAGACACGGACACAGCAGAACACACA
+
=>AB@@@@@=699@@@BA<<<?BB@@??
@HQ5WU:01004:01183
ACGAGTGCGTTCCCCATGTCGTAGGTACTC
+
BABBBBBBBB=@@@6A@B>@@998<899>>
@HQ5WU:01005:01180
ACGAGTGCGTTCCCCATGTCGTAGGTACTC
+
BBB@@ACCBA>BBB9BBBBBBBBD@B?AAD
@HQ5WU:01008:01163
ACGAGTGCGTTCCCCATGTCGTAGGTACTC
+
BDABAABBCC===A9ABBBBCBAB7:;AB@
@HQ5WU:01008:01187
ACGAGTGCGTTCCCCATGTCGTAGGTACTC
+
CC>@A?BB@A=AIH9AACBBBB@@;?@@@@
@HQ5WU:01011:01199
ACGAGTGCGTTCCCCATGTCGTAGGTACTC
+
?BBBBBB>??5999/9@@@AB@A?<89999
@HQ5WU:01014:01190
ACGAGTGCGTTCCCCATGTCGTAGGTACTC
+
@@@BCCHCCC?AAA9?=B@@@>>>58949>
@HQ5WU:01016:01152
ACGAGTGCGTTCCCCATGTCGTAGGTACTC
+
1//67:9=8@5999/9?CBB@@@?<89999
@HQ5WU:01017:01162
ACGAGTGCGTTCCCCATGTCGTAGGTACTC
+
BBC@@@BC@@=@AA7B@@?ECCCC@C<<<@
@HQ5WU:01001:01247
ACGAGTGCTTCCCCATGTCGTAGGTACTC
+
?@CCEB<;:;>>>4>>@@A?999599499
@HQ5WU:01004:01203
ACGAGTGCGTTCCCCATGTCGTAGGTACTC
+
8?A;9<@@@@5999,9>>>ACAAB;:9<@@
@HQ5WU:01004:01238
ACGAGTGCGTTCCCCATGTCGTAGGTACTC
+
AB>@?B;89@5999/9ACABB;<<>;99@>
@HQ5WU:01027:01268
ACGAGTGCGTTCCCCATGTCGTAGGTACTC
+
9>::<ACBAC?ABB9BBAABCB@A=:;<@A
@HQ5WU:01072:00398
ACGAGTGCGTTCCCCATGTCGTAGGTACTC
+
??BCBB@@@A5999/9>B@@@BBB7;<9>>
@HQ5WU:01069:00707
ACGAGTGCGTTCCCCATGTCGTAGGTAA
+
@?>9;9994;8=99,4444444/.,.87
@HQ5WU:01084:00723
ACGAGTGCGTTCCCCATGTCGTAGGTACTC
+
;@ABBA@@B@5999/999;B<99;:79999
@HQ5WU:01088:00730
ACGAGTGCGTTCCCCATGTCGTAGGTACTC
+
9;@@@@<;9@5999/9BB>>@998<899@>
@HQ5WU:01050:00896
ATCAGACACGGACACAGCGAACACACAG
+
98749>8;BB9;9ECG999954449433
@HQ5WU:01057:00883
GAAACGGAAAGGGGGT
+
<=9696,//+/888/6
@HQ5WU:01057:00885
TAGTACAGCCTCCGCCATGACGAAGGTATTCCA
+
4///////8,342442484449989844/56,/
@HQ5WU:01063:00884
ACGAGTGCGTTCCCCATGTCGTAGGTACTC
+
?@C@?ACC;C5999/9B@@ACCDC@C;<<B
@HQ5WU:01070:00875
ACGAGTGCGTTCCCCATGTCGTAGGTACTC
+
@AB@@@BA@@5999/9B@CBCBCC<9;<@C
@HQ5WU:01093:00896
ACGAGTGCGTTCCCCATGTCGTAGGTACTC
+
BBB???DB@;6944/9?ABCCDCC@@;<<B
@HQ5WU:01050:00923
ACGAGTGCGTTCCCCATGTCGTAGGTACTC
+
BCAB>@@@@@=@CE8AABAA>>>>;>>>99
@HQ5WU:01053:00908
ACGAGGTGCGTTCCCCATGTCGTAGGTACTC
+
41?11,/88;8,444,4999@BA=@=@AA<<
@HQ5WU:01054:00924
AGCACTGTAGCTCGTCACTAGTTACTTGTGT
+
:<<<9<CBBA<;94;;:<<<:;249924;87
@HQ5WU:01058:00900
ACGAGTGCGTTCCCCATGTCGTAGGTACTC
+
BBAABCA>>>5999/999<BCDCC@C;;;@
@HQ5WU:01061:00917
ACGAGGTGCGTTCCCCATGTCGTAGGTATC
+
444448994;<=@BB9=:;BAA==<;<898
@HQ5WU:01062:00917
TCTCTATGCGCTCCACATGTCTAAGGTA
+
9999CBC@=@?895<CA@@A@9924249
@HQ5WU:01063:00918
ACGAGTGCGTTCCCCATGTCGTAGGTACTC
+
4/4///66668?@@9A<<<A@A@?<:;9>:
@HQ5WU:01069:00901
ACGAGTGCGTTCCCCATGTCGTAGGTACTC
+
@@B9:;CC===@==4?=>444443134494
@HQ5WU:01069:00914
ACGAGTGCGTTCCCCATGTCGTAGGTACTC
+
=B>9<<A>?>5999-9??@AADCC?BAA@B
@HQ5WU:01069:00928
TAGTATCAGCCTCGCCATGACGAAGGTATTCCA
+
>?;99?@4//5///8,/4499992:?49/,/,/
@HQ5WU:01071:00927
ACGAGTGCGTTCCCCATGTCGTAGGTACTC
+
??B??ACCBB?BBB9BAABCCCBB@CAAAC
@HQ5WU:01072:00911
ACGAGTGCGTTCCCCATGTCGTAGGTACTC
+
9<CBBBDCCC@ECD:EBBBCA;::<;;<CB
@HQ5WU:01075:00939
ACGAGTGCGTTCCCCATGTCGTAGGTACTC
+
@@=BBBBBAB7;;;49>AAAA@A?=?@@C9
@HQ5WU:01080:00902
ACGAGTGCGTTCCCCATGTCGTAGGTACTC
+
9:C<;<BA?@8<<<4<BCBCBBBC@?9<;@
@HQ5WU:01080:00944
ACGAGTGCGTTCCCCATGTCGTAGGTACTC
+
@BBBBBBCCB9;;;/9@@>>>998<899A9
@HQ5WU:01083:00928
ACGAGTGCGTTCCCCATGTCGTAGGTACTC
+
@@AABB?CBC@DCC:DBCCC@@@A5899>=
@HQ5WU:01086:00900
ACGAGTGCGTTCCCCATGTCGTAGGTACTC
+
BBB??@CB@@=ACC:FCDCCC;::>@@@@@
@HQ5WU:01086:00909
ACGAGTGCGTTCCCCATGTCGTAGGTACTC
+
?@CBBBABBCBCDC9AAB<99997484444
@HQ5WU:01087:00900
ACGAGTGCGTTCCCCATGTCGTAGGTACTC
+
9;CB@AACCC@EHD7>=DCCCCBC=;<=CA
@HQ5WU:01091:00944
ACGAGTGCTCCCATGTCGTAGGTACTAC
+
44461,,,,,2076999///,0,,,,,,
@HQ5WU:01095:00929
ACGAGTGCGTTCCCCATGTCGTAGGTACTC
+
BABBBBBBBH?ECB9BBBBBB@@?=;<<@>
@HQ5WU:01095:00946
ACGCTCGTACCATGCCAGGTAGTCAGAGACT
+
??794;944:===@B89/767-,,,,,,/6/
@HQ5WU:01050:00957
ACGAGTGCGTTCCCCATGTCGTAGGTACTC
+
9<B@@B<<<B?CBB4<<99>@998<899@@
@HQ5WU:01053:00959
TATACGTCGTCTC
+
44;444:4444//
@HQ5WU:01056:00979
TAGTATCAGCCTCGCCATGACGAAGGTATTCC
+
A@@@9999992484=88@@9999542444242
@HQ5WU:01062:00961
ACGAGTGCGTTCCCCATGTCGTAGGTACTC
+
@ABCDCBBBB>ABB6A@D@;<;AA>@BAA>
@HQ5WU:01063:00983
ACGAGTGCGTTCCCCATGTCGTAGGTACTC
+
====99;;;B@CCFDIB@@@999>48981/
@HQ5WU:01066:00962
ACGAGTGCGTTCCCCATGTCGTAGGTACTC
+
@ABABBDB@@6994-9@9;;@@A@=;<<A@
@HQ5WU:01067:00983
ACGAGTGCGTTCCCCATGTCGTAGGTACTC
+
BBCCBBDB=@====4@AA@AAA@@>@@@AA
@HQ5WU:01068:00960
ACGAGTGCGTTCCCCATGTCGTAGGTAACGTC
+
989999>ABD@CDD8F<<48884313424444
@HQ5WU:01068:00970
TAGTATCAGCCTCGCCATGACGAAGGTATTCC
+
9AA<9=GDCC@CC@@=AB;9>9459<>=?>B=
@HQ5WU:01068:00974
ACCGAGTGCGTTCCCCATGTCGTAGGTATC
+
A@?=8::11/17:;?6>BBBB?A?>48944
@HQ5WU:01068:00995
ACGAGTGCGTTCCCCATGTCGTAGGTACTC
+
B?>@@@@>@@5999/99@998483134494
@HQ5WU:01073:00957
ACGAGTGCGTTCCCCATGTCGTAGGTACTC
+
499=>>@BAGBDCB6AACBDBBA@479999
@HQ5WU:01075:00968
ACGAGTGCGTTCCCCATGTCGTAGGTACTC
+
BB9;;BA@ACBECC7<<B991;;:,01/1/
@HQ5WU:01083:00954
ACGAGTGCGTTCCCCATGTCGTAGGTACTC
+
9<BCBBBB@>5999/9@B@@@;;8589998
@HQ5WU:01085:00963
TAGTATCGAGCCTCCGTCCATGACGAAGGTATTCC
+
>9>99444448,//,///7,//////,/7:==@@<
@HQ5WU:01089:00957
TGATAGTCTCCCTCTTAGTTACTTCAG
+
@A;;;9>;6:6+///5**,*,,,*,,/
@HQ5WU:01090:00955
ACGAGTGCGTTCCCCATGTCGTAGGTACTC
+
BCBBB@@@AA>ABB9DCCDCFCBA;<=<BA
@HQ5WU:01091:00987
ACGAGTGCGTTCCCCATGTCGTAGGTACTC
+
BBB?@ACBAC7111+1111>>?BB?@@AAA
@HQ5WU:01092:00964
ACGAGTGCGTTCCCCATGTCGTAGGTACTC
+
BBB9:;CBAC7;;9/9B99;A993734444
@HQ5WU:01092:00992
ACGAGTGCGTTCCCCATGTCGTAGGTACTC
+
=@C@?@@A@@=A@A8ACCDCCB?><<@@BA
@HQ5WU:01095:00971
ACGAGTGCGTTCCCCATGTCGTAGGTACTC
+
9<C@@ABBBC@CCC:CCDDBCBBA>>?@B@
@HQ5WU:01059:01017
ACGAGTGCGTTCCCCATGTCGTA
+
1/////99:D@CCC4B1--,,,,
@HQ5WU:01060:01019
ACGAGTGCGTTCCCCATGTCGTAGGTACTC
+
==;99;;<<CEDKK:ECB;;<>>><89999
@HQ5WU:01060:01038
ACGAGTGCGTTCCCCATGTCGTAGGTA
+
===;9;CBCCDCDC6A=<--,,,,*,,
@HQ5WU:01065:01006
TGATACGTCTCCTTCCTTAGTTACTTCAG
+
@==>999>8--+,*,*,20687444249?
@HQ5WU:01068:01024
ACGAGTGCGTTCCCCATGTCGTAGGTACTC
+
9<@@@@ABBC@BHDACA@?CBBBB@C;<<A
@HQ5WU:01071:01001
ACGAGTGCGTTCCCCATGTCGTAGGTACTC
+
8>@;;<CCBB=@@>/99999@@@?=@@@BB
@HQ5WU:01074:01005
ACGAGTGCGTTCCCCATGTCGTAGGTACTC
+
BCA@@ACBCC?CCD:EDAAABBBC@B;=<A
@HQ5WU:01075:01008
ACGAGTGCGTTCCCCATGTCG
+
84?8499989<ACC:CCCBBC
@HQ5WU:01075:01038
ACGAGTGCGTTCCCCATGTCGTAGGTACTC
+
=@BA@?@BB@5;9</9>@@CDBBA@A@AAC
@HQ5WU:01087:01002
ATATCGCGAGGGTATGGAAGACTCTATAG
+
>??@>>>?>AB<A>@B=A@ACBBB;;:B:
@HQ5WU:01091:01027
ACGAGTGCGTTCCCCATGTCGTAGGTACTC
+
ABB@@ACCCC>BBA6A>@>@>997488444
@HQ5WU:01093:01031
ACGAGTGCGTTCCCCATGTCGTAGGTACTC
+
===@@@BBBC?CCC:ECCBBCBBA=:;<@>
@HQ5WU:01095:01002
ACGAGTGCGTTCCCCATGTCGTAGGTAACGTCT
+
=979>994@;2999/944449843134244444
@HQ5WU:01096:01000
ACGAGTGCGTTCCCCATGTCGTAGGTACTC
+
BCB@@ABCBB=A@@6ABABCA@=>479999
@HQ5WU:01052:01088
ACGAGTGCGTTCCCCATGTCGTAGGTACTC
+
>>?AACCA>:2444/99@>AB@@@?;<<B>
@HQ5WU:01054:01068
ACGAGTGCGTTCCCCATGTCGTAGGTACTC
+
=@=BABB@@@5999/99B@B;998589998
@HQ5WU:01054:01071
ACGAGTGCGTTCCCCATGTCGTAGGTACTC
+
?@?@AA?@@@5999,9@@A@AAAB>B<<<@
@HQ5WU:01057:01074
TGATACGTCTCCTTCCTTAGTTACTTCAGTC
+
@=;9499999959<@8?8=996;B@;20,,,
@HQ5WU:01065:01056
AGCACTGTAGCTGTCACTAGTTACTTGT
+
BEGDBBDCCCAAABA>899942444249
@HQ5WU:01073:01069
ACGAGTGCGTTCCCCATGTCGTAGGTACTC
+
BBBAAABBCC=AAA9ACDCBBBBC>>@@CB
@HQ5WU:01078:01091
ACGAGTGCGTTCCCCATGTCGTAGGTACTC
+
AAABBCA@@@5444/9?@999993174444
@HQ5WU:01050:01138
ACGAGTGCGTTCCCCATGTCGTAGGTACTC
+
=@@@@ABC?;2444,9@@@AB@@?<?@999
@HQ5WU:01050:01145
ACGAGTGCGTTCCCCATGTCGTAGGTACTC
+
ABA@@ACC?C5999/9@@CCC@@@?:;;BB
@HQ5WU:01052:01137
ACGAGTGCGTTCCCCATGTCGTAGGTACTC
+
?AA:9;AC==5999/9?CABB;;85899>>
@HQ5WU:01059:01135
ACGAGTGCGTTCCCCATGTCGTAGGTACTC
+
?@C;9<DCBC?CBB9CAAACCCCCGC>D=B
@HQ5WU:01060:01140
ACGAGTGCGTTCCCCATGTCGTAGGTACTC
+
ABB??ABBBC2444/9?@>@@>>?4899?>
@HQ5WU:01061:01146
ACGAGTGCGTTCCCCATGTCGTAGGTACTC
+
@AB::<CCAC5999/9?>@@1110,0//6/
@HQ5WU:01064:01137
ACGAGTGCGTTCCCCATGTCGTAGGTACTC
+
>@A:9<CBCC5999/9BAABBBBA@99;CC
@HQ5WU:01066:01149
TAGTATCAGCCTCCGCCATGACGAAGGTATTC
+
4494444///,//7777A;;68;<-1,//,22
@HQ5WU:01070:01101
ACGAGTGCGTTCCCCATGTCGTAGGTACTC
+
==@@AACBCC5999/9@BCCCBBB=9;<BA
@HQ5WU:01071:01149
ACGAGTGCGTTCCCCATGTCGTAGGTACTC
+
=@?BBBDCBB?AAA9?BA@B;99@589994
@HQ5WU:01074:01142
ACGAGTGCGTTCCCCATGTCGTAGGTACTC
+
9;AACBB@>?5999/9BB@@@>>>589444
@HQ5WU:01078:01137
ACGAGTGCGTTCCCCATGTCGTAGGTACTC
+
==@99<BBAA=@@@6A@@@AA@@?>899@>
@HQ5WU:01095:01126
ACGAGTGCGTTCCCCATGTCGTAGGTACTC
+
@@D??@CCBC@BBC:CAAABBBBB@C;<<C
@HQ5WU:01067:01158
ACGAGTGCGTTCCCCATGTCGTAGGTACTC
+
BBAABCCB@@5999/9@BABDBBA<<@@B>
@HQ5WU:01075:01152
ACGAGTGCGTTCCCCATGTCGTAGGTACTC
+
BABBBA99;A<A=A7B@@BCB@@@?@@ABA
@HQ5WU:01075:01158
ACGAGTGCGTTCCCCATGTCGTAGGTACTC
+
BBBAABCAA?5999/9@@AAB@A>4;9494
@HQ5WU:01082:01170
ACGAGTGCGTTCCCCATGTCGTAGGTAC
+
@==?A>@=>@6999/9>@@AB@>8888*
@HQ5WU:01086:01168
ACGAGTGCGTTCCCCATGTCGTAGGTAACTC
+
=?@@@@DCCC@CIF9=<A<;1110401,///
@HQ5WU:01100:00862
ACGAGTGCGTTCCCCATGTCGTAGGTACTC
+
@@C@@ADB>;7;99/999;BCDBC@C<<<;
@HQ5WU:01103:00870
ACGAGTGCGTTCCCCATGTCGTAGGTACTC
+
9A?BBCD@A@6999,44994444313444:
@HQ5WU:01107:00886
ACGAGTGCGTTCCCCATGTCGTAGGTACTC
+
??9<=BBB@F2944/9@@@BBBBB?:;<AA
@HQ5WU:01102:00905
ACGAGTGCGTTCCCCATGTCGTAGGTACTC
+
ABBBBDCB=92444/9>B>@@@=7;88498
@HQ5WU:01107:00922
AGCACTGTAGCTGTCACTAGTTACTTGTGTG
+
BBBCBCCCGA@@@@9999949244998//,,
@HQ5WU:01107:00942
ACGAGTGCGTTCCCCATGTCGTAGGTACTC
+
9;A;;<AB@@5999/9@AACE<<;?:;<@@
@HQ5WU:01109:00908
AACGAGGATGCGTTCCCCATGTCGTAGGTACTAC
+
1,/.//,////449:::,44444///,2,,,,,,
@HQ5WU:01114:00947
ACGAGTGCGTTCCCCATGTCGTAGGTACTC
+
A@<@@@@>@@5999/9>B9=4443134444
@HQ5WU:01116:00947
ACGAGTGCGTTCCCCATGTCGTAGGTACTC
+
C@@@@AB<<<@GCC5><AAA<;;B?;<=CA
@HQ5WU:01118:00949
ACGAGTGCGTTCCCCATGTCGTAGGTACTC
+
?@>@>@A@@B>BBC9CCBBBC@@?>:9999
@HQ5WU:01125:00948
ATATCGCGTACGGTATGGAAGACTCTGATAGA
+
484444;4444/,//67,/,/////3336...
@HQ5WU:01126:00944
ACGAGTGCGTTC
+
?@CCBAC?4459
@HQ5WU:01133:00940
ACGAGTGCGTTCCCCATGTCGTAGGTACTC
+
?B?BACBB@C5444/9@@ABB@@?=;<9B@
@HQ5WU:01140:00936
ACGAGTGCGTTCCCCATGTCGTAGGTACTC
+
=?@;;<AA??=>>>499999>1/034////
@HQ5WU:01145:00916
ACGAGTGCGTTCCCCATGTCGTAGGTACTCATCACCGGAA
+
9;C;;9@>>>;?>>6=ABCCDAA@@A@>99;:;-88=)))
@HQ5WU:01145:00943
ACGAGTGCGTTCCCCATGTCGTAGGTACTC
+
?@ABBBBBCC2444/9>@@A<;9;<899=4
@HQ5WU:01146:00915
ACGAGTGCGTTCCCCATGTCGTAGGTACTC
+
BBA:;<BBBEEDJD9DA@B@>>=>;899>A
@HQ5WU:01100:00982
ACGAGTGCGTTC
+
9<C<;<CCBB=A
@HQ5WU:01102:00970
TCTCTATGCGCTGTACTG
+
=A=>311:7///111/6/
@HQ5WU:01105:00966
ACGAGTGCGTTCCCCATGTCGTAGGTACTC
+
9<CCBBCBBCBDDD9BBCBBB@@@?;<<B>
@HQ5WU:01105:00982
ACGAGTGCGTTCCCCATGTCGTAGGTACTC
+
4989>>=;;9>@@@44///////.,.=999
@HQ5WU:01108:00979
ACGAGTGCGTTCCCCATGTCGTAGGTACTC
+
9;;;@@@>995999,4999=B?=;<:;;9=
@HQ5WU:01109:00955
ACGAGTGCGTTCCCCATGTCGTAGGTACTC
+
1////444449999,449766//.,.///4
@HQ5WU:01111:00961
ACGAGTGCGTTCCCCATGTCGTAGGTACTC
+
?=AAAAB@A@>BBA9G@@@@@A@@=@@@AB
@HQ5WU:01111:00993
ACGAGTGCGTTCCCCATGTCGTAGGTACTC
+
9<CBBBBBBB@BEE9DBBBBA>>>;899@9
@HQ5WU:01116:00978
ACGAGTGCGTTCCCCATGTCGTAGGTACTC
+
=@BB@@ABCB@DKK9CAA>>111.,.//,,
@HQ5WU:01117:00980
ACGAGTGCGTTCCCCATGTCGTAGGTACTC
+
=BAB@AADDDBDEE9ECAACB@@??;9<@>
@HQ5WU:01119:00950
ACGAGTGCGTTCCCCATGTCGTAGGTACTC
+
9;A@@@@A?@5999/9@ABBCCCC@A;<<B
@HQ5WU:01120:00952
ACGAGTGCGTTCCCCATGTCGTAGGTACTC
+
=@9<<DCBBB=??=6A@@?CCCDC@?BBCC
@HQ5WU:01125:00994
ACGAGTGCGTTCCCCATGTCGTAGGTACTC
+
?@B@@@ADCDACDC:CAA@CCB=??9;<@C
@HQ5WU:01127:00958
ACGAGTGCGTTCCCCATGTCGTAGGTACTC
+
BBB???BB@;2444/9>@?ABCBA9;<AA>
@HQ5WU:01130:00951
ACGAGTGCGTTCCCCATGTCGTAGGTACTC
+
=@ABECCCA@5999/9@BCDCDCC8:<<A9
@HQ5WU:01131:00950
ACGAGTGCGTTCCCCATGTCGTAGGTACTC
+
//98=@DCCC@CBB:FCB9;;<;A=B<<<B
@HQ5WU:01131:00967
ACGAGTGCGTTCCCCATGTCGTAGGTACTC
+
>@C<;DCGCD?CDD:DCBBBBB=;:?@@@@
@HQ5WU:01134:00964
ACGAGTGCGTTCCCCATGTCGTAGGTACTC
+
=B@B@@<<<CACCD9DCCBBBDCC=@AACB
@HQ5WU:01135:00963
ACGAGTGCGTTCCCCATGTCGTAGGTACTC
+
BBC@AABBCC5999/9@@BBCBBB>99;BA
@HQ5WU:01136:00952
ACGAGTGCGTTCCCCATGTCGTAGGTACTC
+
CBB@ABDB;;2444/9@@CCCCCC>>?@CB
@HQ5WU:01142:00955
ACGAGTGCGTTC
+
=B>:9;@@@ACC
@HQ5WU:01144:00972
ACGAGTGCGTTCCCCATGTCGTAGGTACTC
+
CC>99<@@@C@CCC9DECCCCBAA?CBBBB
@HQ5WU:01144:00995
ACGAGTGCGTTCCCCATGTCGTAGGTACTC
+
=@<;;<AAAA?CCC:ECECB@898489999
@HQ5WU:01145:00951
ACGAGTGCGTTCCCCATGTCGTAGGTACTC
+
>A:;<BAA?B7;;;4;BCCCCCBA<>B@@@
@HQ5WU:01145:00968
ACGAGTGCGTTCCCCATGTCGTAGGTACTC
+
CC9<<CDCCC@BBB9CCCCCJDBB?BBB@@
@HQ5WU:01147:00963
ACGAGTGCGTTCCCCATGTCGTAGGTACTC
+
BB>???@@BC@CCC9B<<;B@@@C@C<<9?
@HQ5WU:01105:01005
ACGAGTGCGTTCCCCATGTCGTAGGTACTC
+
BBBBBBDBBC2944/9>>@CB@@@=?@@BA
@HQ5WU:01105:01025
ACGAGTGCGTTCCC
+
BBBBBBBBBC@BBB
@HQ5WU:01107:01003
ACGAGTGCGTTCCCCATGTCGTAGGTACTC
+
>@C:9<BA@@>AAA/999999993134444
@HQ5WU:01113:01023
ACGAGTGCGTTCCCCATGTCGTAGGTACACTACGTA
+
?@ABCCBEBC@DCD9CBA@B@;;;=;<<B11,,,,0
@HQ5WU:01115:01014
ACGAGTGCGTTCCCCATGTCGTAGGTACTC
+
>>BB@AACCG>BBC8C@AADCCCD?@AACC
@HQ5WU:01116:01014
ACGAGTGCGTTCCCCATGTCGTAGGTACTC
+
49@<111<77,//11:;;>@;;;8<?>@BA
@HQ5WU:01119:01008
ACGAGTGCGTTCCCCATGTCGTAGGTACTC
+
>;8:9ABBCDCDCD9CAA>>>>98139999
@HQ5WU:01124:01004
ACGAGTGCGTTCCCCATGTCGTAGGTACTC
+
==?@=@>9995999-9?@?9999>489444
@HQ5WU:01124:01045
ACGAGTGCGTTCCCCATGTCGTAGGTACTC
+
>@C;:<DCCC=AAA8ABBBCC@@@>@@@BA
@HQ5WU:01126:01007
ACGAGTGCGTTCCCCATGTCGTAGGT
+
?B>9:>BCCC@BBB9CBDAC@;9848
@HQ5WU:01127:01012
ACGAGTGCGTTCCCCATGTCGTAGGTACTC
+
?B@B?@ABBC<AAA/99>999>984884>=
@HQ5WU:01128:01041
CGAGTGCGTTCCCCATGTCGTAGGTACT
+
BBBBC@AACACHH9BAAACA@@@=;;;C
@HQ5WU:01130:01023
ACGAGTGCGTTCCCGATGATCG
+
4989>>>>9959914444449:
@HQ5WU:01131:01006
ACGAGTGCGTTCCCCATGTCGTAGGTACTC
+
CBBBABA@??5499/9BB@;<;CB=;<<CC
@HQ5WU:01133:01019
ACGAGTGCGTTCCCCATGTCGTAGGTACTC
+
BB?@?BCCCC@BCC:C::<DC@?@?@@@BB
@HQ5WU:01143:01028
ACGAGTGCGTTCCCCATGTCGTAGGTACTC
+
BBB9:;CBBC@CDD:CCBBBDCCA?ABDCB
@HQ5WU:01143:01043
ACGAGTGCGTTCCCCATGTCGTAGGTACTC
+
?BB?@A@@@@5999/9AA@@@?>>6899>4
@HQ5WU:01144:01015
TCTCTATGCGCTCCACATGTCTAAG
+
4949=94;9;4;;94944444/1,/
@HQ5WU:01100:01050
ATATCGCGGACGGTATGAAGACTC
+
98944499:://76////78668/
@HQ5WU:01102:01071
ACGAGTGCGTTCCCCATGTCGTAGGTACTC
+
ABCBBBDDGFCCDD9=<BAA9998488494
@HQ5WU:01105:01077
ACGAGTGCGTTCCCCATGTCGTAGGTACTC
+
BBBBBDBBCC>AAA7?BB@?B@??>891@1
@HQ5WU:01111:01063
ACGAGTGCGTTCCCCATGTCGTAGGTACTC
+
BBCABBDBBB?BBB6AAC@@@@>>;899@>
@HQ5WU:01113:01064
ACGAGTGCGTTCCCCATGTCGTAGGTACTC
+
?ABBBBDB@;2444/9>@AA@@@@=?@BA>
@HQ5WU:01114:01076
ACGAGTGCGTTCCCCATGTCGT
+
BBHABBAB@>;>>@6A@<>>11
@HQ5WU:01117:01053
ACGAGTGCGTTCCCCATGTCGTAGGTACTC
+
>@C;:<CCCDBCCC8A@@@@9998<88499
@HQ5WU:01117:01073
ACGAGTGCGTTCCCCATGTCGTAGGTACTC
+
A@BBDBDCCC=@@@4B>B999>>>;89894
@HQ5WU:01120:01058
ACGAGTGCGTTCCCCATGTCGTAGGTACTC
+
BBB??ACCCC?BBB9BAABCCB?A?>;<<C
@HQ5WU:01122:01051
ACGAGTGCGTTCCCCATGTCGTAGGTACTC
+
9:B:;<A@@A@CCC:HCCGBC;;8=89111
@HQ5WU:01127:01058
ACGAGTGCGTTCCCCATGTCGTAGGTACTC
+
@@?BBCB@>>5999/9999BG;;;?;<<@@
@HQ5WU:01134:01065
ACGAGTGCGTTCCCCA
+
?@9<<BDCCC@BCC:A
@HQ5WU:01136:01062
ACGAGTGCGTTCCCCATGTCGTAGGTACTC
+
///:=;9=;@5999/999984443134494
@HQ5WU:01136:01064
ACGAGTGCGTTCCCCATGTCGTAGGTACTC
+
9<BBCBCCC>?>>>5121<;;9<;?ABBCC
@HQ5WU:01142:01061
ACGAGTGCGTTCCCCATGTCGTAGGTACTC
+
?BA9:<CCDDABBB9BBAAABBBB>A;999
@HQ5WU:01145:01062
TCTCTGATGCGCTTCCCACATGTCTGAAGGTA
+
4//,,,,,*(***),2000:4444444:;244
@HQ5WU:01101:01125
ACGAGTGCGTTCCCCATGTCCGTAGGTACTC
+
BBBAABBBBC>BAA9BBCABBD@?@?@AAEC
@HQ5WU:01103:01130
ACGAGTGCGTTCCCCATGTCGTAGGTACTC
+
=?BB?A@@>@699</9BB991111,011<6
@HQ5WU:01105:01146
ACGAGTGCGTTCCCCATGTCGTAGGTACTC
+
?AB@?@@@@@=AAB7CCCBBCBBB>?@CCC
@HQ5WU:01131:01105
ACGAGTGCGTTCCCCATGTCGTAGGTACTC
+
==9;;CAA@@5999/9B@ABB;;<=;<9>>
@HQ5WU:01132:01116
ACGAGTGCGGTTCCCCATGTCGTAGGTACTC
+
@@BCCBABB@B>@??8A??@BBCBC?@AACC
@HQ5WU:01132:01142
TCTCTATGCGCTCCACA
+
9444444478/1/,/66
@HQ5WU:01137:01113
ACGAGTGCGTTCCCCATGTCGTAGGTACTC
+
@AAB:;<CBB;@@@499A@@@993174498
@HQ5WU:01141:01117
ACGAGTGCGTTCCCCATGTCGTAGGTACTC
+
=@B?ABBBB@=@@@6??@>>@>@><89<@A
@HQ5WU:01144:01131
ACGAGTGCGTTCCCCATGTCGTAGGTACTC
+
?B>::<CCCD?BBB7CAA==>998;899>>
@HQ5WU:01109:01188
ACGAGTGCGTTACCCAT
+
8=7941////,//8+//
@HQ5WU:01110:01190
ACGAGTGCGTTCCCCCATGTC
+
9;AA>>>>11-/888*///47
@HQ5WU:01124:01157
TCTCTATGCGCTCCACATGTCTAAGGTA
+
?>AA<<<BBAB@@=@4<8>999924844
@HQ5WU:01132:01155
ACGAGTGCGTTCCCATGTCGTAGGTACTC
+
AABC@A@>@A69904444898874844=4
@HQ5WU:01132:01193
ACGAGTGCGTTCCCCCCCCCCCCCCCCCCCATGTCGTAGGTACTCATCACCGA
+
=@@:;9@A9<8;CCBCCCCCCBBBBCBBB"D@@@BCB9959999>===11,1;
@HQ5WU:01102:01206
ATATCGCGAGGGTATGGAAGACTCTAT
+
9;;A?@A9944-499;29299844...
@HQ5WU:01116:01227
ACGAGTGCGTTTTCCCCCATGTCGTAGGTACTC
+
?@B999>?>>?>4?@@A1C==<CCGDC@C=<<A
@HQ5WU:01110:01273
ATATCGCGAGGGTATGGAAGACTCTATA
+
BAABAA@@@AA?DFDGBD@CDA@@@;::
@HQ5WU:01111:01264
ACGAGTGCGTTCCCCATGTCGTAGGTACGCCTTTA
+
ABBB@@ACCC@CCC:EAA?BBB>=>>1111,//+,
@HQ5WU:01118:01272
ACGAGTGCGTTCCCCATGTCGTAGGTACGCCTTAACCCGTTTAAA
+
BBBB??@CCC@AAA8B===ABBCC=??@@@7;71;?@8111,00,
@HQ5WU:01122:01262
ACGAGTGCGTTCCCCATGTCGTAGGTACTC
+
@@@ABBCCCB8;;;/9>>?>9993484494
@HQ5WU:01125:01273
ACGAGGTGCGTTCCCCGATGTCGTAGGTACTC
+
94948244//1:8:8*////44444423991/
@HQ5WU:01126:01275
ACGAGTGCGTTCCCCATGTCGTAGGTACTC
+
9;@;;<CCBDACDD9A???@DBBB@C<<;A
@HQ5WU:01128:01268
ACGAGTGCGTTCCCCATGTCGTAGGTACTC
+
BBB???BBBC@CCC:EB@@??@@@@A<999
@HQ5WU:01129:01251
AGCACTGTAGCTGTCACTAGTTACTTG
+
@@CDBBCDCCC?=@@;<9>>>8=<B?C
@HQ5WU:01129:01257
ACGAGTGCGTTCCCCATTGTCGTAGGTACTC
+
BBB::;CCCD@CCE:DB@CBBABBD@C;<<@
@HQ5WU:01130:01268
ACGAGTGCGTTCCCCATGTCGTATGGGTT
+
:;BBBBCCAA?ABC:CBA:76:1100,0,
@HQ5WU:01131:01266
ACGAGTGCGTTCCCCATGTCGTAGGTACTC
+
BBAB@@ACCC@BBC:CB;99CBAB?A;<99
@HQ5WU:01131:01272
TGATACGTCTCCTC
+
44444449::::66
@HQ5WU:01133:01272
ACGAGTGCGTTCCCCATGTCGTAGGTA
+
9>?;;<CCAB=@>>/99999944.3./
@HQ5WU:01136:01257
ACGAGTGCGTTCCCCATGTCGTAGGTACTC
+
9<C;9<CBBC@BCC:CA=489998489;9A
@HQ5WU:01136:01263
TCTCTATGGCGCTCCCACATGTCTGAAGGTA
+
444/////,////4;:;99/111///7877:
@HQ5WU:01136:01267
TGATACGTCTCC
+
94///////;;9
@HQ5WU:01136:01273
ACGAGTGCGTTCCCCATGTCGTAGGTACTC
+
=@@;;<@@@B=@@@4B>>>@<<9B>B9999
@HQ5WU:01140:01272
TGATAAGTTCTCCCTTCC
+
[truncated: 508 more chars]
