# Supplementary material for: The Sequencing Bead Array (SBA), a Next-Generation Digital Suspension Array
Source: PLoS One. 2013 Oct 7;8(10):e76696. doi: 10.1371/journal.pone.0076696 (PMC3792038; doi:10.1371/journal.pone.0076696)
Supplement: Data S1 — Raw sequencing data files for presented experiments. The compressed file contains a table of content for all files included (0. TOC Supporting Data Files.txt) and raw sequencing data (PGM Torrent Suite run reports, FASTQ files and Sphix generated CSV files) for experiments presented in Figure 2 and Figure 3 (same data set as Figure S1). (ZIP) [file pone.0076696.s001.zip › Supporting Data Files/2. Figure 3 and S1/2.1 Figure 3 and S1 files/2.2 FASTQ/7_OM-1530_TS-342.fastq]

@806EN:00039:00044
ACGAGTGCGTTCCCCTGTCGTAGGTACTC
+
????@;<<AAIDCC8CCCCAA@@>A;;<@
@806EN:00045:00029
ACGAATGCGTTCCCC
+
4><=2444442/880
@806EN:00046:00044
ACGAGTGCGTTCCCCATGTCGTAGGTACTC
+
>@<??BDCBC@EEB9BDCCCCB>=;799;9
@806EN:00047:00008
ACGAGTGCGTTCCCCATGTCGTAGGTACTC
+
:9349489942999,4994949>>599499
@806EN:00007:00058
GAACCGGAACCCCCCCCCCCCCCCCCCCCCGGGGGGGGGGGGAAAAAAAAAAAAAAAAAAAAATTTTTTTTTTT
+
,/,/,31424=======888888888888"44444444444"4;;@BBBBBBBBBBBBBBBB"@AA;;;;;;&&
@806EN:00008:00062
TCTTGAAGCCCAAATTCCCGACCCCCCCC
+
///78877;7566+/,//+//4:::::::
@806EN:00012:00090
CTTGAAACCGACGGATTTGGCCGTT
+
//,///+/56//42444-42424/8
@806EN:00027:00086
AAGCCATCGGAAGGTGCGTTCCCCATGTCGTAGGTACTC
+
92//,////,/,/,/////,444,49@AAA;;8<784>7
@806EN:00028:00092
AACCATCGAAGTGCGTTCCCCATGTCGTAGGTACTC
+
,*,*,,,,,*,6//:B@DEC:ECE<;<AAA<:9499
@806EN:00028:00099
CTAAGCCATCGGAATGTGCGTTCCCCATGTCGTAGGTACTC
+
1//,//7////,/,/4449495;AA4ABB:700/0,0....
@806EN:00035:00098
AAAACCCAATTT
+
:88*,,*,*,,,
@806EN:00037:00097
ACGAGTGCGTTCCCCATGTCGTAGGTACTC
+
9<;<;>@@995999/999<ACCCD@CAAAE
@806EN:00040:00088
ACGAGTGCGTTCCCCATGTCGTAGGTACTC
+
CCCCB@>>>>6999,4;;>@BBBB?BCCDC
@806EN:00042:00099
ACGAGTGCGTTCCCCATGTCGTAGGTACTC
+
:;??8;;>895999-9@A@BBCCC@;;=CC
@806EN:00017:00113
CCAACATGGAAAAAAAAATTTTTCGGTTGCCG
+
,00*,*,,228288888"8888),-+,*//,/
@806EN:00021:00138
CACGAGTGCGTTCCCCATGTCGTAGGTACTC
+
///..44888=<=AA7AAAA@BB@@=@CCAA
@806EN:00022:00122
CCGTGTTCTCTAGGCACAGGATTTGTGTAG
+
/,,,,/,/88:@D@BBCA@B99;09@@>>@
@806EN:00024:00113
ACGAGTGCGTTCCCCATGTCGTAGGTACTC
+
897449;;=>5944/9@@ABCCBC@B;>>D
@806EN:00028:00100
AACATCGGAATGTGCGTTCC
+
/,/////,/,/7///44244
@806EN:00037:00114
AACTGGAATGTGCGTTCCCCATGTCGTAGGTACTC
+
,+-**)*)****27858;60996:61/..,.//49
@806EN:00040:00142
ACAGAGTGCGTTCCCCATGTCGTAGGTACTC
+
-,,,,,68:995999,4448:BABG@CBBBB
@806EN:00043:00133
ACGAGTGCGTTCCCCATGTCGTAGGTACTC
+
1/.//:::;;5999/99<=CEDCE@C<;<B
@806EN:00043:00149
ACTCGAAGTGCGTTCCCCATGTCGTAGGTACTC
+
******)*02:CD@ACB8B@BBCCA@@?@ACBA
@806EN:00045:00115
ACGAGTGCGTTCCCCATGTCGTAGGTACTC
+
89344898882499,4:99>;44467=9@B
@806EN:00046:00125
ACGAGTGCGTTCCCCATGTCGTAGGTACTC
+
48344;;;446999/9>>>A<99>=@@AAC
@806EN:00022:00178
ACGAGTGCGTTCCCCATGTCGTAGGTACTC
+
AA>;;;998C;@@A6@A@@BBCBB=@ABBB
@806EN:00025:00167
ACGAGTGCGTTCCCCATGTCGTAGGTACTC
+
@;89994448899@6?BCACABBCB@A<<<
@806EN:00029:00188
ACGAGTGCGTTCCCCATGTCGTAGGTACTC
+
=B@@@@;99D6999/9FAACCF@A=@CCCB
@806EN:00031:00156
ACGAGGTGCGTTCCCCATGTCGTAGGTACTC
+
1,,,,*/788;;CCB6=A;<<AAAB=A<;;A
@806EN:00033:00182
AGCACTGTAGCTTCGTCACTAGTTACTTGTGT
+
;=8==99677//,/888B:=:DC;=?B>==99
@806EN:00039:00161
ACGAGTGCGTTCCCCATGTCGTAGGTACTC
+
//.//44:=B?DCC5===<BBCBCAB??@C
@806EN:00039:00183
ACGAGTGCGTTCCCCATGTCGTAGGTACTC
+
BBB@?@>>>>5999/4@@ABCCDC>AAAAB
@806EN:00041:00192
ACGAGTGCGTTCCCCATGTCGTAGGTACTC
+
?B>@BBBBBA?BBB9CAA@ECB=?=>;<<C
@806EN:00042:00165
ACGAGTGCGTTC
+
??@<;9@@997<
@806EN:00043:00171
ACGAGTGCGTTTCCCCATGTCGTAGGTACTC
+
4;@@@@CCCCCACCD:CAAABAA@C?B<=<B
@806EN:00044:00184
ACGAGTGCGTTCCCCATGTCGTAGGTACTC
+
CBC:9;BB<<;=CI9DBBBCCCCB@A@A@D
@806EN:00046:00155
AACGAGTGCGTTCCCCATGTCGTAGGTACTC
+
*)****286882499/9AB@AAGA>6:;<9@
@806EN:00049:00175
AAAGCCTTGGAATTGCCTTCCCCACCTATAGAAA
+
//+//,/,/,/565665=>ADD:A>2/,((((,,
@806EN:00026:00226
CACGAGTGCGTTCC
+
///.,8;11//,//
@806EN:00036:00218
ACGAGTGCGTTCCCCATGTCGTAGGTACTC
+
?@B@?@@>>>5999/9BBCECCCC?BCCCC
@806EN:00046:00206
ACGAGTGCGTTCCCCATGTCGTAGGTACTC
+
4;?@@@A?@@5999/9>>@BDCDC@@AACB
@806EN:00013:00267
CTACGAGTGCCGTTCCCCATGTCGTAGGTACTC
+
,,,020////,/7778:089444444313==?>
@806EN:00021:00290
ACGAGTGCGTTCCCCATGTCGTAGGTACTC
+
@??994499B@BCC9:=B?@=BBA<>>999
@806EN:00024:00266
ACGCTCGTCCATGCCT
+
66.////442//,,*,
@806EN:00037:00298
CATCAGACACGGACACAGACAGAACACACAG
+
//...4979992441/6///677,//49444
@806EN:00041:00270
CACGAGTGCCGTTCCCCAATGTCGTAGGTAC
+
9997744482489;;;,4244499666,///
@806EN:00043:00260
ACGAGTGCGTTTTTTTTTTTTTTTTTTTTTCCCCCCCCCCCCCCCCCCCCCATGTTCGTAG
+
//.//449444444444444444444444"44444444444444444444"47//,/////
@806EN:00009:00344
ACGAGTGCGTTTCCCCATGTCGTAGGTACTC
+
-,,,,,//444-444,444499999784444
@806EN:00013:00329
TTTTTTTACGAGTGCGTTTCCCCCA
+
B@AAA?&99949444444-/666//
@806EN:00020:00324
TTTTTTTTATATCTCCTGCC
+
AA?>>AA$,****,*),//,
@806EN:00021:00349
TTTTTTTTTTTTTTTTTTTTTACGAGTGCGTTCCCATGTCGTAGGTTACTC
+
44444444444444444444"4444444949644-4444666/0,0,////
@806EN:00051:00015
AACTGGAATGGT
+
,*,//,/,//54
@806EN:00053:00008
TCTCTATGCGCTCCCCACATGTCTAAGGTA
+
4444444;BCB@B>=6=AAACCBBB?B??@
@806EN:00053:00010
ACGAGTGCGTTCCCCATGTCGTAGGTACTC
+
49;;;>@@@?5999,49;@ACCB?8;9999
@806EN:00053:00012
ACGAGTGCGTTCCCCATGTCGTAGGTACTC
+
?A;?@;99?C@CCC:EDBBCCB??>@@@AA
@806EN:00054:00022
AACGAGTCGTCC
+
/,--,,/88/44
@806EN:00054:00032
ACGAGTGCGTTCCCCCCCCCATGTCGTAGGTACTC
+
@@BBBBB@;;244444499"9@@ACDHDD=@ACCB
@806EN:00056:00005
ACGAGTGCGTTCCCCATGTCGTAGGTACTC
+
BB<?ACBBBC>AAA9AAA@CDCBC@C@A@C
@806EN:00056:00048
ACGAGTGCGTTCCCCATGTCGTAGGTACTC
+
=?;>9;;;;C@CEC:GH<<<<<99<>99<<
@806EN:00057:00012
ACCGAGTGCGTTCCCCATGTCGTAGGTACTC
+
@A?BBBABBBB;==9-99@@A@@>>;?>999
@806EN:00058:00039
ACGAGTGCGTTCCCCATGTCGTAGGTACTC
+
BBC??@CBBB=>>>8@DBCEBCBD?@@AA@
@806EN:00058:00046
ACGAGTGCGTTCCCCA
+
@@CBBBCC@;2444/9
@806EN:00060:00023
TAAGCTGAATCAGGCCTCCGCCATGACGAAGGTATTCC
+
4424444424444892442449999999?24244/,/,
@806EN:00060:00038
ACGAGTGCGTTCCCCATGTCGTAGGTACTC
+
>@@BB@@@@8;>AA6@ABBBABB@;??;99
@806EN:00061:00016
ACTGAGCTACCACACA
+
/////7////,/6944
@806EN:00061:00030
ACGAGTGCGTTCCCCATGTCGTAGGTACTC
+
9<A@@@A??@5999/9999BCCGC>BA@@@
@806EN:00062:00049
TAGTATCAGCCTCGCCATGACGAGGGT
+
48=@@AA@9929??@5911//////+/
@806EN:00065:00030
ACGAAGTTGCGTTCCCCCCCCCCCCCCCATGTCGTAGGTACTC
+
/-**)**)*0222::::777777:777"===?A@;8:,////1
@806EN:00066:00015
ACGAGTGCGTTCCCCATGTCGTAGGTACTC
+
BBB?ABCB;;2994/9@@ACCCCC?@AAAA
@806EN:00069:00041
ACGAGTGCGTTCCCCATGTCGTAGGTACTC
+
498999994424;;2;?49999>>589994
@806EN:00071:00008
ACGAGTGCGTTCCCCATGTCGTAGGTACTC
+
@=7;<D@A>B8;;;5<CBBCC<<;<99999
@806EN:00071:00017
ACGAGTGCGTTCCCCATGTCGTAGGTACTC
+
>>>BAA@>@?5444,9@@AAAAAA>?>>?>
@806EN:00073:00021
ACGAGTGCGTTCCCCATGTCGTAGGTACTC
+
B@>99;9?@@5999,9@A@ACAAA>;<<BA
@806EN:00074:00024
ACGAGTGCGTTCCC
+
=?@@@AB?@@5999
@806EN:00076:00033
ACGAGTGCGTTCCCCATGTCGTAGGTACTCC
+
8@B?AACCCC@CHD7<<<<@AABCCD@=>CA
@806EN:00076:00036
CGTGTCGTCTAGGCACATGGATTT
+
>8=;;1//7::;:;/////,////
@806EN:00078:00015
ACGAGTGCGTTCCCCATGTCGTAGGTACTC
+
??9<<BBBBC@CCD9@ACBDCBBB=@@@@@
@806EN:00082:00007
ACGAGTGCGTTCCCCATGTCGTAGGTACTC
+
998844999:;>>>-99@@@@9842849@=
@806EN:00083:00020
ACGAGTGCGTTTTTTTTCCCCCCCC
+
48>>899AACHBCCC;$44444444
@806EN:00093:00041
ACGAGTGCGTTCCCCATGTCGTAGGTACTC
+
=@B;<<B@@@5999-9@?>CDCCC?@A@A@
@806EN:00098:00019
ACGAGTGCGTTCCCCATGTCGTAGGTACTC
+
@@9;<CBB@@244449@BCDCCCB>AABBB
@806EN:00098:00028
ACGAGTGCGTTCCCCATGTCGTAGGTACTC
+
ABBCCB;99>6999/9BA@AACCC@<<<A>
@806EN:00050:00052
ACGAGTGCGTTCCCCATGTCGTAGGTACTC
+
9;CBBCCCCC?AAA9ACCCAABBB?AAAAC
@806EN:00054:00058
ACGAGTGCGTTCCCCATGTCGTAGGTACTC
+
BBBBBCCAAA=@==6@BB@@A@@A=:<=BA
@806EN:00058:00078
ACGAGTGCGTTCCCCATGTCGTAGGTACTC
+
11.//888;;2999/9@@@BA@@BABCAAA
@806EN:00059:00085
ACGAGTGCGTTCCCCATGTCGTAGGTACTC
+
//.//888>B@CCC9ABBAA@999<89494
@806EN:00060:00072
ACGAGTGCGTTCCCCATGTCGTAGGTACTC
+
=@;<<CAAAC@CCB9CCG@AABB@=89999
@806EN:00060:00097
ACGAGTCGTCCCATGCGTAGACGT
+
6;0///6:444-4999444/////
@806EN:00061:00090
ACGAGTGCGTTCCCCCATGTCGTAGGTACTC
+
=?@@@AAAAA=ANGDBAA<<=DCCB?BC<==
@806EN:00061:00099
ACGAGTGCGTTCCCCATGTCGTAGGTACTC
+
99844:;;:>5999-9@B@ABBCA8:9>>>
@806EN:00062:00050
ACGAGTGCGTTCCCCATGTCGTAGGTACTC
+
8@ABBA@??>5999/9@@ACDCAB?:;<AC
@806EN:00063:00050
ACGAGTGCGTTCCCCATGTCGTAGGTACTC
+
4878488:9;@CCB9=<A@@9999484499
@806EN:00063:00088
ACGAGTGCGTTCCCCATGTCGTAGGTACTC
+
=?:<;A>??D5999/9DABCCCDC>:;<A@
@806EN:00066:00059
AACGAGTGCGTTCCCCATGTCGTAGGTACT
+
,*/>=8>BB;;9<@@6>9-++****)***/
@806EN:00068:00061
AACGAAGTGCGTTCCCCATGTCGTAGGTACTC
+
,*,,,*,6//499?AA4<<>?@>9997=:@@?
@806EN:00068:00084
TCTCTATGCGCTCCACATGTCTAAGGTA
+
;844944444;89;?9946////,/,//
@806EN:00071:00073
ACGAGTTCCCCATGTCGTAGGTACTC
+
9<?@>@8;;;5<BCCDAAAC@@AAAC
@806EN:00071:00085
ACGAGTGCGTTCCCCATGTCGTAGGTACTC
+
>B8;;@B@@@5999/9>>@CCDCC@C;<<B
@806EN:00071:00092
ACGAGTGCGTTCCCCATGTCGTAGGTACTC
+
?>;=;;9@?A5999/9ABBCCCCA<>=;;;
@806EN:00072:00058
AACGGAAGTTGCGTTTCCCCCATGTCGTAGGTA
+
6,-,*,*,,*/////+4===+:4444/6,,*,,
@806EN:00074:00094
ACGAGTGCGTTCCCCATGTCGTAGGTACTC
+
9::;<AB@@@2444/9999CCCBC=?@@A@
@806EN:00075:00093
ACGAGTGCGTTCCCCATGTCGTAGGTACTC
+
8;>999>@@BBCHD:CCD;;;===;899@@
@806EN:00077:00096
ACGAGTGCGTTCCCCATGTCGTAGGTACTC
+
8>8998888>6999/9AABCDCBB>;<<@@
@806EN:00079:00091
ACGAGTGCGTTCCCCATGTCGTAGGTACTC
+
BBBBBBBABC>BBB9BCCCCEDBB=>?@@A
@806EN:00080:00060
ACGAGTGCGTTCCCCATGTCGTAGGTACTC
+
=?<>@@@>>>5999/9>>@CCCBB=>;;;B
@806EN:00082:00099
ACGAGTGCGTTCCCCATGTCGTAGGTACTC
+
=@7899484;29991;BAAACCCC@B=<;;
@806EN:00085:00087
TATAGTCTCCTTACCT
+
944444,00*,*,,*,
@806EN:00086:00072
ACGAGTGCGTTCCCCATGTCGTAGGTACTC
+
498;@AA@@A5999/9@BCBBCCD@>??AB
@806EN:00086:00094
ACGAGTGCGTTCCCCATGTCGTAGGTACTC
+
@BBCCCDBCA=@@@4@@B>?ABBB>AB;<<
@806EN:00089:00087
TGATACGTCTCCTTCCTTT
+
4999444444424242//+
@806EN:00094:00053
ACGAGTGCGTTCCCCATGTCGTAGGTACTC
+
:<?AABA?@@5999/9999ABCBC@CAAAC
@806EN:00094:00063
AACGAGTGCGTTCCC
+
82/.//,,,,,*///
@806EN:00095:00082
ACGAGTGCGTTCCCCATGTCGTAGGTACTC
+
8>>@@@>@@@5999,9@@ACCB@@=@@@CB
@806EN:00096:00094
ACGAGTGCGTTCCCCATGTCGTAGGTACTC
+
:=7:<A@<<<-111+1/;@>@9942399?>
@806EN:00097:00053
TCTCTATGCGCTCCACATGTCTAAGGTA
+
844444444;999:<GDCCGDBB?B;<<
@806EN:00098:00094
ACGAAGTGCGTTCCCCCCCCCCCATGTCGTAGGTACTC
+
/101,///8::59999999999"44449994423>444
@806EN:00099:00096
ACGAGTGCGTTCCCCATGTCGTAGGTACTC
+
>@C?ABCB@C5999/9ABBCCCBA;=9<;@
@806EN:00050:00110
ACGAGTGCGTTCCCCATGTCGTAGGTACTC
+
//.//8:9995999/9911>211<;;13=C
@806EN:00050:00123
CCCGGAAAAGCCCCAAATTTTTTTT
+
48-42444,4444,4;-44444444
@806EN:00050:00140
AAGCATTCGAATG
+
/,////,///,//
@806EN:00055:00115
ACGAGTGCGTTCCCCATGTCGTAGGTACTC
+
847;;9@@@?5999/9@BCCCCBC?<9;<@
@806EN:00055:00131
AAGCCATCGGAATGTGCGTTCCCCATGTCGTAGGTACTC
+
=699<==:@<=894;;?996944,449<;CCAB>:9949
@806EN:00059:00131
AACCGGAAGTGCGTTCCCCATGTCGTAGGTACTC
+
,+-*,*,*,,66442499-4:?B>;98>@899@@
@806EN:00060:00111
ACGAGTGCGTTCCCCATGTCGTAGGTACTC
+
9=?@AB@@>92444/99>>>@A@A9;<>A@
@806EN:00060:00114
ACGAGTGCGTTCCCCATGTCGTAGGTACTC
+
99>>989=>88999244499>@99534449
@806EN:00061:00143
AACCATCGGAATGTGCGTTCCCCATGTCGTAGGTACTC
+
>;=<==88696499>99<;9;;,44449488?<64997
@806EN:00061:00144
CAAAAGCCCATTCGGGAAAAAAATTT
+
/444,444-44244;-444444&44-
@806EN:00061:00147
ACGAGTGCGTTCCCCATGTCGTAGGTACTC
+
//.//4;:445999,4@@AGCCNG?B;<;A
@806EN:00062:00139
ACGAAGTGCGTTCCCCATGTCGTAGGTACTC
+
,,,,*,6684469??4?A@ACDCCC@CAAA@
@806EN:00062:00142
AACCAGGAATGTGCGTTCCCCATGTCGTAGGTACTC
+
>-1,//787/11>?995444,44;@@A?:8579888
@806EN:00064:00113
ACGAGTGCGTTCCCCATGTCGTAGGTACTC
+
=?<@;<;@A@5999/9B@ABAA@A=@@<<<
@806EN:00064:00116
ACGAGTGCGTTCCCATGTCGTAGGTACTC
+
?B>BBBA?@;244-9AAAB===B?BBBBB
@806EN:00066:00143
AACGAAGTGCGTTCCCCATGTCGTAGGTACTC
+
,*,,,*,676885999/9?999AA@BBG==<A
@806EN:00067:00111
ATATCGCGTACGGGTATGGAAGACTCTATAG
+
9894444444444-444;89;4444443.6.
@806EN:00067:00118
ACGAGTGCGTTCCCCATGTCGTAGGTACTC
+
=@:;;>?@995999,9A@ABEDCA>@AAA@
@806EN:00067:00119
ACGAGTGCGTTCCCCATGTCGTAGGTACTC
+
A?@@?@@>?F6999,9@@@ABAA@=B>999
@806EN:00068:00109
ACGAGTGCGTTCCCCATGTCGTAGGTACTC
+
99844488885999,4;;@CCCCC;<<<<=
@806EN:00068:00121
ACGAGTGCGTTTCCCCCATGTCGTAGGTACTC
+
4989>944448-4999/9;499=@@?49<<<9
@806EN:00068:00129
ACGAGTGCGTTCCCCATGTCGTAGGTACTC
+
BBAAAB@>>>5999/9BA@BCCBB=??@AB
@806EN:00069:00139
ACGAGTGCGTTC
+
=;:;@BBCBB;>
@806EN:00070:00106
ACGAGTGCGTTCCCCATGTCGTAGGTACTC
+
:879999@?>6999,4:=>@B@@@8:<<==
@806EN:00071:00107
ACGAGTGCGTTCCCCATGTCGTAGGTACTC
+
998488444;;A@A6@CD<=<@>>589998
@806EN:00075:00125
ACGAGTGCGTTCCCCATGTCGTAGGTACTC
+
9;;;<@?D@@5999/99A@A@@@B:;<<BA
@806EN:00077:00122
ACGAGTGCGTTCCCCATGTCGTAGGTACTC
+
998444444;2444,4BBCCDCBB?@AAA@
@806EN:00079:00115
ACGAGTGCGTTCCCCATGTCGTAGGTACTC
+
99849@>>9C5999/9@@AC=<;B>BBBCC
@806EN:00079:00126
ACGAGTGCGTTCCCCATGTCGTAGGTACTC
+
=@7;<;A@@A599</9DBBC<<<A>@@<<<
@806EN:00079:00143
ACGAGTGCGTTCCCCATGTCGTAGGTACTC
+
;;;;;9>>>?5999-9@>>>9848274444
@806EN:00079:00145
ACGAGTGCGTTCCCCATGTCGTAGGTACTC
+
>@@:9;AC@@>ACC:DBBABCCCB@C;<<A
@806EN:00079:00146
ACGAGTGCGTTCCCCATGTCGTAGGTACTC
+
;;8A??>>>@6999,49;9944//,/////
@806EN:00080:00128
TGATACGTTCCTCCTTCCTTAGTTACTTCAGTG
+
444444442/7/1,,22222,//566;<97/11
@806EN:00092:00108
ACGAGTGCGTTCCCCATGTCGTAGGTACTC
+
4;?B;;<@@@5999/9DBACCCBBA>??@@
@806EN:00093:00117
ACGAGTGCGTTCCCCATGTCGTAGGTACTC
+
9;A@@AB@@@5999/9DDBCCBBC>>@@AA
@806EN:00060:00185
ACGAGTGCGTTCCCCATGTCGTAGGTACTC
+
9;?@@@CAAA>BAA6@@@A@CCCC@C<=<B
@806EN:00061:00163
AAAACCTTTCGGAAAAATG
+
444,4999-99@BBAA244
@806EN:00062:00173
AAAGCATTTCCCGAAAATAC
+
44-44499-44-4///*,**
@806EN:00062:00176
ACGAGTGCGTTCCCC
+
1/.//4999>6999/
@806EN:00070:00167
ACGAGTGCGTTCCCCATGTCGTAGGTACTC
+
49894444:;2499-9999A@B;<;<CCCA
@806EN:00070:00195
ACGAGTGCGTTCCCCATGTCGTAGGTACTC
+
8;AA@@BBBB>BBB9B@@@CBCBC@CBBBA
@806EN:00072:00154
TAGTATCAGCTCGCCATGACGAAGGTATTCC
+
>=;;<@ABDCBAAB@C;;<@@B@DADBD@E:
@806EN:00074:00177
AACGAGTGCGTTCCCCCCATGTCGTAGGTACTC
+
/,/6//9@@@@699999(999<DCCCCAC<=<B
@806EN:00078:00180
ACGAGTGCGTTCCCCATGTCGTAGGTACTC
+
9<C@AAA@>@5999/9BBBCCCFC>ACBBA
@806EN:00088:00194
ACGAGTGCGTTCCCCATGTCGTAGGTACTC
+
?@>99;BBBB@CCC:CCBECCC@@=?@@@D
@806EN:00088:00196
ACGAGTGCGTTCCCCATGTCGTAGGTACTC
+
CBA:9<@@@@5999/9ABACCCBB?ADDCC
@806EN:00093:00199
ACGAGTGCGTTCCCCATGTCGTAGGTACTC
+
?=;:;;A@@@5999,9@ACBDCA@=?A@AC
@806EN:00064:00238
ACGAGTGCGTTCCCCATGTCGTAGGTACTC
+
=@@?@@@CAA>BBB9CAA@C;;;A8:9<<9
@806EN:00068:00204
ACGAGTGCGTTCCCCATGTCGTAGGTACTC
+
;<?>BAAACC@CCC:C??>BCDBC=?ABB@
@806EN:00068:00242
ACGAGTGCGTTCCCCATGTCGTAGGTACTC
+
9:ABBBBBBC>AAA9BBBBBCBBB>9;;@@
@806EN:00071:00213
ACGAGTGCGTTCCCCATGTCGTAGGTACTC
+
1/.//4499B@CCC:C=<=CCBCCB;<<A@
@806EN:00077:00208
ACGAGTGCGTTCCCCATGTCGTAGGTACTC
+
BBD??@A>>=5999/9>>@CCCCC>@BCBC
@806EN:00077:00225
ACGAGTGCGTTCCCATGTCGTAGGTACTC
+
CCABBBBBAA?BD=BCDCCCCCC=@A@A@
@806EN:00080:00227
ACGAGTGCGTTCCCCCATGTCGTAGGTACTC
+
BBBB=9==9954449+49999A>=A=?@;<<
@806EN:00081:00221
ACGAGTGCGTTCCCCATGTCGTAGGTACTC
+
:;:99>>99969@@/99AAAABBC;<<CB@
@806EN:00082:00219
ACGAGTGCGTTCCCCATGTCGTAGGTACTC
+
BBB??ABA??5999/9?@ACCCBB=?ABBB
@806EN:00092:00226
ACGAGTGCGTTCCCCATGTCGTAGGTAC
+
;;:@@@>>;<9;BD8AACCCA@A@5899
@806EN:00092:00237
ACGAGTGCGTTCCCCCCATGTCGTAGGTACTC
+
>:;<A>>>;969>@@@,ABBCBCH@A=@A<99
@806EN:00094:00232
ACGAGTGCGTTCCCCATGTCGTAGGTACTC
+
BA>@AB@>?@5999/9BABCCCBB?BCBCC
@806EN:00098:00220
ACGAGTGCGTTCCCCATGTCGTAGGTACTC
+
44344:988A599<4=BBCCECBB@@AACC
@806EN:00053:00292
ACGAGTGCGTTC
+
;93;;@>>>A59
@806EN:00082:00295
ACGAGTGCGTTCCCCATGTCGTAGGTACTC
+
BBB99<BA@@5999/9@ABCAAAC@B?AAA
@806EN:00088:00277
ACGAGTGCGTTCCCCATGTCGTAGGTACTC
+
?A;:;<@@A@5999,4@@BDCCDF@BCCCB
@806EN:00096:00287
ACGAGTGCGTTCCCATGTCGTAGGTACTC
+
B?98;11/8886;;===ACCCCC=?AAAA
@806EN:00052:00302
ACGAGTGCGTTCCCCATGTCGTAGGTACTC
+
=>;99;>@@@6999-9@@ACCCCCAAAA@C
@806EN:00056:00316
ACGAGTGCGTTCCCCATGTCGTAGGTACTC
+
99?99;>?@@5999,4@BA@B@;927>9;<
@806EN:00068:00300
ACGAGTGCGTTCCCCATGTCGTAGGTACTC
+
9:B:9;<@@@6999/9>@@CCCCNBA?;;;
@806EN:00069:00330
TGATACGTCTCCTTCCTTAGTTACTTCAGT
+
BB?>1///-,2*,*,*/5./49==9::?9:
@806EN:00073:00330
ACGAGTGCGTTCCCCATGTCGTAGGTACTC
+
@BAABB@@>>6999/9?@@CC@@>499999
@806EN:00074:00326
ACGAGTGCGTTCCCCATGTCGTAGGTACTC
+
ACB<;99@995949,4>@ABBBA@889999
@806EN:00077:00311
ACGAGTGCGTTCCCCATGTCGTAGGTACTC
+
=@?9:>CA@@8;;9/9AABCCDCC>>;<<A
@806EN:00078:00338
ACGAGTGCGTTCCCCATGTCGTAGGTACTC
+
9;C@?@AC??5999/9BAACCCCCAB???B
@806EN:00080:00337
ACGAGTTGCGTTCCCCACTGTTCGTAGGTACTC
+
8>=;11,///,*,220/////,//44424:944
@806EN:00086:00332
ATATCGCGTACGGGTATGGAAGACTCTATAGA
+
>?A??@81/////+///;9?><9444433733
@806EN:00088:00340
ACGAGTGCGTTCCCCATGTCGTAGGTACTC
+
BBB@@?B=>C5999/9@@ABCCBB?A:<;B
@806EN:00081:00365
ACGAGTGCGTTCCCCATGTCGTAGGTACTC
+
BB@AA@A>?>5999/99<<BDCBB?BEAAA
@806EN:00093:00356
ACGAGTGCGTTCCCCATGTCGTAGGTACTC
+
BBCB?@@>>>5999/9BBCCCDCD@BCAA@
@806EN:00101:00016
ACGAGTGCGTTCCCCATGTCGTAGGTACTC
+
>98999449B?BBB4<9499994=244449
@806EN:00101:00024
TCTCTATGCGCTCCACATGTCTAAGGT
+
BBBBCCCCBCC@@>@CCBBCBCEAC@B
@806EN:00102:00019
ACGAGTGCGTTCCCCCCCCCATGTCGTAGGTACTC
+
9;;;AA@?@?244444999"444499=8=<99;=B
@806EN:00105:00043
ACGAGTGCGTTCCCCATGTCGTAGGTACTC
+
493444488>@CDHADBBAA@BBA=@AAA@
@806EN:00106:00034
TGATACGTCTCCTTCCTT
+
:,--,,,,7892424695
@806EN:00108:00034
CGAGTGCGTTCCCCATGTCGTAGGTACTC
+
>;=99<@@C?CCC9DCGBBDCBB@A?@A@
@806EN:00109:00034
ACGCTCGACATGCCCAGGTACCAGGAG
+
/1./6@CCADAA@A:98599@<AB?BA
@806EN:00110:00012
ACGAGTGCGTTCCCCATGTCGTAGGTACTC
+
498A@ABCCCD>>>6>121>219A889499
@806EN:00110:00037
AACTGAATGTGCGT
+
-*,,,2*,,//49:
@806EN:00110:00049
ACGAGTGCGTTCC
+
4989444666,,,
@806EN:00111:00012
ACGAGTGCGTTCCCCATGTCGTAGGTACTC
+
?@?BCA@@AB=@>@4>?>@DBA@@>:;<AA
@806EN:00112:00023
ACGAGTGCGTTCCCCCATGTCGTAGGTACTC
+
A@>@@@@>?>59999,99=<BCCBC>BBBAA
@806EN:00115:00023
ACGAGTGCGTTCCCCATGTCGTAGGTACTC
+
9;8;;?999=>AAA7AAA@A@AA@689998
@806EN:00116:00024
ACGAGTGCGTTCCCCATGTCGTAGGTACTC
+
99848=989@>@BA4<9BA@999?4894@9
@806EN:00118:00018
ACGAGTGCGTTCCCCATGTCGTAGGTACTC
+
?@9<<BB@@@2444/9A@ACCCCD@@@ABC
@806EN:00118:00037
ACGAGTGCGTTCCCCATGTCGTAGGTACTC
+
9:;<9@@>=>6994/9AACKEDCC=@;<;C
@806EN:00119:00019
ACGAGTGCGTTCCCCATGTCGTAGGTACTC
+
=9:;@BA@@@5444/9@@@ACCCC@CAAAB
@806EN:00119:00030
ACGAGTGCGTTCCCCATGTCGTAGGTACTG
+
BBABBDBB@;2444/9??@CDECC@CAAAC
@806EN:00123:00040
ACGAGTGCGTTCCCCATGTCGTAGGTACTC
+
49894444995999,9@@BCBBCC@B;;;;
@806EN:00124:00019
ACGAGTGCGTTCCCCATGTCGTAGGTACTC
+
?BA@@ACCCC?BAA9AA@@CCBBB<>;<<B
@806EN:00125:00011
ACGAGTGCGTTCCCCATGTCGTAGGTACTC
+
BBBBAABBA;69994;ABABBBBD@B:::@
@806EN:00126:00045
AACGAATGTTGCGTTCCCCATGTCGTAGGTACTC
+
86/-,*,,,*,,/6,/1/*4:@@@A@@?;>9444
@806EN:00127:00049
AACGAGTGCGTTCCCCATGTCG
+
-*,,,,///442444,449888
@806EN:00129:00021
ACGAGTGCGTTCCCATGTCGTAGGTATC
+
9474444444244-44//////6,./44
@806EN:00130:00045
ACGAGTGCGTTCCCCATGTCGTAGGTACTC
+
497:488>>>;?>>4@DABCCBBC@CBBBD
@806EN:00132:00039
ACGAGTGCGTTCCCCATGTCGTAGGTACTC
+
=@>9;<<A@@=@@@6@;<<DCCED@G;=<B
@806EN:00134:00024
ACGAGTGCGTTCCCCATGTCGTAGGTACTC
+
BB@@@BBBCC@CCC8A@@@@@>@B>;9<<9
@806EN:00134:00041
ACGAGTGCGTTCCCCATGTCGTAGGTACTC
+
>@>9<<B@@C5999/9A@BCBCCG@@:<;@
@806EN:00134:00048
ACGAGTGCGTTCCCCATGTCGTAGGTACC
+
41011/77//,4::2?AAACECBB>@<<5
@806EN:00137:00012
ACGAGTGCGTTCCCCATGTCGTAGGTACTC
+
99ABBBBCCC@CCC:CECAAABBCABA?99
@806EN:00137:00021
ACGAGTGCGTTCCCCCCCCATGTCGTAGGTACTC
+
9<@@@AB@@A@CCCCCCC%C<=<BBC@@=B<99@
@806EN:00138:00009
ACGAGTGCGTTCCCCATGTCGTAGGTACTC
+
=@>A@@;;9D;???4@999BA>>A<A<<=C
@806EN:00139:00040
ACGAGTGCGTTCCCCATGTCGTAGGTACTC
+
BBBB??@@@@5999/9ABBC<<<B@BBFCD
@806EN:00141:00031
ACGAGTGCGTTCCCCATGTCGTAGGTACTC
+
@9:;;;94@A=@AA8@@BC@AAAB;><9;@
@806EN:00142:00045
ACGAGTGCGTTCCCCATGTCGTAGTTACTC
+
:<CCCBCAB?>BBB9BBC@@ACCCC@CAAA
@806EN:00143:00030
ACGAGTGCGTTCCCCATGTCGTAGGTACTC
+
?@@AAA@A@@5999/99BBBBBBB:;<AA@
@806EN:00147:00010
ACCCCCATGCGTAGGTACTC
+
49888+488=CCCCAC:B>D
@806EN:00147:00028
ACGAGTGCGTTCCCCATGTCGTAGGTACTC
+
?BB99<@@@@=A@A6@AAABBB@@<=@<;<
@806EN:00147:00043
ACGCCGACATCGCCAGTACAGAGAC
+
88.,+--,,////,44444444444
@806EN:00149:00048
ACGAGTGCGTTCCCCATGTCGTAGGTACTC
+
?A@??@A@>>5999/9F@@BCDCC@CAAAC
@806EN:00100:00065
ACGAGTGCGTTCCCA
+
94?11/11/8,,,*,
@806EN:00100:00071
ACGAGTGCGTTCCCCATGTCGTAGGTACTC
+
?@C@@>@8995999/9@CBCBBBCBCAAAD
@806EN:00100:00085
ACGAGTGCGTTCCCCATGTCGTAGGTACTC
+
BA<??BB@@C5999/9D@@ABCBA>BABBB
@806EN:00101:00080
ACGAGTGCGTTCCCCATGTCGTAGGTACTC
+
49?;;;AB@@5999/9@BCCCCBB@CBBBC
@806EN:00106:00069
ACGAGTGCGTTCCCCATGTCGTAGGTACTC
+
?@B?AABCBD?CCC:CCCCBBEBB@BAA@C
@806EN:00108:00055
TCTCTATGCGCTCCACATGTCTAAGGTAC
+
9444444486///,/68;>B<:4242449
@806EN:00109:00075
ACGAGTGCGTTCCCCATGTCGTAGGTACTC
+
9<BBBECDBB?BAA9A@??CC?>@?AA@A@
@806EN:00112:00072
ACGAGTGCGTTCCCCATGTCGTAGGTACTC
+
??@<<<CCBB@BBB8BABCBCBBC?@A@CB
@806EN:00113:00066
ACGAGTGCGTTCCCCATGTCGTAGGTACTC
+
;@@AABBBCB@CDHAB:;;9999959@@AA
@806EN:00113:00081
ACGAGTGCGTTCCCCATGTCGTAGGTACTC
+
4;@;;;A@@CBCCC:CDCBBBCBB=:;<99
@806EN:00115:00051
ACGAGTGCGTTCCCCATGTCGTAGGTACTC
+
=>B99;A@@@6999/9@ABDCCCCA@@AA@
@806EN:00115:00052
ACGAGTGCGTTCCCCATGTCGTAGGTACTC
+
99?A@;;;?@5<<<49999@@99959999;
@806EN:00115:00054
ACGAGTGCGTTCCCCATGTCGTAGGTACGC
+
9;?AA@9;;C?CBC8AA@A@999><@>@=9
@806EN:00115:00090
ACGAGTGCGTTCCCCATGTCGTAGGTACTC
+
BBC99<CCCB>A@@9ACCBBBBBB@B:;;C
@806EN:00117:00052
TCTCTATGGCGCTC
+
444/////,,,,,/
@806EN:00119:00082
ACGAGTGCGTTCCCCATGTCGTAGGTACTC
+
ABBCAABBBC@CCC9BBC@@>>>?599998
@806EN:00121:00064
ACGAGTGCGTTCCCCATGTCGTAGGTACTC
+
?B<BAAB@?>5999/9@ABCCCCC@ABCCC
@806EN:00121:00093
TCTCTATGCGCTCCACATGTCTAAGGT
+
BEBACCBB@BCBC?BBBB>==:469?9
@806EN:00122:00099
ACGAGTGCGTTCCCCATGTCGTAGGTACTC
+
BBAB@AACAA=@@@4@ABBCCCBB>;<<<9
@806EN:00125:00073
ACGAGGCGTTCCCCATGTCGTAGGTACTC
+
?@BBA>=CC5444/9>>@CCCBD?ABCCC
@806EN:00125:00083
ACGAGTGCGTTC
+
?@B@?BA@ACAD
@806EN:00125:00096
ACGAGTGCGTTCCCCATGTCGTAGGTACTC
+
=B9<<BAAAC@CCC9CBCCC;;<B?;;<B>
@806EN:00126:00056
TGATACGTCTTCCCTTCCTTAGTTACTTGACAGT
+
@994444///,/8+/,/5677442/77,///6//
@806EN:00127:00071
ACGAGTGCGTTCCCATGCTCGTAGGTACGTC
+
8>8981////,//+/7;96//111,/////6
@806EN:00127:00089
ACGAGTGCGTTCCCCATGTCGTAGGTACTC
+
49>99498@@?CCC9AAA@=;@9863>>@A
@806EN:00128:00051
ACGAGTGCGTTCCCCATGTCGTAGGTACTC
+
89>@==?@@A>AAA9ABCCBBBCCACEBBB
@806EN:00128:00075
ACGAGTGCGTTCCCCCCATGTCGTAGGTACTC
+
BBAABBBA;;244444)9@@ABDBJJCC<=?C
@806EN:00128:00083
ACGAGTGCGTTCCCCATGTCGTAGGTACTC
+
@AB??ACCAB7;;94;@@?CCCCC>A;;;A
@806EN:00128:00097
ACGAGGTGCGTTCCCCATGTCGTAGGTACTC
+
41;11,/6678,444,4F@BCCAAA@B<<<B
@806EN:00130:00066
ACGAGTGCGTTCCCCATGTCGTAGGTACTC
+
?AB??A@BB@7;;;4<BAAACB=?<?@@BA
@806EN:00131:00074
ACGAGTGCGTTCCCCATGTCGTAGGTACTC
+
8>>9;<@CCC@CEE9B=@==@@>@?A<>=C
@806EN:00133:00074
ACGAGGTGCGTTCCCCATGTCGTAGGTACTC
+
8>>99244444;=>>6>DBAAA@DC@CCA<<
@806EN:00134:00078
ACGAGTGCGTTCCCCATGTCGTAGGTACTC
+
;;;BBBBBBBACDC7ABCCDAAAA989999
@806EN:00134:00096
ACGAGTGCGTTCCCCATGTCGTAGGTACTC
+
BBB::;CCCC@CCC9BABBCCCBA><@@A@
@806EN:00136:00076
ACGAGTGCGTTCCCCATGTCGTAGGTACTC
+
AAA99;>@>>5999/9@@ADCCDCAAAAAB
@806EN:00140:00050
AACGAGTGCGTTCCCCATGTCGTAGGTACTC
+
469>999;;;9AHHH:CAA@@?@?@689911
@806EN:00140:00067
ATCAGACACTCGGACACAGCAGAACACACAG
+
88>894./////,/6/449444489988443
@806EN:00141:00056
ACGAGTGCGTTCCCCATGTCGTAGGTACTC
+
9;?;;;=ABB?DCC:CCBBAABBH@CAAAB
@806EN:00141:00063
ACGAGTGCGTTCCCCATGTCGTAGGTACTC
+
9;B@@ACCCA>BBB9BCCCCAAAB?@A<<9
@806EN:00142:00077
ACGAGTGCGTTCCCCATGTCGTAGGTACTC
+
?@ACCGBBBB?BCB9DEFDAABBB>??AA@
@806EN:00145:00057
AACCGAAGGTGGCG
+
1-/,,,*,*,,*,/
@806EN:00145:00060
TAACTTGAGCTACCAC
+
91,1/,///,//67/,
@806EN:00147:00074
ACGAGTGCGTTCCCCATGTCGTAGGTACTC
+
=??@@ABAAB7;;;4;AABDCDCD?@AABC
@806EN:00148:00065
ACGAGTGCGTTCCCCATGTCGTAGGTACTC
+
9434=8@@@D?BAB7A;;;@@AAAAC===B
@806EN:00100:00144
ACGAGTGCGTTCCCATGTCGTAGGTACTC
+
943448988==@A>CECECCBBB;;<BBB
@806EN:00102:00141
ACGAGTGCGTTCCCCATGTCGTAGGTACTC
+
?B7;<ABA@@5;;;4;BCDCCBBB@ABBBC
@806EN:00103:00113
ACGAGTGCGTTCCCCATGTCGTAGGTACTC
+
BBB@@FCCCNBCGD9C@@@@>>>@5899>9
@806EN:00103:00134
TGATAGTCTCCTCCTTAGTTACTTCAG
+
8448899668,//,/,///,///,/66
@806EN:00105:00134
ACGAGTGCGTTCCCCATGTCGTAGGTACTC
+
9<:;;A@@>A599;4<ABBCCCBB?9;;AA
@806EN:00107:00106
ACGAGTGCGTTCCCCATGTCGTAGGTACTC
+
9;B@@BCCAA=@>>/99A9999984949:4
@806EN:00108:00103
ACGAGTGCGTTCCCCATGTCGTAGGTACTC
+
>@>99;;;9?=>>@6@BBBCCCBB=@ABAB
@806EN:00109:00105
ACGAGTGCGTTCCCCATGTCGTAGGTACTC
+
?ABBAADBBB=@@@6@ABBCC9;;?:;;@>
@806EN:00110:00118
ACGAGTGCGTTCCCCATGTCGTAGGTACTC
+
41:11/777819991:BABCCCBF@BAAA@
@806EN:00111:00128
ACGAGTGCGTTCCCCATGTCGTAGGTACTC
+
?@BBAAAAAD?CCC:CCCCCBCBB>??ABC
@806EN:00111:00143
ACGAGTGCGTTCCCCATGTCGTAGGTACTC
+
9;;;@>?AAA=ACD5<;9@>944:734444
@806EN:00112:00125
AGCACTGTAGCTCGTCACTAGTTACTTGTG
+
=A;;9BBB>?11//6689;<<<69AA8;<B
@806EN:00116:00108
ACGAGTGCGTTCCCCATGTCGTAGGTACTC
+
??CBABBA@?5999/9@@A@BBBB>B@@AB
@806EN:00117:00114
ACGAGTGCGTTCCCCATGTCGTAGGTACTC
+
BBA@@ACCCI@CCC9CA@@BBBBC@B@AAB
@806EN:00117:00123
ACGAGTCGTCCCATGCTCGTAGTACGTC
+
6=0//02//1;:77:44444444494//
@806EN:00118:00121
ACGAGTGCGTTCCCCATGTCGTAGGTACTC
+
9;B:;;AA@@69<<49BBCAAABB>;<<A@
@806EN:00119:00116
ACGAGTGCGTTCCCCATGTCGTAGGTACTC
+
9;@ABBB@@>599949ABBABB@B>BABBC
@806EN:00119:00144
ACGAGGTGCGTTCCCATGTCGTAGGTACTC
+
8>>9929;>>>599144999;8//,////,
@806EN:00121:00100
ACGAGTGCGTTCCCCATGTCGTAGGTACTC
+
9<A<<<BBAB=@@@8@ABABCCCB@B:;;B
@806EN:00121:00111
ACGAGTGCGTTCCCCATGTCGTAGGTACTC
+
?@BBABDB@;2444/999;CDCBB@BAAAC
@806EN:00121:00132
ACGAGTGCGTTCCCCATGTCGTAGGTACTC
+
9<C@@AB@>@5999/9A@BCCCDB@9;;;9
@806EN:00124:00107
ACGAGTGCGTTCCCCATGTCGTAGGTACTC
+
4439==@@@@5999/99ABB<<;=<999>>
@806EN:00124:00116
ACGAGTGCGTTCCCCATGTCGTAGGTACTC
+
@AB@?AA@=C5999/9@@BCCCFC@B@@@B
@806EN:00127:00123
ACGAGTGCGTTCCCCATGTCGTAGGTACTC
+
9<BBBBB@??2994/9@@ACCCBB?AABBC
@806EN:00130:00106
ACGAGTGCGTTCCCCATGTCGTAGGTACTC
+
49>>994=@@=ACC:DAA@>999?;>949=
@806EN:00130:00136
ACGAGTGCGTTCCCCATGTCGTAGGTACTC
+
49388=9;9C@DCD9DACCDA@@><899<9
@806EN:00131:00126
ACGAGTGGGTTCCCCATGTCGTAGGTACTC
+
9<BBBBBB9@5888-9@BDDEDDC@CAAAB
@806EN:00132:00117
ACGAGTGCGTTCCCCATGTCGTAGGTACTC
+
;<?AAABBBD?CHN9@DEBA<;;;,11111
@806EN:00133:00118
ACGAGTGCGTTCCCCATGTCGTAGGTACTC
+
49@@9;9>=@5999/999<@ABBC:<>BD@
@806EN:00135:00104
AACGAAGTTGCGTTCCCCCATGTCGTAGGTACTC
+
;4/.,*,,*,,,,*////*/444499;;6:9999
@806EN:00136:00127
ACGAGTGCGTTCCCCATGACGTAGGTACTC
+
@>9A;;;98@5999-9ACCCDHCD>AABBB
@806EN:00138:00127
ACGAGTGCGTTCCCCATGTCGTAGGTACTC
+
497444444;2444,444444776,/////
@806EN:00140:00135
ACGAGTGCGTTCCCCATGTCGTAGGTACTC
+
9;C@@@BB@@=A@A4?999?9;9A<A9999
@806EN:00142:00138
ACGAGTGCCGTTCCCCATGTCGTAGGTACTC
+
9>@11111,/7,///*/444:=AAA>@A@@@
@806EN:00143:00138
ACGAGTGCGTTCCCCATGTCGTAGGTACTC
+
9;B@999@?A6999/9ABBCCCCC?BCBAB
@806EN:00145:00137
ACGAGTGCGTTCCCCATGTCGTAGGTAACTC
+
9434449888;=>>-444447///,./,/88
@806EN:00147:00149
ACGAGTGCGTTCCCATGTCGTAGGTACTC
+
49?;;8CC9959914449ACBBCDD<<<C
@806EN:00149:00142
ACGAGTGCGTTCCCCATGTCGTAGGTACTC
+
1/46/4894424==,9:;994@882444/6
@806EN:00100:00180
ACGAGTGCGTTCCCCATGTCGTAGGTACTC
+
//./////4889;B9::CBABA@@58<@A@
@806EN:00101:00164
ACGAGTGCGTTCCCCATGTCGTAGGTACTC
+
?=;=;;;>>@699<4<BBCCCCBB==9;;B
@806EN:00104:00164
TGATACGTCTCCTTCCTTAGTTACTTCAGC
+
99999999/1/,/,/,/,.492449899A?
@806EN:00105:00189
ACGAGTGCGTTCCCCATGTCGTAGGTACTC
+
9<E<<<CB@@=@>>6@ABACHCCC@B:;;B
@806EN:00106:00192
ACGAGTGCGTTCCCCATGTCGTAGGTTACTC
+
9@?>@@@>>A6999/9999@999B>@=AAAA
@806EN:00107:00177
ACGAGTGCGTTCCCCATGTCGTAGGTACTC
+
9;:;;@>?>@6999/9@@ABCCCC?@AACC
@806EN:00107:00198
ACGAGTGCGTTCCCCCATGTCGTAGGTACTC
+
49@B<<;@CC59999+9>999>988599994
@806EN:00116:00178
ACGAGTGCGTTCCCCATGTCGTAGGTACTC
+
8=>9999@998;CC9BDDCC;;<B>AAAA@
@806EN:00117:00179
TAGTATCAGCCTCCGCCATGACGAAGGTATTCC
+
488>9444//,//,//78:8>===596999595
@806EN:00117:00197
ATAGGCTACACA
+
43442//////,
@806EN:00121:00199
ACGAGTGCGTTCCCCATGTCGTAGGTATC
+
=@3;;@A?@@5999/9@AACCBBB?B;;;
@806EN:00124:00191
ACGAGTGCGTTCCCC
+
8@<@@@@@@@5<9</
@806EN:00124:00195
ACGAGTGCGTTCCCCATGTCGTAGGTACTC
+
99894=484?5999/99A@@?999499994
@806EN:00128:00182
ACGAGGTGCGTTC
+
41011,////68?
@806EN:00133:00175
ATCAGACACGGACACAGCAGAACACAC
+
9;BA@AA@@@@CBBBAAACCC@BCCBC
@806EN:00136:00191
ACGAGTGCGTTCCCATGCTCGTAGGTACGTC
+
48?>444448244-494449??11,1;////
@806EN:00137:00184
ACGAGTGCGTTCCCCATGTCGTAGGTACTC
+
==;B@@>@>>5999/9999>AAAA;><99?
@806EN:00139:00199
ACGAGTGCGTTCCCCATGTCGTAGGTACTC
+
9;@@@><<<CCGGD9CCBBBA@@A?:;<>>
@806EN:00145:00167
ACGAGTGCGTTCCCCATGTCGTAGGTACTC
+
49<498@@@ABDGG:EAA@BCCBB@BDAA@
@806EN:00147:00166
ACGAGTGCGTTCCCCATGTCGTAGGTACTC
+
4;@@@@@?@@5999/9?@ACCCCCABAAAD
@806EN:00100:00213
ACGAGTGCGTTCCCCATGTCGTAGGTACTC
+
84899=A@@@5999-9AA@BDCA@=@BAA=
@806EN:00102:00234
AACGAGTGCGTTCCCCATGTCGTAGGTACTC
+
1,/.//6668>=CCD9>A=>DBCBF9;<;<9
@806EN:00102:00249
ACGAGTGCGTTCCCCCCCCCATGTCGTAGGTACTCATCACCGACTGC
+
9;8;4>@@9<6<AAAABA="B;;;A;94924994BCBACA=99;;;9
@806EN:00108:00202
ACGAGTGCGTTCCCCATGTCGTAGGTACTC
+
9<BCBBBA;;2444/9AB@ABA;;7:>>@@
@806EN:00108:00238
ACGAGTGCGTTCCCCATGTCGTAGGTACTC
+
8;?@A@@@@@5999,9@@@@AB@A>>999>
@806EN:00112:00227
ACGAGTGCGTTCCCCATGTCGTAGGTACTC
+
9;A;;;@?@?5999,9@AABEECB>BAAAB
@806EN:00116:00244
ACGAGTGCGTTCCCATGTCGTAGGTACTC
+
//68:>==>>59919999@BA;<8:BBAB
@806EN:00121:00209
ACGAGTGCGTTCCCCATGTCGTAGGTACTC
+
??>B>>@>@@5999/9@AAACDBB?B@@AA
@806EN:00127:00201
ACGAGTGCGTTCCCCCCATGTCGTAGGTACTC
+
=9;;9D>>==599999*9?BDDBB9968999@
@806EN:00129:00201
ACGAGTGCGTTCCCCATGTCGTAGGTACTC
+
@?;99<A@@@599;/9@BCCCCCN@B:>>B
@806EN:00132:00204
ACGAGTGCGTTCCCCATGTCGTAGGTACTC
+
BBB@??@@>>5999/9??>BBBBB@CCCCC
@806EN:00137:00222
TCTCTATGCGCTCCAACATGTCTAAGGT
+
11,,,****,200*,*,/4449995429
@806EN:00138:00214
ACGAGTGCGTTCCCCATGTCGTAGGTACTC
+
CCBA??;99@6999/9BB@@A@@A=AA;<<
@806EN:00140:00216
ACGAGTGCGTTCCCCATGTCGTAGGT
+
?BA@?@AB@@5;;;4<BBCCCDCC?;
@806EN:00143:00223
ACGAGTGCGTTCCCCATGTCGTAGGTACTC
+
AA>??@@A@@5999/9@ABCCCCC?BCCBB
@806EN:00148:00232
ACGAGTGCGTTCCCCATGTCGTAGGTACTC
+
>@99;;994;8999,44999444;77====
@806EN:00109:00285
ACGAGTGCGTTCCCCATGTCGTAGGTACTC
+
@@CBBBCB;;2444/999<CGCCC?B<<<@
@806EN:00115:00269
ACGAGTGCGTTCCCCATGTCGTAGGTACTC
+
9;?@BAA?>@5999/99999<<?@<?<<<@
@806EN:00116:00296
ACGAGTGCGTTCCCCATGTCGTAGGTACTC
+
9989884>>>6999-9@BBABBBA=?>@AA
@806EN:00117:00271
ACGAGTGCGTTCCCCATGTCGTAGGTACTC
+
9<C@@@A@485999/9>>@CCCCC?AA<<<
@806EN:00117:00298
ACGAGTTGCCGTTCCCATGTCGTAGGTACTC
+
443444244244244-44444444424:4//
@806EN:00118:00284
TGATGACGTCTCCTCTATGATCTGTACGT
+
444444444444244/,********,,,6
@806EN:00121:00280
ACGAGTGCGTTCCCCATGTCGTAGGTACTC
+
9;BF<<<>>>5999/9@@@GBAAD?BBCCE
@806EN:00124:00299
ACGAGTGCGTTCCCCATGTCGTAGGTACTC
+
;9ABBBC??;2444/99@@ABBAA?@><;9
@806EN:00128:00250
ACGAGTGCGTTCCCATGTCGTAGGTACTC
+
6:-,,,,,//,//+4::77////,.66//
@806EN:00130:00276
ACGAGTGCGTTCCCCATGTCGTAGGTACTC
+
9<CC;;9@895999-9BACCCCCC=>:;;<
@806EN:00132:00275
ACGAGTGCGTTCCCCATGTCGTAGGTACTC
+
?B;ABBB>@?5444/9EABCAA@A89;BBB
@806EN:00135:00261
ACGAGTGCGTTCCCCATGTCGTAGGTACTC
+
ACAB<<<BB@599;-<BACDHBBA8:9999
@806EN:00139:00295
ACGAGTGCGTTCCCCATGTCGTAGGTACTC
+
9;@BAAAA@@=BAA9B?BAB;;;A=>?;;<
@806EN:00140:00276
ATATCGCGAGGTATGGAAGACTCTATAGAGGT
+
/01/678@99644//,/,////66......,.
@806EN:00142:00295
ACGAGTGCGTTCCCCATGTCGTAGGTACTC
+
>>@?@AAC@A=@@@6@BBCBCBBC?AA@A>
@806EN:00143:00299
ACGAGTGCGTTCCCCATGTCGTAGGTACTC
+
9<BB@@@@??5999/9BA@CCCBB?ADCBB
@806EN:00147:00282
ACGAGTGCGTTCCCCATGTCGTAGGTACTC
+
ABACBB;:<B>A@A7A@@A@@@AB9;=ABA
@806EN:00122:00331
ACGAGTGCGTTCCCCATGTCGTAGGTACTC
+
B@?@@@@@@@=@@@4@999>999969999@
@806EN:00123:00307
ACGAGTGCGTTCCCCATGTCGTAGGTACTC
+
9;A@@@A>>@5999/9?>@CCDCC@A:;;B
@806EN:00126:00300
ACGAGTGCGTTCCCCATGTCGTAGGTACTC
+
44344A444;2999,444494444489@;<
@806EN:00128:00308
ACGAGTGCGTTCCCCATGTCGTAGGTACTC
+
9<B<<;ADCC@BDC:BABEBCBBB@B?@?@
@806EN:00129:00317
ACGAGAGCGTTCCCCATGTCGTAGGTACTC
+
:<CDBBCDBA69997<CCDBBABA?CABBB
@806EN:00130:00312
ACGAGTGCGTTCCCCATGTCGTAGGTACTC
+
>@>>>?99995999,4:9>=>@@@;>A<;<
@806EN:00134:00336
ACGAGTGCGTTCCCCATGTCGTAGGTACTC
+
:<BBAA@@@@<@BC4<<A@@@@@@<899?>
@806EN:00134:00344
ACGAGTGCGTTCCCCATGTCGTAGGTACTC
+
41911/77//,444,49;444444239944
@806EN:00135:00308
ACGAGTGCGTTCCCCATGTCGTAGGTACTC
+
99>>9999492944,4::ACCEA@8:<A@@
@806EN:00135:00322
ACGAGTGCGTTCCCCATGTCGTAGGTACTC
+
9;;@@ACICCAA@@6@;<<CBABC>;9999
@806EN:00136:00325
ATATCGCGAGGTATGGAAGACTCTATAGAGG
+
>@@@>@78//,/8//,/569==A????;;86
@806EN:00137:00337
ACGAGTGCGTTCCCCATGTCGTAGGTACTC
+
9;B;;;9>>>5999,4@@AACB@A=@A;;<
@806EN:00139:00335
ACGAGTGCGTTCCCC
+
,****,0,//,444,
@806EN:00143:00348
ACGAGTGCGTTCCCCATGTCGTAGGTACTC
+
8:01////4=?@@B:D::;CBA@@>>9999
@806EN:00145:00338
TCTCTATGCGCTCCACATGTTCTAAGGTA
+
//,,,,,66949;?;::9442444:B??9
@806EN:00123:00385
AGCACTGTACGCTGTCACTAGTTACTTGTG
+
8@?@>@:9444444994494442444244/
@806EN:00136:00373
ACGAGTGCGTTCCCCCCCCCCCCCCATGTCGTAGGTACTC
+
49@994444424444444444444"4:@@@:7//,////1
@806EN:00139:00394
ACGAGTGCGTTCCCCATGTCGTAGGTACTC
+
>@@ABACACC5999/9@>>>@@BBAABDCC
@806EN:00140:00390
ACGAGTGCGTTCCCCATGTCGTAGGTACTC
+
<@;<<111//,///*4999;@?99589999
@806EN:00141:00384
ACGAGTGCGTTCCCCATGTCGTAGGTACTC
+
4434449?CDACLG8@A>?991;;:<1111
@806EN:00142:00374
ACGAGTGCGTTCCCATGTCGTAGGTACTC
+
4874499>=C5991494@944=8589444
@806EN:00145:00368
ACGAGTGCGTTCCCCATGTCGTAGGTACTC
+
9;B;999@995;BB7EDCBCCCDB>?;;;@
@806EN:00131:00418
ACGAGTGCGTTC
+
=@;;<<ABA@=@
@806EN:00142:00409
TAGTATCAGCTCCGCATGACGAAGGTATTCC
+
4944/////,**)**,/44444242444242
@806EN:00144:00401
ACGAGTGCGTTCCCCCCCCATGTCGTAGGTACTCATCACCGACTG
+
;<C<;<@@>=59999999$4444ACCBBABAAAAAA>>@;999?8
@806EN:00148:00415
TCACGAGTGCGTTCCCCATGTCGTAGGTACTC
+
,,,007ACCB===@@>2@BA@@CA:948>894
@806EN:00149:00436
ACGAGTGCGTTCCCATGTCGTAGGTACTC
+
A@@<;<A@@@59909F@ACDCDCABCDFD
@806EN:00111:00498
ACGAGTGCGTTCCCCCCATATGGTAGGAT
+
-,,,,,/8;;244444(444442444244
@806EN:00119:00450
ACGAGTGCGTTCCCCATGTCGTAGGTACTC
+
9@?998444;244919BBCAAAA@<99998
@806EN:00129:00483
ATCAGACACGGACACAGCAGAACACAC
+
A@@>=@>9;9=@@<<>DBB@B>B@@@@
@806EN:00130:00462
ACGAGTGCGTTCCCCATGTCGTAGGTACTC
+
443444448>5999,9991<<<11,.///6
@806EN:00142:00494
ACGAGTACGTTCCCCCCCCCCCCCCCCCCCCCCATGTCGTAGGTACTC
+
498>99877>4888999999999984444444"499944444994449
@806EN:00143:00489
ACGAGTGCGTTCCCCATGTCGTAGGTACTC
+
8??C;;9@?>5999,4;@ACCCBB>A<<9<
@806EN:00144:00451
ACGAGTGCGTTCCCCATGTCGTAGGTACTC
+
99:111/888,1//*49=>@ACAA=@9999
@806EN:00148:00489
ACGAGTGCGTTCCCCATGTCGTAGGTACTC
+
44348=>D?@5999,4@@99;A@@<A@@AA
@806EN:00127:00536
GACGAGTGCGTTCCCCCCCC
+
,1434444448244444444
@806EN:00140:00543
ACGAGTGCGTTCCCATGTCGTAGGTACTC
+
9938494889299-444999@99499494
@806EN:00145:00518
ACGAGTTGCGTTTCCCCAGTCGTTAGGTACTC
+
//7:44248444-4==,4444442442/////
@806EN:00145:00525
ACGAGTGCGTTCCCCCCCCCCCATGTCGTAGGTACTCATCACCGACTGCCC
+
947444848959944444444"444494449234449=BBBCA<;;A?>??
@806EN:00145:00529
ACGAGTGCGTTCCCATGTCGTAGGTACTC
+
>>?9;;9??A5991494449988;>9994
@806EN:00124:00601
AGTAATCAGCCTCGCCATGACGAAGGTATTCC
+
;;11,/7778,;87==889@@99542444892
@806EN:00129:00606
ACGAGTGCGTTCCCCATGTCGTAGGTACTC
+
8938;94999<@@B:C:<;;;@99499994
@806EN:00130:00637
ACGAGTGCGTTCCCCATGTCGTAGGTACTC
+
BCBC@@;99@5999,444944444789494
@806EN:00134:00633
ACGAGTGCGTTCCCCATGTCGTAGGTACTC
+
=?B9<@CA@?5999/9A@ACCCBB?@AAAC
@806EN:00135:00637
ACGAGTGCGTTCCCCATGTCGTAGGTACTC
+
?@@@AA@>>@5999,4BBBCFCCA67;<<A
@806EN:00136:00649
ACGAGTGCGTTCCCCATGTCGTAGGTACTC
+
=@B:;<@>A@6999,4@@@HCDDC>B@@@@
@806EN:00137:00640
ACGAGTGCGTTCCCATGTCGTAGGTACTC
+
=><@@A?>@@59904?>>>@@@@=@ABA@
@806EN:00141:00630
ACGCTCGACATGCCCAGGTACAGGAG
+
:;?@@BBBCCB=A>098;>;<>C@CC
@806EN:00149:00610
ACGAGTGCGTTCCCCATGTCGTAGGTACTC
+
@@BBCCCA@@5944/9AA@ACCAA<=;<;A
@806EN:00135:00669
ACGCTCGACATGCCCAGGTACAGGAG
+
8::@@@@@AAAAAD@AA>ABCBB?AA
@806EN:00136:00650
ACGAGTGCGTTCCCCATGTCGTAGGTACTC
+
BB@AABB>?@5999/9B>@BCCCC@B:;;A
@806EN:00136:00655
TCTCTATGCGCTCCCACATGTCTAAGGTAC
+
44444444944444-44489>>4424244;
@806EN:00137:00688
ACGAGTGCGTTCCCCATGTCGTAGGTACTC
+
<CCC??AB@C5999/9?@BCDCDC=@AAAA
@806EN:00141:00688
ACGAGTGCGTTCCCCATGTCGTAGGTACTC
+
A??@A<;;A@5999/9@@ACDCBB>?ABBB
@806EN:00145:00697
ACGAGTGCGTTCCCCATGTCGTAGGTACTC
+
>@>ABBAAAEBECC:CD@<<111/,/677;
@806EN:00146:00652
ACGAGTGCGTTCCCCATGTCGTAGGTACTC
+
?@B@?AB@CC5944/9999@DA9959999A
@806EN:00146:00659
ACGAGTGCGTTCCCATGTCGTAGGTACTC
+
;;;<<B@>>>59904?>>ABA9959@>>A
@806EN:00147:00671
ACGAGTGCGTTCCCCATGTCGTAGGTACTC
+
?C>99<DBCD@CCC>E=<;BBBCC@CAAAA
@806EN:00148:00688
ACGAGTGCGTTCCCCATGTCGTAGGTACTC
+
>B@@?CBBAB;===6>?;;;C>>>;=113>
@806EN:00138:00710
ACGAGTGCGTTCCCCATGTCGTAGGTACTC
+
/69;BC@=>@5999,9@@BACC<<8;@@@B
@806EN:00143:00702
ACGAGTGCGTTCCCATGTCGTAGGTACTC
+
9<CBBB@9>>59909@@@>@@9;59;99@
@806EN:00145:00736
ACGAGTGCGTTCCCCATGTCGTAGGTACTC
+
=@CCBBBB@C5999/9???ABB998;@@@A
@806EN:00146:00704
ACGAGTGCGTTCCCCATGTCGGTAGGTACTC
+
94?@99;A@AACAB9B>=<CC?A@@>@<<<B
@806EN:00149:00714
ACGAGTGCGTTCCCATGTCGTAGGTACTC
+
94>994==8>599-444499444;99449
@806EN:00149:00760
ACGAGTGCGTTCCCCATGTCGTAGGTACTC
+
==?>@B@@==599<49@@<<;;11,/>:=;
@806EN:00151:00012
ACGAGTGCGTTCCCCATGTCGTAGGTACTC
+
?@CBBBB;;;2444/9?>>BBBAC?B<<<C
@806EN:00151:00015
ACGAGTGCGTTCCCCATGTCGTAGGTACTC
+
BBCCA@ACCC>BBA4<9@@@9<;9=?>9<9
@806EN:00152:00027
ACGAGTGCGTTCCCCATGTCGTAGGTACTC
+
>B?@<<;@?H@CEC9ACB;;9>>>5999?>
@806EN:00152:00043
ACGAGTGCGTTCCCCATGTCGTAGGTACTC
+
>@<:;<A@?>5999/9>@@CEECC?BCCCB
@806EN:00155:00004
ACGAGTGCGTTCCCCATGTCGTAGGTACTC
+
4<A;;<ACCH@CCC:CA@@CCCBC@C;<<C
@806EN:00157:00033
ACGAGGTGCGTTCCCCATGTCGTAGGTACTC
+
41111,/8888,444,4B@A@BB@@=?@@@A
@806EN:00159:00023
ACGAGGTGCGTTCCCCATGTCGTAGGTACTC
+
1/.//74448>;?>>/99@444448734449
@806EN:00159:00038
ACGAGTGCGTTCCCCATGTCGTAGGTACTC
+
44344=484C5999/9AA@AA;;42899@=
@806EN:00161:00021
ACGAGTGCGTTCCCCATGTCGTAGGTACTC
+
?@C@FACA>>5999/9@@ACCAAA?@A@@@
@806EN:00161:00037
ACGAGTGCGTTCCCCATGTCGTAGGTACTC
+
898998>=9;5999,4@BABCC@@=@BAAB
@806EN:00161:00043
ACGAGTGCGTTCCCCATGTCGTAGGTACTC
+
=@?;;;B?@@5999,9>>@BCCEH@C;;<@
@806EN:00162:00017
ACGAGTGCGTTCCCCATGTCGTAGGTACTC
+
BBB;;<B@@@5999/9>>@BCCBC@B;<<A
@806EN:00162:00026
ACGAGTGCGTTCCCCATGTCGTAGGTACTC
+
9<C;;<BBCCBGGC:DB;;;@@>@=?<<<A
@806EN:00165:00004
ACGAGTGCGTTCCCCATGTCGTAGGTACTC
+
4;@@>A<;<B=@@@6@AAABBB@@=;<9>>
@806EN:00165:00020
ACGAGTGCGTTCCCCATGTCGTAGGTACTC
+
>@B@@B;;9@6999/999<@AA@D?B<=<A
@806EN:00166:00012
AACGAAGGTGCGTTCCC
+
1:/./,,*,,,//,///
@806EN:00166:00019
ACGAGTGCGTTCCCCATGTCGTAGGTACTC
+
@CCAAACCBC7;;;/9??AACBBA?BBAA@
@806EN:00166:00020
ACGAGTGCGTTCCCCATGTCGTAGGTACTC
+
9=898>;89B?CCC9DBCCC@A@B=@<==C
@806EN:00166:00022
ACGAGTGCGTTCCCCATGTCGTAGGTACTC
+
9<@BCB@@@@5999/9@@ACCBBB@B<<<A
@806EN:00166:00043
ACGAGTGCGTCCCCATGTCGTAGGTACTC
+
9>:99A@999999/9>>>>>@9959999>
@806EN:00167:00040
ACGAGTGCGTTC
+
>@;?@@>@@A69
@806EN:00169:00031
ACGAGTGCGTTCCCCATGTCGTAGGTACTC
+
B@7<<B@@AD@CCC9CBDBBA>>>589111
@806EN:00170:00032
ACGAGTGCGTTCCCCATGTCGTAGGTACTC
+
498999@@@@;>>@6@@CCCBB@?<:9999
@806EN:00172:00032
ACGAGTGCGTTCCCCATGTCGTAGGTACTC
+
AB@BAC?=@@7;9;4<@ABCBBBC@CCCCC
@806EN:00174:00017
ACGAGTGCGTTCCCCATGTCGTAGGTACTC
+
9;?@@;<;BB?>>>5111111/?A644999
@806EN:00174:00019
ACGAGTGCGTTCCCCATGTCGTAGGTACTC
+
49?;44=>@@=@@@6@AA??>>9949999@
@806EN:00176:00011
ACGAGTGCTTCCCCATGTCGTAGGTACTC
+
9<CCB=@>>6988/99>99<BBB@<<<A9
@806EN:00176:00042
ACGAGTGCGTTCCCATGTCGTAGGTACTC
+
AA@A??ACCCBCC?::<BBCC?B>A@@@A
@806EN:00176:00044
ACGAGTGCGTTCCCCATGTCGTAGGT
+
9989999A@B=A@@4A?>@@@@>>;>
@806EN:00177:00033
ACAAGTGCGTTCCCCATGTCGTAGGTACTC
+
BA@=@C<:9@699;4<AABCB<<<FAB?A9
@806EN:00180:00019
ACGAGTGCGTTCCCCATGTCG
+
49>94444449:88*///1:/
@806EN:00181:00049
ACGAGTGCGTTCCCCATGTCGTAGGTACTC
+
:<<CBBABBB6999/9A@ABB<<<>;<<A>
@806EN:00187:00009
ACGAGTGCTTCCCCATGTCGTAGGTACC
+
99>>=>898<@??7ABBCBC9996999<
@806EN:00188:00039
AGTGCGTTCCCCATGTCGTAGGTACTC
+
?@>>=9969>>4@BCDDAAAC@AAACC
@806EN:00190:00008
ACGAGTGCGTTCCCCATGTCGTAGGTACTC
+
11===ACBDEACCC9BA;;<<<<B>?9999
@806EN:00190:00032
ACGAGTGCGTTCCCCATGTCGTAGGTACTC
+
BBBBBDB@>?5999/9@ABDCBBB?ABBBA
@806EN:00191:00016
ACGAGTGCGTTCCCCATGTCGTAGGTACTC
+
BBBABB::885999,4?=944988;@<<<B
@806EN:00191:00037
ACGAGTGCGTTCCCCATGTCGTAGGTACTC
+
BA9;;B@>>A599;4<@BCCCDDB?BB@@A
@806EN:00196:00027
ACGGAGTGCGTTCCCCATGTCGTAGGTACTC
+
BCC@CBCCBCB@CBB9A:;;@@ABC@C<=<A
@806EN:00197:00013
ACGAGTGCGTTCCCCATGTCGTAGGTACTC
+
?@C@@@A@??5999-9>>?ADDDC@CAAAD
@806EN:00150:00055
ACGAGTGCGTTCCCCATGTCGTAGGTACTC
+
>>>9448==@=A@>6?99<<AA@@9;=<<A
@806EN:00150:00064
ACGAGTGCGTTC
+
??>?<<<@@C@C
@806EN:00150:00074
ACGAGTGCGTTCCCCATGTCGTAGGTACTC
+
9>3;;@@A@B>BBB7A@A@BBBBF8:<<<>
@806EN:00150:00080
ACGAGTGCGTTCCCCATGTCGTAGGTACTC
+
89?@;<=<<E@A>>+11/////44234444
@806EN:00155:00075
ACGAGTGCGTTCCCCATGTCGTAGGTACTC
+
?BB??A@CA?=@@@6@BBBCDC??>?;;;B
@806EN:00157:00069
ACGAGTGCGTTCCCCATGTCG
+
9;A;;<<A@@9<<<4<CCCBB
@806EN:00158:00072
AACGAGTCGTTCCCCATGTCGTAGGTACTC
+
1,/0,,///878880444//7///,/6///
@806EN:00158:00083
ACGAGTGCGTTCCCCATGTCGTAGGTACTC
+
?A?@?@BB@?5444/9@ABCCCCC?@@@AB
@806EN:00162:00098
ACGAGTGCGTTCCCCATGTCGTAGGTAATC
+
=B:;;;<;;C@CCD9A<BAA@=<;>AB=@>
@806EN:00163:00062
ACGAGTGCGTTCCCATGTCGTAGGTACTC
+
49>>>9899959919DBB>>>99489494
@806EN:00163:00086
ACGAGGTGCGTTCCCCATGTCGTAGGTACTC
+
947842494;;2444,4:;@BCBBA?@94//
@806EN:00165:00076
TCTCTATGCGCTCCACATGTCTAAGGT
+
BBAAAFADCBCAB7;<=;:;;@@5424
@806EN:00167:00080
ACGAGTGCGTTCCCCATGTCGTAGGTACTC
+
@AA:9<CCCC?CCC:CECB@@BBH@@A@?>
@806EN:00172:00075
ACGAGTGCGTTCCCCATGTCGTAGGTACTC
+
8>AB<;;CCB?CDC6AA=;<CCCCAFCAA@
@806EN:00173:00082
ACGAGTGCGTTCCCCATGTC
+
@A;=?9<<B@5;<9/99999
@806EN:00174:00066
ACGAGTGCGTTTCCCCCATGTCG
+
9;ABC?=6111+1777*///444
@806EN:00175:00062
AACGAAAGGGTG
+
/,/.//+//+,/
@806EN:00177:00084
ACGAGTGCGTTCCCCATGTCGTAGGTACTC
+
;=<BBCA@ACFDHC9CAAABAAAA>ADCDA
@806EN:00178:00061
ACGAGTGCGTTCCCCATGTCGTA
+
99A@>999>><>?>4>91--,,,
@806EN:00181:00076
ACGAGTGCGTTCCCCATGTCGTAGGTACTC
+
49?9844449<@BB:CDDCCBBBB?B<<<A
@806EN:00186:00070
TCTCTATGCGCTCCACATGTCTAAGGT
+
B?=A?AA@@ABBB?BCC??@CCD?B?B
@806EN:00187:00051
ACGAGTGCGTTCCCCATGTCGTAGGTACTC
+
AC9:;AB@@@5444/9A@@BCCBB@B;<;B
@806EN:00187:00076
ACGAGTGCGTTCCCCATGTCGTAGGTACTC
+
:<CAAACBBB=?==6@@@ABBBCC@C<==B
@806EN:00187:00089
ACGAGTGCGTTCCCCATGTCGTAGGTACTC
+
@AA@@@CC882444/9??@CCCCC@A:>;E
@806EN:00188:00083
ACGAGTGCGTTCCCCATGTCGTAGGTACTC
+
??>99<A@?>5999/9ABCCBDCC@B???B
@806EN:00189:00055
ACGAGTGCGTTCCCCATGTCGTAGGTACTC
+
91011/7778,944,4ABCFCHCBB;<<@@
@806EN:00190:00070
ACGAGTGCGTTCCCCATGTCGTAGGTACTC
+
9;?@A?B@AB?CDC:CBCBBC:;:@BA@@9
@806EN:00191:00053
ACGAGTGCGTTCCCCATGTCGTAGGTACTC
+
49848944495999,4;;ACCCCC@B;;9>
@806EN:00194:00072
ACGAGTGCGTTCCCCATGTCGTAGGTACTC
+
//.//44;A@>BCC8AACBB9;;?=?@@@A
@806EN:00194:00074
ACGAGTGCGTTCCCCATGTCGTAGGTACTC
+
9;@@@@BBBB>BBB9BC??AECCC@CBAAA
@806EN:00196:00067
ACGAGTGCGTTCCCCATGTCGTAGGTACTC
+
B?9<<B>>@@5999/9>>>>>>>?;9999@
@806EN:00198:00078
ACGAGTGCGTTCCCCATGTCGTAGGTACTC
+
9;8;;;A@@CBCCC:DEBBBCBCC?@A@BB
@806EN:00150:00124
ACGAGTGCGTTCCCCATGTCGTAGGTACTC
+
9><@;;<<<C@DED:EEAACCCDB@BB<<<
@806EN:00151:00121
ACGAGTGCGTTCCCCATGTCTAGGT
+
;9BA??>>995999,4//////434
@806EN:00154:00117
ACGAGTGCGTTCCCCATGTCGTAGGTACTC
+
?B@:<<@>>D6999,4D>>@C@>=>99999
@806EN:00157:00148
TATAGCTCCTCTAT
+
444;96//,///,/
@806EN:00158:00148
ACGAGTGCGTTCCCCATGTCGTAGGTACTC
+
;;844>499B@CCC8AA@<;9994274494
@806EN:00159:00139
ACGAGTGCGTTCCCCATGTCGTAGGTACTC
+
9;:;;C@@@@5444/9@@@@@@>@58<@@@
@806EN:00160:00143
ACGAGTGCGTTCCCCATGTCGTAGGTACTC
+
?@>BCC=9>>5999/9AABHBBCDAC:<<@
@806EN:00161:00113
ACGAGTGCGTTCCCCATGTCGTAGGTACTC
+
>>B99<ACCCACCC:CBBABCCBB?A;;;C
@806EN:00161:00119
TCACTATGCGTCCACATGTCTAAGTACTGCAC
+
4484444::>4424998>9994244446////
@806EN:00161:00129
ACGAGTGCGTTCCCCATGTCGTAGGTACTC
+
=>@;:<CCB@8;;;4<BBCECCBC@@A;;<
@806EN:00162:00144
ACGAGTGCGTTCCCCATGTCGTAGGTACTC
+
BB@BCC@@BD>BBB9BBCCCCCDC?BB;;;
@806EN:00163:00117
ACGAGTGCGTTCCCCATGTCGTAGGTACTC
+
49899988442444,444444941,.////
@806EN:00170:00108
ACGAGTGCGTTCCCCATGTCGTAGGTACTC
+
49?>>@<99C5999,4@AACGCBB?@;;<@
@806EN:00174:00139
ACGAGTGCGTTCCCCATGTCGTAGGTACTAC
+
9;;AA?A;;;>AAA9BBB@99991-11////
@806EN:00179:00147
ACGAGTGCGTTCCCCATGTCGTAGGTACTC
+
=BB@@AABBCACDC9BBCCDCBBB=;<<@?
@806EN:00183:00113
ACGAGTGCGTTCCCCATGTCGTAGGT
+
=@?:;;<99?5999-9A@@@@>>>68
@806EN:00183:00141
ATCAGACACTCGGACA
+
93344/./////,//9
@806EN:00184:00143
ACGAGTGCGTTCCCCATGTCGTAGGTACTC
+
>@B@ABA@BCACCC:CAAACCCDF@B;<<@
@806EN:00192:00121
ACGAGTGCGTTCCCCATGTCGTAGGTACTC
+
8>>;;99;;;2944,4@@@GA@@A599999
@806EN:00193:00127
ACGAGTGCGTTCCCCATGTCGTAGGTACTC
+
==;@>@AA@C599;/9@@@@@@@@7:;@A>
@806EN:00193:00143
ACGAGTGCGTTCCCCATGTCGTAGGTACTC
+
9<;;CCBA@B799;49??@AACAA>A<<>@
@806EN:00193:00149
AACGAGGTGCGTTCCCCATGTCGTAGGTACTC
+
42/4//,/7//1;CBA8:4994498;9;9994
@806EN:00196:00118
ACGAGTGCGTTCCCCATGTCGTAGGTACTC
+
ABD@@AACAB=@@@6@ABBBBBBBA@:<;D
@806EN:00197:00113
ACGAGTGCGTTCCCCATGTCGTAGGTACTC
+
9@<:;;@>>@<>??4?99<AB@@@>899@8
@806EN:00151:00156
ACGAGTGCGTTCCCCATGTCGTAGGTACTC
+
9<B@@@A@?>5999-9?@@AB<<;C<<<BA
@806EN:00153:00160
ACGAGTGCGTTCCCCATGTCGTAGGTACTC
+
=::;;499992444,449994448489444
@806EN:00158:00185
ACGAGTGCGTTCCCATGTCGTAGGTACTC
+
9<@@@A>@>>59909@@@ACBBB?B<<=F
@806EN:00160:00155
ACGAGTGCGTTCCCCATGTCGTAGGTACTC
+
99?BBDB@@C2444/9??>ABCAB<@;<<C
@806EN:00160:00170
ACGAGTGCGTTCCCCATGTCGTAGGTACTC
+
AAABBB??>>2444,9999?A>>>>@<<<A
@806EN:00160:00185
ACGAGTGCGTTCCCCATGTCGTAGGTACTC
+
BCBBBBA?@@6999/9>>@BCBAB@;<<<B
@806EN:00161:00173
ACGAGTGCGTTCCCCATGTCGTAGGTACTC
+
9<CCBCB@;;2444/9DBACBCCDA>;;;C
@806EN:00164:00191
ACGAGTGCGTTCCCCATGTCGTAGGTACTC
+
BB>?@BA>?>5999/99999;;ABB;><AB
@806EN:00166:00164
ACGAGTGCGTTCCCATGTCGTAGGTACTC
+
9;?@>999>?59919999BCB@@=?@?@@
@806EN:00167:00165
AACGCTCGTACCA
+
1,/./4////6,/
@806EN:00167:00168
CGTGTCTCTAGGCACAGGATTTGTGTAGA
+
@@>BBBCCBCB?@A<94944404::78//
@806EN:00174:00193
ACGAGTGCGTTCCCCATGTCGTAGGTACTC
+
9<B@@ABA@C5999/9A@CCCCCC@B@A@C
@806EN:00176:00150
ACGAGTGCGTTCCCCATGTCGTAGGTACTC
+
4;?;99@>?@>AAB7CDCCCCCBB@99;;<
@806EN:00178:00178
ACGAGTGCGTTCCCATGT
+
//;@;CAA4/,11-1/,*
@806EN:00180:00178
ACGAGTGCGTTCCCCCCCCCCCCCCCCCCCCCATGTCGTAGGTACTC
+
=>>:;9@@@@=ACDCCBBBBAAAAAAAAACC"C::9==988;7==9A
@806EN:00187:00186
ACGAGTGCGTTCCCCATGTCGTAGGTACTC
+
BBBBBBB?;;2444/9@@BCCCEC?AAAAA
@806EN:00196:00177
AGCACTGTAGCTGTCACTAGTTACTTGTG
+
@BBCBAADFDHDEECB9899959?><@91
@806EN:00198:00184
ACGAGTGCGTTCCCATGTCGTAGGTACTC
+
9>8999>>>>59914:9@@@99958>>>@
@806EN:00150:00200
ACGAGTGCGTTCCCCATGTCGTAGGTACTC
+
9;@BBB@>>>5999/999?BBB@A=;<<<<
@806EN:00152:00201
AGCACTGTAGCTGTCACTAGTTACTTGTGT
+
:<CB@CCCCA<<9@@94999969;@<?AC@
@806EN:00157:00214
ACGAGTGCGTTCCCCATGTCGTAGGTACTC
+
9;8@AA994@5999,4444999===@BCAA
@806EN:00163:00219
ACGAGTGCGTTCCCCATGTCGTAGGTACTC
+
BBB::;CB@C5999/9?@ACBBBCADAAAA
@806EN:00163:00241
ACGAGTGCGTTCCCCATGTCGTAGGTACTC
+
?@A@@@?>>>5999,499>>==8=;?9<<B
@806EN:00164:00235
ACGAGTGCGTTCCCCATGTCGTAGGTACTC
+
>>>9994=485444,4@99<<9??99<;BA
@806EN:00166:00214
AACGAGTGCGTTCCCCA
+
424344/////,/880/
@806EN:00166:00244
TCTCTATGGCTC
+
(((((*,/7///
@806EN:00166:00246
ACGAGTGCGTTCCCCATGTCGTAGGTACTC
+
89899?99482999,4?BACA<<<>@@ABB
@806EN:00171:00247
ACGAGTGCGTTCCCATGTCGTAGTACTC
+
1/.6/,/8/1,/8+//9499988;@@A>
@806EN:00173:00214
TGATACGTCTCCTTCCTTAGTTACTTCAGT
+
9;;;@>@@@@A=@?B9?<>99594@89994
@806EN:00173:00224
ACGAGTGTTCCCCATGTCGTAGGTACTC
+
9<CDCBCC7;;94<B>@@G<<9><<<BB
@806EN:00175:00207
ATCAGACACGGACACAGCAGAACACACA
+
=>B@@@?;;;9=<HDCACA9959>9988
@806EN:00181:00213
AACGAGTGCGTTCCCCCCCCCCATGTCGTAGGTACTCATCACCGACTGCCCCCCC
+
/,101/899@A5999999944"4444=>?AB@BDBCBA=;11,111;?ACDDDCC
@806EN:00187:00205
TACTGAGCTACCACACACAGAAAGATTGGTGCT
+
?@@BB>>;<11,16:@:?9999-448<??<B9:
@806EN:00187:00244
ACGAGTGCGTTCCCCATGTCGTAGGTACTC
+
BBBBBA>8985999/9>>?BCA@C>A9<<>
@806EN:00188:00245
ACGAGTGCGTTCCCCATGTCGTAGGTACTC
+
=?A@@@@?@@5999/9F@ABCDCC@BAAAB
@806EN:00189:00223
TACTGAGCTACCACACATCAG
+
=@BCA?@@44484/,,,,,,,
@806EN:00190:00244
TCTCTATGCGCTCCACATGTCTAAGGTAC
+
:98>=@991<:11-/88;@AACC@B@B99
@806EN:00150:00289
ACGAGTGCGTTCCCCATGTCGTAGGTACTC
+
=@C@@BBCCB?BBB9BCCBBCB;:7;AAAB
@806EN:00152:00279
ACGAGTGCGTTCCCCATGTCGTAGGTACTC
+
BBA@?@BB999=CC8BECBCCCDC@CA<<9
@806EN:00155:00270
ACGAGTGCGTTCCCATGTCGTAGGTACTC
+
4934448888294-44449:779://17/
@806EN:00157:00291
AACGGAAGGTTGGCCGGTTTCCCCCCA
+
/,/314242489242428901888:+7
@806EN:00159:00289
ACGAGTGCGTTCCCCATGTCGTAGGTACTC
+
BCABAAABAC5999/9ABABCCBB8:<BCC
@806EN:00164:00272
ACGAGTGCGTTCCCATGTCGTAAGGTACTTC
+
;9?9999949244-4999994/,/66///,/
@806EN:00166:00262
ACGAGTGCGTTCCCCATGTCGTAGGTACTC
+
:@BCA@AB@@=AAA4@@A@AACCC@D@==C
@806EN:00166:00274
ACGAGTGCGTTCCCCATGTCGTAGGTACTC
+
=?;@9;9>>>5999-9?>>CEDCC;:<@A@
@806EN:00167:00260
ACGAGTGCGTTCCCCATGTCGTAGGTACTC
+
BBA??@???>5999/9DABCBBCC?BCBCB
@806EN:00178:00271
ACGAGTGCGTTCCCCATGTCGTAGGTACTC
+
?@BBBBA@AC@BCC9BBCBBBCBC>@?999
@806EN:00178:00272
AGCACTGTAGCTCGTCACTTATGTTGACTT
+
8>9444449@===;@9/,,*,,,,*,,,/,
@806EN:00183:00297
ACGAGTGCGTTCCCCATGTCGTAGGTACTC
+
AA@?@AB@>@5999/9>@@CCCDG=@@BBB
@806EN:00187:00271
ACGAGTGCGTTCCCCATGTCGTAGGTACTC
+
=@A@@@A@@@=@>@6@@@@@A@@B=@@@AA
@806EN:00192:00293
ATCAGACACGACACAGCAGACACAACA
+
9>>>99.1///669968///1;/1,//
@806EN:00152:00322
ACGAGTGCGTTCCCCATGTCGTAGGTACTC
+
9<ABGFCCCC6;;;5<AECCDCCC;;=BBA
@806EN:00158:00332
ACGAGTGCGTTCCCCATGTCGTAGGTACTC
+
94344;>AAB?BDC9CCABC<<;A>:99@>
@806EN:00159:00321
ACGAGTGCGTTCCCCATGTCGTAGGTACTC
+
9<CBBBCB;;2449/999<BBBBE@BAAAB
@806EN:00160:00325
ACGAGTGCGTTCCCATGTCGTAGGTACTC
+
BBBAAA@>>>59909AABBEE@@=@;;<A
@806EN:00160:00346
ACGAGTGCGTTCCCCATGTCGTAGGTACTC
+
44344999995999/94:B>@@AA=?<<<A
@806EN:00163:00344
TCTCTATGCGCCACATGTCTAAGGTACTG
+
498@111;;CCEBCCBCCBBB?A>AB@@A
@806EN:00164:00314
ACGAGTGCGTTCCCCATGTCGTAGGTACTC
+
9<CBBDDB>;644449ABCCCCBB><;;;A
@806EN:00164:00320
ACGAGTGCGTTCCCCATGTCGTAGGTACTC
+
9:ABBBBAA@7;;;5<CCCCBBCB?@:;;C
@806EN:00172:00323
TCTCTATGCGCTCCACATGTCTAAGGTA
+
CAAACCA?@BA@@=@AA@A;8//,1,1<
@806EN:00172:00348
ACGCGTCGTCCCATGCGTAGTACGTAC
+
<<0////8444-494444443496///
@806EN:00173:00345
ACGAGTGCGTTTCCCCCCCCCCCCCCCCCCCCCCATGTCGTAGGTACTCATCAC
+
>;011//8///19AADB=============AAA"BCBB9999:99:4499944;
@806EN:00174:00316
ACGAGTGCGTTCCCCATGTCGTAAGGTACTC
+
9>94949==@ACBB:BCB<<<11,1,.///4
@806EN:00174:00333
TCTCTATGCGTCCCACATGTCTG
+
1/////444444>://1/66,//
@806EN:00178:00323
ACGAGTGCGTTCCCCATGTCGTAGGTACC
+
;;7;11////,///*44449998>=@CC?
@806EN:00183:00335
ACGAGTGCGTTCCCCATGTCGTAGGTACTC
+
;;C@@ADCA;5494/9@@BBBBCC@C>>>B
@806EN:00185:00333
ACGAGTGCGTTCCCCATGTCGTAGGTACTC
+
9:@:;;B@B@5999/9@@ACCBBB@ABBBB
@806EN:00189:00344
AACGAGTGCGTTCCCCAATGTCGTAGGTACTC
+
1,/.//4====<;;;,429@9=BBB:5/////
@806EN:00191:00332
ACGAGTGCGTTCCCATGTCGTAGGTACTC
+
943//////8::8::8////11/,/4499
@806EN:00194:00307
ACGAGTGCGTTCCCCATGTCGTAGGTACTC
+
9438>?>>>>5999,9?9A::686,1//76
@806EN:00195:00337
CGTGTCTCTACGGCACATGGATTTGTGTAGAGGC
+
489>99//////,/77///7///+////444494
@806EN:00152:00382
ACGAGTGCGTTCCCCATGTCGTAGGTACTC
+
89>@@@@@@@5999/999<CED?@;>132?
@806EN:00153:00384
ACGAGTGCGTTCCCCATGTCGTAGGTACTC
+
9;B@AA@@?;2999,9??>BDDBB?A;<<B
@806EN:00164:00397
ACGAGTGCGTTCCCCATGCTCGTAGGTACTC
+
94?99489442444,/6//////,/5/////
@806EN:00166:00386
TGATACGTCTCCTTCCTTAGTTACTTCA
+
4;A@;;;BABABDBC@D@BBB?ABB@<<
@806EN:00167:00380
ACGAGTGCGTTCCCATGTCGTAGGTACTC
+
?@@B@@A??>59909??>@A=;;?@99<<
@806EN:00168:00370
ACGAGTGCGTTCCCATGTCGTAGGTACTC
+
CB99;CA94424904;>944444489499
@806EN:00172:00383
ACGAGTGCGTTCCCCATGTCGTAGGTACTC
+
;:BA@@ABAA=CGG9AAACC;;<C>@AACC
@806EN:00173:00362
ACGAGTGCGTTCCCCATGTCGTAGGTACTC
+
?B?B?@@@??5999,9@@@AAA@C?C<=<C
@806EN:00177:00356
ACGAGTGCGTTCCCCATGTCGTAGGTACTC
+
49@@;99>@@6999/9A@@@AABB?BAAAC
@806EN:00178:00364
ACGAGTGCGTTCCCCATGTCGTAGGTACTC
+
CCBB>=;;4999:A6=9===484?234494
@806EN:00178:00367
ACGAGTGCGTTCCCCATGTCGTAGGTACTC
+
BBABBB@>>?5999,4999;ABAB?BD>=<
@806EN:00184:00360
ACGAGTGCGTTCCCCATGTCGTAGGTACTC
+
948944444999==9ACCCCC<=<>AAAA@
@806EN:00186:00379
ACGAGGTGCGTTCCCCATGTCGTAGGTACTC
+
898992444482444,444999944244444
@806EN:00187:00384
ACGAGTGCGTTCCCCATGTCGTAGGTACTC
+
9<BBBB@:>?5999,4?=>@B;;9<A?9<9
@806EN:00187:00390
ACGAGTGCGTTCCCCATGTCGTAGGTACTC
+
?@C:<<@>>@5999,9BCICBBBCACB?@A
@806EN:00188:00398
ACGAGTGCGTTCCCCATGTCGTAGGTACTC
+
==94499>=889992=ACCCCBBC?ABBBB
@806EN:00191:00364
ACGAGTGCGTTCCCCATGTCGTAGGTACTC
+
BB@@AAA@@@5999,9??>9999969@>?A
@806EN:00191:00375
ACGAGTGCGTTCCCCATGTCGTAGGTACTC
+
9<CB;;;>>>6999/9BCBBCCBB?ABAAA
@806EN:00193:00376
ACGAGTGCGTTCCCCATGTCGTAGGTACTC
+
??;99<9?@@5<9</9?>;;=A@A>CA@A@
@806EN:00197:00392
ACGAGTGCGTTCCCCATGTCGTAGGTACTC
+
BA?@@;;;>@<@AA4<;BBAAB@>;>949=
@806EN:00198:00355
ACGAGTGCGTTCCCCATGTCGTAGGTACTC
+
CCB::<CCBB=@@>4>A9<<BBBBBAACCB
@806EN:00151:00405
ACGAGTGCGTTCCCATGTCGTAGGTACTC
+
9<C@AAB@?@59909>>?BCCCJ@@AAAC
@806EN:00153:00426
ACGAGTGCGTTCCCCATGTCGTAGGTACTC
+
44>;84>;>?=@@@6@BBBB@AAB>BCAAA
@806EN:00159:00423
TCTCTATGCGCTCCACATGTCTAAGGT
+
@@@ABC;;=ACBB:<>A@@@9995959
@806EN:00162:00405
ACGAGTGCGTTCCCATGTCGTAGGTACTC
+
488944;@@@69914999>@@@@>BBCCD
@806EN:00168:00414
ATATCGCGAGGGTATGAAGCCTCTATAGAG
+
1.1/677/1/1,/77<BCCC@AAA?@?9--
@806EN:00177:00411
ACGAGTGCGTTCCCCATGTCGTAGGTACTC
+
9<B;;;AAA@=@@A8A@B?C949948999>
@806EN:00177:00449
ACGAGTGCGTTCCCCATGTCGTAGGTACTC
+
4:?:9;<??@5999/99<;CCCBC@@AAAA
@806EN:00179:00410
TAGTATGAGCCTCCGCCATGACGAAGGTATTCC
+
89////////,,/,//,/884444242499242
@806EN:00182:00426
ACGAGTGCGTTCCCCATGTCGTAGGTACTC
+
98>899<;;@=AAA6@@AABCDCCA@AAAB
@806EN:00184:00412
ACGAGTGCGTTCCCCATGTCGTAGGTACTC
+
8=>:;;@>>;24491:CBBCFHBB@BCDCC
@806EN:00187:00422
AATCAGACACGGACACAGCAGAACACAC
+
/,..6/47:>CBEDCCC@;99><999@9
@806EN:00189:00444
ACGAGTGCGTTCCCCATGTCGTAGGTACTC
+
8>?B@>>>996999,9?@@9;;AB>@@@>>
@806EN:00195:00408
ACGAGTGCGTTCCCATGTCGTAGGTACTC
+
@87999444;244-444499944244444
@806EN:00195:00424
ATATCGCGAGGGTATGGAAGACTCTATAGA
+
43448;;;444-49442::99=44373331
@806EN:00197:00403
ACGAGTGCGTTCCCCATGTCGTAGGTACTC
+
488444488924491:BADFBBBB8;<BBA
@806EN:00197:00407
ACGAGTGCGTTCCCCATGTCGTAGGTACTC
+
9B>999>8892444,4=A@BCB@@<:;9>>
@806EN:00150:00482
ACGAGTGCGTTCCCCATGTCGTAGGTACTC
+
9>@@@@A?@@5999-9@BBCECEE?@ACCC
@806EN:00151:00472
ACGAGTGCGTTCCCCATGTCG
+
;;;;;>>4442444,4:9=99
@806EN:00164:00483
ACGAGTGCGTTCCCCATGTCGTAGGTACTC
+
?@B;;<A@@@5999-9@BACCEGB>BABAB
@806EN:00167:00472
ACGAGTGCGTTCCCCATGTCGTAGGTACTC
+
AA@;;;;99@5999/9?CBBAAAB@@@<<<
@806EN:00167:00494
ACGAGTGCGTTCCCATGTCGTAGGTACTC
+
9;B@@@A@@@59914;@@ACCCCDCBBBC
@806EN:00172:00482
ACGAGTGCGTTCCCCATGTCGTAGGTACTC
+
9<B<<<CB@@5999/9BBACGBBB>?A@AB
@806EN:00173:00462
ATATCGCGAGGGTATGGAAGACTTATAGAGG
+
=>>@>>89444-444;<?=?99968??ABCC
@806EN:00181:00451
CGAGTGCGTTCCCCATGTCGTAGGTACTC
+
@CBBEA;;>2444,4DD@BBBBB@;;;?@
@806EN:00183:00491
ACGAGTGCGTTCCCCATGTCGTAGGTACTC
+
9;?A@@AAB@5<<<4<@ABBCCCBA>A??@
@806EN:00184:00453
ACGAGTGCGTTCCCCATGTCGTAGGTACTC
+
;;?994894;2444,44;:99=94589494
@806EN:00186:00465
ACGAGTGCGTTCCCATGTCGTAGGTACTC
+
=@@:;;?@@@69914?>>BCAA@@@AAAA
@806EN:00188:00469
ACGAGTGCGTTCCCCATGTCGTAGGTACTC
+
9;A<;;???>5999,4?@@ABCBC?B;=<C
@806EN:00188:00487
ACGAGTGCGTTCCCCATGTCGTAGGTACTC
+
41:111:88=,999,49@BBCC@@=;<<>>
@806EN:00190:00495
ACGAGTGCGTTCCCATGTCGTAGGTACTC
+
4434948488244-44444>=A??BBA@=
@806EN:00193:00477
ACGAGTGCGTTCCCATGTCGTAGGTACTC
+
49A;99@>>>599149=@?@>9968>998
@806EN:00194:00461
ACGAGTGCGTTCCCCATGTCGTAGGTACTC
+
AB@99;994:2444,9B@@@CA@>=;<9A@
@806EN:00194:00464
ACGAGTGCGTTCCCATGTCGTAGGTACTC
+
4934//////,/6+//9999>@@<89994
@806EN:00194:00471
ACGAGTGCGTTCCCATGTCGTAGGTACTC
+
BBB;;<??@@59904?===>944249444
@806EN:00195:00498
ACGAGTGCGTTCCCCATGTCGTAGGTACTCC
+
99A;;998?@5999,9>>@CBCBC@BABBC7
@806EN:00199:00476
ACGAGTGCGTTCCCATGTCGTAGGTACTC
+
BCC??A@>>@5991449?AB@@>>;<;@A
@806EN:00152:00524
ACGAGTGCGTTCCCCATGTCGTAGGTACTC
+
8;?;;;@?>@5999-9?>?AAAAB@BB<<>
@806EN:00154:00517
ACGAGTGCGTTCCCCATGTCGTAGGTACTC
+
9;?;;4@@@@>AAA6@ABAAA@@@=@A<<;
@806EN:00158:00542
ACGAGTGCGTTCCCCATGTCG
+
;A@A;<<@@F=@@@6AAAACC
@806EN:00158:00543
ACGAGTGCGTTCCCCCCCCCCCCCCATGTCGTAGGTACTC
+
>>>>99899959@@@@@@999999"===9998//,////;
@806EN:00162:00516
ACGAGTGCGTTCCCCATGTCGTAGGTACTC
+
>@BBBBA?==5999,9@@AACBAA<@A@AA
@806EN:00168:00500
ACGAGTGCGTTCCCCATGTCGTAGGTACTC
+
??D::<B@?@5999/9>>@CCCCCABAA@C
@806EN:00170:00535
ACGAGTGCGTTCCCCATGTCGTAGGTACTC
+
BAABAAA@@@5999/9@DBCBCDB@;;<CC
@806EN:00175:00530
ACGAGTGCGTTCCCCCCCCCCCCCCCCCCCCCCATGTCGTAGGTACTC
+
49@998;@@BECCBBBBBBAAAAAAAAABCCB"ABB=9944424444=
@806EN:00178:00508
ACGAGTGCGTTCCCCATGTCGTAGGTACTC
+
>??BBBCB8859>>4>9<<BBBCB>?A@@@
@806EN:00178:00537
ACGAGTGCGTTCCCCATGTCGTAGGTACTC
+
>@B;<=C@@@5999/9F@ADEDCC@B@AAC
@806EN:00185:00529
TCTCTATGCGCTCCACATGTCTAAGGT
+
;9=?CBB@9;<9969999@>>?><?<9
@806EN:00186:00503
AGCACTGTAGCTGTCACTAGTTACTTGT
+
;AAB@ABB;<<ABBB@@@B;;7<BC7<=
@806EN:00187:00521
ACGAGTGCGTTCCCCATGTCGTAGGTACTC
+
;;AABBCCCC@CCC9<===<CCGGFC?<?H
@806EN:00188:00543
ATCAGACACGGACACAGCAGAACACA
+
98889934449;;;99991--+----
@806EN:00191:00500
ACGAGTGCGTTCCCCATGTCGTAGGTACTC
+
@B;;;B>>995999/99@ABB<9<8999>9
@806EN:00191:00506
TGATACGTCTCCTTCCTTAGTTACTCAG
+
488989999<>-1-1,/7./,*////66
@806EN:00191:00509
ACGAGTGCGTTCCCCATGTCGTAGGTACTC
+
447444499959>@-99BB@@BA@689<99
@806EN:00196:00515
ACGAGTGCGTTCCCTATGTCGTAGGTACTC
+
<=CCBBB@ACECD:==AAAABBA?<A;;<@
@806EN:00198:00541
ACGAGTGCGTTCCCCATGTCGTAGGTACTC
+
9;BCDBBBBA<>=>6@:<;CCDCC@CAA<<
@806EN:00198:00549
ACGAGTCGTTCCCCATGTCGTAGGTACTC
+
443444999999924444499>><99449
@806EN:00171:00574
ACGAGTGCGTTCCCCCCCCCCCCCCCCCATGTCGTAGGTACTC
+
-,,,,,//::59999994444444444"444//////,////6
@806EN:00172:00598
AACGAGGTTCCCCATGTCGTAGGTACTC
+
92/4//,/,///*//44999665/////
@806EN:00180:00576
ACGAGTGCGTTCCCCATGTCGTAGGTACTC
+
8><?@@A9995999,9A@>999=@>@<<<C
@806EN:00183:00559
ACGAGTGCGTTCCCCATGTCGTAGGTACTC
+
98DAA@A>9>5999/9999BCCBC@A<=<B
@806EN:00184:00599
ACGAGTGCGTCCCATG
+
96.1////444;:;;7
@806EN:00185:00596
ACGAGTGCGTTCCCCATGTCGTAGGTACTC
+
4499@A;:<C@BBB/<9999999@<@9999
@806EN:00186:00592
ACGAGTGCGTTCCCCATGTCGTAGGTACTC
+
@BB99<DCBC@CCC:CBA@@@>9958999@
@806EN:00191:00580
ACGAGTGCGTTCCCATGTCGTAGGTACTC
+
8@>;99@@>>69914@@ACCCCC@B<<<B
@806EN:00194:00595
TGATACGTCTCCTTCCTTAGTTACTTCA
+
@@@@9<<CBBC<<69>@<>AA>;<9<>@
@806EN:00194:00599
ACGAGTGCGTTCCCCATGTCGTAGGTACTC
+
44A;;<CCBB@CNG:A=<<B@@@B>A>A<<
@806EN:00195:00597
ACGAGTGCGTTCCCCATGTCGTAGGTACTC
+
94789;B@?>5999/9??>AC9;:?@;9;4
@806EN:00150:00606
ACGAGTGCGTTCCCCATGTCGTAGGTACTC
+
==?99;@>>?5999,4::ACBAAB=:<<C<
@806EN:00157:00643
ATCAGACACGGACACAGCAGAACACAC
+
98??99;>>>5;9>>><::AA@BC;;9
@806EN:00159:00603
CGTGTCTCTAGGCACAGGATTTTGTGTAGA
+
4494>999@9<:<@>@>84444,9999444
@806EN:00167:00631
ATATCGCGAGGGTATGGAAGACTCTATAGA
+
=<>@:;;99<B;<9BA59699449333311
@806EN:00172:00637
ACGAGTGCGTTCCCCATGTCGTAGGTACTC
+
9>?BBBB?@@5999,4;9==E???@BBBBB
@806EN:00175:00647
ACGAGTGCGTTCCCCCCCC
+
BBB@@A?>>?599999999
@806EN:00176:00647
ACGAGTGCGTTCCCCCCATGTCGTAGGTACTC
+
9;@@;;;BBB?CDDEJ-CCEACEBAA8;<<<9
@806EN:00177:00612
ACGAGTGCGTTCCCCATGTCGTAGGTACTC
+
BBA@?@B@>@5999/9?>@BGA@@@BBABB
@806EN:00177:00637
ACGAGTGCGTTCCCCATGTCGTAGGTACTC
+
@ACCC@@@@@5999/9??@CCGCE?B<<<@
@806EN:00180:00606
ACGAGTGCGTTCCCCCCCCCCCCCCCATGTCGTAGGTACTCATCACCG
+
9<CCBBBBBC@CCCCCGGDCCCCCC"CBBACCCBA79;>?A@A@;;89
@806EN:00181:00637
ACGAGTGCGTTCCCCATGTCGTAGGTACTC
+
9;@A@@A>>>5999/9?>@CDC@@=?<<<@
@806EN:00181:00642
ACGAGTGCGTTCCCCATGTCGTAGGTACTC
+
@@C@>9999954::2@C<<9@@>><>9999
@806EN:00183:00628
ACGAGTGCGTTCCCCATGTCGTAGTACTC
+
44344888496999/99B@99999946:1
@806EN:00185:00601
ACGAGTGCGTTCCCCATGTCGTAGGTACTC
+
94<9;;B@@@5999,9>>@9;;@@>BBA@@
@806EN:00188:00601
ACGAGTGCGTTCCCCATGTCGTAGGTACTC
+
9;@<<<B@>>5999/9BBCCCCCC@9:<;C
@806EN:00190:00620
ACGAGTGCGTTCCCCATGTCGTAGGTACTC
+
@@B@?@@???5999,4BBACCCCD@9:<;B
@806EN:00191:00615
ACGAGTGCGTTCCCCATGTCGTAGGTACTC
+
9;B<;<B@@@5999-9BA@ABBAA<@;<;A
@806EN:00191:00647
ACGAGTGCGTTCCCCATGTCGTAGGTACTC
+
=@?@<<<CBB7;;;4<BBBCCCCC@BAAAC
@806EN:00194:00619
ACGAGTGCGTTCCCCCCCATGCCGTAGGTACTC
+
>@A@@AA@>>5499999&4999?CCCA=@A<<9
@806EN:00194:00629
ACGAGTGCGTTCCCCATGTCGTAGGTACTC
+
=@B@@ACBCC@CCC:CCBBCBCBB@B;<;<
@806EN:00197:00609
ACGAGTGCGTTCCCCATGTCGTAGGTACTC
+
//9444CB;;;=DD9FCBBB<99?58999=
@806EN:00198:00600
ACGAGTGCGTTCCCCCCCC
+
AB@@BB=8=?599999994
@806EN:00152:00666
ACGAGTGCGTTCCCCATGTCGTAGGTACTC
+
89?AA@A@@@5999/9AA@BEECB?BCAAA
@806EN:00157:00654
ACGAGTGCGTTCCCCATGTCGTAGGTACTC
+
=>899;=>::=@@@8AEBBB<91<:::1,,
@806EN:00158:00651
ACGAGTGCGTTCCCATGTCGTAGGTACTC
+
>A;ABB999A;==:=?@994>8824999;
@806EN:00158:00687
ACGAGTGCGTTCCCCCCCCCCCCCCCCCCATGTCGTAGGTACTC
+
94>?@@>?@?599999999994444444"4;999B=:7,/////
@806EN:00159:00687
ACGAGTGCGTTCCCCATGTCGTAGGTACTC
+
94>>;<<CBC5999/99A@AB<;96999>>
@806EN:00160:00674
ACGAGTGCGTTCCCCATGTCGTAGGTACTC
+
;;AA;;;A>@5999/9BABCCBBB:<=ABB
@806EN:00160:00685
ACGAGTGCGTTCCCCATGTCGTAGGTACTC
+
983>8844442444,44:994444999986
@806EN:00161:00672
ACGAGTGCGTTCCCCATGTCGTAGGTACTC
+
99?>>>?989<9A;,4444////6,///6/
@806EN:00163:00663
AACGAGTGCGTTCCCCCCCCCCCCCCCATGTCGTAG
+
/,/.//499;;244444444444444"4444;6///
@806EN:00163:00677
ACGAGTGCGTTCCCCATGTCGTAGGTACTC
+
;>?>@A@>@@59994<BCCCDE=<:<CCDF
@806EN:00165:00664
ATATCGCGAGGGTATGGAAGACTCTATAG
+
878@999@444-49@B@DCECCBA@A@B;
@806EN:00166:00652
ACGAGTGCGTTCCCCATGTCGTAGGTACTC
+
9<C<;;<;;D=AAA6@CCAAACCC?;;<CB
@806EN:00170:00665
ACGAGTGCGTTCCCCATGTCGTAGGTACTC
+
99?AA@<:4;249919BCCCBBCC?:<<AA
@806EN:00171:00685
ATATCGCGAGGGTATGGAAGACTCTATA
+
BBBBBB?=@@@<@ABB@CACCDCC;;;?
@806EN:00172:00696
TACTGAGTTACACACACAGAAAGATTGGTGC
+
;<CB@><<584;449BBBBBB>B;;6;?A?@
@806EN:00173:00658
GACGAGTGCGTTCCCCCCCCCATGTCGTAGGTACTC
+
59488944444244444444"49966////,///,/
@806EN:00173:00660
ACGAGTGCTTCCCCATGTCGTAGGTACTC
+
;9BB?@A@@=?@@/9;>@@@?BA@<<;C@
@806EN:00173:00682
ACGAGTGCGTTCCCCATGTCGTAGGTACTC
+
9<A:;9999@5999-9CBBCAAAB>@@ABB
@806EN:00175:00664
ACGAGTGCGTTCCCCCCCCCCCCATGTCGTAGGTACTC
+
BBC??@CBC@7;9999999999";DDCGCCCC>BA<=;
@806EN:00175:00671
ACGAGTGCGTTCCCCATGTCGTAGGTACTC
+
49>A@A@@@@5999/9AA@><99><9999>
@806EN:00175:00684
ACGAGTGCGTTCCCCATGTCGTAGGTACTC
+
89?999>>>>6999,4;;BDCCA@=@B<9<
@806EN:00179:00695
ACGAGTGCGTTCCCCATGTCGTAGGTA
+
9<@A@999995999,449>BCBAC>99
@806EN:00180:00683
ACGAGTGCGTTCCCCATGTCGTAGGTACTC
+
9;@;;;;@@@5999/9A@ABCAAA>BC<<<
@806EN:00182:00678
ACGAGTGCGTTCCCCATGTCGTAGGTACTC
+
?@ABBCC:>>2444,9@>>CCCCC?B?@AB
@806EN:00182:00682
ACGAGTGCGTTCCCAATGTCGTAGGTACTC
+
?A>@@@;;9B=@A=AIEBBB@@9949@>>@
@806EN:00184:00667
ACGAGTGCGTTCCCCCCCATGTCGTAGGTACTC
+
=@A@@@@:<<?BNGHHD'CCA@@>@@A>C=<=C
@806EN:00184:00679
ACGAGTGCGTTCCCATGTCGTAGGTACTC
+
>889944488244-4444444442999;=
@806EN:00185:00694
ACGAGTGCGTTCCCCATGTCGTAGGTACTC
+
;;89>>99442444,4999;BB;;8;;<<C
@806EN:00187:00657
ACGAGTGCGTTCCCCCCCC
+
9;AA@>@@@@=AHDBCAA=
@806EN:00188:00657
ACGAGTGCGTTCCCCATGTCGTAGGTACTC
+
99>999448><A@B:@CA@AB@9;69?>?@
@806EN:00188:00663
ACGAGTGCGTTCCCCATGTCGTAGGTACTC
+
9;@;;;A@A@5999/9@@ABCCA@=@B;;<
@806EN:00188:00677
ACGAGTGCGTTCCCCATGTCGTAGGTACTC
+
1/61/4484?9AAB9BBBBBC@@@=@@@A@
@806EN:00188:00683
ACGAGTGCGTTCCCCATGTCGTAGGTACTC
+
1/4<9=A>@@5999/9999?>>995449?C
@806EN:00189:00683
ACGAGTGCGTTCCCCATGTCGTAGGTACTC
+
9979==>@@?5999/99?>>?@99489494
@806EN:00190:00661
ACGAGTGCGTTCCCATGTCGTAGGTACTC
+
@A@@@<;;@@511-111-87-1/,///64
@806EN:00190:00681
AACGAGTGCGTTCCCCCCCATGTCGTAGGTACTC
+
1,/4884;9>>5999999&4449BAA>@=@;;;A
@806EN:00191:00679
ACGAGTGCGTTCCCCATGTCGTAGGTACTC
+
//?>>@A<<=@CDD5=;@<;9BBC@CBBDG
@806EN:00191:00687
ACGAGTGCGTTCCCCATGTCGTAGGTACTC
+
@BABBBCB@@=@@@6@CCCBCCBB?B;<<C
@806EN:00192:00652
ACGAGTGCGTTCCCCATGTCGTAGGTACTC
+
44>>@@?999;>>>49999>@@@B=@A@@B
@806EN:00192:00675
ACGAGTGCGTTCCCATGTCGTAGGTACTC
+
//.///444;29404499444//,/////
@806EN:00192:00682
ACGAGTGCGTTCCCCATGTCGTAGGTATC
+
9;;@@?>@>=5999/9B999>>9959>99
@806EN:00194:00662
ACGAGTGCGTTCCCATGTCGTAGGTACTC
+
449::=89995990444994499:;;:1/
@806EN:00195:00696
ACGAGTGCGTTCCCCATGTCGTAGGTACTC
+
99;;<BCCAA699949A@@BBBCC>BAAA@
@806EN:00196:00661
ACGAGTGCGTTCCCCATGTCGTAGGTACTC
+
66;@CBBCAA?BBA499999@<<<:6///6
@806EN:00196:00683
ACGAGTGCGTTCCCCATGTCGTAGGTACTC
+
//348@@@@A5999/99999999?<9944:
@806EN:00196:00684
ACGAGTGCGTTCCCCATGTCGTAGGTACTC
+
>>A9999;;@=ADHACDAA@AB994;<<<9
@806EN:00197:00680
ACGAGTGCGTTCCCCATGTCGTAGGTACTC
+
;;@A@CBBAA>AAA9BCCB?A@@B=BAAAC
@806EN:00198:00659
ACGAGTGCGTTCCCCATGTCGTAGGTACTC
+
/6;8@B@;99;@>>4@99999994994449
@806EN:00199:00656
ACGAGTGCGTTCCCCATGTCGTAGGTACTC
+
9;@A@BBBCC<==>6@AABBBCCHCCAAAB
@806EN:00156:00706
TCTACTATGCGC
+
444444444///
@806EN:00160:00717
ACGAGTGCGTTCCCCATGTCGTAGGTACTC
+
//666=@>?@5999/9CB@BBAACDBBBH>
@806EN:00160:00723
ACGAGTGCGTTCCCCATGTCGTAGGTACTC
+
9<CCCC?=>@5999/9CBCCBCCC@B?@@@
@806EN:00162:00743
ACGAGTGCGTTCCCATGTCGTAGGTACTC
+
9<BBBAA;4459909AA@BECBB>@AAAC
@806EN:00164:00740
ACGAGTGCGTTCCCCATGTCGTAGGTACTCG
+
94<1/////7,///*/4886////,,0,///
@806EN:00165:00740
AACGAGTGCGTTCCCCCATGTCGTAGGTACTC
+
@2984444///,////*///444@@@644//1
@806EN:00172:00704
ACGAGTGCGTTCCCATGTCGTAGGATC
+
48>>==>>9969919999A99994497
@806EN:00173:00712
ACGAGTGCGTTCCCCATGTCGTAGGTACTC
+
9<CBBBEBBB=@@@8ACCBCEBBB@A?;;<
@806EN:00173:00726
ACGAGTGCGTTCCCCATGTCGTAGGTACTC
+
@@>B@@@99969994<B@AB<99><999>>
@806EN:00174:00705
ACGAGTGCGTTCCCCATGTCGTAGGTACTC
+
=>ABBBBCA@5999-9?BCBCCCB@B<<<A
@806EN:00174:00711
ACGAGTGCGTTCCCCATGTCGTAGGTACTC
+
9;@AA@A@@B>AAA4A99<@CHGCAGCAA>
@806EN:00174:00727
ACGACGTGCGTTCCCATGCAT
+
CB94981////,/856081//
@806EN:00176:00729
ACGAGTGCGTTCCCCATGTCGTAGGTACTC
+
9@?99<;99?@BBC9B::;BBAAC@<<=<;
@806EN:00178:00707
ACGAGTGCGTTCCCCATGTCGTAGGTACTC
+
//4//4=@?@BCCC9A><<A999><>999>
@806EN:00178:00713
ACGAGTGCGTTCCCCATGTCGTAGGTACTC
+
@B@==>99442444,4?@@AAACC?BAAAB
@806EN:00178:00719
ACGAGTGCGTTCCCCATGTCGTAGGTACTC
+
9;B;;<@@@@6999-9A@ABCCCB@BBBBB
@806EN:00179:00741
ATCAGACACGGACACAGCAGAACACAACA
+
9>88110///,//44444;44244/65//
@806EN:00180:00730
ACGAGTGCGTTCCCCATGTCGTAGGTACTC
+
:;BCB@@@>>5999-9B>9994449;;999
@806EN:00182:00711
TAGTATCAGCCTCGCCATGACGAAGGTATTCC
+
9C@@@AB@9959@>>>@@@A@A>>B@<<=AD@
@806EN:00182:00741
ACGAGTGCGTTCCCATGTCGTAGGTACTC
+
(*,,,27,//,11,1/8;994442444;9
@806EN:00182:00745
TAGTAATCAGCCTCGCCATGACGAAGGTTTTCCATCACCGACT
+
41<11,/88//,9>>>=A@@AA;979;?>?4><?>?9969911
@806EN:00191:00731
TACTGAGCTACCACACACA
+
9994899////5664////
@806EN:00192:00721
ACGAGTGCGTTCCCCATGTCGTAGGTACTC
+
44799444442///*/,,,,,,/8:89449
@806EN:00192:00723
ACGAGTGCGTTCC
+
84844//6//,,,
@806EN:00193:00734
ACGAGTGCGTTCCCCATGTCGTAGGTACTC
+
<<DAABCBBB?CHN:BCCCCECBB@B<=<B
@806EN:00194:00739
ACGAGTGCGTTCCCCATGTCGTAGGTACTC
+
948444BBBD@CGD9C;<<999>@?A;;;A
@806EN:00195:00736
ACGAGTGCGTTCCCCATGTCGTAGGTATC
+
1/4668@>>>5999,44499444424994
@806EN:00198:00732
ACGAGTGCGTTCCCCATGTCGTAGGTACTC
+
49?9894444249929999999>>;99444
@806EN:00199:00728
ACGAGTGCGTCCCAT
+
991/////////+44
@806EN:00157:00764
ACGAGTGCGTTCCCCATGTCGTAGGTACTC
+
;<AB@@>@>>5999-9AABCC=@<8;<;<=
@806EN:00168:00795
ACGAGTGCGTTCCCCATGTCGTAGGTACTC
+
;>8998899>5999-9A@@@@>=CABAA@=
@806EN:00172:00765
ATCAGACACGGACACAGCAGAACACAC
+
B?BBAA@BCC>BBBBB@AACCBECCBC
@806EN:00177:00761
ACGGAGTGCGTTCCCCATGTCGTAGGTACTC
+
84?;84444442499299=;<<<11,11;<;
@806EN:00177:00778
ACGAGTGCGTTCCCCATGTCGTAGGTACTC
+
=>;;<BDCBC@CBB9CAAACCBAB@@AAAC
@806EN:00177:00799
ACGAGTGCGTTCCCCATGTCGTAGGTACTC
+
=?;::9?@995999,9?@@CDDAC>BAAAB
@806EN:00178:00772
ACGAGGTGCGTTCCCCATGTCGTAGGTACTTC
+
=;:11,/6877:==@9ADCCCDA;;:1111,/
@806EN:00178:00795
ACGAGTGCGTTCCCCATGTCGTAGGTACTC
+
@@B@@@A?842999/9D@AAA@@>=:9;;<
@806EN:00180:00759
ACGAGTGCGTTCCCCATGTCGTAGGTACTC
+
BB;?BB@>>>5999/9?C@GCHAB>@BBAC
@806EN:00180:00772
ACGAGTGCGTTCCCCATGTCGTAGGTACTC
+
8>??;<;@A@6999/9?@;;=CBC@CCCCB
@806EN:00184:00756
ACGAGTGCGTTCCCCATGTCGTAGGTACTC
+
9<BA??>>995999/9CBCECBBB@A@@AA
@806EN:00187:00776
ACGAGTGCGTTCCCCATGTCGTAGGTACTC
+
=@7:;<;@@@5999/999;BBBCC@CA<<<
@806EN:00193:00768
ACGAGTGCGTTCCCCCCCCCAT
+
8838994444244444444"46
@806EN:00166:00800
ACGAGTGCGTTCCCCATGTCGTAGGTACTC
+
4;BB@>>?995999-9@>>@AAAC?@AAA@
@806EN:00170:00813
ACGAGTGCGTTCCCCATGTCGTAGGTACTC
+
BBABBB@8>C5999-9A@@GCDDD@CBBBC
@806EN:00171:00805
ACGAGTGCGTTCCCCATGTCGTAGGTACTC
+
==;>999@995999,9@@ACACAC@A?;;<
@806EN:00172:00802
ACGAGTGCGTTCCCCATGTCGTAGGTACTC
+
9:;CAA@>>C5999,4A>?@BA@>799?@@
@806EN:00175:00835
ACGAGTGCGTTCCCCATGTCGTAGGTACTC
+
=>>;;;ABBCBCJE:FAAAA@@@@8;<AA@
@806EN:00177:00806
ACGAGTGCGTTCCCCATGTCGTAGGTACTC
+
?AA@?@BA;;8<BA9CBBABBB@==?@;;<
@806EN:00178:00839
ACGAGTGCGTTCCCCCCCCCCCCCCCCCCCATGTCGTAGGTTAC
+
8=9899484424@@@BCCCCCCCCCCBBB"9444////6,/,//
@806EN:00179:00816
ACAAGTTGCGTTC
+
-88+-*)**,/,/
@806EN:00183:00818
ACGAGTGCGTTCCCCATGTCGTAGGTACTC
+
9@?@8;9>>?<???4@GBBCCCCC?B@AA@
@806EN:00183:00823
ACGAGTGCGTTCCCCATGTCGTAGGTACTC
+
=@7<<AACDC@CCC:CDEBCCCA?489999
@806EN:00184:00803
ACGAGTGCGTTCCCCATGTCGTAGGTACTC
+
6/0//86/4459@@-4:?BBABCCBB9999
@806EN:00184:00806
ACGAGTGCGTTCCCCATGTCGTAGGTACTC
+
997999>>>@;??>4?AEA@@@99699>?@
@806EN:00185:00836
ATATCGCGAGGGTATGGAAGACTCTATA
+
98944444;;;599492/781////.37
@806EN:00188:00833
ACGAGTGCGTTCCCCATGTCGTAGGTACTC
+
=BB;:<BBAA?BBA7BBB@@AAAA>@?>?>
@806EN:00192:00801
ACGAGTGCGTTCCCATGTCGTAGGTACTC
+
948984994>;>>199499944499==44
@806EN:00196:00807
ACGAGTGCGTTCCCCATGTCGTAGGTACTC
+
9B899;4444;>>>4?@@999B@@;A@@>>
@806EN:00188:00863
TACTGAGCTACCACACACAGAAAGATTGGTG
+
@=@A@B@@>99699999:::<;,1/6,/,47
@806EN:00188:00866
ACGAGTGCGTTCCCCATGTCGTAGGTACTC
+
<9;@@;99995999,9@A999984284444
@806EN:00191:00890
ACGAGTGCGTTCCCCATGTCGTAGGTACTC
+
98?9944;485444,4C@BCCBA@?=9;;@
@806EN:00193:00882
ACGAGTGCGTTCCCCATGTCGTAGGTACTC
+
=9899444482444,9?999;111-11/11
@806EN:00193:00888
ACGAGTGCGTTCCCCATGTCGTAGGTACTC
+
8@?A994>>>5999,99@ABCCECDCCCC@
@806EN:00194:00891
AACGAGTTGCGTTCCCCATGTCGTAGGTACTC
+
,*,4//42444424;;2==:<<?>>@9;<<<<
@806EN:00199:00856
ACGAGTGCGTTCCCCATGTCGTAGGTACTC
+
>>:<<CCCCC<==9,99>>><<<;-11///
@806EN:00202:00036
ACGAGTGCGTTCCCCATGTCGTAGGTACTC
+
BB>??@B@AA=@@@8ACCCBBBBBBABAAB
@806EN:00203:00021
ACGAGTGCGTTCCCCATGTCGTAGTACTC
+
9<B;;;>>@@5999,4;=6:77//.////
@806EN:00204:00032
ACGAGTGCGTTCCCCATGTCGTAGGTACTC
+
@AABBB?@::2444/9?>>ABBAB?A<<<A
@806EN:00207:00008
ATCAGACACGGACACAGCAGAACACACAG
+
=ABB<<:A@@599999944885//////.
@806EN:00211:00005
ACGAGTGCGTTCCCCATGTCGTAGGTACTC
+
49BABA@>@@5999/99BACCCCC?@AAA@
@806EN:00215:00031
ACGAGTGCGTTCCCCATGTCGTAGGTACTC
+
A@>@@BBAB@294449@ABCCCCD@BE@AA
@806EN:00217:00039
ACGAGGTGCGTTCCCCATGTCGTAGGTACTC
+
4984928:98959@@4@@@@@B@99589>?>
@806EN:00219:00012
ACGAGTGCGTTCCCATGTCGTAGGTACTC
+
>@BBB@>>>>59914:@BCBBBD?@AACC
@806EN:00219:00032
ACGAGTGCGTTCCCCATGTCGTAGGTACTC
+
>?>99<BAA@8;9;4<@@@CC@AA?@@@BB
@806EN:00219:00043
ACGAGTGCGTTCCCCATGTCGTAGGTACTC
+
:>;?@@>??@5999/9@@@BCC;;8:;<<A
@806EN:00221:00028
ACGAGTGCGTTCCCATGTCGTAGGTACTC
+
@ACCA@FDCB@BC>B:<:BCCBB?@AAA@
@806EN:00222:00023
ACGAGTGCGTTCCCCCATGTCG
+
:9;9>>>9442/888/6,,***
@806EN:00224:00014
ACGAGTGCGTTC
+
997894444/,,
@806EN:00224:00034
TCTCTATGCGCTCCACATGTCTAAGGT
+
CGCDCDABBC@???BAABCEB??<A=@
@806EN:00227:00004
AGCACTGTAGCTGTCACTAGTTACTTGT
+
@A?@9<94>>@@@AB@@6611,11;:>>
@806EN:00231:00005
ACGAGTGCGTTCCCCATGTCGTAGGTACTC
+
9;@A@>>>@@6999,4:?@@BBBB=@ABA@
@806EN:00232:00030
ACGAGTGCGTTCCCCATGTCGTAGGTACTC
+
89>@>>B>>>5999-9>>?AAAAA=899>9
@806EN:00237:00005
ACGAGTCGTTTCCCCCCC
+
>>;7,-****)(,,,,88
@806EN:00238:00012
ACGAGTGCGTTCCCCCATGTCGTAGGTACTC
+
>??@C@>>@A69999+9=?>BCCCB<79999
@806EN:00244:00004
ACGAGTGCGTTCCCCATGTCGTAGGTACTC
+
>@CB;;<A>@5999/9??@BCBAB=@ABBB
@806EN:00245:00016
ACGAGTGCGTTCCCCATGTCGTAGGTACTC
+
48<444@@@A?DCC:EA<<=AA@@999999
@806EN:00247:00024
ACGAGTGCGTTCCCCATGTCGTAGGTACTC
+
9<CBBB@@?@6999-9?@BA;;8@599994
@806EN:00200:00090
ACGAGTGCGTTCCCCTTGTCGTAGGTACTC
+
9;ABBBCBA?5;;94;@CGECBBC@B@@@B
@806EN:00201:00093
ACGAGTGCGTTCCCCATGTCGTAGGTACTC
+
?BC@@@CCCB8;;;4;AA@CCBBB@CCCCA
@806EN:00206:00097
ACGAGTGCGTTCCCCATGTCGTAGGTACTC
+
@AB::@CF@?5999/999;CCCCD@CAAAC
@806EN:00216:00097
ACGAGTGCGTTCCCCATGTCGTAGGTACTC
+
=?7;;<@@@CACEC7CBBBCDCCC@BCCCC
@806EN:00218:00092
ACGAGTGCGTTCCCATGTCGTAGGTATCTG
+
9<DBCDCB>:244-9?>>BCBBB=;99@@9
@806EN:00220:00057
ACGAGTGCGTTCCCCATGTCGTAGGTACTC
+
8>>>>@@@?A5999/9@@@AA@@A>@AAAA
@806EN:00220:00090
ACGAGTGCGTTCCCCATGTCGTAGGTACTC
+
9;BBA@BB@>=@@@4@BBBBCCCC@B;<;C
@806EN:00221:00092
ACGAGTGCGTTCCCCATGTCGTAGGTACTC
+
9;A:;<BAAB=@@@8ABCDBCBBC@B@AAA
@806EN:00229:00096
ACGAGTGCGTTCCCCATGTCGTAGGTACTC
+
=>B@@@@>?@<AAB9CDECBBBBB?BCCC@
@806EN:00238:00077
ACGAGTGCGTTCCCCATGTCGTAGGTACTC
+
9;@;;9@BAA?DCC:DEBBCBBB??@;;;A
@806EN:00246:00081
ACGAGTGCGTTCCCCATGTCGTAGGTACTC
+
44>944;@@A?CBC9CAAACCCBC@C;<<A
@806EN:00247:00073
ACGAGTGCGTTCCCCATGTCGTAGGTACTC
+
1,,,,,//88,444,4B>111//1,.////
@806EN:00201:00127
ACGAGTGCGTTCCCCATGTCGTAGGTACTC
+
?B@@?A;;<C?BAC8AAAAAA@@>;>>999
@806EN:00205:00108
ACGAGTGCGTTCCCCATGTCGTAGGTACTC
+
@?>?@@;99A<???/<=BCCCECC?:;<;;
@806EN:00208:00143
ACGAGTGCGTTCCCCATGTCGTAGGTACTC
+
?B?99<A@@BADCC:CAAAECCCB@;;<BA
@806EN:00209:00143
TACTGAGCTACACACAC
+
494489941/1//,,,/
@806EN:00212:00140
ACGAGTGCGTTCCCCATGTCGTAGGTACTC
+
BBABBBBBAB=@@>8@?A@CC>>>?>1118
@806EN:00214:00133
ACGAGTGCGTTCCCCATGTCGTAGGTACTC
+
BCABBB:9=C@BBD9CCECCAA@C?@@<<9
@806EN:00215:00129
TAGTATCAGCCTCGCCATGACGAAGGTATTCC
+
>?9999B@A@=@B@@=@A=@@AA>A=>?@-1-
@806EN:00216:00140
ACGAGTGCGTTCCCCATGTCGTAGGTACTAC
+
84.//////6,///*4::94999/,.6////
@806EN:00217:00102
ACGAGTGCGTTCCCCATGTCGTAGGTACTC
+
@ACCCCBBA=<>=94=499@@@>A>BCAA@
@806EN:00219:00145
ACGAGTGCGTTCCCCATGTCG
+
99?;99999959AA6CCACDC
@806EN:00229:00104
TCTCTTATGCGCTCCACATGTCTAAGT
+
/////,///44948;@99999111,-,
@806EN:00229:00108
ACGAGTGCGTTCCCCATGTCGTAGGTACTC
+
89>9;;AA@A<@>>4>999AAAAB?<==A@
@806EN:00229:00143
ACGAGTGCGTTCCCCATGTCGTAGGTACTC
+
@A:;<CCCCD>AA>-999946///,.////
@806EN:00233:00100
ACGAGTGCGTTCCCCATGTCGTAGGTACTC
+
?BB99=B??@5999,9999@BBCCBD@?<B
@806EN:00235:00103
ACGAGTGCGTTCCCCATGTCGTAGGTACTC
+
BBBCCCB=>C5994/9??@CCHFE@BBAA@
@806EN:00237:00118
ACGAGTGCGTTCCCCATGTCGTAGGTACTC
+
>?@?9;<A@AABAA7CA@@BC<<<ECDCAC
@806EN:00237:00129
ACGAGTGCGTTCCCCTGTCGTTAG
+
BCCCB>>@995449-9/////,,2
@806EN:00238:00131
TGATACGTCTCCTTCCTTAGTTACTTCAGT
+
@@?AAA@@@BC=@=@595899444424444
@806EN:00239:00105
ACGAGTGCGTTC
+
BBB:999A;;:<
@806EN:00239:00110
ACGAGTGCGTTCCCCATGTCGTAGGTACTC
+
99>>>999996999,9?>?ACCBB?BAAAC
@806EN:00241:00109
ACGAGTGCGTTCCCATGTCGTAGGTACTC
+
B@@CC<<9@@59914449>AA@@=@ACCC
@806EN:00246:00149
ACGAGTGCGTTCCCCATGTCGTAGGTACTC
+
?BA@>>998959;?4A<;<<;@@A6;<999
@806EN:00249:00137
ACGAGTGCGTTCCCCATGTCGTAGGTACTC
+
9:B;9<BCCC?BBB9BAAACBAAC89;@A@
@806EN:00200:00177
ACAAGTGCGTTCCCCATGTCGTAGGTACTC
+
@;99;B988@4999/9@@@BAA@B?BDCDC
@806EN:00202:00179
ACGAGTGCGTTCCCCCATGTCGTAGGTACTC
+
==>??@@BBB=@@@@0@@AACCCCD@CAAAC
@806EN:00207:00153
AGCACTGTAGCTCGTCACTAGTTACTTGTG
+
4444494//8///668/1/1887944244/
@806EN:00212:00175
ACGAGTGCGTTCCCCATGTCGTAGGTACTC
+
>>3999449@>BGG9BC>999984244/,,
@806EN:00213:00150
ACGAGTGCGTTCCCCATGTCGTAGGTACTC
+
?@C@ABB@>C5999/9BAAECCCC@B@A@A
@806EN:00213:00163
ACGAGTGCGTTCCCCATGTCGTAGGTACTC
+
BBB::<CC@C8;99/9>@@CBBBC@CAAAD
@806EN:00218:00165
ACGAGTGCGTTCCCCATGTCGTAGGTACTC
+
99?>44448;2444,4:9ACECCC>BAAAB
@806EN:00219:00191
ACGAGTGCGTTCCCCATGTCGTAGGTACTC
+
=@@@@AAB@C5999/9999@?@>><?999?
@806EN:00221:00178
ACGAGTGCGTTCCCCATGTCGTAGGTACTC
+
@@@9;<B@@?5999/999;CECBB??:<;B
@806EN:00222:00151
ACGCTCGACATGCCCAGGTACAGGAG
+
?@@BBBCCCAAABC?BB?@=A::5;;
@806EN:00229:00180
ACGAGTGCGTTCCCCATGTCGTAGGTACTC
+
@A?@@@;;9@599<4<CBCCCCCD@BBBCA
@806EN:00231:00154
ACGAGTGCGTTCCCCATGTCGTAGGTACTC
+
:>7?@@A@@@599949>>@@A@@@=@@@@>
@806EN:00231:00191
ACGAGTGCGTTCCCCATGTCGTAGGTACTC
+
@A>@ACAA?@2444/9BBBCCCCD=@ABBC
@806EN:00232:00160
TGATACGTCTCCTTCCTTAGTTACTTCAG
+
BCC?;99?99969298=@BBB?9<<?AA9
@806EN:00241:00174
ACGAGTGCGTTCCCCATGTCGTAGGTACTC
+
:;8CA>9;9@<>>>4>999@AAAB?BBBCA
@806EN:00242:00160
ACGAGTGCGTTCCCCATGTCGTAGGTTCTC
+
@AB99;@>>>5999/9??>9<<@A?@@CCC
@806EN:00244:00157
ACGAGTGCGTTCCCCATGTCGTAGGTACTC
+
ABAAABBA;;2444/9>>@CDCCC@B@AAC
@806EN:00249:00185
ACGAGTGCGTTCCCCATGTCGTAGGTACTC
+
BB?:9;CCCC5444/9>>@EGCCC@B:<;B
@806EN:00202:00212
ACGAGTGCGTTCCCCATGTCGTAGGTACTTC
+
89;944B@@A>ABB9CCCCBA?11-01/-*,
@806EN:00204:00229
ACGAGTGCGTTCCCCATGTCGTAGGTACTC
+
;:7;;9:?>>=>@@49<=BCCBBB=@@<<<
@806EN:00212:00248
ACGAGTGCGTTCCCATGTCGTAGGTACTC
+
=@>;;9@99959914;:>>==@A=?@@AC
@806EN:00214:00205
ACGAGTGCGTTCCCCATGTCGTAGGTACTC
+
89@;;;BAAB>BBB7ABB::1111-11:;:
@806EN:00217:00247
TCTCTATGCGCTCCACATGTCTAAGGTA
+
@4999=@@CCC=@;;;<;BBBBC=<9:A
@806EN:00218:00247
TGATAGTCTCCCTCT
+
94444993344-444
@806EN:00226:00243
ACGAGTGCGTTCCCCATGTCGTAGGTACTC
+
:;ABBCBAA@5999,9999@A98=;9948/
@806EN:00228:00231
ACGAGTGCGTTCCCCATGTCGTAGGTACTC
+
BBA@?ABBCC5999/9@@;;?CCC@@AA@>
@806EN:00234:00235
ACGAGTGCGTTCCCCATGTCGTAGGTACTC
+
??;99999999;DC7BDBCCCBB@;>@@A@
@806EN:00237:00240
ACGGAGTGCGTCCC
+
//.3//,//////+
@806EN:00238:00241
AGTATCGAGCCTCCGCATGACGAAGGTATTCC
+
4//////,,,**,*,,/4444==<=8;94<;6
@806EN:00239:00217
GATGACGTCTTCCGTCTATTGATCTGTACGT
+
,/.34444442424444..66/////////9
@806EN:00240:00233
ACGAGTGCGTTCCCCATGTCGTAGGTACTC
+
BBBBBBB@BB@CBB8CCGAAABAB9;9@A9
@806EN:00242:00203
ACGAGTGCGTTCCCCATGTCGTAGGTACTC
+
BBABABBBC;2444/9A@ACCDCC?B:;;C
@806EN:00245:00202
ACGAGTGCGTTCCCCATGTCGTAGGTACTC
+
>>>99;4@?@5999,9BBCDAA@@;=@;;9
@806EN:00245:00205
ACGAGTGCGTTCCCCATGTCGTAGGTACTC
+
A=;;;;@@A@6999/999<@@@AA>@@A@@
@806EN:00200:00256
ACGAGTGCGTTCCCCATGTCGTAGGTACTC
+
=?7;<BBA?@5999,9@@ACCBA@6:;@BA
@806EN:00202:00251
ACGAGTGCGTTCCCCATGTCGTAGGTACTC
+
9;@@@@A>>=59994<DCCCCCCC@B:;;C
@806EN:00202:00294
ACGAGTGCGTTCCCCATGTCGTAGGTACTC
+
@B@B;99A996999,9@99=AAAB:;<<99
@806EN:00208:00293
ACGAGTGCGTTCCCCATGTCGTAGGTACTC
+
CB?11////7,///*/44994984244494
@806EN:00209:00267
ACGAGTGCGTTCCCCATGTCGTAGGTACTC
+
9:=;1111//,18:5CCE==<AA?<@;<<<
@806EN:00211:00251
ACGAGTGCGTTCCCCATGTCGTAGGTACTC
+
>>>:;;<@@?5<99/9>>;;<AAA7;<<<9
@806EN:00216:00279
ACGAGTGCGTTCCCCATGTCGTAGGTACTC
+
498;;;>;;>----*-,,//66;;244449
@806EN:00217:00286
ACGAGTGCGTTCCCCATGTCGTAGGTACTC
+
8D:;;@?>>>5111+11/1<==AC>@AAA@
@806EN:00220:00252
TCTCTATGCGCTTCCCACATGTCTGAAGTAC
+
1///////////,/85669994////,////
@806EN:00227:00285
ACGAGTGCGTTCCCCATGTCGTAGGTACTC
+
>@C<;;B@>>5999/9@ABCCCBC@@@;;9
@806EN:00230:00290
ACGAGTGCGTTCCCCATGTCGTAGGTACTC
+
>><@@@@A@A<?@@4ABB<31<;?,0///6
@806EN:00237:00253
ACGACGTGCGTTCCCCATGTCGTAGGTCTC
+
@=.///////42444,444444498<>>99
@806EN:00201:00316
ACGAGTGCGTTCCCCATGTCGTAGGTACTC
+
CB?=9;<A>>=@@A9AGEECC<;;>99999
@806EN:00204:00326
ACGAGTGCGTTCCCCATGTCGTAGGTACTC
+
?@>BAA;89@5999,9@@?AABAA=@A@@C
@806EN:00204:00349
ACGAGTGCGTTCCCCCCCATGTCGTAGGTACTC
+
=??9;;@??>5999999&9?@ACDECC@C<=<A
@806EN:00205:00344
ACGAGTGCGTTCCCCATGTCGTAGGTACTC
+
98748889495999-9@A@ACAA@?;<<AB
@806EN:00208:00343
ACGAGTGCGTTCCCCATGTCGTAGGTACTC
+
998898488;;@>@2?A>999?>?59949@
@806EN:00212:00348
ACGAGTGCGTTCCCATGTCGTAGGTACTC
+
898899488;244-4;;;=BBB?>AC@@@
@806EN:00214:00348
ACGAGTGCGTTCCCCATGTCGTAGGTACTC
+
8>?;;;AB@@=A@@6A;<;ECCEN@@AABB
@806EN:00216:00322
ACGAGTGCGTTCCCCCATGTCGTAGGTACTC
+
848494984454444+499688,,-+,,,,,
@806EN:00217:00329
ACGAGTGCGTTCCCCATGTCGTAGGTACTC
+
4;;@?>?AAAACCD9DAA@>99482344;4
@806EN:00221:00318
ACGAGTGCGTTCCCCATGTCGTAGGTACTC
+
@@@<;<A@@@5999/4499=9444294ABB
@806EN:00228:00345
ACGAGTGCGTTCCCCATGTCGTAGGTACTC
+
@@<>>9444424==,9:9444==>4944//
@806EN:00228:00346
AGCACTGTAGCTGTCACTAGTTACTTGT
+
8>>94441/7111;;;999495444244
@806EN:00235:00317
ACGAGTGCGTTCCCCCCATGTCGTAGTACTC
+
9989>?@9;;=@>>@@,?@@>>9998399=8
@806EN:00238:00337
ACGAGTGCGTTCCCCATGTCGTAGGTACTC
+
==;=99<@AACGDC7BCCCCBBB?8:<AA@
@806EN:00241:00343
ACGAGTGCGTTCCCCATGTCGTAGGTACTC
+
9;?A@@AA@C@CCC9CCCBBA@==48999@
@806EN:00201:00362
ACGAGTGCTTCC
+
//46/4443144
@806EN:00203:00356
ACGAGTGCGTTC
+
ABABCCBABC=@
@806EN:00203:00399
ACGAGTGCGTTCCCCATGTCGTAGGTACTC
+
:<FBBBC>992444/9BBBCGCBB?A;<<<
@806EN:00204:00352
ACGAGTGCGTTCCCCATGTCGTAGGT
+
9;@BA@>>845999,449@>?96780
@806EN:00207:00374
ACGAGTGCGTTCCCCATGTCGTAGGTACTC
+
BCBBBCA=::2444/9999?>>9969999A
@806EN:00210:00351
ACGAGTGCGTTCCCCATGTCGTAGG
+
94749@484C5999/99999<991-
@806EN:00217:00388
ATATGCGTCCGACTATGGATCATGAC
+
/.444444;:;>=49942444444/,
@806EN:00218:00383
ACGAGTGCGTTCCCCATGTCGTAGGTACTC
+
?@A9;<CCCC@CCC:CCCBDBCA@=?;<<@
@806EN:00221:00379
ACGAGTGCGTTCCCCATGTCGTAGGTACTC
+
9;BC<<=BBD>BAB9C=<;CCCAC>:;99A
@806EN:00222:00350
ACGAGTGCGTTCCCCATGTCGTAGGTACTC
+
=@B:9;A@@A5999/999<CBAAB=?9<<A
@806EN:00231:00375
ACGAGTGCGTTCCCCATGTCGTAGGTACTC
+
BBBAAABABB=@@@8ABBCJCBDB@BBABA
@806EN:00232:00351
ACGAGTGCGTTCCCCATGTCGTAGGTACTC
+
49>@@@@@@@5999/9>>>@AA>>7;;>@A
@806EN:00232:00372
ACGAGATGCGTTTCCCCATGTCGTAGGTTAA
+
911/1///////+444,4444;:8//,.,/,
@806EN:00232:00391
ACGAGTGCGTTCCCCATGTCG
+
=BA:9=BB@@8;<<49@BEDC
@806EN:00233:00373
ACGAGTGCGTTCCCCATGTCGTAGGTACTC
+
?A<8;;=CBC@CDD9EAA@@>>?@58<999
@806EN:00233:00398
ACGAGTGGCGTTCCCCATGTCGTAGGTACTC
+
<=C@AAD=?@@5999/9?@ACCC@@=@BBBC
@806EN:00234:00374
CGTTTCTCTAGGCACCAGGATTTTGGTG
+
9;<B<BBCC>8;<//,//,,///*/,//
@806EN:00235:00398
ACGAGTGCGTTCCCCATGTCGTAGGTACTC
+
?=9?CC;99@5999,444994984494444
@806EN:00238:00392
ACGAGTGCGTTCCCCATGTCGTAGGTACTC
+
BBB@??B>;;5444/9>>@CCCCC?@@@@@
@806EN:00247:00379
ACGAGTGCGTTCCCCATGTCGTAGGTACTC
+
ABB@@ACCAC5444/9@A>A@@@@;>9<<A
@806EN:00200:00409
ACGAGTGCGTTCCCCATGTCGTAGGTACTC
+
BCCDCCC???5999-99@A@AB@A=@;<<B
@806EN:00202:00415
ACGAGTGCGTTCCCCATGTCGTAGGTACTC
+
49@>>>?@A?5999,9@@@@CC;;7;@@@B
@806EN:00205:00403
ACGAGTGCGTTCCCCATGTCGTAGGTACTC
+
1/6/1494449=:=6CA@@AA<;;=?><<<
@806EN:00206:00444
TTAGTATCAGCCTCGCCATGAC
+
4244;;;44//,////787,,,
@806EN:00211:00449
ATCAAACACGGACACAGCAGAACACAC
+
@>>>>1994424944:?ABAA@@<99@
@806EN:00212:00444
AGCACTGTAGCTAC
+
/////49666///6
@806EN:00213:00416
ACGAGTGCGTTCCCCATGTCGTAGGTACTC
+
>@BBBBB?@@5999/9ADBBCBBB69;>?>
@806EN:00215:00447
ACGAGTGCGTTCCCCATGTCGTAGGTACTC
+
:;?;;<A@>@5999,9>>?BCDCC>A<<<@
@806EN:00216:00426
ACGAGTGCGTTCCCCATGTCGTAGGTACTC
+
=A@A@@AABB;@@@4<9@@BBB@@=@;<<B
@806EN:00217:00424
ACGAGTGCGTTCCCCATGTCTAGGTACTC
+
4474>ABBBB?CHH9<=@@@844239444
@806EN:00217:00448
ACGAGTGCGTTCCCATGTCGTAGGTACTC
+
BBB@@AA?;;299-9@@@BCCBC<@;;9>
@806EN:00223:00429
ACGAGTGCGTTCCCCATGTCGTAGGTACTC
+
89?;;9=:?@5999,499<BHCAA=:;<<A
@806EN:00225:00405
ACGAGTGCGTTCCCCATGTCGTAGGTACTC
+
;<BAAA@>>>5994,499=C?@>?689998
@806EN:00238:00420
ACGAGTGCGTTCCCCATGTCGTAGTACTC
+
;@?A@;;4;;2444,444/666//./,0,
@806EN:00247:00444
ACGAGATGCGTTCCCC
+
910/1/////,*///*
@806EN:00248:00413
ACGAGTGCGTTCCCCATGTCGTGAGTACTC
+
@ABBBBA;??5999/9BA@@9448444999
@806EN:00249:00424
ACGAGTGCGTTCCCCATGTCGTAGGTACTC
+
=@;=9989>?6999,9?>>B@>9959???A
@806EN:00202:00462
ACGAGTGCGTTCTCCATGTCGTAGG
+
//.//4449>;>9924444444442
@806EN:00203:00484
TCTCTAGCTCCAC
+
1/////;,,,*,,
@806EN:00206:00490
ACGAGTGCGTTCCCATGTCGTAGGTACTC
+
B@ABA@>>8859914?@@BBBBC@@;9;9
@806EN:00209:00451
ACGAGTGCGTTCCCATGTCGTAGGTACTC
+
:;A;<<A@A@5991499=ABBCC;;=BB@
@806EN:00209:00470
ACGAGTGCGTTCCCCATGTCGTAGGTACTC
+
;;AAA@@@?>5999/99>?AHA@A@@@@@<
@806EN:00214:00455
ACGAGTGCGTTCCCCATGTCGTAGGTACTC
+
;;?A@?994@5999/9?>>A@@@A8;;;B>
@806EN:00219:00458
ACGAGTGCGTTCCCCATGTCGTAGGTACTC
+
9<C@@AB@?@599;/9BBCCCCCC?A;<;<
@806EN:00219:00488
ACGAGTGCGTTCCCATGTCGTAGGTACTC
+
8;BBCA?>A@69914?>>ACC@A=@;<;<
@806EN:00220:00485
ACGAGTGCGTTCCCCATGTCGTAGGTACTC
+
4;?999444;2444,4@@@BD=<<@BAAAA
@806EN:00221:00495
ACGAGTGCGTTCCCCATGTCGTAGGTACTC
+
9<C@@@@>>>5999/9999>@@>>;>9999
@806EN:00224:00487
ACGAGTGCGTTCCCCATGTCGTAGGTACTTC
+
//.//4499B@CDC9;:99944665////,/
@806EN:00225:00496
ACGAGTGCGTTCCTCATGTCGTAGGTACTCA
+
18>984@?@A>B@AA@CB899@995944444
@806EN:00229:00496
ACGAGTGCGTTCCCCATGTCGTAGGTACTC
+
@@?>8:8844249929B@A@BA;959A999
@806EN:00233:00459
ACGAGTGCGTTC
+
?@@BBB@@>@59
@806EN:00235:00477
AGCACTGTAGCTGTCACTAGTTACTTGT
+
AAABA@EGBBCCCCCC@=@<<899@=AA
@806EN:00236:00463
ACGAGTGCGTTCCCCATGTCGTAGGTACTC
+
9<BBBBB@>C5999/9A@BCAAAB@BBBCB
@806EN:00239:00459
ATATCGCGTACGGGTATGGAAGACTCTATAGA
+
4899886//////+/66;;?=AB===8744..
@806EN:00240:00462
ACGAGTGCGTTCCCCATGTCTTAGGTACTC
+
=@??999@>?6999/9@@ABCACC@BBBCC
@806EN:00246:00452
ACGAGTGCGTTCCCCATGTCGTAGGTACTC
+
:;B;;;AAAB@CCD9BBCAAA@@><89999
@806EN:00246:00488
ACGAGTGCGTTCCCATGTCGTAGGTACTC
+
?@?@@@>>>>59919=9==944423999@
@806EN:00247:00465
ACGAGTGCGTTCCCCATGTCGTAGGTACTC
+
>>>>999>44249929:;9999995;<ABB
@806EN:00249:00471
ACGAGTGCGTTCCCATGTCGTAGGTACTC
+
B@>@@CA>>>59909@@@ABBBC>AB;;<
@806EN:00200:00509
ACGAGTGCGTTCCCCATGTCGTAGGTACTC
+
943;9944>>5999,9BADBAAAD@CBBA@
@806EN:00201:00545
ACGAGTGCGTTCCCCATGTCGTAGGTACTC
+
9<D<<=CCCCACCC9B@A@BCCAB>@;9<A
@806EN:00206:00536
AATATCGCGTACGGGTATGGAAGACTCATATAGAG
+
923444::444444-4449242466////...333
@806EN:00206:00545
ACGAGTGCGTTCCCATGTCGTAGGTATC
+
1/.1/4=8895991494444448<;;44
@806EN:00207:00506
ACGAGTGCGTTCCCCATGTCGTAGGTACTC
+
9;B@@@@@@@5999/9EAACCCDD?B@A?B
@806EN:00222:00518
ACGAGTGCGTTCCCCATGTCGTAGGTACTC
+
B?;99;A@;98<BB8C==<BBBAB@@AABC
@806EN:00223:00536
AGCACTGTAGCTGTCACTAGTTACTTGT
+
4;BB9:<A<<<A<=<BBC;>=DB@=7;;
@806EN:00225:00548
ACGAGTGCGTTCCCCATGTCGTAGGTACTC
+
94894444488=@=69>>@<<;AA?A<;;C
@806EN:00234:00501
ACGAGTGCGTTCCCATGTCGTAGGTACTC
+
=@@@@@>>>@59919?99;==89;>>994
@806EN:00235:00506
ACGAGTGCGTTCCCCTGTCGTAGGTACTC
+
49?B;<;99D6999,9@ABBBAAA;9;;;
@806EN:00238:00535
ACGAGTGCGTTCCCCATGTCGTAGGTACTC
+
9;@:<=AB@C5999/9FABBBBBC6:;;;9
@806EN:00244:00538
ACGAGTTGCGTTCCCCATGTCGTAGGTTAACTC
+
110///,//442444,444;44444431424//
@806EN:00245:00500
ACGAGTGCGTTCCCCATGTCGTAGGTACTC
+
41:11//888,444,449999944<>@AA;
@806EN:00208:00589
ACGAGTGCGTTCCCCATGTCGTAGGTACTC
+
9:B:;;>?>>5999,4?>>BAB>>;>;99A
@806EN:00213:00573
ACGAGTGCGTTCCCCATGTCGTAGGTACTC
+
1/68;999BC@CDD:EDCBBBCBC@CAA<<
@806EN:00216:00551
ACGAGGTGCGTTCCCCCCCATGTCGTAGGTACTC
+
4989924:8445444444&4444:444424444=
@806EN:00218:00556
ACGAGTGCGTTCCCCATGTCGTAGGTACTC
+
9;@@@AAA@@5999,4@BC9;444934494
@806EN:00219:00556
ACGAGTGCGTTCCCATGTCGTAGCTC
+
9<@@AAA??;244-9@@@BCC<<<BC
@806EN:00221:00594
ACGAGTGCGTTCCCCATGTCGTAGGTACTC
+
99899994485999,444;=948>;999@@
@806EN:00227:00582
ACGAGTGCGTTCCCCATGTCGTAGGTACTC
+
89A@@ABACC5999/9A@BCBCBC@@AABC
@806EN:00230:00588
ACGAGTGCGTTCCCATGTCGTAGGTACTC
+
BA;B?9;8>>59909?999A@@@589;9>
@806EN:00232:00573
ACGAGTGCGTTCCCCATGTCGTAGGTACTC
+
49@@AAB@@@5999,499@CDIEDBCAAAC
@806EN:00233:00583
AACGAGTGCGTTCCCCATGTCGTAGGTACTC
+
/,/6//9AAAC=A@@6@CBAAA>995899AA
@806EN:00234:00591
ACGAGTGCGTTCCCCATGTCGTAGGTACTC
+
4;@BBBBCBC59;;4;ABCDCCCCAAABA@
@806EN:00240:00587
ACGAGTGCGTTCCCCATGTCGTAGGTACTC
+
9<C<<;A@>>5999/9>@BCCCBB??BA@@
@806EN:00241:00562
AGCACTGTAGCTGTCACTAGTTACTTGT
+
BBBABBAA@BBBBBBB?>@AA?@@?<>@
@806EN:00248:00594
ACGAGTGCGTTCGCCATGTCGTAGGTA
+
9<@BBCBA@B=<<<8;;FB?=1//,//
@806EN:00203:00634
ACGAGTGCGTTCCCATGTCGTAGGTACTC
+
9>8984884859904:@@BAA<<8;@BBA
@806EN:00204:00603
ACGAGTGCGTTCCCCATGTCGTAGGTACTC
+
9;@B@@@@A@5999/9>>?HFCCCDCBBCC
@806EN:00204:00623
ACGAGTGCGTTCCCATGTCGTAGGTACTC
+
9<A;<<A??@59909@AAACCAA=@EECC
@806EN:00205:00638
ACGAGTGCGTTCCCCCCCCCCCCCCCCATGTCGTAGGTACTC
+
9;;<;@@B@@5999999999944444"44:==BBB?;==99<
@806EN:00211:00634
ACGAGTGCGTTCCCATGTCGTAGGTACTC
+
9;A@@@A@@@59919@@AACCBA>@@AAB
@806EN:00211:00643
ACGAGTGCCGTTCCCCATGTCGTAGGTACTC
+
848/////,/8,///*/999>DBBB@@AAAA
@806EN:00213:00639
ACGAGTGCGTCCCATGCTCGTAGTACGTC
+
49844//////8566;9944999444448
@806EN:00215:00647
ACGAGTGCGTTCCCCATGTCGTAGGTACTC
+
//011=A@>>5999,9?999A@8?=A<999
@806EN:00217:00601
ACGAGTGCGTTCCCCATGTCGTAGGTACTC
+
BBCBBBBBCC5999-9=@@@AAA@=???9<
@806EN:00217:00615
AACGAAGGTGCAGTTCCCAA
+
478894/,//////,/8565
@806EN:00219:00610
AGCACTGTAGCTCGTCATTAGTTG
+
9444:;444444499:11-,22*,
@806EN:00221:00630
ACGAGTGCGTTCCCATGTCGTAGGTATC
+
/19=79?>99699044444444424;==
@806EN:00222:00648
TACTGAGTCGTTCCCAATGTCTAAGGTACTG
+
4//////,,//,/8+/,/9444878778494
@806EN:00223:00604
ACGAGTGCGTTCCCATGTCGTAGGTACTC
+
>@C;;@C@@@59904BA@CCCCF@@AA<<
@806EN:00223:00625
ACGAGTGCGTTCCCCATGTCGTAGGTACTC
+
9<EABACB;;2444-9@BBBCA@@=@@AAA
@806EN:00226:00636
ACGAGTGCGTTCCCCATGTCGTAGGTACTC
+
9<CCBB@>>?5999,9:A@@D@@@=?@<<<
@806EN:00227:00630
ACGAGTGCGTTCCCCATGTCGTAGGTACTC
+
9;BBBCB@==;===4=?@@BA999699999
@806EN:00229:00643
ACGAGTGCGTTCCCATGTCGTAGGTACTC
+
@A>>AA999?5991499444=446;A99<
@806EN:00231:00602
ACGAGTGCGTTCCCCATGTCGTAGGTACTC
+
41;11/888;,999,4?@@CCCEC@DBBAA
@806EN:00231:00629
ACGAGTGCGTTCCCCATGTCGTAGGTACTC
+
:<DCA@@9995999,49=>>@@AA>?AAAA
@806EN:00234:00644
TGATACGTCTCCCTTCTTAGTTACTTG
+
////////4//8+/,//,./6544424
@806EN:00235:00614
ACGAGTGCGTTCCCCATGTCGTAGGTATC
+
??B99<@>@@5999-9999ACCCD@CC@@
@806EN:00235:00649
ACGAGTGCGTTCCCCATGTCGTAGGTACTC
+
?@@@@A@>@@5999/9A@@CCCBB@;<=BB
@806EN:00236:00622
ACGAGTGCGTTCCCCCATGTCGTAGGTACTC
+
9;>98;9>>>59999+99@ACCCCB=@@@BA
@806EN:00242:00608
TGATACGTCTCCTTCCTTAGTTACTTCA
+
@@B;;;=B<99>@698<>@ACDAAA>AA
@806EN:00243:00602
ACGAGTGCGTTCCCCATGTCGTAGGTACTC
+
9;B@@A@@@@5999-9FA@BB@9949999A
@806EN:00243:00612
ACGAGTGCGTTCCCCATGTCGTAGGT
+
9;:;<@@@@@5999/9ABD>>/,,*,
@806EN:00248:00605
ACGAGTGCGTTCCCATGTCGTAGGTACTC
+
;;BCBB?@>>59919EACCDCDC;;<@@9
@806EN:00249:00649
ATCAGACACGGACACAGCAGAACACAC
+
CCCB?@@BBB?BC?A@ADCCC@CCBB@
@806EN:00200:00684
ACGAGTGCGTTCCCCATGTCGTAGGTACTC
+
443:888>442444,44;==;;9C@CBBBC
@806EN:00204:00674
ACGAGTGCGTTCCCCATGTCGTAGGTACTC
+
8@A@@A@@@@5999,9BABCBCCCAB;<;B
@806EN:00204:00683
ACGAGTGCGTTCCCCATGTCGTAGGTACTC
+
9<DAAAB9>?5999/9?>>ACCCC@ABBAA
@806EN:00205:00691
AACGAGTGCGTTCCCCATGTCGTAGGTACTC
+
9243444444=@CCC9BEC<99>9969>999
@806EN:00208:00669
TCTCTATGCGCTCCACATGTCTAAGGT
+
>@ACBDCBCCCCCAAAABCCBBCACBC
@806EN:00211:00673
ACGAGTGCGTTTTCCCCCCCCCCCATGTCGTAGGTACTCATCACCCGACTGCCCCCCCC
+
@B78=8999999-4444444444"4999499==<=;9;>A@@99909988344444444
@806EN:00214:00687
TAATATCAGCCTCCGCCATGACGAAAGTATTCC
+
//,/66/44423317=@>B@@>99919999545
@806EN:00217:00652
ACGAGTGCGTTCCCCATGTCGTAGGTACTC
+
943889ACBB?CCB4>;994////,///7/
@806EN:00221:00652
ACGAGTGCGTTCCCCATGTCGTAGGTACTC
+
=>:;;;9@@@5999,9999>@@@A=@BA@@
@806EN:00222:00675
AGCACTGTAGCTCGTCACTAGTTACTTGTG
+
999494949944949=A8499954442449
@806EN:00224:00653
ACGAGTGCGTTCCCCATGTCGTAGGTACTC
+
=@CBBCCBB@=>>>4>AABCCDDCBBBBDB
@806EN:00224:00678
TAGTATCAGCCTCGCCATGACGAAGATA
+
BBB::>DBCBBD@@@>9;9A>>><999<
@806EN:00228:00663
CGTGTCTCTAGGCACAGGATTTTGTGTAG
+
C?@ACBDDDDC@CBC?A99444,4??=>=
@806EN:00230:00683
AACGAGTGCGTTTCCCCCCCC
+
1,/4668?9999199999994
@806EN:00234:00661
ACGAGTGCGTTCCCCATGTCGTAGGTACTC
+
//688:=9;9;>>>499111///8766644
@806EN:00238:00654
ACGAGTGCGTTCCCCATGTCGTAGGTACTC
+
<<CAAAECB@7;;;4<ABBBAABC=@A@A@
@806EN:00241:00652
ACGAGTGCGTTCCCCATGTCGTAGGTACTC
+
89>@@BA>?@5999,9999ACCBB@CBAAB
@806EN:00242:00663
TACTGAGCTACCACACACAGAAGA
+
BBB998?99442499668///,/,
@806EN:00200:00728
ACGAGTGCGTTCCCATGTCGTAGGTACTC
+
:<DC@AACAA=@@<AABCC=;9?<@B;<<
@806EN:00201:00700
ACGAGTGTGTTCCCCCATGTCGTAGGTACTC
+
4;>11/1//8,//11+9>>>ACB@@=@@@@A
@806EN:00202:00717
ACGAGTGCGTTCCCCATGTCGTAGGTACTC
+
49<</1///8,///*4::BCBB<;59@99<
@806EN:00203:00700
ACGAGTGCGTTCCCATGTCGTAGGTACTC
+
49?@AA>>>@59904:@@>AA@@=?;<9@
@806EN:00203:00713
ATATCGCGAGGGTATGGAAGACTCTATA
+
93444;94444-44442:?CBBBB<<;C
@806EN:00210:00710
ACGAGTGCGTTCCCCATGTCGTAGGTACTC
+
9;B:<<BAA@599<4<BCCCCCCB?BBBAB
@806EN:00210:00728
ACGAGTGCGTTCCCCATGTCGTAGGTACTC
+
>??<<<@@A@5999/9999@AACF@CBBBC
@806EN:00211:00733
ACGAGTGCGTTCCCATGTCGTAGGTACTC
+
9<B:<=;99@59914@@@ABBBC>BAAAB
@806EN:00212:00717
ATAGTCTCCCCCCC
+
43////////////
@806EN:00214:00721
ACGAGTGCGTTCCCCATGTCGTAGGTACTC
+
8@>@A@A??@5999/9@>@CBBBL@BBBBB
@806EN:00219:00731
AACGAGTGCGTTCC
+
==@::;CA>>>244
@806EN:00219:00739
ACGAGTGCGTTCCCCATGTCGTAGGTACTC
+
9;@ABBB@A@7;99/9?@@CCCCC?B;;<@
@806EN:00223:00705
ACGAGTGCGTTCCCCATGTCGTAGGTACTC
+
?B>B@@@>>@5999/9A@BC@@;;599999
@806EN:00224:00700
AACGAGTGCGTTCCCATGTCGTAGGTACTC
+
4247448>99>59914444449897===9>
@806EN:00224:00742
ACGAGTGCGTTCCCATGTCGTAGGTACTC
+
=9;;@@>?@@59909@=@-,,,,*,2899
@806EN:00228:00700
ACGAGTGCGTTCCCCATGTCGTAGGTACTC
+
CCCA@AF@@A@CCC9ADAACCBBC@BBCCA
@806EN:00229:00710
ACGAGTGCGTTCCCATGTCGTAGGTACTC
+
@=>?@@>99959914?@@CCAAA?B<<<A
@806EN:00229:00747
AACGAAGGTGCG
+
/,/22*,*////
@806EN:00234:00737
ACGAGTGCGTTCCCCATGTCGTAGGTACTC
+
::?A@@@>>>5999/9???ACBCC>@AAA@
@806EN:00236:00723
ACGAGTGCGTTCCCCATGTCGTAGGTACTC
+
?@:9;A999?5111+///////9888=944
@806EN:00237:00707
ACGAGTGCGTTCCCCATGTCGTAGGTACTC
+
<<;BC@@@@?5999/9999C=<9@<@9999
@806EN:00239:00743
ACGAGTGCGTTCCCCATGTCGTAGGTACTC
+
99@@=@AAA?2999/9@@@BB999;99494
@806EN:00240:00702
TCTCTATGCGCTCCCACATGTCTAAGGTAC
+
944/////8/4444-4449;84498989;;
@806EN:00240:00731
ACGAGTGCGTTCCCCATGTCGTAGGTACTC
+
<<BBB@>=9859@@4@A@ACCCBB@<<=CA
@806EN:00245:00747
ACGAGTCGTTCCCCATGTCGTAAGTACTG
+
8901///886:;;6BBA@>;//,11111/
@806EN:00249:00741
ACGAGTGCGTTCCCCATGTCGTAGGTACTC
+
;;0/////8>@CCC499@9999>>98;9?=
@806EN:00203:00753
ACGAGTGCGTTCCCCATGTCGTAGGTACTC
+
49?>99;@@BCCDD:CDAAACCCDADDAAB
@806EN:00207:00752
ACGAGTGCGTTCCCCATGTCGTAGGTACTC
+
99?>>>;99BADDB9CAAA==<BB>@BBC@
@806EN:00210:00767
TGATACGTCTCCTTCCTTAGTTACTTCA
+
AAA@=ABBACB>AA@@C>A@@=<<<?AC
@806EN:00211:00771
CGTGTCTCTTACGGCACATGGATTTTGTGTAGAG
+
/8999@;1/,/88,/18///5////*////4499
@806EN:00212:00755
ACGAGTGCGTTCCCCATGTCGTAGGTACTC
+
4;>A?=;99@5999/99999AA@@A<<<=H
@806EN:00220:00779
ACGAGTGCGTTCCCCATGTCGTAGGTACTC
+
1/466499996999/99111///1,//844
@806EN:00224:00787
ACGAGTGCGTTCCCCATGTCGTAGGTACTC
+
9989?999895999,44444444424;444
@806EN:00226:00798
ACGAGTGCGTTCCCCATGTCGTAGGTACTC
+
99>@>@>>>>5999,9C>>>A@9959@999
@806EN:00226:00799
ACGAGTGCGTTCCCCATGTCGTAGGTACTC
+
ABBBBBCBBB@BCC8CAAAABBCCABA::;
@806EN:00229:00768
ACGAGTGCGTTCCCCATGTCGTAGGTACTC
+
9989=8444424;;8BCC@>>9996999<>
@806EN:00230:00758
ACGAGTGCGTTCCCATGTCGTAGTACTC
+
=><>>88948244-4;:888///11/8/
@806EN:00232:00757
ACGAGTGCGTTCCCCATGTCGTAGGTACTC
+
1/.//4ABCDFBCC:C?A?AB44859>999
@806EN:00239:00750
ACGAGTGCGTTCCCCATGTCGTAGGTACTC
+
?@@BBBCC@;6944/9@ABCCCCC@AA::<
@806EN:00241:00763
ACGAGTGCGTTCCCCATGTCGTAGGTACTC
+
8;7999C9995999/9A@BBDDCC@C;<<C
@806EN:00248:00758
ACGCTCGTCCATGCGT
+
610//0,//,/7/444
@806EN:00205:00820
ACGAGTGCGTTC
+
888998?A@A>B
@806EN:00205:00831
ACGAGTGCGTTCCCCCCCCATGTCGTAGGTACTC
+
947844484424444444$499=D@;;:>@>;<8
@806EN:00209:00815
ACGAGTGCGTTCCCCATGTCGTAGGTACTC
+
?@@BBBBF@C5999/9?>99<A>@<A<=<A
@806EN:00211:00816
ACGAGTGCGTTCCCCATGTCGTAGGTACTC
+
??7;9@89485999,4:?A9444424444=
@806EN:00219:00803
ACGAGTGCGTTCCCCATGTCGTAGGTACTC
+
>@A?@ABF@?5999/9?@@DECNC?B@AA@
@806EN:00224:00801
ACGAGTGCGTTCCCCATGTCGTAGGTACTC
+
?@ABBBBBA>69994;CCDCCDCC;:<AAC
@806EN:00224:00802
ACGAGTGCGTTCCCCATGTCGTAGGTACTC
+
99@>9;99995999,4?>?ADABB=;;<A@
@806EN:00230:00805
ACGAGTGCGTTCCCCATGTCGTAGGTACTC
+
:;ABBBBBBB@CHC9A=<<A>@A@>AAA<<
@806EN:00232:00805
ACGAGTGCGTTCCCCATGTCGTAGGTACTC
+
BAAA?9;;@><@@@4@><<@@@@A=A<<<A
@806EN:00234:00814
ACGAGTGCGTTCCCCATGTCGTAGGTACTC
+
>?@;99>>>?<>AA7ACDCCCDCC8:;@@@
@806EN:00234:00821
ACGAGTGCGTTCCCATGTCGTAGGTATC
+
=:;<9?=>9929914444::;9=;>>94
@806EN:00236:00840
ACGAGTGCGTTCCCCATGTCGTAGGTACTC
+
@??@;;984>;@AA7ADCBBCCDE@BBBB@
@806EN:00244:00848
ACGAGTGCGTTCCCCATGTCGTAGGTACTC
+
;;AAAABCB@<BAB9BBBACCBBB>?A;:;
@806EN:00245:00839
ACGCTCGACATGCCCAGGTACAGGAGA
+
94::ACBCCGECCB:99599????@>>
@806EN:00246:00800
ACGAGTGCGTTCCCCATGTCGTAGGTACTC
+
48;1/1168=:CCA9BB<<;AA>>=>@@A@
@806EN:00248:00841
ACGAGTGCGTTCCCCATGGTCGTAGGTACTC
+
@A?A>>>>996999,4942944449<@9999
@806EN:00201:00859
ACGAGTGCGTTCCCATGTCGTAGGTACTC
+
CC>?@BA=>=54909??>ACCBB@CBBBB
@806EN:00203:00885
ACGAGTGCGTTCCCATGTCGTAGGTAACTC
+
BB@>@>9;;@>BC@CF=<91111,11,///
@806EN:00205:00875
ACGAGTGCGTTCCCCATGTCGTAGGTACTC
+
BB:<;<A?@D899<49@ABCCCCC@BB??A
@806EN:00213:00864
ACGAGTGCGTTCCCCATGTCGTAGGTACTC
+
94>949>ABCACCC9GB@@@999>;>>@>=
@806EN:00216:00874
ACGAGTGCGTTCCCCATGTCGTAGGTACTC
+
?@>99;9==A?B@;2494949444244494
@806EN:00218:00853
ACGAGTGCGTTCCCCATGTCGTAGGTACTC
+
4;:;;@BA@B=@@@6@B@A@CCB@>@B<<<
@806EN:00219:00876
ACGCTCGTACCATGCCAGGTAGCAGG
+
4;8998444489:442442///,,,*
@806EN:00220:00869
ATATCGCGAGGGTATGGAAGACTCTATAG
+
@?9;;?A999919@@B=AAACCBA@@>88
@806EN:00221:00866
ACGAGTGCGTTCCCCATGTCGTAGGTACTC
+
BAA@?@A>@@5999/9A@BCCCCB?BCCBB
@806EN:00221:00872
ACGAGGTGCGTTCCCCATGTCGTAGGTACTC
+
4/0//,//6//,4AA1;=B<99>>><>>999
@806EN:00222:00860
TCTCTATGCGCTCCACATGTCTAAGGTACT
+
899::111/1//479CE@>9<99?A?CAA@
@806EN:00223:00861
ACGAGTGCGTTCCCCATGTCGTAGGTATC
+
41;11/1;;;;BDC6?A>999<;;@BD44
@806EN:00226:00857
ACGAGTGCGTTCCCCATGTCGTA
+
9<B@@@B>B>?===*--,/////
@806EN:00226:00883
ACGAGTGCGTTCCCCATGTCGTAGGTACTC
+
4;?@@ABBBC@DCC:>=<CCCCCB=@A<<=
@806EN:00227:00866
ACGAGTGCGTTCCCCATGTCGTAGGTACTC
+
99899>>@=C@DCC9BD=<BC;;<@<<99@
@806EN:00231:00857
TCTCTATGCGCTCCCACATGTCTAAGGTA
+
94444444944444-4448:99442424:
@806EN:00231:00869
ACGAGTGCGTTCCCCATGTCGTAGGTACTC
+
;?@@=;<<BB@CHD9B=>=<==CEBFCCCC
@806EN:00232:00864
ACGAGTGCGTTCCCCATGTCGTAGGTACTC
+
BBBB>8>>996999/9@@@<?=CB<AA<<<
@806EN:00233:00895
ACGAGTGCGTTCCCCATGTCGTAGGTACTC
+
==;9:<@@@?5999/9@ABCCCCCABB@@@
@806EN:00238:00898
ACGAGTCGTTCCCCATGTCGTAGGTACTC
+
@@AA>>>996999,4?4444444244444
@806EN:00241:00876
ACGAGTGCGTTCCCATGTCGTAGGTACTC
+
89884444885991444444444249944
@806EN:00242:00866
ACGAGTGCGTTCCCCATGTCGTAGGTACTC
+
94344488@A?CBC9<B>=BBCAC>B<;<>
@806EN:00245:00865
TACTGAGCTACACACACAGAAAGATTGGTGC
+
//66;?A@@8?489994444404449=6/10
@806EN:00245:00876
ACGAGTGCGTTCCCCATGTCGTAGGTATC
+
4439>@>>>>5999/99111///656/44
@806EN:00247:00864
ACGAGTGCGTTCCCCATGTCGTAGGTACTC
+
A??@9;;A@@=ABC8AB=<CBAAAAB<<>A
@806EN:00247:00870
ACGAGTGCGTTCCCCATGTCGTAGGTATC
+
998949>9496999,4949@94;;:<<BC
@806EN:00249:00876
ACGAGTGCGTTCCCCATGTCGTAGGTACTC
+
:;;@CCC@@@@ADHAD:>;ACB@B>B=<=B
@806EN:00215:00900
ACGAGTGCGTTCCCCATGTCGTAGGTACTC
+
@@>@@A@@995999/9??>BCBAA=@@@AB
@806EN:00217:00904
ACGAGTGCGTTCCCCATGTCGTAGGTACTC
+
ABA??A@@@A?BAA4@@9<<<@@@;;<<A>
@806EN:00219:00910
ACGAGTCGTCCCATGC
+
86.///84444-466/
@806EN:00219:00911
ACGAGTGCGTTCCCCATGTCGTAGGTACTC
+
9/.///8888,944,49991:602+----,
@806EN:00219:00912
CGTGTCTCTACGGCACAGGATTTTGTGTAG
+
;;;@>9911111,/,///,////*/8:;;B
@806EN:00224:00903
ACGAGTGCGTTCCCCATGTCGTAGGTACTC
+
BAABBBECBCADHH8AABBDDCCC@C<=<C
@806EN:00229:00907
ACGAGTGCGTTCCCCATGTCGTAGGTACTC
+
;;7;;;88;@5999/9?99<ABAB>AA=<<
@806EN:00229:00929
ACGAGTGCGTTCCCCATGTCGTAGGTACTC
+
@@B??AB@>C5999/9ABCDCCCG=@@??@
@806EN:00235:00931
ACGAGTGCGTTCCCCATGTCGTAGGTACTC
+
@BB@@ACB??5449/9@@ABBBAB<@;<<B
@806EN:00238:00902
ACGAGTGCGTTCCCCATGTCG
+
A@?@@@@>@@5999/99999B
@806EN:00240:00914
ACGAGTGCGTTCCCATGTCGTAGGTACTC
+
9>:99;>9995991444444448;>?@9<
@806EN:00240:00939
ACGAGTGCGTTCCCCATGTCGTAGGTACTC
+
@@B;;=ABAA=AAA9ABBBCAA@@>@A<;;
@806EN:00241:00905
ACGAGTGCGTTCCCCATGTCGTAGGTACTC
+
447444444;5999,44449=98=6;9@@A
@806EN:00246:00903
ACGAGTGCGTTCCCCATGTCGTAGGTACTC
+
=?7;;@A@@?;>>>4@@ABBDCCB@C<==A
@806EN:00247:00935
ACGAGTGCGTTCCCCATGTCGTAGGTACTC
+
9<;;:@AABC@CDC:DEC;;@CCC=AA@A>
@806EN:00250:00017
ACGAGTGCGTTCCCCATGTCGTAGGTACTC
+
??@BBC=:==5999,9@@@>>@99999>?@
@806EN:00250:00020
ACGAGTGCGTTCCCCATGTCG
+
@@>@?@A?@@5999-9@@AAA
@806EN:00251:00025
ACGAGTGCGTTCCCCATGTCGTAGGTACTC
+
A><99;999?5999,4@@BA@;;94894?=
@806EN:00252:00028
ACGAGTGCGTTCCCCATGTCGTAGGTACTC
+
BBC::;DCAA?ABB9B@??BBCBBAA:<<B
@806EN:00252:00036
ACGAGGTGCGTTCCCCATGTCGTAGGTACTC
+
810/1,/66677777*////6668;<74444
@806EN:00255:00011
ACGAGTGCGTTCCCCATGTCGTAGGTACTC
+
11;==@;99A6999,999994988734499
@806EN:00258:00004
AGTATCAGCCTCCGCCATGACAAA
+
6/////6022..,./,.96666:,
@806EN:00258:00028
ACGAGTGCGTTCCCCATGTCGTAGGTACTC
+
?@ABBBB@>C5999/9A@BBBBCC@@AAAA
@806EN:00259:00019
ACGAGTGCGTTCCCCATGTCGTAGGTACTC
+
?@B@;;<DAA=AAA7AABC?=8994899?>
@806EN:00259:00021
ACGAGTGCGTTCCCCATGTCGTAGGTACTC
+
BBBBB?BBDA7;99/9999BCA@AB<=<BA
@806EN:00260:00010
ACGAGTGCGTTCCCCATGTCGTAGGTACTC
+
@AB@@@CA>@5999/9B@@@CDCD@BCCCC
@806EN:00261:00019
ACGAGTGCGTTCCCCATGTCGTAGGTACTC
+
9;@:;<CA@@8999/9@A@@BABB=@AAD@
@806EN:00263:00004
ACGAGTGCGTTCCCATGTCGTAGGTACTC
+
//011=ACBC=@@=@@@@;<<BC?BCC<<
@806EN:00264:00042
ACGAGTGCGTTCCCCATGTCGTAGGTACTC
+
49?@@@@A@@5999/44999994=>A;94>
@806EN:00266:00047
ATCAGACACGGACACAGGAACACACA
+
=<B99;;AAA8<=CCCD@C@CD:9;=
@806EN:00267:00006
TCTCTATGCGCTCCCACATGTCTGAAGGTACT
+
,,,,///4444444-444:::44442424444
@806EN:00274:00007
ACGAGTGCGTTCCCCATGTCGTAGGTACTC
+
9<ABBA@@@@5999/9@@ABCFCC@BBBBB
@806EN:00275:00015
ACGAGTGCGTTCC
+
1146;@A>>>?@@
@806EN:00275:00045
ACGAGTGCGTTCCCCATGTCGTAGGTACTC
+
9:CB<<=BAB=A@A6A?BA@@@AC@BEAAA
@806EN:00278:00009
ACGAGTGCGTTCCCCATGTCGTAGGTAACTC
+
9<?@@@@@>@5999/9@@ABBBBB@BC?AA@
@806EN:00278:00041
ACGAGTGCGTTCCCCATGTCGTAGGTACTC
+
?AA@@ACBA?7;99/9?@@CBB@@=@@AAB
@806EN:00281:00010
ACGAGTGCGTTCCCATGTCGTAGGTACTC
+
9;@C@999992995=44494444244444
@806EN:00282:00020
ACGAGTGCGTTCCCATGTCGTAGGTACTC
+
49?@9;<;=@?BC>DACBAA999489994
@806EN:00283:00014
TCTCTATGCGCTCCACATGTCTAAGGT
+
B9==CFDCBBB??=?BBBBAA==?A?;
@806EN:00283:00019
TACTGAGCTACACACACAGAAAGATTGGT
+
?ADCH@@ABB9999994?>>=<>BB?D@D
@806EN:00284:00018
ACGAGTGCGTTCCCATGTCGTAGGTA
+
=A@BBCC@??244-9999@BA@B>?@
@806EN:00284:00034
ACGAGTGCGTTC
+
9;D;;;??>?69
@806EN:00288:00017
ACGAGTGCGTTCCCCATGTCGTAGGTACTC
+
9<BBCBCA@?5999/9A?>AE?A>:111<;
@806EN:00289:00007
ACGAGTGCGTTCCCCATGTCGTAGGTACTC
+
9;B@@@A@>>5999/9@BACCA@@>:;999
@806EN:00289:00017
AGCACTGTAGCTCGTCACTAG
+
94>89=:777/////6441,2
@806EN:00290:00024
ACGAGTGCGTTCCCCATGTCGTAGGTACTC
+
9;B@@@CC>@=@AB9CAAACCCCB@CAAAB
@806EN:00291:00018
ACGAGTGCGTTCCCCATGTCGTAGGTACTC
+
9<ABBBBB?;2449/9@@ABBBBB?BBBBB
@806EN:00294:00029
AGCACTGTAGCTGTCACTAGTTCTTGTG
+
9111//1/////4444444442442///
@806EN:00253:00052
ACGAGTGCGTTCCCCATGTCGTAGGTACTC
+
BB@BBBA@AC?CBC9BBBA@@@>>499999
@806EN:00255:00098
ACGAGTGCGTTCCCCATGTCGTAGGTACTC
+
1/.//4888;<@AA8@BBA@A@99499999
@806EN:00257:00050
ACGAGTGCGTTCCCCATGTCGTAGGTACTC
+
9;BA@@@@@@7;;;5<BBC@@@@A=>@@B>
@806EN:00265:00085
ACGAGTGCGTTCCCCATGTCGTAGGTACTC
+
AB>?@@@>>><@AA7BABBAA@@@58999>
@806EN:00267:00053
ACGAGTGCGTTCCCCATGTCGTAGGTACTC
+
9;B@@AABAB=@@@6@9;;C@@@A>899>?
@806EN:00270:00067
ACGAGTGCGTTCCCCATGTCG
+
943444894?2999,4444;:
@806EN:00271:00053
ACGAGTGCGTTCCCCATGTCGTAGGTACTC
+
??BB99<BBC@CCC:BBBBBB==@<?@@@@
@806EN:00274:00080
ACGAGTGCGTTCCCCATGTCGTAGGTATC
+
?@A:9<A@@@5999/9999>@>8948?98
@806EN:00277:00078
ACGAGTGCGTTCCCCATGTCGTAGGTACTC
+
BBB?@@@?>>5999/9AABBEDCC@CAA?C
@806EN:00282:00075
ACGAGTGCGTTCCCCATGTCGTAGGTACTC
+
??@99<@@?@5<9<49@AABBBBA>@@;;<
@806EN:00282:00089
ACGAGTGCGTTCCCCATGTCGTAGGTACTC
+
?AB??@@@?@5;;;/<BBCCCCGCBAAAAB
@806EN:00284:00051
ACGAGTGCGTTCCCCATGTCGTAGGTACTC
+
44344444442444,4:;@<<<>><9991/
@806EN:00285:00068
ACGAGTGCGTTCCCCATGTCGTAGGTACTC
+
BB8;<BBBBB=@@>4@B@@AEBEB?BBAAA
@806EN:00288:00088
ACGAGTGCGTTCCCCATGTCGTAGGTACTC
+
=?>99;>@>>6999/9@ABCCCEC@ABAAB
@806EN:00289:00065
ACGAGTGCGTTCCCCATGTCGTAGGTACTC
+
;;8@AA<;;A<>@@6CDABBBBCD>;<<AA
@806EN:00292:00059
TGATACGTCTCCCTTCCTTAGTTACTTGCAGT
+
84944449////+/,/,/5.//5///,//6//
@806EN:00292:00060
ACGAGTGCGTTCCCCATGTCGTAGGTACTC
+
9;@@;<=B@@=@A@4>A;<<<B>?>@@@A@
@806EN:00292:00094
AACGAGGTGCGTTCCCCATGTCGTAGGTACTC
+
,*,.//,44499<BCD9BBA<<<A@@<@@@A@
@806EN:00297:00058
ACGAGTGCGTTCCCCATGTCGTAGGTACTC
+
9;B;;;BBDDBBBB8B@BCBBA996;@@@@
@806EN:00297:00059
ACGAGTGCGTTCCCCATGTCGTAGGTACTC
+
>@BB?@@CAA=@@@8@;<:BBBCDABBBBC
@806EN:00298:00084
ACGAGTGCGTTCCCCATGTCGTAGGTACTC
+
898999994;899=6=@@ACCCCC@CA<<<
@806EN:00252:00142
ACGAGTGCGTTCCCCATGTCGTAGGTACTC
+
=><=899@@@?CBC:CGCB@@999489999
@806EN:00256:00146
ACGAGTGCGTTCCCCATGTCGTAGGTACTC
+
9;?A@ABBAB=@@>8@:;:CCCCC@BA@A@
@806EN:00257:00116
ACGAGTGCGTTCCCCATGTCGTAGGTACTC
+
9;A;;<<A@A>B@@4@999?999@=>949=
@806EN:00260:00111
ACGAGTGCGTTCCCCATGTCGTAGGTACTC
+
=ABBBABDDB@BCC:BABCBBBCCABA::<
@806EN:00261:00120
TGATACGTCTCCTTCCTTAGTTACTTCAG
+
BBBC<<;>?99595924979@889969==
@806EN:00261:00149
ACGAGTGCGTTCCCC
+
@@;:9;@>>@>AAB7
@806EN:00269:00141
ACGAGTGCGTTCCCCATGTCGTAGGTACTC
+
>>>999ABBGACGG9DBBBA@>@?689999
@806EN:00270:00115
CGTGTCTCTTACGGACACATGGATTT
+
//////4/65///,///44//,1::8
@806EN:00272:00120
ACGAGTGCGTTCCCCATGTCGTAGGTACTC
+
ABB???CB;;2444/9>>>AECCC@BB@AA
@806EN:00273:00100
TGATACGTCTCCTTCCTTAGTTACTTCA
+
=@@?;;;A@?@=>=@<@<@@@=ACC?CC
@806EN:00274:00104
ACGAGTGCGTTCCCCATGTCGTAGGTACTC
+
49?99449;;2494,4@@>>>999589998
@806EN:00277:00130
ACGAGTGCGTTCCCCATGTCGTAGGTACTC
+
9<B;<<ABA@8<;<5<BCCCCCCC???ABA
@806EN:00279:00100
ACGAGTGTGTTCCCCATGTCGTAGGTACTC
+
9<BBBBBC@?<>>?4>>>ABDBAB?C<<<A
@806EN:00279:00102
ACGAGTGCGTTCCCCATGTCGTAGGTACTC
+
4;>A;9;>@@;@AA6AAAACA@AC;;<AA@
@806EN:00281:00146
ATCAGACACGGACACAGCAGAACACAC
+
AABB@@@CBC?ABBBBBBCCCABBAB:
@806EN:00286:00127
ACGAGTTGCGTTCCCCATGTCGTAGGTACTC
+
49=>11,///65;;;5>A;<99>9949;;9A
@806EN:00288:00137
ACGAGTGCGTTCCCCATGTCGTAGGTACTC
+
@@>9989:9@@BDC9BDCDEC<<:;894=9
@806EN:00290:00119
ACGAGTGCGTTCCCCATGTCGTAGGTACTC
+
BBBBABBB@C5999/9>@ADDCCE?AAACC
@806EN:00291:00104
ACGAGTGCGTTCCCCCCCCCCCCCCCCCCCCCCATGTCGTAGGTACTC
+
9;>:;9@B>>5999999999444444444444"4??ACCCBB=@:::C
@806EN:00297:00109
ACGAGTGCGTTCCCCATGTCGTAGGTACTC
+
?@C@@@BBB@?BBB9CBBBBCBBC>AAAA@
@806EN:00298:00144
ACGAGTGCGTTCCCCATGTCGTAGGTACTC
+
998899;@@CACNF9CBB@@>?>>;899?=
@806EN:00255:00162
ACGAGTGCGTTCCCCATGTCGTAGGTACTC
+
?@B??@B?B@?BAA7B<<<BBBBB@@A<<<
@806EN:00258:00154
ACGAGTGCGTTCCCCATGTCGTAGGTACTC
+
9<C@@@B@@>=@>@6@AAACCCCB>A:<;B
@806EN:00258:00159
ACGAGTGCGTTCCCATGTCGTAGGTATC
+
=>34944499294-4////////,/4//
@806EN:00258:00172
ACGAGTGCGTTCCCCATGTCGTAGGTACTC
+
BBA9:<CCBB=@@@8ABCCCCBBB@CCCCB
@806EN:00259:00183
AGTATCTGCTCGCCATGATCGAGGTATTCG
+
44/,,,,,,,,//,4784448448944244
@806EN:00262:00151
TGATACGTCTCCTTCCT
+
CAAA@999111,/,/,,
@806EN:00267:00164
ACGAGTGCGTTCCCC
+
<ABA@;99AA6999-
@806EN:00267:00186
ACGAGTGCGTTCC
+
?B@A@A@@99599
@806EN:00273:00171
ACGAGTGCGTTCCCCATGTCGTAGGTACTC
+
?@B@@@99996999,94?>CBA@@A@AABA
@806EN:00274:00185
ACGAGTGCGTTCCCCATGTCGTAGGTACTC
+
??BBABBB??5999/9ABBCCCBB?@:;;B
@806EN:00280:00176
ACGCTCGACATGCCCAGGTACAGGAG
+
9:BBB=BBB@@@AB>AC@C:<<B=><
@806EN:00281:00154
ACGAGTGCGTTCCCCATGTCGTAGGTACTC
+
BB;?99;99@5999-9@BAAACCCADF@@=
@806EN:00283:00177
ACGAGTGCGTTCCCCCCCCCCCCCCCCCCCCCCATGTCGTAGGTACTC
+
=@B:;9AA;<;<HDDBAAABAA=======AAA"?ABBB???H>@AABB
@806EN:00284:00181
ACGAGTGCGTTCCCCATGTCGTAGGTACTC
+
?@B?@@ABAA@CCC:CCCCCCCAADAABAB
@806EN:00286:00184
ACGAGTGCGTTCCCCATGTCGTAGGTACTC
+
@@CBBBBBBC?BHD:CAAADEBBB@BA@@@
@806EN:00287:00157
ACGAGGTGCGGTTCCC
+
9934424444242444
@806EN:00296:00167
ACGAGTGCGTTCCCCATGTCGTAGGTACTC
+
9;;@@ABCCB=@@@6@B>=ABBBA<@@;;<
@806EN:00298:00165
ACGAGTGCGTTCCCCATGTCGTAGGTACTC
+
9<?A@@>@@@5999,9>>?ACCCB@BAAAB
@806EN:00298:00182
ACGAGTGCGTTCCCCATGTCGTAGGTACTC
+
9;A;;;<@?@5999/9@AACCBBB<<@@A@
@806EN:00254:00246
ACGAGTGCGTTCCCCATGTCGTAGGTACTC
+
98849>@@??5999/9999@@@>B=@=D=C
@806EN:00258:00207
ACGAGTGCGTTC
+
>@>B@@ACBCCD
@806EN:00262:00222
ACGAGTGCGTTCCCCATGTCGTAAGGTACTC
+
8839<C@@::6999,444//7//,/54///4
@806EN:00263:00230
ACGAGTGCGTTCCCCATGTCGTAGGTACTC
+
>@?@@B@??@5999/9>>>@A@@A=;;<CC
@806EN:00265:00232
ACGAGTGCGTTCCCCATGTCGTAGGTACTC
+
4;@;;;BCCDACLJ9@><;CCCCC@B<<;A
@806EN:00267:00234
ACGAGTGCGTTCCCCATGTCGTAGGTACTC
+
BBB@999>?@6999,9A@ACCCCL@BBA@@
@806EN:00270:00235
ACGAGTGCGTTCCCCATGTCGTAGGTACTC
+
=@>:<<DBBD@CCC9CCDCCB@@?@>?@C;
@806EN:00274:00219
ACGAGTGCGTTCCCCATGTCGTAGGTACTC
+
=BABBBB@@C5444/9A@ABCBBB@;;<D@
@806EN:00274:00226
ACGAGTGCGTTCCCCATGTCGTAGGTACTC
+
AAA::;CB995499/9??@CCFCC>A;><C
@806EN:00275:00223
ACGAGTGCGTTCCCCATGTCGTAGGTACTC
+
81./8888;;5999/9@BCCBCCC@A:;;B
@806EN:00279:00233
ACGAGTGCGTTCCCCAATG
+
>??B998://,///*/,//
@806EN:00280:00204
AGCACTGTAGCTGTCACTAGTTACTTGT
+
;ABB@@AABBBCBCCA4/111,1<>-9<
@806EN:00285:00214
TAGTATCAGCCTCGCCATGACGAAGGTATT
+
44;8>@<<=AABBBC89484444867//,*
@806EN:00289:00211
ACGAGTGCGTTCCCCATGTCGTAGGTACTC
+
BBB@ABBCAB7;;;499;;BCCCC?AA@AB
@806EN:00290:00205
ACGAGTGCGTTCCCCATGTCGTAGGTACTC
+
>AB;:<CCCA=@@@6?BA;;<CAA>;<=CC
@806EN:00294:00227
CGTGTCTCTAGGCACAGGATTTTGTGTAG
+
BBCCDDCCECB@A?=9??9999/99@?99
@806EN:00255:00294
ATCAGACACGGACACAGCAGAACACAC
+
1...,7.///7//99444999<>99;:
@806EN:00256:00299
ACGAGTGCGTTCCCCATGTCGTAGGTACTC
+
BABBC@@?@@=@CC:DCCECD@@@8999?>
@806EN:00260:00274
ACGAGTGCGTTCCCATGTCGTAGGT
+
998;94>B;;;2>:>13---*--*,
@806EN:00263:00253
ACGAGTGCGTTCCCCATGTCGTAGGTACTC
+
:<B<<=CCBB=A@@6>>@@CBCCE<<=CDC
@806EN:00263:00258
ACGAGTGCGTTCCCCATGTCGTAGGTACTC
+
49??9944:>5999,9@?>@BBDC?BBAAA
@806EN:00264:00250
ATATCGCGAGGGTATGGAAGACTCTATA
+
9;BBB@@@;;409BAB@CBCCCBBABAA
@806EN:00269:00284
ACGAGTGCGTTCCCCATGTCTAGGTACTC
+
ABA?;;9>>A6999-9@@BCCGC@;;;B9
@806EN:00273:00282
ACGAGGCGTTCCCATGTCGTAGGTACTC
+
8>:;;=?>@<@A8<<AACBBAB;<=ABA
@806EN:00275:00291
ACGAGTGCGTTCCCCATGTCGTAGGTACTC
+
9;AB9999??5999,9@@ACCBBB=@AAAC
@806EN:00280:00252
ACGAGTGCGTTCCCCATGTCGTAGGTACTC
+
947884999B@HHH9@;A@8/1/8,.////
@806EN:00280:00268
TACTGAGCTACACACACAG
+
;:<AA@CCB<<<BCCAAA9
@806EN:00284:00255
ACGAGTGCGTTCCCCATGTCGTAGGTACTC
+
1/.//4@@@A>BBB9BCCCBB@>::<:111
@806EN:00286:00291
ACGAGTGCGTTCCCCATGTCTAGGTACTC
+
>?899@=9442994,4444::44638888
@806EN:00254:00322
ACGAGTGCGTTCCCATGTCGTAGGTACTC
+
==;?999AAD59914;9>@B@@@<89999
@806EN:00263:00317
ACGAGTGCGTTCCCCATGTCGTAGGTACTC
+
:;BDCCB>>@5999,4999449442:?=>>
@806EN:00270:00309
ACGAGTGCGTTCCCCATGTCGTAGGTACTC
+
=@;@@A@@ACACCD:DCCCBBBAB=?@AA>
@806EN:00276:00321
ACGAGTGCGTTCCCCATGTCGTAGGTACTC
+
BBBBAEC??;5444/9DDCECCBA<?@;<<
@806EN:00276:00330
ATGAGTGCGTTCCCCATGTCGTAGGTACTC
+
;??A;;<AAB=A@@6?A<<1///6,./794
@806EN:00279:00342
ACGAGTGCGTTCCCCATGTCGTAGGTACTC
+
=?<@A@@B@@7;;;4;BBBA@===289999
@806EN:00297:00323
ACGAGTGCATTCCCCATGTCGTAGGTACTC
+
8874999<CDBDHC8B999999994344;@
@806EN:00250:00363
ACGAGTGCGTTCCCCATGTCGTAGGTACTC
+
;B>A=@>>>>5999,4B999;998>>>;<;
@806EN:00257:00354
ATATCGCGAGGGTATGGAAGACTCTATA
+
BB@@?A?@AAA>BB?A?EACCC@ABB;;
@806EN:00268:00362
ACGAGTGCGTTCCCCATGTCGTAGGTACTC
+
=??;;<B@@@5999/9@AACGBBE@CBBBB
@806EN:00269:00383
ACGAGTGCGTTCCCATGTCGTAGGTACTC
+
/-,,,,2266,94-4?>>>@=>@=?AAAB
@806EN:00274:00357
ACGAGTGCGTTCCCCATGTCGTAGGTACTC
+
89A@;<=BB@8<;<4<CBBCAA@F<@@<;<
@806EN:00280:00360
ACGAGTGCGTTCCCCATGTCGTAGGTACTC
+
9>7;;<BAAB>BAB7A?@@@;;9A9;<AAA
@806EN:00280:00390
ATATCGCGAGGGTATGGAAGACTCTATAG
+
@@@A@CCC@@@>ABBB@CBBBBCEG@@@@
@806EN:00284:00371
ACGAGTGCGTTCCCCATGTCGTAGGTACTC
+
843888@>>@A>?>1211949988244449
@806EN:00284:00382
ACGAGTGCGTTCCCCATGTCGTAGGTACTC
+
9=3;;@>>?@5999,9@@AABBBC>ABAAA
@806EN:00287:00377
ACGAGTGCGTTCCCCATGTCGTAGGTACTC
+
;@>?;99??>5999/9>@@@A@99689999
@806EN:00289:00354
ACGAGTGCGTTCCCCATGTCGTAGGTACTC
+
@@@@@B@9995999/9?A?@AA@A>A<<<@
@806EN:00290:00365
ACGAGTGCGTTCCCCATGTCGTAGGTACTC
+
9<B@AACCBB=@@@8@@BCBBBBC=?@AA@
@806EN:00291:00371
ACGAGTGCGTTCCCCATGTCGTAGGTACTC
+
8?>A<<<@@@5999/9999@ABBB?BC@A@
@806EN:00292:00394
TGATAGTCTCCCTT
+
////4::.,,,*,*
@806EN:00294:00378
ACGAGTGCGTTCCCCATGTCGTAGGTACTC
+
8979>>@999@CCC:CCBBBCA@@>?>999
@806EN:00298:00387
ACGATGCGTTCCCACTGTCGTAGTAC
+
99:@@@A?@:<<,1//,,//,,,,,,
@806EN:00253:00444
ACGAGTGCGTTCCCCATGTCGTAGGTACTC
+
4438@A;;;;>@AA4999?>9999444449
@806EN:00255:00404
ACGAGTGCGTTCCCCCCATGTCGTAGGTACTC
+
=@@@@@BAAB=>>>>>,>99<BCCDC@CN=<<
@806EN:00257:00447
ACGAGTGCGTTCCCCATGTCGTAGGTACTC
+
@BB?9;<@??<>>?4?9<<BCCBC@@<<<A
@806EN:00258:00408
ACGAGTGCGTTCCCCATGTCGTAGGTACTC
+
9;;A>>???@<AAA7BAA@@A>8848@AAA
@806EN:00260:00417
ATCAGACACGGACACAGACAGAACACACAG
+
???>998944244877///6687:84448/
@806EN:00261:00423
ACGAGTGCGTTCCCCATGTCGTAGGTACTC
+
9<?F@B;99@5999/9@@ABCBBB@@AACA
@806EN:00263:00420
ACGAGTGCGTTCCCCATGTCGTAGGTACTC
+
9;@@@@@>>@5999/9EABCCCBC@B;<;B
@806EN:00267:00411
ACGAGTGCGTTCCCCATGTCGTAGGTACTC
+
BBBBAA@>@@5999,4>>>@AA@>;>@<;<
@806EN:00269:00428
TGATAGTGTCCTCTTCCTTAGTTACTTC
+
,,,,/6///424442424974424/6:<
@806EN:00271:00442
ACGAGTGCGTTCCCCATGTCGTAGGTACTC
+
?A?B<;;??>5999/9ABBBCBBD@CCCA@
@806EN:00276:00410
ACGAGTGCGTTCCCCATGTCGTAGGTACTC
+
4434==AABAACHN9@ACBB@AAC>AAAA<
@806EN:00276:00420
ACGAGTTGCGTTCCCAT
+
491111,////,//+44
@806EN:00279:00435
ACGAGTGCGTTCCCCCCCCCCCATGTCGTAGGTTCTC
+
;40111//11;;;;:::::BB"@:;9===9?97194;
@806EN:00286:00419
ACGAGTGCGTTCCCCATGTCGTAGGTACTC
+
8101//66//,444,4:=?>=941,1::1/
@806EN:00288:00423
ACGAGTGCGTTCCCATGTCGTAGGTACTC
+
@@>>?AA@@@59904??>BDCBB?BBB@@
@806EN:00293:00401
ACGAGTGCGTTCCCCATGTCGTAGGTACTC
+
9<B@AABBBC>BBB9BABBBCCBC?B@AAB
@806EN:00250:00498
ACGAGTGCGTTCCCCATGTCGTAGGTACTC
+
<:BBCCCA882999/9@ABCCCCB@BAAA@
@806EN:00251:00470
ACGAGTGCGTTCCCCATGTCGTAGGTACTC
+
99?;;<BCCC@BBB7B@ADCCB@?=@>>@@
@806EN:00253:00496
ACGAGTGCGTTCCCCATGTCGTAGGTACTC
+
4474849>9954;;2=B@AAA<;9>999<;
@806EN:00254:00471
ACGAGTGCGTTCCCCATGTCGTAGGTACTC
+
947489>@A@6999,499>999=?>AA>99
@806EN:00254:00492
ACGAGTGCGTTCCCCATGTCGTAGGCACTC
+
4999888949999=6;99>AA@?A><<;BB
@806EN:00259:00497
ACGAGTGCGTTC
+
@CBABBB@A>59
@806EN:00260:00458
ACGAGTGCGTTCCCCATGTCGTAGGTACTC
+
:<@AABA>??2444/9AABCDF@@=?;;;@
@806EN:00260:00480
ACGAGTGCGTTCCCCATGTCGTAGGTACTC
+
@@@AAA999A6999,9??>>@@>@=??>@A
@806EN:00260:00498
ACGAGTGCGTTCCCCATGTCGTAGGTACTC
+
;;?A@ACBBC5999/999;@AB>>;=1111
@806EN:00265:00462
ACGAGTGCGTTCCCCATGTCGTAGGTACTC
+
AAABBBB?;;2444/9@@@AAB@A=@ACCC
@806EN:00265:00493
CGTGTCTCTAGGCACAGGATTTTGTGTAG
+
@@BCCCCDCDC:;;A@B?9999/9>AA>>
@806EN:00266:00472
ACGAGTGCGTTCCCCATGTCGTAGGTACTC
+
@BCBBBBCB@;>==6@B=AABBBC@A@AAD
@806EN:00270:00473
TGATACGTCTCCTCTTATTACTCA
+
,,,,////4442444:999444//
@806EN:00271:00461
ACGAGTGCGTTCCCCATGTCGTAGGTACTC
+
@@A@@@@9995999-9999ABCCC@;<<C<
@806EN:00275:00456
ACGAGTGCGTTCCCCATGTCGTAGGTACTC
+
49?<22/88;,1//*499>>@@>>;999@9
@806EN:00275:00470
ACGAGTGCGTTCCCCATGTCGTAGGTACTC
+
?@@;<<BBBC@CCC:CCBBBCBBC=@ACFC
@806EN:00276:00452
ACGAGTGCGTTCCCCAT
+
86.,,,,,/85668114
@806EN:00276:00469
TGATACGTCTCCTTCCTTAGTTACTTCA
+
BBBB9=<ECBCBD?B@CBCBB?AA@@CC
@806EN:00278:00488
ACGAGTGCGTTCCCCATGTCGTAGGTACTC
+
9;@<;<A@@@5999/9?>>ACBBB?BA@AB
@806EN:00279:00463
ACGAGTCGTTCCCATGCTCGTAGTACGTC
+
??999>;//,/8588:444444///////
@806EN:00282:00459
ACGAGTGCGTTCCCATGTCGTAGGTACTC
+
AA>?@>>>?>59914:9@@D@9;8;<>BA
@806EN:00282:00492
ACGAGTGCGTTCCCCATGTCGTAGGTATC
+
1/69==@ACCADDC9<;<999A9947998
@806EN:00283:00471
TCTCTATGCGCTCCACATGTCTAAGTAC
+
////7/446////,/88;><1//,//67
@806EN:00285:00494
ACGAGTGCTTCCCCATGTCGTAGGTACTC
+
1/4//44891444,44449999969AA99
@806EN:00288:00462
ACGAGTGCGTTCCCCATGTCGTAGGTACTC
+
8;B@@ABC>>;>>>/99BB@A911,0111/
@806EN:00291:00488
ACGAGTGCGTTCCCCATGTCGTAGGTACTC
+
?@BBDBAABB@CCB::>:CCCCBB8;<<<9
@806EN:00291:00495
ACGAGTGCGTTCCCCATGTCGTAGGTACTC
+
9<CBAACBCC5999/9999CAA@C@C<=<@
@806EN:00292:00463
ACGAGTGCGTTCCCCATGTCGTAGGTACTC
+
@A?8>984442444,4;=@@===;,1/11/
@806EN:00296:00472
ACGAGTGCGTTCCCCATGTCGTAGGTACTC
+
B999?@@>@@6999-9@@BB@@@>;?@<<<
@806EN:00297:00489
ACGAGTGCGTTCCCCATGTCGTAGGTACTC
+
?BB@9;<CCCBCEC:CCCFBBB@@<89999
@806EN:00250:00519
ACGAGTGCGTTCCCCATGTCGTAGGTACTC
+
44748????A<<<<1<11-77711,////6
@806EN:00254:00517
ACGAGTGCGTTCCCCATGTCGTAGGTACTC
+
9;?<;;BB@?5999/9@@AABBAB>@AACB
@806EN:00263:00529
ACGAGTGCGTTCCCATGTCGTAGGTACTC
+
=@@AACCA??244-9>>?F=<<@=?@@;<
@806EN:00266:00505
ACGAGTGCGTTCCCCATGTCGTAGGTACTC
+
9;B:;;>>>@5999,4??>ACBBC@CAAAC
@806EN:00266:00530
ACGAGTGCGTTCCCCATGTCGTAGGTACTC
+
:;?;;;CBBC?CCC:EBBAB@9442799@@
@806EN:00274:00526
ACGAGTGCGTTCCCCATGTGTAGGTACTC
+
41;11/////,444,44444444779977
@806EN:00276:00523
ACGAGTGCGTTCCCCATGTCGTAGGTACTC
+
B9;:BA@9996999,4::BACBBA8;99<<
@806EN:00276:00537
ACGAGTGCGTTCCCCATGTCGTAGGTACTC
+
94>>>?>8996999/9@@@ABCBB@CDBBC
@806EN:00280:00539
CGTGTCTCTAGGCACAGGATTTTGTGTAG
+
AAABBCCGEBC@CC@>>B9999/9CBA99
@806EN:00281:00528
TGATACGTCTCCTTCCTTAGTTACTTCA
+
BBBB:<<A====@=@?CBDDD@C@?=?C
@806EN:00285:00507
ACGAGTGCGTTCCCCATGTCGTAGGTACTC
+
BBB??@A>>>5999/9@BCCCDCC?>A@AA
@806EN:00285:00547
ACGAGTGCGTTCCCATGTCGTAGGTACTC
+
9978944444244-44;;44944779498
@806EN:00289:00524
CGTGTCTCTAGGCACAGGATTTTTTTTTTTGTGTAGAG
+
99994487///5///88,//777777777"/////444
@806EN:00292:00500
ACGAGTGCGTTCCCCATGTCGTAGGTACTC
+
@C@?@@;;9@;@@A5<<BCCB=<;=??999
@806EN:00294:00538
ACGAGTGCGTTCCC
+
44./8/////,//+
@806EN:00299:00525
ACGAGTGCGTTCCCCATGTCGTAGGTACTC
+
9<C<<=GCCC@BBB8EDC>=@>995899A9
@806EN:00253:00598
TCTCTATGCGCTCCCACATGTCTAAGGTA
+
84449949@94448-4444:999:24244
@806EN:00261:00568
ACGAGTGCGTTCCCCATGTCGTAGGTACTC
+
4494999@@@6999/9A>@ACCBA>@;<;<
@806EN:00265:00562
ACGAGTGCGTTCCCCATGTCGTAGGTACTC
+
99@B?=CCBB?BBB9CCCDBBBCCBCAAAC
@806EN:00265:00563
ACGAGTGCGTTCCCCATGTCGTAGGTACTC
+
:<C;;<B@>C5999/99;;CCDCC?>A@AB
@806EN:00271:00581
ATATCGCGAGGGTATGGAAGACTCTTAGAGG
+
9:?@BBCCCDC@AA@BAECB11111,00017
@806EN:00274:00566
ACGAGTGCGTTCCCCATGTCGTAGGTACTC
+
9:C;9;A@==5999/9D@BCCCBB=>ABBB
@806EN:00275:00570
TACTATGCTCCTCTATACTT
+
/44444444424448////,
@806EN:00277:00553
ACGAGTGCGTTCCCATGTCGTATGGTACTC
+
9>?CB@AA??=?C>CCC;>:;1//,.///6
@806EN:00281:00589
ACGAGTGCGTTCCCCATGTCGTAGGTACTC
+
>>@BC@??985999/9911111:;?>>>AA
@806EN:00282:00577
ACGAGTGCGTTCCCCATGTCGTAGGTACTC
+
8;BC@<<CBB7;;;/9A@?@A<;;>BDCD@
@806EN:00283:00552
ACGAGTGCGTTCCCCATGTCGTAGGTACTC
+
@@@BAA999>5999,9?@BCCAA@?B=<>G
@806EN:00283:00569
ACGAGTGCGTTCCCCATGTCGTAGGTACTC
+
9;:;<BCBBB699949=@@@AACE@BCCCB
@806EN:00284:00597
ACCAGTGCGTTCCCCATGTCGGTAGGTACTC
+
AB=@ABC@?;2444/999;CCBCCC?BEAAA
@806EN:00293:00574
ACGAGTGCGTTCCCCATGTCGTAGGTACTC
+
8;B@;<<@D@6999-9BABCCAAC@CCCCC
@806EN:00255:00607
ACGAGTGCGTTCCCCATGTCGTAGGTACTC
+
44<89;@C@@5999,4@BA<<1A=;;111;
@806EN:00257:00620
ACGCGTCGTACCATGCTG
+
94844//////,/00///
@806EN:00259:00617
ACGAGTGCGTTCCCATGTCGTAGGTACTC
+
;;;;;;@??>59919>>>ACCAA<@999>
@806EN:00265:00640
ACGAGTGCGTTCCCCATGTCGTAGGTACTC
+
998@;;;ACBACCB7BBBAAACCC@B<<=C
@806EN:00266:00641
ACGAGTGCGTTCCCCATGTCGTAGGTACTC
+
943444899?CECC9DAA@@@A9;699999
@806EN:00267:00616
ACGAGTGCGTTCCCATGTCGTAGGTACTC
+
9<DBAA@@@C59904??@@@A@A<@;<<<
@806EN:00270:00606
ACGAGTGCGTTCCCATGTCGTAGGTACTC
+
9;ABBBB@;;244-9>>>BCCCC@BAAAA
@806EN:00271:00627
ACGAGTGCGTTCCCCCCCCCCATGTCGTAGGTACTC
+
9;B;;9@D995999944444"49:=BCBBB@AB<<;
@806EN:00273:00617
ACGAGTGCGTTCCCCATGTCGTAGGTACTC
+
9;B<;<CA@@6999-9>?@CCCBB?ABBBB
@806EN:00275:00620
ACGAGTGCGTTCCCATGTCGTAGGTACTC
+
9;??9=>>@@69914:::;:944249494
@806EN:00276:00607
ATATCGCGACGGGTATGGAAGACTCTATAG
+
9:B@?8444444-444::;9?:44488333
@806EN:00284:00648
ACGAGTGCGTTCCCATGTCGTAAGGTACTC
+
1/.///4444244-44:666//,/,////4
@806EN:00290:00649
ACGAGTGCGTTTCCCATGTCGTAGGTACTC
+
CCCAAAAECED=CBBBBDCC????:11111
@806EN:00295:00636
ACGAGTGCGTTCCCCATGTCGTAGGTACTC
+
9;C@;;9@?@5999,4:;@CBBBC=@AAAA
@806EN:00297:00634
ACGAGTGCGTTCCCCATGTCGTAGGTACTC
+
49@9;9@F@A8<<<4<@BBCA@@@>:9;;<
@806EN:00298:00644
ACGAGTGCGTTCCCCATGTCGTAGGTACTC
+
49@B;;9@?>5999,499>CCDDG@??@A@
@806EN:00251:00658
ACGAGTGCGTTCCCCATGTCGTAGGTACTC
+
@BB@?@>>@@5999,4??@@AACC?B;<<B
@806EN:00257:00693
ACGAGTGCGTTCCCCATGTCGTAGGTACTC
+
9;F<<;B@@@5999,9AA@@AABA;>>999
@806EN:00258:00666
ACGAGTGCGTTCCCCATGTCGTAGGTACTC
+
9;;<;BA>>>5999,9999@AACC@C<<=A
@806EN:00260:00691
ACGAGTGCGTTCCCCATGTCGTAGGTACTC
+
AAB99=GA@@5999/9999ABCBCACBA==
@806EN:00262:00661
TAAGTATCAGCCTCCGCCATGACGAAGG
+
/1,////74442442442444444;9:2
@806EN:00267:00667
ACGAGTGCGTTCCCCCATGTCGTAGGTACTC
+
//61/4AA;;:<CBB3GDAACCCAA>A;<<@
@806EN:00277:00667
ACGAGTGCGTTCCCCATGTCGTAGGTACTC
+
9<BB;<;>>@6999,9@@@AHCCC@CAAAB
@806EN:00281:00658
ACGAGTGCGTTCCCCATGTCGTAGGTACTC
+
4;<@@@>>>>6999,49===AABB>CA<<9
@806EN:00283:00668
ACGAGTGCGTTCCCCATGTCGTAGGTACTC
+
9;CCB@>>>>6999,4;B@AC@A@>@AABB
@806EN:00289:00652
ACGAGTGCGTTCCCCATGTCGTAGGTACTC
+
=@BB@@@A>><???4?BBDA<;<A8;9AAA
@806EN:00293:00686
AATCAGACACTCGGACACAGCAGAACACACAG
+
1,.../47444442449998////,///////
@806EN:00294:00679
ACGAGTGCGTTCCCCCCATGTCGTAGGTACTC
+
9;?@@@@@@@599999(9C99<CCCC=@@AA@
@806EN:00298:00698
ACGAGTGCGTTCCCCATGTCGTAGGTACTC
+
99;9>B@9896999,49999@BBB@BBBB@
@806EN:00253:00709
ACGAGTGCGTTCCCCATGTCGTAGGTACTC
+
BBBBBB999@6999,9@@AGDEBD?B?@==
@806EN:00255:00728
ACGAGTGCGTTCCCCATGTCGTAGGTACTC
+
9<C@;99@9969>>4>AC@BA@@B?@;<<A
@806EN:00255:00749
ACGAGTGCGTTCCCCATGTCGTAGGTACTC
+
>;9;BAA@A@5999/9A@A;?<CC@B;<<B
@806EN:00257:00719
ACGCTCGACATGCCCAGGTACAGGAG
+
<9>@ABHDA@@99919959>??@=99
@806EN:00258:00719
ACGAGTGCGTTCC
+
9;CBBBCBBB=@@
@806EN:00264:00735
ACGAGTGCGTTCCCCATGTCGTAGGTACTC
+
9<B<;9A?995999/9BCCCECCC@B@@?A
@806EN:00266:00702
ACGAGTGCGTTCCCCATGTCGTAGGTACTC
+
9;@A@@@9996999,4?@@AA@@B=@ABBC
@806EN:00266:00729
ACGAGTGCGTTCCCCATGTCGTAGGTACTC
+
1/.22711/85668114;@@?A@>;>=999
@806EN:00271:00743
ACGAGTGCGTTCCCCATGTCGTAGGTACTC
+
BBAABCCCCC=@@@499@>>999959@@99
@806EN:00273:00718
ACGAGTGCGTTCCCCATGTCGTAGGTACTC
+
=@A@<;8@>>5999-9CCCCECCC?:;<BA
@806EN:00275:00745
ACGAGTGCGTTCCCCATGTCGTAGGTACTC
+
9<?@>@99442444,4;@BC@=<C@;<<AA
@806EN:00278:00701
ACGAGTGCGTTCCCCATGTCGTAGGTACTC
+
?@B>?A@@>@5999/<@ABHCCBC@C;999
@806EN:00283:00709
ACGAGTGGCGTTCCCCATGTCGTAGGTACTC
+
;9B9;9C=A>C=@@@6@ECDECCBB;<>AB@
@806EN:00283:00730
ACGAGTGCGTTCCCCATGTCGTAGAT
+
=@@::9AA;;8=BB7BACACCCCB99
@806EN:00283:00746
ACGAGTGCGTTCCCCATGTCGTAGGTACTC
+
9<@@@A@@>>5999/9@@ACCCCB>@;<<B
@806EN:00285:00718
ACGAGTGCGTTCCCCATGTCGT
+
9<AB@@@>>@5999/9CDBAAA
@806EN:00287:00706
ACGAGCGTTCCCCATGTCGTAGGTACTC
+
>8./,,//7888*/,/////66,/4444
@806EN:00288:00747
ACGAGTGCGTTCCCCCCCC
+
9<CBBBBA@@599999999
@806EN:00289:00714
CGTGTCTCTAGGCACAGGATTTTGTGTAG
+
BBACCCD?AAF@AABDCBA@@@6@@@B>9
@806EN:00289:00736
ACCGAGTGCGTTCCCCATGTCGTAGGTACTC
+
99<>999994>5999,4?@?>@BABA<<<<9
@806EN:00294:00737
TGATACGTCTCCTTCCTTAGTTACTTCA
+
BB99<;9BBCC?B?B;==?;;7;BA>BC
@806EN:00296:00706
ACGAGTGCGTTCCCCATGTCGTAGGTACTC
+
9:?;99A@@@5999,4::;49488989444
@806EN:00297:00704
ACGAGTGCGTTCCCCATGTCGTAGGTACTC
+
99>9984449549929CB;<;;9;889444
@806EN:00250:00760
ACGAGTGCGTTCCCCATGTCGTAGGTACTC
+
49?A999@995999,4?BDBCAA@=@@;;<
@806EN:00254:00760
AGCACTGTAGCTGTCACTAGTTACTTGT
+
9;;;@A@?BB<<9BB>=>?AG=@@A:;<
@806EN:00256:00769
TAGTATCAGCCTCGCCATGACGAAGGTATTCC
+
449@@@@ACB@C<<<?B@>>>995959@@@DF
@806EN:00257:00770
ACGAGTGCGTTCCCCATGTCGTAGGTACTC
+
9;B;<<A>>@5999/9999BDCBC@CBA<<
@806EN:00267:00789
ACGAGTGCGTTCCCCATGTCGTAGGTACTC
+
8>>9984>>>5999,4???CDCCC=@AAAA
@806EN:00269:00773
ACGAGTGCGTTCCCCATGTCGTAGGTACTC
+
BBBAABDB?=;===6ACCCC@A@B69<<<<
@806EN:00270:00795
ACGAGTGCGTTCCCCATGTCGTAGGTACTC
+
4;A?;;<A@?;@@@6@A@@BBBCC?B;<<B
@806EN:00271:00781
ACGAGTGCGTTCCCCATGTCGTAGGTACTC
+
9;>>@@;99>5999/9?>@B@@@@6:<<;<
@806EN:00274:00777
ACGAGTGCGTTCCCCATGTCGTAGGTACTC
+
9<CCCBB=::5999/9A@AACC@@=?;;;@
@806EN:00276:00752
ACGAGTGCGTTCCCCATGTCGTAGGTACTC
+
4889444;;;2444,4;AABAA@B@CCDDB
@806EN:00279:00753
ACGAGTGCGTTCCCCATGTCGATAGGTACTC
+
@@CB;<<;9=9@>>7@?:<:1////,./666
@806EN:00280:00768
ACGAGTGCGTTCCCCATGTCGTAGGTACTC
+
4;?>999;;<=ACC9CDAA@??99599999
@806EN:00280:00784
ACGAGTGCGTTCCCCATGTCGTAGGTACTC
+
>@?B@>A@;;:<EC:CDCCB@@9849999@
@806EN:00281:00779
ACGAGTGCGTTCCCATGTCGTAGGTACTC
+
=?9<;A@>>?59909??>>AA9959999>
@806EN:00284:00756
ACGAGTGCGTTCCCCATGTCGTAGGTACTC
+
9;8;B;;99A5999/99999999949>>>@
@806EN:00285:00796
ACGAGTGCGTTCCCCATGTCGTAGGTACTC
+
A>>:1111/656660/444444=?<>;;;>
@806EN:00289:00770
ACGAGTGCGTTCCCCATGTCGTAGGTACTC
+
611/////4429AB6BEAA@111;-11177
@806EN:00292:00755
ACGAGTGCGTTCCCCATGTCGTAGGTACTC
+
9;@@@@@@?>5999/9CBCCAAAB?;99>>
@806EN:00293:00781
ACGAGTGCGTTCCCCATGTCGTAGGTACTC
+
=??>>>?9485999,4?99449>>>BCBCB
@806EN:00267:00813
AACGAGTGCGTTCCCCATGTCGTAGGTACTC
+
824>>448>=@8>BC7AAC@>=CDC><<<A@
@806EN:00267:00819
ACGAGTGCGTTCCCATGTCGTAGGTACTC
+
1/.//8444;544-4444449889;@9;9
@806EN:00269:00838
ACGAGTGCGTTCCCCATGTCGTAGGTACTC
+
9<C?@AABBB=@AA8ABCBBBCCC@C:;;B
@806EN:00270:00800
ACGAGTGCGTTCCCCATGTCGTAGGTACTC
+
BB?BBB?>@A=@@@6@CC<>?FCC=@==<B
@806EN:00270:00837
CGTGTCTCTAGGCACAGGATTTGTGTAGAGG
+
@@?;<9B9994248;;;:444-444499;;:
@806EN:00271:00803
TGATACGTCTCCTTCCTA
+
>:@@94496--*,*,*,,
@806EN:00271:00838
ACGAGTCGTTCCCCATGTCGTAGGACTC
+
9989994449;AA794:4441--+,,,,
@806EN:00272:00805
ACGAGTGCGTTCCCATGTCGTAGGTACTC
+
AA@BBBA@@@59904C@BBCCCC?<=@BC
@806EN:00274:00824
ACGAGTGCGTTCCCCATGTCGTAGGTACTC
+
;9?>>948442444,44449===?@@999=
@806EN:00276:00847
ACGAGTGCGTTCCCCATGTCGTAGGTACTC
+
99BB@A=8==5999/999944448884444
@806EN:00277:00812
ACGAGTGCGTTCCCCATGTCGTAGGTACTC
+
;=CCCCBA>>6444/;A@@@BBBB@BBBC@
@806EN:00277:00840
ACGAGTGCGTTCCCCATGTCGTAGGTACTC
+
=@@@@@B@@@5999/9CBBCEDBA@BBBCC
@806EN:00284:00837
ACGAGTGCGTCCCATGCTCGTAGTACGTC
+
@:.1/1////185;;:4444:9444:444
@806EN:00292:00838
ACGAGTGCGTTCCCCATGTCGTAGGTACTC
+
1/.//88/49@CBA7A99999444244444
@806EN:00294:00833
ACGAGTGCGTTCCCCATGTCGTAGGTACTC
+
BC9<<CBBBD<=9=4>?>?@B<99=@9994
@806EN:00295:00810
TACGAGTGCGTTCCCCATGTCGTAGGTACTC
+
,/668>9<<9;@BBD9C=<<A@?10,0111/
@806EN:00295:00826
ACGAGTGCGTTCCCCATGTCGTAGGTACTC
+
9;@BBAA>>>5999/9@>@ABA>><8;<<<
@806EN:00296:00815
ACGAGTGCGTTCCCCATGTCGTAGGTACTC
+
@A@8?>>>?@<>??4>AAAACBCCB<<=EA
@806EN:00297:00815
ACGAGTGCGTTCCCCATGTCGTAGGTACTC
+
=989>>489B?BBC:CEBBC>>888----,
@806EN:00253:00855
ACGAGTGCGTTCCCCATGTCGTAGGTACTC
+
991-,,,,,000886?ECCAACA@<@;<<B
@806EN:00254:00869
ACGAGTGCGTTCCCCATGTCGTAGGTACTC
+
>@A@@@@@@@5999-9CBBCBBAA;=;<;B
@806EN:00255:00862
ACGAGTGCGTTCCCCATGTCGTAGGTACTC
+
49>:;<A@D@6<<<4<DBCCCCBB>BBAAA
@806EN:00265:00853
ACGAGTGCGTTCCCCATGTCGTAGGTACTC
+
:<;<<;BC@@=AAA7B<<<BBBAA=@>999
@806EN:00265:00878
ACGAGTGCGTTCCCCATGTCGTAGGTACTC
+
<;AB>999995999,444994498;@@<<<
@806EN:00267:00893
TACTGAGCTACCACACACAGAAGATTGGTG
+
9;4;;;949449::4//66//,///,4243
@806EN:00268:00880
ACGAGTGCGTTCCCCATGTCGTAGGTACTC
+
98?A;<<A?D6999/9ABBABB;;99999A
@806EN:00270:00868
ACGAGTGCGTTCCCCATGTCGTAGGTACTC
+
4;B@@AA?>>2999/99@ABBCCC;<<A@>
@806EN:00272:00876
ACGAGTGCGTTCCCCATGTCGTAGGTACTC
+
BABDCC<:<B>@AB7<<<AA9999699>99
@806EN:00272:00890
ACGAGTGCGTTCCCCATGTCGTAGGTACTC
+
94>?@@@AA@599<4<BBCCCDA?599999
@806EN:00276:00865
ACGAGTGCGTTCCCCATGTCGTAGGGTACTC
+
<<<BBAC;=85999,99994;944909?>94
@806EN:00280:00852
ACGAGTGCGTTCCCCATGTCGTAGGTACTC
+
449;ACBBBC?CBB9BCCBABA8;7;AAAC
@806EN:00280:00888
ACGAGTGCGTTCCCCATGTCGTAGGTACTC
+
BBABBB?==C5444/9B?>BCCBB?BB;;;
@806EN:00281:00874
ACGAGTGCGTTCCCCATGTCGTAGGTACTC
+
:@9949494;8:DD:CFCCAA@A;<8;999
@806EN:00281:00887
TATAGCGTCCACCA
+
,,,//////,//,4
@806EN:00283:00890
ACGAGTGCGTTCCCCA
+
>@@;;9;;9B@CDG9A
@806EN:00284:00872
ACGAGTGCGTTCCCCATGTCGTAGGTACTC
+
?@B;9<ABBB>BBB9BAA@CDCCC@@A@@@
@806EN:00284:00899
TGATACGTCTCCTTCCTTAGTTACTTCAG
+
>>=?9<;BB?@<A2459:>99448>=ACD
@806EN:00285:00854
ACGAGTGCGTTCCCCATGTCGTAGGTACTC
+
??B99<@BB@=A@@6@BBBEECCC@B;<;@
@806EN:00287:00892
ACGAGTGCGTTCCCCATGTCGTAGGTACTC
+
9;B@99;A>@?BCD:EKDBBBCCI??AACC
@806EN:00287:00899
ACGAGTGCGTTCCCCATGTCGTAGGTACTC
+
BBAB@AACBA=@@@6@A@@@BBBB?BC;;>
@806EN:00289:00893
ACGAGTGCGTTCCCCATGTCGTAGGTACTC
+
BCB?@FAA?>5;994<AABCCCCC>;;<A@
@806EN:00291:00893
ACGAGTGCGTTCCCCATGTCGTAGGTACTC
+
99899@;<<F@CCC9A<<>=<<DD<<<CCC
@806EN:00291:00896
ACGAGTGCGTTCCCCATGTCGTAGGTACTC
+
?@C??@BBBBACCC:DFECBBBBB?BCAA@
@806EN:00292:00876
ACGAGTGCGTTCCCCATGTCGTAGGTACTC
+
9984444499>AAA7B<<;;<<BB>ABADA
@806EN:00292:00877
ACGAGTGCGTTCCCCATGTCGTAGGTACTC
+
8=39998>>><>>>2?A@@BBA>><>999>
@806EN:00294:00881
ACGAGTGCGTTCCCCATGTCGTAGGTACTC
+
99?@@@@BBB>BCC9CCAA@;;<@=ABAA@
@806EN:00296:00881
ACGAGTGCGTTCCCCATGTCGTAGGTACTC
+
@@@CCC??@A@CAB9BAA@;<<>@=AA@@A
@806EN:00297:00896
ACGAGTCGTTCCCATGTCGTAGTA
+
;10///,//,//+///49444449
@806EN:00298:00891
ACGAGTCGTCCA
+
<,-,,,*,,/,/
@806EN:00250:00910
ACGAGTGCGTTCCCCATGTCGTAGGTACTC
+
9?AA?@@>@@5999/9BCBAAABC@BBAAA
@806EN:00250:00918
ACGAGTGCGTTCCCCATGTCGTAGGTACTC
+
@@?<;<CCCC@CCC:CCBCCCCAB>B;;<A
@806EN:00253:00924
ACGAGTGCGTTCCCCATGTCGTAGGTACTC
+
9<CBBBBCCC?CCC:C:;9@B999599999
@806EN:00254:00914
ACGAGTGCGTTCCCCATGTCGTAGGTACTC
+
8;>B<;=CCCACCC8ADEB@@=>><99999
@806EN:00254:00915
ACGAGTGCGTTCCCCATGTCGTAGGTACTC
+
BB;B@@;99@5999/9@ACCFBAA@CCBBB
@806EN:00256:00901
ACGAGTGCGTTCCCCATGTCGTAGGTACTC
+
>97444?>992444,4:9444966,11///
@806EN:00257:00916
AACACTGTAGCTGTCACTAGTTACTTGT
+
=<@B9;<B999;8>?@99999599859?
@806EN:00258:00933
ACGAGTGCATTCCCCATGTCGTAGGTACTC
+
9<BBBBCCCB@CBC9CA@@@<;<A899999
@806EN:00261:00907
ACGAGTGCGTTCCCCATGTCGTAGGTACTC
+
9<BBBBBBBB=@==4?999@BB@@=@BBAB
@806EN:00262:00932
TGATACGTCTCCTTCCTTAGTTACTTCA
+
CB@B9<<AACB@C@C?C@@@?=@@B?CB
@806EN:00268:00914
ACGAGTGCGTTCCCCATGTCGTAGGTACTC
+
>@B;;<B@??5999,9B>?HDGCD?A:;;B
@806EN:00269:00904
ACGAGTGCGTTCCCCATGTCGTAGGTACTC
+
=>?@?@>>>>5999,499?>@BAA>B<<>C
@806EN:00270:00912
TAGTATCAGCCTCGCCATGACGAAGGTATTCC
+
AAABBCBBA?@@CCCAC?=8999596944248
@806EN:00273:00903
ACGAGTGCGTTCCCCATGTCGTAGGTACTC
+
==AB@=>>985999,4449@994=<>449>
@806EN:00274:00918
ACGAGTGCGTTCCCATGTCGTAGGTACTC
+
498944444;244-499999BBB;==BCB
@806EN:00274:00920
CGGCGTTCCCCATGTCGTAGGTACT
+
??@B>;2444/9?@@B?><B==111
@806EN:00276:00904
ACGAGTGCGTTCCCCATGTCGTAGGTACTC
+
9;BBB@AACC@CDH:CAAACCCBB@C<=<@
@806EN:00276:00926
ACGAGTGCGTTCCCCATGTCGTAGGTACTC
+
89?9<;<<;C@DCC9CEBBDA>@B>:;<<9
@806EN:00277:00930
ACGAGTGCGTTCCCCATGTCG
+
//8@9944>@5999,44/11/
@806EN:00289:00931
ACGAGTGCGTTCCCCATGTCGTAGGTACTC
+
;@89994848599919@BB@AAAD=AHDBB
@806EN:00289:00939
ACGGTGCGTTCCCCATGTCGTAGGTACTC
+
ABB@CBA?A<>>>6@B?@@CCCA<>;999
@806EN:00290:00924
TACTGAGCTACCACACACAGAAAG
+
999449@@94449444444444-4
@806EN:00291:00910
ACGAGTGCGTTCCCCATGTCGTAGGTACTC
+
?@@;:<CCCC@BBB8B???BBCED@C;<<A
@806EN:00291:00931
ACGAGTGCGTTCCCCATGTCGTAGGTACTC
+
9;@;<;BCCCACCC:CDBBCDAA=<?@9;9
@806EN:00292:00945
TCTCTATGCGCTCCCACATGTCTGAAGGTAC
+
//////44944444-444:::444424249:
@806EN:00293:00913
ACGAGTGCGTTCCCCATGTCGTAGGTACTC
+
==>@@@BBBB@CDD9CCCBBCCCD>BAAA@
@806EN:00293:00949
ACGAGTGCGTTCCCCATGTCGTAGGTACTC
+
;47944489;8===69:9@@AAB@9=>111
@806EN:00294:00901
ACGAGTGCGTTCCCCATGTCGTAGGTACTC
+
?A>;9<CCAA=AHH:CAAACCCCC@B<=<A
@806EN:00296:00940
ACGAGTGCGTTCCCCATGTCGTAGGTACTC
+
9;@B@@@BB@>BCC:CFCCCCBBB<=@;;9
@806EN:00299:00906
GACGAGTTGCGTTCCCCATGTCGTAGGT
+
;=>7>99799A@5999,9949>B>>>A?
@806EN:00261:00951
ACGAGTGCGTTCCCATGTCGTAGGTACTC
+
@@@B;;9>>>594-499:44488;>>>99
@806EN:00276:00952
ACGAGTGCGTTCCCATGTCGTAGGTACTC
+
9;:@@@>>@@59914A@>>AB??>BAAAB
@806EN:00282:00956
ACGAGTGCGTTCCCCATGTCGTAGGTACTC
+
CBA;:<BBB@7;;;4<FBCCC;;;>@@@CC
@806EN:00287:00956
ACGAGTGCCGTTCCCATGTCGTAGGTACTC
+
4484444424424;-444//////,//886
@806EN:00288:00964
CTCTATGCGCTCCACATGTCTAAGGTAC
+
///99B>;<111,//8;8499=;=@@;@
@806EN:00289:00958
ACGAGTGCGTTCCCCATGTCGTAGGTACTC
+
8=@;<<A>@?6999,4;BBACCB@=?@;;<
@806EN:00299:00971
TGATACGTCTCCTTCCTTAGTTACTTCAG
+
9;9BA?9:<CECCBD@A:;8@<?91-///
@806EN:00302:00020
ACGAGTGCGTTCCCCATGTCGTAGGTACTC
+
=?B@@@B@>>5999/999<CCCBC?@AACB
@806EN:00302:00025
ACGAGTGCGTTCCCCATGTCGTAGGTACTC
+
BBB99<CCBA8;;;4<BB=CC;;;>:99@@
@806EN:00303:00026
ACGAGGTGCGTTCCCCATGTCGTAGGTACTC
+
49@9824;9>>5999,;BBBCCBBBAB<;<@
@806EN:00306:00025
ACGAGTGCGTTCCCCATGTCGTAGGTACTC
+
@@B@?@BBBA?CCB9C==99=>99699999
@806EN:00306:00046
ACGAGTGCGTTCCCCATGTCGTAGGTACTC
+
=?<9489>9954992=BBCCCCCC@CCB;;
@806EN:00308:00011
ACGAGTGCGTTCCCCATGTCGTAGGTACTC
+
9>?;;;BBCD?BAA49999949=>==A===
@806EN:00308:00040
ACGAGTGCGTTCCCCATGTCGTAGGTACTC
+
9;@B@@@BAB=@@@6@;;;BBBAB>A@A<=
@806EN:00309:00044
ACGAGTACCGTTCCCATGTCGTAGGTACTC
+
A?78999813;244-44444449=;8::??
@806EN:00311:00013
ACGAGTGCGTTCCCCATGTCGTAGGTACTC
+
9<CCCCABAH@BBB9<<<CDCBBB>;<<<@
@806EN:00312:00019
ACGAGTGCGTTCCCCATGTCGTAGGTACTC
+
990111//1::A?A6HAAABCB@@=@=>=C
@806EN:00316:00023
ACGAGTGCGTTCCCCATGTCGTAGGTACTC
+
B@@@?@AAAC@CDC:CECCCCECA?@@A@@
@806EN:00317:00016
CGTGTCTCTAGGACACAA
+
CB;;999111/,//0,,*
@806EN:00323:00007
ACGAGTGCGTTCCCCATGTCGTAGGTACTC
+
>@B99;<@@@5999-9??@CDDCC@@AAAC
@806EN:00324:00016
ACGAGTGCGTTCCCCATGTCGTAGGTACTC
+
BBBBBBB@>@5999/9@@>@ABBA@;;<<<
@806EN:00327:00017
ACGAGTGCGTTCCCCATGTCGTAGGTACTC
+
=@?BB@@@CA;>>>/999999944979444
@806EN:00329:00011
ACGAGTGCGTTCCCCATGTCGTAGGTACTC
+
9<B@@@@@>@5999/999;CCCDD@CB<;<
@806EN:00329:00033
ACGAGTGCGTTCCCCATGTCGT
+
9;B?@@@>>A5999,444/88,
@806EN:00332:00013
ACGAGTGCGTTCCCCATGTCGTAGGTACTC
+
:;?A@@A<=>-111*//699=A?=944494
@806EN:00332:00014
ACGAGTGCGTTCCCCATGTCGTAGGTACTC
+
9;BC@@@@?C5999/9ABBCCCCC:;<??>
@806EN:00333:00035
ACGAGTGCGTTC
+
>@@?@ACCCGAC
@806EN:00333:00046
ACGAGTGCGTCC
+
48>@@<=911,2
@806EN:00334:00015
ACGAGTGCGTTCCCCATGTCGTAGGTACTC
+
9<BC;;<<<C>BCE7=<CAA@@@@<99999
@806EN:00334:00040
ACGAGTGCGTTCCCCATGTCGTAGGTACTC
+
8>>;;;@>>>;>>>-99>@@@ABB;>;494
@806EN:00335:00048
ACGAGTGCGTTCCCCATGTCGTAGGTACTC
+
BBB@@@A@@B=@@@8ABBAABCBC>@BBBB
@806EN:00336:00014
ACGAGTGCGTTCCCCATGTCGTAGGACTC
+
==;9;<B@@@5999/99>>>984=4;;A;
@806EN:00337:00011
ACGAGTGCGTTCCCCACTGTCGTAA
+
9434;8449=9:::,94444/8/,*
@806EN:00338:00008
ACGAGTGCGTTCCCCATGTCGTAGGTACTC
+
=?>>>A<;99@CCC:B@==94444734444
@806EN:00340:00014
ACGAGTGCGTTCCCCATGTCGTAGGTACTC
+
@A@AACAC>:2444/9>>>ACCBD@C==<A
@806EN:00340:00019
ACGAGTGCGTTCCCCATGTCGTAGGTACTC
+
9<E@AABB;;2444/9?@@CCJBB>B;<<B
@806EN:00343:00020
ACGAGTGCGTTCCCCATGTCGTAGGTATC
+
88899948992999,9<;<GDA@@?BA@@
@806EN:00344:00047
ACGAGTGCGTTCCCCATGTCGTAGGTACTC
+
49?99;@BBB?DCC9CDA=AAA@>;>@9<9
@806EN:00303:00090
CGTGTCTCTAGGCACATGGATTTGTGTAGAGG
+
AAA@@BE=::@644444424996444444498
@806EN:00304:00070
ACGAGTGCGTTCCCCATGTCGTAGGTACTC
+
BBABACBB;;2444/9@ABCCCCC@AAAAC
@806EN:00308:00084
ACGAGGTGCGTTCCCCATGTCGTAGGTACTC
+
41;11,///88;@@@8444494448234///
@806EN:00311:00096
ACGAGTGCGTTCCCCATGTCGTAGGTACTC
+
?B@@?BABBC5;99/9@@@@CCCC@C;<<B
@806EN:00312:00076
ACGAGTGCGTTCCCCATGTCGTAGGTACTC
+
94348498===@@@8@D@A99999584994
@806EN:00315:00059
ACGAGTGCGTTCCCCATGTCGTAGGTACTTC
+
9;B999>>>>5999,444/;:/,,2,,,,*/
@806EN:00315:00065
TGATACGTCTCCCTTCTTAGTTACTTCAG
+
;<A@844;/--,*,*,,0006,44424:4
@806EN:00318:00065
ACGAGTGCGTTCCCCATGTCGTAGGTACTC
+
?AB@A@AAAGCCCC9CBC;;9>?>;999@>
@806EN:00320:00068
ACGAGTGCGTTCCCCATGTCGTAGGTACTC
+
=@@@;;=BBC@CCC:CCCCBC@@@>?@@AA
@806EN:00323:00067
ACGAGTGCGTTCCCCATGTCGTAGGTACTC
+
8>8;<;AAAA=AAA9ACCEBCBAB>@ABBB
@806EN:00323:00095
ACGAGTGCGTTCCCCATGTCGTAGTACTC
+
BB@<;;<;;;99BB4<<<<<AACBA<<99
@806EN:00324:00096
ACGAGTGCGTTC
+
==78;;>>@@69
@806EN:00327:00072
ACGAGTGCGTTCCCCATGTCGTAGGTACTC
+
BBCB@AABA@5;9;/<AABCCCBC?A:;;C
@806EN:00331:00062
ACGAGTGCGTTCCCCATGTCGTAGGTACTC
+
@@?BBCABBC@CHC:BAAACDAAA=:;;<<
@806EN:00333:00072
ACGAGTGCGTTCCCCATGTCGTAGGTACTC
+
888848494=;>AC:C=<<>999>;>>@@A
@806EN:00334:00093
ACGAGTGCGTTCCCCATGTCGTAGGTACTC
+
?@>?99444:2444,4:994994><44466
@806EN:00335:00062
ACGAAGGTGCGTTCCCCATGTCGTAGGTACTCA
+
1/./,,*/////,///*//4494444<99////
@806EN:00335:00078
ACGAGTGCGTTCCCCATGTCGTAGGTACTC
+
BBA??@@@>@;>>@4<<BBBCCCC=@@<;9
@806EN:00335:00081
ACGAGTGCGTTCCCCCCCCATGTCGTAGGTACTC
+
AA?B?>@A>>;=>>>>>>$?9<<BECCGBD@A?C
@806EN:00337:00078
ACGAGTGCGTTCCCCATGTCGTAGGTACTC
+
9<@@@AA@AC@CEC9AACCCCBBC>:;<;;
@806EN:00339:00091
ACGAGTGCGTTCCCCATGTCGTAGGTACTC
+
?@:;;A@@>>5999/9@BAC<<<B<?=@@>
@806EN:00340:00098
ACGAGTGCGTTCCCCATGTCGTAGGTACTC
+
BB?@@H;;;B=>?>4>A99<@999<89999
@806EN:00342:00065
ACGAGTGCGTTCCCCATGTCGTAGGTACTC
+
?B>B@@@@>>;>>>4>>A@B9;;A>BBBAA
@806EN:00347:00052
ACGAGTGCGTTCCCCATGTCGTAGGTACTC
+
9<CAAACCCB@CCC:CBBBCCCCC@AAACD
@806EN:00347:00096
TCTCTATCGCGCTCCAC
+
11/0,,//////492//
@806EN:00349:00078
ACGAGTGCGTTCCCCATGTCGTAGGTACTC
+
@BB>9<=DADACGK:CAA?BCCBB@>?;;;
@806EN:00300:00115
ACGAGTGCGTTCCCCATGTCGTAGGTACTC
+
BBB>>@C?;;5444/9@@ACBBBC=?AAAA
@806EN:00305:00136
ACGAGTGCGTTCCCCATGTCGTAGGTACTC
+
>>AC@@A@CC5999/9BABBBBCC=>ABBB
@806EN:00306:00131
ACGAGTGCGTTCCCCATGTCGTAGGTACTC
+
BBB99<@@>@=@@@6@BBABB>>>;9999@
@806EN:00307:00110
ACGAGTGCGTTCCCCATGTCGTAGGTACTC
+
/,0,,/7678,449,4@@@;<<A@;>9999
@806EN:00308:00105
ACGAGTGCGTTCCCCATGTCGTAGGTACTC
+
??B?@A@??@5999/9>>>BHDCC@@A@B@
@806EN:00308:00146
ACGGTGCGTTCCCCATGTCGTAGGTACTC
+
=9849444489BC9CCCCAB@995;@9<<
@806EN:00311:00136
TCTCTATGCGCTCCCACATGTCTGAAGGTACT
+
////7/49444444-444/68/,,,*,*,,,/
@806EN:00314:00115
TCTCTATGCGCTCCACATGTCTAAGGTA
+
944494448----+,,,:;999424249
@806EN:00314:00122
ACGAGTGCGTTCCCCATGTCGTAGGTACTC
+
48>=994>9969>>4?>>>@9999589999
@806EN:00314:00148
ACGAGTGCGTTCCCCATGTCGTAGGTACTC
+
8@?@@@@A@?5999/9=@@DCCDC@B:;;C
@806EN:00316:00100
ACGAGGCGTTCCCCATGTCGTAGGTACTC
+
BB8;<=@?A5999/99A>>==>=<>A;;;
@806EN:00316:00116
ACGAGTGCGTTCCCCATGTCGTAGGTACTC
+
BAB99<CCCC?BCD:C:::ACCAB?B<=<B
@806EN:00317:00144
ACGAGTGCGTTCCCCATGTCGTAGGTACTC
+
9<B@@AAA@C5999/9A@BCCFBB>??AA@
@806EN:00319:00136
ACGAGTGCGTTCCCCATGTCGTAGGTACTC
+
@B<@ABAA?@5999/9@@ABCCBC?BBBBB
@806EN:00323:00131
ACGAGTGCGTTCCCCATGTCGTAGGTACTC
+
=@;BABBA?@5999/9>@@ECBCCAB:;;<
@806EN:00324:00118
ACGAGTGCGTTCCCCATGTCGTAGGTACTC
+
498999>>=>5999,9@B@@@A<;9;D@@@
@806EN:00325:00144
ATATCGCGGGGGTATGGAAGACTCTATAG
+
?>BBBBAAABB3BCCC@B?BBCBB@BA=9
@806EN:00326:00123
ACGAGTGCGTTCCCCATGTCGTAGGTACTC
+
9<BBBBBCCB@AAB8BDBBBCDBB>?;;<A
@806EN:00327:00121
TACTGAGCTACACACACAGAAAGATT
+
11111=CBBBBA@?11/,,,,*,,/,
@806EN:00327:00143
ACGAGTGCGTTCCCCATGTCGTAGGTAACTC
+
;BB999994461880:11//8/442342444
@806EN:00329:00120
ACGAGTGCGTTCCCCATGTCGTAGGTACTC
+
8>?;;;=>>@8<<<4;BBBCBBBB@C<<<C
@806EN:00331:00101
AACGAGTGCGTTTTTTTT
+
48;<@>>99998988444
@806EN:00332:00105
TCTCTATGCGCTCCACATGTCTAAGGTA
+
BAB@BBBABBCBB?C<<;=@===@B?AB
@806EN:00334:00113
ACGAGTGCGTTCCCCATGTCGTAGGTACTC
+
??6922///8,///*49499<998<>?9<9
@806EN:00334:00122
ACGAGTGCGTTCCCCATGTCGTAGGTACTC
+
@@A;<<ECCB=>@@6@BBABBBA@>@;<<@
@806EN:00335:00115
ACGAGTGCGTTCCCCATGTCG
+
=?7<<CB>?@5994/9@@CCC
@806EN:00336:00108
ACGAGTGCGTTCCCCATGTCGTAGGTACTC
+
==7;;;>>>@599<49D@ABA@@@889<<<
@806EN:00337:00124
ACGAGTGCGTTCCCCATGTCG
+
8>>>@>>@A@5999,9ABABF
@806EN:00342:00121
ACGAGTGCGTTCCCCATGTCGTAGGTTACTC
+
A?<@@@@>@@5999/9?>>@AACC@C@CCCC
@806EN:00344:00131
ACGAGTGCGTTCCCCATGTCGTAGGTACTC
+
9;A<<<B@@@5999-9999BCCAA<>9999
@806EN:00344:00134
ACGAGTGCGTTCCCCATGTCGTAGGTACTC
+
9<CBBBA?>>5999/9B@BCDAAA@BB@A@
@806EN:00347:00116
ACGAGTGCGTTCCCCATGTCGTAGGTACTC
+
?@>@ABBBBD@CCC:CA@ACCCBB@C;<<B
@806EN:00348:00115
ACGAGTGCGTTCCCCATGTCGTAGGTACTC
+
=A899;;AACAEEC:CCCBCABBC@@@ACB
@806EN:00349:00135
ACGAGTGCGTTCCCCATGTCGTAGGTACTC
+
=@B:9<AA?@6999/9>@AABBBB?;<<A@
@806EN:00349:00136
ACGAGTGCGTTCCC
+
:;8;;;=>>>5999
@806EN:00303:00177
ACGAGTGCGTTCCCCATGTCGTAGGTACTC
+
=>>>>?<;;B@CCC9A@999499>;89494
@806EN:00304:00167
ACGAGTGCGTTCCCCCCCATGTCGTAGGTACTC
+
=?@@ABB@@?2449999&4:499@>==?B<;<A
@806EN:00305:00154
ACGAGTGCGTTCCCCATGTCGTAGGTACTC
+
>@?@@ACCAB=@@@8ACCCBBBBB@??@BB
@806EN:00309:00185
ACGAGTGCGTTCCCCATGTCG
+
BBD??A;99@6999/9@CBBC
@806EN:00311:00152
ACGAGTGCGTTCCCCATGTCGTAGGTACTC
+
498984444464@@6=AACAAACB?BBCA@
@806EN:00311:00163
ACGAGTGCGTTCCCCATGTCGTAGGTACTC
+
?@?@;9999?5999,9?>>ACDBC@CAAAA
@806EN:00311:00182
ACGAGTGCGTTCCCCATGTCGTAGGTACTC
+
BC3;<B<<9BAHDB:CCC?<=AA@699994
@806EN:00314:00155
ACGAGTGCGTTCCCATGTCTAGTAT
+
,,,,,,,,//72208////644344
@806EN:00324:00152
ACGAGTGCGTTCCCCATGTCGTAGGTACTC
+
ABACAA@C??5999,9949@@B@@=89999
@806EN:00325:00154
ACGAGTGCGTTCCCCATGTCGTAGGTACTC
+
9<C:;<@B@@5<994<B@@CCC@B>@@@A@
@806EN:00326:00161
ACGAGTGCGTTCCCCATGTCGTAGGTACTC
+
ABCBDDBCBA=@@@6@ABBCCCCC@@;<;<
@806EN:00327:00178
ACGAGTGCGTTCCCCATGTCG
+
?AB??@@@?>6999/9???9<
@806EN:00336:00176
TACTGAGCTACCACACACAGAAAGATTGGTGC
+
@@BCGA@@@9959@@@ABAA>>:888;=9999
@806EN:00339:00158
ACGAGTGCGTTCCCCATGTCGTAGGTACTC
+
=?B@@@@?>>5999/9@@BCCA@@?>?AA@
@806EN:00344:00198
ACGAGTGCGTTCCCCATGTCGTAGGTACTC
+
@=;?;;<@@@5999/9>D999949234444
@806EN:00346:00183
ACGAGTGCGTTCCCCATGTCGTAGGTACTC
+
843889=@ADBCBB8;<99>@9;4944444
@806EN:00311:00217
ACGAGTGCGTTCCCCATGTCGTAG
+
>=>991111/,///*//9944444
@806EN:00311:00220
ACGAGTGCGTTCCCCATGTCGTAGGTACTC
+
89;AAAAABACBDD:CCBBCB@@A999@@9
@806EN:00313:00241
ACGAGTGCGTTCCCCATGTCGTAGGTACTC
+
@A:;;>@>9;8=BB:HAAACAAAB?BAAAB
@806EN:00315:00206
ACGAGTGCGTTCCCCATGTCGTAGGTACTC
+
/,2,,//8//,4;;,4441;11//,////4
@806EN:00322:00244
ACGAGTGCGTTCCCCATGTCGTAGGTACTC
+
=@@B@AABBC?CBB9C;<;BAA@CABABBA
@806EN:00322:00249
ACGAGTGCGTTCCCCATGTCGTAGGTACTC
+
;AA@>AB@@?5999/9AAACCCCC>@:;;B
@806EN:00324:00229
TCTCTATGCGCTCCCACATGTCTGAAGGTAC
+
44449444/////857:B9994444892449
@806EN:00329:00219
ACGAGTGCGTTCCCCATGTCGTAGGTACTC
+
?@B@@ABCBB7;;;4<AA@BBBBC?@@@A@
@806EN:00331:00212
ACGAGTGCGTTCCCCATGTCGTTAGGTACTC
+
=9.////677,///*44/1111,/8666199
@806EN:00331:00235
ACGAGTGCGTTCCCCATGTCGTAGGTACTC
+
@@@@99;>?@5999/9AA@BBBAA<;999A
@806EN:00336:00221
ACGAGTGCGTTCCCCATGTCGTAGGTACTC
+
48>>==@>?@599<4<AA@@@>99599999
@806EN:00336:00247
TACTGAGCTACACACACAGAAAGATTGGT
+
HBA?@ACCC:;=CCBBDDBBB<@@?<@>>
@806EN:00342:00200
TCTCTATGCGCTCCACATGTCTAAGGTA
+
BBBCCCBDBDD?@>A;<;BA???59599
@806EN:00342:00202
ACGAGTGCGTTCCCCATGTCGTAGGTACTC
+
>>>;;;@@>>5999,4?@B@BB9958999?
@806EN:00348:00220
ACGAGTGCGTTCCCCCCCCCCCCCCCCCCCCCCATGTCGTAGGTACTC
+
9;@@;99@>>;>>>>>>?>>999999999999"9:==B???B>?AAAC
@806EN:00300:00255
ACGAGTGCGTTCCCCATGTCGTAGGTACTC
+
B@<@;;9@@?5999,4B999@==>=B9998
@806EN:00301:00273
ACGAGTGCGTTCCCCATGTCGTAGGTACTC
+
BBABBBBBC;2444/9999ACCBC@EAACD
@806EN:00306:00285
ACGAGTGCGTTCCCCATGTCGTAGGTACTC
+
?@?@AA>>>@5999/99?>>====;994:;
@806EN:00306:00293
ACGAGTGCGTTCCCCATGTCGTAGGTACTC
+
@@>99444>A@CCC9@AB@@;<;A>;<<C@
@806EN:00308:00275
ACGAGTGCGTTCCCCATGTCGTAGGTACTC
+
9474=8999@?DCD:CECAA@B@@48999>
@806EN:00310:00253
ACGAGTGCGTTCCCCATGTCGTAGGTACTC
+
AA@C@;99>>5999,4999@>944499=@@
@806EN:00313:00257
ACGAGTGCGTTCCCCATGTCGTAGGTACTC
+
B@?99111//,/88*11A==444@484494
@806EN:00313:00262
ACGAGTGCGTTCCCCATGTCGTAGGTACTC
+
=A@ABBBA??5999/9A@BBCBBB?@@;;;
@806EN:00316:00269
ACGAGTGCGTTCCCATGTCGTAGGTACTC
+
?@>@AA489@5991449??;A<;:;@A@9
@806EN:00318:00262
ACGAGTGCGTTCCCCATGTCGTAGGTACTC
+
@@?@@>>>995999,4;A?ACC?@=?@@@9
@806EN:00322:00282
ACGAGTGCGTTCCCCATGTCGTAGGTACTC
+
>A?@@@<;9A=AAB7ABB<<<A@@589998
@806EN:00327:00254
ACGAGTGCGTTCCCCATGTCGTAGGTACTC
+
9;;;99>@@@6211+1111?219@=;9;@>
@806EN:00338:00262
ACGAGTGCGTTCCCCATGTCGTAGGTACTC
+
AB>@ABCA?C2444/9BB@AAA@>=?@@@@
@806EN:00341:00283
ACGAGTGCGTTCCCATGTCGTAGGTACTC
+
9>8444444;244-499;<;<11,.////
@806EN:00344:00274
TCTCTATGCGCTCCACATGTCTAAGGT
+
@AABBDFCCF@??>ABBBBBBBB?A=A
@806EN:00302:00348
ACGAGTGCGTTCCCCATGTCGTAGGTACTC
+
9;?@@BCBBC?BBA9BACEBCBBB?@A@A@
@806EN:00312:00307
ACGAGTGCGTTCCCCATGTCGTAGGTACTC
+
=B>9;<CB@@5999/9@@ACCCBD>BAAAA
@806EN:00312:00331
ACGAGTGCGTTCCCCATGGTCGTAGGTACTC
+
>@>BBBBA==;@==6@BB@CBFBBB??@@@>
@806EN:00319:00326
TAGTATCAGCCTCCGCCATGACGAAGGTATTCC
+
4944949///,//,/77=>@CBBD5959=>595
@806EN:00320:00328
ACGAGTGCGTTCCCATGTCGTAGGTACTC
+
:;89994:88244-449>9=?B?=@@<99
@806EN:00321:00333
ACGAGTGCGTTCCCCATGTCGTAGGTACTC
+
??A?@ABBBB=AAA9ABCBBBBBF=?@<;9
@806EN:00324:00317
AGCACTGTAGCTCGTCACTAGTTGAC
+
999449;8;<11////44/677,///
@806EN:00325:00348
ACGAGTGCGTTCCCCATGTCGTAGGTACTC
+
443444444;6999/9444494//,/////
@806EN:00330:00301
ACGAGTGCGTTCCCCATGTCGTAGGTACTC
+
>?>;;;@@ACCEDN9=>CCCCCCC=;<<@@
@806EN:00331:00306
ACGAGTGCGTTCCCCATGTCGTAGGTACTC
+
?@944948892444,49=?A<<;B?>?<<<
@806EN:00331:00319
TGATACGTCTCCTTCCTTAGTTACTTCAGT
+
449444444442424242344244424444
@806EN:00333:00307
AACGAGTGCGTTCCCCATGTCGTAGGTACTC
+
/,,,,,//11;;CCC9A<<<<<<?A@C=<<@
@806EN:00334:00305
ACGAGTGCGTTCCCCATGTCGTAGGTACTC
+
>@@@@A>>>>5999-9999BCCCC@BBBBC
@806EN:00336:00346
ACGAGTGCGTTCCCCATGTCGTAGGTAC
+
1/>11984989=@C:C=<<DB@>@>>94
@806EN:00336:00347
ACGAGTGCGTTCCCCATGTCGTAGGTACTC
+
89898>8=8>;?@@4@>>>@<94;944444
@806EN:00337:00302
ACGAGTGCGTTCCCCATTGTCGTAGGTACTC
+
847844449=<===24424444999<???@?
@806EN:00347:00341
ACAAGTGCGTTCCCCATGTCGTAGGTACTC
+
49@;>>@>>@5;9;4<ABBCCCCC@:<<AB
@806EN:00348:00333
GACGAGTGCGTTCCCCATGTCGTAGGTACTC
+
@BBAA99;AA@>AAB9BCGCC;:;C=@@ACA
@806EN:00305:00376
ACGAGTGCGTTCCCCATGTCGTAGGTACTC
+
8>>;;99BBC@CCC:CCCBBCCB?>B@<;;
@806EN:00306:00362
ACGAGTGCGTTCCCCATGTCGTAGGTACTC
+
9<@@@@A@>>5999/9>>>BCDBB>AAAAB
@806EN:00307:00386
ACGAGTGCGTTCCCCATGTCGTAGGTACTC
+
4=?@AB;99A6999,9999@AAAAACCBBB
@806EN:00310:00389
ACGAGTGCGTTCCCCATGTCGTAGGTACTC
+
9=>>?>>8442944,49::=??CD>@A<<<
@806EN:00310:00394
ACGAGTGCGTTCCCCATGTCGTAGGTACTC
+
8>AA@@>>>>5999/9BA@AAB;;5;<<<@
@806EN:00315:00351
ACGAGTGCGTTCCCCATGTCGTAGGTACTC
+
8@@@;;<@@@5999/9@ADCCCCCBCCCCC
@806EN:00321:00370
ACGAGTGCGTTCCCCATGTCGTAGGTACTC
+
;AA;;;=>=@5999-9@ABBCCBB?<==CB
@806EN:00321:00381
ACGAGTGCGTTCCCCATGTCGTAGGTACTC
+
9;B@@AACCC?CCC9AAA@ACCBB>;<999
@806EN:00333:00368
ACGAGTGCGTTCCCCATGTCGTAGGTACTC
+
?BBC@AAAAAADGGBADAA=<9AB>;<;A@
@806EN:00334:00396
CGAGTGCGTTCCCCATGTCGTAGGTACTC
+
@BCCCBC;:8<CB4BCC<9;>@@<A;<;;
@806EN:00344:00372
TGATACGTCTCCTTCCTTAGTTACTTCAG
+
999>9444:89892424:9::24442444
@806EN:00347:00358
ACGAGTGCGTTCCCCTGTCGTAGGTACTC
+
@?>A??@@@@5999,9?@?9A@@=@<;;A
@806EN:00300:00445
TCTCTATGCGCTCCACATGTCTAAGGTA
+
@ACDCDCDBCBBC?CDCBB@@<969=>>
@806EN:00301:00409
ACGAGTGCGTTCCCCATGTCGTAGGTACTC
+
?@>@?@999>5999,9@>>>AB@A=@BBBB
@806EN:00301:00414
ACGAGTGCGTTCCCCATGTCGTAGGTACTC
+
9<C@@ABB@C5999/999<ABBBD@BCCCC
@806EN:00301:00431
ACGAGTGCGTTCCCCATGTCGTAGGTACTC
+
CCAAAA@:>>5999/9@BCDFDCC99;BBB
@806EN:00303:00417
ACGTGTGCGTTCCCCATGTCGTAGGTACTC
+
=@;::<BB@@=@@@6@AABBCCBB@@AABC
@806EN:00303:00432
ACGAGTGCGTTCCCCATGTCGTAGGTACTC
+
?BBB?@@B?>6999/9ADACBCBB@BBBCB
@806EN:00304:00429
ACGAGTGCGTTCCCCATGTCGTAGGTACTC
+
9;A?@@@@@@5999/9BABCCCCC=@ABBB
@806EN:00305:00415
ACGAGTGCGTTCCCCATGTCGTAGGTACTC
+
:;?;;<BBA@8<<<4<>@@BA@>@589999
@806EN:00305:00431
ACGAGTGCGTTCCCCATGTCGTAGGTACTC
+
>>899>?9442999,4::999998589>>=
@806EN:00312:00419
ACGAGTGCGTTCCCCATGTCGTAGGTACTC
+
@BACCB;:9>6999/9999A999949=9=>
@806EN:00313:00404
ACGAGTGCGTTCCCCATGTCGTAGGTACTC
+
=@@BBBBBCDBCCC:CCDDCCA?@=@@;<9
@806EN:00315:00444
TCTCTATGCGCTCCACATGTCTAAGGTA
+
94444444/6///,/6684994:89244
@806EN:00316:00427
ACGAGTGCGTTCCCCATGTCGTAGGTACTC
+
BBA:9;A@@?5999/9?@@BBBCDBBBBCC
@806EN:00316:00449
ACGAGTGCGTTCCCCATGTCGTAGGTACTC
+
9@@@;<9@A@5999,9@@ACCEEN?BBBCC
@806EN:00318:00400
ACGAGTGCGTTCCCCATGTCGTAGGTACTC
+
;<A<<;AAAA6999,449>>=>=B>AAAAB
@806EN:00318:00432
ACGAGTGCGTTCCCCATGTCGTAGGTACTC
+
>ABA@@=;9@;>>>4@9<<BAA@@=@AAA@
@806EN:00318:00445
ACGAGTGCGTTCCCCATGTCGTAGGTACTC
+
4;>>@@999?5999/<AAB@>>99599=>9
@806EN:00319:00441
AACGAGTGCGTTCCCCATGTCGTAGGTACT
+
1,/6//4488424;;,4:9111/11,.//,
@806EN:00320:00409
TACTGAGCTACACACACAGAAAGATTGGTG
+
CB<<=GB>?>111;1/4:999584424743
@806EN:00320:00424
ACGAGTGCGTTCCCCATGCGTAGGTACTC
+
9:>:49>>>>599;,;BBAAABB@BAAAB
@806EN:00322:00426
ACGAGTGCGTTCCCATGTCTAG
+
49;9999999511,////664.
@806EN:00325:00409
ACGAGTGCGTTCCCCATGTCGTAGGTACTC
+
AABBBBAA@A=@@@6@@AACCCCC;;<=B@
@806EN:00326:00409
ACGAGTGCGTTCCCCATGTCGTAGGTACTC
+
9<B@AACBBB=@@@6@??;:<CBB?BBAAA
@806EN:00327:00414
ACGAGTGCGTTCCCTATGTCGTAGTACTC
+
:974444///,/6+///7//1;1//////
@806EN:00327:00419
ACGAGTGCGTTCCCCATGTCGTAGGTACTC
+
=@A@9;<>>A6999/9@ABCCCCC>?A<;;
@806EN:00328:00439
ACGAGTGCGTTCCCCATGTCGTAGGTACTC
+
;@?ABC<;9>5999/99@AACA@@=<99?@
@806EN:00328:00442
ACGAGTGCCGTTCCCCATGTCGTAGGTACTC
+
1/.,28//,//,,0000///6668827949:
@806EN:00330:00449
ACGAGTGCGTTCCCCATGTCGTAGGTACTC
+
9;A@@@CB>>5999/9999BBCBBABCBCC
@806EN:00334:00413
ACGAGTGCGTTCCCCATGTCGTAGGTACTC
+
>@?@@@@>>@5999/9999AAA@D@CBBBB
@806EN:00337:00443
ACGAGTGCGTTC
+
49@9994448;>
@806EN:00338:00425
ATCAGACACGGACACAGCAGAACACAC
+
:7;A:;;<<;=@@@AABCCBB?BA??>
@806EN:00339:00429
ACGAGTGCGTTCCCCATGTCGTAGGTACTC
+
BB9::A@@@B=@@@6@>>AA;;<<@CBBEH
@806EN:00344:00443
ACGAGTGCGTTCCCCATGTCATAGGTACTC
+
94?>9999482444,4444/88==-.//1/
@806EN:00345:00437
ACGCTCGATGCCCAGGTACAGGGAG
+
BBAB??ACCDCC=CB===D;;;7;B
@806EN:00346:00427
ACGAGTGCGTCCCCATGTCGTAGGTACTC
+
?@ABB@>>=8999/9999ACCBC?BBBBB
@806EN:00346:00441
ACGAGTGCGTTCCCCATGTCGTAGGTACTC
+
A>@:;9@@AA?BCC9CC;==BAAB9<<@A9
@806EN:00348:00434
ACGAGTGCGTTCCCCATGTCGTAGGTACTC
+
993489994459>>4>C?9;9;447;=;?9
@806EN:00349:00442
ACGAGTGCCTTCCCCATGTCGTAGGTACTC
+
88>@@BDDBLBFCE:CBBBCBBA=<@A;;<
@806EN:00300:00466
AGCACTGTAGCTGTCACTAGTTACTTGTG
+
>?99949BA<<=>=@=;;;CC?A995999
@806EN:00304:00488
ACGAGTGCGTTCCCCATGTCGTAGGTACTC
+
84344/////,///*//49=>=BC@ABCCC
@806EN:00305:00453
ACGAGTGCGTTCCCCATGTCGTAGGTACTC
+
AA@?99;A@@599;4<@BCC@AAB@A;<;A
@806EN:00310:00466
ACGAGTGCGTTCCCCATGTCGTAGGTACTC
+
=:111/60,,*///*//6:68///546789
@806EN:00310:00475
GACGAGTGCGTTCCCCATGTCGTAGGTACTC
+
949;994999>5999,4?@@<<<CCDCCCCB
@806EN:00311:00457
ACGAGTGCGTTCCCCATGTCGTAGGTACTC
+
B?>@?BA>?@5999/9??>ACCCC@BBAA@
@806EN:00311:00461
TGATACGTCTCCCTTCCTTAGTTACTTGCAGT
+
44=844444///+/,/,/546026//,/////
@806EN:00311:00499
TGATACGTCTCCTTCCACTTCAGTGC
+
=@:9;<=CCCC@C@C?BBB@BBAAAC
@806EN:00313:00492
ACGAGTGCGTTCCCATGTCGTAGGTATC
+
@98//,,,,,*,,*,///6////,/6;;
@806EN:00314:00478
CGTGTCTCTAGGCACATGGATTTGTGTAGA
+
<<BCCAABGCB>A@<999<99904::4444
@806EN:00318:00465
ACGAGTGCGTTCCCCATGTCTAGGTACTC
+
940<//////,///*4444444;<;99/6
@806EN:00318:00492
ACGAGTGCGTTCCCCATGTCGTAGGTACTC
+
BBBBCB>;::2944/9@@@BHHBB>?:;;B
@806EN:00321:00496
ACGAGTGCGTTCCCCATGTCGTAGGTACTC
+
?A?BBB;99D6999,999999984<9991/
@806EN:00322:00451
ACGAGTGCGTTCCCCATGTCGTA
+
4989>>84442444,444/////
@806EN:00328:00464
TCTCTATGCGCTCCACATGTCTAAGGTA
+
9<<@B??AB@@9<8;@CACCCDFBA>AD
@806EN:00330:00474
ACGAGTGCGTTCCCCATGTCGTAGGTACTC
+
>?B?@AB@>C5999/9@@ACCDCC?@ABBB
@806EN:00330:00480
ACGAGTGCGTTCCCCATGTCGTAGGTACTC
+
9989>944482444,444/6////54///4
@806EN:00330:00489
ACGAGTGCGTTCCCCATGTCGTAGGTACC
+
9;?99999497:CD:CDDBC<99>599;<
@806EN:00330:00495
ACGAGTGCGTTCCCCATGTCGTAGGTACTC
+
??ABBBBBAB7;;;4;AABBB@@@=@@ACB
@806EN:00332:00457
TACTGAGTCTACACAC
+
:4467///////4466
@806EN:00334:00464
ACGAGTGCGTTCCCCATGTCGTAGGTACTC
+
=@@AACBA@?5999/9>?@BCCCN?CBCCC
@806EN:00334:00484
ACGAGTGCGTTCCCCATGTCGTAGGTACTC
+
BBBB@A@=>@5999/999<CHCCD=>A@A@
@806EN:00337:00457
AACTGAGGTGCGTTCCCCATGTCGTAAGGTACTC
+
42444//,////878:;119@?9997579744//
@806EN:00339:00466
ACGAGTGCGTTCCCCATGTCGTAGGTACTC
+
>@B@@@A@@@5999/9??@CDCDC@CBBA@
@806EN:00339:00484
ACGAGTGCGTTCCCCATGTCGTAGGTACTC
+
49>A;;9BBB@DCC:EDCCC::<B>@A<<<
@806EN:00342:00488
AACGAGTGCGTTCCCCATGTCGTAGGTACTC
+
/,/0,,////6,///*4:9@>;988489998
@806EN:00343:00453
ACGAGTGCGTTCCCCATGTCTAGGTACTC
+
99:999@@9989@@2>999944.,.////
@806EN:00344:00494
ACGAGTGCGTTCCCCATGTCGTAGGTACTC
+
8?;>?@A@@@5999/9999;==@@>B<<=C
@806EN:00346:00454
CGTGTCTCTAGCACA
+
4444999?11/,*,,
@806EN:00346:00469
AACGAGTGCGTTCCCCATGTCGTAGGTACTC
+
1,/4//4==@A?CGE:AA@A<<99@;>?;;9
@806EN:00348:00471
TGATACGTCTCCTTCCTTAGTTACTTCAG
+
99984449111,/,/77769<;9A@=@@<
@806EN:00304:00505
ACGAGTGCGTTCCCCATGTCGTAGGTACTC
+
AB@BBBA?@>=@>>4>BCAAADDD@@;<<B
@806EN:00305:00535
TGATACGTCTCCTTCCTTAGTTACTTCA
+
;;AB<?=DCBCAC?C?B=;496;CB?BD
@806EN:00308:00504
ACGAGTGCGTTCCCATGTCGTAGGTACTC
+
9;:;99999959909@@@@984948@@94
@806EN:00310:00519
ACGAGTGCGTTCCCCATGTCGTAGGTACTC
+
;?>@>;;;>@5999/9?999A@;969==AA
@806EN:00310:00522
ACGAGTGCGTTCCCCATGTCGTAGGTACTC
+
=CC:;<@@@@@CKE:DDCBA@=>=;89999
@806EN:00310:00531
ACGAGTGCGTTCCCCATGTCGTAGGTACTC
+
@989B<9998=>@>4?>9111111,/////
@806EN:00311:00531
ACGAGTGCGTTCCCCATGTCGTAGGTACTC
+
9<C@@@CA;;2999/9>@@CCCCC@A;<;A
@806EN:00311:00539
ACGAGTGCGTTCCCCATGTCGTAGGTACTC
+
@ABAABBBCC5999/9ABBABBAA<@A@AC
@806EN:00312:00513
ACGAGTGCGTTCCCCATGTCGTAGGTACTC
+
BBB??@;99@5999/9@ABCDCBB@@;<;9
@806EN:00313:00536
ACGAGTGCGTTCCCCATGTCGTAGGTACTC
+
9;;A@>>>>>5999/9999ABCBB?B=<<=
@806EN:00315:00503
ACGAGTGCGTTCCCCATGTCGTAGGTACTC
+
443444>=8;5999,4949===@A=@@=@=
@806EN:00316:00505
ACGAGTGCGTTCCCCATGTCGTAGGTACTC
+
9<B<<<CB@C5999/9??@BCCDC@@AAA@
@806EN:00316:00508
ACGAGTGCGTTCCCATGTCGTAGGTACTC
+
94.611/88;,11,4449<111:,.///6
@806EN:00317:00515
TGATACGTCTCCTTCCTTAGTTACTTCA
+
CABB@??A==9;==@?CCBBB?AA@@BB
@806EN:00319:00541
ACGAGTGCGTTCCCCATGTCGTAGGTACTC
+
B@?@;;9>>A6999/9@@@AAB;;88>>?9
@806EN:00319:00544
TGATACGTCTCCTTCCTTAGTTACTTCA
+
/99?4;9B999596924:344;=AA>@A
@806EN:00323:00504
ACGAGTGCGTTCCCCATGTCGTAGGTACTC
+
49>>9949>>6999,9BBCCC=;;>A@@AG
@806EN:00326:00503
ACGAGTGCGTTCCCCATGTCGTAGGTACTC
+
AA>B@A@??@5999/9??>C=<;B>A<==C
@806EN:00330:00521
ACGCTCGACATGCCCAGGTACAGGA
+
A<:;BBBECDECCC@CC@DBCGG:=
@806EN:00330:00523
ATCAGACACGGACACAGCAGAACACACAGA
+
>;;8>@;494;==9=??444;244444,,,
@806EN:00331:00509
ACGAGTGCGTTCCCCATGTCGTAGGTACTC
+
?BA@@>>>>>5999,999<CCDCEAC>=>A
@806EN:00335:00508
ACGAGTGCGTTCCCCATGTCGTAGGTACTC
+
BBB::<B@@@5999/9>>@BCCBB?B;<;C
@806EN:00345:00533
ACGAGGTGCGTTCCCCATGTCGTAGGTACTC
+
<2,,,*,0,//,444,4999867//,01///
@806EN:00346:00502
ATGAGTGCGTTCCCCATGTCGTAGGTACTC
+
98@99948442499249499999>;>=>@@
@806EN:00348:00509
ACGAGTGCGTTCCCCATGTCGTAGGTACTC
+
ACBCAA@A@@5999/9ABBDCCCB?BC==<
@806EN:00349:00536
ACGAGTGCGTTCCCCATGTCGTAGGTACTC
+
BBABDCBCCA=>=>8@ABBCCC@@<?;<;@
@806EN:00300:00555
ACGAGTGCGTTCCCCCATGTCGTAGGT
+
@@;;9D999959999+4444444/222
@806EN:00301:00562
ACCGAGTGCGTTCCCCATGTCGTAGGTACTC
+
@A@CDBBBCCB@CCC:C>>;CCCCC@D<=<@
@806EN:00302:00588
ACGAGTGCGTTCCCCATGTCGTAGGTACTC
+
9989998944;>>>4>99;;<BBB>BA<><
@806EN:00304:00595
ACGAGTGCGTTCCCCATGTCGTAGGTACTC
+
89789;B9895999-9999B<;9A<@99<@
@806EN:00311:00575
ACGAGTGCGTTCCCCATGTCGTAGGTACTC
+
49?A@@GBBC7;94/9AAABCBBA=@AAAB
@806EN:00312:00563
ACGAGTGCGTTCCCCATGTCGTAGGTACTC
+
9>3;;;9@?A599<4<BCCCBCBC@??A@@
@806EN:00312:00571
ACGAGTGCGTTCCCCATGTCGTAGGTACTC
+
9;@BBBB=>:5444/9F@ACCCCC?B;<<C
@806EN:00312:00594
ACGAGTGCGTTCCCCATGTCGTAGGTACTC
+
4489@A?=>>5999/99999@>>>68999>
@806EN:00312:00599
ACGAGTGCGTTCCCCATGTCGTAGGTACTTC
+
//3444994=899=4>BA999911:1111,/
@806EN:00318:00566
ACGAGTGCGTTCCCCATGTCGTAGGTACTC
+
BBBBAA=:>?5999-9@AA?@@?>489>>A
@806EN:00326:00593
AACGAGTGCGTTCCCCCATGTCTA
+
9243444994;9@>@9/98////,
@806EN:00329:00557
ACGAGTGCGTTCCCCATGTCGTAGGTACTC
+
8=789988445999,4449;CCDHBAA@99
@806EN:00329:00586
ACGAGTGCGTTCCCCATGTCGTAGGTACTC
+
>@BA@A@A@C5999/9A@BCCCCC@??@AB
@806EN:00330:00554
ACGAGTGCGTTCCCCATGTCGTAGGTACTC
+
=?C:99<A;<?<HHACBBCBCA@@?:;<;9
@806EN:00334:00558
ACGAGTGCGTTCCCCATGTCGTAGGTACTC
+
ABBB@?@???5999/9>?@CCHBB>>@@A@
@806EN:00339:00550
ACGAGTGCCGTTCCCCATGTCGTAGGTACTC
+
94.,,,,,*,,22286;:4499444244449
@806EN:00340:00553
ACGAGTGCGTTCCCCATGTCGTAGGTACTC
+
=B;:;<A@@@5999/9??>D<<;@>@A@@>
@806EN:00343:00571
ACGAGTGCGTTCCCCCCCCATGTCGTAGGTACTC
+
AAAAAABBBB@BBBBBBB%BBFAA@BBF8;=AGA
@806EN:00345:00592
ACGAGTGCGTTCCCCATGTCGTAGGTACTC
+
=C<@@BBBCC5444/9999AAA@C@BBBBB
@806EN:00346:00558
TCTCTATGCGCTCCACATGTCTAAGGTA
+
AGCCCDDDCAAAC@A9999991-+,*,,
@806EN:00347:00596
ACGAGTGCGTTCCCCATGTCGTAGGTACTC
+
=?B:;;=B@A=ABB4=<91<<11/56//14
@806EN:00301:00638
ACGAGTGCGTTCCCCATGTCGTAGGTACTC
+
?B>:9;A@995999/9>@@BCCBB@C;=?C
@806EN:00302:00638
ACGAGTGCGTTCCCCATGTCGTAGGTACTC
+
9489949;>?>A@@7@;<;>>>9958???B
@806EN:00303:00602
ACGAGTGCGTTCCCCATGTCGTAGGTACTC
+
:;?;;;BAAB=@>>4999B@<<<CACECCC
@806EN:00304:00606
ACGAGTGCGTTCCCCATGTCGTAGGTACTC
+
99@999999@5999-9>>?@AA@A=?CAAA
@806EN:00305:00630
ACGAGTGCGTTCCATGTCGTAGGTACTC
+
//899=<=<>-1-/6:>@@<11-11/16
@806EN:00308:00609
TACTGAGCTACACACACAGAAAGATTGGT
+
AACCBBBEBB=@BA;99D9991948249?
@806EN:00314:00616
AGCACTGTAACTGTCACTAGTTACTTGT
+
@CC@=9>9924488=BBCB::8;BB7;;
@806EN:00319:00626
ACGAGTGCGTTCCCCATGTCGTAGGTACTC
+
?@:<=<<9@@5999/9999BEDCC@AAABB
@806EN:00326:00638
ACGAGTGCGTTCCCCATGTCGTAGGTACTC
+
ABBB??@?>>5999/9BBCCAAAC<@;<<B
@806EN:00328:00618
ACGAGTGCGTTCCCCCCCATGTCGTAGGTACTC
+
BBBBBBBBBB;=99999'>>@@CAAAC>@A<<<
@806EN:00331:00610
ACGAGTGCGTTCCCCATGTCGTAGGTACTC
+
AAB??@@>@@5999/9EA@BCCBB>@@AAC
@806EN:00333:00636
TAGTATCAGCCTCGCCATGACGAAGGTATTCC
+
499999;999<>>>@=@@>?>99595999:A5
@806EN:00336:00620
ACGGAGTGCGTTCCCCATGTCGTAGGTACTC
+
/10,/////;A<CCC:DDAACCBA?<@;;<<
@806EN:00336:00627
ACGAGTGCGTTCCCCATGTCGAGGTACTC
+
9;A@@@AA>92999/9@@@ACBB>BCCBB
@806EN:00336:00628
ACGAGTTGCGTTCCCCCCCCCCTATGTCGTAGGT
+
947881,////,/:;;;:;?;"//,//,,,**)*
@806EN:00340:00635
ACGAGTGCGTTCCCATGTCGTAGGTACTC
+
498999484=59904;;;49944<===BB
@806EN:00342:00627
ACGAGTGCGTTCCCCATGTCGTAGGTACTC
+
49>@@;;;AC>BBB7A<<<B<<9><99999
@806EN:00344:00649
ACGAGTGCGTTCCCCATGTCGTAGGTACTC
+
44:1///0,,*,22*/1699494>;894>=
@806EN:00348:00645
ACGAGTGCGTTCCCATGTCGTAGGTACTC
+
==;>=9999>5991444449944549998
@806EN:00302:00655
ACGAGTGCGTTCCCCATGTCGTAGGTACTC
+
BBBBBB99;@599;4<BBCHCCEC:9;A@B
@806EN:00302:00666
ACGAGTGCGTTCCCCATGTCGTAGGTACTC
+
4478>@BBCC@CIC>C:>;B;;;;:;AAAC
@806EN:00302:00679
TACTGAGCTACACACACAGAAAGATTGGT
+
B@ABBBCBBBBBBA?=A@@<<6<11,1;;
@806EN:00304:00687
TGATACGTCTCCTTCCTTAGTTACTTCA
+
44;89;<C;;<=@=@<><>9969>><><
@806EN:00304:00695
ACGAGTGCGTTCCCCATGTCGTAGGTACTC
+
:;AFF>949><>>>4>?A@AAAAA?A@@@>
@806EN:00306:00659
ACGAGTGCGTTCCCCATGTCGTAGGTACTC
+
4;BB;;<BBB@CGG9BBBDCDCCC@CCCCC
@806EN:00306:00696
ACGAGTGCGTTCCCCATGTCGTAGGTACTC
+
9;ABBAAA>>=@==4>9;;@A@AB>@<=<B
@806EN:00307:00692
ACGAGTGCGTTCCCCATGTCGTAGGTACTC
+
;;@A@@?@9959AA4EDBCFCCDC@CAAAA
@806EN:00312:00660
ACGAGTGCGTTCCCCATGTCCGTAGGTACTC
+
=@A?9;<A@@>CBC:DDCC>?<1/1,11111
@806EN:00320:00689
ACGAGTGCGTTCC
+
9;@CCCB>;;244
@806EN:00322:00685
ACGAGTGCGTTCCCCATGTCGTAGGTACTC
+
49BC@>>@882999/9?@@CCGDC@BEB@A
@806EN:00325:00674
ACGAGTGCGTTCCCCATGTCGTAGGTACTC
+
@C@@AC@>>@5999-999@@?>@@=AAA@B
@806EN:00328:00672
ACGAGTGGTTCCCCATGTCGTAGGTACTC
+
4889444242444,4::>@AAA@=@ABBB
@806EN:00339:00662
ACGAGTGCGTTCCCCATGTCGTAGGTACTC
+
:;@;<;ABBB=A@@6@BBBCAAACBCAAAB
@806EN:00341:00668
TGATACGTCTCCTCTTAGTTACTCG
+
981;1//70//,///,./6,/////
@806EN:00349:00681
ACTAGCGTTCCCCCCCCCCCCCCATATGT
+
,,,,,44/,/:::;;;;;;:88",,,*0,
@806EN:00300:00738
ACGAGTGCGTTCCCCATGTCGTAGGTACTC
+
9;@<<;B@>>5999/9?@ACCCBC>B;<<@
@806EN:00301:00739
ACGAGTGCTTCCCCCCCC
+
9<?>>;11.,////////
@806EN:00301:00745
ATAGCGTCCGTACTATGTCT
+
47444444:494998/////
@806EN:00302:00743
ACGAGTGCGTTCCCCATGTCGTAGGTACTC
+
94>>AACBBB>B==7A;<;DCBAAAC===B
@806EN:00305:00718
ACGAGTGCGTTCCCCATGTCGTAGGTACTC
+
443;99444824;;,44944444;9;9998
@806EN:00305:00725
ACGAGTGCGTTCCCCATGTCGTAGGT
+
//749489495444,44///,,*00*
@806EN:00306:00748
ATATCGCGAGGGTATGGAAGACTCTATAG
+
9:;;<BBBBCHBE>><?B?@A;;:>?@?<
@806EN:00311:00742
TACTGAGCTACCACACACAGAAAGATTGGTG
+
881////44442/61//82222*///,/,43
@806EN:00312:00703
ACGAGTGCGTTCCCCATGTCGTAGGTACTC
+
9<AAA@A>>>5999/9@@AACBA@69;@@A
@806EN:00313:00740
ACGAGTGCGTTCCCCATGTCGTAGGTACTC
+
1/.//4484=;@DC9GD>=CCB9;9<<99>
@806EN:00320:00704
ACGAGTGCGTTCCCCATGTCGTAGGTACTC
+
44?@=BAA?@5999/9@>@@@>@@<@@BBB
@806EN:00320:00714
ACGAGTGCGTTCCCCATGTCGTAGGTACTC
+
1/01/:@<<=,111+1//9=99499=9499
@806EN:00322:00724
TAGTATCAGCCTCCGCCATGACGAAGGTAAT
+
///6944449244649<A;//6//,/,//,/
@806EN:00323:00708
ACGAGTGCGTTCCCCATGTCGTAGGTACTC
+
8:0111////,///*49=6888//,/////
@806EN:00323:00710
ACGAGTGCGTTCCC
+
118//4@?;;59AA
@806EN:00324:00741
ACGAGTGCGTTCCCCATGTCGTAGGTACTC
+
9<@;;9?>995999/99<<CCBBC@BBBBC
@806EN:00332:00725
ACGAGTGCGTTCCCCATGTCGTAGGTACTC
+
=@@BBBBBC;2444/9??@BBBCE@CBBBC
@806EN:00333:00702
TGATACGTCTCCTTCCTTAGTTACTTCAG
+
;44994>>@CE@B@B24289959>;:;=1
@806EN:00336:00745
ACGAGTGCCATGTCGTAGGTACTC
+
?@A?@@A@=AEEDCCDCC?AAABA
@806EN:00342:00746
ACGAGTGCGTTCCCCCCCCATGTCGTAGGTACTC
+
9478=499?@69999999$9??>AAAAA<AA<<9
@806EN:00300:00769
ACGAGTGCGTTCCCCATGTCGTAGGACTC
+
9<?@>CA;;<>AAA9BDCCCCCBBABBBB
@806EN:00305:00761
ACGAGTGCGTTCCCCATGTCGTAGGTACTC
+
>8<849444;2999,4:B@;<9?>9>?994
@806EN:00306:00790
ACGAGTGCGTTCCCCATGTCGTAGGTACTC
+
9<BCBCBABB@CDC9ABBEECC@@=@AABB
@806EN:00311:00769
ACGAGTGCGTTCCCCATGTCGTAGGTACTC
+
89?@@A@@BB?BCB8A<<;@AABB=@@BA@
@806EN:00313:00763
ACGAGTGCGTTCCCCATGTCGTAGGTACTC
+
@@BBBBBABB>BDCAC<<;CCCCC@CC<<<
@806EN:00314:00775
ACGCGTGCGTACCCATGCTCGTAGTACAGTC
+
11-,,,,,,///8594444444444498444
@806EN:00315:00791
AACGAAGTGCGTTCCCCATGTCCGTAGGTACTC
+
-*,,,*,//6999==@6?ABA@=@C>><?999>
@806EN:00329:00788
ACGAGTGCGTTCCCCATGTCGTAGGTACTC
+
:9AAAA;:;@>A@A9AFEDCFCCC:;<999
@806EN:00329:00796
ACGAGGCGTTCCCCATGTCGTAG
+
,,.//,4442444,44449944/
@806EN:00335:00787
ACGAGTGCGTTCCCCATGTCGTAGGTAACTC
+
>>>99949;@?CBC7=;;9>/1/65//,///
@806EN:00338:00786
ACGAGTGCGTTCCCCATGTCGTAGGTACTC
+
11>>;CBA?=89994=999BABBB@BC@AA
@806EN:00339:00798
ACGAGTGCGTTCCCCATGTCGTAGGTACTC
+
9<<AAAB;<<@CCC9<=CCCCCDCABCCCC
@806EN:00342:00750
ATCAGACACGGACACAGCAGAACACAC
+
9;@B@A@BBGAACCCCBDCA@=?@999
@806EN:00342:00787
ACGAGTGCGTTCCCCATGTCGTAGGTACTC
+
1/66/4=DDC@BBB:CDBAADCB@<?;;;9
@806EN:00343:00775
ACGAGTGCGTTCCCATGTCGTTAGGTACTCG
+
>@@BBC;99@59914;;;49924;2//////
@806EN:00343:00794
ACGAGTGCGTTCCCCATGTCGTAGGTACTC
+
99CCCC@>@@5999/9A@AABBFD@CBAAA
@806EN:00347:00769
ACGAGTGCGTTCCCCATGTCGTAGGTACTC
+
9:@BBC@?@C=@@@8@CCCCCCBB?B@AAB
@806EN:00348:00780
ACGAGTGCGTTCCCCATGTCGTAGGTACTC
+
:<CFCC99;A>A@A7AAAABCBAB?B<<<B
@806EN:00349:00755
ACGAGTGCGTTCCCCATGTCGTAGGTACTC
+
94?@==BBBC@CDC9BDCBCA@AB@@AACC
@806EN:00302:00838
ACGAGTGCGTTCCCCATGTCGTAGGTACTC
+
898844==?C@CDC:CDCCBB=??489999
@806EN:00303:00806
ACGAGTGCGTTCCCCATGTCGTAGGTACTC
+
9<FECCC>;;2444-9999ABBBC?C<<<@
@806EN:00305:00811
ACGAGTGCGTTCCCCATGTCGTAGGTACTC
+
9;A@@@AA@?6999/9?>>BBAAC=;<=AA
@806EN:00309:00806
ACGAGTGCGTTCCCCATGTCGTAGGTACTC
+
=>7;;<A@@?5999/9??>ACDCC?B<<<B
@806EN:00309:00848
ACGAAGTGCGTTCCCCATGTCGTAGGTACTC
+
//./,/444445444,4;87-,,,,*,,,/4
@806EN:00310:00822
ACGAGTGCGTTCCCCATGTCGTAGGTACTC
+
9<CBBC@?992999,9999ACCAC=@<<<B
@806EN:00312:00832
TCACTAGCGTTCCCATGTCTAAGGTACTG
+
*****,794469>:ABBBB>@=?=>>>;4
@806EN:00315:00828
ACGAGTGCGTTCCCCATGTCGTAGGTACTC
+
9<CCCB=:::2444,9@@@BCCBB>=;;;A
@806EN:00319:00806
ACGAGTGCGTTCCCCATGTCGTAGGTACTC
+
9;;;;9@>>>;>>>4;<BCAA@AA899>>9
@806EN:00319:00849
ACGAGTGCGTTCCCCATGTCGTAGGTACTC
+
1/.,,//11::::?11::==/11<,11/44
@806EN:00321:00813
ACGAGTGCGTTCCCCCCC
+
49>991/8/1,///////
@806EN:00324:00835
ACGAGTGCGTTCCCCATGTCGTAGGTACTC
+
49??;9;F>>;@@>4@AAACCBBB7:;<;<
@806EN:00325:00820
ACGAGTGCGTTCCCCATGTCGTAGGTACTC
+
?@?AA@==>@5999/9AAAA?@?>599999
@806EN:00326:00838
ACGAGTGCGTTCCCCATGTCGTAGGTACTC
+
9<CBBB?=@>5999/<A@ACCBAB=@A@AC
@806EN:00327:00802
ACGAGTGCGTTCCCCATGTCGTAGGTACTC
+
@@@BBBBBCC@CCC:CAAACAAAC?BB<;9
@806EN:00327:00826
ACGAGTGCGTTCCCCATGTCGTAGGTACTC
+
9<CBBA@>=85999/9ABBBCCBC?99<@A
@806EN:00328:00828
ACGAGTGTTCCCCATGTCGTAGGTACTC
+
1/46/4492444,499>9999>294444
@806EN:00331:00821
ACGAGTGCGTTCCCCATGTCGTAGGTACTC
+
=??CCCBB;;2444/99@BCFDCB?@AABB
@806EN:00332:00843
ACGAGTGCGTTCCCCATGTCGTAGGTACTC
+
>?>AA@?9995999-9???@B>;>7;9=9=
@806EN:00333:00835
ACGAGTGCGTTCCCCATGTCGTAGGTACTC
+
94898>@@@A5999,4449C=@@@>>>?>9
@806EN:00334:00844
ACGAGTGCGTTCCCCCATGTCGTAGGTACT
+
94>@@>=>>=59999-9?996,,,,*,,,,
@806EN:00335:00824
ACGAGTGCGTTCCCCATGTCGTAGGTACTC
+
//.888>?@@@CDC9AAAAABA;;7;<A>>
@806EN:00338:00825
ACGAGTGCGTTCCCCATGTCGTAGGTACTC
+
:@A;:<BA@@=@@@6@BBBCCCBB=@@@AB
@806EN:00338:00848
ATCAGACACGGACACAGCAGAACACAC
+
=;@@@@@@A@>@@@@AAACCCBCDBB@
@806EN:00341:00817
ACGAGTGCGTTCCCCATGTCGTAGGTACTC
+
:;?@@AC@@?2444/9AA@CCCCC?;;>DD
@806EN:00342:00828
ACGAGTGCGTCCCATGTGTAGGTACTC
+
1/.//22211/861/494444249944
@806EN:00343:00807
ACGAGTGCGTTCCCCATGTCGTAGGTACTC
+
@ABBBBA?=;2444/9@?@@BBA?8;<999
@806EN:00344:00820
ACGAGTGCGTTCCCCATGTCGTAGGTACTC
+
49?;91>>11,1880=DCBBA@>>499@@>
@806EN:00347:00805
ACGAGTGCGTTCCCCATGTCGTAGGTACTC
+
=?@@;;;@A@59994<A@@CA<<<;<<CDC
@806EN:00300:00878
ACGAGTGCGTTCCCCATGTCGTAGGTACTC
+
@A;@BB@A@@5999/9999>>>>@=@AAAE
@806EN:00309:00869
ACGAGTGCGTTCCCCATGTCGTAGGTACTC
+
9;8;AABBBCACCC9C;;;BBA@A>;;<A@
@806EN:00311:00895
ACGAGTGCGTTCCCCATGTCGTAGGACTC
+
?>799988;B>CBB9GCCDCCCCC@CCCC
@806EN:00312:00875
ACGAGTGCGTTCCCCATGTCGTAGGTACTC
+
>@C9;<ABBB?CCC7CB@?@AB@B=@AAAA
@806EN:00313:00881
ACGAGTGCGTTCCCCATGTCGTAGGTACTC
+
99344444482444,449;;:>>><?AACB
@806EN:00314:00895
ACGAGTGCGTTCCCCATGTCGTAGGTACTC
+
9/;11//6//,444,4:B@BAAACEFBBBC
@806EN:00315:00878
ACGAGGTGCGTTCCCCATGTCGTAGGTACTC
+
9/7//,////8,444,4::449=4424994=
@806EN:00320:00890
ACGAGTGCGTTCCCCATGTCGTAGGTACTC
+
@@?>=@;;9@<AAD7BGC@@>@>>699999
@806EN:00321:00870
AACGAGTGCGTTCCCCCATGTCGTGAGTACTC
+
82979>C;99D69999+4;822,,,,,,2,//
@806EN:00322:00893
TGATACGTCTCCTTCCTTAGTTACTTCA
+
8111////44424245958;;5;BB==@
@806EN:00324:00886
ACGAGTGCGTTCCCCATGTCGATAGTACTCT
+
1/.//944485999,4;4///////.860,/
@806EN:00326:00898
ACGAGTGCGTTCCCCATGTCGTAGGTACTC
+
9@?88;9>>>5999,4@@@BCCBB>B;;<C
@806EN:00327:00855
ACGAGTGCGTTCCCCATGTCGTAGGTACTC
+
@B?@@A<<<CACCD:DDDCAAACC@B<=<@
@806EN:00329:00898
ACGAGTGCGTTCCCCATGTCGTAGGTACTC
+
>>>@@9998@;>>@6<<=CCCCCC?BDCCC
@806EN:00331:00872
ACGAGTGCGTTCCCCATGTCGTAGGTACTC
+
94?9999:CCDDDD:<<;<AB@@?<9;;94
@806EN:00331:00881
ACGAGTGCGTTCCCCATGTCGTAGGTACTC
+
9989999949<=CC9BCECB<999599994
@806EN:00334:00895
ACGAGTGCGTTCCCCATGTCGTAGGTACTC
+
B?@@AC<;;@599<49AAA9;9==;89949
@806EN:00336:00869
ACGAGTGCGTTCCCCATGTCGTAGGTACTC
+
>@@BBBBCCD@CBC9CDDBBB@AB@CCB@@
@806EN:00336:00875
ACGAGTGCGTTCCCCATGTCGTAGTACTC
+
>>>>998>995999,4441;1,,-,,,,2
@806EN:00336:00899
ACGAGTGCGTTCCCCATGTCGTAGGTACTC
+
99899@>>>@5999,9?>>>>>995999<@
@806EN:00339:00891
ACGAGTGCGTTCCCCATGTCGTAGGTACTC
+
9;::=BBA@@<===6@CCCCCCCC@BCA@@
@806EN:00340:00888
ATCAGACACGGACACAGCAGAACACAC
+
=<>@@@@@A@;9<AAA;>=@B@@@@@@
@806EN:00341:00895
ACGAGTGCGTTCCCCATGTCGTAGGTACTC
+
=@@:;<BAAB>BBB9BAAACCCCC@CC@@@
@806EN:00342:00889
ACGAGTGCGTTCCCCATGTCGTAGGTACTC
+
@@@AA@AAAADDDC9@<<<@>@>8566/1/
@806EN:00343:00885
ACGAGTGCGTTCCCCATGTCGTAGGTACTC
+
ABA::;;99?5999-4@ABC=<<B999;>9
@806EN:00346:00895
ACGAGTGCGTTCCCCATGTCGTAGGTACTC
+
BBBBBBBBBB@EBA9AAAAB9;<A>@AA>>
@806EN:00348:00879
ACGAGTGCGTTCCCATGTCGTAGGTACTC
+
;;:@>??>995991444499944<@9994
@806EN:00302:00938
AGCACTGTAGCTGTCACTAGTTACTTGTG
+
9;AB@AACBBAA>@>>4;9:<69AB8;=B
@806EN:00304:00902
ACGAGTGCGTTCCCCATGTCGTAGGTACTC
+
49:11//688:?AA6CDD<;<@@@<9;999
@806EN:00304:00911
AACGAGTGCGTTCCCCATGTCGTAGGTACTC
+
944<99;9=@@=AAA9ACCCBB@@@>;<<D@
@806EN:00304:00920
ACGAGTGCGTTCCCCATGTCGTAGGTACTC
+
9@799948442444,44/1111/6666/44
@806EN:00310:00939
ACGAGTGCGTTCCCCATGTCGTAGGTACTC
+
>><999449==@DC:DFA@@999>284444
@806EN:00310:00946
ACGAGTGCGTTCCCCATGTCGTAGGTACTC
+
>A>99<<A@@6999/9A@@BA@@A=@@@CC
@806EN:00311:00904
ACGAGTGCGTTCCCAT
+
9938::9499244-4/
@806EN:00313:00905
ACGAGTGCGTTCCCCATGTCGTAGGTACTC
+
448>;=;CBB5<;;4<AB@@<;9@<9999>
@806EN:00313:00906
AACGAGTGCGTTCCCCATGTTCGTTAGGTA
+
9243488@@BCBBDH6AA11-111,,,*,2
@806EN:00314:00905
GACGAGTGCGTTCCCCATGTCGTAGGTACTC
+
,//3444444454;A1;=BA>>111-1//11
@806EN:00316:00911
TACTGAGCTACACACACAGAAT
+
>@A@A?B999999999////,/
@806EN:00316:00934
ACGAGTGCGTTCCCCATGTCGTAGTATC
+
B?@B@A@@@C?BBC9BB@AA999944//
@806EN:00318:00901
ATCAGACACTCGGACACAGCA
+
43334/./////,/744466/
@806EN:00321:00935
ACGAGTGCGTTCCCCATGTCGTAGGTTAACTCT
+
4/.///86//,4;;29999/66:=,1,/,,,,*
@806EN:00324:00912
ACGAGTGCGTTCCCCATGTCGTAGGTACTC
+
@98999499BCDCC7CDBBBBBEC@@@;;<
@806EN:00324:00939
ACGAGTGCGTTCCCCATGTCGTAGGTACTC
+
9;<;99=;8=5999/9@>>A@999599=>9
@806EN:00325:00938
ACGAGTGCGTTCCCC
+
1/46/444//1/880
@806EN:00326:00923
ACGAGTGCGTTCCCATGTCGTAGGTACTC
+
4;A;99>@9959914499>===@=>@B@A
@806EN:00328:00926
ACGAGTGCGTTCCCATG
+
49>>8444442//+///
@806EN:00329:00934
ACGAGTGCGTTCCCCATGTCGTAGGTACTC
+
;;B;;<BDBDCDCC9==><BBBBB?@ACBA
@806EN:00329:00939
ACGAGTGCGTTCCCCATGTCGTAGGTACTC
+
99;;BCBBB@5;99/999<BBCBC@C<<<A
@806EN:00330:00947
ACGAGTGCGTTCCCCATGTCGTAGGTACTC
+
9<BC@@@C@@;@>@6@BCCGBBBC@<<=CB
@806EN:00331:00900
ACGAGTGCGTTCCCCATGTCGTAGGTACTC
+
98889949995999,4449A998?59949=
@806EN:00331:00905
ACGAGTGCGTTCCCCATGTCGTAGGTACTC
+
8>?@>>?>995999,4449@AB>A7;<<<C
@806EN:00331:00927
ATCAGACACGGACACAGCAGAACACAC
+
=;<?>@799959>994B@99<=@>>>C
@806EN:00331:00940
ACGAGTGCGTTCCCCATGTCGTAGGTACTC
+
CCBBBBCCCC@CCC:CE@@?AABCC@AAAA
@806EN:00331:00947
ACGAGTGCGTTTCCCCCATGTCGTAGGTAACTC
+
/10////644481:8:/;1/1;6/842442499
@806EN:00333:00904
ACGAGTGCGTTCCCCATGTCGTAGGTACTC
+
//344488>@<>?>-499BBBB<95994B9
@806EN:00334:00928
ACGAGTGCGTTCCCCATGTCGTAGGTAC
+
9;BAA?@>>?AA==*,,,////442444
@806EN:00337:00948
ACGAGTGCGTTCCCCATGTCGTAGGTACTC
+
8=;@;;<A@@;@@@6@BBBBBBBB?BCCBB
@806EN:00340:00931
ACGAGTGCGTTCCCCATGTCGTAGGTACTC
+
49?>>@?9;;7<BB7BA@@@A<99?A<<=A
@806EN:00340:00933
ACGAGTGCGTTCCCCATGTCGTAGGTACTC
+
>;;;9@=>>A=@==4=9999>999244444
@806EN:00341:00932
ACGAGTGCGTTCCCCATGTCGTAGGTACTC
+
A@?BBBBAAA>BCD8A=<<CCCAA<9<<<9
@806EN:00344:00900
ACGAGTGCGTTCCCCATGTCGTAGGTACTC
+
44849A@?992999/49=>A>=<=;11/::
@806EN:00345:00938
ACGAGTGCGTTCCCATGTCGTAGGTACTCT
+
49?A8948>?59919@99=B@9964666/,
@806EN:00349:00902
ACGAGTGCGTTCCCCATGTCGTAGGTACTC
+
44894989995999,9A@A?211>-111=>
@806EN:00349:00943
ACGAGTGCGTTCCCCATGTCGTAGGTACTC
+
?BAB@BB@@>;@==4>9<<ABBAB>A@@@A
@806EN:00303:00954
ACGAGTGCGTTCCCCATGTCGTAGGTACTC
+
ABABBECCB@;===6@BBBCA@@B?@@<;;
@806EN:00303:00962
ACGAGTGCGTTCCCCATGTCGTAGGTACTC
+
49>9;9999@5999,4999ACBBB>B<<<=
@806EN:00308:00966
ACGAGTGCGTTCCCCATGTCGTAGGTACTC
+
:=;9:;@BAA>BBB7BBBDCCCBB@@?@A@
@806EN:00310:00960
ACGAGTGCGTTCCCCATGTCGTAGGTACTC
+
==<99<<AA@5<<<5<CCCDCBBB?A;;;@
@806EN:00333:00955
AGCACTGTAGCTGTCACTAGTTACTTGTGTG
+
/81///>6=@AA@@@A==<CBBB<<:<AA<8
@806EN:00336:00981
ACGAGTGCGTTCCCCATGTCGTAGGTACTC
+
49?;<<ACCB>BBB9BCCCCDEDCABAAAD
@806EN:00339:00964
ACGAGTGCGTTCCCCATGTCGTAGGTACTC
+
>><9:;;;9@@CCC9BBCBBB;9;?;;<A;
@806EN:00341:00968
AGCACTGTAGCTGTCACTATGTTACTTGTG
+
4494449449B@@=::11///656/42444
@806EN:00343:00956
ACGAGTGCGTTCCCCATGTCGTAGGTACTC
+
8;;BAAA==8===>4>9<<B<=<B?C>==C
@806EN:00344:00969
ACGAGTGCGTTCCCCATGTCGTAGGTACTC
+
@@?@;;9@@?5999/9999ACCBD@C=??C
@806EN:00344:00970
ACGAGTGCGTTCCCCATGTCGTAGGTACTC
+
99>ABBAACC@CCC:CDCA@A;99599999
@806EN:00347:00974
ACGAGTGCGTTCCCCATGTCGTAGGTACTC
+
=@>BBCCC@;6944/9?@@CCFCC?B@;;9
@806EN:00349:00962
ACGAGTGCGTTCCCCATGTCGTAGGTACTC
+
//.//6668==>??4991111,,,*,,,/8
@806EN:00350:00015
ACGCTCGACATGCCCAGGTACAGGAGAC
+
BB?A;;<<;99;A>9@?58444424444
@806EN:00351:00012
ATCAGACACGGACACAGCAGAACACAC
+
9D:;;;;A;;7<CEDCCCCBC@CCBBB
@806EN:00360:00022
ACGAGTGCGTTCCCCATGTCGTAGGTACTC
+
:<CBBBCCGD?BBB9BBBCCCBBB@AB@@>
@806EN:00363:00013
ACGCTCGACATGCCCAGGTACAGGAGAC
+
=9;;>>99=99999-442444;;29999
@806EN:00364:00026
ACGAGTGCGTTCCCCATGTCGTAGGTACTC
+
BBBBAAB@;;2444/9?>@CCCBC>?;;;C
@806EN:00366:00010
ACGAGTGCGTTCCCCATGTCGTAGGTACTC
+
>>79;BB9995999/9@@CCEGBB>@B@AA
@806EN:00366:00024
ACGAGTGCGTTCCCCATGTCGTAGGTACTC
+
ABB?@ABB@B=@@@6@B>>B@=@>;<>>?>
@806EN:00367:00017
ACGAGTGCGTTCCCCATGTCGTAGGTACTC
+
?BBBBBB@;;2444/9999@BBAB>@<<<B
@806EN:00368:00009
ACGAGTGCGTTCCCCATGTCGTAGGTACGTC
+
BBBB99<BCDACDD9BFC<;;@66666////
@806EN:00369:00016
ACGAGTGCGTTCCCCATGTCGTAGGTACTC
+
@@?AAA<<<CCGJI9AA@>>9999989444
@806EN:00370:00017
ACGAGTGCGTTCCCCATGTCGTAGGTACTC
+
9;;DBBA@>>5999/9?>@GCCBB?BBBCF
@806EN:00374:00037
ACGAGTGCGTTCCCCATGTCGTAGGTATC
+
ABBB?@@>?@5999,44;;;=@9:24444
@806EN:00380:00035
TACTGAGCTACACACACAGAAAGATTGGT
+
BBCCBBBBCCAA99999999919984478
@806EN:00382:00024
ACGAGTGCGTTCCCCATGTCGTAGGTACTC
+
AAABA?A@==5999/9@BBFCBBC=>@AAA
@806EN:00383:00013
ACGAGTGCGTTCCCCATGTCGTAGGTACTC
+
9;A@@@@AA@<AAA/<;A@?@8842344;9
@806EN:00383:00026
ACGAGTGCGTTCCCCCATGTCGTAGGTACTC
+
BBBB??@@>>59999,9999BCCCC;:<BBB
@806EN:00388:00031
ACGAGTGCGTTCCCCATGTCGTAGGTACTC
+
9;A@@@@@@@5999-9999CAA@F=@ABBB
@806EN:00391:00028
ACGAGTGCGTTCCCCATGTCGTAGGTACTC
+
BBCBBCBA;;2444/9@@@BAA@A<@A@@@
@806EN:00391:00035
ACGAGTGCGTTCCCCATGTCGTAGGTACTC
+
44344:44442///*////6//49;7986/
@806EN:00396:00033
ACGAGTGCGTTCCCCATGTCGTAGGTACTC
+
49>:;;@@A@5999,9999BCDCD?BBBAA
@806EN:00396:00046
ACGAGTGCGTTCCCCATGTCGTAGGTACTC
+
:<BBBB<<<D@DBC5<=BA@@999589494
@806EN:00397:00032
ACGAGTGCGTTCCCCATGTCGTAGGTACTC
+
AAB?@BAF@@5999/<ABCD;;<C>=@AAB
@806EN:00398:00004
ACGAGTGCGTTCCCCATGTCGTAGGTACTC
+
C?@@BDCCBA=@@@6?@9999998234444
@806EN:00398:00048
ACGAGTGCGTTCCCCATGTCGTAAGGTACTC
+
9:B;;;999@5999,9991;7/,*,222,,/
@806EN:00350:00095
ACGAGTGCGTTCCCCATGTCGTAGGTACTC
+
??9:<<BBA@=@@@6@BBBCBBBCBBABBC
@806EN:00354:00081
ACGAGTGCGTTCCCCATGTCGTAGGTACTC
+
BBC@@BCB@@5444/9?>@CCCDC@CCCBB
@806EN:00354:00088
ACGAGTGCGTTCCCCATGTCGTAGGTACTC
+
;:39;;@ABCBCCB8BBCBBBAA@<?@;;9
@806EN:00357:00079
ACGAGTGCGTTCCCCATGTCGTAGGTACTC
+
//3444@@@?5999-9>>>>@@;;4899>4
@806EN:00358:00063
ACGAGTGCGTTCCCCATGTCGTAGGTACTC
+
9;BBBBBA@@59994<BBCCCCBC@CBBBB
@806EN:00358:00091
ACGAGTGCGTTCCCCATGTCGTAGGTACTC
+
BB99<@@>>>5999/9BCCCCCDB::;<;B
@806EN:00360:00060
ACGAGTGCGTTCCCCATGTCGTAGGTACTC
+
9<CB;;<BBB@BHD:CCCBBCBA><?;<;>
@806EN:00360:00065
ACGAGTGCGTTCCCCATGTCGTAGGTACTC
+
ABA:9<BB@C5999/9@@@@@==?=;;;<;
@806EN:00361:00092
ACGAGTGCGTTCCCCATGTCGTAGGTACTC
+
BB;99<@AAB>BBB9BCCDDBCCB???@A@
@806EN:00363:00075
ACGAGTGCGTTCCCCATGTCGTAGGTACTC
+
?@???@CCAC7;;;4<BBCBCCCCAA??@D
@806EN:00366:00082
ACGAGTGCGTTCCCCATGTCGTAGGTACTC
+
AAABBBDB@;2444/9BBCCCCCC?AC::;
@806EN:00366:00097
ACGAGTGCGTTCCCCATGTCGTAGGTACTC
+
;;?;99@A;959>@4??>9=9999949;@=
@806EN:00370:00071
GGACGAGTGCGTTCCCCATGTCGTAGGTACTC
+
8-9??>@@@A?>;@?@4@>@@A<<;A>A9999
@806EN:00375:00093
TACTGAGCTACACACACAGAAAGATTGGT
+
C9<;EDCDCABCCCDDAAAAC@BBB?B@B
@806EN:00377:00057
ACGAGTGCGTTCCCCCCCCCCCCCATGTCG
+
99>>>><;;<@AJ?>@::::;;:"//,,,,
@806EN:00384:00072
ACGAGTGCGTTCCCCATGTCGTAGGTACTC
+
=B9>113?>>;?>>5@999>>999;89494
@806EN:00386:00093
ACGAGTGCGTTCCCCATGTCGTAGGTACTC
+
=?;9;<@A@B?BBC9BCCBABBCC@9:;@>
@806EN:00394:00058
ACGAGTGCGTTCCCCATGTCGTAGGTACTC
+
>@@@@@A@>>5999/9@ABA=<=C?:9;;9
@806EN:00396:00092
ACGAGTGCGTTCCCCATGTCGTAGGTACTC
+
ABBBEEAB@B7;99/99;;CCCBCABBBBC
@806EN:00350:00100
ACGAGGTGCGTTCCCCATGTCGTAGGTACTC
+
8;;11,1/888,944,499;@CB@B8;<A<<
@806EN:00350:00128
ACGAGTGCGTTCCCCATGTCGTAGGTACTC
+
;;B@AACCCC@CCC:CB???CBCC@;<<BB
@806EN:00353:00119
ACGAGTCGTTCCCCATGTCGTAGGTACTC
+
997448888899929444444482449?>
@806EN:00353:00134
ACGAGTGCGTTCCCCATGTCGTAGGTACTC
+
98>=44999@<@EDCCDCA@@;;9;>>?>9
@806EN:00355:00113
ACGAGTGCGTTCCCCATGTCGTAGGTACTC
+
@AB99<B>>@5999/9?>@BBBDD@CAAAB
@806EN:00355:00116
ACGAGTGCGTTCCCCATGTCGTAGGTACTC
+
8A>A<<;?@@5999/9@@@BDAAD@BBAA@
@806EN:00355:00130
ACGAGTGCGTTCCCCATGTCGTAGGTACTC
+
?@BBCBBBBB79995;DBB?AAB@<=A@@@
@806EN:00357:00118
ACGAGTGCGTTCCCCATGTCGTAGGTACTC
+
9;?;998>885444,4:9>=8><>,1117;
@806EN:00360:00118
ACGAGTGCGTTCCCCATGTCGTAGGTACTC
+
?=@B@@@>?>5999/9>?@BB@@@?>>999
@806EN:00360:00136
ACGAGTGCGTTCCCCATGTCGTAGGTACTC
+
<<AAA=<<DBCDDD:E=?<CCCBDACCBBB
@806EN:00360:00146
ACGAGTGCGTTCCCCATGTCGTAGGTACTC
+
9;B;;<AA>A5999/9@BAABA>>;89999
@806EN:00363:00149
CGTGTCTCTAGGCACATGGATTTTGTGTAGAGG
+
CCCA<==BBCC>ACA989549;;,4//////,,
@806EN:00364:00121
ACGAGTGCGTTCCCCATGTCGTAGGTACTC
+
=@;9;=DCCC?CBB7<<CCDCCCCA;;=CB
@806EN:00368:00109
AGCACTGTAGCTGTCACTAGTTACTTGT
+
BAA;<<9:;ACCDDDC;;<<<:9@A?99
@806EN:00374:00115
ACGAGTGCGTTCCCCATGTCGTAGGTACTC
+
BBD??@@>>>5999/9DCBDCCEC@?:;;B
@806EN:00375:00127
ACGAGTGCGTTCCCCATGTCGTAGGTACTC
+
:;?@AADDBC@CCC:CCB@@AB@@>:;;;9
@806EN:00378:00105
ACGAGTGCGTTCCCCATGTCGTAGGTACTC
+
AB<9;;;99@;???4<<@@GC<;<>;<<BA
@806EN:00378:00129
ACGAGTGCGTTCCCCATGTCGTAGGTACTC
+
848999@@995994,4999ABB@BAB><<B
@806EN:00379:00103
TCTCTATGCCCTCCACAATGTCTAGGTACTG
+
///669>444-449:442494444924487/
@806EN:00379:00128
ACGAGTGCGTTCCCCATGTCGTAGGTACTC
+
CBB@@A;:;B=@@@6@ECBCC<;9>999<9
@806EN:00380:00145
ACGAGTGCGTTCCCCATGTCGTAGGTACTC
+
?BABBCA>>>5999/9ABAABB@@=@ABAA
@806EN:00381:00102
ACGAGTGCGTTCCCCATGTCGTAGGTACTC
+
@A?ABB;98C5999,44@BBCECC@@@@@@
@806EN:00384:00119
TCTCTATGCCGCTCCACATGT
+
DEC::611/,/669:7///60
@806EN:00384:00134
ACGAGTGCGTTCCCCATGTCGTAGGTACTC
+
8;?@@BBBEC@CDC:AAAACCCBC@:;<BB
@806EN:00394:00141
ACTAGCGTCCACATGTAGGTACTC
+
444444:442///,,,/,*,,,,/
@806EN:00395:00115
ACGAGTGCGTTCCCATGTCGTAGGTACTC
+
9@?@>;99>>544-44///////547/44
@806EN:00395:00149
ACGAGTGCGTTCCCCATGTCGTAGGTACTC
+
9<C;9<B@>@599949@ABCCCCC@AAADC
@806EN:00396:00117
ATATCGCGAGGGTATGGAAGACTCTATA
+
??>@@BBCCCCBEBAA@C@CCBBB@@?@
@806EN:00350:00184
ACGCGTTCCCCATGTCGTAGGTACTC
+
?@BCBB?BBB9BICCBBCCC@B@??B
@806EN:00357:00163
ACGAGTGCGTTC
+
9@CA<<<@AA59
@806EN:00359:00196
ACGCTCGACATGCCCAGGTACAGGAG
+
>;;;@>>><99@AA?@@<91111-1/
@806EN:00360:00159
ACGAGTGCGTTCCCCATGGTCGTAGGTACTC
+
;4??=;<<CC@ACC4<<B@D@A@A@599999
@806EN:00367:00180
ACGATGCGTTCCCCCCCCCCATGTCGTAGGTACTCATCACC
+
49BAA>9>>4999888999"9BCBACABC:;<>BA@AB<<8
@806EN:00377:00163
ACGAGTGCGTTCCCCATGTCGTAGGTACTC
+
997==@=@=>59;<7<BCDFB>==;11//1
@806EN:00383:00161
ACGAGTGCGTTCCCCATGTCGTAGGTACTC
+
=:7;;;<9;@;>>@4<<CBCDDCC?;<=;9
@806EN:00384:00164
ACGAGTGCGTTCCCCATGTCGTAGGTACTC
+
490;111;;;;>>>1<<?9994449344=9
@806EN:00386:00172
ACGAGTGCGTTCCCCATGTCGTAGGTACTC
+
49?998>=>>5999,49B@@A>AA?;<<C@
@806EN:00386:00198
ACGAGTGCGTTCCCATGTCGTAGGTACTC
+
>>@AAB>>>C59909949>9=88589999
@806EN:00388:00156
ACGAGTGCGTTCCCCATGTCGTAGGTACTC
+
AA>@@ABCCC@CCC9CAA@AA@9;8;AAAC
@806EN:00388:00157
TTAACTGAGCTACACACACAGAAAGATTGGT
+
1,1,,,,,,//4;;99999994;-9442/,/
@806EN:00389:00198
ACGAGTGCGTTCCCATGTCGTAGGTACTC
+
49>99949>?8=<7<D@>>999>599444
@806EN:00390:00186
ACGAGTGCGTTCCCCATGTCGTAGGTACTC
+
9;A;;;<;;@?BBC:CCCCBB;895899?9
@806EN:00392:00163
GACGAGTGCGTTCCCCATGTCGTAGGTACTC
+
@BA@?ABBBBC?CCC:CCCCCDCB?69;@@>
@806EN:00392:00164
ACGAGTGCGTTCCCCATGTCGTAGGTACTC
+
BBB@@A@CA@5;9;/<@AACCECC=>;;;@
@806EN:00393:00177
ACGAGTGCGTTCCCCATGTCGTAGGTACTC
+
@@>>>>?>9959@@4BAAABB=@B>;<;A:
@806EN:00393:00197
ACGAGTGCGTTCCCACTGTCGTAGGTACGTC
+
9;A;99>>9959@::4444944442444444
@806EN:00394:00197
ACGAGTGCGTTCCCCATGTCGTAGGTACTC
+
=@A:;<;@A@6999-9BAACCDBB?A@@@;
@806EN:00397:00167
ACGAGTGCGTTCCCCATGTCGTAGGTACTC
+
?@@CCB;;;@=@@A9ADCCDCA>@?:;<<C
@806EN:00399:00174
ACGAGTGCGTTCCCCATGTCGTAGGTACTC
+
:=DAA@A@@A>AAB9BAABB99482444:9
@806EN:00351:00231
ACGAGTGCGTTCCCCATGTCGTAGGTACTC
+
BBB99<B>>@5999/9?A@CDCCC@@:<;B
@806EN:00352:00210
AACGAGTGCGTTCCCATGTCGTAGGTACTC
+
1,1./////44244-4444;4444934499
@806EN:00352:00217
ACGAGTGCGTTTTCCCCCCCCCCCCCCCCCCCCCCATGTCGTAGTA
+
998999>94444,444444444444444444444"444786//,,,
@806EN:00359:00214
AACGAGGTGGCGTTTCCCCAATGTCGTAGGTACTC
+
/,/.//,4424;@;:@@@6?>B?@@A<84;=941:
@806EN:00359:00241
ACGAGTGCGTTCCCCATGTCGTAGGTACTC
+
9;BBBBBB@A7;99/9999BAAAB@B><=B
@806EN:00360:00235
ACGAGTGCGTTCCCCATGTCGTAGGTACTC
+
?B<;;<BA@?=@>>4?9;;DBA>>;>9999
@806EN:00361:00249
ACGAGTGCGTTCCCCATGTCGTAGGTACTC
+
:;:BBHA@A?5999/9@>@AC?>>,0111:
@806EN:00362:00213
ACTGAGCTTCCCCCCC
+
8444;91/,///////
@806EN:00368:00222
ACGAGTGCGTTCCCCATGTCGTAGGTACTC
+
B?;==@>9996999/<CCCFCBB@6:9<<9
@806EN:00373:00227
ACGAGGTGCGTTCCCCGATGTCGTGAGGTACTC
+
;B;;;99>;;;:<;;*//6/4444444244=?=
@806EN:00380:00204
ACGAGTGCGTTCCCATGTCGTTAGGTACTC
+
110/////49244-444494/,/65.////
@806EN:00381:00219
ACGAGTGCGTTCCCCATGTCGTAGGTACTC
+
?B9<<<CHCD@CDC9AAA@CCABADBEBBB
@806EN:00384:00217
TACTGAGCTACACACACAGAAAGATTGGT
+
@>?@@@A@BBBBB=AA@9<9?:>@B>B?C
@806EN:00385:00242
ACGAGTGCGTTCCCCATGTCGTAGGTACTC
+
?@B?@BB@>C5999/9>>>BCCCC=@<<<B
@806EN:00390:00224
CGTGTCTCTTACGGACACA
+
49994@4//,///,//886
@806EN:00394:00201
ACGAGTGCGTTCCCCATGTCGTAGGTACTC
+
?90181////,///*444444444249944
@806EN:00395:00212
ACGAGTGCGTTCCCCATGTCTAGGTATC
+
>>::11////5022*//////4423444
@806EN:00395:00233
ACGAGTGCGTTCCCCATGTCGTAGGTACTC
+
==;99<CB@@5;99/9>@@CCCEC@CCCCC
@806EN:00396:00239
ACGAGTGCGTTCCCCATGTCGTAGGTACTC
+
8=;;<;A?@A5999/9@@@DA@>>;99999
@806EN:00397:00225
ACGAGTGCGTTCCCCATGTCGTAGGTACTC
+
>>>@;9<9@@5999,4449>AAACCACC<=
@806EN:00397:00240
ACGAGTGCGTTCCCCATGTCGTAGGTACTC
+
9;B@@@999@6999,49?@ACDAA=ACCCB
@806EN:00398:00213
AACGAGTGCGTTC
+
444.//////872
@806EN:00354:00280
ACGAGTGCGTTCCCCATGTCGTAGGTACTC
+
49>99948=82444,4>@BCCBBC@BCA@@
@806EN:00360:00270
ACGAGTGCGTCCCATGCTCGTAGTACGTC
+
/10/////444959;94444444444444
@806EN:00362:00261
ACGAGTGCGTTCCCCATGTCG
+
?@C@BBB>>@5999,9@BAAA
@806EN:00362:00274
ACGAGTGCGTTCCCCATGTCGTAGGTACTC
+
?@CCBABB::2444/9BABCEABA>@BBBB
@806EN:00365:00277
ACGAGTGCGTTCCCATGTCGTAGGTACTC
+
9;B;<<CDCC=A@?ACBBBCBBB?AABAA
@806EN:00369:00298
ACGAGTGCGTTCCCCATGTCGTAGGTACTC
+
@@BBBBC>;;2444/9?@>CFDDC@C;<;C
@806EN:00372:00269
TACTGAGCTACCACACACAGAAAGATTGGT
+
99;A>>>999959>9999>948-44:2424
@806EN:00379:00291
ACGAGTGCGTTCCCCATGTCGTAGGTACTC
+
AA@@?@AA??5444/9@@ABBBAA6:;ABA
@806EN:00380:00260
ACGAGTGCGTTCCCCATGTCGTAGGTACTC
+
@BBBBAA>>>5999/999<CECCC@CAAAB
@806EN:00382:00292
ACGAGTGCGTTCCCCCCATGTCGTAGGTACTC
+
>@@ABDCCCB;===@>,>BBBBDCBB@B<<<<
@806EN:00382:00297
ACGAGTGCGTTCCCCATGTCGTAGGTACTC
+
ABBAABA>;;2444/9@@@CCBBB;=@AAB
@806EN:00385:00263
TGATACGTCTCCTTCCTTAGTTACTTCAGTC
+
44999444///,/5656544424442/////
@806EN:00385:00292
TCTCTATGCGCTCCCACATGTCTAAGATA
+
94444444944444-49968<1//77/44
@806EN:00389:00251
ACGAGTGCGTTCCCCATGTCGTAGGTACTC
+
=?B:9<B@@@6999-9@BCCNCA@;7;;>@
@806EN:00390:00252
ACGAGTGCGTTCCCCATGTCGTAGGTACTC
+
<=BCBBBBBB>BBA4;<CBBCCBB@ABAAA
@806EN:00390:00269
ACGAGTGCGTTCCCCATGTCGGTAGGTACTC
+
?AC;;=BBAB=AAA6>@;7--+---*,,,//
@806EN:00394:00261
ACGAGTGCGTTCCCCATGTCGTAGGTACTC
+
=@@8;;@A@@@CCC9DHBBAA@CC>;<=BA
@806EN:00394:00287
ACGAGTGCGTTC
+
49>;;;<;;BAN
@806EN:00399:00261
ACGAGTGCGTTCCCCATGTCGTAGGTACTC
+
4;8;;AA@?A5999/99999989><89494
@806EN:00354:00324
ACGAGTGCGTTCCCCATGTCGTAGGTACTC
+
?>>@@@ABAA?BBA7B@999>999<89998
@806EN:00360:00307
ACGAGTGCGTTCCCCTTGTCGTAGGTACTC
+
;;?;<<B@@@5999-9<ABCHHA@=@999<
@806EN:00365:00308
AGCACTGTAGCTGTCACTAGTTACTTGT
+
<BBBBDCCBJ::<BCB>>?9959>A699
@806EN:00365:00317
AGCACTGTAGCTGTCACTAGTTACTTGT
+
////8CBB>>11///44444424>A5;;
@806EN:00367:00301
ACGAGTGCGTTCCCCATGTCGTAGGTACTC
+
ABBBAABAA?599;4<BBCBBBGC@B@AAB
@806EN:00369:00314
ACGAGTGCGTTCCCCATGTCGTAGGTACTC
+
ABBB?@@@?@5999/9?@@ACCBB?BBBBB
@806EN:00370:00319
ACGAGTGCGTTCCCCATGTCGTAGGTACTC
+
9;ABBAAABC@CCC:DD@A@C@@@BCDDDC
@806EN:00372:00326
ATATCGCGTACGGGTATGGAAGACTCTATAG
+
48944=>1/////+/88;2;:<@;@==7797
@806EN:00373:00329
ACGAGTGCGTTCCCCATGTCGTAGGTACTC
+
=>>@@DAA@@6<9</9BBAABA>>;?;<<C
@806EN:00380:00335
ACGAGTGCGTTCCCCATGTCGTAGGTACTC
+
88?@>>>?995999,9?@B9999<59AABA
@806EN:00387:00332
TCTCTATGCGCTCCACATGTCA
+
BCCGFBBB=9?88511/*0**,
@806EN:00388:00317
ACGAGTGCGTTCCCCATGTCGTAGGTACTC
+
=@;@@ABB@@5999/9>>>BCCBB=>@@BA
@806EN:00396:00341
TGATACGCTCCTCCTATACATAGTT
+
///66689394942/,*****,02*
@806EN:00397:00325
ATCAGGGACACAGCAGAACACACAGAC
+
47?;::6;BABECCCCEABBCDCB99;
@806EN:00350:00360
ACGAGTGCGTTCCCCATGTCGTAGGTACTC
+
==7@489>>>6999-9999ABCBB?A;<<A
@806EN:00356:00387
ACGAGTGCGTTCCCCATGTCGTAGGTACTC
+
AB@BBCCCB;6944/9?ABCCCCC?BABBB
@806EN:00358:00395
ACGAGTGCGTTCCCCATGTCG
+
9<ABBBC9995999/9A?9<<
@806EN:00360:00379
ACGAGTGCGTTCCCCATGTCGTAGGTACTC
+
BBA::<GCCC?BBC:C@BBBBCBB@@AAAB
@806EN:00364:00387
ACGAGTGCGTTCCCCATGTCGTAGGTACTC
+
BBBBBB@?>C5999/999@@BBCCADDCAA
@806EN:00367:00376
CGTGTCTCTAGGCACAGGATTTTGTGTAG
+
99999>B999?599>@@;9999-994444
@806EN:00370:00391
ACGAGTGCGTTCCCCATGTCGTAGGTACTC
+
AAA::>B@@C5999-9999?AA?A>A<<<C
@806EN:00379:00369
ACGAGTGCGTTCCCCATGTCGTAGGTACTC
+
@A@BCCBAAA?DAA4<999>?@99589=>A
@806EN:00381:00369
TATAGTCTCCCCCC
+
4444;44444444(
@806EN:00381:00381
ACGAGTGCGTTCCCCATGTCGTAGGTACTC
+
=??@;;9@@@5999/9999ABAAB>?@AAB
@806EN:00381:00394
TGATACGTCTCCTTCCTTAGTTACT
+
==-11//6899295924?749=@99
@806EN:00384:00354
ACGAGTGCGTTCCCCATGTCG
+
9;;AAAABA@=@@@8ABCCDA
@806EN:00390:00386
ACGAGTGCGTTCCCATGTCGTAGGTACTC
+
>??B?A@>>>59909@@@9<<AA>ABBBB
@806EN:00391:00373
ACGAGTGCGTTCCCCAAGTCGTAGGTACTC
+
BBB??@@@@@5999/9@BDDECEN@B@A@E
@806EN:00393:00374
TAGTAATCAGCCTCCGCCATG
+
;;4@A<@@1//,//,//594/
@806EN:00393:00395
ACGAGTGCGTTCCCCATGTCG
+
?BC?9;<@@@5999,9@@@CB
@806EN:00354:00422
ACGCTCGACATGCCCAGGTACAGGAG
+
B9;;C;;9@@@99919959@BBD?A@
@806EN:00354:00428
ATAGCTCCTCTATAG
+
4344666,//80,,,
@806EN:00359:00408
ACGAGTGCGTTCCCCATGTCGTAGGTACTC
+
:8>@81///1,///*//444444>;99999
@806EN:00361:00426
ACGAGTGCGTTCCCCATGTCGTAGGTACTC
+
BBABAAB@A@5999/9>@@BCBBC=;<<A@
@806EN:00365:00404
ACGAGTGCGTTCCCCATGTCGTAGGTACTC
+
89>@998>>?5999,9999ACBAA=:<<AA
@806EN:00365:00441
ACGAGTGCGTTC
+
9;B;<<AA??59
@806EN:00371:00429
CGTGTCTCTAGGCACAGGATTTTGTGTAG
+
;;@@@@ABB@@=@@>@@<9999/99D@@?
@806EN:00372:00410
TCTCTATGCGTCCCACATGTCTAAGGTTAC
+
1//////444444-4444444//,/,/,/7
@806EN:00374:00406
ACGCTCGACATGCCCAGGTACAGGAGA
+
CC9<<CCBCA=?=GBAA>ACC@A>A@@
@806EN:00376:00410
ACGAGTCGTCCATGCTCGTAGTACGTC
+
9>84448///,/77444::44444444
@806EN:00377:00448
ACGAGTGCGTTCCCCATGTCGTTAGTAC
+
?@ABBBB>>>5999/9??<8--*,,,,,
@806EN:00380:00421
ACGAGTGCGTTCCCCATGTCGTAGGTACTC
+
9<B@@@B@??5999/999;CBBBB@BBBCD
@806EN:00381:00407
ACGAGTGCGTTCCCCATGTCGTAGGTACTC
+
4;@@@BCBAA<>>>/99>??>A;;8;BBBA
@806EN:00382:00438
ACGAGTGCGTTCCCCATGTCGTAGGTACTC
+
>@@@@;<<BC@ACC4<<@>>><;;?@@@C@
@806EN:00383:00442
ACGAGTGCGTTCCCCATGTCGTAGGTACTC
+
=@;99<@@A@5999/9BBCCCCCC>?A??@
@806EN:00385:00430
ACGAGTGCGTTCCCCATGTCGTAGGTACTC
+
4978888;9B?CCC:B<<<9999949;9;@
@806EN:00385:00431
ACGAGTGCGTTCCCCATGTCGTAGGTACTC
+
>@B;:<CCCC5999/9@BCCCCCC?A:::C
@806EN:00393:00416
ACGAGTGCGTTCCCCATGTCGTAGGTACTC
+
9:BCB@?@AA>AAB9BCCCAAACB@BB@A@
@806EN:00393:00447
ACGAGTGCGTTCCCCATGTCGTAGGTACTC
+
?ABBBBDBA;2444/9>>@CCCCD?@:<<C
@806EN:00396:00405
ACGAGTTGCCGTT
+
94.///,//,//,
@806EN:00396:00440
ACGAGTGCTCCCCATGTCGTAGGTACTC
+
99>A999@8999,4499A@=>@=@@BAC
@806EN:00398:00415
ACGAGTGCGTTCCCCATGTCGTAGGTACTC
+
@;;;CCDDBB?CDD9@CCEDCCB@>@?;99
@806EN:00399:00448
ACGAGTGCGTTCCCCATGTCGTAGGTACTC
+
BBABABBBCC2444/9?>@CDCCC69;?@>
@806EN:00352:00463
CGTGTCTCTACGCATTGGTTTG
+
,,,2///,,,,,,/42424:-4
@806EN:00352:00493
ACGAGTGCGTTCCCCATGTCGTAGGTACTC
+
94344444442444,4444499;;284494
@806EN:00353:00471
ACGAGTGCGTTCCCCATGTCGTAGGTACTC
+
=B;:;<A??@5999-49A@>@@8?<>9;<<
@806EN:00353:00474
ACGAGTGCGTTCCCCATGTCGTAGGTACTC
+
998>>?999@5999/9BAAA<99><99;@@
@806EN:00354:00463
ACGAGTGCGTTCCCCCCATGTCGTAGGTACTC
+
=@BBBB??>9299999*499?DCC@@=>9999
@806EN:00356:00461
ACGAGTGCGTTCCCCATGTCGTAGGTACTC
+
BBABAA@@@?5444/9FAACCCDD@B:;:B
@806EN:00356:00470
ACGAGTCGTTCCCCCCATGTCGTAGGTACTC
+
-,,,08/44244444(444499444594444
@806EN:00357:00463
ACGAGTGCGTTCCCCATGTCGTAGGTACTC
+
>><?99<@@B>CCC9HBBBBA@@C>@A@BA
@806EN:00359:00452
ACGAGTGCGTTCCCCATGTCGTAGGTACTC
+
4438994999?CDC:CA@ABA999;999<<
@806EN:00361:00489
ACGAGTGCGTTCCCCATGTCGTAGGTACTC
+
?@>>@;;;==?BCC:AA@@A<9;@<89<<4
@806EN:00362:00461
ACGAGTGCGTTCCCCATGTTGTAGGTACT
+
=AA@?A==>>5999/9911-/,,,*,,,/
@806EN:00366:00452
ACGAGTGCGTTCCCCATGTCGTAGGTACTC
+
9<CBBBBCA?7;9;49@A=A@@@A<?;<;A
@806EN:00367:00499
ACGAGTGCCGTTCCCCATGTCGTAGGTACTC
+
9??11111,//,///*/:99944484894@>
@806EN:00368:00484
ACGAGTGCGTTCCCCCATGTCGTAGGTACTC
+
49AA999@9964444+4::ABCCCC?B<<<B
@806EN:00373:00464
ACGAGTGCGTTCCCCATGTCGTAGGTACTC
+
AA@@?@BA@C5;99/9D@ABCCBA<??;;<
@806EN:00376:00482
ACGAGTGCGTTCCCCATGTCGTAGGTACTC
+
9;8@;;<A@@5<<</9@@@BCCCC?ABBBB
@806EN:00379:00499
ACGAGTGCGTTCCCCATGTCGTAGGTACTC
+
A@;???@@@@599;/9@@AB@@@C?BBCBA
@806EN:00380:00465
ACGAGTGCGTTCCCCATGTCGTAGGTACTC
+
89?;99@A@A=@AA6@BCBAAA>=;99994
@806EN:00380:00471
AACGAGTGCGTTTTCCCCCCCC
+
9;>>A>>@@9999/99994444
@806EN:00384:00456
ACGAGTGCGTTCCCCATGTCGTAGGTACTC
+
>@:<<FB>>C2444/9??>?@BBB??9999
@806EN:00385:00483
ACGAGTGCGTTCCCCATGTCGTAGGTACTC
+
AA9<<BBBAG=@=@6;99<B<<<B=??>D>
@806EN:00386:00498
ACGAGTGCGTTCCCCATGTCGTAGGTACTC
+
8?@;;;ABAB@CCC:E@@@D:9;B@BBBBB
@806EN:00390:00451
ACGAGTGCGTTCCCCATGTCGTAGGTACTC
+
498944>>>?5999,9@>>>;<;4;A>@A@
@806EN:00390:00477
ACGAGGTGCGTTCCCCATGTCGTAGGTACTC
+
91?11,/8888,444,4@A@ACBAB8;<<<C
@806EN:00396:00472
ACGAGTGCGTTCCCCATGTCGTAGGTACTC
+
=@BBBDCCBB@BBB:CCCCCCBBB??@@@@
@806EN:00399:00452
ACGAGTGCGTTCCCCATGTCGTAGGTACTC
+
?BB@@@BBBC>BBB9BCCBBBJCB?ABBA=
@806EN:00351:00501
ACGAGTGCGTTCCCCATGTCGTAGGTACTC
+
;<AA9999482444-4449949>@;89994
@806EN:00356:00540
ACGAGTGCGTTCCCCATGTCGTAGGTACTC
+
99@@@<<9@@5999,4=>>@@@9;8;BAAA
@806EN:00360:00517
TGATGCGTCTCCCTTCCTTAGTTACTTCAG
+
>>=>94444844-42424:9492444<9:9
@806EN:00361:00529
ACGAGTGCGTTCCCCATGTCGTAGGTACTC
+
=??@;<<@@@5999-9@@ACCGDC@B:;:C
@806EN:00362:00533
ACGAGTGCGTTCCCCATGTCGTAGGTACTC
+
=@@@;;;BA@6999/9B>AADCDC?BBBBB
@806EN:00363:00503
ACGAGTGCGTTCCCCATGTCGTAGGTACTC
+
9;C;:<BBCC5999/9@BABCCBF<;;999
@806EN:00366:00506
ACGAGTGCGTTCCCCATGTCGTAGGTACTC
+
>@?994444;<=AC9ABACCB<;9489494
@806EN:00366:00519
ACGAGTGCGTTCCCCATGTCGTAGGTACTC
+
9<CCCCBBB=;@@@6=?>=@;<;A@BA<=<
@806EN:00366:00543
AGCACTGTAGCTGTTCACTTAGTTA
+
444444444444442484424442/
@806EN:00368:00508
ACGAGTGCGTTCCCCATGTCGTAGGTACTC
+
9;C@@@CA??5999/9@BABCCCC?BCBBB
@806EN:00368:00517
ATCAGACACTCGACACAGCAGAA
+
433344.///////699994448
@806EN:00371:00546
TCTCTATGCGCTCCACATGTCTAAGGTA
+
=@CB?AABBCCCD@CCB?=>=:959?99
@806EN:00372:00513
ACGAGTGCGTTCCCCATGTCGTAGGTACTC
+
9;?@@@@@??;@@@6@999@>?9969??>>
@806EN:00373:00545
ACGAGTGCGTTCCCCATGTCGTAGGTACTC
+
?@B@??CCBB?BGN:AAACC;;;A>:9<@A
@806EN:00374:00505
ACGAGTGCGTTCCCCATGTCGTAGGTACTC
+
BB>?@BBBAB7;;;4;BCCDCCCCABBB@@
@806EN:00380:00507
TACTGAGCTACCACACACAGAAAGGATTG
+
:;994;@=;;;@CAAD>1////+/,/6,,
@806EN:00386:00525
ATATCGCGAGGGTATGGAAGACTCTATA
+
48;99>>>444-4:9@?E@B===B;88?
@806EN:00390:00526
ACGAGTGCGTTCCCCATGTCGTAGGTACTC
+
>><@@@B@CC5999/9@ABECCCC<<;<;B
@806EN:00390:00545
AATATGGTGCTACGTACA
+
A633E86,,,,,,2666@
@806EN:00351:00596
ACGGTGCGTTCCCCATGTCGTAGGTACTC
+
<BB=@@@BB7===6@;;;CCCBC@B=<>D
@806EN:00364:00565
ACGAGTGCGTTCCCCATGTCGTAGGTACTC
+
BBBBCBA?@B7;;;4;@@@CBA@@=?@@BB
@806EN:00364:00576
ACGAGTGCGTTCCCCATGTCGTAGGTACTC
+
8<8;@A999D5999/9>>>@@@@@@@AACA
@806EN:00366:00590
ACGAGTGCGTTCCCCATGTCGTAGGTACTC
+
??;===>>>>5999,9@@ACCCCC=>?@AB
@806EN:00368:00566
ACGAGTGCGTTCCCCATGTCGTAGGTACTC
+
?@B99<B>>@5999-9AA@CEA@A<;@;;<
@806EN:00369:00565
ACGAGTGCGTTCCCCATGTCGTAAGTACTC
+
@@@?@@A=>>5999-99?--,--*,,,,,6
@806EN:00371:00583
TATAGTCTCCTCT
+
<9=894/,,****
@806EN:00372:00588
ACGAGTGCGTTCCCCATGTCGTAGGTACTC
+
>@@BBB@@>@5999/9@BBCCBBB><=@A@
@806EN:00375:00553
ACGAGTGCGTTCCCCATGTCGTAGGTACTC
+
1/.//4B@CE>BA@/99999>=>>974994
@806EN:00376:00586
ACGAGTGCGTTCC
+
/,,,,//,,2277
@806EN:00379:00560
ACGAGTGCGTTCCCATGTCGT
+
99??@;<<FB?@@-1-,****
@806EN:00379:00566
ACGAGTGCGTTCCCCATGTCGTAGGTACTC
+
9;?999<99>=@>A7C@>=EL@@@>99999
@806EN:00383:00579
ACGAGTGCGTTCCCCATGTCGTAGGTACTC
+
=@>99<A@@@5999,9BABCID@@8:<<<@
@806EN:00387:00578
ACGAGTGCGTTCCCCATGTCGTAGGTACTC
+
9:@CCCEABCACCC:<<=BCA@@CF<<<?>
@806EN:00388:00565
ACGAGTGCGTTCCCCATGTCGTAGGTACTC
+
9;@;;;B@A@>BBB9BECCCCCBB?9;;BA
@806EN:00390:00584
ACGAGTGCGTTCCCCATGTCGTAGGTACTC
+
49AA;;<@AA6999/9AABA@>>>4899?>
@806EN:00398:00576
ACGAGTGCGTTCCCCATGTCGTAGGTACTC
+
//68/84488899929449>B999579499
@806EN:00350:00628
TGATACGTTTCCTTCCTTAGTTACTTCAGTGC
+
448@@@@BC>@>B=A=B>AAB;<<<AAAABCC
@806EN:00353:00625
ACGAGTGCGTTCCATGTCGTAGGTACTC
+
847;=>@A;<<<FCCCD<<<A@<><<<@
@806EN:00355:00627
ACGAGTGCGTTCCCCATGTCGTAGGTACTC
+
CCABB;;;<<>ABC49999994@@43449=
@806EN:00359:00643
ACGAGTGCGTTCCCCATGTCGTAGGTACTC
+
BB<@ACBAAA=>=>8ABCBCCABBDBBCBB
@806EN:00373:00601
ACGAGTGCGTTCCCCATGTCGTAGGTACTC
+
>>899;944;2444,499=9>999589444
@806EN:00375:00633
ACGAGTGCCGTTCCCCATGTCGTAGGTATC
+
,0.,,,,,*,20666*/4444444:23494
@806EN:00376:00610
ACGAGTGCGTTCCCCATGTCGTAGGTACTC
+
=@@@@@<<<AAABB9CC@@?A998779494
@806EN:00378:00627
CGAGTGCGTTCCCCATGTGTAGGTACTC
+
@@BC@@9?B2444,4:??ABCC>BBBAA
@806EN:00382:00649
ACGAGTGCGTTCCCCATGTCGTAGGTACTC
+
@BB99<BB@C5999/9@ABCCCEC?AAA@@
@806EN:00387:00640
ACGAGTGCGTTCCCCATGTCGTAGGTACTC
+
9;:@A@@@@?5999/9999BDCBB=@ABBA
@806EN:00390:00639
ACGAGTGCGTTCCCCATGTCGTAGGTACTC
+
=?>@@AACCC?BBB9B?@?C@?@@6:9<<9
@806EN:00391:00615
ACGAGTGCGTTCCCCATGTCGTAGGTACTC
+
//2,-//8//,/8809949944/;,0////
@806EN:00353:00696
ACGAGTGCGTTCCCCATGTCGTAGGTACTC
+
9478;@>>>@5999/9BABCEDCC@CCCCD
@806EN:00354:00673
ACGAGTGCGTTCCCCATGTCGTAGGTACTC
+
?@CAAAHB;;2444/9B>>ACCAA>@;;;A
@806EN:00356:00673
ACGAGTGCGTTCCCCATGTCGTAGGTACTC
+
@@?@?@A@AA>BBC9CFCCCCCCB@CA@@@
@806EN:00361:00685
ACGAGTGCGTTCCCCATGTCGTAGGTACTC
+
AB?;9;;?@A<ABB9BCBCCBBBB>@AACB
@806EN:00362:00653
ACGAGTGCGTTCCCCATGTCGTAGGTACTC
+
@B>BBBCCBB8;;;49@BAABCBB?BDCCB
@806EN:00368:00687
ACGAGTGCGTTCCCCATGTCGTAGGTACTC
+
@@B;9<CCCB@CCD:CCBBBBCCD@BB?@@
@806EN:00373:00669
ACGAGTGCGTTCCCCATGTCGTAGGTACTC
+
BBBBBBB>;;2444/9A@@CDDDC@CA@?C
@806EN:00385:00663
ACCGGAGATGCGTTTCC
+
8>68494444,,88880
@806EN:00386:00683
ACGAGTGCGTTCCCCATGTCGTAGGTACTC
+
8>899>994=?CBC:D=<<@>>@A>@@B99
@806EN:00391:00686
ACGAGTGCGTTCCCCATGTCGTAGGTACTC
+
>>7;<@A@@D5999/9@ABCCCCCAB@AAB
@806EN:00395:00688
ACGAGTGCGTTCCCCATGTCGTAGGTACTC
+
9>>>>@@@AA@CCG:DCBBCAAACC@@@@>
@806EN:00397:00684
ATAGTCTTCCCCCCCCCCCCCCCCT
+
43484//,1::;;888888;;:8",
@806EN:00399:00676
ACGAGTGCGTTCCCCATGTCGTAGGTACTC
+
?A;>9;<BA@>BAB7BBBCCCBA@=:;<AA
@806EN:00357:00711
ATCAGACACGGACACAGCAGAACACAC
+
BBBBA??BBB?BCCCCCAAAD@CBBBB
@806EN:00359:00724
ACCGAGTGCGTTCCCCATGTCGTAGGTACTC
+
BDCCCBBBBCC@DGC:EEAACCCBC>BA@@@
@806EN:00359:00741
ACGAGTGCCGTTCCCATGTCGTA
+
9989444824451/+/1,,,,,/
@806EN:00360:00719
ACGAGTGCGTTCCCCATGTCGTAGGTACTC
+
8>A9;;9@@@=BAA9B<=<CCCCC>AAECD
@806EN:00364:00740
ACGAGTGCGTTCCCCATGTCGTAGGTACTC
+
49844444;;;>>>,49@A?@@AB?AAB@<
@806EN:00365:00701
ACGAGTGCGTTCCCCATGTCGTAGGTACTC
+
49?@@@A@@@5999/9CBBCCCCC@BBABC
@806EN:00365:00734
ACGAGTGCGTTCCCCATGTCGTAGGTACTC
+
9889;>D@995999/9999<<;BD=@<;<>
@806EN:00366:00739
ACGAGTGCGTTCCCCATGTCGTAGGTACTC
+
;;0/////44<<<;0<-,,,,,/6569444
@806EN:00367:00725
AGCACTGTAGCTGTCACTAGTTACTTGT
+
<BCD=?AAAAACCCCB94449599959@
@806EN:00369:00717
AGCACTGTAGCTGTCACTAGTTACTTGT
+
BCBB44/6///////448944544=244
@806EN:00391:00731
ACGAGTGCGTTCCCCATGTCGTAGGTACTC
+
@@BBBA@>@C5999-9?>@CCCDD>?:<<B
@806EN:00392:00723
ACGAGTGCGTTCCCCATGTCGTAGGTACTC
+
8@:<<BB??>5999/9EBBADCDC<=@;;<
@806EN:00396:00717
ACGAGTGCGTTCCCATGCTCGT
+
1/48644448244-4::4////
@806EN:00350:00768
ACGAGTGCGTTCCCCATGTCGTAGGTACTC
+
943494448;2444,444449:AA<=A999
@806EN:00351:00758
ACGAGTGCGTTCCCCATGTCGTAGGTACTC
+
:;>>999>>>5999,9DCCCAA@A69;AAC
@806EN:00352:00767
ACGAGTGCGTTCCCCATGTCGTAGGTACTC
+
<9B@ABBBCC@CCA4@99999;9@?F;;<@
@806EN:00356:00792
ACGAGTGCGTTCCCCATGTCGTAGGTACTC
+
ABA99;CB@@=ACC9CAA@BAA@@@C<<<<
@806EN:00357:00775
ACGAGTGCGTTCCCCATGTCGTAGGTACTC
+
9989@@998?6999,4A@@AAA@B>BCCAA
@806EN:00357:00789
ACGAGTGCGTTCCCCATGTCGTAGGTACTC
+
@@B:9<BAA@>BBB9BCBBBCCCC:;><<9
@806EN:00362:00763
ACGAGTGCGTTCCCCATGTCGTAGGTACTC
+
49>@;99??@6999/9BB@9<<9959@@99
@806EN:00371:00761
ACGAGTGCGTTCCCCATGTCGTAGGTACTC
+
<<DDCCB>=82999/9C@999?99494494
@806EN:00384:00778
ACGAGTGCGTTCCCCATGTCGTAGGTACTC
+
//68/49=8C9@@@-9949>?@@B>>;9;8
@806EN:00384:00795
ACGAGTGCGTTCCCCATGCTCGTAGGTACTC
+
:;@@BAA@>=5999/9<111//88871/449
@806EN:00388:00769
ACGAGTGCGTTCCCCATGTCGTAGGTACTC
+
9<ABBB<49C5999/9A@>>A@9969@AAB
@806EN:00388:00787
ACGAGTGCGTTCCCCATGTCGTAGGTACTC
+
4:@;;9CBA@=@@@6@:;;CCCDC@BB<;<
@806EN:00398:00797
TAGTATCAGCCTCCGCCATGACGAAGGTATTCC
+
444///////,/88=8<?@;99@;9:2449898
@806EN:00350:00805
ACGAGTGCGTTCCCCATGTCGTAGGTACTC
+
9;A@@AA8995999/9CBCDCBCC@B:<;A
@806EN:00353:00833
ACGAGTGCGTTCCCCATGTCGTAGGTACTC
+
9484>>GCCD@CGH79<<1111//,//766
@806EN:00354:00846
ACGAGTGCGTTCCCCATGTCGTAGGTACTC
+
;:B;;;CBBC@CBC9A<<<BBBAB@B=<==
@806EN:00359:00847
TACTGGAGCTACACACACAGAAAGATTGG
+
1/66859>?<111/1//44444-4449;2
@806EN:00361:00803
AACGAGGTGCGTTCCCATGTCGTAGGATC
+
/,/.//,/8699244-4:=>=?99944/.
@806EN:00362:00829
ACGAGTGCGTTCCCCATGTCGTAGGTACTC
+
9;@BBBC@@>6444/9@>@@A@BB?ABB<<
@806EN:00365:00848
ACGAGTGCGTTCCCCATGTCGTAGGTACTC
+
8/711/8611,444,4BB9<<AAA=BA@@A
@806EN:00369:00828
ACGAGTGCGTTCCCCATGTCGTAGGTACTCG
+
943444444;2944,444666/,,200**,,
@806EN:00369:00849
ACGAGTGCGTTCCCCATGTTGTAGGTACTC
+
;9@A@@@9995999-9@>?@A@@A>@>9<<
@806EN:00372:00835
ACGAGTGCGTTCCCATGTCGTAGGTACTC
+
49AB@>>899599199999949859>998
@806EN:00377:00824
TCTACTATGCGCTCCCACATGTCTGAAGGTAC
+
//////////////85//94;94444865667
@806EN:00380:00800
ACGAGGTGCGTTCCCCATGTCGTAGGTACTC
+
:;?@A:=<A>>5999/9@BBCCC@@69;@@B
@806EN:00397:00806
CGTGTCTCTAGGCACAGGATTTTGTGTAG
+
/////7:?ADBBCC@>>>9999/9A@B@A
@806EN:00350:00898
AACGAGTGCGTTC
+
1,/.//844442/
@806EN:00351:00876
ACGAGTGCGTTCCCCATGTCGTAGGTACTC
+
49?A>>@@995999,4999;;9AC@A<<<@
@806EN:00351:00885
ACGAGTGCGTTCCCCATGTCGTAGGTACTC
+
=@:999?@9;:<BB4@<<<@@@>A=@9999
@806EN:00352:00885
AACGAGTGCGTTCCCCATGTCGTAGGTACTC
+
1,/666=BCAA=@@@4@BB=BAA?A;@;<<@
@806EN:00357:00880
ACGAGTGCGTCCCCATGTCGTAGGTACTC
+
9<A<<<CBBBCCC7<=CCBBCBA>A<<=<
@806EN:00358:00894
ACGAGTGCGTTCCCCATGTCGTAGGTACTC
+
@;:<@AACCC=A@@8ABBBCDDCC?B<<<@
@806EN:00359:00890
ACGAGTGCGTTCCCCATGTCGTAGGTACTC
+
;9<?88>>9954;;2@BABAA>11-1111/
@806EN:00364:00891
ACGAGTGCGTTCCCCATGTCGTAGGTACTC
+
;;BBCC::<C@CBC9@<99;;999=>94;9
@806EN:00364:00893
ACGAGTGCGTTCCCCATGTCGTAGGTACTC
+
:<CBBB::<C@CHH:CAAA@BAAB>BA@@A
@806EN:00365:00888
ACGAGTGCGTTCCCCATGTCGTAGGTACTC
+
@@F@@@@9995999-994?=9AAB?BCB@@
@806EN:00368:00873
ACGAGTGCGTTCCCCATGTCGTAGGTACTC
+
;48@A;;9@@5999/99999<<@@>?999@
@806EN:00371:00894
ACGAGTGCGTTCCCCATGTCGTAGGTACTC
+
@BA:;;499>5944,4;1111//686=AA=
@806EN:00376:00885
ACGAGTGCGTTCCCCATGTCGTAGGTACTC
+
9=CCCBBB?=;@@=4?@AABCCCC@CAAA@
@806EN:00382:00862
ACGAGTGCGTTCCCATGTCGTAGGTACTC
+
9;;99>999@699144449=@==<@A;<=
@806EN:00384:00885
ACGAGTGCGTTCCCCATGTCGTAGGTACTC
+
>>B?@@BCB=>BBA7BAA@BCHCB@ABBBC
@806EN:00384:00898
AACGAGTGCGTTCCCCATGTCGTAGGTACTC
+
/,/6869@@AC@CHD9CBCDCCC@=<@;<;<
@806EN:00386:00877
ACGAGTGCGTTCCCATGTCGTAGGTACTC
+
:=>@9999>@599146////6//,/44//
@806EN:00386:00884
ACGAGTGCGTTCCCCATGTCGTAGGTACTC
+
44>>489@>>5999/9@>@BCCBB699>>9
@806EN:00388:00883
ACGAGTGCGTTCCCCATGTCGTAGGTACTC
+
1/46/444442499,449D@>=>?589498
@806EN:00388:00884
ACGAGTGCGTTCCCCATGTCGTAGGTACTC
+
9<CCAA@BBC@BCC8BAA@CDBBA?BBBAA
@806EN:00390:00893
ACGAGTGCGTTCCCCATGTCGTAGGTACTC
+
898944?4442999,99999A:98889944
@806EN:00396:00893
AACGAGTGCGTTCCCCATGTCGTAGGTACTC
+
92/4///76//,444,4???@@=9=;94494
@806EN:00352:00917
ACGAGTGCGTTCCCCATGTCGTAGGTACTC
+
@AB@@ABBBC@CCC:BDABBCCDB@BBBBB
@806EN:00353:00920
ACGAGTGCGTTCCCCATGTCGTAGGTACTC
+
:=CDGA@?BBBBBC9BGGCBBA@@>@<<=H
@806EN:00354:00902
ACGAGTGCGTTCCCCATGTCGTAGGTACTC
+
:11//,00//-/880:EA@;1/7<:11/66
@806EN:00355:00946
ACGAGTGCGTTCCCCATGTCGTAGGTACTC
+
@ABBBBB=?;5444/9?>@CDCCB?BCCEB
@806EN:00356:00904
ACGAGTGCGTTCCCCATGTCGTAGGTACTC
+
A=7;;A@@@A@FHH9CCCBCCBA;>::8))
@806EN:00357:00903
ACGAGTGCGTTCCCCATGTCGTAGGTACTC
+
@@;=@@<;?DBCHC:C=<<B;99>599??9
@806EN:00357:00948
ACGAGTGCGTTCCCCATGTCGTAGGTACTC
+
89A9999@>>=@BC9BHCBCAA@@8;<AAA
@806EN:00358:00911
ACGAGTGCGTTCCCCATGTCGTAGGTACTC
+
A97;>>=>;;9<CC:BAACCCC@@=@;<<A
@806EN:00358:00931
ACGAGGTGCGTTCCCCATGTCGTAGGTACTC
+
//01/,//6882444,4CBCEHLAA=A<><C
@806EN:00363:00904
ACGAGTGCGTTCCCCATGTCGTAGGTACTC
+
41011/66//19AA:@AAAADB@@=;9999
@806EN:00363:00926
AACGAGTGCGTTCCCCATGTCGTAGGTACTC
+
1,/6668@A>?<AAA7AE@?9999959@@99
@806EN:00365:00938
AGCACTGTAGCTGTCACTAGTTACTTGTG
+
;;9=A99:AA@9;9>>>?>9969>@;><<
@806EN:00366:00923
ACGAGTGCGTTCCCCATGTCGTAGGTACTC
+
?AC:;=BBA@=>@@6@?@ABC@@@@@AAA@
@806EN:00367:00923
TACTGAGCTACACACACAGAAAGATTGGTT
+
BBBBBBEDBBCBAAB?A@AA@<@@@>B>B>
@806EN:00367:00928
ACGAGTGCGTTCCCCATGTCGTAGGTACTC
+
@B?@=;<9>>;>@@4ABAAAD>>=;1122=
@806EN:00370:00917
ACGAGTGCGTTCCCCATGTCGTAGGTACTC
+
ABBB@@@@?>5999/9BA@@<<<B=BAAAB
@806EN:00374:00943
ACGAGTGCGTTCCCCATGTCGTAGGTACTC
+
8>>999888?5999/99999998458=499
@806EN:00375:00948
ACGAGTGCGTTCCCCATGTCGTAGGTACTC
+
;;AAAABA??5499/9ABBBBBBB>@AAAB
@806EN:00376:00929
ACGAGTGCGTTCCCCATGTCGTAGGTACTC
+
>>;/1/////,499,499@@994>;>949@
@806EN:00377:00908
ACGAGTGCGTTCCCCATGTCGTAGGTACTC
+
9<A@@ACABC2449-9@>>@ADBBIBAAAA
@806EN:00378:00912
ACGCTCGACATGCCCAGGTACAGGAG
+
99899<@CBB===C:<<A@@@BB@CC
@806EN:00378:00942
ACGAGTGCGTTCCCCATGTCGTAGGTACTC
+
9;B@@ACBBB=@@@8AAA@DCABB@BBBBB
@806EN:00382:00939
ACGAGTGCGTTCCCCATGTCGTAGGTACTC
+
49>99944489@AC9AAAACCB@BAC<=>C
@806EN:00383:00946
ATCAGACACGGACACAGCAGAACACAC
+
;::89>>>>>594@>>9444959?>A9
@806EN:00388:00920
ACGAGTGCGTTCCCCATGTCGTAGGTACTC
+
=??=B;;9@@5999/9999?>>>>69999>
@806EN:00388:00941
ACGAGTGCGTTCCCCATGTCGTAGGTACTC
+
:;CCBBBC?;2499/9@99<<<<B@BCDCG
@806EN:00392:00919
ACGAGTGCGTTCCCCATGTCGTAGGTACTC
+
??AA:99?9959>>4>@>>ABA<959A?>>
@806EN:00392:00938
ACGAGTGCGTTCCCCATGTCGTAGGTACTC
+
8>@>@@?>@@6999,4CBB@BBBB>ACC<=
@806EN:00393:00931
ACGAGTGCGTTCCCCATGTCGTAGGTACTC
+
B>>>@@>>>>5999/9@@ABAA@C;<<AE<
@806EN:00393:00942
ACGAGGTGCGTTCCCCATGTCGTAGGTACTC
+
91:11,/88:>;CCC9BB<<44444989949
@806EN:00396:00944
ACGAGTGCGTTCCCCATGTCGTAGGTACTC
+
9<BBBBBBCB=@@A8ACCDCBBBB@BABBD
@806EN:00397:00915
ACGAGTGCGTTCCCCATGTCGTAGGTACTC
+
9<CBBCC@A;5499/9@ABCCCCC@C;;;B
@806EN:00398:00909
ATCAGACACGGACACAGCAGAACACAC
+
BAAABBBBCB@?>@@BBA<==@CBB@>
@806EN:00350:00952
ACGAGGTGCGTTCCCCATGTCTAGGTATC
+
1/.//,4@>>>>AAA7?@AB944423488
@806EN:00353:00974
ACGAGTGCGTTCCCCATGTCGTAGGTACTC
+
:;??@A<<<B=@AA9ACCCCA@AC@BAAA@
@806EN:00357:00961
ACGAGTGCGTTCCCCATGTCGTGGGTACTC
+
>@899>49449;;>9??11111/85//.98
@806EN:00358:00979
ACGCTCGACATGCCCAGGTACAGGAG
+
4;;;AACEBBCCDD@CC?BBCCDBCC
@806EN:00363:00955
ACGAGTGCGTTCCCCATGTCGTAGGTACTC
+
>@>:;<BB@C5;99/9@ABCDCBC@C;<;E
@806EN:00364:00968
ACGAGTGCGTTCCCCATGTCGTAGGTACTC
+
=?B99<BCBA@CCC:CCCCBBBBB?BCCCC
@806EN:00365:00957
ACGAGTGCGTTCCCCATGTCGTAGGTACTC
+
?B@:9<;99D5999/9B@@BECBB?BBBBD
@806EN:00366:00957
ATCAGACACGGACACAGCAGAACACACA
+
83;>@?>;;;>@@@A9944498444444
@806EN:00372:00953
AGAGTGCGTTCCCCATGTCGT
+
44496////,/8:5;AAA?BA
@806EN:00381:00967
ACGAGTGCGTTCCCCATGTCGTAGGTACTC
+
CC>@@B??@C@CCC:CDDCCDA?=<@;;<A
@806EN:00385:00957
ACGAGTGCGTTC
+
=@B@@ACA@@59
@806EN:00385:00969
ACGAGTGCGTTCCC
+
CB>@@BCCCC@BDD
@806EN:00389:00955
ACGAGTGCGTTTCCCATGTCGTAGGTACTC
+
BBABBBC@@?B?BB@E:<;BCCBB@C:<<A
@806EN:00390:00976
ACGAGTGCGTTCCCCATGTCGTAGGTACTC
+
??BBB:;9?@5999/999<CDCBB>@A@BC
@806EN:00392:00966
ACGAGTGCGTTCCCCATGTCGTAGGTACTC
+
BBB99<A@@B?CBC9CBBABBBBC@BCAAB
@806EN:00397:00965
ATCAGACACGGACACAGCAGAACACACA
+
879?@>7;99>AAACC<;9@=599>>>9
@806EN:00401:00025
ACGAGTGCGTTCCCCAGTCGTAGGTACTC
+
???BBBBB;;2444/9AA@AABC@C;<;C
@806EN:00402:00044
ATCAGACACGGACACAGCAGAACACACAG
+
97?==>?944244:99:CCBCAA<;9>>7
@806EN:00402:00048
ACGAGTGCGTTCCCCATGTCGTAGGTACTC
+
BBB99;<@@A?CCD:EB?>;111;-01198
@806EN:00404:00006
ACGAGGTGCGTTCCCCATGTCGTAGGTACTC
+
-,,,,*///4424==2::9=9;9==<;?>@=
@806EN:00405:00023
ACGAGTGCGTTCCCCATGTCGTAGGTACTC
+
=?<@BBACCC>BBB5<<ABCAAAB?ABBBB
@806EN:00406:00041
ACGAGTGCGTTCCCCATGTCGTAGGTACTC
+
9;:;;;>>>>;>@A4@AB@A@A@@;;<<A@
@806EN:00409:00022
ACGAGTGCGTTCCCATGTCGTAGGTACTC
+
>9:;BBACAA=::8;111<=:>@784494
@806EN:00410:00015
ACGAGTGCGTTCCCCATGTCGTAGGTACTC
+
4;B<;99BGC@BCB:CBBACBABB>B<<<@
@806EN:00413:00016
ACGAGTGCGTTCCCCATGTCGTAGGTACTC
+
9<C:;<AAA@=A@A8ABBDC@?@B=?ABBB
@806EN:00416:00042
ACGAGTGCGTTCCCCATGTCGTAGGTACTC
+
49>99949??;>>>444498=9@:97=494
@806EN:00419:00016
ACGAGTGCGTTCCCATGTCGTAGTACTC
+
44394444;;244-444111<1111///
@806EN:00421:00040
ACGAGTGCGTTCCCCAT
+
;97677/1/6,///*/4
@806EN:00425:00005
ACGAGTGCGTTCCCCATGTCGTAGGTACTC
+
@?@;;;B@BA@DCC9C;<<BAAAB?;<94=
@806EN:00429:00031
ACGAGGTGCGTTCCCATGTCGTGAGCT
+
1/.//,99?BB@DH=BAB7///////.
@806EN:00430:00019
ACGAGTGCGTTCCCCATGTCGTAGGTTCTC
+
BBBBABBCBC@CCC:CAA@CDEBB?BB;:;
@806EN:00438:00028
ACGAGTGCGTTCCCCATGTCGTAGGTACTC
+
>A?BBBBBC;2444/9>>@AA@@A8;<BBC
@806EN:00438:00039
ACGAGTGCGTTCCCCATGTCGTAGGTACTC
+
=?B99<<BC@9<==7>CECBACBB=9;<<C
@806EN:00438:00041
ACGAGTGCGTTCCCCATGTCGTAGGTACTC
+
49>994444889:=199@??A@>>;99<@>
@806EN:00438:00048
ACGAGTGCGTTCCCCATGTCGTAGGTACTC
+
==A@@@@A@@5999/9@>@@CCCDACCCBB
@806EN:00441:00011
ACGAGTGCGTTCCCCATGTCGTAGGTACTC
+
=@?@@@<;9@;>>@4CBB<<>BBA>;<<<9
@806EN:00443:00035
ACGAGTTGGCCGT
+
44791/,/,/,//
@806EN:00447:00028
ACGAGTGCGTTCCCCATGTCGTAGGTACTC
+
AB?B9;<@?@5999/9>>@CCCBC@C;<<A
@806EN:00447:00039
GACGCTCGTACC
+
21>1/,22////
@806EN:00406:00050
ACGAGTGCGTTCCCCATGTCGTAGGTACTC
+
8@?;;<@>?A5999-9999<=BAC?ABBBA
@806EN:00407:00078
ACGAGTGCGTTCCCCATGTCGTAGGTACTC
+
9>799;444;=@@A6AAB@@A@@@@BCBB@
@806EN:00407:00096
ACGAGTGCGTTCCCCATGTCGTAGGTACTC
+
BBC::<BBAB=@@@6@BBBBCBCB>BBBBB
@806EN:00408:00098
ACGAGTGCGTTCCCCATGTCGTAGGTACTC
+
:>>;;;@@>@599<4<CBBCCCAA?@<<<9
@806EN:00409:00065
CGTGTCTAGGCACAGGATTTTGGTAGAGGC
+
A?@;99A9969?444244;;,454444423
@806EN:00410:00057
ACGAGTGCGTTCCCCATGTCGTAGGTACTC
+
9;?;;9==AA?BBA7AA9<<B<<;@C<<@B
@806EN:00410:00085
ACGAGTGCGTTCCCCATGTCGTAGGTACTC
+
8@>8;49?8>?CBC9AA<;9>>>?<AAA@@
@806EN:00418:00069
ACGAGTGCGTTCCCCATGTCGTAGGTACTC
+
@@>@>>998924992?AA?BCCBC?B<;;@
@806EN:00419:00051
ATCAGACACGGACACAGCAGAACACACA
+
1..//43444699=:444448;=>@@98
@806EN:00420:00078
ACGAGTGCGTTCCCCATGTCGTAGGTACTC
+
9;B<;=A@@B=@@@6A@CCCCCBB??9;9>
@806EN:00420:00088
ACGAGTGCGTTCCCCATGTCGTAGGTACTC
+
8>>99;ABBECNHD9A@;9499=@@ACBCC
@806EN:00421:00094
ACGAGTGCGTTCCCCATGTCGTAGGTACTC
+
BBB@@@A@>>5999/9?@@CCCCCAB?A@B
@806EN:00422:00090
ACGAGTGCGTTCCCCATGTCGTAGGTACTC
+
>@@@@@@@>@5999/9@BBBCCCD@C;<;C
@806EN:00423:00092
ACGAGTGCGTTCCCCATGTCGTAGGTACTC
+
8>>@;;9ACCACCC9CDCBD;99>;99999
@806EN:00424:00052
ACGAGTGCGTTCCCCATGTCGGTAGGTACTC
+
9<C<;;A@>>5999-9??@AHACCC@CAAAC
@806EN:00425:00084
ACGAGTGCGTTCCCCATGTCGTAGGTACTC
+
:=7;;;AAAC@BCC:DAAAB@@@B>@AAAA
@806EN:00427:00092
ACGAGTGCGTTCCCCATGTCGTAGGTACTC
+
=9899A@AAB=@@@8@BCCDAA@D=@?>>>
@806EN:00429:00079
ACGAGTGCGTTCCCCATGTCGTAGGTACTC
+
8>>;;9AA>>6999,4999AB>>@?>132?
@806EN:00433:00090
ACGAGTGCGTTCCCCATGTCGT
+
?@A9;<B@>>:888*,,*****
@806EN:00433:00096
ACGAGTGCGTTCCCCATGTCGTAGGTACTC
+
B@:;;;;;9B@BCH:ADADCFCCB?@AAA@
@806EN:00434:00090
ACGAGTGCGTTCCCCATGTCGTAGGACTC
+
?@B99=A@@D5999,4@BBC<<<H@BB<<
@806EN:00438:00053
TATATCAGCCTCCGCCATGACGAAGGTATTCC
+
99494:::@<8847;480==;11,/,///,42
@806EN:00439:00079
ACGAGTGCGTTCCCCATGTCGTAGGTACTC
+
9;B;;<B?>>5999/9>>@CCCCC@@;<<A
@806EN:00440:00077
ATCAGACACGGACACAGCAGAACACAC
+
@@BA:;;BDB@CCBBBAA>BB@BBBBA
@806EN:00441:00067
AGCACTGTAGCTGTCACTAGTTACTTG
+
=>@>@>AB@?@@@@BBCBBDC@B@B6;
@806EN:00441:00086
ACGAGTGCGTTCCCCATGTCGTAGGTACTC
+
BBBBBB@?@A=@@@6@CCBBBB>=;==>>>
@806EN:00441:00093
ACGAGTGCGTTCCCCATGTCGTAGGTACTC
+
AA>@AB@9>C5999/9??@CDCDC@CCCCC
@806EN:00443:00076
ACGAGTGCGTTCCCCATGTCGTAGGTACTC
+
BBBBAABA;;2444/9?@?AAEGG?BCAAA
@806EN:00446:00087
ACGAGTGCGTTCCCCATGTCGTAGGTACTC
+
@DABBBAA>>5999/9EB@AA@@@<99999
@806EN:00448:00069
ACGAGTGCGTTCCCCCCATGTG
+
94<844CA;;:1:888(///,,
@806EN:00400:00124
ACGAGGTGCGTTCCCCATGTCGTAGGTACTC
+
1/./,222,//,1//*//4444988974444
@806EN:00402:00122
ACGCTCGACATGCCCAGGTACAGGAG
+
;;;AABACCBBBCC@CC?BBC;;59>
@806EN:00402:00136
CGTGTCTCTCGCACGGATTTGTGTAGA
+
4444444/,,,**,/,//856/444//
@806EN:00402:00143
ACGAGTGCGCCATGTCGTAGGTACTC
+
99>>999ABB:<<DBBA@@@B89994
@806EN:00405:00145
ACGAGTGCGTTCCCCATGTCGTAGGTACTC
+
==9999?@>>;>@@6@ACCBCCA@=@BABC
@806EN:00406:00110
ACGAGTGCGTTCCCCATGTCGTAGGTACTC
+
@ABA:<<F@@5999,4449CCCCF@@AABC
@806EN:00408:00139
ACGAGTGCGTTCCCCATGTCGTAGGTACTC
+
?AB9:@CBA>8;;;4<@B@C;<;B>A@A@B
@806EN:00409:00133
ACGAGTGCGTTCCCCATGTCGTAGGTACTC
+
BF;?>@;;<A=CJD9CCECA@@@?<@BBBB
@806EN:00410:00130
ACGAGTGCGTTCCCATGTCGTAGGTACTC
+
@@@BBB>>>>59904>>>B<<;CC;<=A<
@806EN:00410:00131
ACGAGTGCGTTCCCCATGTCGTAGGTACTC
+
4;A;99@@996999,9AAABBBAB@CBBB@
@806EN:00411:00135
ACGAGTGCGTTCCCCATGTCGTAGGTACTC
+
=@?99<BBA@8;9;4<AABCCBBB@CABAA
@806EN:00412:00130
ACGAGTGCGTTCCCCATGTCGTAGGTACTC
+
>@AA?@@C885999/99999ABAB?B==<A
@806EN:00413:00106
ACGAGTGCGTTCCCCATGTCGTAGGTACTC
+
9A<>@@A>>>5999/9999AB@@@>@@@A@
@806EN:00413:00136
ACGAGTGCGTTCCC
+
49?>;1/11,*,,,
@806EN:00418:00127
ACGAGTGCGTTCCCCATGTCATAGGTACTC
+
BCBBBBCC@@=ACJ8AAC<<<A@@?89999
@806EN:00418:00142
ACGAGTGCGTTCCCCATGTCGTAGGTACTC
+
94<8>>??;;:<DC9GFCAAA@@>479>?>
@806EN:00421:00101
ACGAGTGCGTTCCCCATGTCGTAGGTACTC
+
>>@@AAB@>@5999/9=@@CCBCC@AAAAB
@806EN:00423:00116
ACGAGTGCGTTCCCCATGTCGTAGGTACTC
+
??C@AAB@A?5999/999>@@@>@=@;<;C
@806EN:00424:00142
ACGAGTGCGTTCCCCATGTCGTAGGTACTC
+
@@?;;;ACCBACCC9DBBBBB@@@@@AACC
@806EN:00425:00115
ACGAGTGCGTTCCCCATGTCGGTAGTACTC
+
8@>;;;@AAA@CCC9BBB@>::;<1011::
@806EN:00425:00119
ACGAGTGCGTTCCCCATGTCGTAGGTACTC
+
=@7;;BAA@@59;;4<BCCBBBBA<>;;;B
@806EN:00426:00132
ACGAGTGCGTTCCCCATGTCGTAGGTACTC
+
=?@B@@@@@@5999,4;@@BCCCC@CCAAA
@806EN:00426:00139
TCTCTATGCGCTCCACATGTCTAAGGTA
+
B?@ABAA?>99995999AAB;<BDE><?
@806EN:00433:00125
ACGAGTGCGTTCCCCATGTCGTAGGTACTC
+
@BA<<<<@=A<===1;;@@@C<;9;<>999
@806EN:00433:00133
ACGAGTGCGTTCCCCATGTCGTAGGTACTC
+
9?>@@AA@BB=>@>4999A><<;;:01/1/
@806EN:00435:00130
ACGAGTGCGTTCCCCATGTCGTAGGTACTC
+
?AB::<CA@?5;99/9?@ADCCCC@BCCDE
@806EN:00436:00124
ACGAGTGCGTTCCCCATGTCGTAGGTACTC
+
89?@@@@A@@599;49@ABCBBBC@ABCBB
@806EN:00436:00133
ACGAGTGCGTTCCCCATGTCGTAGGTACTC
+
;AA@?ACCCC@CCC:C@@@@AACC@B:;;@
@806EN:00437:00118
ACGAGTGCGTTCCCCATGTCGTAGGTACTC
+
AA?BBBBCA@=@@@4@@AADAA@A=@@<;9
@806EN:00437:00124
ACGAGTGCGTTCCCCATGTCGTAGGTACTC
+
>@8;;@@@AB=@AA8@?>B;<<<<>AAAB;
@806EN:00442:00141
ACGAGTGCGTTCCCCATGTCGTAGGTACTC
+
48;9;@BBAB=@@@8ABBACCCCC@@AAAB
@806EN:00442:00143
ACGAGTGCGTTCCCCATGTCGTAGGTACTC
+
4;?A@D<;9?599<5<BBCDCCBC=@A<;9
@806EN:00444:00115
ACGAGTGCGTTCCCCATGTCGTAGGTACTC
+
498984894959==4=BBB@@>>>;999B9
@806EN:00401:00156
ACGAGTGCGTTCCCCATGTCGTAGGTACTC
+
;9A@==BA<<=>CD:D@==BAAAB=AAB@<
@806EN:00401:00176
ACGAGTGCGTTCCCCATGTCGTAGGTACTC
+
>@B:;<BCCA?BBB9B:;;@@@CC>BBAAA
@806EN:00410:00155
ACGAGTGCGTTCCCCATGTCGTAGGTACTC
+
9:;AA@@AAB>BBB4;<<<A@@@B>BAA@?
@806EN:00410:00182
ACGAGTGCGTTCCCCATGTCGTAGGTACTC
+
49C;;;BA@A;>>>4999>>:111:01/6/
@806EN:00413:00161
CGTGTCTCTAGGCACATGGATTTGTGTAGA
+
?>9999999==24844448999-444499:
@806EN:00414:00181
ACGAGTGCGTTCCCCATGTCGTAGGTACTC
+
>9899448442444,449944444244444
@806EN:00415:00164
ACGAGTGCGTTCC
+
44348841//,,2
@806EN:00415:00180
ACGAGTGCGTTCCCCATGTCGTAGGTACTC
+
?@B99<@B@C5999/9>>@CCCCCABAAAC
@806EN:00416:00158
TCTCTATGCGCTCCCACATGTCTGAAGGTAC
+
94499444444444-4:;7611///787///
@806EN:00418:00198
ATCAGACACTCGGACACAGCAGAACACACAG
+
47344/,,,,,,*,0/44@D:99A99484,,
@806EN:00419:00175
ACGAGTGCGTTCCCCATGTCGTAGGTACTC
+
@@@CCCCBBB=@@@8AACCEAAAB=;<<;4
@806EN:00422:00153
ACGAGTGCGTTCCCCATGTCGTAGGTACTC
+
>>>@ABA?B@5999/9999?ACCDBCC<<<
@806EN:00422:00178
ACGAGTGCGTTCCCCATGTCGTAGGTACTC
+
?B9<<=CB@@59;9/9B@?;<<;;8;@@@B
@806EN:00424:00165
ACGAGTGCGTTCCCCATGTCGTAGGTACTC
+
:;A;;9>=;;6999/999999AA@9;<<C@
@806EN:00427:00164
ACGAGTGCGTTCCCCATGTCGTAGGTACC
+
/1;1/499995444,44:444444<9995
@806EN:00427:00180
ACGAGTGCGTTCCCCATGTCGTAGGTACTC
+
49D;;;49>?5999,4:=>@BCCC=@A@@@
@806EN:00427:00183
CGTGTCTCTAGGACACAGGATTTTGATGTAGA
+
////;44//1/,////6;24444,44379;94
@806EN:00427:00187
ACGAGTGCGTTCCCCATGTCGTAGGTACTC
+
9;::98C@9959?>4>>>>@AA>>;?<9<>
@806EN:00429:00188
ACGAGTGCGTTCCCCATGTCGTAGGTACTC
+
?@8;;<94;;2494,44;711/--*,2,,,
@806EN:00433:00162
ACGAGTGCGTTCCCCATGTCGTAGGTACTC
+
=@?@>?>999<@AB6@ABA@<<;A=999>9
@806EN:00434:00155
ACGAGTGCGTTCCCCATGTCGTAGGTACTC
+
99>>994/1:7:8:1//6944448789/1/
@806EN:00441:00153
ACGAGTGCGTTCCCCATGTCGTAGGTACTC
+
=?@:;<@B@@5999/9@@BCCDCC?>?A@@
@806EN:00442:00152
ACGAGTGCGTTCCCCATGTCGTAGGTACTC
+
@BAB>@@BAC=@@@8@BBBCBBAB>>BBBB
@806EN:00442:00198
ACGAGTGCGTTCCCCATGTCTAGGTAC
+
,,.//776885999,4;;441643.//
@806EN:00443:00190
ACGAGTGCGTTCCCCATGTCGTAGGTACTC
+
=@@@@@AAACACCC>C=<;;<CCC@BAAA@
@806EN:00445:00163
ACGAGTGCGTTCCCCCATGTCGTAGGTACTC
+
9;?@@>@@;<<<GLG3CCAACCCBC@C==<A
@806EN:00446:00162
ACGAGTGCGTTCCCCATGTCGTAGGTACTC
+
9<;CAAA<<<=ACD9AAECCAAA@=?@<<9
@806EN:00446:00188
TGGATACGTCTCCTTCCTTAGTTACTTCA
+
BBEB>9<<@>>B:<:<?B?A@@=@CA>BB
@806EN:00446:00194
ACGAGTGCGTTCCCCATGTCGTAGGTACTC
+
:;ACCBBA?;5999/999999999@@;9;=
@806EN:00447:00175
AACGAGTGCGTTTTCCCCCCCCCCCCCCCCCCCATGTCGTAGGTACTC
+
9247884444444,444444444444444444"4?ACBBCBB@?@::<
@806EN:00449:00154
ACGAGTGCGTTCCCCATGTCGTAGGTACTC
+
@@@?@@>9995999,9ABCHCCGD@AAAAC
@806EN:00449:00187
ACGAGTGCGTCCCATGCTCGTA
+
998941/////:866@9/////
@806EN:00402:00249
ACGAGTGCGTTCCCCATGTCGTAGGTACTC
+
=@;9;<BBB@=@>>4>?@@CCCCB@DBAAA
@806EN:00404:00235
ACGAGTGCGTTCCCCATGTCGTAGGTACTC
+
9<BBB@@>995444,4;@99=999==>>>@
@806EN:00407:00205
ATCAAACACGGACACAGCAGAACACACA
+
@>89909>@A;@@B><9AA<<89A>>98
@806EN:00407:00209
ACGAGTGCGTTCCCCATGTCGTAGGTACTC
+
??;@??BA@B>BCC:CCCBA>=@@<>>@A?
@806EN:00410:00223
ACGAGTGCGTTCCCCCATGTCGTAGG
+
898944884454444+4444///,,*
@806EN:00416:00212
ACGAGTGCGTTCCCCATGTCGTAGGTACTC
+
49>;;;A@A@6999,999<GCCGF@C>>@B
@806EN:00416:00227
ACGAGTGCCGTTTCC
+
49>:88--*,,0000
@806EN:00417:00204
ACGAGTGCGTTCCCCATGTCGTAGGTACTC
+
>>A@AAFBCB=@@@6>>@>@@@@><>?999
@806EN:00418:00201
ACGAGTGCGTTCCCCATGTCGTAGGTACTC
+
AA<B@@AAAD@GEC9CCCCC;;;A>@@999
@806EN:00419:00219
ACGAGTGCGTTCCCCATGTCGTAGGTACTC
+
@@DB@BA==>5999/9@>>@B?@?>?>;99
@806EN:00419:00223
ACGAGTGCGTTCCCCATGTCGTAGGTACTC
+
4;?A;;=A@B?CCC:DCCCCCCCC?BCCCC
@806EN:00420:00219
ACGAGTGCGTTCCCATGTCGTAGGTACTC
+
BBBBBBB;;;244-9?>?CBBBG?B;<<E
@806EN:00421:00223
ACGAGTGCGTTCCCCATGTCGTATGTACTC
+
9438//11//,18;6;?=66/11//.6886
@806EN:00422:00220
ACGAGTGCGTTCCCCATGTCGTAGGTACTC
+
443449:;;@5999,4;@:9==::489449
@806EN:00425:00226
ACGAGTGCGTTCCCCATGTCGTAGGTACTC
+
4;>;99>>>><>>@6@EBC<=<@A<999@9
@806EN:00427:00207
ACGAGTGCGTTCCCCATGTCGTAGGTACTC
+
BBB??@@B@A?CCA7C<<<ACCDC?AA<<9
@806EN:00429:00208
ACGAGTGCGTTCCCCATGTCGTAGGTACTC
+
9@?<=<BB@@8<<9/9@AAAA>@>=991@1
@806EN:00430:00214
ACGAGTGCGTTCCCCATGTCGTAGGTACTC
+
>@<?>>@BBB@CCC:CDCCAA=8848999@
@806EN:00432:00218
ACGAGTGCGTTCCCCATGTCGTAGGTACTC
+
==;@@@A@>?5999/9BABCCCBB=<?@@@
@806EN:00432:00219
TGATACGTCTCCTTCCTTAGTTACTTCAG
+
A>=@@;;<@@A<@<@69634424442499
@806EN:00433:00223
TCTCTATGCGTTCCCACATGTCTGAAGGTAC
+
,,,,,//444424C:444/<11///,/,//6
@806EN:00433:00234
ACGAGTGCGTTCCCCATGTCGTAGGTACTC
+
BBB::<ACCC@CCC9CCCBBBBBCAB@AAB
@806EN:00435:00235
ACGAGTGCGTTCCCATGTCGTAGGTACTC
+
??@99<B@@C59909>>?CCEDD@A:<;B
@806EN:00436:00213
ACGAGTGCAGTTCCCCATGTCGTAGGTACTC
+
89?91161//6,///*/;B@9<;;997972,
@806EN:00438:00201
ACGAGTTCCCCATGTCGTAGGTACTC
+
BB@B@@5884/9@AACA@ACB<=>BD
@806EN:00438:00237
ACGAGTGCGTTCCCCATGTCGTAGGTACTC
+
AA49/1/8//,/8809==@D<<;F>;;<@?
@806EN:00439:00222
ACGAGTGCGTTCCCCATGTCGTAGGTACGTC
+
41.///7666,444,49949//76,////68
@806EN:00439:00230
ACGAGTGCGTTCCCCATGTCGTAGGTACTC
+
=@@@@A@?C;2444,9>>?ABBBC?C;<<B
@806EN:00441:00230
ACGAGTGCGTTCCCCATGTCGTAGGTACTC
+
998A@@@@AB?BDN:CA@@>9999;>@@A@
@806EN:00442:00214
ACGGAGTGCGTTCCCCATGTCGTAGGTACTC
+
=984;;<9FDD5999/9?>@CCCCC?BAAAC
@806EN:00443:00227
ACGAGTGCGTTCCCCATGTCGTAGGTACTC
+
?@@BECCBB@;==96@9;;CCCBC@CA@AB
@806EN:00443:00242
ACGAGTGCGTTCCCCATGTCGTAGGTACTC
+
9>>999894;2444,4449ABCBLDCCAAA
@806EN:00443:00244
ACGAGTGCGTTCCCCATGTCGTAGGTACTCATCCTG
+
999>99A@;;9<BC9BDBB<=<99<9999>>>?=01
@806EN:00446:00247
ACGAGTGCGTTCCCCATGTCGTAGGTACTC
+
9;:;A;@@?@6999/9>@@EDA@A<99999
@806EN:00447:00204
TCTACTATGCGCTCCCACATGTCT
+
//////////6///656/4/666/
@806EN:00447:00244
ACGAGTGCGTTCCCCATGTCGTAGGTACTC
+
AAD?:;@CCC@CCC:CBBABBCCB?ABBAB
@806EN:00448:00205
ACGAGTGCGTTCCCCATGTCGTAGGTTACTC
+
>>>@9<9@CCACDD:CAADDA??@4929499
@806EN:00448:00216
ACGAGTGCGTTCCCCATGTCGTAGGTACTC
+
AB??@@BBBB?BBB9AACCCC@A@?;<<B@
@806EN:00448:00225
ACGAGTGCGTTCCCCATGTCGTAGGTACTC
+
AB@?A@@AA@>A@A7A<<=GBAAA>@;99>
@806EN:00448:00232
ACGAGTGCGTTCCCCATGTCGTAGGTACTC
+
19;BBBA?>>5999/9999ABCBD@BCCCA
@806EN:00448:00248
ACGAGTGCGTTCCCCATGTCGTAGGTACTC
+
;47@?989>>6999,4::>A94447344:4
@806EN:00400:00263
AGCACTGTAGCTGTCACTAGTTACTTGT
+
@BBA?@CD9;;C@A<<;AB<<;=A@=@<
@806EN:00401:00268
ACGAGTGCGTTCCCCATGTCGTAGGTACTC
+
??B@@ACCCC@BBB8A?AABCBBB=?ABBB
@806EN:00405:00282
ACGAGTGCGTTCCCCATGTCGTAGGTACTC
+
=>>@B;99@@5999,4999@@>=@<A<<<<
@806EN:00406:00260
ACGAGTGCGTTCCCCATGTCGTAGGTACTC
+
?@CA@A@@=C5999/9?>>@A@AA>A@@@>
@806EN:00406:00283
ACGAGTGCGTTCCCCATGTCGTAGGTACTC
+
=@A@@A@?@?5999,9@DBCCCBB?BABC;
@806EN:00412:00253
ACGAGTGCGTTCCCCATGTCGTAGGTACTC
+
??>9;<AA@@599;49?@@BCCCC?;<<<<
@806EN:00414:00289
CGTGTCTCTAGGCACAGGATTTTGTGTAG
+
@>?ACCCCCDC@BAA=;:4444/9?@@?>
@806EN:00415:00283
ACGAGTGCGTTCCCCATGTCGTAGGTACTC
+
BBBBBBB@;;2444/9999HCGCD?B;;;;
@806EN:00417:00269
ACGAGTGCGTTCCCATGTCGTAGGTACTC
+
=?A@?@A@??59909?@@AB?A>=?@<<8
@806EN:00418:00287
ACGAGTGCGTTCCCCATGTCGTAGGTACTC
+
=@C@@@@>?@6999-9>>@9;9@@<>@@A@
@806EN:00420:00283
ACGAGTGCGTTCCCCATGTCGTAGGTACTC
+
?@BBBB=>>>5999/9999AAB>>;>991<
@806EN:00423:00258
CGTGTCTCTAGGCACAGGATTTTGTGTAGA
+
@@BB;<;DBCB@<<9?:24999/944////
@806EN:00429:00298
ACGAGTGCGTTCCCCATGTCGTAGGTACTC
+
BB@??@@@@@5999/9@BBGCCCCAB?A@D
@806EN:00432:00270
ACGAGTGCGTTCCCCATGTCGTAGGTACTC
+
BB<@@@@>@@5999/9>>>ACAA@@BA<<<
@806EN:00436:00250
ACGAGTGCGTTCCCCATGTCGTAGGTACTC
+
@?BB@A@@>@5999/9>>@DJCBD?ABBBB
@806EN:00440:00272
ACGAGTGCGTTCCCCATGTCGTAGGTTCTC
+
9:BAAACBCC2444/9>>>BCBCC@C@CBB
@806EN:00445:00250
ACGAGTGCGTTCCCCATGTCGTAGGTACTC
+
89?;;<AGGEDCCC9B<<;BA@@@8;<?A>
@806EN:00445:00281
ATATCGCGACGGGTATGGAAGACTCTA
+
9;9>@@884444-444;:;24444444
@806EN:00446:00276
ACGAGTGCGTTCCCCATGTCGTAGGTACTC
+
?@B99<@@@@5999/9@@ABDCCC@B@A@B
@806EN:00405:00349
ACGAGTGCGTTCC
+
??7;9>>>98599
@806EN:00408:00332
ACGAGTGCGTTCCCCATGTCGTAGGTACTC
+
ABBBAB@;;?5444/9BBACCCCC?AA@AB
@806EN:00409:00315
ACGAGTGCGTTCCCCCATGTCGTAGGTACTC
+
8??@;;988:89999/9?ACCEDCC>@AAAB
@806EN:00411:00334
ACGAGTGCGTTCCCCATGTCGTAGGTACTC
+
BCB;<<BBBCACCC9CAAAB<<;9==941/
@806EN:00411:00336
ACGAGTGCGTTCCCCATGTCGTAGGTACTC
+
?ACCBBA?@B;>>>4??@ABBCCB8;<999
@806EN:00413:00316
ACGAGTGCGTTCCCCATGTCGTAGGTACTC
+
@A@9;<BCBB=@@@8@=@?BBBBC?BBBBC
@806EN:00421:00324
TACTGAGCTACACACACAGAAAGATTGGTG
+
B>AAAACB@@;<<<9@?@99988?;=A899
@806EN:00425:00347
ACGAGTGCGTTCCCCATGTCGTAGGTACTC
+
=@7;;<BBBCADFC:DCCCCCCBC=@AAA@
@806EN:00426:00302
ACGAGTGCGTTCCCCATGTCGTAGGTACTC
+
9;>A@BBA?@5999/9@@@AB@@>;899<<
@806EN:00427:00301
ACGAGTGCGTTCCCCATGTCGTAGGTACTC
+
?@ABBBBBBC;>>?8@BCCBBBCC@CBBBB
@806EN:00428:00334
ACGAGTGCGTTCCCATGTCGTAGGTACTC
+
9434778///,//+//444>>>::01/1/
@806EN:00433:00341
ACGAGTGCGTTCCCCATGTCGTAGGTACTC
+
8989944:442444,4::B?A@@@=?<<<@
@806EN:00436:00321
ACGAGTGCGTTCCCCATGTCGTAGGTACTC
+
BBBBBBB>>?5999/9AAABCCBB=@ABBB
@806EN:00438:00325
ACGAGTGCGTTCCCATGTCGTAGGTACTC
+
48>;94>>>?59914999;>=8=<>9999
@806EN:00439:00314
ACGAGTGCGTTCCCCATGTCGTAGGTACTC
+
==7;<<;@@A599949?BCCCCCB?@@;;9
@806EN:00440:00317
ACGTGCGTTCCCATGTCGTAGGTACTC
+
9<;CAA@@<@>9>??>9999959949=
@806EN:00440:00336
ATCAGACACGGACACAGCAGAACACAC
+
BACC:9:BBB@BCBEAAABBCACB@@@
@806EN:00442:00303
ACGAGTGCGTTCCCCATGTCGTAGGTACTC
+
BBABAABBBB@CBB9B:<:CIJBC?B;;;@
@806EN:00443:00326
ACGAGTGCGTTCCCCATGTCGTAGGTACTC
+
=>>9999;AA?BCC9CDCCBBB@@=AAAAC
@806EN:00448:00329
ACGAGTGCGTTCCCCATGTCGTAGGTACTC
+
9;?899994>8===69>@A@=<;B?@AAAA
@806EN:00449:00307
ACGAGTGCGTTCCCCATGTCGTAGGTAACGTC
+
@?@;;;99@C2999-999981<--*--*,,,0
@806EN:00401:00357
ACGAGTGCGTTCCCCATGTCGTAGGTACTC
+
;4899;91/8,-,-*,,,/67/44774444
@806EN:00404:00394
ACGAGTGCGTTCCCCATGTCGTAGGTACTC
+
BBBABB99;B=@>@6@<<<CCAA><89999
@806EN:00405:00391
TGATACGTCTCCCTCTTAGTTACTTGCAGT
+
//,,///8////+///7466,444244444
@806EN:00406:00397
ATGAGTGCGTTCCCCATGTCGTAGGTACTC
+
987744;;41-111*/1/;;89>;:;>11/
@806EN:00408:00364
ACGAGTGCGTTCCCCATGTCGTAGGTACTC
+
AAB>===>>>6999/9BBBABB@@;?BBBA
@806EN:00411:00352
ACGAGTGCGTTCCCCATGTCGTAGGTACTC
+
@A@BABACDC@CCC9CDCCAAAAA>AA<<9
@806EN:00412:00360
ACGAGTGCGTTCCCCATGTCGTAGGTACTC
+
:;>AA@AABE@CCC:EAA@CB=996:@>?>
@806EN:00415:00386
ACGAGTGCGTTCCCCATGTCGTAGGTACTC
+
>@BCGCBBCC?CCC9BBCECCCDC8:<<;9
@806EN:00417:00372
ACGAGTGCGTTCCCCATGTCGTAGGTACTC
+
9;>>@@999?6999/9FCCHCA@@=;;<A@
@806EN:00418:00383
ACGAGTGCGTTCCCCATGTCGTAGGTACTC
+
ABB::<BCA@7;;;4;BBEBBCBB@B@A@B
@806EN:00422:00358
ACGAGTGCGTTTTTTCCCCCCCCCCCCCCCCCCCCCATGTCGTAGGTACTC
+
DB?@ABBBCCCHHG-BBAA>999999999999999"?==>ABBAA@>A@AB
@806EN:00422:00386
TCTCTATGCGCTCCCACATGTCTAAGGTA
+
-,,,,,/444444A649A211211:8*,,
@806EN:00424:00354
ACGAGTGCGTTCCCCATGTCGTAGGTACTC
+
?A;99<@A?@8<<<4<BBBDCDBB???==@
@806EN:00426:00371
CGTGTCTCTAGGCACAGGATTTTGTGTAG
+
9CCCCDDEDCC@BBA=@<>>?>4?99111
@806EN:00428:00395
ACGAGTGCGTTCCCCATGTCGTAGGTACTC
+
AAB??AACBCDDDC9CCCCC@@@B>@@@@?
@806EN:00430:00381
ACGAGTGCGTTCCCCATGTCGTAGGTACTC
+
ABA@@@BCCCBCCC9BDA?B@@@@?@;<<@
@806EN:00441:00358
ACGAGTGCGTTCCCCATGTCGTAGGTACTC
+
B@>?BBA@AC@DHH9AACBBBB@@>;;999
@806EN:00442:00363
ACGAGTGCGTTCCCCATGTCGTAGGTACTC
+
4989>944445999,49999444;494494
@806EN:00447:00362
ACGAGTGCGTTCCCCATGTCGTAGGTACTC
+
>@A@=>;;;@>@BC5>?DAA@A@@=;<9@>
@806EN:00447:00376
TAAGCCTCACCATGACGAAGGTATTCC
+
>@4<97;BAA>B=@AAA@=@@ABB?CB
@806EN:00448:00358
ACGAGTGCGTTCCCCATGTCGTAGTACTC
+
49>9;;=<9B@ECC:C=;<@>999?@@A>
@806EN:00402:00400
ACGAGTGCGTTCCCCATGTCGTAGGTAC
+
9434444::;;;;;11/,///,,,*,,,
@806EN:00406:00405
ACGAGTGCGTTCCCCATGTCGTAGGTACTC
+
9;C<<=AA@C5999/999;CCCCCCCAAAB
@806EN:00406:00408
ACGAGTGCGTTCCCCATGTCGTAGGTACTC
+
9;B;<;@AB@=@@A8ACEEDCCBB>AB;;<
@806EN:00406:00430
ACGAGTGCGTTCCCCATGTCGTAGGTACTC
+
BBB99;@>>@5999/9A@CFCCCCAB@@@@
@806EN:00408:00401
ACGAGTGCGTTCCCCATGTCGTAGGTACTC
+
49>99488896;BA6CBCBCCCCC@BCCCA
@806EN:00408:00410
ACGAGTGCGTTCCCATGCTCGTAGGTACGTC
+
/10/////44244-4:;:9444442449944
@806EN:00409:00440
ACGAGTGCGTTCCCCATGTCGTAGGTACTC
+
92=121688A,999,4AA@CCCAB8:;<;A
@806EN:00410:00407
ACGAGTGCGTTCCCCATGTCGTAGGTACTC
+
>>:;;@@@?>5999/99999ACBCAF=?<C
@806EN:00410:00422
ACGAGTGCGTTCCCCATGTCGTAGGTACTC
+
9;B@AAACCC5;;9/9BBCCBBBC<:;;A@
@806EN:00412:00417
ACGAGTGCGTTCCCCATGTCGTAGGTACTC
+
AB@99;<;;A>ABC9CCCAAACBB>@@;;9
@806EN:00413:00424
ACGAGTGCGTTCCCCATGTCGTAGGTACTC
+
49?>A;99?@5999,4999<CCCCBDCA@@
@806EN:00413:00427
ACGAGTGCGTTCCCCATGTCGTAGGTACTC
+
CCBBCEBABB;==@4>9<;CCDCCC@A<<<
@806EN:00416:00410
ACGAGTGCGCCATGTCGTAGGTACTC
+
9<@@BBBBBC@CCDD@AA@B>A<<<C
@806EN:00420:00441
ACGAGTGCGTTCCCCATGTCGTAGGTACTC
+
=>>@@@@>@?5999,9@@><<<11-1111>
@806EN:00423:00426
ACGAGTGCGTTCCCCATGTCGTAGGTACTC
+
9<B@@@@;;;>AAA7ACBA@ACBC>?@@@>
@806EN:00424:00407
ACGAGTGCGTTCCCCATGTCGTAGGTACTC
+
AB>??@<;;@=@@A8ACCDGGBBA6:;999
@806EN:00426:00420
TAGTATCAGCCTCGCCATGACGAAGGTATTCC
+
849>944999;=8A;5;999999249444<:9
@806EN:00426:00423
ACGAGTGCGTTCCCCATGTCGTAGGTACTC
+
?BB:9<BB@==@@@6@BBBBABBA>:;;A>
@806EN:00427:00405
ACGAGTGCGTTCCCCATGTCGTAGGTACTC
+
9:?@@@@>@@5999/9DCAAAAAB>ABBBB
@806EN:00427:00439
ACGAGTGCGTTCCCCATGTCGTAGGTACTC
+
@@BBC@A@@@=@@@6>B@>9999958>>@@
@806EN:00429:00427
ACGAGTGCGTTCCCCATGTCGTAGGTACTC
+
9::?A;99995111*////8:::BB;<999
@806EN:00431:00437
CGTGTCTCTACGGCACATGGATTTTGTGTAGA
+
48?A9999999924///,,0,,,,*,,,,777
@806EN:00435:00408
TGATACGTCTCCTTCCTTAGTTACTTCA
+
BCBBBBBCBCC@B@C@C>>:;8;BB?CC
@806EN:00438:00402
ACGAGTGCGTTCCCCATGTCGTAGGTACTC
+
B@?BABBBBA=@@@6@@@@CCBBBBBCBBA
@806EN:00439:00445
ACGAGTGCGTTCCCCATGCTCGTAGGTACGTAC
+
89>?9944442444,44////////766/4444
@806EN:00443:00409
ACGAGTGCGTTCCCCATGTCGTAGGTACTC
+
AA?BCBB=@C5999-999@CDCCCACBBBB
@806EN:00445:00446
ACGAGTGCGTTCCCCATGTCGTAGGTACTC
+
89?99998=>>BCC:EDBAAGD>@8;<<<@
@806EN:00448:00424
ACGAGTGCGTTCCCATGTCGTAGGTACTC
+
49./////88,//+444444444934444
@806EN:00400:00476
ATCAGACACGGACACAGCAGAACACACA
+
9>A>>;99?=999499499992444443
@806EN:00401:00458
ACGAGTGCGTTCCCCCCCCCCCAT
+
@@9:4944442/88;;;;;88"//
@806EN:00401:00460
ACGAGTGCGTTCCCCATGTCGTAGGTACTC
+
BBB::<BA@@5999/9999@AB995;<<AA
@806EN:00401:00461
ACGAGTGCGTTCCCCATGTCGTAGGTACTC
+
A?A@@<<;BB=@@@8ADCCBBBBB:;<CCC
@806EN:00407:00465
ACGAGTGCGTTCCCCATGTCGTAGGTACTC
+
?A>>@AAABC?ABC9AACCA@@@@7:<<<@
@806EN:00411:00490
ACGAGTGCGTTCCCCATGTCGTAGGTACTC
+
948999?@>>5999/9999CCABC?;<<@>
@806EN:00414:00491
ACGAGTGCGTTCCCCCCCCCCCCCCCCCCCCATGTCGTAGGTACTC
+
==BA9;<BBA>BBAAA@@@>9999999==="?BBBBBA??<>=99;
@806EN:00417:00483
ACGAGTGCGTTCCCCATGTCGTAGGTACAC
+
AAA@@@BBBB@CDC9CCC@?@AAB;:;B@9
@806EN:00424:00474
ACGAGTGCGTTCCCCATGTCGTAGGTACTC
+
=?@@@@>9995999,4?99;CBBA@CA<<=
@806EN:00427:00454
ACGAGTGCGTTCCCCATGTCGTAGGTACTC
+
BBABBB=4995999,9999@A@@@8;<@A@
@806EN:00429:00454
ACGAGTGCGTTCCCCATGTCGTAGGTACTC
+
998;<AB>@?5999/9@@@A<9;>499999
@806EN:00432:00465
ACGAGTGCGTTCCCCATGTCGTAGGTACTC
+
AA?BDBBBBB=@@@6@AA@@ACBB?BBA@@
@806EN:00432:00474
ACGAGTGCGTTCCCCATGTCGTAGGTCTC
+
@@@@@BCCCB@CHD:B<<<AA@AB=@@C?
@806EN:00440:00497
ACGAGTGCGTTCCCCATGTCGTAGGTACTC
+
==<99<;CBB?DDD9CBBAACAAB?BB;;<
@806EN:00443:00470
ACGAGTGCGTTCCCCATGTCGTAGGTACTC
+
9<ABBBB>>>5444/9?>>BAA@B?B;<<C
@806EN:00443:00496
ACGAGTGCGTTCCCCATGTCGTAGGTACTC
+
84348:494@5999/9999@B999;>9998
@806EN:00446:00486
TAGTATCAGCCTCCGCCATG
+
4444444///,//56654//
@806EN:00447:00466
ACGAGTGCGTTCCCCATGTCGTAGGTACTC
+
=@A@;9;B;<;?DNBFDCCAAABB@<<<CC
@806EN:00448:00478
ACGAGTGCGTTCCCCATGTCGTAGGTACTC
+
8@A?;;<@>@6<99/999;@ACCC@BCCBB
@806EN:00448:00494
ACGAGTGCGTTCCCCATGTCGTAGGTACTC
+
BBBB:9;>@@5999,4999@@A@B>AAAAC
@806EN:00401:00513
ACGAGTGCGTTCCCCATGTCGTAGGTACTC
+
=@<;9<B@@@5999/9DD;;<999589994
@806EN:00404:00505
ACGAGTGCGTTCCCCATGTCGTAGGTACTC
+
@?C@@AB>>>5999/9?@>ADDCC?CAAAC
@806EN:00410:00505
ACGAGTGCGTTCCCATGTCGATAGTATC
+
>979888;99=AB094---,,,,,,,44
@806EN:00415:00516
ACGAGTGCGTTCCCCATGTCGTAGGTACTC
+
9<C<<<CBDC@DCC4<;;99@A>><A<;<A
@806EN:00416:00513
TAGTATCAGCCTCGCCATGATCGAAGGTATTCCG
+
////4494442444486///////,/5//42424
@806EN:00419:00500
ACGAGTGCGTTCCCCATGTCGTAGGTACTC
+
@A:;;@=>;B>CCB9BDBAAAB@>;99999
@806EN:00419:00528
ACGAGTGCGTTCCCCATGTCGTAGGTACTC
+
=@?@@ABAAC5;9;4<@BCCCCCCAB;<<C
@806EN:00419:00535
ACGAGTGCGTTCCCCATGTCGTAGGTACTC
+
9;BBBA>>=>5999,9999>>A9;68A>9<
@806EN:00419:00538
ACGAGTGCGTTCCCCATGTCGTAGGTACTC
+
=@ABBB@@>><?>>4>>>>A<99>=99<<4
@806EN:00425:00510
ACGAGTGCGTTCCCCATGTCGTAGGTACTC
+
>A:;994=485999,49999448=;>ACBB
@806EN:00428:00510
ACGAGTGCGTTCCCATGTCGTAGGTACTC
+
A;:89?>9442185<1//7668=77999>
@806EN:00434:00536
ACGAGTGCGTTCCCCATGTCGTAGGTACTC
+
BB@::<BBAB=@@@8ABBBCC@?@@B@@A@
@806EN:00437:00542
ACGAGTGCGTTCCCCATGTCGTAGGTACTC
+
9;BC;;<A?>5999/9@@ACCBBA<==;;<
@806EN:00439:00538
ACGAGTGCGTTCCCCATGTCGTAGGGTACTC
+
9<CCDGBB??<=CCAC<<;@@@99909@999
@806EN:00439:00548
ACGAGGTGCGTTCCCCATGTCGTAGGTACTC
+
=>89;?@@@BB=@@@6@BBABA<;96999A@
@806EN:00441:00546
ACGAGTGCGTTCCCCATGTCGTAGGTACTC
+
?@A@AAB@>C5999/999;CCCCC>B;<<<
@806EN:00443:00510
TCTCTATGCGCTCCACATGTCTAAGGTA
+
CDABDCBBCA@@@@C<=<C==9959699
@806EN:00443:00525
ACGCTCGTACCATGCCAGGTAGCAGGAGAC
+
8>884844449:9445442484444244//
@806EN:00446:00517
ACGAGTGCGTTCCCCATGTCGTAGGTACTC
+
=@A:<<GBAA@CAB9B;<<CCCCC?BB<<9
@806EN:00446:00536
ACGAGTGCGTTCCCCCATGTCGTAGGTACTC
+
>@B==@>99959999-4:?@BCCBB>A<<<B
@806EN:00448:00541
ACGAGTGCGTTCCCCATGTCGTAGGTACTC
+
@@ACCCBBA>69994;@BBCBBBB@BBBCB
@806EN:00449:00535
ACGAGTGCGTTCCCCATGTCGTAGGTACTC
+
B?>99<A@A@5999,9??>BDCBA><9999
@806EN:00401:00599
ACGAGTGCGTTCCCCATGTCGTAGTACTC
+
98899988442444,44444444434994
@806EN:00410:00592
ACGAGTGCGTTCCCCATGTCGTAGGTACTC
+
@A??;;<<<C@CDHADD=<<@999689998
@806EN:00411:00569
ACGAGTGCGTTCCCCATGTCGTAGGTACTC
+
?@;=;;9@@@<>@@6ABB@@A@@@<;9<@@
@806EN:00412:00592
TAGTATCAGCCTCCGCCATGACGAAGGTATTCC
+
4484844499244249:844494424994/,/,
@806EN:00413:00550
ACGAGTGCGTTCCCCATGTCGTAGGTACTC
+
=A<:894=8=8==929B@<<9999699>99
@806EN:00415:00563
ACGAGTGCGTTCCCCATGTCGTAGGTAC
+
BBB??@@;:>5499/9?>>BC??>:011
@806EN:00417:00589
ACGAGTGCGTTCCCCATGTCGTAGGTACTC
+
9;@@@@A>>@5999/999;CHGBB?A@AAC
@806EN:00418:00569
ACGAGTGCGTTCCCCATGTCGTAGGTATC
+
94?>>999995///*/1//6668=;444=
@806EN:00419:00565
ACGAGTGCGTTCCCCATGTCGTAGGTACTC
+
9<A<<<@>>@5999/9?>?AAAACBBCAAA
@806EN:00419:00572
ACGGCGTTCCCCATGTCGTAGGTACTC
+
@@B499A6999/9>>>?CA@AAB<<<@
@806EN:00420:00589
ACGAGTGCGTTCCCCATGTCGTAGGTACTC
+
9<CBBBBBBD@CCC:CAA@CCCBB@?;<<A
@806EN:00422:00589
ACGAGTGCGTTCCCCATGTCGTAGGTACTC
+
9;B;;;A@A@5999/9ABCCCCCCAB:;;@
@806EN:00423:00567
ACGAGTGCGTTCCCCATGTCGTAGGTACTC
+
==>F>>99995999,49=>>@@@@=?ABAA
@806EN:00432:00566
ACGAGTGCGTTCCCCATGTCTAGTATC
+
?>?@@>9;;@==>>0<//***,,,228
@806EN:00433:00573
ACGAGTGCGTTCCCCATGTCGTAGGTACTC
+
CCBBBBAABB?BEC>CABADC98>489994
@806EN:00436:00550
ACGAGTGCGTTCCCCATGTCGTAGGTACTC
+
B@;;;AA>>>=@>>6@ABBDCCDC@BBBBC
@806EN:00436:00556
TACTGAGCTACACACACAGAAAGATTGGT
+
BBBBCJBBBBBBECEABABB@<>>=<>=>
@806EN:00436:00594
ACGAGTGCGTTCCCCATGTCGTAGGTACTC
+
=?AB9;<BA@;@@@8@DB>@@=>>4:<ABA
@806EN:00437:00597
ACGAGTGCCGTTCCCCATGTC
+
9;><?=11,//,/880844//
@806EN:00438:00561
ACGAGTGCGTTCCCCATGTCGTAGGTAACTC
+
BBCBBB@?AAACCC:CDCBBCA=@69959@9
@806EN:00440:00575
ACGAGTGCGTTCCCCATGTCGTAGGTACTC
+
?AABBBA?==5999/9@@ACAAAB?:;<AB
@806EN:00447:00553
ACGAGTGCGTTCCCATGTCGTAGGTACT
+
=@@@CCA>?>59914:994444/,.///
@806EN:00448:00568
ATCAGACACGGACACAGCAGAACACACAG
+
BAA@?@CC@@=@@=@>A<<9>?AA@>833
@806EN:00401:00638
ACGAGTGCGTTCCCCATGTCGTAGGTACTC
+
?B:;;@>>?>5999/9?@>@ABCB>;<<B@
@806EN:00409:00610
ACGAGTGCGTTCCCCATGTCGTAGGTACTC
+
94>98444442444,4444?:>>@9;;999
@806EN:00410:00623
ACGAGTGCGTTCCCCATGTCGTAGGTACTC
+
BBB99<BA@@5999/9999@A>>@><>=CB
@806EN:00411:00647
ACGAGTGCGTTCCCCATGTCGTAGGTACTC
+
9<CCBBEBBB=@@@8ABBBBCC@@=@999>
@806EN:00421:00644
TGATACGTCTCCTTCCTTAGTTACTTCAGTT
+
BBBB9<<CCBB>A;9?@68882488777//,
@806EN:00422:00606
ACGAGTGCGTTCCCCATGTCGTAGGTACTC
+
?@CBBBB@@@5999/<<;;CC@@@=;<<BA
@806EN:00426:00622
ACGAGTGCGTTCCCCATGTCGTAGGTACTC
+
9<GB@AACBA>BAA7A;<;BBBBC?B===C
@806EN:00427:00644
ACGAGTGCGTTCCCCATGTCGTAGGTACTC
+
//;119<BA@;@@@/99?@ABBCB@<;<;9
@806EN:00434:00608
ACGAGTGCGTTCCCCATGTCGTAGGTACTC
+
49@A>>@A@A=ADD9>@CCCB@A@?;9999
@806EN:00437:00619
ACGAGTGCGTTCCCCATGTCGTAGGTACTC
+
;<@@ABC@>>5999/9@@ABCBAA8:<<99
@806EN:00444:00616
ACGAGTGCGTTC
+
4;C<;9@B<<:=
@806EN:00448:00605
ACGAGTGCGTTCCCCATGTCGTAGGTACTC
+
=>>;;;99CGCDBB7BBDCC@?AC?BCCCC
@806EN:00401:00654
ACGAGTGCGTTCCCCCCCATGTCGTAGGTACTC
+
9:BCBCB@AAACCCCCE(BFCA@@AAB>A<;;<
@806EN:00402:00669
ACGAGTGCGTTCCCCATGTCGTAGGTACTC
+
BC@@?@@>>@5999/9A@B@AACB?@A@@@
@806EN:00403:00683
ACGAGTGCGTTCCCCCCCCATGTCGTAGGTACTC
+
BCA??B@@@@59999999$499?ACCCC=AA==<
@806EN:00406:00656
ACGAGTGCGTTCCCCATGTCGTAGGTACTC
+
;@899;99>BACDD:DDB211111,11//4
@806EN:00418:00653
ACGAGTGCGTTCCCCATGTCGTAGGTACTC
+
9<C@@@A@>>5999/9AA@ACCAB<>AAAB
@806EN:00419:00670
ACGAGGTGCGTTCCCCATGTCGTAGGTACTC
+
8/;1/,/6677,444,444494448844494
@806EN:00422:00680
ACGAGTGCGTTCCCCATGTCGTAGGTACTC
+
=@@;;<BCBB=AAA8@BBBABBB@=99999
@806EN:00422:00691
ACGAGTGCGTTCCCCATGTCGTAGGTACTC
+
>@@@@@@@@B=@@@8ABCCBCBCB@@@;:;
@806EN:00423:00697
ACGAGTGCGTTCCCCATGCCGTAGGTACTC
+
BB<CB>99<B?ABC5<>BB?BBCB?<>>=;
@806EN:00426:00693
TCTCTATGCGCTCCACATGTCTAAGGTAC
+
BABBCAAADBBBCAC@A@B==>@696994
@806EN:00427:00655
ACGAGTGCGTTCCCCATGTCGTAGGTACTC
+
9;ABBB@>>@5999/9991<<<11,11/1/
@806EN:00431:00686
ACGAGTGCGTTCCCCATGTCGTAGGTACTC
+
CB@B@A@@@@5999,9DDCCCB@@;>?>>>
@806EN:00433:00651
ATCAGACACGGACACAGCAGAACACAC
+
AACCDCBCCC@CCBCCCEDBB@CC@@@
@806EN:00438:00696
ACGAGGTGCGTTTCCCCC
+
998??599///8+////*
@806EN:00439:00696
ACGAGTGCGTTTCCCCCCATGTCGTAGGTACTTC
+
898>99444;;599999+9449@@9==8444424
@806EN:00449:00677
ACGAGTGCGTTCCCCATGTCGTAGGTACTC
+
9;A;99A@995999-9BAADDA@@8:<@BB
@806EN:00405:00723
ACGAGTGCGTTCCCCATGTCGTAGGTACTC
+
@B;9;BA9996999/9999>>>>>=@<;<B
@806EN:00412:00704
ACGAGTGCGTTCCCCATGTCGTAGGTACTC
+
?B;9:;BCCCADCC9CDCBBA;;9499?A@
@806EN:00412:00749
ACGAGTGCGTTCCCCATGTCGTAGGTATC
+
BC>@>@A@AA>AA@4??999999>9=999
@806EN:00415:00716
ACGAGTGCGTTCCCCCCCCCCCCCCCCCATGTCGTAGGTACTC
+
:8;889994424444444444444444"499944444244448
@806EN:00418:00730
ACGAGTGCGTTCCCCATGTCGTAGGTACTC
+
>@BBBBCCCB?BAA9A??ABAA@A>@;<<A
@806EN:00423:00731
ACGAGTGCGTTCCCCATGTCGTAGGTACTC
+
;;;;;9@@@A7999/9999A@>>>599999
@806EN:00428:00748
ACGAGTGCGTTCCCCATGTCGTTAGGTACTC
+
111/////442444,44449=9:66,/////
@806EN:00429:00740
AGCACTGTAGCTGTCACTAGTTACTTGT
+
99@9499994444;99=;<11,111-99
@806EN:00431:00734
ACGAGTGCGTTCCCCATGTCGTAGGTACTC
+
BB?A99;@@A6999/9A@BCAAAC=@@;;9
@806EN:00434:00745
ACGAGGTGCGTTCCCCATGTCGTAGGTACTC
+
9434424@;CB=@>>4999999:::>BA;<9
@806EN:00437:00746
ATCAGACACGGACACAGCAGAACACAC
+
9;>>>>>999249=9444444844///
@806EN:00406:00750
ACGAGTGCGTTCCCCATGTCGTAGGTACTC
+
?@@B@@ACCCBCCC:C;;9>999959>@AA
@806EN:00407:00789
ACGAGTGCGTTCCCCATGTCGTAGGTACTC
+
99899989>@;>??6@A@@BBA@@=@@BBB
@806EN:00409:00771
ACGAGTGCGTTCCCCATGTCGTAGGTACTC
+
9;;;:@>>?>2444/9999@@@@A>A<=<B
@806EN:00409:00777
ACGAGTGCGTTCCCCATGTCGTAGGTACTC
+
;;@@@ACCCC@AAB:BAAABBB@?489999
@806EN:00411:00752
AACGAGTGCGTTCCCCATGTCGTAGGTACTC
+
/,/6668@@@A?BCD9CIEDCBAA@>?@9<9
@806EN:00412:00794
ACGAATGCGTTCCCCATGTCGTAGGTACTC
+
>><@=BBBBB@CCB9?@AA@ACBB>B@@@@
@806EN:00416:00759
ACGAGTGCGTTCCCCATGTCGTAGGTACTC
+
1/.//849492944,449BBB==;=AB999
@806EN:00425:00785
AGCACTGTAGCTTCGTCACTAGTTACTTGTG
+
844499;811//,/888////77,444244/
@806EN:00433:00783
ACGAGTGCGTTCCCCATGTCGTAGGTACTC
+
94>894@A@@>BBB9BBB@@@<99699998
@806EN:00435:00767
TAGTATCAGCCTCGCCATGACGAAGGTATTCC
+
//7/4444//,////78?EBDFC@CA<99;@6
@806EN:00436:00793
ACGAGTGCGTTCCCCATGTCGTAGGTACTC
+
94>>=888495999,9@>?11111,1//1/
@806EN:00439:00771
ACGAGTGCGTTCCCCATGTCGTAGGTACTC
+
BC?ABBA@>@5999/9?>>BAA@A=>B@@B
@806EN:00401:00821
ACGAGTGCGTTCCCCATGTCGTAGGTACTC
+
A?9;;B@>>@5999/9??>BAA@B?B<=<B
@806EN:00402:00847
ACGAGTGCGTTCCCATGTCGTAGGTACTC
+
9984444499?BB1<99999@99599499
@806EN:00407:00811
ACGAGTGCGTTCCCCCCATGTCGTAGGTACTC
+
=@9<<BB@??244449*9C99<CCBB@BAAA@
@806EN:00413:00849
ACGAGTGCGTTCCCCATGTCGTAGGTACTC
+
@B>@@CCA@@;@==4@AAADDCBB@B;<<A
@806EN:00417:00840
ACGAGTGCGTTCCCCATGTCGTAGGTACTC
+
BBCBBBB>?;2444/9CBBCCCBB>=;;;@
@806EN:00420:00814
ACGAGTGCGTTCCCCATGTCGTAGGTATC
+
1/.//8B<;<BHDC5;9999999>78944
@806EN:00420:00845
ACGAGTGCGTTCCCCATGT
+
849484A@@@>A@@/9911
@806EN:00438:00815
ATATCGCGAGGGTATGGAA
+
4799>>111,,*,,,,*,2
@806EN:00438:00818
ATATCGCGAGGGTATGGAAGACTCTATAG
+
93>>@@@A99919?>B@IDDCCCCA?::0
@806EN:00401:00878
TGATAGTCTCCTTCCTTAGTTACTTCAG
+
@>@>>44334787888;99964895994
@806EN:00401:00887
ACGAGTGCGTTCCCCATGTCGTAGGTACTC
+
9;BB;89B9969@@4AAAAD=<=C=@A<<<
@806EN:00402:00865
ACGAGTGCGTTCCCCATGTCGTAGGTACTC
+
=@<@@BBCCD@CCC:CC::<<<CB=@A<<9
@806EN:00403:00879
ACGAGTGCGTTCCCCATGTCGTAGGTACTT
+
9:AA@ACB@@>AAA7BBBBBDBBB>@A;;5
@806EN:00403:00882
ACGAGTGCGTTCCCCATGTCGTAGGTACTC
+
C?>@CBA@==2999/999;CCBAB?@A=<<
@806EN:00407:00876
CGTGTCTCTAGGCACAGGATTTTGGTAGAGGC
+
44849999F?C=A@@AB>@@CC8B;<994;:/
@806EN:00410:00872
ACGAGTGCGTTCCCCATGTCGTAGGTACTC
+
/11////6;A@CCC:CDAAA@@@@899@AA
@806EN:00410:00898
ACGAGTGCGTTCCCCATGTCGTAGGTACTC
+
CBAB@=>>985999/9A99<CCCCBCBCBB
@806EN:00411:00874
AACGAGTGCGTTCCCCATGTCGTAGGTACTC
+
/,/22,//66658::5=?=@>B911-1111/
@806EN:00415:00867
ACGAGTGCGTTCCCCATGTCGTTAGGTACTC
+
9;?@BCC;<<>A@@/9999=442/6,/////
@806EN:00416:00864
ACGAGTGCGTTCCCCATGTCGTTAGGTACTC
+
4;89999;9B@DGC:CFB;;1/-115///49
@806EN:00417:00870
ACGAGTGCGTTCCCCATGTCGTAGGTACTC
+
99AB@@@B@==@AA9BFCBBBABB?BAABB
@806EN:00421:00863
ACGAGTGCGTTCCCCGATGTCGTA
+
//.//444442444,449;868,,
@806EN:00421:00878
ACGAGTGCGTTCCCATGTCGTAGGTACTC
+
49>9994444244-4444444>>;894//
@806EN:00421:00896
ACGAGTGCGTTCCCCATGTCGTAGGTACTC
+
998>99448954992?AAAAACCC?BECCC
@806EN:00425:00886
ACGAGTGCGTTCCCCATGTCGTAGGTACTC
+
@>;=889>>>6999/999999<;@8;9;<<
@806EN:00426:00885
ACGAGTGCGTTCCCCATGTCGTAGGTACTC
+
BBBBBA@>@@5;994;@@?A;;<A=@@CCC
@806EN:00429:00887
ACGAGGTGCGTTCCCCCATGTCCGTAGGTTACTC
+
>@89924444424444+444442449;24244//
@806EN:00430:00869
ACGAGTGCGTTCCCCATGTCGTAGGTACTC
+
@AB>9<=ABCBBBB8BECBA??>@?AB<<<
@806EN:00430:00891
ACGAGTGCGTTCCCCATGTCGTAGGTACTC
+
BBAA99<DBBABCC8BCCBBCCBB===999
@806EN:00432:00892
ACGAGTGCGTTCCCCATGTCGTAGGTACTC
+
@A@@@@>@>>5999/<BCDECCCC@AB@A@
@806EN:00433:00897
ACGAGTGCGTTCCCCATGTCGTAGGTACTC
+
94@@@@A@??5499/49@@@BBBB>AA<<9
@806EN:00434:00893
ACGAGTGCGTTCCCCATGTTCGTAGGTACTC
+
9<:;999@9959@@4@<11,1///7,/4444
@806EN:00435:00879
ACGAGTGCGTTCCCCATGTCGTAGGTACTC
+
49;;<;;CCCADCH:CCBBA;99>;>?999
@806EN:00436:00879
ACGAGTGCGTTCCCCATGTCGTAGGTACTC
+
498448884491>>01>/1//69=889494
@806EN:00437:00893
ATATCGCGAGGGTTTGGAAGACTCTATA
+
?799899>999-9B@ACCADDCCCD;;;
@806EN:00439:00891
ACGAGTGCGTTTCCCCATGTCGTAGGTACTC
+
--,,,20,449-444,44444948868////
@806EN:00446:00875
ACGAGTGCGTTCCCCATGTCGTAGGTACTC
+
9;AABB@?>:2999,9@@@@<<<@=?>;;<
@806EN:00447:00895
ACGAGTGCGTTCTCCATGTCGTAGGTAC
+
;4?@B@A@A@<;442444448997,///
@806EN:00448:00884
ACGAGTGCGTTCCCCATGTCGTTAGGTACTC
+
4479949=9;69AA6@:94444244244444
@806EN:00449:00883
ATCAGACACGGACACAGCAGAACACAC
+
4<?@9;;A@?;?A>A@AAA@A?@@;9;
@806EN:00400:00912
ACGAGTGCGTTCCCCATGTCGTAGGTACTC
+
9<CBBBBA@;5499/9@@ABBBCC@C:;;C
@806EN:00400:00931
ACGAGTGCGTTCCCCATGTCGTAGGTACTC
+
4:?;;;;@@@6999-999<CCCDD@B;;;<
@806EN:00404:00937
ACGAGTGCGTTCCCCATGTCGTAGGTACTC
+
9;?AAAA@AC?CCC:CCCBBCBDB@B;<<C
@806EN:00405:00930
ACGAGTGCGTTCCCCATGTCGTAGGTACTC
+
;9BCBABBDB@CDDAC==<<==BCACCCAA
@806EN:00406:00900
ACGAGTGCGTTCCCCATGTCGTAGGTACTC
+
1/.///44442444,4444;44442449//
@806EN:00407:00946
ACGAGTGCGTTCCCCATGTCGTAGGTACTC
+
:<DCBBB@???BAA9BAAACCBAB=;;<<B
@806EN:00408:00940
ACGAGTGCGTTCCCCATGTCGTAGGTACTC
+
9;A:<=BBBB=A@A8ACBABA@@B<@A@@@
@806EN:00415:00929
ATCAGACACGGACACAGCAGAACACAC
+
1.9;68<944249449B@;8>11111:
@806EN:00416:00927
ATCAGACACAGGACACAAGCAGAACACACAGA
+
:38011.///7720///,/-,//,///6/.33
@806EN:00419:00919
AATCAGACACGGACACAGCAGAACACACAG
+
923338:89842449994449>;>@@@?<0
@806EN:00420:00914
ACGAGTGCGTTCCCCATGTCGTAGGTACTC
+
>@@@ABCBA@8;;;4;FABBC@@@=999@>
@806EN:00426:00930
ACGAGTGCGTTCCCCATGTCGTAGGTACTC
+
99?@ABBBCC;==92>?>=@>>>@599999
@806EN:00426:00933
ACGAGTGCGTTCCCCATGTCGTAGGTACTC
+
@:39994948<@@@6>?=9>99948=@BCD
@806EN:00427:00926
ACGAGTGCGTTCCCCATGTCGTAGGTACTC
+
?@<@@@@ABA>AAA9ABCBCCCEDDCBBBB
@806EN:00430:00928
ACGAGTGCGTTCCCCCCATGTCGTAGGTACTC
+
11>>:A>;88299999*9@@@BECCB>FA<<<
@806EN:00430:00943
ACGAGTGCGTTCCCCATGTCGTAGGTACTC
+
9;BB@AACCB=@@@6@A@?CCCCC@CB<;<
@806EN:00433:00939
ATCAGACACGGACACAGCAGAACACAC
+
9;BA@@@ABB?BBBC@AABBBA@@@@@
@806EN:00436:00940
ACGAGTGCGTTCCCCATGTCGTAGGTACTC
+
9;B<;<CBB@8<<<5<BCCBBBBC?B9<;A
@806EN:00436:00945
ACGAGTGCGTTCCCCATGTCGTAGGTACTC
+
9<BB@AB?;;8<AA7BAAACCBBC@@AABB
@806EN:00439:00949
ACGAGTGCGTTCCCCATGTCGTAGGTACTC
+
CCA@BBA4995999/99B@@@CBA8<<ABA
@806EN:00440:00928
ACGAGTGCGTTCCCCATGTCGTAGGTACTC
+
;;;<<DDBBB@BBC:CC@@@DCBCAC;<<C
@806EN:00446:00907
ACGCTCGACATGCCCAGGTAGCAGGAG
+
@@?>><<111;144-442444444944
@806EN:00446:00938
ACGAGTGCGTTCCCCATGTCGTAGGTACTC
+
9;CB;;;@@?5999-9@@AAHHDB?BBB;<
@806EN:00447:00934
ACGAGTGCGTTCCCATGTCGTAGGTACTC
+
9438@99889<@@:>44494444244999
@806EN:00448:00948
ACGCTCGACATGCCCAGGTACAGGAG
+
8>:99?@9999999-4424444:999
@806EN:00404:00951
TCTCTATGCGCTCCACATGTCTAAGGT
+
B?AA?:<=@AEABACAAB=9>495959
@806EN:00406:00965
ACGAGTGCGTTCCCCATGTCGTAGGTACTC
+
@?@:>8999964;;2::://86/1,////7
@806EN:00407:00969
ACGAGTGCGTTCCCCATGTCGTAGGTACTC
+
@@BBCCCDBC=@?>6@B;;;AA99899<9B
@806EN:00408:00963
ACGAGTGCGTTCCCCATGTCTAGGTACTC
+
89899944442999,444/77//,.////
@806EN:00413:00967
ACGAGTGCGTTCCCCATGTCGTAGGTACTC
+
9;;CB?BBBB?AAA4<;?9999994994?>
@806EN:00416:00951
ACGAGTGCGTTCCCCATGTCGTAGGTACTC
+
C>ABBBEBBA@CCC:CFDBBBAA?=:<<@?
@806EN:00416:00968
ACGAGTGCGTTCCCCATGTCGTAGGTACTC
+
CCCB@AAA@?5999/9BBABAAAB=;;<A@
@806EN:00417:00955
ACGAGTGCGTTCCCATGTCG
+
;;CCCCB8=8244-9AA@AB
@806EN:00421:00964
ACGAGTGCGTTCCCCATGTCGTAGATA
+
BB>==9;;9;=@BC9ADDCCCE;<<CB
@806EN:00425:00962
ACGAGTGCGTTCCCCATGTCGTAGGTACTC
+
9;C::<ACCCBCCC:CDCCBA@==<89999
@806EN:00426:00956
ACGAGTGCGTTCCCCATGTCGTAGGTACTC
+
==@??@ABDDACHD9CBBBCCCCCCB<<=B
@806EN:00433:00954
ACGAGTGCGTTCCCCATGTCGTAGGTACTC
+
@>BB@988995999/9?@@A@A@?>A<><A
@806EN:00433:00969
ACGAGTGCGTTCCCCATGTCGTAGGTACTC
+
?@@@;;;??>5999/999<BCBAC?AAABD
@806EN:00436:00959
ACGAGTGCGTTCCCCATGTCGTAGGTACTC
+
B@9:<<HAAB@BCC9BEBCCBAAB@99<CA
@806EN:00438:00970
ACGAGTGCGTTCCCCATGTCGTAGGTACTC
+
BABC::<@A@@CCD9BGCBA?==>599>>>
@806EN:00443:00962
ACGAGTGCGTTCCCATGTCGTAGGTACTC
+
9478444448244-4::?@?@BB@BACA@
@806EN:00443:00974
ACGAGTGCGTTCCCCATGTCGTAGGTACTC
+
==BBBBBA??5444/9B>>BECAB?@@@AB
@806EN:00448:00958
ACGAGTGCGTTCCCCATGTCGTAGGTACTC
+
CAABBBA?>92444/9CA@AACCB=;<<@@
@806EN:00450:00041
ACGAGTGCGTTCCCCATGTCGTAGGTACTC
+
=?B:;<<BA@6999-9?@>ACBBB?CECCB
@806EN:00451:00041
ACGAGTGCGTTCCCCAGTCGTAGGTACTC
+
BBBBAABABB@CCC:DCCCCCBC?BBBBB
@806EN:00453:00038
ACGAGTCGTTCCCCATGTCGTAGGTACTC
+
@@EBCA>884999/9@CCCDFCC?BECCC
@806EN:00458:00005
ACGAGTGCGTTCCCCATGTCGTAGGTACTC
+
89898@A@995999/9999999?@444444
@806EN:00459:00008
ACGAGTGCGTTCCCCATGTCGTAGGTACTC
+
9989994=8@=ABC9EDAACC@@@?BAAB@
@806EN:00459:00025
ACGAGTGCGTTCCCCATGTCGTAGGTACTC
+
>@C??A@>>@6999,4@@ABCCDDA?@ACC
@806EN:00459:00026
ACGAGTGCGTTCCCCATGTCGTAGGTACTC
+
>@<@;<=BCC@CCE:DCCCCCCBB?>?A@@
@806EN:00464:00005
ACGAGTGCGTTCCCCATGTCGTAGGTACTC
+
?@@@AABBBB?BAB8@CBBBB@@@?;<<CB
@806EN:00464:00045
ACGAGTGCGTTCCCCATGTCGTAGGTACTC
+
BBBCCAA@CC>BBB9BAABA@@@C@BCCCA
@806EN:00466:00016
ACGAGTGCGTTCCCCATGTCGTAGGTACTC
+
?A@B??@??@5999/999<CCCCN?BBAAA
@806EN:00467:00012
ACGAGTGCGTTCCCCATGTCGTAGGTACTC
+
9<B;<<AA@C?BAB9B<<<CA@@B>;<<AA
@806EN:00467:00044
ACGAGTGCGTTCCCCATGTCGTAGGTACTC
+
A?CCB?=;@@5999/9?>?BC<;;>;<<AA
@806EN:00470:00032
ACGAGTGCGTTCCCCATGTCGTAGGTACTC
+
>>>?@ABCBC79;;4<BCCCCBCC?BCBBB
@806EN:00472:00037
ACGAGTGCGTTCCCCATGTCGTAGGTACTC
+
?;;;BAA>>>5999/99999>>9949@@98
@806EN:00472:00038
ATCAGACACGGACACAGCAGAACACAC
+
>>>>99894824444499911:<<;1/
@806EN:00478:00007
ACGAGTGCGTTCCCCATGTCGTAGGTACTC
+
=@@:;<<BB@8<<<4<ABACCDCC?@@AA@
@806EN:00478:00026
ACGAGTGCGTTCCCCATGTCTAGGTAC
+
1/.//4449>5111*//////431348
@806EN:00479:00027
ACGAGTGCGTTCCCCATGTCGTAGGTACTC
+
>>B?99<B@@5999/9>>@BA@@@=@@@AB
@806EN:00479:00040
ACGAGTGCGTCCCCATGTCGTAGGTACTC
+
=@?A@AAABCCCC8CDCCCB@99289999
@806EN:00480:00011
TAGTATCAGCCTCGCCATGACGAAGGTATTCC
+
8>@@;<;ABB79<<C@BCCA@B@595994892
@806EN:00480:00038
ACGAGCCATGTCGTAGGTACTC
+
?@AA;<=<BB>>><11,1<=<1
@806EN:00483:00008
ACGAGTGCGTTCCCCATGTCGTAGGTACTC
+
=??;;9=?@@=@@>4>@>999444244444
@806EN:00486:00033
ACGAGTGCGTTCCCCCATGTCGTAGGTACTC
+
?@?@@>998>59999+4>@BBCB;;6;@@AB
@806EN:00491:00015
ACGAGTGCGTTCCCTGTCGTAGGTACTC
+
9;@B@@A@BB>@A=ACCBGCBB>:;;??
@806EN:00491:00044
ACGAGTGCGTTCCCCATGTCGTAGGTACTC
+
BBB???B@A@@CCC:C:<:CCCCD?9;<A@
@806EN:00493:00018
ACGAGTGCGTTCCCCATGTCGTAGGTACTC
+
4;@@;<<BB@=A@A8@<<;CCCCC?BCCCB
@806EN:00493:00048
ACGAGTGCGTTCCCCATGTCGTAGGTACTC
+
@BCBCDB?@@@CDC9A>><BCCBB?C===C
@806EN:00495:00032
ACGAGTGCGTTCCCCATGTCGTAGGTACTC
+
9;AB;;<BAA>CCC:C==;C@@@@=@@@AB
@806EN:00497:00009
ACGAGTGCGTTCCCCATGTCGTAGGTACTC
+
=BABBBCBBB?BBB9CABBCBB??=A;<<B
@806EN:00499:00041
ACGAGTGCGTTCCCCATGTCGTAGGTACTC
+
=@A@;;<C@@=AGG9BBBCCCBBB>@@@@@
@806EN:00451:00094
ACGAGTGCGTTCCCCATGTCGTAGGTACTC
+
>@8;<BAB@@5999/9>>?AC@@><999<9
@806EN:00455:00084
ACGAGTGCGTTCCCCATGTCGTAGGTACTC
+
?@@:99>>=>>ADD6@A<<<<<<B>A<<<@
@806EN:00457:00057
ACGAGTGCGTTCCCCATGTCGTAGGTACTC
+
@AC@@ACA?C5999/9@?>CDHBC@A<<<A
@806EN:00459:00059
ACGAGTGCGTTCCCCATGTCGTAGGTACTC
+
<<D;99@@;;9;AA/<:;<CCCCBB89999
@806EN:00464:00080
ACGAGTGCGTTCCCATGTCGTAGGTACTC
+
BBABBBBA?@544-9B@@ACCBB>ABCAA
@806EN:00467:00067
ACGAGTGCGTTCCCCATGTCGTAGGTACTC
+
;;B@;9<A@@=ACD9C>=<BBBAB@BAAAB
@806EN:00467:00074
ACGAGTGCGTTCCCCATGTCGTAGGTACTC
+
9><>;;;@@@6999-9@CBCCDCC?BAA@A
@806EN:00468:00059
ACGAGTGCGTTCCCCATGTCGTAGGTACTC
+
BBABBCB=>;5444/9ABCCCCCC>@ABA@
@806EN:00469:00071
ACGAGTGCGTTCCCCATGTCGTAGGTACTC
+
9;B:;<<GDC@BCC9C@@?BBBBBBC;>>A
@806EN:00474:00079
ACGAGTGCGTTCCCCATGTCGTAGGTACTC
+
=@A@@@@@?>5;9;4<ABBCCCBB?A?AAB
@806EN:00474:00098
ACGAGTGCGTTCCCCATGTCGTAGGTACTC
+
=?;>9;<AAB=@@A8AABBCCBCC=>?@A@
@806EN:00476:00072
ACGAGTGCGTTCCCCATGTCGTAGGTACTC
+
=?7;;@@@@@6999/99>>@A@@=<?@;<9
@806EN:00477:00051
ACGAGTGCGTTCCCCCCCC
+
49>B>;111/,111111//
@806EN:00477:00086
ACGAGTGCGTTCCCCATGTCGTAGGTACTC
+
>>9;<@@@@@;@@>4ACAABCA@A@B<==A
@806EN:00478:00071
ACGAGTGCGTTCCCCATGTCGTAGGTACTC
+
9;>>99894;9AAB6AAAABDCCC@CBAA@
@806EN:00480:00082
ACGAGTGCGTTCCCCATGTCGTAGGTACTC
+
B::=BAAA<<8<CC4@@<<<?<;;:01188
@806EN:00480:00085
ACGAGTGCGTTCCACATGTCGTAGGT
+
AAECBBBBBB899;BBBCBBBCCC?:
@806EN:00483:00051
ACGAGTGCGTTCCCCATGTCGTAGGTACTC
+
>?34444488;>>>4>999@=<;<:01//6
@806EN:00483:00098
AACGAGGTGCGTTCCCCATGT
+
/,/467549999<<<;*//,*
@806EN:00484:00058
TCGAGTGCGGTTTCCCCATGTCGTAGGTACTC
+
944444449244-4;;,4444494//56//..
@806EN:00485:00095
ACGAGTGCGTTCCCCATGTCGTAGGTACTC
+
BBA??>CA;;2444/9>>@@AACC=>AAAA
@806EN:00486:00057
ACGAGTGCGTTCCCCATGTCGTAGGTACTC
+
8;ABB@B@@>;>>>4>>@DA<<;F=@@AA>
@806EN:00488:00057
ACGCTCGACCATGCCAGGTACAGGAGAC
+
99>9484442////,/65//499;9=77
@806EN:00489:00052
TCTCTATGCGCTCCCACATGTCTAAGGTA
+
99444444494444-444;9@@==;=;=?
@806EN:00491:00098
ACGAGTGCGTTCCCCATGTCGTAGGTACTC
+
@AABBBBBBA>BBB9BAAABBBBB=@;<<@
@806EN:00494:00063
ACGAGTGCGTTCCCCATGTCGTAGGTACTC
+
;:@B<;;99A5999,9999>=>8?5999;8
@806EN:00495:00063
ACGAGTGCGTTCCCCATGTCGTAGGTACTC
+
9>B;<;BA>@5999-99A@?A@@@@:;9<;
@806EN:00495:00083
ACGAGTGCGTTCCCCATGTCGTAGGTACTC
+
?@B??@B@>C5999/9?@@DCCDD?AA@A@
@806EN:00497:00091
ACGAGTGCGTTCCCCATGTCGTAGGTACTC
+
94>99899AB@CIG9A>==C<<9@<>9494
@806EN:00499:00080
ACGAGTGCGTTCCCCATGTCG
+
>@>@9;<BAB@CCE9CBBBC@
@806EN:00451:00149
ACGAGTGCGTTCCCCATGTCGTAGGTACTC
+
9;B;;<=A@@5999/9ABACAAAC?B@@A@
@806EN:00452:00139
ACGAGTGCGTTCCCCATGTCGTAGGTACTC
+
=@@;;;9;@@5<99,9999@ABAA@C=<<B
@806EN:00453:00147
ACGAGTGCGTTCCCCATGTCGTAGGTACTC
+
993999>9442999,4;;?>@=9958>>>9
@806EN:00454:00126
ACGAGTGCGTTCCCCATGTCGTAGGTACTC
+
=@A@;;<AAA>BBB9CBCBCCBBB@ABBCA
@806EN:00455:00115
ACGAGTGCGTTCCCCATGTCGTAGGTACTC
+
?A;;;@@@>>;>>?/99BHAAACB>;<<<>
@806EN:00455:00138
ATATCGCGGGGGTATGGAAGACTCTATAG
+
/.<11/9>>>A1AA<:7889999444/:/
@806EN:00456:00145
ACGAGTGCGTTCCCCATGTCGTAGGTACTC
+
CA<@;;94::<BCC9CCBDA<999<>?=@>
@806EN:00461:00145
ACGAGTGCGTTCCCATGTCGTAGGTACTC
+
@@ACCC@>9:54404==>BFCCC@BCCCC
@806EN:00462:00122
CGTGTCTCTTACG
+
449999/,,*,,,
@806EN:00463:00131
AGCACTGTAGCTGTCACTAGTTACTTGT
+
@BB@@AAABCCDBBBB===:429>><>>
@806EN:00463:00133
ACGAGTGCGTTCCCCATGTCGTAGGTACTC
+
BBB9::?@@B@CCC:EECCCCA@@;;<AAB
@806EN:00464:00122
ACGAGTGCGTTCCCCCCCCCCCCCATGTCGTAGGTACTCATCACCG
+
1/.669=9<<@???B?CC?>;88"8/,****,,222,144884424
@806EN:00464:00125
ACGAGTGCGTTCCCCATGTCGTAGGTACTC
+
?@@BBBBBBB====6@@ABCCDDDAAAAA@
@806EN:00466:00106
ACGAGTGCGTTCCCCATGTCGTAGGTACTC
+
//.//;949>5999/9949848842399;4
@806EN:00469:00145
ACGAGTGCGTTCCCCATGTCGTAGGTACTC
+
?@B99;ABA@=@@@8ACCCBBBBB@B@@AB
@806EN:00471:00127
ACGAGTGCGTTCCCCATGATCGTAGGTACTC
+
@A;4;949==>@==,44444;:4//,/////
@806EN:00472:00148
ACGAGTGCGTTCCCCATGTCGTAGGTACTC
+
9;?@AA@@@A?BAA7B;<;@@@AB?BBCBB
@806EN:00481:00112
ACGAGTGCGTTCCCCATGTCGTAGGTACTC
+
BBBBBBBBBB@BCC:@A??ABA@@>@;<<A
@806EN:00483:00113
ACGAGTGCGTTCCCCATGTCGTAGGTACTC
+
1168=@AAACACCC9<=A@@A@996894?9
@806EN:00483:00138
ACGAGTGCGTTCCCCATGTCGTAGGTACTC
+
=??99<AAA@=@@@6>@@@@@@@B8;<=<C
@806EN:00485:00126
TACTGAGCTACACACACAGAAAGATTGGT
+
CBBBAADBB@?>9;<AEB99919995948
@806EN:00485:00135
ACGAGGTGCGTTCCCCATGTCGTAGTTACTC
+
41011,/7777,444,4B@:49444744444
@806EN:00485:00145
TGATACGTCTCCTTCCTTAGTTACTTCAGT
+
9894844?--,*,*,*,228;644424444
@806EN:00485:00146
ACGAGTGCGTTCCCCATGTCGTAGGTACTC
+
49C9;<@>?D5999,9AABCCCCB?@;<<<
@806EN:00486:00103
ACGCTCGACATGCCCCCCCCAGGTACAGGAG
+
?>@@=99==9999B@ABBB$>>59994?899
@806EN:00488:00148
ACGAGTGCGTTCCCCATGTCGTAGGTACTC
+
9;AA@;<9@A69<</9CBAAACCC;:<@@9
@806EN:00489:00124
ACGAGTGCGTTCCCCATGTCGTAGGTACTC
+
9<BB;<<BBCBCGG9==A@9999959<;@B
@806EN:00491:00144
ACGAGTGCGTTCCCCATGTCGTAGGTACTC
+
@ACABABA@;29444;AABCCCDB@C;<<C
@806EN:00493:00119
ACGAGTGCGTTCCCCATGTCGTAGGTACTC
+
9;@B@@ABBGACCE:DAA@B;89@;89<99
@806EN:00497:00127
ACGAGTGCGTTCCCCATGTCGTAGGTACTC
+
BBB@AFCBBA>BBB9CCDCBBBBB@<=999
@806EN:00497:00144
ACGAGTGCGTTCCCCATGTCGTAGGTACTC
+
=?;?@@@@@@59;<4<BCDCDDCF6:;<<<
@806EN:00450:00158
ACGAGTGCGTTCCCCATGTCGTAGGTACTC
+
;:?@ACAA@B=@@@6@@@@>@=>><899>@
@806EN:00451:00167
ACGAGTGCGTTCCCCATGTCGTAGGTACTC
+
?@?:9<BB@@7;;;4<BBBBBCCD@BB::;
@806EN:00453:00161
ACGAGTGCGTTCCCCATGTCGTAGGTACTC
+
BB;?A?99;A?BBC:FAAADCB?B?:;<B@
@806EN:00453:00172
ACGAGTGCGTTCCCCATGTCGTAGGTACTC
+
==>@>949=B?BDC9<;CCDCBBB@;;9@>
@806EN:00453:00188
ACGAGTGCGTTCCCATGTCGT
+
>>?@A@9/11,-,*,,*,0,,
@806EN:00454:00181
ACGAGTGCGTTCCCCATGTCGTAGGTACTC
+
99>>494?882999,44;@94;@@=@AACC
@806EN:00456:00162
ACGAGTGCGTTCCCCATGTCGTAGGTACTC
+
:;;CBBBBB@5999/9DBACC<;;989>>>
@806EN:00456:00167
ACGAGTGCGTTCCCCATGTCGTAGGTACTC
+
9;CAAADBBB@CGG:CAAA@A@@A@<<=C@
@806EN:00461:00178
TCTCTATGCGCTCCACATGTCGGTACTG
+
BCBCCCEDCAABB>AAA@@?CCDDCBBB
@806EN:00463:00151
ACGAGTGCGTTCCCCATGTCGTAGGTACTC
+
=B;>?@@@?@5;9;4<BCCCCCCC@ABA@@
@806EN:00464:00178
ACGAGTGCGTTCCCCATATCGTAGGTACTC
+
<<CB99<@>><>@A4CA@ABDA@@=99111
@806EN:00464:00197
ACGAGTGCGTTCCCCATGTCGTAGG
+
?@:<<B@>>>5999/9?@@BA<;;>
@806EN:00466:00171
TAGTATCAGCCTCCGCCATGACGAAGGTATTCC
+
//8/444//6,//,/8,444449;9:;=998?2
@806EN:00466:00193
ACGAGTGCGTTCCCCATGTCGTAGGTACTC
+
9<A@@ABA?@5999/9ABBCCCCC>BAEEB
@806EN:00468:00184
ACGTGTGCGTTCCCCATGTCGTAGGTACTC
+
?@CCBBBBBB@BEB9BCCCC@?@@=:;<AA
@806EN:00468:00186
AGCACTGTAGCTGTCACTAGTTACTT
+
CCCC@@944444;44//-,,,*///,
@806EN:00470:00175
ACGAGTGCGTTCCCCATGTCGTAGGTACTC
+
AA8;<BCCCD@CEC:CCAABCCBB>BB@@@
@806EN:00471:00180
CGAGTGCGTTCCCCATGTCATAGGTACTC
+
99;;;<BEE>BDA5<<A>>@<1/,11<<@
@806EN:00472:00157
ACGAGTGCGTTTCCCATGTCGTAGGTACTC
+
?BB:49@?999-44-4999BBBBG@B??@B
@806EN:00474:00154
ACGAGTGCGTTCCCCATGTCGTAGGTACTC
+
9;A;;;@A?@>AAB9BCCCAAACC>A<=<C
@806EN:00474:00182
TCTCTATGCGCTCCACATGTCTAAGGTA
+
CCCEDF>@<CFBB?=1---,,66,/,44
@806EN:00474:00193
ACGAGTGCGTTCCCCATGTCGTAGGTACTC
+
?@DBBBBA?;5444/9999BBBCC?BC;;<
@806EN:00481:00172
ACGAGTGCGTTCCCCATGTCGTAGGTACTC
+
B;911////6,444,4A?>@CDAA>@AA@B
@806EN:00481:00189
ACGAGTGCGTTCCCCATGTCGTAGGTACTC
+
:<BBCCCCCB>A99449<;BA@AB589999
@806EN:00483:00152
ACGAGTGCGTTCCCCATGTCGTAGGTACTC
+
@@B:9<DCBB8<;;4<@@ACCCBB@BCCBB
@806EN:00486:00154
ACGAGTGCGTTCCCCATGTCGTAGGTACTC
+
??BBAAB@>@5999/9@@BCCBDB@BBBAB
@806EN:00487:00180
ACGAGTGCGTTCCCCATGTCGTAGGTACTC
+
8>>999444;8@=>6@A>>AA;99<@@9<9
@806EN:00487:00195
ACGAGTGCGTTCCCCATGTCGTAGGTACTC
+
443444;888-111*/1:944///6.///6
@806EN:00489:00156
ACGAGTGCGTTCCCCATGTCGTAGGTACTC
+
9<CBBBCBB@<?>?8@CBBCCBB?<==;;;
@806EN:00490:00156
ACGAGTGCGTTCCCCATGTCGTAGGTACTC
+
;@>>9;<;99@CDD9::==99444234444
@806EN:00490:00188
ACGAGTGCGTTCCCCATGTCGTAGGTACTC
+
A@>BB<<;AA69<9/9@@AABCBBCC<<>A
@806EN:00491:00185
ACGAGTGCGTTCCCCATGTCGTAGGTACTC
+
49889@>?@A5999/9@@<=>>11-1<<88
@806EN:00493:00185
ACGAGTGCGTTCCCCATGTCGTAGGTACTC
+
BBB9:;A@@B@BAB9C;<<CCCBB@A@@@A
@806EN:00496:00167
ACGAGTGCGTTCCCCATGTCGTAGGTACTC
+
4;B<;;@BB@=A@A6@AABCCCBB@CAAAB
@806EN:00496:00174
ACGAGTGCGTTCCCCATGTCGTAGGTACTC
+
?@BBBBBA>;2444/9?@@CBCCBABAAAB
@806EN:00453:00240
ACGAGTGCGTTCCCCATGTCGTAGGTACTC
+
=@;B9<<AB@5<99/9?>@@BAAGB<==CD
@806EN:00456:00244
ACGAGTGCGTTCCCCATGTCGTAGGTACTC
+
BBABBBB>?C2444/9?BBAB@==8;9;B=
@806EN:00460:00206
ACGAGTGCGTTCCCCATGTCGTAGGTACTC
+
BBBBBBBCAA=@@@6@@BAABA@@<:99@9
@806EN:00463:00240
ACGAGTGCGTTCCCCATGTCGTAGGTCTC
+
1/.676>>@@5999,999944;4424444
@806EN:00463:00247
ACGAGTGCGTTCCCCATGTCGTAGGTACTC
+
BBBBDDCCCD@DGG9>AA@>:11/50//78
@806EN:00465:00200
TGATACGTCTCCTTCCTTAGTTACTTCA
+
9899>@@@@AC@C@CAC@BBB@CCC@BC
@806EN:00465:00226
ACGAGTGCGTTCCCCATGTCGTAGGTACTC
+
=@B:;;AAA@=ACC4<<>>99999<>>999
@806EN:00465:00232
ACGAGTGCGTTCCCCATGTCGTAGGTACTC
+
BBAABBB@?>5999/<BBCCBBBB??@AA@
@806EN:00466:00209
ACGAGTGCGTTCCCCATGTCGTAGGTACTC
+
9;AAAACBBC>BBB9BBCCCCCBB@BBA@A
@806EN:00467:00246
ACGAGTGCGTTCCCCATGTCGTAGGTACTC
+
9<B@;;<<<BADHC:HGC@>9999<?@@A<
@806EN:00468:00240
ACGAGTGCGTCCCCATGTCGTAGGTACTC
+
9;ABBB;<<CCCC:CCCCCCA???:99<?
@806EN:00471:00213
ACGAGTGCGTTCCCCATGTCGTAGGTACTC
+
9;BBBBBA?@5999/999;ECCCC@A?@AB
@806EN:00473:00203
ACGAGTGCGTTCCCATGT
+
>@ACBBA@?>599049>>
@806EN:00473:00218
ACGAGTGCGTTCCCCATGTCGTAGGTACTC
+
9<CABBCB;;2444/9999BCCBC=@AAA@
@806EN:00474:00219
ACGAGTGCGTTCCCCATGTCGTAGGTACTC
+
48844>4449=@AB:CBBAA@=@@59;9>=
@806EN:00474:00228
ATATCGCGACGGTATGGAAGATCTCTATAGAG
+
=?9;9@>>9442494424:4444999444433
@806EN:00477:00236
TCTCTATGCGCTCCCACATGTCTAAGGTA
+
44444444944444-499;;944424249
@806EN:00477:00243
ACGCTCGTACCATGCCAGGTAC
+
9;891=///7722//,/6,//4
@806EN:00477:00245
ACGAGTGCGTTCCCCATGTCGTAGGTACTC
+
9;C;:<B@@@5999-9AA@BEGCB?>?@?@
@806EN:00480:00200
TAGTACAGCCTCCGCCATGACGAAGGTATTCC
+
4//******)*,*,/,/6889992424499:2
@806EN:00481:00222
ACGAGTGCGTTCCCCATGTCGTAGGTACTC
+
49>999;98@;@@@6@CCBCC@A@=@@<<9
@806EN:00482:00204
ACGAGTGCGTTCCCATGTCGTAGGTACTC
+
8><999??>>599149=>@AACC@CAAAA
@806EN:00482:00232
ACGAGTGCGTTCCCCCATGTCGTAGGTACTC
+
89?BB@@>9959999-9999?944947949>
@806EN:00485:00201
ACGAGTGCGTTCCCCATGTCGTAGGTACTC
+
49C99;;@@@<BBB9CCA@BA@@@?BBCCA
@806EN:00486:00224
ACGAGTGCGTTCCCCATGTCGTAGGTACTC
+
9;A@@@BBAA=@@@8ABBBBBB@A>?;<<<
@806EN:00487:00203
ACGAGTGCGTTCCCCATGTCGTAGGTACTC
+
?@CCBB>==>5999/9BA@A=<;B@@@AAA
@806EN:00487:00228
ACGAGTGCGTTCCCCATGTCGTAGGTACTC
+
41;111:8;<,999,9>?@BDAA@@C<<<B
@806EN:00487:00238
ACGAGTGCGTTCCCCATGTCGTAGGTACTC
+
91:11////68=@B9AC<<;1118688:=9
@806EN:00490:00207
ACGAGTGCGTTCCCCATGTCGTAGGTACTC
+
<<C;;<BBBCACCC:CBBABB=88;=9999
@806EN:00490:00224
TACTGAGCTACACACACAGAAAGATTGGT
+
9AA;99A1111/8/44B;99B:===9997
@806EN:00490:00237
ATAGAAACGGACACAGCAGAACACACA
+
CBBBB@<@A9;<AAA@AB<;;<B@>A@
@806EN:00491:00244
ACGAGTGCGTTCCCCATGTCGTGGTACTC
+
BBBBCB=8985999/9@@AC<<<=@@???
@806EN:00493:00245
ACGAGTGCGTTCCCCATGTCGTAGGTACTC
+
9;C:9<CB??5999/9>@@ECCBB>@;<;<
@806EN:00494:00231
ACGAGTGCGTTCCCCATGTCGTAGGTACTC
+
@@CB?@ACCA=>>>6@BBBCCBB?<==;;9
@806EN:00494:00234
TAGTATCAGCCTCGCCATGACGAAGGTATTCC
+
A@C;;<CBCA>@BBB@BB@==9979@<9<AD:
@806EN:00495:00232
AACGAAGGTGCGGT
+
42/./,/,////,/
@806EN:00495:00233
ACGAGTGCGTTCCCCATGTCGTAGGTACTC
+
@@A@?@CC@@>BBB9BCCBBC@@@?:<<CB
@806EN:00496:00230
ACGAGTTCCCCATGTCGTAGTACTC
+
B=78=82999,4889;9?AA<9999
@806EN:00497:00211
ACGAGTGCGTTCCCCATGTCGTAGGTACTC
+
9<B@@@BBBC@CCG:DA@@CCBA@?AB;;;
@806EN:00498:00202
ACGAGTGCGTTTCCCCATGTCGTAGGTATC
+
94>@994991/+///*//,,,,///,./98
@806EN:00498:00236
ATCAGACACGGACACAGCAGAACACACAG
+
9:BC:;;CBA9<<<<C<<<CA6999940.
@806EN:00498:00241
ACGAGTGCGTTCCCCATGTCGTAGGTACTC
+
9<C<<;CA>>5999/9ABCCCCCCB<>=<<
@806EN:00499:00228
ACGAGTGCGTTCCCCATGTCGTAGGTACTC
+
?@9<<BB@>>2999/9AABCCCBB=@AA<<
@806EN:00499:00233
ACGAGTGCGTTCCCCATGTCGTAGGTACTC
+
==;99;@@@D6999/9?>@EBCCGA@:<<B
@806EN:00450:00295
ACGAGTGCGTTC
+
98844//,,,*,
@806EN:00457:00265
ACGAGTGCGTTCCCCATGTCGTAGGTACTC
+
8=<:;;9@@A5999/9?DABBBBA=@ABBB
@806EN:00458:00259
ACGAGTGCGTTCCCCATGTCGTAGGTACTC
+
=?@B?@@B;87<BB7BECCCC@@@=@>999
@806EN:00458:00285
ACGAGTGCGTTCCCCATGTCGTAGGTACTC
+
;B:;;@@BBD?>>>91111114=?78=944
@806EN:00460:00268
ACGAGTGCGTTCCCCATGTCGTAGGTACTC
+
BBABBBBBCC@ABB:C:::DC@@@@@@AAA
@806EN:00460:00286
ACGAGTGCGTTCCCCATGTCGTAAGGTACTC
+
49@99948442444,4444444/,/646/1/
@806EN:00462:00265
CGTGTCTCTAGGCACAGGATTTTGTGTAG
+
@@BC;;BCCCCAAAACBB>CA@49999>?
@806EN:00462:00293
CGTGGTCTCTACGGCACATGGATTTTGTGT
+
B<=?@CCC221;:77??4//-////*////
@806EN:00464:00256
ACGAGTGCGTTCCCCATGTCGTAGGTACTC
+
==999;=A@B?CCC9==CBCCBAA=@<<<@
@806EN:00468:00262
ACGAGTCGTTCCCCATGTCGTAGGTACTC
+
99899944989AA2=::91/688,/////
@806EN:00468:00290
ACGAGTGCGTTCCCCATGTCGTAGGTACTC
+
AAAB?>@BBB?CHH9AAECC@;;;8;9@B@
@806EN:00470:00299
ACGAGTGCGTTCCCCATGTCGTAGGTACTC
+
BBBABB;9<C@BAC9BBBBCA@AC@BBBBB
@806EN:00471:00255
ACGAGTGCGTTCCCCATGTCGTAGGTACTC
+
9<BBBCCCAC7999/9@@ACCCBC@C;<<@
@806EN:00473:00287
TCTCTATGCGCTCCACATGTCTAAGGTA
+
@<<=BCCCB?A;;7<BB<=>111:B==;
@806EN:00474:00253
ACGAGTGCGTTCCCCATGTCGTAGGTACTC
+
=?<;99999@<@@A7ECBCCBBBC@DBBBB
@806EN:00475:00274
ACGAGTGCGTTCCCATGTCGTAGGTACTC
+
41111/7888,44-49?@999=><@<;<@
@806EN:00475:00294
TAGTATCAGCCTCGCCCATGACGAAAGGTATTCC
+
9A9;<<?@AB@=9899-44;9>99919@@?><?6
@806EN:00478:00253
ACGAGTGCGTTCCCCATGTCGTAGGTACTC
+
9<BBBBDCEDBCCC9BBBBB;;9><999AA
@806EN:00478:00254
ACGAGTGCGTTCCCCATGTCGTAGGTACTC
+
?@>>>>999A?BBC:CBBBBA@@@>;<<A@
@806EN:00478:00264
ACGAGTGCGTTCCCCATGTCGTAGGTACTC
+
?@;BAB@@>@5999/99<<CCCCD?BAAAB
@806EN:00478:00297
ACGAGTGCGTTCCCCATGTCGTAGGTACC
+
49899944482949,4999@@BCD?<==A
@806EN:00480:00279
ACGAGTGCGTTCCCCATGTCGTAGGTACTC
+
?A>@9;<AAB=@@@6@?@=ACBBB?B@@A@
@806EN:00483:00260
ACGAGTGCGTTCCCCATGTCGTAGGTACTC
+
A>>@994:9@;=AA19:99944492444//
@806EN:00483:00275
ACGAGTGCGTTCCCCATGTCGTCAGGTACTC
+
F;;;;<BABC@CBC7@999999484234444
@806EN:00485:00290
TACTAGTCTCCTAC
+
>999844///,///
@806EN:00486:00251
ACGAGTGCGTTCCCCATG
+
>><=;9444;2444,449
@806EN:00486:00273
ACGAGTGCGTTCCCCATGTCGTAGGTACTC
+
=@A;<;@@@B@CCC9CECCEDBDB@@@ABB
@806EN:00486:00277
ACGAGTGCGTTCCCCATGTCGTAGGTACTC
+
?@ABABCCDB?CCB:CDDDCDCCB99;@AB
@806EN:00489:00258
ACGAGTGCGTTCCCATGTCGTAGGTACTC
+
==<@@;;9>D611+1///;778=;=9494
@806EN:00490:00268
ACGAGTGCGTTCCCCATGTCGTAGGTACTC
+
=@@B;;<AAA699<4<ADACC<<;=899<9
@806EN:00491:00262
TACTGAGCTACACACACAGAAAGATTGGTGCTG
+
@>>@>991111//94444444-4447668....
@806EN:00491:00263
ACGAGTGCGTTCCCCATGTCGTAGGTACTC
+
9;A;;<B@@@=@@@6@@@@CCDBC@B;<<C
@806EN:00493:00261
ACGAGTGCGTTCCCCATGTCGTAGGTACTC
+
B@@AGBBAAA6999/9999=444;234444
@806EN:00493:00267
ACGAGTGCGTTTCCCCATGTCGTAGGTACTC
+
9?89999@999-444,4:99;9949=C9<<9
@806EN:00494:00270
ATATCGCGAGGGTATGGAAGACTCTATAG
+
???=??C<<=KBCFAEADBC@@AA??@@@
@806EN:00495:00260
TAGTATCAGCCTCGCCATGACGAAGGTATTCC
+
C>B994444424;;;;;99?99924:949595
@806EN:00497:00278
ACGAGTGCGTTCCCCATGTCGTAGGTACTC
+
;4899989::5111+1111<119>=999;:
@806EN:00499:00253
ACGAGTGCGTTCCCCATGTCGTAGGTACTC
+
9<C;;<=@@B>BBB9BBBBCDCBB>@?@@@
@806EN:00499:00289
ACGCTCGACATGCCCAGGTACAGGAG
+
=9:<BBBFDEECCC@A@=@CBBB@BA
@806EN:00499:00295
ACGAGTGCGTTCCCCCCATGTCGTAGGTACTC
+
????@@BCBB?BCCCG-G:;:CCCCD?AAAAB
@806EN:00451:00324
ACGAGTGCGTTCCCCATGTCGTAGGTACTC
+
=@@:;;@>>@5999/9F@ACCA@@;@@@A@
@806EN:00453:00329
ACGAGTGCGTTCCCCATGTCGTAGGTACTC
+
=@7<<=CCDCADDH9=>CBA@@>>5899B>
@806EN:00456:00332
ACGAGTGCGTTCCCCATGTCGTAGGTACTC
+
BBA??@A@>>5999/9BD>>>999689>>@
@806EN:00456:00338
ACGAGTGCGTTCCCCATGTCGTAGGTACTC
+
9;@@@BCA@@5999/9>>>@CA@A@CAAAC
@806EN:00456:00347
ACGAGTGCGTTCCCCATGTCGTAGGTACTC
+
9;?@@@A@@@5999/9BDBCAAAC?BBCCB
@806EN:00460:00342
ACGAGTGCGTTCCCCCATGTCGTAGGTACTC
+
A??99<@>>@69999-999;CCCCC@BBBBB
@806EN:00461:00310
ACGAGTGCGTTCCCCATGTCGTAGGTACTC
+
;2=111;::=;@>=6@AABBCCBB=;;<@@
@806EN:00464:00320
ATATCGCGAGGTATGGAAGACTCTATAG
+
9;;<9@>=1/,////,/7698997::B?
@806EN:00468:00309
ACGAGTGCGTTCCCCATGTCGTAGGTACTC
+
9;A?@@@A@@;@@@6@ABBDCCDB@BCCBB
@806EN:00470:00321
ACGAGTGCGTTCCCCATGTCGTAGGTACTC
+
41@111;9:<;BB=9A@AA<<=BC@@<=<B
@806EN:00471:00341
ACGAGTGCGTTCCCCATGTCGTAGGTACTC
+
998;;A>>@@5999-9>?9;;@@B=@ABCC
@806EN:00473:00311
ACGAGTGCGTTCCCCATGTCGTAGGTACTC
+
=98;@@@@AB5999/9@B>>@999<?>999
@806EN:00481:00344
ACGAGTGCGTTCCCCATGTCGTAGGTACTC
+
9@@@@B@@@>;>>>/99ABBBBAB8;;<A@
@806EN:00482:00325
ACGAGTGCGTTCCCCCCATGTCGTAGGTCTC
+
>>>?>94448?ABCBB+44444444424444
@806EN:00483:00312
ACGAGTGCGTTCCCATGTCGTAGGTACTC
+
8988444;44244-44449==9==:;9;@
@806EN:00483:00318
ACGAGTGCGTTCCCCATGTCGTAGGTACTC
+
49>?999>>@6999,9DBBCCDBC<9;<BA
@806EN:00483:00334
ACGAGTGCGTTCCCCATGTCGTAGGTACTC
+
??ABBBA???5999,9@@@BBCCN@BBBBC
@806EN:00484:00339
ACGAGTGCGTTCCCCCCCCCCCCCCCCATGTCGTAGGACTC
+
9@?@9;9@@@5999994444444444"47//////89=;49
@806EN:00487:00304
ACGAGTGCGTTTCCCATGTCGTAGGTACTC
+
=@?9;;?@9;;:<B>CBBBBBBBA@A@999
@806EN:00487:00305
TCTCCGCTCCACATGTCTAAGGTACTG
+
A9D@CCDHDBCBC?=873424244877
@806EN:00487:00316
ACGAGTGCGTTCCCCATGTCGTAGGTACTC
+
9;ABBB<;9D5999/94=?>@<<;?BDCC<
@806EN:00488:00300
ACGAGTGCGTTCCCATGCTCGTAGGTACGTC
+
49:;11///8,//+4444444444249444:
@806EN:00488:00305
ATATCGCGAGGTATGGAAGACTCTAT
+
;;A<89A@99644442/788///..3
@806EN:00489:00311
ACGAGTGCGTTCCCCATGTCGTAGGTACTC
+
?@@AACB>>>5999-9=@@>==9968?999
@806EN:00490:00304
ACGAGTGCGTTCCCCATGTCGTAGGTACTC
+
>@<99;@>?@599<4<BCCCBBCC>>A@?@
@806EN:00491:00339
ACGCTCGACATGCCCAGGTACAGGAG
+
B@?>>999>>>>@@:@@=;;<@>?@9
@806EN:00492:00343
ACGAGTGCCGTTCCCCACTGTCGTAAG
+
443/6///,/656660//4444///72
@806EN:00492:00348
ACGAGTGCGTTCCCCATGTCGTAGGTACTC
+
9<AAA@?9882444,4:9==>>9958>>99
@806EN:00493:00325
ACGAGTGCGTTCCCCATGTCGTAGGTACTC
+
BBABBBBCBB8<<</9BABAA9;95899>?
@806EN:00494:00307
ACGAGTGCGTTCCCCATGTCGTAGGTACTC
+
ABCBBBBB@?5999/9@@@@A@>B8;9<<A
@806EN:00494:00331
ACGAGTGCGTTCCCCATGTCGT
+
;@?@>>>9995999,444/1//
@806EN:00494:00339
ACGAGTGCGTTCCCCATGTCGTAGGTACTC
+
=@@BBB99;B=@@@4>?99999>?<9<;A>
@806EN:00495:00341
ACGAGTGCGTTCCC
+
99>>99;;9CACCC
@806EN:00495:00344
ACGAGTGCGTTCCCCATGTCGTAGGTACTC
+
9;@B@@@??@5999/9?>ACBCCC@B@A@C
@806EN:00497:00340
ACGAGTGCGTTCCCCCATGTCGTAGGTACTC
+
=?;?@AA@@@59999+9>>>ABBAA<@<<<B
@806EN:00498:00312
AACGAAGTGCGTT
+
1,/-,*,,,,88,
@806EN:00498:00347
ACGAGTGCGTTCCCCATGTCGTAGGTATCATCG
+
:<E@AAC??;5444/9FBBAECCC@;;<CCCBB
@806EN:00499:00313
TCTCTATGCGTTCCACATGTCTAAGGT
+
BCCB::<CBDD@C@C::=DDECC@C@@
@806EN:00452:00367
ACGAGTGCGTTCCCCATGTCGTAGGTACTC
+
9;B:;<BDCB=@@>6@99;A@@ACABB<<<
@806EN:00456:00392
ACGAGTGCGTTCCCCATGTCGTAGGTACTC
+
??B99<ACB@=@@@6@AA=C@@@@<?@@AA
@806EN:00458:00376
ACGAGTGCGTTCCCCATGTCGTAGGTACTC
+
?@BBBC@==C5999/9@@ACCBBB?A@@AB
@806EN:00458:00385
ACGAGTGCGTTCCCCATGTCGTAGGTACTC
+
B?;@;<<CCC@CFC:CCCC:;;B@=>A;;<
@806EN:00461:00362
ACGAGTGCGTTCCCCATGTCGTAGGTACTC
+
@@?@BB@@>>2449/9AA@AAABB=@<<<A
@806EN:00463:00357
ACGAGTGCGTTCCCCATGTCGTAGGTACTC
+
@@?BBC@@@@6999/9@BBCBBCD?BBBBA
@806EN:00464:00370
ACGAGTGCGTTCCCCATGTCGTAGGTACTC
+
6;0//7668;;>>>4>99999999589>>9
@806EN:00464:00379
ACGAGTCCCCATGTCGTAGGTACTC
+
9;?@@9444/9BAABBABC@::<CC
@806EN:00465:00372
ACGAGTGCGTTCCCCATGTCGTAGGTACTC
+
BB@ABB;:9@;>>@8ADCCCCCBB=@?@@>
@806EN:00465:00373
ACGAGTGCGTTCCCCATGTCGTAGGTACTC
+
?A?99<CGCDACGD:C:;;CDCCC?@AAAB
@806EN:00469:00364
ACGAGTGCGTTCCCCATGTCGTAGGTACTC
+
998@@A?9<<=@AB4<<A91/111,1/6//
@806EN:00472:00357
ACGAGTGCGTTCCCCATGTCGTAGGTACTC
+
8=>?@@811?-111*///44;444244///
@806EN:00473:00388
ACGAGTGCGTTCCCCATGTCGTAGGTACTC
+
>@ABBBCCAC79;94;@@@BCCCCABBBAD
@806EN:00474:00381
ACGAGGTGCGTTCCCCATGTCGTAGGTACTC
+
9/;11,/7688,499,4A@ABB<<;=AA@AB
@806EN:00476:00381
ACGAGTGCGTTCCCCATGTCGTAGGTACTC
+
4989988>>>5999,9AB@AAAA@5;<<<9
@806EN:00476:00391
ACGAGTGCGTTCCCCATGTCGTAGGTACTC
+
ABABABBBBA69994;DBCCCCBB=@A@A?
@806EN:00479:00360
ACGAGTGCGTTCCCCATGTCGTAGGTACTC
+
41<11/6667,444,499<GCCDDCBCBBB
@806EN:00481:00354
ACGAGTGCGTTCCCA
+
49;@>;;---**0)*
@806EN:00489:00369
ACGAGTGCGTTCCCCATGTCGTAGGT
+
4;7;<@BAAB8;;;5<BCCCCBBA97
@806EN:00491:00377
ACGAGTGCGTTCCCCATGTCGTAGGTACTC
+
9<BCBBCCBB>A@=6=@=@ACCCC?BC@A@
@806EN:00491:00390
ACGAGTGCGTTCCCCATGTCGTAGGTACTC
+
?@C?@BB@@?7;;;4;@@AJCCBC>@;<<B
@806EN:00492:00385
ACGAGTGCGTTCCCCATGTCGTAGGTACTC
+
99;99>@>>>;>>>4>CAA@A;48444444
@806EN:00495:00389
ATATCGCGACGGGTATGGAAGACTCTATAGA
+
88944=994444-449=@B<A?99994.4..
@806EN:00498:00373
ACGAGTGCGTTCCCCATGTCGTAGGTACTC
+
AA@??@@=>@5999/9@AACCCCC@CAA@@
@806EN:00450:00446
ACGAGTGCGTTCCCCATGTCGTAGGTACTC
+
9<ABBCCBBA=@@@6@9;;AABAB>ACCCC
@806EN:00451:00449
CGTGTCTCTACGGCACAGGATTTTGTGTAGAG
+
@AAAAAB<<;99999?=984444,49944444
@806EN:00454:00404
GACGAGTGCGTTCCCCATGTTCGTAGGTACTC
+
294348444;;2444,4///,/////,.:944
@806EN:00460:00417
ACGAGTGCGTTCCCCATGTCGTAGGTACTC
+
@A>4;;84492///*/1//7:189=@==@>
@806EN:00464:00401
ACGAGTGCGTTCCCCATGTCGTAGGTACTC
+
9<C@@AA@@@5<99/9?>>@@@@A?BAAAB
@806EN:00464:00423
ACGAGTGCGTTCCCCATGTCGTAGGTACTC
+
BB;@BB;:<@>AAB8AAEECCCCC@@AADC
@806EN:00466:00405
ACGAGTGCGTTCCCCCCATGTCGTAGGTACTC
+
//;<18<BDCBCCCEE-A=><BBCCCAG=<<A
@806EN:00471:00403
ACGCTCGTACCATGCCAGTAGACAGAGACT
+
997444;44984:88,/,,,,,,/////88
@806EN:00475:00405
ACGAGTGCGTTCCCCATGTCGTAGGTACTAC
+
99>>>9;;;A@CCC:;:9=:7//,*,,,,,,
@806EN:00481:00405
ACGAGTGCGTTCCCCATGTCGTAGGTACTC
+
9;A@>>?@<;5;BA-;<<<;ABA@>??994
@806EN:00487:00412
ACGAGTGCGGTTCCCCATGTCGTAGGTACTC
+
@ACA@ADBA9;5;99/9??:<;111:<=129
@806EN:00491:00432
ACGAGTGCGTTCCCCATGTCGTAGGTACTC
+
BBBBBBBB=8;=994=BBABCBBB?BBCCB
@806EN:00492:00426
ACGAGTGCGTTCCCCATGTCGTAGGTACTC
+
99889?>?9?6999/9@?@CCBBB@@@@@@
@806EN:00494:00433
TAGTATCAGCCTCGCCATGACGAAGGTATTCC
+
44;49944/6,11/87A>>>>99596944898
@806EN:00495:00413
ACGAGTGCGTTCCCCATGTCGTAGGTACTC
+
89?999;@A@?CCD9@=ABCBCBB@C<=<A
@806EN:00498:00445
ACGAGTGCGTTCCCCATGTCGTAGGTACTC
+
9<BBBBCAA;6444/9?=@BBB@@<@;<<A
@806EN:00452:00469
ACGAGTGCGTTCCCCATGTCGTAGGTACTC
+
BDB??A@>>@5999,9999B@@@CACBCDD
@806EN:00457:00476
ACGAGTGCGTTCCCCATGTCGTAGGTACTC
+
@B@??AC@;;2444/9>99<CBBB@BBBCC
@806EN:00463:00472
TACTGAGCTACCACACACAG
+
949449@94449444//,,,
@806EN:00463:00489
TAGTATCAGCCTCGCCATGACGAAAGGTATTCCG
+
444444444424999<A;;44444-424442424
@806EN:00465:00480
TGATACGTCTCCC
+
////4449////+
@806EN:00465:00488
ACGAGTGCGTTCCCCATGTCGTAGGTACTC
+
9;AB@@ACBA=@@@6@@A?CCD@@=@<<<B
@806EN:00465:00492
ACGAGTGCGTTCCCCATGTCGTAGGTACTC
+
BBB@ABBBCC@CCC:DCD@@ABB@<?@999
@806EN:00466:00478
ACGAGTGCGTTCCCCATGTCGTAGGTACTC
+
BB8;;BA>>>5444/9BBCCCCCC?ABBAC
@806EN:00466:00494
ACGAGTGCGTTCCCCATGTCGTAGGTACTC
+
9<B;;;AAAC>DCC9BBCCCCA@@?@@@BA
@806EN:00468:00457
ACGAGTGCGTTCCCCATGTCGTAGGTACTC
+
==<=<<9@A@5999/9@@ACJJDC99;AA@
@806EN:00470:00490
ACGAGTGCGTTCCCCATGTCGTAGGTACTC
+
BBCBAABBAC7;;9/9@?ABCBBB@?@AA@
@806EN:00474:00458
ACGAGTGCGTTCCCCATGTCGTAGGTACTC
+
??A99;A?>>5999/9@ABJCCCCAC:<;C
@806EN:00474:00496
ACGAGTGCGTTCCCCATGTCGTAGGTACTC
+
?@:<<ACDCC@CCC:DECBBBCCC>?@><1
@806EN:00475:00461
TGATACGTCTCCTTCCTTAGTTACTTCA
+
CBBA9;;@@AC9<<<@C@B;;;<ED@CC
@806EN:00475:00465
ACGAGTGCGTTCCCCATGTCGTAGGTACTC
+
BBB@@AB=:>5999/9999CC<;;>?;<<<
@806EN:00477:00483
TGATAACGGTCCTCCTTCGTTAGTTACGTTCAGTGC
+
4////,//,//,4;992449894424444844///,
@806EN:00479:00468
ACGAGTGCGTTCCCCATGTCGTAGGTACTC
+
=BBB<?>EDDBCCD6?;9;94;=?;=949;
@806EN:00479:00489
ACGAGTCGTTCCCCATGTGTAGGTTAC
+
9434448442444,4494///6,/,//
@806EN:00482:00459
ACGAGTGCGTTCCCCATGTCGTAGGTACTC
+
=@>>99999?<AAB9CDBBCC;<<=@>>;9
@806EN:00483:00491
AGCACTGTAGCTGTCACTAGTTACTTGTG
+
;A;;<ABB==4849>994=9954=A<>=>
@806EN:00484:00450
ACGAGTGCGTTCCCCATGTCGTAGGTACTC
+
ABACBBB;;;2444-9@@ABBBBC?@B;;<
@806EN:00484:00460
ACGAGTGCGTTCCCCATGTCGTAGGTTCTC
+
A97;;99>>9<>>>-999BA@@ABAB?CCA
@806EN:00484:00480
ACGAGTGCGTTCCCATGTCGTAGGTACTC
+
/1--,,,,//,//+444999==A739=99
@806EN:00491:00495
ACGAGTGCGTTCCCCATGTCGTAGGTACTC
+
CA@BBB?@>@5999/99@@BBAA@<89998
@806EN:00493:00468
ACGAGTGCGTTCCCCATGTCGTAGGTACTC
+
BBAB99<AA@@CBB9CAAACCA@@?@<<<B
@806EN:00497:00470
ACGAGTGCGTTCCCCATGTCGTAGGTACTC
+
41<221::=A;@@@6@@@@CC<<<@@@@B@
@806EN:00450:00545
AACGAGGTGCGTTCCCCATGTTCGTAGGTACTC
+
9418-,*,,0008B;:5444424444;9=997/
@806EN:00455:00532
ACGAGTGCGTTCCCCATGTCGTAGGTACTC
+
<A@AA<?<CDBECD:C<<<@@@@@>A<;<?
@806EN:00459:00508
ACGAGTGCGTTCCCCATGTCGTAGGTACTC
+
?@@@@@BBBBAEBB9B==<AAA9;9<<<<C
@806EN:00459:00511
ACGAGTGCGTTCCCCATGTCGTAGGTACTC
+
9;B:9;=AADDBDC:CBCCBAA=?<;@BBB
@806EN:00459:00540
ACGAGTGCGTTCCCCATGTCGTAGGTACTC
+
9;B;;<B;995<99/99<<BCC@@=ABBAB
@806EN:00459:00542
ACGAGTGCGTTCCCCATGTCGTAGGTACTC
+
=>@A9;99=>9@A>,94494999><@@?@?
@806EN:00460:00500
ACGAGTGCGTTCCCCATGTCGTAGGTACTC
+
BBAAAB@??C5999/9D@ACCCCC@BBBBC
@806EN:00460:00513
ACGAGTGCGCCCATGTCGTAGGTACTC
+
8434448499B7@99944///,//626
@806EN:00461:00549
ACGAGTGCGTTCCCCATGTCGTAGGTACTC
+
49?99988>>5999-999<CCA@AB<<<<>
@806EN:00462:00508
AGCACTGTAACTCGTCACTAGTTGACTTGTGT
+
499444499249444444//66,//6656966
@806EN:00464:00519
ACGAGTGCGTTCCCCA
+
9;DCBBA?>>5999,9
@806EN:00466:00536
ACGAGTGCGTTCCCCATGTCGTAGGTACTC
+
BBB@??==>>5999/99999<9A@;>@=<<
@806EN:00471:00504
ACGAGTGCGTTCCCATGTCGTAGGTACTC
+
>>;@=B>>>>59909999BBBAB@C<<<A
@806EN:00471:00537
AACGGAAGGTTGGCCGGTTTTCCCCCCCAATTGGTTCCGGTTAAGGGGTTAACCTTCCAATTCCAACCCCGGAA
+
42431424249A<@<;5999/999999&4>@ADBGBC@C?B?A>BBB7@=B595959@@<A=A??BC?>1;-&&
@806EN:00478:00534
ACGAGTGCGTTCCCCATGTCGTAGGTACTC
+
=@;BBBAAACCCNH9DCA@B9999;899AA
@806EN:00479:00530
ACGGAGTGCGTTCCCCATGTCGTAGGTACTC
+
?AA=AABA>?>5999,999411:::111:8/
@806EN:00482:00508
ACGAGTGCGTTCCCCATGTCGTAGGTACTC
+
>>BA@@@CBC@CCB499?=>999@;>@@A@
@806EN:00483:00531
ACGAGTGCGTTCCCCATGTCGTAGGTACTC
+
B?@:;<AA@@599949@ABCDC@@<<99<A
@806EN:00488:00504
ACGAGTGCGTTCCCATGTCGTAGGTACTC
+
998>>A999@69914;;@BBCCC@CBBCC
@806EN:00488:00536
ACGAGTGCGTTCCCCATGTCGTAGGTACTC
+
>>>999999;8;AC8A??>DCDCNB<=<C@
@806EN:00491:00531
ACGAGTGCGTTCCCATGTCGTAGGTACTC
+
9;@@<<<??>59914449>:::=>@@@@@
@806EN:00496:00545
ACGAGTGCGTTCCCCATGTCGTAGGTACTC
+
4;B@@ABBBC@CECAA:<;@@@>B;@<<<B
@806EN:00497:00503
ACGAGTGCGTTCCCCATGTCGTAGGTACTC
+
BBBBB@@9445999/9BCBACB@@;>>>@@
@806EN:00450:00562
TCTCTATGCGCTCCACATGTCTAAGGTA
+
@9<;BA<;<CBAB?HCDB>AB::6<=>>
@806EN:00451:00591
ACGAGTGCGTTCCCCATGTCGTAGGTACTC
+
4;?@>>@>?@5999/99<;BCCCC@CC;;;
@806EN:00453:00587
ACGAGTGCGTTCCCCATGTCGTAGGTACTC
+
89>>99444429AC7D@ACC<<;@<?9;<9
@806EN:00457:00571
ACGAGTGCGTTCCCATATCGTAGGTACTC
+
4938949444244-44449>99=@44444
@806EN:00463:00551
ACGAGTGCGTTCCCCATGTCGTAGGTACTC
+
==>?BA999?5999/449444444734444
@806EN:00471:00552
ACGAGTGCGTTCCCATGTCGTAGGTACTC
+
9<CCBB=>>?59919999@@@>@<>>>?@
@806EN:00473:00588
ACGAGTGCGTTCCCCATGTCGTAGGTACTC
+
4;<B@@A@@@6999,9A99<BC@?=A@@?A
@806EN:00477:00588
TACTGAGCTACACACACAGAAAGATTGGT
+
,-/////44;;44<4@@<111,///,/,/
@806EN:00485:00572
ACGAGTGCGTTCCCCATGTCGTAGGTACTC
+
>989998?=B?CGD9BDCCCCCCC@CBBBC
@806EN:00488:00586
CGTGTCTCTAGGCACATGGATTTTGTGTAG
+
;<CCCIDECCB99<1111;1111*//7844
@806EN:00490:00578
ACGAGTGCGTTCCCCATGTCGTCAGGTACTC
+
94344444442444,44/,,,,,,2222/44
@806EN:00492:00579
ACGAGTGCGTTCCCCATGTCGTAGGTACTC
+
@@;>@@@99969994<ABCCCCBB>@AACA
@806EN:00496:00562
ACGAGTGCGTTCCCCATGTCGTAGGTACTC
+
99?999?9885999,449@>;:11-./7;;
@806EN:00496:00587
ACGAGTGCGTTCCCCCCCCCCCATGTCGTAGGTACTCATCACCGA
+
48?998444424444444444"44449:444244444/1///,//
@806EN:00497:00550
ACGAGTGCGTTCCCCATGTCGTAGGTACTC
+
BCBBAAB?@=5999/9>>?@AA??>>9<<@
@806EN:00498:00571
ACGAGTGCGTTCCCCCCCCCATGTCGTAGGTACTC
+
>@ACBA??==;9>>@AAA="A::<CCC;;6:99=>
@806EN:00454:00646
ACGAGTGCGTTCCCCATGTCGTAGGTACTC
+
9<C;;;ABA@6999,4AABAB?992899@9
@806EN:00455:00632
ACGAGTGCGTTCCCCATGTCGTAGGTACTC
+
@A?B@@ABBC?CCC9CA@@CCCBC?BAAAB
@806EN:00464:00635
ACGAGTGCGTTCCCCATGTCGTAGGTACTC
+
?@CBBBBA@>;@@@6@BBCDCCCC?BBDBB
@806EN:00469:00633
ACGAGTGCGTTCCCCATGTCGTAGGTACTC
+
?@C@?@@@>@599;49CCBBAAABABCCCC
@806EN:00469:00644
ACGAGTGCGTTCCCCATGTCGTAGGTACTC
+
BBBB@?@@>>5999-9AAAABCCC@@:<;A
@806EN:00471:00633
ACGAGTGCGTTCCCCATGTCGTAGGTACTC
+
998?99444;899=69:;>>?99948>998
@806EN:00472:00609
ACGAGTGCGTTCCCCATGTCGTAGGTACTC
+
@ABBBBBA>;2449/9999AACAA=A<<<=
@806EN:00473:00608
ACGAGTCGTTCCCGATGTCGTAGTATC
+
44344444424A-44=70******028
@806EN:00479:00610
ACGAGTGCGTTCCCCATGTCGTAGGTACTC
+
9;7@;;9>?@5999/<BBBCC@@?69;AA@
@806EN:00491:00603
ACGAGTGCGTTCCCCATGTCGTAGGTACTC
+
;;:?@A@ACC?AA@/99998444/546///
@806EN:00494:00631
ACGAGTGCGTTCCCCATGTCGTAGGTACTC
+
=@;:;;?B@B?CBC9BBCBCBB>@=?@@@@
@806EN:00497:00613
ACGAGTGCGTTCCCATGTCGTAGGTACTC
+
9;CCBB?C44299049;BACCBB?9:<BC
@806EN:00453:00653
ACGAGTGCGTTCCCCATGTCGTAGG
+
?B;:;;AA>A?BBB9BDCC??@BB@
@806EN:00453:00671
ACGAGTGCGTTCCCCATGTCGTAGGTACTC
+
9;<@@B<<<IACBC9CBBBCC@BB?@@@@@
@806EN:00453:00689
CGTGTCTCTTACGGCTA
+
9;@AAA1/,*,222,,/
@806EN:00455:00661
ACGAGTGCGTTTTCCCATGTCGTAGGTACTC
+
9;@@>>=>8999,44-4444;@@=?:<=ADA
@806EN:00460:00666
ACGAGTGCGTTCCCCATGTCGTAGGTACTC
+
:<D@@ACCCB@BBE:CBBCEBAAAAB:;;B
@806EN:00461:00668
ACGAGTGCGTTCCCATGTCGTAAGGTACTC
+
@>94844944244-444444//,/,/////
@806EN:00461:00671
ACGAGTGCGTTCCCCATGTCGTAGGTACTC
+
?@A;<<CCBE@BCB:CCB@@ACCC=@ACCB
@806EN:00462:00690
ATATCCGCGGGGGTATGGAAGACTCTATA
+
/0;11,//888;/@>=6,/,////6698;
@806EN:00462:00696
TGATACGTCTCCTTCCTTAGTTACTTCA
+
BCBB@@@D??B::;<ACBECC@A@?@BC
@806EN:00466:00663
ACGAGTGCGTTCCCCATGTGTA
+
8>@@@AB>>>5111*1//,,,/
@806EN:00469:00664
ACGAGGCGTTCCCCATGCTGTAGGTACTC
+
BBAAA>@9969@@4><<111:;;;;DCCE
@806EN:00470:00671
ACGAGTGCGTTCCCCATGTCGTAGGTACTC
+
;A79:9998>5999,9DB9<<<@@;>>998
@806EN:00471:00686
ACGAGTGCGTTCCCCATGTCGTAGGTACTC
+
4401/,,,,,****),,//666442499?A
@806EN:00475:00675
ACGAGTGCGTTCCCCATGTCGTAGGTACTC
+
ABA:9<BBBCBCCD:CDD@?A>=9949999
@806EN:00479:00685
ACGAGTGCGTTCCCCATGTCGTAGGTACTC
+
:;B;;;@@@B@CCC:CDC??ACBB>BBAA@
@806EN:00482:00695
ACGAGTGCGTTCCCCATGTCGTAGGTACTC
+
?@@@@>@@?>;>>>4>CBAAA@>>5;<AAA
@806EN:00484:00652
ACGAGTGCGTTCCCCATGTCGTAGGTACTC
+
BBD@@@BBAA=AAB7BBCCCCCCB<>@@A>
@806EN:00493:00666
ACGAGTGCGTTCCCCATGTCGTAGGTACTC
+
BBBB@AABBA89995;DCCCBBBB@AA;;;
@806EN:00496:00656
ACGAGTGCGTTCCCCATGTCGTAGGTCTC
+
*****,/,/8;?>>1//6@94///,////
@806EN:00454:00722
ACGAGTGCGTTCCCCATGTCGTAGGTACTC
+
?A?;;<CCCC@CCC9GDDB===8849?>>9
@806EN:00457:00736
ACGAGTGCGTTCCCCATGTCGTAGGTACTC
+
>@B@:;;??>5999/999;BCCCB?BA<<<
@806EN:00462:00707
ACGACGTTCCCCATGTCGTAGGTACTC
+
99>99442848,4;;BCCA@A=ABAAC
@806EN:00465:00735
ACGAGTGCGTTCCCCATGTCGTAGGTACTC
+
BBB99<@@D@5999/9?C@@A@<;7<AAB@
@806EN:00468:00704
ATATCGCGACGGTATGGAAGACTCTATAGA
+
??@;;9866//,/66656,/494844644-
@806EN:00475:00716
ACGAGTGCGTTCCCATGTCGTAGGTATC
+
//3499449:2990444>9994884449
@806EN:00481:00707
ACGAGTGCGTTCCCCATGTCGTAGGTACTC
+
<C?@>BBBBB>BAB9CA@ACCAAA@CFBB@
@806EN:00483:00713
ACGAGTGCGTTCCCCATGTCGTAGGTACTC
+
?A@@@BCBCC2444/9??ADEBA@>?;<<A
@806EN:00487:00716
ACGAGTGCGTTCCCCATGTCGTAGGTACTC
+
9;CA@@CA@@5999/9CDBCCBCC@CC<<<
@806EN:00490:00700
ACGAGTGCGTTCCCCATGTCGTAGGTACTC
+
9<@@@@@A@@5999/9A>@@BCCB@B;<<B
@806EN:00491:00731
ACGAGTGCGTTCCCCATGTCGTAGGTACTC
+
99?9;;;BA?=@>?4>99999B998;@@@<
@806EN:00496:00700
ACGAGTGCGTTCCCCATGTCGTAGGTACTC
+
@@A;9<9BCGCBCC:CB@<CB<;<=A99<9
@806EN:00496:00734
ACGAGTGCGTTCCCCATGTCGTAGGTACTC
+
9<B;<<@?>C5999/999;BEGCC@C;<<D
@806EN:00452:00760
ACGAGTGCGTTCCCATGTCGTTAGGTATC
+
94844844442/6+//,,,,,*//,/69;
@806EN:00454:00754
ACGAGTGCGTTCCCCATGTCGTAGGTACTC
+
9<CBBBB?::2944/9?ABDCCCF@B?>?@
@806EN:00455:00764
ACGAGTGCGTTCCCCATGTCGTAGGTACTC
+
BBAA??@??>5999/999<BDCAB>B;<<A
@806EN:00455:00772
ACGAGTGCGTCCCCATGTCGTAGGTACTC
+
:<BBBBBCB====8@BBACEBDB@C:<;A
@806EN:00461:00769
ACGAGTGCGTTCCCCATGTCGTAGGTTACTC
+
A=;9:<@@@@5;;<49B@;87--,*-*,,,/
@806EN:00469:00777
ACGAGTGCGTTCCCCATGTCGTAGGTACTC
+
BBBBAB;;=85999,9999@AB@B>B<<<A
@806EN:00470:00796
ACGAGTGCGTTCCCCATGTCGTAGGTACTC
+
99899948445999,4449944>><@<;<C
@806EN:00479:00765
ACGAGTGCGTTCCCCCCCCCCCATGTCTAGGTACTC
+
998944944824444444444"4444;9449744/6
@806EN:00482:00750
ACGAGTGCGTTCCCCATGTCGTAGGTACTC
+
?AABBBBBC;2444/9A@@ADCBB???@AB
@806EN:00488:00783
ACGAGTGCGTTCCCCATGTCGTAGGTACTC
+
AB???AA@>@5999/99AAAABAA=AA<<<
@806EN:00492:00781
ACGAGTGCGTTCCCCATGTCGTAGGTACTC
+
>@B??@BBAA=@@@6@BBBCJBCC?@B@@@
@806EN:00496:00796
ACGAGTGCGTTTCCCCATGTCGTAGGTACTC
+
CCECA;44999-4992999==999@=>>999
@806EN:00452:00818
ACGAGTCCGTTCCCCATGTCGTAGGTACTC
+
9@ACBBB@BB?B@@69;<ACCBCC@CCCCC
@806EN:00453:00837
ACGAGTGCGTTCCCCATGTCGTAGGTACTC
+
>?@@@BBBAA;==96@?@@AA@@@=@AAAF
@806EN:00458:00830
ATCAGACACGACACAGCAGGAACACACA
+
477>>>0//////44/7//,/78///86
@806EN:00459:00843
ACGAGTGCGTTCCCCATGTCGTAGGTACTC
+
<1./8888882999/9CBBCDCBA>A;<<<
@806EN:00462:00818
ACGAGTGCGTTCCCCATGTCGTAGGTACTC
+
;9844;;4445999,9C>9<<AAA>BCD<=
@806EN:00462:00845
ACGAGTGCGTTCCCCATGTCGTAGGTACTC
+
?@A@@@@>>>5999/9999?@A@BAC==<A
@806EN:00470:00831
ACGAGTGCGTTCCCCATGTCGTAGGTACTC
+
8>@;98;?995944,4@>@CCGGC?AACCC
@806EN:00472:00832
ACGAGTGCGTTCCCCCCCC
+
2,.///7/44294444444
@806EN:00473:00803
ACGAGTGCGTTCCCCATGTCGTAGGTACTC
+
9<?@;;;@@A6999/9AAABBAB?=:9999
@806EN:00474:00824
ACGAGTGCGTTCCCCATGTCGTAGGTACTC
+
:4;;9>8;@A=ACC8ACEBBAAA@5;9@@@
@806EN:00480:00846
ACGAGTGCGTTCCCCATGTCGTAGGTACTC
+
89399948>@5999,499>ACDBC?BAA@C
@806EN:00487:00829
ACGAGTGCGTTCCCATGTCGTAGGTACTC
+
@A@@@CC;;C244-9999<:6//,1/8;:
@806EN:00488:00803
ACGAGTGCGTTCCCCATGTCGTAGGTACTC
+
@?<;9<99;;2;94,4A99;BBAA@CAAAA
@806EN:00493:00828
ACGAGTGCGTTCCCCATGTCGTAGGTACTC
+
AA9=9;9@A@;>?@6@CCCCA@@C=:;;BA
@806EN:00493:00839
ACGAGTGCGTTCCCCATGTCGTAGGTACTC
+
>=<>>;99@@5999/999@AACDD:<<<<;
@806EN:00495:00833
ACGAGTGCGTTCCATGTCGTAGGTATC
+
49;99@BBBBA?>>11111/8824444
@806EN:00453:00881
ACGAGTGCGTTCCCCATGTCGTAGGTACTC
+
ABAB@B==8859>>4>???>@AA@<@9999
@806EN:00454:00869
ATCAGACACGGACACAGCAGAACA
+
<CCCDBA;995994449B:99;99
@806EN:00454:00883
ACGAGTGCGTTCCCCATGTCGTAGGTACTC
+
?@?99;@AAA@CCCCCCCBBBBCB699999
@806EN:00456:00877
ACGAGTGCGTTCCCCATGTCGTAGGTACTC
+
;<898@99442999,4:@@AAAAA>A@@@@
@806EN:00458:00878
ACGAGTGCGTTCCCCATGTCGTAGGTACTC
+
49:;;;9ABB?CCB8AACBBBB@@;>999@
@806EN:00462:00893
ACGAGTGCGTTCCCCATGTCGTAGGTACTC
+
BD@@@BB>@@2444/9D>>><<9@<@9999
@806EN:00463:00893
ACGAGTGCGTTCCCCATGTCGTTAGGTACTC
+
110//8//4:5999/9B<;111,1@,11>A9
@806EN:00470:00884
ACGAGTGCGTTCCCCATGTCGTAGGTACTC
+
88?@99;>?@;@@A8ABCGC?@@B=>=;99
@806EN:00471:00853
ACGAGTGCGTTCCCCATGTCGTAGGTACTC
+
49BAAB@>>?5999-9CABBEDDB?B;<<D
@806EN:00474:00895
ACGAGGTGCGTTCCCCATGTCGTAGGTACTC
+
1,2,,*////;;CCD9CB==<@C995994//
@806EN:00476:00869
ACGAGTGCGTTCCCCATGTCGTAGGTACTC
+
9<ACCCB@A@5999/9@@AB<<<C?@AAA@
@806EN:00479:00888
ACGAGTGCGTTCCCCATGTCGTAGGTACTC
+
94344444442444,44::=A@A?<99498
@806EN:00482:00856
ACGAGTGCGTTCCCCATGTCGTAGGTACTC
+
94788944;?5999,4:9@@AA;;8;BBAC
@806EN:00487:00889
ACGAGTGCCGTTCCCCATGTCGTAGGT
+
94>1////,/6568:58A==:2---+-
@806EN:00487:00891
ACGAGTGCGTTCCCCATGTCGTAGGTACTC
+
A=>A@@@>@@5999/9@@@AA@>A=@9<<@
@806EN:00496:00885
TGATACGTCTCCTTCCTTAGTTACTTCA
+
<99494>?ADC@B@C9;589959;17<<
@806EN:00450:00906
ACGAGTGCGTTCCCCATGTCGTAGGTACTC
+
9<B@@@BA??5999/9@BBCCCBA;>@@@@
@806EN:00450:00907
ACGAGTGCGTTCCCCATGTCGTAGGTACTC
+
AC?@9;;>>A<A@@4@<;<ABBBC<<<C<;
@806EN:00454:00912
ATCAGACACGGACACAGCAGAACACACA
+
@;;;AB;;<C@BBAA@@>>99699@A@A
@806EN:00455:00900
TATAGTCTCCTACT
+
///4444442////
@806EN:00455:00913
TGATACGTCTCCTTCCTTAGTTTACTTCAGT
+
>99998444667;=>-1-.///+44424949
@806EN:00455:00925
ACGAGTGCGTTCCCCCCCC
+
>>;==;999@599999944
@806EN:00457:00903
ACGAGTGCGTTCCCCATGTCGTAGGTACTC
+
9<A;;;A@@?5999/9BABCCBBB?:;;A@
@806EN:00465:00927
ACGAGTGCGTTCCCCATGTCGTAGGTACTC
+
>>799444882444,4?@BBGC@@=@<<<?
@806EN:00467:00940
ACGAGTGCGTTCCCCATGTCGTAGGTACTC
+
1/.///668BBCDC9<<B@;<<BB@@BAAA
@806EN:00468:00928
ACGAGTGCGTTCCCCATGTCGTAGGTACTC
+
=@?;:;??@?5999/999<CCDDC@CAA;<
@806EN:00469:00948
ACGAGTGCGTTCCCCATGTCGTAGGTACTC
+
>?>>@C>>?@5999,44449==;:;>=13/
@806EN:00472:00936
ACGAGTGCGTTCCCCATGTCGTAGGTACTC
+
;<C@@@BBBB?CCC>BABDCA@A=<?@;;9
@806EN:00473:00903
ACGAGTGCGTTCCCCATGTCGTAGGTACTC
+
94>944899;<A@@29999944889;999=
@806EN:00475:00937
ACGAGTGCGTTCCCATGTCGTAGGTACTC
+
;;BA@@@=>>5991994//8///66///4
@806EN:00478:00924
ACGAGTGCGTTCCCCATGTCGTAGGTACTC
+
48>994=@@B?CCJ:CCBACCCCC?CB;<<
@806EN:00478:00935
ACGAGTGCGTTCCCCATGTCGTAGGTACTC
+
9<BBBBA@@B7;99/9?@?@@@AC@CCECC
@806EN:00486:00931
ACGAGTGCGTTCCCCATGTCGTAGGTACTC
+
=@7;;;;@@@5999/9999ACAAB>BBBBB
@806EN:00489:00941
ACGAGTGCGTTCCCATGTCGTAGGTACTC
+
8?9BCC;99>59914444999:=789944
@806EN:00490:00906
ACGAGTGCGTTCCCCATGTCGTAGGTACTC
+
//3//811//56660/444999;8<>?994
@806EN:00493:00910
ACGAGTGCGTTCCCCATGTCGTAGGTACTC
+
>@899@444;6999/9??@CCCBB=@ACCC
@806EN:00493:00918
ACGAGTGCGTTCCCCATGTCGTAGGTACTC
+
99??9;;98@5999,9C:ABCBB@>A@<<;
@806EN:00495:00945
ACGAGTGCGTTCCCCATGTCGTAGGTACTC
+
>?>@@BCCBB?BCC:CDA@BBB@B?BAAAB
@806EN:00498:00918
ACGAGTGCGTTCCCCATGTCGTAGGTACTC
+
9@?A@A@AAC5444/9@@ABDCCC@BBCDD
@806EN:00452:00955
TACTGAGCTACCACACACAGAAG
+
/////:A////56/444444424
@806EN:00455:00951
ACGAGTGCGTTCCCCATGTCGTAGGTACTC
+
@>;?@A@BBB=BBB8AAECCCCCC>BB;;;
@806EN:00462:00956
ACGAGTGCGTTCCCCATGTCGTAGGTACTC
+
AB;?>@CCBB?BCC7B;<<@A@AB>;<<<9
@806EN:00466:00962
ACGAGTGCGTTCCCCATGTCGTAGGTACTC
+
BB?@@CCDCB@EEC:CCCDBABCC@C<<<@
@806EN:00469:00952
AGCACTGTAGCAGTCACTAGTTACTTGT
+
BBCCDCBBAAACBBEECBB992<A@5;=
@806EN:00471:00960
ACGAGTGCGTTCCCCATGTCGTAGGTACTC
+
?A9;<@?>996999,4:A@9;;@@=@B@@@
@806EN:00472:00961
ACGAGTGCGTTCCCCATGTCGTAGGTACTC
+
A@CCBBBBA>;===6@CCCAAACA<99999
@806EN:00477:00957
ACGAGTGCGTTCCCCATGTCGTAGGTACTC
+
=@A@@AC@??2444/9@@ABECCC@CBBAA
@806EN:00479:00965
ACGAGTGCGTTCCCCATGTCGTAGGTACTC
+
AB:;;9>>995999,4C>@@DD@@=@B<9<
@806EN:00483:00969
ACGAGTGCGTTCCCCATGTCGTAGGTACTC
+
@AABCCCB@A7;9;49B@ABBCCC?EBBBB
@806EN:00485:00960
ACGAGTGCGTTCCCCATGTCGTAGGTACTC
+
@9;;A@@@BC@CCC9BEB;;<BAA=@A<<<
@806EN:00485:00970
ACGAGTGCGTTCCCCATGTCGTAGGTACTC
+
ACC<9<CA@@@CCC:><=AA<99@6999>>
@806EN:00488:00965
ACGAGTGCGTTCCCCATGTCGTAGGTACTC
+
88<999>>>A?AAA/<99<@AAAB?<99<9
@806EN:00489:00953
ACGAGTGCGTTCCCCATGTCGTAGGTACT
+
8488489;9B@DDG99:99444//,///,
@806EN:00493:00968
ACGAGTGCGTTCCCCATGTCGTAGGTACTC
+
>>399?99482999,4444;@@998;BAAB
@806EN:00497:00965
ACGAGTGCGTTC
+
BBBBBBA?@;54
@806EN:00499:00953
ACGAGTGCGTTCCCCATGTCGTAGGTACTC
+
AB7:;<@>@D6999-4499;9BBB8;9999
@806EN:00500:00010
ACGAGTGCGTTCCCCATGTCGTAGGTACTC
+
49>9;;@AA@=@@@8CBBBC<;;@<@A;;<
@806EN:00505:00026
ACGAGTGCGTTCCCCATGTCGTAGGTATC
+
??AB;<<@@@5999,999994448789::
@806EN:00506:00037
ACGAGTGCGTTCCCATGTCGTTGGTACTC
+
@9744444;;244-444449999889384
@806EN:00509:00026
ACGAGTGCGTTCCCCATGTCGTAGGTACTC
+
AB>@AA@@@@5999/9@BCCCCBC=?@BBB
@806EN:00510:00021
TGATACGTCTCCCTTCTTATTACTTGCAGT
+
////4444////+/,//7664///,/////
@806EN:00510:00042
TCTCTATGCGCTCCCACATGTCTGAAGGTAC
+
,,,,,,,/444444-44:88;1///565688
@806EN:00511:00005
ACGAGTGCGTTCCCCATGTCGTAGGTACTC
+
=@>:9<@@@@5999/9@@ACCCCD@BBBDD
@806EN:00511:00036
ACGAGTGCGTTCCCCATGTCGTAGGTTCTC
+
8>899849992949,4449@<<;>@C@CCC
@806EN:00512:00042
ACGAGTGCGTTCCCCATGTCGTAGGTACTC
+
?@CC@@>>>>5999/9@@ABCCCB?BCBBB
@806EN:00513:00016
ACGAGTGCGTTCCCCATGTCGTAGGTACTC
+
@A<<<C@@@?5999,494991//6;111;8
@806EN:00513:00037
CGTGTCTCTAGGCACAGGATTTGTGTAG
+
9984>9944:?99==942444-49444=
@806EN:00517:00013
ACGAGTGCGTTCCCCATGTCGTAGGTACTC
+
?@ABBBBBCC=BBB6@@ABBBBBC?AAAAA
@806EN:00518:00013
ACGAGTGCGTTCCCCATGTCGTAGGTACTC
+
@AABBBCCA;2944/9??ABCCAB?@;;;A
@806EN:00520:00045
ACGAGTGCGTTCCCCATGTCGTAGGTACTC
+
??<99<A?@@5999/9BABCCBBC@CAAAC
@806EN:00527:00033
ACGAGTGCGTTCCCCATGTCGTAGGTACTC
+
;9:;;;<>==5<<<49B@<<=BAA>;<<CC
@806EN:00528:00007
AACGAGGTGCGTTCCCCATGTCGTAGGTACTC
+
/,,,,,*/66//19@@8BDCCBBAA><99999
@806EN:00530:00004
ACGAGTGCGTTCCCCATGTCGTAGGTACTC
+
=@A@@AA@@@5999,9@@@BBCCC@?@AAD
@806EN:00530:00037
ACGAGTGCGTTCCCCATGTCGTAGGTACTC
+
>ABBBBHBBB@BCD9ADBBBGGCCDC==<A
@806EN:00530:00044
ACGAGTGCGTTCCCCATGTCGTAGGTACTC
+
:?;99<@>>@5999,4@@BD<99>;899@A
@806EN:00531:00037
TCTCTATGCGCTCCACATGTCTGAAGGTAC
+
94444444994442444=;>1///,/,/78
@806EN:00532:00017
TGATACGTCTCCTTCCTTAGTTACTTCA
+
8@A:9<=CBAB@B898<C?AA?BBB?AA
@806EN:00535:00028
ACGAGTGCGTTCCCCATGTCGTAGGTACTC
+
9<?;;;<;9?<@AB9BBBBA<99>;999?9
@806EN:00535:00048
ACGAGTGCGTTCCCCATGTCGTAGGTACTC
+
89?;;9@@@?5999/9999ABCBCBC?@?D
@806EN:00537:00027
ACGAGTGCGTTCCCATGTCGTAGGTACTC
+
9989999948244-44449:449<<=>@9
@806EN:00539:00030
ACGACGTGCGTTCCCCATGTCGTAGGTACTC
+
4489444444889;@6==A@99488744444
@806EN:00541:00019
ACGAGTGCGTTCCCCATGTCGTGGTACTC
+
9??@ADBB@@5999/99BBBCBBBAABBB
@806EN:00543:00014
ACGAGTGCGTTCCCCATGTCGTAGGTACTC
+
BBC@@AB@?@599;4<BCDCCCBB?BCDCC
@806EN:00548:00010
ACGAGTGCGTTCCCCATGTCGTAGGTACTC
+
9:BBDDBA;;2444/9@@@BAAAC<?@;;<
@806EN:00548:00033
ACGAGTGCGTTCCCATGTCGTAGGTACTC
+
=@?99<B@@@59919AABCCCCC@CAAAC
@806EN:00549:00034
ACGAGTGCGTCCCATGCTCGTAGGTACGTC
+
>8794/////18:7799//1;11,/6////
@806EN:00501:00072
ACGAGTGCGTTCCCCATGTCGTAGGTACTC
+
9;:@<<;@@@5999,9?>>BCCDG@BBBCC
@806EN:00506:00063
ACGAGTGCGTTCCCCATGTCGTAGGTACTC
+
?@C@A@CB=82999/9??@CAAAB@CBBB@
@806EN:00507:00053
ACGAGTGCGTTCCCCATGTCGTAGGTACTC
+
9;?A;;9>@@5999,4?@99==8=;<@@9;
@806EN:00508:00080
ACGAGTGCGTTCCCCATGTCGTAGGTACTC
+
?B?B@A@A@@5999-9@B@ABBBB>@A===
@806EN:00511:00080
ATATCGCGAGGGTATGGAAGACTCTATAG
+
4;@A>@?@9496:A@B@CAFA>=@;:7<7
@806EN:00511:00091
ACGAGTGCGTTCCCATGCTCGTAGGTACTC
+
?>7;9@??9969911?1//66;1924>;>A
@806EN:00513:00063
ACGAGTGCGTTCCCCATGTCGTAGGTACTC
+
>@C:;;@B??;@>>4A@AACCCAA=;<9?>
@806EN:00514:00068
ACGAGTGCGTTCCCCATGTCGTAGGTACTC
+
9:>>@A999@6999,9>>>@@<9958>>>A
@806EN:00516:00055
ACGAGTGCGTTCCCCATGTCGTAGGTACTC
+
CCCBAAAA@@5999/9?AABBCCC@C<<<@
@806EN:00517:00075
ACGAGTGCGTTCCCCATGTCGTAGGTACTC
+
?@BAAB;89@5999-9@@AACBAC@B;<<B
@806EN:00518:00096
ACGAGTGCGTTCCCCATGTCGTAGGTACTC
+
CC@AAB@@>@5999/99CCGHCDD@;<>CC
@806EN:00521:00054
ACGAGTGCGTTCCCCATGTCGTAGGTACTC
+
9;B:;;;A@@<@AA6ACCBDBBBB@BBA>=
@806EN:00523:00071
ACGAGTGCGTTCCCCATGTCGTAGGTATC
+
8489>988882/1/*////6664423444
@806EN:00525:00066
ACGAGTGCGTTCCCCATGTCGTAGGTACTC
+
9;BBBBBBAB=@@@6@?BABAA@C@AAABB
@806EN:00527:00060
AACGAGTGCGTTCCCCATGTCGT
+
1,/./6;99442444,49/////
@806EN:00530:00073
ACGAGTGCGTTCCCCATGTCGTAGCT
+
9<A8;<994=2999,4449>9;;CEC
@806EN:00530:00097
ACGAGTGCGTTCCCCATGTCGTAGGTACTC
+
AA;@@;;9?>5999/9>@AJCDCC?B;<;9
@806EN:00532:00077
ACGAGTGCGTTCCCCATGTCGTAGGTACTC
+
@A?@@AB@@@5999,9@@ABHCCC=9;<CC
@806EN:00534:00050
ACGAGTGCGTTCCCCATGTCGTAGGTACTC
+
49899498=@5999,4A@AAAABC@@;<<B
@806EN:00535:00051
ACAGTGCGTTCCCCATGTCGTAGGTACTC
+
9;ABB<:<B>@@B8@@AACDCCC=@ACAA
@806EN:00537:00051
ACGAGTGCGTTCCCATGTCGTAGGTACTC
+
49?<<<A@@@59909>>>@>=8958999<
@806EN:00537:00063
ACGAGTGCGTTCCCCATGTCGTAGGTACTC
+
89>>>>AA@@=@AA4?<<999A?>;>9994
@806EN:00538:00073
ACGAGTGCGTTCCCCATGTCG
+
>@BA;;;@@@5999,4B???B
@806EN:00540:00050
ACGAGGTGCGTTCCCCATGTCGTAGGTACTC
+
//01/,44;:=>CCC:D<=<CAA@BB?<<<@
@806EN:00542:00070
ACGAGTGCGTTCCCCATGTCGTAGGTACTC
+
B@?@BB>>@@5999-9@BBCCCCC=?A;;<
@806EN:00543:00057
ACGAGTGCGTTCCCCATGTCGTAGGTACTC
+
410111>A>A,999,4999>@?BB?B<9<<
@806EN:00543:00088
ACGAGTGCGTTCCCCATGTCGTAGGTACT
+
1/.,,,///7:8;B61::A=9@>;,/1/*
@806EN:00546:00091
ACGAGTGCGTTCCCCATGTCGTAGGTACTC
+
:;BAA@A@>>6999/9?<<?21/86//194
@806EN:00548:00065
ACGAGTGCGTTCCCCATGTCGTAGGTACTCATC
+
41:11/8888,444,4@99<CCBA@D<<<=GAA
@806EN:00548:00076
ACGAGTGCGTTCCCCATGTCGTAGGTC
+
<<@@@?<;;A>A@A7B<<<@AAAB?AB
@806EN:00500:00126
ACGAGTGCGTTCCCCATGTCGTAGGTACTC
+
=?@@;;9@@?5999,4449GCCDC@@A@A@
@806EN:00502:00114
ACGAGTGCGTTCCCCATGTCGTAGGTACTC
+
9/7/1/6666,444,4A@A@@;;4;799=4
@806EN:00505:00101
ACGAGTGCGTTC
+
@BA@@A@@@A>A
@806EN:00506:00102
ACGAGTGCGTTCCCCATGTCGTAGGTACTC
+
BAAAA?A>>>5999/9>>>A@@@A?BBAAA
@806EN:00506:00130
ACGAGTGCGTTCCCCATGTCGTAGGTACTC
+
=??@;<=ABGABCC:D?D;BBB@C=@@@BA
@806EN:00507:00106
ACGATTGCGTTCCCCATGTCGTAGGTACTC
+
448444494@5999/9999@CC@A>@<<<A
@806EN:00514:00109
ACGAGTGCGTTCCCCATGTCGTAGGTACTC
+
:<A@AACBAB=@@=4>?;;;CBBA=;9<>>
@806EN:00514:00141
ACGAGTGCGTTCCCCATGTCGTAGGTACTC
+
BBC@@BB@?>5999/9F@@@A@BC8;=ACB
@806EN:00518:00104
ACGAGTGCGTTCCCCATGTCGTAGGTACTC
+
8838???9995999/9>>?<<<AB>@@@@A
@806EN:00520:00112
ACGAGTGCGTTCCCCATGTCGTAGGTACTC
+
=>;<<<=<CC=@@@8ABAABCA@A=@BBBC
@806EN:00520:00134
ACGAGGTGCGTTCCCCATGTCGTAGGTACTC
+
8;111,//888,444,4449CDB>@>;<9<@
@806EN:00526:00141
ACGAGTGCGTTCCCCATGTCGTAGGTACTC
+
BBBBABBA>>5999/9@ABCCCCC@B?@?B
@806EN:00527:00125
TAGTATATGACGAACGGTATTCC
+
>>>=99999999989:2499296
@806EN:00527:00129
ACGAGTGCGTCCCCATGTCGTAGGTACTC
+
==??;99@@9999,99999;;>>=?=<<B
@806EN:00527:00133
ACGAGTGCGTTCCCCAGTCGTAGGTACTC
+
9<B<<<CCCB8;;<5<CDDECCC?BABAB
@806EN:00529:00110
ACGAGTGCGTTCCCCATGTCGTAGGTACTC
+
?@CC::<C@>5;99/99<;CCBBB@BAAAB
@806EN:00533:00125
ACGAGTGCGTTC
+
=>>:;;<BBCBC
@806EN:00534:00135
TAGTATCAGCCTCGCCATGACGAAGGTATTCC
+
99@999=?BB@BCCC=@@@9999595=@CAD;
@806EN:00535:00144
ACGAGTGCGTTCCCCATGTCGTAGGTACTC
+
998;;9=@9C2999,9>>>>>999<>>=>;
@806EN:00536:00111
ACGAGTGCGTTCCCCATGTCGTAGGTACTC
+
;<B@@@=9845999/9999A@B99699999
@806EN:00536:00143
ACGAGTGCGTTCCCCATGTCGTAGGTACTC
+
?@;=B@@>>@5999/9?@>BCCBC@C;<;C
@806EN:00538:00128
ACGAGTGCGTTCCCCATGTCGTAGGTACTC
+
@BC<<<HBBA>>>>4>@><<<BBB@@A@A@
@806EN:00540:00130
AACGAGGTGCGTTCCCCATGTCGTAGGTACTC
+
459?9924998469BA6BDCCB<<;C=?@B@9
@806EN:00542:00124
ACGAGTGCGTTCCCCATGTCGTAGGTACTC
+
49?B@ACCCC@CCC:CEBCCA@>@7:9=;;
@806EN:00544:00141
AGCACTGTAGCTTCGTCACTATTTACTTGTGT
+
-,,,,,,//4442499994949959//,//86
@806EN:00544:00144
ACGGAGTGCGTTCCCCCCCATGTCGTAGGTACTC
+
610,/////882999999&499=>BB@B@C=<@C
@806EN:00546:00137
CGTGTCTCTAGGCACAGGTTTTTGTGTAGA
+
?BBBBDFFECB@@CC9959999-9999994
@806EN:00546:00145
CGTGTCTCTAGGCACAGGATTTTGTGTAG
+
ACECBBFCCCC@@?@>@=9999/9A@@>@
@806EN:00547:00115
AACGAGTGCGTTCCCCATGTCGTAGGTATC
+
45;?99;BBBC@CCB491111////,.;;:
@806EN:00549:00143
ATAGTCTCCCTCT
+
1.///44885899
@806EN:00500:00173
ACGAGTGCGTTCCCCATGTCGTAGGTACTC
+
@A@BBBCCCB=?>=6@:;;BCCCC@C;>>B
@806EN:00501:00194
ACGCTCGACATGCCCAGGTACAGGAG
+
9988499@949>=>:>==@999959=
@806EN:00503:00170
ACGAGTGCGTTCCCATGTCGTAGGTACTC
+
898844444C69914499>@D@@=@C;;<
@806EN:00503:00182
ACGAGTGCGTTCCCCATGTCGTAGGTACTC
+
>>?944884429AA:BC@@??@B>9?9998
@806EN:00503:00197
ACGAGTGCGTTCCCCATGTCGTAGGTACTC
+
9;ABAACBBB?ABB9B@@@@A@BC@CCCCE
@806EN:00504:00153
ACGAGTGCGTTCCCCATGTCGTAGGTACTC
+
/,,,,/76//,499,49949444=@999B=
@806EN:00504:00174
AGAGTGCGTTCCCCATGTCGTAGGTACTC
+
9<@@ABB@@5944-9=@@CCCCC?B;;<B
@806EN:00505:00156
ACGAGTGCGTTCCCCATGTCGTAGGTACTC
+
AAABEBB@>>5999/9@@ABCDBC?BCCBB
@806EN:00505:00169
ACGAGGTGCGTTCCCCATGTCGTAGGTACTC
+
49>992948882444,44@@AAC@A=@A@@B
@806EN:00506:00156
TACTGAGCTACACACACAGAAAGATTGGT
+
9999CAB>=111/149::444-4442423
@806EN:00506:00166
ACGAGTGCGTTCCCCATGTCGTAGGTACTC
+
89:;;<CCCC@CCG:DBDCA==9928>>@@
@806EN:00506:00189
ACGAGTGCGTTCCCCATGTCGTAGGTACTC
+
9<C@AACCCD?BBB9BAAACB@?B=:;;A@
@806EN:00506:00199
ACGAGTGCGTTCCCCATGTCGTAGGTACTC
+
@@CBBBBCCB@BCC:CBBBCCCCC?BBCCC
@806EN:00507:00150
ACGAGTGCGTTCCCCATGTCGTAGGTACTC
+
@@<@;;<AADAEDC:EEBBBECBB=;<<@9
@806EN:00507:00195
ACGAGTGCGTTCCCCATGTCGTAGGTACTC
+
498994884;<EBC:CCB<<<CA?7:<<<9
@806EN:00508:00195
ACAGTGCGTTCCCCATGTCGTAGGTACTC
+
ABCBBBA>;4444/9?BCDCBCC@B:=:C
@806EN:00511:00177
TCTCTATGCGCTCCACATGTCTAAGGTA
+
?A?=CC=<=<B@@=@=44;944424244
@806EN:00511:00183
ACGAGTGCGTTCCCCATGTCGAAGGTACTC
+
==;@@AC???2444-9BAA9;95959<;;B
@806EN:00512:00172
ACGAGTGCGTTCCCCATGTCGTAGGTACTC
+
?=7?899@?>6999/9>>@BCDCCDBCDCC
@806EN:00513:00179
AGCACTGTAGCTCGTCACTTAGTTACTTGTG
+
99;949:9667/////,//,///,49;9===
@806EN:00515:00185
ACGAGTGCGTTCCCCATGTCGTAGGTACTC
+
AAD99;BA@@5999/9>>@CCDCC?AAAAB
@806EN:00515:00189
ACGAGTGCGTTCCCCATGTCGTAGGTACTC
+
??<99<<@@B@CCC:FBB@@AAAA>:<<<9
@806EN:00516:00167
ACGAGTGCGTTCCCCATGTCGTAGGTACTC
+
8;9111:9881944,49>??@A@@ACBBBC
@806EN:00518:00167
ACGAGTGCGTTCCCCATGTCATAGGTACTC
+
ABBBBBA?::2444/9A@@CCDCC?ABBBB
@806EN:00518:00168
ACGAGTGCGTTCCCCATGTCGTAGGTACTC
+
=?B:;<<@?@=AAA8CAA@CCCCC=@AAA@
@806EN:00519:00178
ACGAGTGCGTTCCCCATGTCGTAGGTACTC
+
??7;<B@66A,111+1//4;9:9BAA?@AB
@806EN:00520:00175
TCTCTATGCGCTCCACATGTCTAAGGT
+
BAAACCBCBBCBC@@AABA?@995969
@806EN:00520:00192
AACGAGGTGCGTTCCCATGTGTAGGATC
+
/6/.//7///44244-4:449=9866..
@806EN:00521:00196
ACGAGTGCGTTCCCCATGTCGTAGGTACTC
+
;@@A@@@@>@5999/9@@A<@<BACCCAAA
@806EN:00522:00164
ACGAGTGCGTTCCCCATGTCGTAGGTACTC
+
41=211;711,444,4:99444=:<;ABCC
@806EN:00524:00177
ACGAGTGCGTTCCCCATGTCGTAGGTACTC
+
=@;<;9;?@@6999,4??>>@@BB@BCAAA
@806EN:00524:00196
ATCAGACACGGACACAGCAGAACACACA
+
@>>>8874448==@?C<><BB?9<9>90
@806EN:00526:00173
ACGAGTGCGTTCCCCATGTCGTAGGTACTC
+
BBBA??BB;;2444/9@@ACCCDC@CBBBC
@806EN:00527:00187
ACGAGTGCGTTCCCCATGTCGTAGGTACTC
+
@A;;;@;99A59994<@BBCCBB@<99;AA
@806EN:00527:00196
TCAGCTACACACTACCAGAAAGTTGGTGAGCTG
+
448444;444:444:24444-4/,/56//.//4
@806EN:00529:00188
ACGAGTGCGTTCCCCATGTCGTAGGTACTTC
+
>>84444449<BCC9@A=@9991/,////,/
@806EN:00531:00151
ATCAGACACTCGGACAC
+
2.4///.////8,//::
@806EN:00532:00178
ACGAGTGCGTTCCCCATGTCGTAGGTACTC
+
9989999>:?2449,9>@CCA@@B88<<<9
@806EN:00533:00190
ACGAGTGCGTTCCCCATGTCGTAGGTACTC
+
;;;AABBBCC?BCB4;<@@A@ABB8<:BBA
@806EN:00534:00159
ACGAGTGCGTTCCCATGTCGTAGGTACTC
+
8989>@>>A@5991999111111,11//7
@806EN:00534:00177
ACGAGTGCGTTCCCCATGTCGTAGGTACTC
+
=@?:;<=<=EEDDE9CAA@@@@>>=@>999
@806EN:00534:00189
ACGAGTGCGTTCCCCATGTCGTAGGTACTC
+
@@@:9<AAACACDC:CAAACDA@?=>>>@>
@806EN:00537:00185
ACGAGTGCGTTCACCATGTCGTAGGT
+
998999844;<A@A?AAAAC949969
@806EN:00538:00156
ACGAGTGCGTTCCCCATGTCGTAGGTACTC
+
8;;111=888;@==6ADAA@B?99589999
@806EN:00539:00194
ATATCGCGAGGGTATGGAAGACTCTATA
+
9;@@@@@AAAA<ABAB>B?BBBBBAAAB
@806EN:00541:00184
ACGAGTGCGTTCCCCATGTCGTAGGTACTC
+
;9:=8@>@>>5999,4444;===?<>>BBB
@806EN:00542:00191
TACTGAGCTACCACACACAGAAGATT
+
99;449@4444944444////,//6,
@806EN:00542:00197
ACGAGGTGCGTTCCCCATGTCGTAGGTACTC
+
81>11,////6,444,49=9=AAAC@A@??D
@806EN:00543:00176
ACGAGTGCGTTCCCCATGTCGTAGGTACTC
+
9;BB<<<@@@5999/9A@ACBBBC@B:;;C
@806EN:00543:00183
CGTGTCTCTAGGCACAGGATTTTGTGTAGA
+
=@B<<=D332;;;@=9;84444,4444444
@806EN:00543:00185
ACGAGTGCGTTCCCCATGTCGTAGGTACTC
+
@AB99<<AB@=AAA6CBA@BBB@A??@@A@
@806EN:00543:00187
CGTGTCTCTACGGCACATGGATTTGTGTAGAGG
+
99=;;=AA@21/7828///:///+////49>::
@806EN:00544:00157
ACGAGTGCGTTCCCCATGTCGTAGGTACTC
+
@@CBAAABCC5444/9>>@CCCCC?BBBDC
@806EN:00544:00161
CGTGTCTCTACGGCACATGGATTTGTGTAG
+
444444:44499899=44/;111,//////
@806EN:00544:00163
TACTGAGCTACCACACACAGAAAGATTGGTG
+
<;<@@?@9998699@AA::778+//6,/,44
@806EN:00545:00162
ACGAGTGCGTTCCCCATGTCGTAGGTACTC
+
AB>@ABBCBB69994;?ABG@AACA@?AA@
@806EN:00546:00184
ACGAGTGCCGTTCCCCATGTCGTAGGTACTC
+
//6/144424:9:;A6?@>?9999948@@>@
@806EN:00546:00185
ACGAGTGCGTTCCCCATGGTCGTAGGTACTC
+
=??:9999442444,44;8=?CBBA>AD<<<
@806EN:00547:00199
ACGAGTGCGTTCCCCATGTCGTAGGTACTC
+
@A;;;999>>;>@@4@99<@=111:01/16
@806EN:00548:00177
ACGAGTGCGTTCCCCATGTCGTAGGTACTC
+
>A;99;A@>?5999,9AA>><<;A=@ACCC
@806EN:00501:00239
ACGAGTGCGTTCCCCATGTCGTAGGTACTC
+
998@>@999@5999,444499944234949
@806EN:00501:00245
TGATACGTCTCCTTCCTTAGTTACTTCAGTG
+
?ABB<=<BBBC@B?B59589968>;776///
@806EN:00502:00210
ACGAGTGCGTTCCCCATGTCGTAGGTACTC
+
ABB::;CCBA>BBB9BBBCDCBB@<?@;;9
@806EN:00502:00221
ACGAGTGCGTTCCCCATGTCGTAGGTACTC
+
9434;499482999-4:99444882449:9
@806EN:00504:00211
AACGAGGTGCGTTCCCCATGTCGTAGGTACTC
+
/,/.//5///442444,44999;49424:444
@806EN:00506:00205
ACGAGTGCGTTCCCCATGTCGTAGGTACTC
+
??B@@BCA@?5999/9BBCCCCCC?B:;;B
@806EN:00506:00206
ACGAGTGCGTTCCCCATGTCGTAGGTACTC
+
==;@@@@@@@5444/9BBACCCCC@@A@AB
@806EN:00511:00205
ACGAGTGCGTCCCCATGTCGTAGGTACTC
+
8;@;9;AAABBHH9<=B99999958>>>>
@806EN:00512:00246
ACGAGTGCGTTCCCCATGTCGTAGGTACTC
+
=B:;;A>>>@5999/<BCCDCBBB@CCCCC
@806EN:00512:00249
ACGAGTGCCGTTCCCCATTATC
+
//34444424/7888*,,***0
@806EN:00515:00224
ACGAGTGCCGTTCCCCATGTCGTAGGTACTC
+
=99<GFCC@CC@ECC:FBBBCCBBB@@A<<<
@806EN:00515:00234
ACGAGTGCGTTCCCCATGTCGTAGGTACTC
+
9;A?@@@>>@5999/9F@>@ABCC8<<<<<
@806EN:00516:00223
ACGAGTGCGTTCCCCATGTCGTAGGTACTC
+
@AB@?@BA>>5999/9A@BBCCBB>?@ABC
@806EN:00517:00249
ACGAGTGCGTTCCCCATGTCGTAGGTACTC
+
8;;;;;CCCD@CCC:CCCBBBB;;8;<<<B
@806EN:00518:00215
ACGAGTGCGTTCCCCATGTCGTAGGTACTC
+
=>B9;<CBC@:<<<5<@BCCBECB@B@@@B
@806EN:00519:00201
ACGAGTGCGTTCCCCATGTCGTAGGTACTC
+
@AB:9;>>=>5999,4ABBACDBB>A;<<@
@806EN:00520:00211
ACGAGTGCGTTCCCCATGTCGTAGGTACTC
+
BBBB@@ABAB=BAA7A@A@AAA9;8;@@@A
@806EN:00520:00233
ACGAGTGCGTTCCCCATGTCGTAGGTACTC
+
9<CBAABCCB=A@@8@CA@DCCBB?>@@@@
@806EN:00522:00215
ACGAGTGCGTTCCCCATGTCGTAGGTACTC
+
8>8;;9=>?C@CBB8CCCB>;499599999
@806EN:00525:00213
ACGAGTGCGTTCCCCATGTCGTAGGTACTC
+
9;:A@@AAAC@CCC:C<<<BB@@@=@@BCA
@806EN:00525:00230
ACGAGTGCGTTCCCCATGTCGTAGGTACTC
+
49?>994448;@@@6@<<<BCA@AB99998
@806EN:00526:00227
ACGAGTGCGTTCCCCATGTCGTAGGTACTC
+
BBABCBABBB7;994;BCCDCCCC@BBAA@
@806EN:00526:00244
ACGAGTGCGTTCCCCATGTCGTAGGTACTC
+
?@BCCCC@>>5999/9@@BCDCCC=?@@@@
@806EN:00527:00236
ACGAGTGCGTTCCCCATGTCGTAGGTACTC
+
?@<@@@BAA>=@@@6ABCCDCA@@@9;;A>
@806EN:00528:00220
ACGAGTGCGTTCCCCATGTCGTAGGTACTC
+
=@;99<CCCC@CCC:CBACCA@@B=@@@A>
@806EN:00528:00231
ACGAGTGCGTTCCCCATGTCGTAGGTACTC
+
41.///6///,444,4;@BBCBBB@@AAC@
@806EN:00529:00227
ACGAGTGCGTTCCCCATGTCGTAGGTAACTC
+
49799=98>>6999/9>=>>:1//5./,/,,
@806EN:00530:00230
ATCAGACACGGACACAGCAGAACACAC
+
=::;A@?;==<<=DDCBCAA@>AB9;;
@806EN:00530:00231
ACGAGTGCGTTCCCCATGTCGTAGGTACTC
+
48988444==@CCC:BDCBDCBBB@B@A@@
@806EN:00531:00225
TAGTATCAGCCTCCGCCATGACGAAGGGTATT
+
/,,,//6,,,*//,//79444;44244-44/,
@806EN:00531:00231
ACGAGTGCGTTCCCCATGTCGTAGGTACTC
+
?@BBBBB>=82444/9?>@BCBBB?AA@A@
@806EN:00534:00245
ACGAGTGCGTTCCCCATGTCGTAGGTACTC
+
;;A@@?@A@A=AECBCCCCCC@@>499999
@806EN:00535:00200
ACGAGTGCGTTCCCCATGTCGTAGGTACTC
+
BB>??AAAAB7;;;7<BCCCA@@@=:;<AA
@806EN:00536:00221
ACGAGTGCGTTCCCCATGTCGTAGGTACTC
+
99<89948492999,4AA@AABBB>BBAA@
@806EN:00536:00235
ACGAGTGCGTTCCCCATGTCGTAGGTACTC
+
BBA@@@;;;989?A7BCCBA><;;-11/8;
@806EN:00536:00249
ACGAGTGCGTTCCCCATGTCGTAGGTACTC
+
9<C@@ABBAB=@@@6@@@@CC@@@?BA@@B
@806EN:00537:00227
ACGAGTGCGTTCCCCATGTCGTAGGTACTC
+
BBBCBBCBB@59<</9?@AA<<9?5899BB
@806EN:00543:00211
ACGAGTGCGTTCCCCATGTCGTAGGTACTC
+
=B;99<CB??8<99/9@@AAAAA>>?@;;<
@806EN:00543:00220
ACGAGTGCGTTCCCCATGTCGTAGGTACTC
+
@A?;;<99BC@CEG:FDCECCCCC@;;9<9
@806EN:00543:00226
ACGAGTGCGTTCCCCATGTCGTAGGTACTC
+
9:?@@@@>@@5999/9@ABCCCBB@B@AAC
@806EN:00543:00235
TCTCTATGCGCTCCCACATGTCTAAGGTACT
+
44449444444444-49:44<>442424499
@806EN:00545:00218
ACGAGTGCGTTCCCCATGTCGTAGGTACTC
+
9;>999994>5999,9?>@AA@@A8;<<<<
@806EN:00547:00239
ACGAGTGCGTTCCCCATGTCGTAGGTACTC
+
>@B?AABCAC5;99/9??@CCCCC?A;<<A
@806EN:00548:00232
ACGAGGTGCGTTCCCATGTCGTAGGTACTC
+
8;:11,11/66,44-4@A99A???ACEAAA
@806EN:00548:00242
ACGAGTGCGTTCCCCATGTCGTAGGTACTC
+
>=7;;<<BAB=@@@8@@@>ABBCC@@@@@@
@806EN:00549:00202
AGCACTGTAGCTGTCACTAGTTACTTGT
+
@A?@@ACCBBCBABABA>>:4299859@
@806EN:00549:00215
ACGAGGTGCGTTCCCATGTCGTAGGTACTC
+
89344244444244-44449444?<;=C=:
@806EN:00500:00259
ACGAGTGCGTTCCCCATGTCGTAGGTACTC
+
?BB<<=CA@C5999/9@@ACDCBB>BB;;;
@806EN:00501:00250
ACGAGTGCGTTCCCCATGTCGTAGGTACTC
+
41>11/1/68;BCC:CEDCCA@@@>>?999
@806EN:00503:00274
ACGAGTGCGTTCCCCATGTCGTAGGTACTC
+
==>@?@@A@@==@=4>?@=@@@@A?B<=<A
@806EN:00507:00275
ACGAGTGCGTTCCCCATGTCGTAGGTACTCA
+
94789444442444,4999=>@@B6891111
@806EN:00510:00296
ACGAGTGCGTTCCCCATGTCGTAGGTACTC
+
89?;94>>?>2994,4?@@ABB@A=?BABB
@806EN:00512:00291
ACGAGTGCGTTCCCCATGTCGTAGGTACTC
+
??;=;99>>>;@BB4>=GBBBBB@=@@<;9
@806EN:00512:00297
ACGAGTGCGTTCCCCATGTCGTAGGTACTC
+
=?>99<<ACDACCC9CCDCCAABA>A?AAA
@806EN:00513:00250
TGAATAACGTTCCTTCCCTTTCCC
+
///,/424442424244-44-44-
@806EN:00513:00270
ACCAGTGCGTTCCCCATGTCGTAGGTACTC
+
@A<@BB;;:B;>>@6>>>@@B@>>;999?=
@806EN:00514:00279
ACGAGTGCGTTCCCCATGTCGTAGGTACTC
+
=BA@AABBCC2999/9F@ACCCCC@@;=<@
@806EN:00514:00290
ACGAGTGCGTTCCCCATGTCGTAGGTACTC
+
4;A;99B>?@>AAA7BB;=8***0)***0,
@806EN:00515:00295
ACGAGTGCGTTCCCCATGTCGTAGGTACTC
+
BBBBEB?;?@5444/9A@ABBBBCACB@@@
@806EN:00516:00253
TACTGAGCTACCACACACAGAAAGATTGGT
+
;;A>>@>444489944477///+//6,/,4
@806EN:00516:00283
ACGAGTGCGTTCCCCATGTCGTAGGTACTC
+
@@;;;>88885999/94@@@>>94244;@;
@806EN:00518:00284
ACGAGTGCGTTCCCCATGTCGTAGGTACTC
+
9;?>;;<A@AAHDC:EFBBDBBBC@B<<<A
@806EN:00519:00263
ACGAGTGCGTTCCCCATGTCGTAGTACTC
+
498999984:5999,991--,,,,,,,//
@806EN:00520:00262
ACGAGTGCGTTCCCCATGTCGTAGGTACTC
+
=>B:;;A@@@6999-9A@ACCCAB=>>@@9
@806EN:00520:00269
ACGAGGTGCGTTCCCCATGTCGTAGGTACTC
+
49>9924444424992=DCBBBCCC>;=<A@
@806EN:00520:00287
ACGAGTGCGTTCCCCATGTCGTAGGTACTC
+
49>>999?996949,4@@BCCDCC>BAAA@
@806EN:00522:00264
ACGAGTGCGTTCCCCATGACGTAGGTACTC
+
BBABBA@@A@5999/9?ABCCDCCA<<<99
@806EN:00522:00281
ACGAGTGCGTTCCCCATGTCGTAGGTACTC
+
ABBB@A@@@C5999/9?@@CCBBCABAAAB
@806EN:00523:00258
TAGTATCAGCCTCGCCATGACAAAGGTATTCC
+
4/8/1/7666:999959>9999@09594:;?5
@806EN:00523:00263
ACGAGTGCGTTCCCCATGTCGTAGGTACTC
+
AABBBBBBB@2444/9>BAACBBC@CCBBB
@806EN:00523:00283
ACGAGTGCGTTCCCCATGTCGTAGGTACTC
+
4989;;999@5999-99B@BBCCB;;<BBA
@806EN:00524:00259
TCTCTATGCGCTCCCACAAGTCTAAGGTACTG
+
944444446////85**,*,,2277=7889<4
@806EN:00524:00293
ACGAGTGCGTTCCCCATGTCGTAGGTACTC
+
BCBBABCCCC@CCC:BBBCC@;;9<999<9
@806EN:00525:00263
TGATACGTCTCCTTCCTTAGTTACTTCAGTG
+
;;@@948948424242497999444244444
@806EN:00526:00284
ACGAGTGCGTTCCCCATGTCGTAGGTACTC
+
??>AAABAAC7;;;4<>?=A;<;A>BABCC
@806EN:00527:00291
ACGAGTGCGTTCCCCATGTCGTAGGTACTC
+
>>?@>@@@@@5999/9999CDCBB@A;<<C
@806EN:00528:00293
ACGAGTGCGTTCCCCATGTCGTAGGTACTC
+
>@;:;<A>?@5999/9@@BCCBBC=@ABB@
@806EN:00530:00262
ACGAGTGCGTTCCCCATGTCGTAGGTACTC
+
BBB@AADCA><>==6@?BBCBBBC@BBBBB
@806EN:00530:00264
ACGAGTGCGTTCCCCATGTCGTAGGTACTC
+
94394944492444,4;994444448==?>
@806EN:00530:00295
ACGAGTGCGTTCCCCATGTCGTAGGTACTC
+
9989;;>>>@6999,4999BBC9969<>>@
@806EN:00532:00299
ACGAGTGCGTTCCCCATGTCGTAGG
+
898;@CB@A@2444/99111///2*
@806EN:00533:00290
ACGAGTGCGTTCCCCATGTCGTAGGTACTC
+
@BCCBDB>@@5999,9@@ABCBBA@;;<<=
@806EN:00533:00294
TACTGAGCTACCACACACAT
+
:;BCA@=;944999/,,,,,
@806EN:00534:00288
ACGAGTGCGTTCCCCATGTCGTAGGTACTC
+
>@>@CDCCAC@CEE9B@@>9;44;934944
@806EN:00535:00288
ATATCGCGAGGGTATGGAAAG
+
CC@@@@>211>,11/8,//+/
@806EN:00535:00298
ACGAGTGCGTTCCCCATGTCGTAGGTACTC
+
=@>@@@999@5999,9@AACFAAAI=?>EC
@806EN:00536:00259
ACGAGTGCGTTCCCCATGTCGTAGGTACTC
+
48?9849:9CACDB8AACCBA@>>599998
@806EN:00536:00263
ACGAGTGCGTTCCCCATGTCGTAGGTACTC
+
;;AACCB=>=5999/9>>?A<<<CACCCAA
@806EN:00537:00258
ACGAGTGCGTTCCCCATGTCGTAGGTACTC
+
1/6//4@>>@5999-499944=6656////
@806EN:00537:00274
ACGAGTGCGTTCCCCATGTCGTAGGTACTC
+
@AA?>@B:995999/99@@99;9;=>;9<A
@806EN:00538:00265
ACGAGTGCGTTCCCCTGTCGTAGGTACTC
+
BBABBBC@?;2444/9ABCCDCC@@@ABB
@806EN:00538:00288
ACGAGTGCGTTCCCCATGTCGTAGGTACTC
+
9;A@;;<@>>5999/9>>@CCBBB8:<BBC
@806EN:00539:00299
TCTCTAGGCTGAGACTGCCAAG
+
@@AA@AA;==DDFHC@9=2424
@806EN:00540:00261
ACGAGTGCGTTCCCCATGTCGTAGGTACTC
+
?@99;<=<<CCCCB8BBBBBCA@>;99999
@806EN:00540:00263
ACGAGTGCGTTCCCCATGTCGTAGGTACTC
+
49>99448882444,4@A@AACBB><<<BB
@806EN:00540:00272
ACGAGGTGCGTTCCCATGTCGTAGGTACTC
+
48>8924;9?>59914;>==94449<99;B
@806EN:00540:00287
ACGAGTGCGTTCCCCATGTCGTAGGTACTC
+
4;A@@ABCBC7;;;4<DDA>;999699999
@806EN:00541:00269
ACGAGTGCGTTCCCCATGTCGTAGGTACTC
+
49?;;;BAA@8;;;49?AAA@@@A>:;<<B
@806EN:00541:00288
ACGAGTGCGTTCCCCATGTCGTAGGTACTC
+
BB>@ABBCCCBBCC:CBBAEBCCC@AABB@
@806EN:00544:00269
TACTAGCTACACACACAGAAAGATTGGTGC
+
@9;99;44444994444444-444242373
@806EN:00544:00289
ACGAGTGCGTTCCCCATGTCGTAGGTACTC
+
=?>>@A>9445999,4:?@999BB>@AACB
@806EN:00545:00265
TGATAGTCTCCTCCTTAGTTACTTCAG
+
ABCA@;;.0/,//,/788;<9942494
@806EN:00547:00265
ACGAGTGCGTTCCCCATGTCGTAGGTACTC
+
ABA@??@BBB@CCC:CCBAAABBB@B:::;
@806EN:00547:00298
ATCAGACACTCGGACACAGCAGAACACACC
+
83734434444424499994444244;;;2
@806EN:00549:00269
TACTGAGCTACCACACACAGAAAGATTGGTGC
+
BBAAA@9944424494449444-44656,...
@806EN:00500:00320
ACGAGTGCGTTCCCCATGTCGTAGGTACTC
+
AB@@A@AAADCCCC:BBB;<<999>??9<9
@806EN:00500:00340
ACGAGTGCGTTCCCCATGTCGTAGGTACTC
+
@@;?99;BAC5999/999<ACBCD@@=<<C
@806EN:00502:00305
ACGAGTGCGTTCCCCATGTCGTAGGTACTC
+
>@B:;;;@>A@EEC:CDCBB;;996999<9
@806EN:00505:00327
ACGAGTGCGTTCCCCATGTCGTAGGTACTC
+
BBB@?@CB@;2444/9@AABCB@@=@A@AC
@806EN:00505:00342
ACGAGTGCGTTCCCCATGTCGTAGGTACTC
+
9;A;94=@A@>BBB9BCCBABA;98;@@@@
@806EN:00506:00326
ACGAGTGCGTTCCCCATGTCGTAGGTACTC
+
BB>>?@@A@@6999/9@AACEBBB>;<=A>
@806EN:00507:00317
ATCAGACACGGACACAGCAGAACACACA
+
=00111.//48999=@;9=9<:<A@@9;
@806EN:00510:00341
ACGGAGTGCGTTCCCCATGTCGTAGGTACTC
+
BBC@A?@B?>?5994/9@@@AACAB<@;<<A
@806EN:00511:00314
ACGAGTGCGTTCCCCATGTCGTAGGTACTC
+
??9<=CA@@@2944-9?@B@A@@?=ABDBB
@806EN:00512:00338
ACGAGTGCGTTCCCCATGTCGTAGGTACTC
+
9;C@;<<CCC?BBB9BBBACAAB@<?@<<<
@806EN:00514:00346
ACGAGTGCGTTCCCCATGTCGTAGGTACTC
+
49<111//68,///*49;;@@BAA:;<A@B
@806EN:00516:00308
ACGAGTGCGTTCCCCATGTCGTAGGTACTC
+
BB?@AB@@@B=@@@8ABBCDD@@A@ACBA@
@806EN:00516:00349
ACGAGTGCGTTCCCCATGTCGTAGGTACTC
+
=??9;<@A>@6999/9>@ACCCCC@BBCCD
@806EN:00521:00344
ACGAGTGCGTTCCCCATGTCGTAGGTACTC
+
9<ABAAB@?>;>>>/99<<<1---*,,,//
@806EN:00522:00345
ACGAGTGCGTTCCCATGTCGTAGGTACTC
+
49?>?>>99959914444;BABB>A@@<<
@806EN:00525:00305
TACTGAGCTACACACACAGAAAGATTGGT
+
944;;;BB98999994444AA==@@5948
@806EN:00526:00327
ACGAGTGCGTTCCCCATGTCGTAGGTACTC
+
4/6//////7,444,4@@BAC;;:?BA@AC
@806EN:00529:00306
ACGAGTGCGTTCCCCATGTCGTAGGTACTC
+
ABBB@@A@>>5999/9EABBAAAB?BCAAA
@806EN:00530:00323
ACGAGTGCGTTCCCCATGTCGTAGGTACTC
+
@@BBBB@@AB>ABC8@ABA<<;@@@;<<CA
@806EN:00530:00339
ACGAGTGCCGTTCCCCACTGTC
+
1/46/4442482444,4444/6
@806EN:00532:00314
TCTCTATGCGCTCCACATGATCTAAGGTA
+
///,,,,//86/4244944449=C>B@@=
@806EN:00532:00341
ACGAGTGCGTTCCCCATGTCGTAGGTACTC
+
49>;11///8,///*/444;@B;;;<C===
@806EN:00532:00345
ACGAGTGCGTTCCCATGATCG
+
4479>>9444544-/////,,
@806EN:00534:00324
TACTGAGCTACCACACACAGAAAGATTGGTGC
+
>;@449948442449=@A?B@;-999249973
@806EN:00535:00309
ACGAGTGCGTTCCCCATGTCGTAGGTACTC
+
??C;;<CCBCCDDD9CCCB?BA=?<?>@@@
@806EN:00536:00312
TGATACGTCTCCTTCCTTAGTTACTTCAG
+
99@@948><11,/,/,/548;74442444
@806EN:00536:00328
ACGAGTGCGTTCCCCATGTCGTAGGTACTC
+
9<C<;<BBAB>BBB9BBDBBBBBB>>?@B@
@806EN:00536:00339
ACGAGTGCGTTCCCCATGTCGTAGGTACTC
+
9;BABBAA@C5444/9A@BBCAA@D@A<;<
@806EN:00537:00327
ACGAGTGCGTTC
+
9:BB@@@@@@59
@806EN:00537:00333
ACGAGTGCGTTCCCCATGTCGTAGGTACTC
+
9:C@?@BCCA=@@@8@@@?@A@CB;<9999
@806EN:00538:00302
ACGAGTGCGTTCCCCATGTCGTAGGTACTC
+
9;A<<;A@@A5999-9@B@@>999<899<A
@806EN:00538:00345
AGCACTGTAGCTCGTCACTAGTTAATTGTGT
+
9988999//////7764444;;9886,//00
@806EN:00539:00324
ACGAGTGCGTTCCCCATGTCGTAGGTACTC
+
>@CCBBBA>>5999/<BBBCCABA@@AECB
@806EN:00540:00342
ACGAGTGCGTTCCCCATGTCGTAGGTACTC
+
?@B@?@ABAB;@@@6@@BA@A@@@=?A@@@
@806EN:00541:00319
ACGAGTGCGTTCCCCATGTCGTAGGTACTC
+
9;>;;;BBBCACEC:HCCCCCC;968>998
@806EN:00542:00334
ACGAGTGCGTTCCCCATGTCGTAGGTACTC
+
??<??B;89@5999/9?>@AA<<<:;=CGG
@806EN:00543:00346
ACGAGTGCGTTCCCCATGTCGTAGGTACTC
+
8@?=89;;4><@@C:CDBBBCCAA?:;<@@
@806EN:00545:00348
ACGAGTGCGTTCCCCATGTCGTAGGTACTC
+
?@@@B@AAGEDCCC:EFCCCC==@6999<9
@806EN:00545:00349
ACGAGTGCGTTCCCCATGTCG
+
9:B:;;<;;;<>>B5;9@@>?
@806EN:00547:00334
TGATACGTCTCCTTCCTTAGTTACTTCA
+
;;BBA@@A@>==?;=<><?9959A@<@B
@806EN:00549:00320
ACGAGTGCGTTCCCCATGTCGTAGGTACTC
+
@@>B?=;:9><@AA7CECEDCDCB>A@<99
@806EN:00549:00339
ACGAGTGCGTTC
+
9<ABBCCDB@29
@806EN:00500:00389
ACGAGTGCGTTCCCCATGTCGTAGGTACTC
+
9;AC@>>@>>5999/9BBCDCDAA=@A<99
@806EN:00501:00356
ACGAGTGCGTTCCCCATGTCGTAGGTACTC
+
CB@BBBCCBC@CBB9@AA@CD>>><99999
@806EN:00501:00387
ACGAGTGCGTTCCCCATGTCGTAGGTACTC
+
=@;;;<BA@CACCC:AAAEDC@@>589999
@806EN:00502:00379
ACGAGTGCGTTCCCCATGTCGTAGGTACTC
+
//.;/4;@@@?GBB9G<<9@@999699998
@806EN:00503:00381
ACGCTCGACATGCCCAGGTACAAGG
+
@@899?999@A944-495,,,,*,*
@806EN:00504:00385
ACGAGTGCGTTCCCCATGTCGTAGGTACTC
+
99?999998@;>>>4>99999444444494
@806EN:00510:00367
ACGAGTGCGTCCCCCATGTCGTAGGTACTC
+
AB>@A@@?>99999-9AABBCCCB>A@<<9
@806EN:00512:00382
TACTGAGCTACCACACACA
+
44=88;B1,,,2,,/,,//
@806EN:00513:00373
ACGAGTGCGTTCCCATGTCGTAGGTACTC
+
98;;?9999959@??@;984489239494
@806EN:00514:00362
ACGAGTGCGTACC
+
88.//***,,,,2
@806EN:00518:00365
ACGAGTGCGTTCCCCATGTCGTAGGTACTC
+
49>9999:AA?HEE:CDCBBDBB=>:;<<9
@806EN:00519:00399
AATATCGACGAGGTAT
+
1,.:::14/11/,///
@806EN:00521:00397
ACGAGTGCGTTCCCCATGTCGTAGGTACTC
+
@@;99<AADD=@@@4??>>>@@9958999@
@806EN:00522:00368
ACGAGTGCGTTCCCCATGTCGTAGGTACTC
+
BAD???CBB@69944;?=BBCCBC@BBBBC
@806EN:00522:00375
ACGAGTGCGTTCCCCATGTCGTAGGTACTC
+
?@@@AAACBB=AAA9ACCDDCCAA>?;<<C
@806EN:00523:00398
ACGAGTGCGTTCCCATGTCGTAGGTAC
+
/,>11/////,44-4999444449844
@806EN:00525:00381
TACTAGCGTTCCCACATGTAGAAGTTCC
+
88////444244-44444444424/,/,
@806EN:00525:00399
ACGAGTGCGTTCCCCATGTCGTAGGTACTC
+
?BB>>@@>>>5999/9DBBFCCDD@C@AAC
@806EN:00526:00394
ACGAGTGCGTTCCCCATGTCGTAGGTACTC
+
>?7;;>999959>>4999@AA>;;-01///
@806EN:00527:00358
ACGAGTGCGTTCCCCATGTCGTAGGTACTC
+
9<C@@AB=>>5999/9>>@CCCBB?BCCCB
@806EN:00528:00381
ACGAGTGCGTTCCCCATGTCGTAGGTACTC
+
4;:;9>>>>@=@@@6@CCBCCBBB<8@>>9
@806EN:00529:00372
TAGTAATCAGCCTCGCCCATGACGA
+
<;11/,/688:A>>111+//////4
@806EN:00530:00359
ACGAGTGCGTTCCCCATGTCGTAGGTACTC
+
49>949;;C@5999,4499;99999;9444
@806EN:00532:00377
TGATACGTCTCCTTCCTTAGTTACTTCAG
+
99>A944>11/,/,/,/,.4:94442494
@806EN:00533:00358
ACGAGTGCGTTCCCCATGTCGTAGGTACTC
+
4989998>;<<?GDADAAABA@>>;99999
@806EN:00535:00365
ACGAGTGCGTTCCCCATGTCGT
+
@BB;<<AA>B@BBC:<:91:8/
@806EN:00536:00358
AACGAGGTGCGTTCCCCATGTCGTAGGTACTC
+
/,,,,,*/6668;ABB9@@BBBC994939444
@806EN:00536:00392
ACGGAGTGCGTTCCCCATGTCGTAGGTACTC
+
B@?>BBBBA@;2444/9@AACCBBB=>@@AB
@806EN:00537:00353
ACGAGTGCGTTCCCCATGTCGTAGGTATC
+
??;>>@@AACCDEC:CBBBCC@?B?@@@@
@806EN:00537:00380
ACGAGTGCGTTCCCCATGTCGTAGGTACTC
+
49844?999969@A4==DCCBCBF:;<<><
@806EN:00537:00390
ACGAGTGCGTTCCCCATGTCGTAGGTACTC
+
9<AAAA;:;A>BAD:CCCCD?>=;-1111/
@806EN:00538:00355
ACGAGTGCGTTCCCCATGTCGTAGGTACTC
+
@A@B@@AEBB?CDC5<=@@A>@=>;99494
@806EN:00538:00395
ACGAGTGCGTTCCCCATGTCGTAGGTACTC
+
9;AB@@ABCCACCC:CCCDD?>==<?;<<@
@806EN:00539:00370
ACGAGTGCGTTCCCCATGTCGTAGGTACTC
+
49>BA;<<BCACEH:CDAA@@AA>;99999
@806EN:00540:00395
ACGAGTGCGTTCCCCATGTCGTAGGTACTC
+
948>>@@@@>599949;@@>@@;;8;AABB
@806EN:00542:00380
ACGAGTGCGTTCCCCATGTCGTAGGTACTC
+
98AAAAB<<=?BCC9DDDBBAA@@<89999
@806EN:00543:00379
ACGAGTGCGTTCCCCATGTCGTAGGTACTC
+
AA>@@?A>>>5999/9999BEDCG@BAAAC
@806EN:00543:00391
TCTCTATGCGCTCCACATGTCTAAGGTAC
+
1///777@8:6/1-/664449//,/,//8
@806EN:00544:00350
ACGAGTGCGTTCCCCATGTCGTAGGTACTC
+
=@BBBBC@@>5999/9>@@CCBBC?:<<BC
@806EN:00544:00358
ACGAGTGCGTTCCCCATGTCGTAGGTACTC
+
99?999<;;;@CBB9A<9<A999@8:99B@
@806EN:00544:00382
ACGAGTGCGTTCCCCATGTCGTAGGTACTC
+
=@@@@ABBBH?CBC9@@AB<<<CC>?@@B>
@806EN:00545:00392
ACGAGTGCGTTCCCCATGTCGTAGGTACTC
+
BBBBBBBBCB@AAA8A@ABDBAA?=?=@@@
@806EN:00548:00376
ACGAGTGCGTTCCCCATGTCGTAGGTACTC
+
4;@@;;<@@>>BBB9DCEDCCBCB@CBBB@
@806EN:00549:00393
ACGAGTGCGTTCCCCATGTCGTAGGTACTTC
+
9:;;@A@@@;8>>>4999>?>>--+--,*)*
@806EN:00505:00424
ACGAGTGCGTTCCCCATGTCGTAGGTACTC
+
:;?@ABA@@@5999/9@ABBCAA@=AA@@@
@806EN:00509:00427
ACGAGTGCGTTCCCCATGTCGTAGGTACTC
+
>>@9;;>9442444,4A@@AC=<<@?@<<9
@806EN:00510:00411
ACGAGTGCGTTCCCCATGTCGTAGGTACTC
+
49>;9499=>;>>>2>@ABCCCFC@AAACA
@806EN:00511:00400
ACGAGTGCGTTCCCCATGTCGTAGGTACTC
+
=@@B<<9A@@6999/9?>BCBAA@48<<<?
@806EN:00511:00410
ACGAGTGCGTTCCCCATGTCGTAGGTACTC
+
BABBBBB@>C5999/9BBBCCCCB@B?;;;
@806EN:00519:00407
ACGAGTGCGTTCCCCATGTCGTAGGTACTC
+
BCBBBBCCB@5444/99@BBBBBC@BB<;<
@806EN:00520:00423
ACGAGTGCGTTCCCCATGTCGTAGGTACTC
+
AA@99<A@@@5999/9>>@GCCCC@B:<<E
@806EN:00522:00412
ACGAGTGCGTTCCCCCCCC
+
/1;119>>>>599999994
@806EN:00524:00415
ACGAGTGCGTTCCATGTCGTAGGTACTC
+
@@CCC;<<AC@C@GAAACC?:9:;122>
@806EN:00524:00426
ATATCGCGAGGGTATGGAAGACTCTATAG
+
9:AA;;<ABBC@DHCCCICEC@A;8888<
@806EN:00524:00440
ACGAGGTGCGTTCCCCATGTCGTAGGT
+
847442499>@;>>>4>>994////,.
@806EN:00525:00433
ACGAGTGCGTTCCCATGTCGTAGGTACTC
+
BCCBCBCCCC?BB>B@AABBBAB=?@<<9
@806EN:00525:00444
ACGAGTGCGTTCCCCATGTCGTAGGTACTC
+
9A:;;9D@995999,4BB@BBCCB@B@AAA
@806EN:00525:00449
ACGAGTGCGTTCCCCATGTCGTAGGTACTC
+
BBACBB99995999/9@9949984434444
@806EN:00526:00406
ACGAGTGCGTTCCCCCCATGTCGTAGGTACTC
+
=>:99>?984299994(4444ABBCKABDDDC
@806EN:00529:00440
ACGAGTGCGTTCCCCATGTCGTAGGTACTC
+
9<ABBCDBBC?CCB9BDCCCAAAB@BBBA@
@806EN:00532:00410
ACGAGTGCGTTCCCCATGTCGTAGGTACTC
+
BCBBDA@@>>5999/9BAAAAD@@489999
@806EN:00532:00444
ACGAGTGCGTTCCCCATGTCGTAGGTACTC
+
8@A;;;<B?@>BAA7A<<:CCBBC@@AAAB
@806EN:00533:00440
ACGAGTGCGTTCCCCATGTCGTAGGTACTC
+
@A@@@@@999<@>>4>9<<BCBCC@<<=A@
@806EN:00534:00416
ACGAGTGCCGTTCCCCATGTCGTAGGTACTC
+
B;81;;11,/7788:6;:9499944234444
@806EN:00537:00443
ACGAGTGCGTTCCCCATGTCGTAGGTACTC
+
9;?@@BA@@@5999/9?A@@911<-01/16
@806EN:00538:00400
TGATACGTCTCCCT
+
44/////6/444-4
@806EN:00540:00425
CGTGTCTCTAGGCACAGGATTTTGTGTAGA
+
BBBCBBBBBBCBDDB?A@ADCE9CA>?999
@806EN:00540:00439
ACGAGTGCGTTCCCCATGTCGTAGGTACTC
+
?@ABBBCBBB>A@=1;;ABBBBCC@CCCDC
@806EN:00543:00403
ACGAGTGCGTTCCCCATGTCGTAGGTACTC
+
A@;:949;@@;@CC5::=A9999923AABC
@806EN:00543:00419
CGTGTCTCTAGGCACAGGATTTTGTGTAG
+
EEABEBAAACC@AA@;@;9999/9@D@99
@806EN:00544:00431
ACGAGTGCGTTCCCCATGTCGTAGGTACTC
+
@@B:9<CCBCDDCC7B49999999<>4499
@806EN:00545:00443
ACGAGTGCGTTCCCCATGTCGTAGGTACTC
+
@@A@?ABDCC@CCC9@@@A@>>>?5899?>
@806EN:00549:00422
ACGCTCGACATGCCCAGGTACAGGAG
+
9;;;4;A4449444-4424999=@BB
@806EN:00500:00452
ACGAGTGCGTTCCCCATGTCG
+
BA>BB9;8>@5999/9999BC
@806EN:00501:00480
ACGAGTGCGTTCCCCATGTCGTAGGTACTC
+
??B99<CBBB@CCC:CDBBCBBBB?BBCCB
@806EN:00503:00476
ACGAGTGCGTTCCCCATGTCGTAGGTACTC
+
9;BB<<>BCC@CCC:CBBAB=948<>999>
@806EN:00505:00495
ACGAGTGCGTTCCCCATGTCGTAGGTACTC
+
BBCBBABBBB?BHHAC?=ABCCAA>@;;;B
@806EN:00506:00458
ACGAGTGCGTTCCCCATGTCGTAGGTACTC
+
CBABBCB@@@5999/9>BACCBBB7:;AAA
@806EN:00511:00477
AGCACTGTAGCTGTCACTAGTTACTTGT
+
?=@@A9449449AAAC@@@<<8<BB8<<
@806EN:00511:00493
ACGAGTGCGTTCCCCATGTCGTAGGTACTC
+
;;?@@>9;;@==8>0//,,,,,//,.:149
@806EN:00514:00498
ACGAGTGCGTTCCCCATGTCGTAGGTACTC
+
@@ABAABB@>7;;;4<AABCCCCC@@:;;B
@806EN:00517:00456
ACGAGTGCGTTCCCCATGTCGTAGGTACTC
+
==9<<<@?@@5999/99@ADCCBB@B;<;9
@806EN:00518:00497
ACGAGTGCGTTCCCCATGTCGTAGGTACTC
+
?ACBBBBBBA=@@@6@;<;CCDCC@B@AAB
@806EN:00525:00456
ACGAGTGCGTTCCCCATGTCGTAGGTACTC
+
BBA@ABEBBBACBD:CECCCC@@@7:;@A>
@806EN:00525:00475
ACGAGTGCGTTCCCCATGTCGTAGGTACTC
+
;87@@@<;;B@BCE9BBAAACCDCA<>=BB
@806EN:00528:00450
ACGAGTGCGTTCCCATGTCGTAGGTACTC
+
C;;;C@@?9959919>>>9989958999>
@806EN:00529:00467
ACGAGTGCGTTCCCCATGTCGTAGGTACTC
+
@B@@@@@A@A=ADE:CCC@@999>5899@>
@806EN:00529:00493
ACGAGTGCGTTCCCATGTCGTAGGTACTTC
+
=88998=8>959914449>=988,.///,/
@806EN:00530:00481
ACGAGTGCGTTCCCCATGTCGTAGGTACTC
+
?@ABBBCCCC?CBB9AABBCC@@@=@>>?>
@806EN:00532:00478
ACGAGTGCGTTCCCCATGTCGTAGGTACTC
+
=?B:9;@BB@=@@@6@9;9BBBBC=@AAAC
@806EN:00535:00477
ACGAGTGCGTTCCCCATGTCGTAGGTACTC
+
@@B::<CBB@=@@@8ABBCBBBA@>>?@AA
@806EN:00538:00497
ACGAGTGCGTTCCCCATGTCGTAGGTACTC
+
BBA@@ACBC@7;;;5;DCCDCCBC?BBBBB
@806EN:00544:00458
ACGAGTGCGTTCCCCATGTCGTAGGTACTC
+
<<B@@@@>>>5999/4449>====>A@<99
@806EN:00545:00458
ACGAGTGCGTTCCCCATGTCGTAGGTACTC
+
>@>@999@>>;@AA7ADBBCCBA@>@@@@?
@806EN:00547:00466
ACGAGTGCGTTCCCCATGTCGTAGGTACTC
+
=?>??BC@>>;@=@6@BBBCBA@@489999
@806EN:00503:00504
TACTGAAGCTACACACACAGAAAGATTGGTGC
+
<;CBBB@CCBB;;<99@@?944-444242477
@806EN:00506:00536
ACGAGTGCGTTCCCCATGTCGTAGGTACTC
+
4;?B@@BCBB?BGH:CCDDDC@@@=?@@@9
@806EN:00508:00512
ACGAGTGCGTTCCCCATGTCGTAGGTACTC
+
9<A@@@CCBB?BCC:C<;;CCC@B?B<=<B
@806EN:00510:00528
ACGAGTGCGTTCCCCATGTCGTAGGTACTC
+
ABB99<AA@C@CCD9DBBCCCCBB>AA<<;
@806EN:00510:00545
ACGAGTGCGTTCCCCATGTCGTAGGTACTC
+
>B7;;;99>><@AA7BB@<<9999499994
@806EN:00511:00501
CGTGTCTCTAGGCACAGGATTTTGTGTAGA
+
CCCCCCBCB@@;>999969999-9@DA>>9
@806EN:00513:00517
ACGAGTGCGTTCCCCATGTCGTAGGTACTC
+
AAB@@@ACBB7;;;5<CECBAABBABA@AA
@806EN:00513:00540
ACGAGTGCGTTCCCCATGTCGTAGGTACTC
+
@C<BBABBCD?BBB9B@@@@@@@@>@A<<=
@806EN:00520:00514
ACGAGTGCGTTCCCCATGTCGTAGGTACTC
+
9;C@@@BBBB@CHD:BAA@CCBBB?BA@@B
@806EN:00522:00543
ACGAGTGCGTTCCCCATGTCGTAGGTACTC
+
BBB?ABBBAA?BCC:CDB;:<AAB?BAAAC
@806EN:00525:00539
ACGAGTGCGTTCCCCATGTCGTAGGTACTC
+
BBA@@ABBAA=@@@8ABCCBBBBCAA@@AB
@806EN:00528:00527
ACGAGTGCGTTCCCCATGTCGAGGTACTC
+
>98949=9=?ACBB9CAAAAAAG@@@@<<
@806EN:00529:00513
ACGAGTGCGTTCCCCATGTCGTAGGTACTC
+
ABC@??CB>;7944/9=@@CCCBB?>A@A@
@806EN:00533:00534
ACGAGTGCCGTTCCCCATGTCGTAGGTA
+
?@?<1111,/8,///*/9//////8;11
@806EN:00535:00540
ACGAGTGCGTTCCCCATGTCGTAGGTACTC
+
9<GNBBBBBA?BCD:CCCCCDA==>8999@
@806EN:00545:00510
CGTGTCTCTACGGCACAGGATTTTGTGTAGAG
+
,711/;7-1///78999888:880=11/////
@806EN:00545:00549
ACGAGTGCGTTCCCCATGTCGTAGGTACTC
+
9:@@@CBB@A7999/999<AAAACACCBAC
@806EN:00549:00519
ACCGAGTGCGTTCCCCATGTCGTAGG
+
,,*,,,//6442///*////6//442
@806EN:00549:00528
ATCAGACACGGACACAGCAGAACACACAGA
+
;97<;;>;99;==ABDCCEBC=@@>99938
@806EN:00500:00581
ACGAGTGCGTTCCCCATGTCGTAGGTACTC
+
>@B9;<B@@A5999-9@@ACDCBD>B;<;C
@806EN:00504:00564
ACGAGTGCGTTCCCCATGTCGTAGGTACTC
+
=@?@@B<<<DACCD:CBAAB;9;@8;<CCD
@806EN:00505:00569
TGATACGTCTCCTTCCTTAGTTACTTCA
+
49?999<<<AC?BAB?@;<9849@B=AC
@806EN:00509:00583
ACGAGTGCGTTTCCCCCCCCCCCCCCCCCCCCCCATGTCGTAGGTACTC
+
/1.6;9449991444444444444444444444"444499944234448
@806EN:00509:00599
ACGAGGTGCGTTCCCCATGTCGTAGGTATC
+
41411,//877:@BB9BDCBBAA>>;>?98
@806EN:00511:00577
ACGAGTGCGTTCCCCATGTCGTAGGTACTC
+
//;/1448=AE?:;61211@<;>@<34444
@806EN:00513:00557
ACGAGGTGCGTTCCCCATGTGTAGGTACTC
+
//34:2444442///*//////442344//
@806EN:00513:00577
ACGAGTGCGTTCCCCATGTCGTAGGTACTC
+
?@A;:<BBBC?BBB9B:;:CDBBB>A;<<C
@806EN:00514:00580
ACGAGTGCCGTTCCC
+
99388///,/7,///
@806EN:00515:00589
ACGAGTGCGTTCCCCATGTCGTAGGTACTC
+
BA?>?@BBBBDDCC:C@A@DCCCC>A<<<A
@806EN:00519:00575
ACGAGTGCGTTCCCCATGTCGTAGGTACTC
+
48.6/////6,///*44///11/866/144
@806EN:00521:00550
ACGAGTGCGTTCCCCATGTCGTAGGTACTC
+
>@>ABBB>?@5999/9@@>AACDC;;>AEA
@806EN:00524:00567
ACGAGTGCGTTCCCCATGTCGTAGGTACTC
+
@@@@BDBCCC@BCC:E=<<AA@>><>9999
@806EN:00527:00553
ACGAGTGCGTTCCCCATGTCGTAGGTACTC
+
BB>:9<C@>>7;;;4<@@@CCCCC@B:;;C
@806EN:00535:00568
ACGAGTGCGTTCCCCATGTCGTAGGTACTC
+
@BB??A;;?CACHC9BCCBB?448499999
@806EN:00539:00553
ACGAGTGCGTTCCCCATGTCGTAGGTACTC
+
9:B99;AAACACDD:CCC@@@CAB>ABBBB
@806EN:00542:00563
ATATCGCGACGGGTATGGAA
+
474444667///+////,/,
@806EN:00546:00597
ACGAGTGCGTTCCCCATGTCGTAGGTACTC
+
9;?>?@@;<@BFDH9B==<C<<9BAA<;<>
@806EN:00548:00583
ACGAGTGCGTTCCCCATGTCGTAGGTACTC
+
BBB??@@@@B>@@@8ABBBB@@@>7;<<<<
@806EN:00501:00605
ACGAGTGCGTTCCCCATGTCGTAGGTACTC
+
BB<99<@@>@9<<<4=ABBCDCCC8:;<;<
@806EN:00507:00602
TGATACGTCTCCTTCCTTAGTTACTTCAGTAC
+
999B444;:44242489234898892494444
@806EN:00523:00614
TACTGAGCTACACACACAGAAAGATTGGTGCTGCT
+
@9<<C<9<C;;<BBBCDA@78+///,/664..3..
@806EN:00525:00646
ATATCGCGACGGTATGGAAGACTCTATAGA
+
=@<;:=666//,///877569444888933
@806EN:00526:00620
ACGAGTGCGTTCCCCATGTCGTAGGTACTC
+
=?9;;@A;9;>AAA9BBAAA@@@A>@AAAA
@806EN:00534:00623
ACGAGTGCGTTCCCCATGTCTGAGACT
+
>4:;A<99C@?@>A11-*((((((((*
@806EN:00536:00609
ACGAGTGCGTTCCCCATGTCGTAGGTACTC
+
@@B@@AC;;;2444/9>>@CCDCC?B;;;@
@806EN:00536:00613
ACGAGTGCGTTCCCCATGTCGTAGGTACTC
+
@@?CBBBBBC=@@@9ABCFCCCDD@:;<A9
@806EN:00537:00636
ATATCGCGAGGGTATGGAAGACTCTATAG
+
BBBB99;B@@@<@CBB@CFBBBBB?>>88
@806EN:00503:00654
ACGAGTGCGTTCCCCCCCCATGTCGTAGGTACTC
+
99@@?999@A>CGCDDBB%@ABDAAA<;24:9=A
@806EN:00504:00670
ACGAGTGCGTTCCCCATGTCGTAGGTACTC
+
=?99:9999>;>>>4>B>?9<2;;:;1/11
@806EN:00504:00692
ACGAGTGCGTTCCCCATGTCGTAGGTACTC
+
9;CBBBCBB?>BBB7ABA@@ACAA>B<<<A
@806EN:00511:00660
ACGAGTGCGTTCCCCATGTCGTAGGTACTC
+
@A>@A@?>8>5999,4499@@??A=;99>?
@806EN:00513:00659
ACGAGTGCGTTCCCATGTCGTAGGTACTCC
+
>@@>999@>?=@A<BAAACCCCDCABDHC@
@806EN:00525:00691
ACGAGTGCGTTCCCATGTCGTAGGTACTC
+
8=39//6///,//+//4444444249944
@806EN:00527:00699
ACGAGTCGTACCATGCAGTAGCG
+
/--,,,26/44899:9444600*
@806EN:00537:00695
ACGAGTGCGTTCCCCATGTCGTAGGTACTC
+
9<@;;<@A@@8;<;4<AAACCHCC>A;<<<
@806EN:00538:00654
ACGAGTGCGTTCCCCATGTCGTAGGTACTC
+
=@:;;A@@A@5999/9A@ADDCGC@C;<<B
@806EN:00539:00694
ACGAGTGCGTTCCCCATG
+
9888998;9;AJGG9AB@
@806EN:00540:00676
ACGAGTGCGTTCCCCATGTCGTAGGTACTC
+
9;?:898>998;DC:CBCBBBCCB?BCAA@
@806EN:00540:00698
ACGAGTGCGTTCCCCATGTCGTAGGTACTC
+
9;A;:<BBBB?BCC:EA@@CCA==6:<<<<
@806EN:00545:00683
ACGAGTGCGTTCCCCATGTCGTAGGTACTC
+
9;B;;;AAAB@CCC9CAAACCCCC@CBBBC
@806EN:00549:00664
ACGAGTGCGTTCCCCATGTCGTAGGTACTC
+
99;9;A@;995999/9999>=444244999
@806EN:00500:00716
ACGAGTGCGTTCCCCATGTCGTAGGTACTC
+
>@?@889999>AAA7BAAACCA@B>@>>@?
@806EN:00501:00739
ACGAGTGCGTTCCCCATGTCGTAGGTACTC
+
?BB99<@9996999,4@@@?==@==@BB@=
@806EN:00507:00715
TCTCTATGCGCTCCCACATGTCTAAGGTA
+
444;>>499>4889-49?>@@AA9?C59:
@806EN:00509:00712
ACGAGTGCGTTCCCCATGTCGTAGGTACTC
+
ACB9;<A@@@5999-9BA@ABBBB@@@@A<
@806EN:00516:00708
TCTCTATGCGCTCCCACATGTCTGAAGTA
+
84499444:44444-4448:91///,///
@806EN:00516:00734
ACGAGTGCGTTCCCCATGTCGTAGGTACTC
+
@@7;;9?;>>6999/9A@AB=<9A<99999
@806EN:00516:00740
ACGAGTGCGTTCCCCATGTCGTAGGTACTC
+
49?>;<9@@B@CCC:CDCCCECCC@BB;;<
@806EN:00524:00740
TCTCTGCGCTCCACATGTCTAAGG
+
B9;9A@A9<4?511/////:9892
@806EN:00529:00736
ACGAGTGCGTTCCCCATGTCGTAGGTACTC
+
=@<>?9;;;;<ABB9CBCAB<<<BA@A?>9
@806EN:00530:00745
ACGAGTGCGTTCCCCATGTCGTAGGTACTC
+
?@?@@@A>?@5999/9B>@ECDCD=@@AA@
@806EN:00534:00717
ACGAGTGCGTTCCCCATGTCGTAGGTACTC
+
B?@AAACBA@5999/99999?>94249999
@806EN:00535:00712
ATTCCCCATGTCGTAGGTACTC
+
985333,388>87844244449
@806EN:00545:00716
TACAGGAGACTCG
+
;;;99;>91////
@806EN:00547:00732
ACGAGTGCGTTCCCCATGTCGTAGGTACTC
+
@AB99<@A@@6<<<4<BBBEB@BB@BABBC
@806EN:00502:00760
TAGTATCAGCCTCGCCATGACGAAGGTATTCC
+
48>>?@<;<A@BB<<7;=>>>9959;=;B@I@
@806EN:00504:00776
ACGAGGTGCGTTCCCCATGTCGTAGGTACTC
+
41;11,/88::,944,4@BBCEBBB?BAAAC
@806EN:00505:00788
TACTGAGCTACCACACA
+
49>?@>?////5664//
@806EN:00506:00771
ATATCGCGACGGGTATGGAAGACTCTATA
+
934444444444-4:::2/,///////87
@806EN:00506:00786
ACGAGTTGCGTTCCCCATGTCGTAGGTACTC
+
>>;;11,/611,///*4449@<;8BFA<<<A
@806EN:00508:00796
ACGAGTGCGTTCCCCCCCC
+
AABBBB;888544444444
@806EN:00510:00771
ACGAGTGCGTTCCCCATGTCGTAGGTACTC
+
?@B?999@995999/9BCCBBCCC@@?@:;
@806EN:00515:00750
ACGAGTGCGTTCCCCATGTCGTAGGTACTC
+
99?994==::9999299111////767:=4
@806EN:00520:00799
GCGTTCCCCATGTCGTAGGTACTC
+
=@995999/9@@@A;;;;=@9;<9
@806EN:00521:00787
ACGAGTGCGTTCCCCATGTCGTAGGTACTC
+
BB>=989>>>5999,999<CCCCC@@?;;;
@806EN:00523:00782
ACGAGTGCGTTCCCCATGTCGTAGGTACTC
+
@;;<A@A?>>5999/9@?B<=<AA=;<=BA
@806EN:00524:00766
ACGAGTGCGTTCCCCATGTCGTAGGTACTC
+
BBCBBB@?=85999/9A@ACBBAA6:<<<9
@806EN:00526:00794
ACGAGTGCGTTCCCCCCCATGTCGTAGGTACTC
+
49?@>@@<<<AHEE?DC'@111;1,1:5////7
@806EN:00527:00790
TGATACGTCTCCTTCCTTATTACTT
+
,///////46656-1,/76664442
@806EN:00530:00779
ACGAGTGCGTTCCCCATGTCGTAGGTACTC
+
AA;>>=>>995999,9?>?CCCAC7;<<<A
@806EN:00531:00755
ACGAGTGCGTTCCCCATGTCGTAGGTACTC
+
??@?9<<A@@5;<;4<@BBCCCBC=@ABBB
@806EN:00531:00758
ACGAGTGCGTTCCCCATGTCGTAGGTACTC
+
=BB@9;;@@@5999/9ABACCB@@;=;<;@
@806EN:00534:00793
ACGAGTGCGTTCCCCATGTCGTAGGTACTC
+
?>@A948>8954992=CBBB<<<>599999
@806EN:00540:00765
ACGAGTGCGTTCCCCATGTCGTAGGTACTC
+
?AC@@BAADCDCEC:C=<;CCCCC=@AAA>
@806EN:00546:00763
ACGAGTTGCGTTC
+
>>11/,*,2,,*,
@806EN:00502:00804
ACGAGTGCGTTCCCCATGTCGTAGGTACTC
+
>@<9:9;A@A=AGG:DCCECCBB@?99;;;
@806EN:00503:00830
ACGAGTGCGTTCCCCATGTCGTAGGTACTC
+
A??BBBA@@B=@@@6@BBBCCCCCDC>@=C
@806EN:00506:00814
ACGAGTGCGTTCCCCATGTCGTAGGTACTC
+
@B>@@@CA;;8;BB6@AAACCDBB?B<=<A
@806EN:00510:00806
ACGAGTGCGTTCCCCATGTCGTAGGTACTC
+
=?@B@A@A@@5999/9999>@<99<@@<<<
@806EN:00511:00814
ACGAGTGCGTTCCCCATGTCGTAGGTACTC
+
AA39;9444;5999,4977@11//,///44
@806EN:00513:00807
ACGAGTGCGTTCCCCATGTCG
+
8=01////78,///*444///
@806EN:00513:00820
ACGAGTGCGTTCCCCATGTCGTAGGTACTC
+
ABA?>@B@@@=ACC:DCCCCBCCBAB:;;;
@806EN:00521:00845
ACGAGTGCGTTCCCCATGTCGTAGGTACTC
+
BBB@@BCCBB@CDD9C<<;CCCED?B>A>C
@806EN:00524:00839
ACGAGTGCGTTCCCCATGTCGTAGGTACTC
+
898;A;9;BD;@@@6@?CBB;;<C=>@;99
@806EN:00524:00849
ACGAGTGCGTTCCCCATGTCGTAGGTACTC
+
?=:;;>>@995111*///////44589444
@806EN:00525:00806
ACGAGTGCGTTCCCCATGTCGTAGGTACTC
+
==>9;<@B@@5999/9AABCCCCC>BAAAB
@806EN:00527:00817
AACGAGTGCGTTCCCCATGTCGTAGGTACTC
+
1,,,,,/76//,444,4??@AC@A@><>=AA
@806EN:00527:00827
TGCGTTCCCCATGTCGTAGGTACTC
+
B9;9=89996=99BB><@DACBAAA
@806EN:00529:00817
ACGAGTGCGTTCCCCATGTCGTAGGTACTC
+
?@?;99@B996999/99994498899>4;4
@806EN:00530:00801
ACGAGTGCGTTCCCCATGTCGTAGTACTC
+
9>>>99998>;>>92=9/-8-,,,,,,//
@806EN:00530:00802
ACGAGTGCGTTCCCCCCCC
+
;;BCCB;499699999994
@806EN:00531:00836
ACGAGTGCGTTCCCCATGTCGTAGGTACTC
+
:;:A@9;;@@=@CD9BBCCDCA@@@;;<CA
@806EN:00532:00804
TAGTATCAGCCTCGCCATGACGAAGGTATTCC
+
4>>994:::?<>>>>;;99@?;97=@999696
@806EN:00535:00824
AACGAGGTGCGTTCCCCATGTCGTAGGTATC
+
9248942/111/,,2202,/////4424494
@806EN:00535:00839
ACGAGTGCGTTCCCCATGTCGTAGGTACTC
+
9;@AAA@@ABBCCC:EDCCBBBBB>AA<;<
@806EN:00541:00800
ACGAGTGCGTTCCCCATGTCGTAGGTACTC
+
9;@A?9;;;;9<CC:C==<;<9@@=>9<<@
@806EN:00542:00802
ACGAGTGCGTTCCCCCCCC
+
49>994448@594444444
@806EN:00548:00803
ACGAGTGCGTTCCCCATGTCGTAGGTACTC
+
=@>@AA@>>>5999/9999@@@?@69999>
@806EN:00549:00822
ACGAGTGCGTTCCCCATGTCGTAGGTATC
+
14>>@@A@ACACCE7<<@99999924444
@806EN:00502:00877
ACGAGGTGCGTTCCCATGTCGTAGGTACTC
+
9434424448>21/+///,0,,//,////6
@806EN:00510:00896
ACGAGTGCGTTCCCCATGTCGTAGGTACTC
+
9989;C@A@B=AAA8@@AA@<;;@=@BAAA
@806EN:00511:00883
ACGAGTGCGTTCCCCATGTCGTAGGTACTC
+
A?>>>@A>>>5999/9999?@AABBB<<<A
@806EN:00522:00874
ACGAGTGCGTTCCCCATGTCGTAGGTACTC
+
@C:;;BBBAB?A==9AA@ABBBBB==<B@?
@806EN:00528:00877
ACGAGTGCGTTCCCCATGTCGTAGGTACTC
+
ACBCCB?>@>5999/9?@@ABCAA=@@@@@
@806EN:00532:00863
ACGAGTGCGTTCCCCATGTCGTAGGTACTC
+
:<CBBCB?;;2444/9999@BB9;8;@@@@
@806EN:00534:00886
ACGAGTGCGTTCCCCATGTCGTAGGTACTC
+
=?>99;;;;B@CCC:EDCAA<9;B=:;<<9
@806EN:00537:00891
ACGAGTGCGTTCCCCATGTCGTAGGTACTC
+
;?748;494>=BAB9BAAABBB@B>@<<<A
@806EN:00542:00857
ACGAGTGCGTTCCCCCCCCCCCCCCCCCCCATGTCGTAGGTACTC
+
49@A;9;A?A;>>>>>>>>>999999999"99====@>>;==99<
@806EN:00548:00886
ACGAGTGCGTTCCCCATGTCGTAGGTACTC
+
99>9;;@>>A6999/9@@ACCCCD=@ABA@
@806EN:00548:00893
ACGAGTGCGTTCCCCATGTCGTAGGTACTC
+
48;---,**00008,//6944448889999
@806EN:00549:00889
ACGAGTGCGTTCCCCATGTCGTAGGTACTC
+
>>@;;;@?@?5999/9A@ABCCBB@C;<<A
@806EN:00503:00935
ACGAGTGCGTTCCCCATGTCGTAGGTACTC
+
>984444489<BCD:CAAA;;;<<,11111
@806EN:00505:00905
TAGTATCAGCCTCGCCATGACGAAGGTATTCC
+
,,2,//6000+////,448>9998989=?>@9
@806EN:00505:00915
ACGAGTGCGTTCCCCATGTCGTAGGTACTC
+
94?@99;BA@;>>@4@CBAAACCB?@>999
@806EN:00509:00900
ACGAGTGCGTTCCCCATGTCGTAGGTACTC
+
@8@@BB;;9@5999/9EBD<==BC?ACB<<
@806EN:00509:00936
ACGAGTGCGTTCCCCATGTCGTAGGTACTC
+
//.//4999:2444,4444;4444249444
@806EN:00510:00924
ACGAGTGCGTTCCCCATGTCGTAGGTACTC
+
89848>@ABB@CHH9CAA<<<<99=;<;@@
@806EN:00510:00927
ACGAGTGCGTTCCCCATGTCGTAGGTACTC
+
??<@@BA@@B=@@@6@999A@>>A>;<<@A
@806EN:00514:00941
ACGAGTGCGTTCCCCATGTCGTAGGTACTC
+
9<A<<=CF@C5999/9ABCDCCCC@CCCBD
@806EN:00515:00912
ACGAGTGCGTTCCCCATGTCGTAGGTACTC
+
9<C@@@A>??5999/9BB@BBBBB@BCBBB
@806EN:00515:00938
ACGAGTGCGTTCCCCATGTCGTAGGTACTC
+
@>39994849;>@@4@9999AC@A>BAAAB
@806EN:00516:00917
ACGAGTGCGTTCCCCATGTCGTAGGTACTC
+
A<:;CCCBBB@CHD:CEA@@@;9;=@@@BA
@806EN:00516:00920
ACGAGTGCGTTCCCCATGTCGTAGGTACTC
+
498999>BBEABCC:BABDCBB?B?B<<<D
@806EN:00517:00947
ACGAGTGCGTTCCCCATGTCGTAGGTACTC
+
BB>@>@B@A>7;9;49?@@CCCCC?BCBBB
@806EN:00518:00906
ACGAGTGCGTTCCCCATGTCGTAGGTACTC
+
>?>?AAAA>>6999/9CBBCC@@@??=@@>
@806EN:00520:00906
ACGAGTGCGTTCCCCATGTCGTAGGTACTC
+
<<CBBBCB@;2444/9A@BBBCCC@?AAAA
@806EN:00521:00911
ACGAGTGCGTTCCCCATGTCGTAGGTACTC
+
BCBBBBBBBA=>==6@?AABCBBB?BC@A@
@806EN:00521:00920
ACGAGTGCGTTCCCCATGTCGTAGGTACTC
+
>;;9?444492444,4::9=11/87/////
@806EN:00523:00943
ACGAGTGCGTTCCCCATGTCGTAGGTACTC
+
9<A:;;GCBA?CCC9CECDCCCBB@A;<;B
@806EN:00524:00943
ACGAGTGCGTTCCCCATGTCGTAGGTAGTC
+
>93444444464AA8:=>BBD>992444//
@806EN:00525:00900
AGCACTGTAGCTGTCACTAGTTACTTGT
+
949;44:?999@BB>BA=9<<=<<>-11
@806EN:00530:00926
ACGAGTGCGTTCCCCATGTCGTAGGTACTC
+
8=@>@CCAAA?CCD:CDCCCCCBB@BBAA@
@806EN:00535:00935
ACGAGTGCGTTCCCCATGTCGTAGGTACTC
+
498844;8=?@CDC9CCC@@@@;;8;B>>>
@806EN:00537:00938
TACTGAGCTACACACACAGAAAGATTGGT
+
@B;;<BBBCDBB@@ABCCCCE?CBB?BAA
@806EN:00538:00915
ACGAGTGCGTTCCCCATGTCGTAGGTACTC
+
>@>99;@@@B@CCC:@B?A@@B@>;@@<<<
@806EN:00541:00917
ACGAGTGCGTTCCCCATGTCGTAGGTACTC
+
A@@ABBA>?@5999/9?@@GCCBB?@A@CC
@806EN:00548:00947
TGATACGTCTCCTTCCTTAGTTACTTCA
+
;<BBBBBHCCC?C@C@B@CAA>BCB@ED
@806EN:00502:00962
ATAGCTCGACATG
+
4344444444///
@806EN:00502:00972
ACGAGTGCGTTCCCCATGTCGTAGGTACTC
+
=@8;;@999CBFLC:C==<@A@AA>AA==<
@806EN:00504:00954
ACGAGTGCGTTCCCCATGTCGTAGGTACTC
+
@@;;;B@9996999/9AADAAABC@CAAAB
@806EN:00508:00991
TCTCTATGCGCTCCACATGTCTAAGGT
+
94=BBDEBBCDBD@BCDBBBECCAA?A
@806EN:00509:00962
TATAGCTCCTACTA
+
/9444//7,////2
@806EN:00511:00950
ACGAGTGCGTTCCCCATGTCGTAGGTACTC
+
@98444:449@BBB7AA@<<<ABB@CB@<9
@806EN:00513:00970
ACGAGTGCGTTCCCCATGTCGTAGGTACTC
+
9;@99;BBBCACCC:DDBACCBBB@BAAAB
@806EN:00514:00971
TACTGAGCTACCACACACAGAAGATTGT
+
99;449>////6//4444444244;844
@806EN:00519:00969
ACGAGGTGCGTTCCCCATGTCGTAGGTACTC
+
BBABB?B@?885999/9A@ABBCCC@@:<;C
@806EN:00520:00994
ACGAGTGCGTCCCATGCTCGTAGGTACTC
+
=@79911111//+/844///<11,/////
@806EN:00522:00995
ACGAAGTGCGTTCCCCATGTCGTAGGTACTC
+
BB@BDBBBBBA@ABB:CA@?BCCBB?B;<<A
@806EN:00525:00995
ACGAGTGCGTTCCCCATGTCGTAGGTACGTC
+
44344999BBECDC4>941/,,,,*,,,,,,
@806EN:00530:00977
ATATCGCGAGGGTATGGAAGACTCTATA
+
BABBCBBB???:9:997;7<BCCCBBA?
@806EN:00531:00967
TACTGAGCTACACACACAGAAAGATTGGT
+
449@;<<BBBBABABCCDCCCC<<>ADAB
@806EN:00532:00999
ACGAGTGCGTTCCCCATGTCGTAGGTACTC
+
BBABBBB@@A;===4>?@@@A@AA=@AAAA
@806EN:00534:00961
ACCGAGTGCGTTCCCCATGTCGTAGGTACTC
+
,,*.6//444;2444,44499999>599999
@806EN:00534:00991
TCTCTATGCGCTCCACATGTCTAAGGT
+
BBBCBCCCABB998<CCCCCC??>@7:
@806EN:00536:00980
ACGAGTGCGTTCCCCATGTCGTAGGTACTC
+
?@@:;<<<=DBCCJ:CAAACCCBAA::<A@
@806EN:00536:00990
ATCAGACACGGACACAGCAGAACACACAG
+
BB88<@?B@=899;;;444/6,/////2,
@806EN:00537:00960
ACGAGTGCCGTTCCCCATGTCGATAGGTACTC
+
@8;11///,/6,///*////8///499449:4
@806EN:00537:00970
ACGAGTGCGTTCCCCATGTCGTAGGTACTC
+
ABAACCBBAC59;;/9ABBCCCBB>@A;;;
@806EN:00537:00975
ACGAGTGCGTTCCCCATGTCGTAGGTACTC
+
@@;@@A?>?>5999/9ABCCCCCC?B@@@D
@806EN:00537:00983
ACGAGTGCTTCCCCATGTCGTAGGTACTC
+
;;B999A984111*////6664959@=@C
@806EN:00539:00984
ACGAGTGCGTTCCCCATGTCGTAGGTACTC
+
99894=89895999,4?@@@AACC@A<<<A
@806EN:00542:00988
ACGAGTGCGTTCCCCATGTCGTAGGTACTC
+
9<CBBBCBBA69994;BCCCCCCC?BBCC@
@806EN:00542:00993
ACGAGTGCGTTCCCCATGTCGTAGGTACTC
+
BBB@@@@>>?5999/9?@@CGCCC@BABAD
@806EN:00546:00984
TGTAGTCTCCTCCTTAGTTACTTACAGG
+
944:44/66,//,/,/14291878///,
@806EN:00548:00975
ACGAGTGCGTTCCCCATGTCGTAGGTACTC
+
1,2,,/;::A;@@=6;<9BBB;;9<>=9<;
@806EN:00550:00012
ACGAGTGCGTTCCCCATGTCGTAGGTACTC
+
CCBB<<>BDNACEC:DDAAC<;;B?ABCB@
@806EN:00550:00048
ACGAGTGCGTTCCCCATGTCGTAGGTACTC
+
BBCBAA@@@@>AAA9B<<;CA@@A@BCBBB
@806EN:00552:00032
ACGAGTGCGTTCCCCCCCCCCCCCCCCATGTCGTAGGTACTC
+
==>@@AACCD?CCBBAAAAA==::=:"9=999@B?=<;?=9<
@806EN:00553:00007
ACGAGTGCGTTCCCCATGTCGTAGGTACTC
+
>@@@@BA>@@2444/9DBCCCCCC?AD@@@
@806EN:00554:00042
ACGAGTGCGTTCCCCATGTCGTAGGTACTC
+
CC@AFBBBAB=@@@6@?@@CBBBC@B<<<B
@806EN:00555:00012
ACGAGTGCGTTCCCCATGTCGTAGGTACTC
+
BBB:9<BB@C5999/999;CCCCC@C;<<B
@806EN:00556:00015
ACGAGTGCGTTCCCCATGTCGTAGGTACTC
+
=?7:;;9=>@=BBC9BCEBABBB@<?@@@@
@806EN:00558:00027
ACGAGTGCGTTCCCCATGTCGTAGGTACTC
+
BBABABAF@@5999/9999ABC;<:<@A@A
@806EN:00558:00033
ACGAGTGCGTTCCCCATGTCGTAGGTACTC
+
>@A@;9999>;>>>4@BC@@<<<@;@@<<<
@806EN:00562:00036
ACGAGTGCGTTCCCATGTCTAG
+
943;@@>999;<?-11,,,,/.
@806EN:00562:00041
ACGAGTGCGTTCCCCATGTCGTAGGTACTC
+
9;CB<<;@A@5999-9AABCECBB>?BBBB
@806EN:00563:00040
ACGAGTGCGTTCCCATGTGTAGGTAC
+
>979>>9999699-44/////,*,,,
@806EN:00565:00007
ACGAGTGCGTTCCC
+
88:99>?9995999
@806EN:00567:00023
ACGAGTGCGTTCCCCATGTCGTAGGTACTC
+
B>>?@AA?@@5999/9999AAADG@CCCCD
@806EN:00568:00030
ACGAGTGCGTTCCCCATGTCGTAGGTACTC
+
BBBC@@ABBA=@@@6ACCABBBBB@CBBDC
@806EN:00568:00049
ACGAGTGCGTTCCCCCCCCCCCCCCCCCCCATGTCGTAGGTACTC
+
9;A;;98>?@5999999444444444444"4;;ACBBBC?B@@@B
@806EN:00572:00028
ACGAGTGCGTTCCCGATGATCGTAGTACTC
+
49348////1,/8566644///////////
@806EN:00572:00035
ACGAGTGCGTTCCCCATGTCGTAGGTACTC
+
9;@;;;AB@@=AAA4A@@?@BCBC@CBBBB
@806EN:00573:00018
AACAGACACGGACACAGCAGAACACACA
+
B?@A99<BBC=ADCCCBBCA@=@BA@@A
@806EN:00575:00019
ACGAGTGCGTTCCC
+
89>>9999995//+
@806EN:00575:00024
ACGAGTGCGTTCCCCATGTCGTAGGTACTC
+
?@CABBBA?C5994/9?>>@AABC>BAAAC
@806EN:00575:00033
ACGAGTGCGTTCCCCATGTCGTAGGTACTC
+
??BB99<@@@5999/9@AACCCCCAB:;;<
@806EN:00576:00012
ACGAGTGCGTTCCCCATGTCGTAGGTACTC
+
>>;1/16667,444,4EBBCE?=<:0111:
@806EN:00579:00033
ACGAGTGCGTTCCCCATGTCGTAGGTACTC
+
89A;<<BBBC?BBB7A:;;BBCAC>A<<<<
@806EN:00580:00019
ACGAGTGCGTTCCCCATGTCGTAGGTACTC
+
AAB??@A@@B=A@A8AAABACBB@>BA;;<
@806EN:00597:00033
TGATACGTCTCCCTTCCTT
+
9444444////8+/,/,/5
@806EN:00550:00054
ACGAGTGCGTTCCCATGTCGTAGGTACTC
+
?@>BBB??>>544-9=>>BCCBC@@?AAC
@806EN:00553:00078
ACGAGTGCGTTCCCCATGTCGTAGGTACTC
+
>?;;8>@@AB@CHH:GCCCBCCCC?<<<=<
@806EN:00553:00080
ACGAGTGCGTTCCCCATGTCGTAGGTACTC
+
=::;@@BCDDDCDD8AACGC@>@@6;9@@@
@806EN:00554:00086
CGTGTCTCTACGGCACAGGATTTTGTG
+
49444971/1::77=94/,/6660///
@806EN:00555:00050
ACGAGTGCGTTCCCCATGTCGTAGGTA
+
9;AB<<<CHD@CCD9BAA@==:11,11
@806EN:00555:00058
ACGAGTGCGTTCCCCATGTCGTAGGTACTC
+
>@A9;<ABB@7;99/99;;CGCCC@B;=<C
@806EN:00555:00062
TACTGAGCTACCACACACAGAAAGGATTGGTGCTG
+
9;;@@991///,///9;:8888+/,//566;973.
@806EN:00555:00089
TGATACGTCTCCTTCCTTAGTTACTTCAG
+
AA@@9;<>@@@<?692;BBAAEBAA?BC<
@806EN:00559:00066
ACGAGTGCGTTCCCCATGTCGTAGGTACTC
+
8>?@@@A@?>=@@@6@BBBBCCCC=@AAA@
@806EN:00559:00099
ACGAGTGCGTTCCCCATGTCGTAGGTACTC
+
9:B@@ABCCCACCC9CCCCDCA?B6:;@@@
@806EN:00560:00092
ACGAGTGCGTTCCCCATGTCGTAGGTACTC
+
8=<:;;9@@@=@AA8ACCBBAA@B>?@ABB
@806EN:00562:00070
ACGAGTGCGTTCCCCATGTCGTAGGTACTC
+
BBBBBBECBB=@@@8@BABBBB@A=?<=<A
@806EN:00564:00080
ACGAGTGCGTTCCCCATGTCGTAGGTACTC
+
==;:;<999@5999,4DBAC<=<A@@B<<<
@806EN:00565:00067
ATACGTCTCCTTCCTTAGTTACTTCAG
+
434444,,,*,*,*,*,/424442494
@806EN:00566:00060
ACGAGTGCGTTCCCCCATGTCGTAGGTACTC
+
8979;;<;AC@CCCC3<<<9DA999234444
@806EN:00567:00055
ACGAGTGCGTTCCCCATGTCGTAGGTACTC
+
?@C@?ACA@@5999/9999ABA@ABBCCDC
@806EN:00568:00097
ACGAGTGCGTTCCCCATGTCGTAGGTACTC
+
9;;<<;ACCB?CCC9CCC@AACBB?B<<<A
@806EN:00569:00063
ACGAGTGCGTTCCCCATGTCGTAGGTACTC
+
==;A>@@@@@5;;94<@AAB<<<C>@AAA@
@806EN:00572:00062
ACGAGTGCGTTCCCCATGTCGTAGGTACTC
+
99@@@@BBBB>BCB4<<999>>99584498
@806EN:00573:00070
ACGAGTGCGTTCCCCATGTCGTAGGTACTC
+
9>8999498=;>@@244449494;<:4999
@806EN:00575:00051
ACGAGTGCGTTCCCCATGTCGTAGGTACTC
+
?@BC@@AACC?ACB8AABCBCCCB?;<<<<
@806EN:00577:00074
ACGAGTGCGTTCCCCATGTCGTAGGTACTC
+
@B;99<A@@A5999-9?>ADCFCC@<<=<B
@806EN:00580:00052
ACGAGTGCGTTCCCCATGTCGTAGGTACTC
+
49>;94@@996999,444944999<>;499
@806EN:00582:00056
ACGAGTGCGTTCCCCATGTCG
+
C@;:9844442///*/////0
@806EN:00585:00068
ACGAGTGCGTTCCCCATGTCGTAGGTACTC
+
9;D@@@B@>>5999/9>>@CDDCC@C;<<A
@806EN:00587:00067
ACGAGTGCGTTCCCCATGTCGTAGGTACTC
+
44A;94BCAA?CNG:DAA=<<<11-01/11
@806EN:00588:00090
ACGAGTGCGTTCCCCATGTCGTAG
+
49?A94499>5944,444444444
@806EN:00589:00064
ACGAGTGCGTTCCCCATGTCGTAGGTACTC
+
>@<@@@@BA@5999/9EAABAAAD?BBAAA
@806EN:00591:00097
ACGAGTGCGTTCCCCATGTCGTAGGTACTC
+
=@A:;;=>>@5999/9>@@BDBBB@C;<<A
@806EN:00593:00088
ACGAGGTTGCCGGTTTCCCCCCATTGTCTTTGAAAGGTTACTTCAAACGGTTCCTTAAGCC
+
//.//,/,4/57,//+/7777(//,/4444-44;-42378999877,337466-.,/7//,
@806EN:00593:00093
ACGAGTGCGTTCCCCATGTCGTAGGTACTC
+
BA>99<ABAB>A@A8@@BAA@@@@=8;<B9
@806EN:00593:00097
ACGAGTGCGTTCCCCATGTCGTAGGTACTC
+
?@BAAACCBCACEC9DCBBB;<;;889>@9
@806EN:00594:00088
ACGAGTGCGTTCCCCATGTCGTAGGTACTC
+
8884444=?BACNHBK=@=CB@>@=?>=@4
@806EN:00598:00086
ACGAGTGCGTTCCCCATGTCGTAGGTACTC
+
@@ABEBBBC=5444/9A@CCCCCC@A?@@C
@806EN:00599:00082
ACGAGTGCGTTCCCCATGTCGTAGGTACTC
+
=@;@@@A?>>5999/9EBBDAAAD=@ABB@
@806EN:00599:00095
ACGAGTGCGTTCCCCATGTCGTAGGTACTC
+
=@;BBBCBBA?BBA9CB;;<<<;@>??<<9
@806EN:00551:00113
ACGAGTGCGTTCCCCATGTCGTAGGTACTC
+
AAB9:<CA@@5999/9@@ABCCCC@BCCBB
@806EN:00552:00142
ACGAGTGCGTTCCCCATGTCGTAGGTACTC
+
9:A98999989A>>6A999>999?;>?@A@
@806EN:00554:00140
ACGAGTGCGTTCCCCATGTCGTAGGTACTC
+
@AABBB@@@@7;;;4<BBCEBBBC=?@@@@
@806EN:00554:00146
ACGAGTGCGTTCCCCATGTCGTAGGTACTC
+
41111/8888;BBB9CCCCDCCBB@@AAAA
@806EN:00560:00138
ACGAGTGCGTTCCCCATGTCGTAGGTACTC
+
?B>??ABBA>8;;;4<AABCDCDF@@AABB
@806EN:00563:00130
ACGAGTGCGTTCCCCATGTCGTAGGTACTC
+
=@AA;944442444,4999BBB@@=@<<9<
@806EN:00565:00131
ACGAGTGCGTTCCCCATGTCGTAGGTACTC
+
:;<9<BCBBC8944-9999>@B9958991/
@806EN:00568:00115
ACGAGTGCGTTCCCCATGTCGTAGGTACTC
+
?@BBBBCBBC=???8???BCBBBB@B@AAB
@806EN:00570:00142
ACGAGTGCGTTCCCCATGTCGTAGGTACTC
+
11998??8995999,444499948589999
@806EN:00570:00148
ACGAGTGCGTTCCCCATGTCGTAGGTACTC
+
9;@@@@<;;B=AAA8ABA@@ABBB@CBCAA
@806EN:00571:00136
ACGAGTGCGTTCCCCATGTCGTAGGTACTC
+
BB<9<;;;9BACGC:BCCDCA:;;@CC;;;
@806EN:00572:00137
ACGAGTGCGTTCCCCATGTCGTAGGTACTC
+
@A>?AAB>>>5999-9@AACHCCC@BBBBD
@806EN:00573:00119
ACGAGTGCGTTCCCCATGTCGTAGGTACTC
+
9>>99;<;>@@BB@6?444/61-,*,,,,,
@806EN:00575:00127
ACGAGTGCGTTCCCCATGTCGTAGGTACTC
+
BBABBBBA@@5999/99@99<@BB8;=A@B
@806EN:00575:00131
ACGAGTGCGTTCCCCATGTCGTAGGTACTC
+
4;;A;99A@@<>AB/999>99<BBB?DA<<
@806EN:00576:00138
ACGAGTGCGTTCCCCATGTCGTAGGTACTC
+
9<B@AABA>>5;;;4<ABBCFC@@=<?@AB
@806EN:00579:00101
ACGAGTGCGTTCCCCATGTCGTAGGTACTC
+
9<CBBA?>>>5999,49=>@@ACC@C=>?A
@806EN:00581:00116
AGCACTGTAGCTGTCTCTAGTTACTTGTG
+
9;;@@@@A@@@A@ACC@>=9959>>24;?
@806EN:00583:00128
ACGAGTGCGTTCCCCATGTCGTAGGTACTC
+
89;;;;<22<:<<<+1/;A>111=:11/77
@806EN:00586:00135
ACGAGTGCGTTCCCCATGTCGTAGGTACTC
+
9;?9;4999@5999,9DDBCBAA>::<<11
@806EN:00588:00127
ACGAGTGCGTTCCCATGTCGTAGGTACTC
+
9934//6///,//+/8;944444249449
@806EN:00591:00131
ACGAGTGCGTTCCCCATGTCGTAGGTACTC
+
9;C@@@AC>>5999/9>>@CCCBC?AAAAD
@806EN:00591:00136
ACGAGTGCGTTCCCCATGTCGTAGGTACTC
+
@@BAAACB@@5999/44444498A?;<<CC
@806EN:00593:00147
ACGAGTGCGTTCCCCATGTCGTAGGTACTC
+
9;B;<<DCB@=@@@6@9;;CCCBC=@AAAA
@806EN:00595:00112
ACGAGTGCGTTCCCCATGTCGTAGGTACTC
+
9<CACBCB;;2444/9ACDBCBDGACCBBB
@806EN:00595:00114
ACGAGTGCGTTCCCCATGTCGTAGGTACTC
+
;98@>989@?;>@@6=@BCCCCBB@;99?9
@806EN:00597:00109
ACGAGTGCGTTCCCCATGTCGTAGGTACTC
+
9;BB@@>>>>5999,9?>>>@@9958999<
@806EN:00597:00132
ACGAGTGCGTTCCCCATGTCGTAGGTACTC
+
9<C<<=CCAC5999/99;<CDECC@CAAAB
@806EN:00551:00173
ACGAGTGCGTTCCCCATGTCGTAGGTACTC
+
A?<@@@>>@A5999/9DABCCCBB>@;;;<
@806EN:00551:00178
ACGAGGGTGGCGTTCCCCGATGTCGTAGGTACTC
+
,/.///+//,///7777194::;444989:;444
@806EN:00551:00190
ACGAGTGCGTTCCCATGTCGTAGGTACTC
+
//.//;>944594-4999;?>=B=@@@?>
@806EN:00554:00194
ACGAGTGCGTTCCCCATGTCGTAGGTACTC
+
9<B@AACCBC@CCB:CBBBBA>@?<?@@@@
@806EN:00557:00151
ACGAGTGCGTTCCCCATGTCGTAGGTACTC
+
???A9;<CCC>BBB8AABACCBBB?@@>=>
@806EN:00557:00192
ACGAGTGCGTTCCCCATGTCGTAGGTACTC
+
=@@:99@9895999,4A@ABCCCB?@;<<@
@806EN:00560:00184
ACGAGTGCGTTCCCCATGTCGTAGGTACTC
+
@?B??@B>??5999/999;CEDCC?B<<<@
@806EN:00560:00194
ACGAGTGCGTTCCCCATGTCGTAGGTACTC
+
=::;BBBBCC?BBB9B:99B@?@A?BCCCC
@806EN:00561:00165
ACGAGTGCGTTCCCCATGTCGTAGGTACTC
+
=?>:9<ACCC@CCD:C@@?BB@@B=?@<<<
@806EN:00561:00178
AGCACTGTAGCTGTCACTAGTTACTTGT
+
==:;4944444999EDDFHBB=999599
@806EN:00562:00174
ACGAGTGCGTTCCCCATGTCGTAGGTACTC
+
?@@@@@@>>@>AAA7B<<<@@@>@;>AAAA
@806EN:00563:00156
AACGAGGTGCGTTCCCCATGTCGTAAGGTACTC
+
44434/,/////;;;;6;:B==;4424244494
@806EN:00563:00188
ACGAGTGCGTTCCCCATGTCGTAGGTACTC
+
=B;@;;9>>>5999-9>@AECCCC@CC;;;
@806EN:00564:00170
ACGAGTGCGTTCCCCATGTCGTAGGTACTC
+
48744498992994,4:9>BBCBB<:<<99
@806EN:00564:00177
ACGAGTGCGTTCCCCATGTCGTAGGTACTC
+
498999444;;>>@6@BBAAAA@@=@@<<9
@806EN:00565:00159
ACGAGTGCGTTCCCCATGTCGTAGGTACTC
+
98?=999>?>5999,4449?@;;;::111<
@806EN:00565:00193
ACGAGGTGCGTTCCCCATGT
+
A@@@B@EAAA@?8770--((
@806EN:00566:00166
CGTGTCTCTAGGCACAGGATTGATGACAGCA
+
BBCCCCAAACC>AA@>?A91-1/////////
@806EN:00567:00181
ACGAGTGCGTTCCCCATGTCGTAGGTACTC
+
>>7;;A994:=>>>4999>@>@CC@CCA@>
@806EN:00568:00160
ACGAGGTGCGTTCCCCATGTCGTAGGTACTC
+
8434424488;2444,49?@B<<1<,0111/
@806EN:00568:00166
ACGAGTGCGTTCCCCATGTCGTAGGTACTC
+
?A::<BC<<<?BBB7B@>999>9968949?
@806EN:00569:00172
ACGAGTGCGTTCCCCATGTCGTAGGTACTC
+
41=11//888,444,4:@ACCBBB@BAAA@
@806EN:00569:00189
ACGAGTGCGTTCCCCATGTCGTAGGTACTC
+
:9>>@;<9>>5999,9999@>>99689999
@806EN:00570:00172
ACGAGTGTGTTCCCCATGTCGTAGGTACTC
+
?@B@;;=CACDBHI9BBDBB@@?>;79999
@806EN:00571:00153
ACGAGTGCGTTCCCCATGTCGTAGGTACTC
+
?@BAAB@>>>5999/9ABCCDCBB><@@@@
@806EN:00572:00158
ACGAGTGCGTTCCCCATGTCGTAGGTACTC
+
9434499@BB8<99/9999@;449979=;9
@806EN:00572:00163
ACGGAGTGCGTTCCCCATATCGTAGGTACTC
+
9<B?<<<DBBC7;99/11//8869=6999BA
@806EN:00573:00183
ACGAGTGCGTTCCCCATGTCGTAGGTA
+
947488>@995999-9B11--,,2*,,
@806EN:00573:00191
ACTGAGCTCCACAAT
+
9448999442//*)*
@806EN:00575:00179
ACGAGTGCGTTCCCCATGTCGTAGGTA
+
=93444449=?;;A1:4944/1-,2,,
@806EN:00576:00177
AACGAGTGCGTTCCCATG
+
1,/4//4999959904//
@806EN:00577:00197
TAGTATCAGCCTCCGCCATGACGAAGGTATTCC
+
4//////,,0*//,//,444444424:44:@B2
@806EN:00578:00164
ACGAGTGCGTTCCCATGTCGTAGGTATC
+
;;BBAB989@5991499;77;11,0788
@806EN:00579:00197
ACGAGTGCGTTCCCCATGTCGTAGGTACTC
+
=@?@@@A@A@59994<ABCCCCBB@BBBBC
@806EN:00580:00180
ACGAGTGCGTTCCCCATGTCGTAGGTACTC
+
>B>99;99499==@9BAAACBBBC@@;=<A
@806EN:00583:00158
ACGAGTGCGTTCCCCATGTCGTAGGTACTC
+
@?B99;999>;>>>499;<@AA@@<;<<<8
@806EN:00586:00167
TGATACGTCTCCTTCCTTAGTTACTTCA
+
==9;9@9999959<@51,,--+,,2287
@806EN:00586:00168
ACGAGTGCGTTCCCCATGTCGTAGGTAC
+
89?AB?ABCC@BBA999/7,,,,,*,,,
@806EN:00586:00192
TAGTATCAGCCTCCGCCATGACGAAGGTATTCC
+
444444444424424424866666,/,//6787
@806EN:00587:00175
ACGAGTGCGTTCCCCATGTCGTAGGTACTC
+
9;B;;;CBA@>BBB9BDCCCA?@B>@;<;;
@806EN:00589:00184
ACGAGTGCGTTCCCCATGTCGTAGGTACTC
+
49>>>>;;9A?CBE9<<BCA?>>@699>B@
@806EN:00590:00158
ACGAGTGCGTTCCCCATGTCGTAGGTACTC
+
BB?@@@A@@@5999/9?>@CCBAD>:;<AA
@806EN:00590:00163
ACGAGTGCGTTCCCCTGTCGTAGGTACTC
+
94>@@@ABBCACCC:B99944/6,/////
@806EN:00590:00192
ACGAGTGCGTTCCCCATGTCGTAGGTACTC
+
BBB:9<CCBC7;;;4<BBBCBCBB@A@@@B
@806EN:00592:00172
ACGAGTGCGTTCCCCATGTCGTAGGTACTC
+
??AB9;<B>>5;994<B@@CBCDC@AAA@@
@806EN:00592:00175
ACGAGTGCGTTCCCCATGTCGTAGGTACTC
+
=?;?@@@@@B;@@@8@ABBBBBB><>9<;9
@806EN:00593:00175
ACGAGTGCGTTCCCCATGTCGTAGGTACTC
+
9?CBBD@@ACACCC:CDBCBB@=8<?@@@@
@806EN:00594:00194
TCTCTATGCGCTCCCACATGTCTAAGGTAC
+
<999::::444444-49:=>?9449?===>
@806EN:00594:00197
ACGAGTGCGTTCCCATGTCGTAGGTACTC
+
=;C@@>>>995991999/7////566//4
@806EN:00595:00157
ACGAGTGCGTTCCCCATGTCGTAGGTACTC
+
BCBBBB@9<<ACCC:HDBACCDCC@@A<<;
@806EN:00596:00159
ACGAGTGCGTTCCCCATGTCGTAAGGTACTC
+
/19//4B;;;@CAA9E><9B>48249;4499
@806EN:00596:00181
ACGAGTGCGTTCCCCATGTCGTAGGTACTC
+
;;>>;;;94;2999,9949AA>@=6:;?A=
@806EN:00598:00174
ACGAGTGCGTTCCCCATGTCGTAGGTACTC
+
BBB@ABB@>>5999/9@@AACB@@<:;;@@
@806EN:00599:00152
ACGAGTGCGTTCCCCATGTCGTAGGTACTC
+
:<BGGCBB>>6999/9ABBBBCCC@BECBB
@806EN:00550:00220
ACGAGTGCGTTCCCCATGTCGTAGGTACTC
+
>?B99;@@>@5<9<4<@ABDBCCDACAAA@
@806EN:00551:00223
ACGAGTGCGTTCCCCATGTCGTAGGTACTC
+
BBABBBDEBB?DCC9CCBABBABA<<A<<<
@806EN:00551:00242
ACGAGTGCGTTCCCCATGTCGTAGGTACTC
+
9;A@AACCCA=@@@6?@@?@;<;>=@@<<9
@806EN:00552:00212
ACGAGTGCGTTCCCCATGTCGTAGGTACTC
+
8>7999<ABCACCB8BBECCB???6:;;;9
@806EN:00552:00236
CGTGTCTCTAGGCACAGGATTTTGTGTAGA
+
BCCCCB:=<AB@9999424444,///,,,,
@806EN:00554:00213
ACGAGTGCGTTCCCCCCATGTCGTAGGTACTC
+
ABBA99<CCC@CCCAA-B;<;ABB@B?B<?=C
@806EN:00555:00242
ACGAGTGCGTTCCCCATGTCGTAGGTACTC
+
A@>99<@@@B=@@A8ACECCCCBB?BC::;
@806EN:00555:00243
ACGAGTGCGTTCCCCATGTCGTAGGTACTC
+
9;B;;;A?A@5999,9@BCCDCCCCB;<;@
@806EN:00556:00207
ACGAGTGCGTTCCCCATGTCGTAGGTACTC
+
@A@AABA<;;<@@@-99@@AA@?>:==211
@806EN:00556:00217
ACGAGTGCGTTCCCCATGTCGTAGGTACTC
+
@@@9;<CAAA=@@@6ACBCCBBABABCBBB
@806EN:00558:00221
ACGAGTGCGTTCCCCATGTCGTAGGTACTC
+
9;?@@@@BBA>BAA7A<<;BBB>@8;<<<C
@806EN:00558:00226
ACGAGTGCGTTCCCCATGTCGTAGGTACTC
+
4;A<;<CCCB?BBB9BBBCDAABB@BDA?@
@806EN:00558:00234
ACGAGTGCGTTCCCCATGTCGTAGGTACTC
+
9<BBBBCCBC?BAB9ECCBBABBB@A@A@B
@806EN:00558:00236
ACGAGTGCGTTCCCCATGTCGTAGGTACTC
+
?@A@?@BB@@7;99/99;;CCCBB@A<>?C
@806EN:00559:00213
ACGAGTGCGTTCCCCATGTCGTAGGTACTC
+
9;8@@A=@?CCCCC:CCBCCCB998:AAA@
@806EN:00562:00229
TACTGAGCTACACACACATGAAGATTGGT
+
999;=9@@@998449444449:44/,/,/
@806EN:00562:00232
ACGAGTGCGTTCCCCATGTCGTAGGTACTC
+
?B@@BB@>>>5999/9BBACEDCB=>?;;;
@806EN:00562:00241
ACGAGTGCGTTCCCCATGTCGTAGGTACTC
+
9;8998884424996=CCDCCDBB>AA<99
@806EN:00563:00229
ATATCGCGACGGGTATGGAAGACTCTATAGA
+
98<48>=99444-4:9924244444443733
@806EN:00564:00200
ACGAGTGCGTTCCCCATGTCGTAGGTACTC
+
@>79;;<@@C@CCC:GCDCDCA@@>@A<=<
@806EN:00565:00213
ACGAGTGCGTTCCCCATGTCGTAGGTACTC
+
?@BAADCBA?5;;;4<BCCCCCCC@<?;;;
@806EN:00566:00231
ACGAGTGCGTTCCCATGTCGTAGGT
+
8>799?9989211,///////4424
@806EN:00567:00200
ACGAGTGCGTTCCCCATGTCGTAGGTACTC
+
=@C@AABA??5999/9>>@CCCCC=@AAAB
@806EN:00567:00213
ACGAGGTGCGTCCCATGTCGTAGT
+
89>9921<<11/757////////.
@806EN:00568:00206
ACGAGTGCGTTCCCCATGTCGTAGGTACTC
+
@BABBBB=:;2444/9>>>@BBAA>A@;<<
@806EN:00568:00215
TCTCTATGCGCTCCCACAATGTCTAAGGTA
+
>8449<:A@B>99919449>:BCCA=A9<9
@806EN:00568:00223
ACGAGTGCGTTCCCCATGTCGTAGGTACTC
+
>B>9999?>A@BDC:E=@<CB>=>;999A@
@806EN:00568:00234
ACGAGTGCGTTCCCCATGTCGTAGGTACTC
+
@@A>@@@>>@5999/9@@AC<;;@<79999
@806EN:00569:00244
ACGAGTGCGTTCCCCATGTCGTAGGTACTC
+
;<BCBB@@AC@CHD:C:<;B;;9;<>@@@?
@806EN:00570:00209
ATCAGACACGGACACAGCAGAACACACAG
+
9?@@;;8>>=5;;@BBDBBCB9999946.
@806EN:00570:00228
ACGAGTGCGTTCCCCATGTCGTAGGTACTC
+
>=7@@A;;<BACBC:A<<<BB999;8<9@>
@806EN:00571:00209
ACGAGTGCGTTCCCCATGTCGTAGGACTC
+
=?<9:<CCBB:=<=4=DABAAAAA>AA<<
@806EN:00571:00245
ACGAGTGCGTTCCCCATGTCGTAGGTACTC
+
==<>@@B@@B>AAB9BBCCBCDCC@ABBAB
@806EN:00574:00217
ACGAGTGCGTTCCCCATGTCGTAGGTACTC
+
//4//4@A?@=@@@6@AAAAABCA9<====
@806EN:00575:00218
ACGAGTGCGTTCCCCATGTCGTAGGTACTC
+
9<C@;<?BBC@CCC9CCCCBBCBB<9;<A@
@806EN:00576:00217
ACGAGTGCGTTCCCCATGTCGTAGGTATC
+
99@9944:9=<ABA5;:99@999@;==BB
@806EN:00577:00205
ACGAGTGCGTTCCCCATGTCGTAGGTACTC
+
?@<>;;;==>=BBB9BCC@>>9996899>>
@806EN:00579:00211
ACGAGTGCGTTCCCCATGTCGTAGGTACTC
+
9><;;;=AAB>CCC9CABB@@@@?=>9999
@806EN:00579:00213
ACGAGTGCGTTCCCCATGTCGTAGGTACTC
+
9;?;;9;;>@8<<<4=@AACCBBC@>?@99
@806EN:00579:00218
ACGAGTGCGTTCCCCATGTCGTAGGTACTC
+
=?<>;<=GCDBCCC9CCCBBBCBB=9;;A>
@806EN:00579:00221
ACGAGTGCGTTCCCCATGTCGTAGGTACTC
+
=@?99=@BBB>AA@8CAA@C@@@B>AAAAC
@806EN:00580:00209
ACGAGTGCGTTCCCCATGTCGTAGGTACTC
+
=@@@@@AA9959@@/99ABA@@@@6999>?
@806EN:00580:00226
ACGAGTGCGTTCCCCATGTCGTAGGTACTC
+
9@;=22/8887>==5AC<;<A?>>;89999
@806EN:00580:00232
ACGAGTGCGTTCCCCATGTCGTAGGTACTC
+
?@BA?@ABBA>BAB9BAAACCCCB67;<;<
@806EN:00581:00202
ACGAGTGCGTTCCCCATGTCGTAGGTACTC
+
?AB?@A?<@CIDDB9BBCBBB;;9<99999
@806EN:00581:00248
AGTATCGAGCCTTCCGCCATGACGAAGGGTATTCC
+
4////////7,/,424424388444244-499242
@806EN:00582:00218
ACGAGTGCGTTCCCCATGTCGTAGGTACTC
+
4;?@@BBAAA=@@@6ABBBCCCBC?@@AA@
@806EN:00582:00219
TAGTATCAGCCTCGCCATGACGAAG
+
>==;<944;A69999644444442/
@806EN:00582:00228
ACGAGTGCGTTCCCCATGTCGTAGGTACTC
+
9>8;;A;;;A?CCC9DEBCDCBBB<;?AAA
@806EN:00583:00220
ACGAGTGCGTTCCCCATGTCGTAGGTACTC
+
9<BCCCBCA?5999/9@BAA9<9?599;<9
@806EN:00583:00235
ACGAGTGCGTTCCCCATGTCGTAGGTACTC
+
BB9;<AC@@@2444/9>>@BCCCC?BBBBC
@806EN:00584:00207
CGTGTCTCTTACGGCACATGGAT
+
44?>9444424:;24494//,//
@806EN:00585:00220
ACGAGTGCGTTCCCCATGTCG
+
9;@;<=ACDC?BBB9A;;;CC
@806EN:00587:00203
ACGAGTGCGTTCCCCATGTCGTAGGTACTC
+
>A@>?@8499<ABB:CDCFDCBBA6899<9
@806EN:00587:00215
ACGATGCGTTCCCCATGTCGTAGGTACTC
+
@@BBC994@4999,4;;;BCCBC>BA@B>
@806EN:00589:00246
ACGAGTGCGTTCCCCATGTCGTAGGTAACTC
+
4434449==B@GHN9>:@?A111/,//,///
@806EN:00591:00237
AGCACTGTAGCTGTCACTAGTTATTTGT
+
<CCDBBCCBCCBBB=@4499969@CA9<
@806EN:00591:00239
TAGTGATCAGCCTTCCGCCATGACGAAGGTATTCC
+
444/////,,,*,*/,//,44449992424449:2
@806EN:00593:00217
ACGAGTGCGTTCCCCATGTCGTAGGTACTC
+
9<B@@@?>>@5999,4B@;;>@9448@99<
@806EN:00593:00222
ACGAGTGCGTTCCCCATGTCGTAGGTACTC
+
:@?:;;;99@=@@A8ADDCCCCB@<=?;;;
@806EN:00593:00224
ACGAGTGCGTTCCCCATGTCGTAGGTACTC
+
9@<@@@A@@@5999-9999@>>9;484444
@806EN:00594:00240
ACGAGTGCGTTCCCCATGTCGTAGGTACTC
+
49898948>@5999/9A@@BD<<<@@AACB
@806EN:00595:00218
ACGAGTGCGTTCCCCATGTCGTAGGTACTC
+
?@D::<B@@@5999-9EABECBBB?BB@@?
@806EN:00596:00219
ACGAGTGCGTTCCCCATGTCGTAGGTACTC
+
9>AA@B@>>>5999/9BA9<<@@@=A@AA@
@806EN:00599:00248
ACGAGTGCGTTCCCCATGTCGTAGGTACTC
+
==B@A@A@?>5999/9999?@@>@?B=<=A
@806EN:00551:00277
ACGAGTGCGTTCCCCATGTCGTAGGTACTC
+
?@BBBB@?485999,9@@CDDDCB??A@AB
@806EN:00553:00252
ACGAGTGCGTTCCCCATGTCGTAGGTACTC
+
4;A<<<C@@@5999-9999CCA@@>@<9<>
@806EN:00555:00263
ACGAGTGCGTTCCCCATGTCGTAGGTACTC
+
BBCCCCCCCC@CBB9B:;;A@99<>;99A@
@806EN:00556:00280
ACGAGTGCGTTCCCCATGTCGTAGGTACTC
+
@FCBBBBA?>5999/9@B<>>231>==119
@806EN:00557:00279
ACGAGTGCGTTCCCCATGTCGTAGGTACTC
+
99>BBBCBBA;>>>/99?9844442349:9
@806EN:00557:00294
ACGAGTGCGTTCCCCATGTCGTAGGTACTC
+
9;B;=?GCBC9999/9A>@@@999599>@9
@806EN:00557:00298
ACGAGTGCGTTCCCCATGTCGTAGGTACTC
+
49?;;<AB@A6<9<49ABBCCCCA69;;;9
@806EN:00558:00289
ACGAGTGCGTTCCCCATGTCGTAGGTACTC
+
>><@@B@>?@6999/9ABBAAB996999@@
@806EN:00561:00295
TCTCTATGCGCTCCACATGTCTAAGGT
+
@>@ABB<<=AA@B<<=<9@A@995929
@806EN:00562:00289
ACGAGTGCGTTCCCCATGTCGTAGGTACTC
+
@C??@ADBCCBCHN:BCAAAB@@@>999=4
@806EN:00563:00254
ACGAGTGCGTTCCCCATGTCGTAGGTACTC
+
9;?;<;CAA?5999/9@@AB<<<C@B;==@
@806EN:00565:00253
ACGAGTGCGTTCCCCATGTCGTAGGTACTC
+
B@A;;<;;?><AAA7@A>>@<111-01/66
@806EN:00565:00272
AACGAGGTGCGT
+
1,/./,286///
@806EN:00566:00251
ACGAGTGCGTTCCCCATGTCGTAGGTACTC
+
9;A<<<BB@@5999/9ABCCCDCB;9;<<B
@806EN:00566:00286
ATGCTCTAGCAC
+
/,,,////44//
@806EN:00566:00295
ACGAGTGCGTTCCCCATGTCGTAGGTACTC
+
9<?BBBBBAA599949?@AAAAA?499999
@806EN:00567:00280
ACGAGTGCGTTCCCCATGTCGTAGGTACTC
+
=@A@;;9BA?>BBA7AC<;;C@@@@@AA<<
@806EN:00567:00285
ACGAGTGGTTCCCCATGTCGTAGGTACTC
+
9;A@@>>>@5999-9>>ACCCCDB=<=<B
@806EN:00567:00292
ACGAGTGCGTTCCCCATGTCGTAGGTACTC
+
@BBBAA=>>>5999/9?@BAB=;9=><<>B
@806EN:00568:00257
ACGAGTGCGTTCCCCATGTGTAGGTACTC
+
BCAABBA;;;2444/9F@@BHDB@BCCCC
@806EN:00569:00296
ACGAGTGCGTTCCCCCCATGTCGTAGGTACTC
+
@@B@@ADCCB>A@@AA-A;;;BBBAB>CBBAB
@806EN:00571:00266
ACGAGTGCGTTCCCATGTCGTAGGTACTC
+
9;B;<;B@A@699:4;@:4994424=9=B
@806EN:00571:00269
ACGAGTGCGTTCCCCATGTCGTAGGTACTC
+
?BBBEBBBBC@CED:HEECBCBAA>;<<A9
@806EN:00571:00271
AACGAGTGCGTT
+
45989449///7
@806EN:00572:00297
ACGAGTGCGTTCCCCATGTCGTAGGTACTC
+
9<@BBBCF@@5999/9>>>@999>;>9;<C
@806EN:00573:00284
ACGAGTGCGTTCCCCATGTCGTAGGTACTC
+
;<;A@@>>>>5444,499999444?994=4
@806EN:00573:00299
ACGAAGTGCGTTCCCCATGTCGTAGGTACTC
+
>@CBA:<<AA@5999,9@AAAB@A>8:<9A@
@806EN:00574:00269
ACGAGGTGCGTTCCCCATGTCGTAGGTACTC
+
/,7-,*/////,4::,4<B@>>999=999A9
@806EN:00575:00263
ACGAGTGCGTTCCCCATGTCGTAGGTACTC
+
9<B@@@@@=>5999/9>>>>>@;;68A?@A
@806EN:00576:00289
ACGAGTGCGTTCCCCATGTCGTAGGTACTC
+
BB7:9944495999,9B@?AA<<<?BCCCC
@806EN:00576:00291
ACGAGTGCGTTCCCCATGTCGTAGGTACTC
+
@B@?BB>>@@5999-9999ABBCC>B<==C
@806EN:00577:00287
ACGAGTGCGTTCCCCATGTCGTAGGTACTTC
+
=A@?@@999D5999,4:99=BB;8?1111,/
@806EN:00578:00279
ACGCTCGTACCATGCCAGGTAGACAG
+
9;;;4:449=9:94424/,/0,,,,,
@806EN:00578:00283
ACGAGTGCGTTCCCCATGTCGTAGGTACTC
+
9;@@@@@@>@;@>@6@B@ACCCCC?:;<;9
@806EN:00580:00278
ACGAGTGCGTTCCCCATGTCGTAAGGT
+
4/:1/////8799=,449777/,*,*,
@806EN:00580:00297
ACGAGTGCGTTCCCCATGTCGTAGGTACTC
+
BBBCBBBB@?5999/9DACBCBAA>@<<<A
@806EN:00581:00282
ACGAGTGCGTTCCCCATGTCGTAGGTACTC
+
94>844;AAA>BAA9A<<<AA@@@>@A<<<
@806EN:00582:00269
ACGAGTGCGTTCCCCATGTCGTAGGTACTC
+
ABEBAABCCB>BAA9BBBBCECCC=@A@BA
@806EN:00582:00281
ACGAGTGCGTTCCCCATGTCGTAGGTACTC
+
??>99<AA@@5999/999<CECCC=?@BBB
@806EN:00583:00259
ACGAGTGCGTTCCCCATGTCGTAGGTACTC
+
BBCBBBBCBB>AAA9ABBCCCCBB@AAAAC
@806EN:00583:00286
ACGAGTGCGTTCCCCATGTCGTAGGTACTC
+
9;B;<;@?>A5999/9@@BC<<<<@C;;<@
@806EN:00583:00299
AACGAGTGCGTTCCCCATGTCGTAGGTACTC
+
428C@>>;;9=9=@B7::;;49911,0//-,
@806EN:00584:00266
ACGAGTGCGTTCCCCATGTCGTAGGTACTC
+
9/011/667:;ABC9A>=>CCBBB=89999
@806EN:00586:00250
ACGAGTGCGTTCCCCATGTCTAGGTACTC
+
//./////89;>??29:444;88274999
@806EN:00586:00277
ACGAGTGCGTTCCCCATGTCGTAGGTACTC
+
@B<9<<B=@><=<<0:1/1::8=@?>;9;;
@806EN:00588:00271
ATCAGACACGGACACAGCAGAACACACA
+
937>999994<?;;;@A94989?>8947
@806EN:00589:00253
ACGAGTGCGTTCCCATGTCGTAGTA
+
1/./886/446991494///6/,,,
@806EN:00589:00258
ACGAGTGCGTTCCCCATGTCGTAGGTACTC
+
9<C@BAGBA;6944/<BCDCBBCC@B:<;C
@806EN:00590:00255
ACGAGTGCGTTCCCCATGTCGTAGGTACTC
+
9<@@CDDCBB@CCC:CCBB<<;;;<??>BC
@806EN:00591:00275
ACGAGTGCGTTCCCCATGTCGTATGGTACTC
+
44344444892444,444/6/////,/////
@806EN:00593:00278
ACGAGTGCGTTCCCCATGTCGTAAGGTACTC
+
8889;A@@CD@BCC9AA>?1111,/,//,,/
@806EN:00596:00268
ACGAGTGCGTTCCCCATGTCGTAGGTACTC
+
BBAABCBB=92444/9ABBCCCBC=@ACCB
@806EN:00596:00277
ACGAGTGCGTTCCCCATGTCGTAGGTACTC
+
A?@@BAA>>>5999/9EBBBCAA@=@AAAB
@806EN:00596:00295
ACGAGGTGCGTTCCCATGTCGTAGGTACTC
+
49799@B@8==69914:11////65///44
@806EN:00597:00289
ACGAGTGCGTTCCCCATGTCGTAGGTACTC
+
48894444892444,4:9444444479444
@806EN:00597:00297
ACGAGTGCGTTCCCCATGTCGTAGGTACTC
+
9;?999994=2944,4@@@@999>6899<9
@806EN:00598:00271
ACGAGTGCGTTCCCCATGTCGTAGGTACTC
+
9<C@@AAF@@5;994<@BBCBBBC>A=@@@
@806EN:00598:00285
ACGAGTGCGTTCCCCATGTCGTAGGTACTC
+
BBBBBBB?885999/9>>@CCCCD>AAABB
@806EN:00550:00309
ACGAGTGCGTTCCCCATGTCGTAGGTACTC
+
9;@BBABBDD@CCC9;;<;;<@A@>;<<A@
@806EN:00552:00326
ACGAGTGCGTTCCCCATGTCGTAGGTACTC
+
BB?BA?@=>?5999/99<<CDCCEB;<=BA
@806EN:00552:00328
ACGAGTGCGTTCCCCATGTCGTAGGTACTC
+
9;AA;;<@@B?CCC:CGEC;1111;11111
@806EN:00552:00331
ACGAGTGCGTTCCCATGTCGTAGGTACTC
+
147444889;69914;;@@BA;:9;AABC
@806EN:00554:00317
TACTGAGCTACACACACAGAAAGATTGGTGC
+
@>>;9;A====94494449995889242477
@806EN:00554:00319
ACGAGTGCGTTCCCCATGTCGTAGGTACTC
+
ABB99<CBCC5999/9?>>BCCCC?B;<;C
@806EN:00555:00326
ACGAGTGCGTTCCCCATGTCGTAGGTACTC
+
?@>?9;9>>@5999,4449@@@=A>;<==C
@806EN:00557:00310
ACGAGTGCGTTCCCCATGTCGTAGGTACTC
+
9;@AABBCBA6944/9?>?BB9996999>>
@806EN:00557:00311
ACGCTCGACATGCCCAGGTACAGGAG
+
?9;<B@@AJCAAAH@AA>@BBBC?BB
@806EN:00558:00349
ATACGCGAGGTATGAA
+
A?>;A--,,2,,**00
@806EN:00559:00307
ACGAGTGCGTTCCCCATGTCGTAGGTACTC
+
48?9899?>>2999,99@@@@@@?489@@@
@806EN:00559:00337
ACGAGTGCGTTCCCCATGTCGTAGGTACTC
+
9>899AA@>A>AAA4A999>>>>>;894@>
@806EN:00561:00312
CGTGTCTCTAGGCACAGGATTTTGTGTAG
+
@@A<<=AAADC@@@A9424444-9@@@99
@806EN:00564:00345
ACGAGTGCGTTCCCCATGTCGTAGGTACTC
+
BBA?AACBAA=@==4>;;<CCCHC=@AAA@
@806EN:00566:00346
TGATACGTCTCCTTCCTTTAGTTAC
+
4444944899=5954244-34/,//
@806EN:00568:00307
ACGAGTGCGTTCCCCATGTCGTAGGTACTC
+
9<C:;;9>?@5999-9F@ACA@@B<==@@9
@806EN:00570:00303
ACGAGTGCGTTCCCCATGTCGTAGGTACTC
+
9<C;;<ACB@8<<;4<BBBBCCBB>>?A@B
@806EN:00570:00310
ATGAGTGCGTTCCCCATGTCGTAGGTACTC
+
9:C@AABA@C5999/9@@ACAAAC>A@AAA
@806EN:00571:00322
ACGAGTGCGTTCCCCATGTCGTAGGTACTC
+
9;@B@@@>>>5999/9>@BBCC@@=9<9@9
@806EN:00572:00323
ACGAGTGCGTTCCCCATGTCGTAGGTACTC
+
?:;9B;4494;>@@8@BBAAAABB=@@<<9
@806EN:00575:00302
ACGAGTGCGTTCCCCATGTCGTAGGTACTC
+
BCABBCC???2444/9>>?ABA;;8;;<<C
@806EN:00576:00314
ACGAGTGCGTTCCCCATGTCGTAGGTACTC
+
9<B<<;CC@@@ACC:C:<:CCB@@<<@;;<
@806EN:00576:00339
ACGAGTGCGTTCCCCATGTCGTAGGTACTC
+
>@?@@@@>>@5999/9EABAB<<;=>@AB@
@806EN:00577:00320
ACGAGTGCGTTCCCCATGTCGTAGGTACTC
+
=@9=499;;@=ADC:DDCCCDCCC@BBAA@
@806EN:00577:00345
ACGAGTGCGTTCCCCATGTCGTAAGGTACTC
+
9934;;8949899=2>44/8///,/546//4
@806EN:00579:00306
TCTACTATGCGCTCCCACATGTCTAAGGTAC
+
1///,80,,////4;-449449944242449
@806EN:00579:00329
ACGAGTGCGTTCCCCATGTCGTAGGTACTC
+
?@B99<@@>@5999/999<GCCCC>@@<<<
@806EN:00581:00327
ACGCTCGACCATGCCAGGTAGACAG
+
9?:9999442/8//,/,*,,/.///
@806EN:00581:00337
ACGAGTGGCGTTCCCATGTCGTAGGTACTC
+
,,,,,,/,///,//+444499444774449
@806EN:00582:00323
ATATCGCGTACGGGTA
+
4:;84;2,,,,,2*,,
@806EN:00583:00323
ACGAGTGCGTTCCCCATGTCGTAGGTACTC
+
?ABBBDB9992444/9EBCFCCDC>>?@A@
@806EN:00584:00306
ACGAGTGCGTTCCCCATGTCGTAGGTACTC
+
>@BB?@BCAC5;99/9?>@@AACC?BAAAC
@806EN:00584:00337
ACGAGTGCGTTCCCCATGTCGTAAGGTACTC
+
<;A;99894824;;2494/////,/68668=
@806EN:00587:00303
ACGAGTGCGTTCCCCATGTCGTAGGTACTC
+
9<CBBB@C>95999/9DAABBBDD@B:;;B
@806EN:00587:00304
ACGAGTGCGTTCCCCATGTCGTAGGTACTC
+
AA>9;<A@@@5999/9?>@CCCCC@BB?@A
@806EN:00587:00314
AACGAGTGCGTTCCCCATGTCGTAGGTACTC
+
/,/7678>9995999,49444>===?BC<<9
@806EN:00588:00344
ACGAGTGCGTTCCCCATGTCGTAGGTACTC
+
49B999994>999=6ABBBC<;;@489999
@806EN:00590:00333
TCTCTATGCGCTCCACATGTCTAAGGTA
+
?AABAACCCCDCB@BDCCBBECCACACE
@806EN:00592:00312
ACGAGTGCGTTCCCCATGTCGTAGGTACTC
+
9<B@AACAAC7;99/999;CCDCCCCC<<<
@806EN:00592:00329
ACGAGTGCGTTCCCCATGTCGTAGGTACTC
+
@@C@@ABA??5999/9?>@CCCCCAB@A?B
@806EN:00594:00319
TCTCTATGCGCTCCACATGTCTAAGGT
+
BBDDC=?>CCCCC@A9;;@999969=>
@806EN:00594:00336
ACGAGTGCGTTCCCCATGTCGTAGGTACTC
+
9;;<<<@@>>5999,9999CCBBD@BCAAA
@806EN:00595:00323
ACGAGTGCGTTCCCATGTCGTAGGTACTC
+
:9?@9@@@9>599199999>999234444
@806EN:00595:00325
CGTGTCTCTAGGCACATGGATTTTGTGTAGAG
+
;9@AA9<<=ACBA@@911,/666*////////
@806EN:00597:00343
ACGAGTGCGTTCCCCATGTCGTAGGTACTC
+
:;B:;<ABDDBBBB8BBBBBCB?=;7;;>>
@806EN:00550:00366
AGCACTGTAGTATCACTAGTTACTTGTG
+
98;999;@8,,,,,///4;;24442444
@806EN:00550:00376
ACGAGTCTTCCCCATGTCGTAGGTACTC
+
1/0//68@@BCC9:;D=9499>;>999>
@806EN:00550:00380
ACGAGGTTCCCCATGTCGTAGGTACTC
+
49>@A>B?BNG9DB@@;999><?999A
@806EN:00551:00363
ACGAGTGCGTTCCCCATGTCGTAGGTACTC
+
BAABBA@8>>5999/9BAACAAAB@:;ACC
@806EN:00552:00352
ACGAGTGCGTTCCCCATGTCGTAGGTACTC
+
947988449=;=@C7BAA@@<<;99<99=4
@806EN:00554:00357
ACGAGTGCGTTCCCCATGTCGTAGGTACTC
+
1/,**,,,,,*,,,*/:;99==9929;;68
@806EN:00555:00367
ACGAGTGCGTTCCCCATGTCGTAGGTACTC
+
=@?@?>>9995999-9949944?<:;1/1/
@806EN:00557:00360
ACGAGTGCGTTCCCCATGTCGTAGGTACTC
+
9;;B999A?@;?>?6@BBBBBBBB@;<<<9
@806EN:00557:00362
ACGAGTGCGTTCCCCATGTCGTAGGTACTC
+
>@@<<=CC@C5999/9??ADCCCCABBBBC
@806EN:00557:00384
ACGAGTGCGTTCCCATGTCGTAGGTACTC
+
493488444;59904444:=99;599444
@806EN:00559:00360
ACGAGTGCGTTCCCATGTCGTA
+
;4?@999944244-4;444///
@806EN:00559:00373
ACGAGTGCGTTCCCCATGTCGTAGGTACTC
+
9:@:;<BCCC@CBB9B@A?BCCBB?BAAAC
@806EN:00560:00384
ACGAGTGCGTTCCCCATGTCGTAGGTACTC
+
9;A@@@@@>@;>>@6ABBBCEBBB@@AAAC
@806EN:00562:00389
ACGAGTGCGTTCCCCATGTCGTAGGTACTC
+
9<A;;;@@@B>BCC9CDCCCCCBB79;ABA
@806EN:00564:00370
ACGAGTGCGTTCCCCATGTCGTAGGTACTC
+
9;@<<<CBAB>A@@6A@@@CBBAA>?;<9@
@806EN:00565:00352
ACGAGTGCGTTCCCCATGTCGTAGGTACTC
+
?@C?@AABBB?CBB7BBAABCCDC?BCCBB
@806EN:00567:00385
ACGAGTGCGTTCCCCATGTCGTAGGTACTC
+
@@74;>?@@@6999/=CBCCC<<;@?@@@A
@806EN:00569:00350
ACGAGTGCGTTCCCCATGTCGTAGGTACTC
+
:;BA@@@>>@6999/9FABBAAA@>BBBB@
@806EN:00571:00377
ACGAGGTGCGTTCCCCATGTCGTAGGTACTC
+
41111,1;;;;:A>@6@?@@@@<;;@899A9
@806EN:00572:00361
TGATACGTCTCCCTCTTAGTTACTTCAG
+
44=84449/11/+///,./6,///,///
@806EN:00572:00380
TGATACGTCTCCTTC
+
//8/44444442424
@806EN:00573:00354
ACGAGTGCGTTCCCCATGTCGTAGGTACTC
+
AB???ACCCB=?>=6@:;;BCCCC@BCAAA
@806EN:00573:00381
ACGAGTGCGTTCCCCATGTCGTAGGTACTC
+
8??99;@@>@6<<<4<BAAAECEB>AA;;<
@806EN:00574:00376
AGCACTGTAGCTCGTCACTAGTTACTTGTG
+
944499AA?>9944944444;;2444244;
@806EN:00574:00399
ACGAGTGCGTTCCCCATGTCGTAGGTACTC
+
48>>==>>>>;>>>4>>@@;9<@@8;=BBB
@806EN:00575:00351
ACAGTGCCGTTCCCCATGTCGTAGGTACTC
+
1/88//37882444,444444444244:44
@806EN:00575:00375
ACGAGTGCGTTCCCCATGTCGTAGGTACTC
+
9<B@@@@@>>5999/9AAA@A@CC@@AAA@
@806EN:00576:00361
ACGAGTGCGTTCCCCATGTCGTAGGTACTC
+
?@A9;<@AAB>BBB9BCCCCBCBB@ABAAA
@806EN:00577:00368
ACGAGTGCGTTCCCCATGTCGTAGGTACTC
+
:<;;;;;:9B@BCC9=<CAA@BAB=A>>>?
@806EN:00577:00380
ACGAGTGCGTTCCCCATGTCGTAGGTACTC
+
;;AA@@@>>D699</9AC@AACBB>B;<;A
@806EN:00578:00369
CTCTATGCGCTCCCACATG
+
4449944///./6+//9;:
@806EN:00578:00371
ACGCTCGACATTGCCCAGGTACAGGAGAA
+
9;;<AA@@>99699@:>>;>>111::11,
@806EN:00578:00399
ACGAGTGCGTTCCCCATGTCGTAGGTACTC
+
BBC??@CBBB?BCD:B:<;CBAAA>@@<99
@806EN:00579:00369
ACGAGTGCGTTCCCCATGTCGTAGGTACTC
+
49A<<<EEBB9<<9/9@@ACBBBCABCCCC
@806EN:00579:00389
ATATCGCGACGGGTATGGAAGACTCTATAGA
+
934444449444-4999>B@CB=99987977
@806EN:00579:00391
ACGAGTGCGTTCCCCATGTCGTAGGTACTC
+
C?;==9444954992=?4499>>@484944
@806EN:00580:00356
ACGAGTGCGTTCCCCATGTCGTAGGTACTC
+
9;A;;;;@@C@CCC9><AA@<9;@<899>9
@806EN:00580:00384
ACGAGTGCGTTCCCCATGTCGTAGGTACTC
+
=9:;B;;<BB@CHHACBBCBBAA@=?@A@A
@806EN:00580:00396
ACGAGTGCGTTCCCATGCTCGTAGGTACGTC
+
9:7949444824959;999499995444444
@806EN:00582:00357
ACGAGTGCGTTCCCCATGTCGTAGGTACTC
+
AA?A89844424992=@@BBC<;;8;<>B@
@806EN:00583:00396
ACGAGTGCGTTCCCCATGTCGTAGGTACTC
+
AA>?@@@A?@5999/9@DBCFFBB?=A;;;
@806EN:00584:00357
ACGAGTGCGTTCCCCATGTCGTAGGTACTC
+
>984;@@CCCACCH:CC<<;@B>>=@@@B@
@806EN:00584:00376
ACGAGTGCGTTCCCCATGTCGTAGGTACTC
+
@BBBBBBBBA>BBB6AAC<<=DBC>@9999
@806EN:00585:00383
ACGAGTGCGTTCCCCATGTCGTAGGTATC
+
9;ABBCBABB@CCC9AA:22----*,,,,
@806EN:00585:00393
ACGAAGGTGCGTT
+
1/,,*,0,,,//,
@806EN:00586:00380
ACGAGTGCGTTCCCCATGTCGTAGGTACTC
+
????@A@>?@5999/9??>@<<;>9;9999
@806EN:00587:00383
ACGAGTGCGTTCCCCATGTCGTAAGGTACTC
+
==A:9944892444,444/////,/,.//1=
@806EN:00588:00379
ACGAGTGCGTTCCCCCCCATGTCGTAGGTACTC
+
49B@<;<BB@;>>>>>>'@99;AB@@A=@?999
@806EN:00589:00364
ACGAGTGCGTTCCCCATGTCGTAGGTACTC
+
9;B:;<;@@@5999,4?>?ACCBB=@;<;@
@806EN:00590:00370
ACGAGTGCGTTCCCCATGTCGTAGGTACTC
+
9;?@@ABBBC@CBB9C==<CCCDC@@<<<<
@806EN:00593:00389
ACGAGTGCGTTCCCCATGTCGTAGGTACTC
+
@B>A@F@>>>5999/9F@@@ACECBBCCCC
@806EN:00594:00352
ACGAGTGCGTTCCCCATGTCGTAGGTACTC
+
AA@BBBBBA>;>>@6@CCBBBDBA?@B@@>
@806EN:00595:00350
ACGAGTGCGTTCCCCATGTCGTAGGTACTC
+
49>9;9;;9C@GCD:BC<99>>>><99994
@806EN:00595:00389
ACGAGTGCGTTCCCATGTCGTAGGTACTC
+
=??@AA>99959914:99=BCBC@C;<<C
@806EN:00596:00352
ACGAGTGCGTTCCCCATGTCGTAGGTACTC
+
CCCAAADCCC?BBB9BCCCCC<<<@B<<<A
@806EN:00596:00397
ACGAGTGCGTTCCCCATGTCGTAGGTACTC
+
BB?AB@@@AB?CCC:C==<<<9@B9;=BBA
@806EN:00597:00367
ACGAGTGCGTTC
+
?BA:9<ACBBDC
@806EN:00599:00361
ACGAGTGCGTTCCCCATGTCGTAGGTACTC
+
9<C?@@B<<=@HLI9CCCCBCCCC@:;<A>
@806EN:00599:00362
TACTGAGCTACCACACACAGAAAGGATTGGTAGCTG
+
@=B@889994424449=?>;;;-4246,/,/...,,
@806EN:00599:00369
AGCACTGTAGCTGTCACTAGTTACTTGT
+
<CCC<<<DAAB;98944:;4:7;@@=@<
@806EN:00553:00437
ACGAGTGCGTTCCCCATGTCGTAGGTACTC
+
=?>:;;@@@@>ABB9HDBCC;;;;=>>9<<
@806EN:00554:00426
ACGAGTGCGTTCCCCATGTCGTAGGTACTC
+
49>>998=>@5999,9@@BCCAAC>>>999
@806EN:00555:00411
ACGAGTGCTTCCCACTGTCGTAGGTACTTC
+
943666//.,//+//444444448444424
@806EN:00556:00405
ACGAGTGCGTTCCCCATGTCGTAGGTACTC
+
=@<@>@@>@@5999,9@@ACCDEI>@AAAB
@806EN:00558:00445
ACGAGTGCGTTCCCCATGTCGTTAGGTACTC
+
;;;A=>8>>?5999,4944444248<?9;<8
@806EN:00561:00411
ACGGAGTGCGTTCCCCATGTCGTAGGTACTC
+
6--*,,,,,88:AAA6@<<1=88--+-,022
@806EN:00563:00427
ACGAGTGCGTTC
+
89>;;;BB@@59
@806EN:00566:00412
TACTGAGCTACACACACAGAAAGATTGGTGCTG
+
4448A>>>A;;;;<BBC@=99-44478974.,,
@806EN:00569:00447
ACGAGTGCGTTCCCCATGTCGTAGGTACTC
+
49>@@@@>>@5999/9BB@@AAA@4:9@@@
@806EN:00570:00418
ACGAGTGCGTTCCCCATGTCGTAGGTACTC
+
=@B@@@BBB@5;;;4<BCCCCCCC@>?;;;
@806EN:00571:00448
ACGAGTGCGTTCCCCATGTCGTAGGTACTC
+
@AB@@ADBB>69994;DBBBB@@@6:9>?>
@806EN:00571:00449
ACGAGTGCGTTCCCCATGTCGTAGGTACTC
+
AA?A??@B@@>BCC:CDBBBCCCC@BAAAB
@806EN:00574:00419
ACGAGTGCGTTCCCCATGTCGTAGGTACTC
+
ACBB@?ADCB>BAA9BEDCBBBBA=?;<;A
@806EN:00574:00440
ACGAGTGCGTTCCCCATGTCGTAGGTACTC
+
99AA;8<@A?<AAB9BBCFCBBBA889999
@806EN:00575:00448
ACGAGTGCGTTCCCCAT
+
11./////492444,44
@806EN:00577:00410
ACGAGTGCGTTCCCCATGTCGTAGGTACTC
+
>@?@@ACCCC@CCC:DA@ACFFBE@CBBA@
@806EN:00578:00437
ACGAGTGCGTTCCCCATGTCGTAGGTACTC
+
>@9=9;4>=>8>>>29::@@<<;B?@9<94
@806EN:00580:00402
TGATACGTCTCCTCTTATTACTC
+
44=999<<9@A599/5.,*,**,
@806EN:00580:00443
ACGAGGTGCGTTCCCCCATGTCGTAGGTAA
+
1/6//,4998424444+4BA;9//,,*,,*
@806EN:00582:00440
TGATACGTCTCCTCTATGATATGCG
+
///8449A=9@@494.,,,,,,,,,
@806EN:00584:00433
CGTGTCTCTAGGCACAGGATTTTTTGTAGA
+
B??ADCDAAAC@BA>>99499999*9@994
@806EN:00594:00408
ACGAGTGCGTTCCCCATGTCGTAGGTACTC
+
BB>:;;BAACCHGG9CECAA@;;;>?@ADC
@806EN:00594:00414
ACGAGTGCGTTCCCCATGTCGTAGGTACTC
+
??>@@@>>>@5999/9F@@BC@@@=>A999
@806EN:00595:00448
ACGAGTGCGTTCCCCCCATGTCGTAGGTACTC
+
44;998><;;?AAABB+@>>99944/,//8//
@806EN:00598:00431
ACGAGTGCGTTCCCCATGTCGTAGGTACTC
+
?@?;<=BBFCBCCC9CDDDCCCCB?@A@@@
@806EN:00599:00422
TAGTATCAGCCTCGCCATGACGAAGGTATTCC
+
AAA;9<;49==@@@C@CBB@B;95<:<9=:;2
@806EN:00599:00443
ACGAGTGCGTTCCCCATGTCGTAGGTACTC
+
;4?>>;:;/1,/:80:B;99444/,.//,,
@806EN:00560:00452
ACGAGTGCGTTCCCCATGTCGTAGGTACTC
+
9;>A@;=<BC?ABC5<<BAA@<;<>???B>
@806EN:00563:00488
ACGAGTGCGTTCCCCATGTCGTAGGTACTC
+
>@>?ABB@>C5999/9?>>>BA>>=@9<<A
@806EN:00565:00464
TCTATGCGCTCCACATGTCTAAGGTA
+
1///<;9993954:44/////,/,//
@806EN:00566:00497
ACGAGTGCGTTCCCCCCCCCCCATGTCGTAGGTATC
+
92@1111188,4444444444"444499:4469999
@806EN:00569:00489
ACGAGTGCGTTCCCCATGTCGTAGGTACTC
+
??>?99;@>>5999/9BABCCCDC=>?@@@
@806EN:00571:00454
ACGAGTGCGTTCCCCATGTCGTAGGTACTC
+
B?ABBBC@CC5999/9BAAGECCB=@@AA;
@806EN:00571:00475
ACGAGTGCTTTCCCCCCCCCCCATGTCG
+
11./////3351;;;;:;;:8"//,,,,
@806EN:00572:00467
ACGAGTGCGTTCCCCCCATGTCG
+
89?>>9<;;>;>>B>8(/,((((
@806EN:00574:00458
ACGAGTGCGTTCCCCATGTCGTAGGTACTC
+
88889>>>8;6999,44449:::;7894>8
@806EN:00575:00480
ACGAGTGCGTTCCCCATGTCGTAGGTACTC
+
?@CBBEBBCC@BCC9@;<<ABAAB@A@AAA
@806EN:00578:00475
ACGAGTGCGTTCCCCATGTCGTAGGTACTC
+
>@BBCCCCCB<???9ADBCBBBB@<:;<@@
@806EN:00581:00470
ACGAGTGCGTTCCCCATGTCGTAGGTACTC
+
BBB99<?BCD@BBB9GBBBCBBBC>BB;;;
@806EN:00581:00497
ACGAGTGCGTTCCCCATGTCGTAGGTACTC
+
9;A999;;9BAHCB8BDCC>>449489998
@806EN:00582:00491
ATCAGACACGGACACAGCAGAACACACA
+
9:A@>?8994249444:=449<==>;>7
@806EN:00584:00458
ACGAGTGCGTTCCCCATGTCGTAGGTACTC
+
@A>@AC;99@5999/9AACDBBBB:89@@9
@806EN:00585:00463
ACGAGTGCGTTCCCCCCATGTCGTAGGTACTC
+
94??BA?9@@DLCNCC*<:?@@@;;<;;1///
@806EN:00586:00481
TAGTATCAGCCTTCCGCCATGACGAAGGGTATTCC
+
448////,,,*,*,*,/58444:44244-444892
@806EN:00590:00498
ACGAGTGCGTTCCCCATGTCGTAGGTACTC
+
=@ABBBB@>>5999/9@BBHCDBB=<?BCC
@806EN:00591:00468
ACGAGTGCGTTCCCCATGTCGTAGGTACTC
+
B?>A?9<<BB@CCC:CDCCCBCDB?BCBA=
@806EN:00594:00459
ACGAGTGCGTTCCCCATGTCGTAGGTACTC
+
=>89;9==8A=ABB9CAAAA<;<B>A@ACC
@806EN:00597:00452
ACGAGTGCGTTCCCCATGTCGTAGGTACTC
+
==<9;<A@@@5999/9@@ADCCCC@CAAAB
@806EN:00597:00481
ACGAGTGCGTTCCCCCCCCCCCCCCCCCCCCCATGTCGTAGGTATCATC
+
>=<?@@>899599999944444444444444"4:94444442344444.
@806EN:00598:00462
ACGAGTGCGTTCCCCATGTCGTAGGTACTC
+
9@;;;ABCFCBCCC:CCCCBB@=8489>>?
@806EN:00557:00548
ACGAGTGCGTTCCCCATGTCGTAGGTACTC
+
?B@@@@@@ACACCC9CCC<;;;;;=@>>@>
@806EN:00559:00505
TCTCTATGCGCTCCACATGTCTAAGGT
+
CAAACCCCAAABB@CBCBA@@A><??9
@806EN:00571:00522
ACGAGTGCGTTCCCCATGTCGTAGGTACTC
+
9;?@;;<@ABBIKK8AADBB;;9@599<<@
@806EN:00573:00546
ACGAGTGCGTTCCCCATGTCGTAGGTACTC
+
4;?;<<BCBB=@@A8=<=CECCCC:<<AA@
@806EN:00577:00538
ACGAGTGCGTTCCCCATGTCGTAGGTACTC
+
B?@:9;>>>>6999/9@@99998>499994
@806EN:00579:00507
ACGAGTGCGTTCCCCATGTCGTAGGTACTC
+
9<BA<<<BBB@CCD9CCEECAA@B@:;;AA
@806EN:00588:00506
ACGAGTGCGTTCCCCATGTCGTAGGTACTC
+
>B:;<C<<;D>BBB9BAAAAA999;8999>
@806EN:00593:00500
ACGAGTGCGTTCCCCATGTCGTAGGTACTC
+
;4794844895999,4:?@A@>99699994
@806EN:00595:00510
ACGAGTGCCGTTCCCATGTCGTAGGTACTC
+
49811:11,/6,//+/;;;49;>><@999A
@806EN:00596:00505
ACGAGTGCGTTCCCCATGTCGTAGGTACTC
+
9;@;;;AB@@=@BB7AAAA@BBBF?B<<<<
@806EN:00597:00521
AGCACTGTAGCTCGTCACTAGTTGACTTGTGTG
+
944444966711/7889</8<<,///6,/499/
@806EN:00598:00508
ACGAGTGCGTTCCCCATGTCGTAGGTACTC
+
>9889488895999/99@@AA<<<>@>?@9
@806EN:00598:00526
ACGAGTGCGTTCCCCATGTCGTAGGTACTC
+
=BB:9=DCAA@DCC8BBBCEA@>?<>@>??
@806EN:00598:00537
ACGAGTGCGTTCCCCATGTCGTAGGTACTC
+
49899999449@?B9CBBBBBB@@>A;99@
@806EN:00554:00552
ACGAGTGCGTTCCCCATGTCGTAGGTACTC
+
>@:<<B@@@B8;9;49>>>AA>>><8<<@@
@806EN:00555:00555
ACGAGTGCGTTCCCCATGTCGTAGGT
+
>?A@>@@BDB@CHH>D<=<BBBCC@C
@806EN:00556:00574
ACGAGTGCGTTCCCCATGTCGTAGGTACTC
+
9;A<;<C@@@5999/9@B@ABAAA6:;@@A
@806EN:00558:00562
ACGAGTGCGTTCCCCATGTCGTAGGTACTC
+
9<E@@@CB@@>BBB9CGCCC@;;9;>?999
@806EN:00560:00599
ACGAGTGCGTTCCCCATGTCGTAGGTACTC
+
99?;;;9CBC@CCC9BBFDCB@@@=999@?
@806EN:00561:00569
ACGAGTGCGTTCCCCATGTCGTAGGTACTC
+
>1011/88::;@>>299;9//8//,./86/
@806EN:00568:00578
ACGAGGTGCGTTCCCCA
+
41@11,,00,,*///*/
@806EN:00570:00599
ACGAGTGCGTTCCCCATGTCGTAGGTACTC
+
9<CBBB?=>>5999/99<;CCCCC?BCBBB
@806EN:00578:00599
ATATCGCGACGGGTATGGAAGACTCTAATA
+
48994489;444-4:::::::/1,,,,*,,
@806EN:00579:00590
ACGAGTGCGTTCCCCATGTCGTAGGTACTC
+
9494449===@BDC9@AA@11188+-,,-,
@806EN:00581:00564
CGTGTCTCTAGGCACAGAATTTTGTGTAGA
+
<AACBCEECCC>B@AABA>AAA7@991111
@806EN:00583:00557
TCTCTATGCGCTCCCACATGTCTGAAGGTACT
+
44444444444444-49;66;1///78,//84
@806EN:00584:00550
ACGAGTGCGTTCCCCATGTCGTAGGTACTC
+
@A?>>@>>>>5999/9A@BNCCCCAB@@AA
@806EN:00587:00581
ACGAGTGCGTTCCCATGTCGTAGGTACTC
+
9<@ECBBB?=;==<@BCCCCCCB@BC::;
@806EN:00588:00581
ACGAGTGCGTTCCCCATGTCGTAGGTACTC
+
A?:;9;488;5999/9?@DAAA@?=>9911
@806EN:00589:00590
ACGAGTGCGTTCCCCCCCCCCCCCCCCATGTCGTAGGTACTCATCACCGA
+
?@B:9<CCCC@BBBBBBBBAAAAABC"C:::BBBBB;=9999>@99958=
@806EN:00591:00565
ACGAGTGCGTTCCCCATGTCGTAGGTACTC
+
>@B@@ABB@@5;;;4<BCBCCC;;6;999?
@806EN:00591:00596
ACGAGTGCGTTCCCCATGTCGTAGGTACTC
+
>8>9949:9@@BBB:BCCCA@@AA>AAA@@
@806EN:00593:00594
ACGAGTGCGTTCCCCATGTCGTAGGTACT
+
CCBCC;<;;C>AAA7B>@@A<;;B>A@A@
@806EN:00597:00550
ACGAGTGCGTTCCCCATGTCGTAGGTACTC
+
9434449CBCBCBB/99<8?****)***,/
@806EN:00597:00573
ACGAGGTGCGTTCCCCATGTCGTAGGTACTC
+
>@ABB>B;;9@59<<4<B@AACCCB<:;9>?
@806EN:00599:00563
ACGAGTGCGTTCCCCATGTCGTAGGTACTC
+
BBBBABCBC;2444/9@BBGCECC=>?;;;
@806EN:00550:00636
ACGAGTGCGTTCCCCATGTCGTAGGTACTC
+
;<AB@AAA@B=@@@8AB@@AAAAB>A;<<9
@806EN:00552:00623
ACTTTTTTTTTTTTTTTTTTTTTTAGC
+
94899999998444444444444"44/
@806EN:00556:00624
ACGAGTGCGTTCCCCCCCCCC
+
1/.///4//1--?==988888
@806EN:00561:00600
ACGCTCGACATGCCCAGGTACAGGAG
+
B@BCBBBCBCBCBC>BA>A@=<<:>1
@806EN:00562:00617
TACTGAGCTACACACACAGAAAGATTGGT
+
C@@@@@CBBBB?>?ACDCECC<@@DCIA@
@806EN:00567:00610
ACGAGTGCGTTCCCCATGTCGTAGGTACTC
+
9<C:;;BCCD@BDC:CDBBCCCBA?B@AAA
@806EN:00567:00614
ACGAGTGCGTTCCCATGCTCGTAGGTACGTC
+
AB<=@9999>544-49444444//,//////
@806EN:00569:00610
ACGAGTGCGTTCCCCATGTCGTAGGTACTC
+
9<BBBCCAA>29994;@ABC@@@@<9;;@>
@806EN:00575:00626
ACGAGTGCGTTCCCCATGTCGTAGGTACTC
+
=@C:;<B??@5999/9BBCCCCCC@BBCEB
@806EN:00576:00644
ACGAGTGCGTTCCCATGTCGTAGGTACTC
+
>>8889448959914494?A>=@>A999@
@806EN:00577:00626
AATAGCCGTCCGACATGACA
+
92344424892444/,,,,,
@806EN:00584:00624
ACGAGTGCGTTCCCCATGTCGTAGGTACTC
+
;=;9;<;AAB=AAA6?AB;;;AAA=?@@@>
@806EN:00585:00633
ACGAGTGCGTTCCCCATGTCGTAGGTACTC
+
?=;99;A?>@5<<<4<CBBCCBCC@BAAAC
@806EN:00586:00624
ACGAGTGCGTTCCCCATGTCGTAGGTACTC
+
:<BA@A<;?FADDC:FCB@99999434444
@806EN:00587:00620
ACGAGTGCGTTCCCCATGTCGTAGGTACTC
+
?B>AABBCCC@CBB:DCCDCD:9:=@;<<A
@806EN:00588:00625
ACGAGTGCGTTCCCCATGTCGTAGGTACTC
+
?@B@?@CA@8;=>>4@BECCCCDC@A;<<B
@806EN:00588:00635
ACGAGTGCGTTCCCCATGTCGTAGGTACTC
+
88>994499@@CCC9::@A<<<@@<99999
@806EN:00589:00606
ACGAGTGCGTTCCCCATGTCGTAGGTACTC
+
>B:<=@@B@A=@@@6@BBCCDA@@@C@@@@
@806EN:00591:00608
ACGAGTGCGTTCCCATGTCGTAGGTACTC
+
B>@@CBBABA599099999944=;=4449
@806EN:00593:00623
ACGAGTGCGTTCCCCATGTCGTAGGTACTC
+
9;A@AACA@C5999/9B@@ACBAA>@;9;9
@806EN:00598:00644
ACGAGTGCGTTCCCATGTCGTAGGTACTC
+
@A:;<BBBBB@CC@D=><BBBCC@A<<<<
@806EN:00598:00649
ACGAGTGCGTTCCCCATGTCGTAGGTACTC
+
//6889;9@@5999/9CB>>>99959944;
@806EN:00552:00655
ACGAGTGCGTTCCCCATGTCGTAGGTACTC
+
8>>9984449?BDD:ACBEC@>@>5999>>
@806EN:00552:00696
ACGAGTGCGTTCCCCATGTCGTAGGTACTC
+
;;B@BBBA@C5999/9A@BCCBBB=@ABBB
@806EN:00553:00660
ACGCTCGACATGCCCAGGTACAGGAG
+
99;BBBBCCCDAAA=A@<=>B@@8@9
@806EN:00556:00684
ACGAGTGCGTTCCCCATGTCGTAGGTACTC
+
>@C@@AACBC5;;9/9@@?AB;;94999<9
@806EN:00563:00655
ACGAGTGCGTTC
+
>@>BBBB@A@5;
@806EN:00571:00688
ACGAGTGCGTTCCCCATGTCGTAGGTACTC
+
9:@@@@AACC@CDC9BABACBA@?=:;<@@
@806EN:00573:00689
TGATACGTCTCCCTTC
+
>>8994494///+/,/
@806EN:00577:00660
ACGAGTGCGTTCCCATGTCG
+
99>99944492//+//////
@806EN:00582:00650
ACGAGTGCGTTCCCATGTCGAGGTACTC
+
9/..//6688,94-4499=99;=@A;;<
@806EN:00584:00662
ACGGTGCGTTCCCCATGTCGTAGGTACTC
+
CBB?BBBBC@CCC9;>CIEEAAB>;<9A>
@806EN:00587:00689
ACGAGTGCGTTCCCCATGTCGTAGGTACTC
+
:AAA<<<CBB>AAA7@A@ABBBBC>@ABB@
@806EN:00590:00676
ACGAGTGCGTTCCCCATGTCGTAGGTACTC
+
AB>>:<=CBB=@@@8ACCCCCB@@7:9>>>
@806EN:00591:00679
ACGAGTGCGTTCCCCATGTCGTAGGTACTC
+
=>??>@>>A@5999-99911;11/567//4
@806EN:00592:00655
ACGAGTGCGTTCCCCATGTCGTAGGTACTT
+
9>CBBBBBBC@CDH>DD<;<BB@>=<=-*)
@806EN:00593:00653
ACGAGTGCGTTCCCCATGTCGTAGGTACTC
+
BBB>??CCCB=?>?8AABABABCC@@?@A@
@806EN:00593:00692
ACGAGTGCGTTCCCCATGTCGTAGGTACTC
+
9;C@;<<BAB>CBC9BGCAA@@;969?<9<
@806EN:00595:00650
ACGAGTGCGTTCCCCATGTCGTAGGTACTC
+
@B?@@CBBAB7;;;4999;B<<9@<99<<9
@806EN:00595:00676
ACTAGCGTTCCCACATGT
+
44444899244-44//7/
@806EN:00597:00660
ACGAGTGCGTTCCCCATGTCGTAGGTTACTC
+
94344:444>@?>>5>11180022*,*,,0,
@806EN:00599:00682
ACGAGTGCGTTCCCCATGTCGTAGGTACTC
+
9;:@>?999>;>>>4>B?B@<<<C@<=<CB
@806EN:00550:00703
ACGAGTGCGTTCCCCATGTCGTAGGTACTC
+
9;A;;;C;;9=@@>6@@@AB<=;CAC==@D
@806EN:00550:00727
ACGAGTGCGTTCCCCATGTCGTAGGTACTC
+
9:A:<<BAAB=@@@8ABCBDBABB=@@BBB
@806EN:00551:00704
AACGAGTGCGTTCCCCCCCC
+
4283444448859944444$
@806EN:00552:00722
ACGAGTGCGTTCCCCATGTCGTAGGTACTC
+
//6//48899>ADD:CDC<99999494971
@806EN:00554:00713
ACGAGTGCGTTCCCCATGTCGTAGGTACTC
+
BB@?@@@@@?5999,9999CCCBC>B@A@B
@806EN:00555:00721
ACGAGGTGCGTTCCCCATGTCGTAGGTACTC
+
1,,,,*,,,/8,444,44444998=@@@=@8
@806EN:00557:00742
ACGAGTGCGTTCCCCATGTCGTAGGTACTC
+
49?@99;98@=@BC9CDBBCCCCC=@@BB>
@806EN:00558:00722
CGTGTCTCTACGGCACAGGATTTTGTGG
+
?@@>A911////568;4/,188806//,
@806EN:00560:00724
ACGAGTGCGTTCCCCATGTCGTAGGTACTC
+
A?>B@9<:BB?CCC9EDDAAA@@@=@@>>>
@806EN:00564:00734
ACGAGTGCGTTCCCCATGTCGTAGGTACTC
+
9<@@ACBBBA=@@=4=?>@AAAAA=;<<@>
@806EN:00564:00743
ACGAGTGCGTTCCCCATGTCGTAGGTACTC
+
9;@99444448999,4449944=><:99;>
@806EN:00568:00720
ACGAGTGCGTTCCCCATGTCGTAGGTACTC
+
49?9;;9AA@=BBB9BBB=>@@@@>BA;;<
@806EN:00571:00719
ACGAGTGCGTTCCCCATGTCGTAGGTACTCT
+
?CBBBBB;@@5999-9@999999859<;<//
@806EN:00571:00734
ACGAGTGCGTTCCCATGCTCGTAGGTACTC
+
4989484444244-4:44494999244::;
@806EN:00575:00734
ACGAGTGCGTTCCCCATGTCGTAGGTACTC
+
4:>@@@CCCC@CCC:DGAA:;;A@>@<<<@
@806EN:00581:00729
ACGAGTGCGTTCCCCATGTCGTAGGTACTC
+
9;?;;;A9895999-9C9;;A@@B=@;9;@
@806EN:00585:00703
ACGAGTGCGTTCCCCATGTCGTAGGTACTC
+
9<;@A@@>>@6999,44499444>?BBBCC
@806EN:00585:00738
ACGAGTGCGTTCCCCATGTCGTA
+
9<AAAA;;;B@CCD:DBAACA=@
@806EN:00585:00743
ACGAGTGCGTTCCCCATGTCGTAGGTACTC
+
BBBBBBBB@@694449?@@BBBDC@BDCA@
@806EN:00586:00741
ATCAGACACGACACAGCAAGAACACTACGA
+
/0..//34444444444424;894444444
@806EN:00588:00724
ACGAGTGCGTTCCCCATGTCGTAGGTACTC
+
9877==?BAA=BA@4@999?>>995944=B
@806EN:00590:00702
ACGAGTGCGTTCCCCATGCTCGTAGGTACGTC
+
;A::8>444859@@4;<1/////06777///8
@806EN:00592:00721
ACGAGTGCGTTCCCCCATGTCGTAGGTACTC
+
=@?=>>>>9959??>/>AC@9<99959@?>@
@806EN:00592:00737
ACGAGTGCGTTCCCCATGTCGTAGGTACTC
+
@B;@@@BBBC@CCC9CAA@CEBBB@9;<BA
@806EN:00599:00743
ACGAGTGCGTTCCCCATGTCGTAGGTACTCA
+
AB@@ACBBBB>@@@49949?=999@;;////
@806EN:00550:00767
ACGAGTGCGTTCCCCATGTCGTAGTATC
+
9A?>>>>>99549929?;11<<1111//
@806EN:00557:00767
ACGAGTGCGTTCCCCATGTCGTAGGTACTC
+
=>?=4;4::>2444,4999A<99;284444
@806EN:00557:00788
AACGAAGTGCGTTTTTTTT
+
1;<01,////444444444
@806EN:00558:00779
ACGAGTGCGTTCCCCATGTCGTAGTACTC
+
9<C;;;AA@?=@>>6@;<1;111111///
@806EN:00558:00787
ACGAGTGCGTTCCCCATGTCGTAGGT
+
49A;;<A@@@5999,4A9999166::
@806EN:00561:00778
GAGTGCGTTCCCCATGTCGTAGGTACTC
+
=?A?==;;<=CD:EAAB>==@B@H<=<B
@806EN:00563:00757
ACGAGTGCGTTTTTCCCCCCCC
+
1/.//48844999+9>>>=999
@806EN:00566:00778
ATAGACTCCGACAT
+
9.////28,///,,
@806EN:00568:00767
ACGAGTGCGTTCC
+
**,,,7//4/-1<
@806EN:00569:00770
ACGAGTGCGTTCCCCATGTCGTAGGTACTC
+
:<CC<;;>>=5999/9BA>@@AA>58999<
@806EN:00570:00785
ACGAGTGCGTTCCCCATGTCGTAGGTACTC
+
49>99;<<<BBGGC:CCCBBFCCC@CCCCB
@806EN:00571:00777
ACGAGTGCGTTCCCCATGTCGTAGGTACTC
+
89>999999954992@AACDCAAC?@@<<<
@806EN:00571:00780
ACGAGTGCGTTCCCCATGTCGTAGGTACTC
+
9;?;99>>?>5999/9BCA<?=CB@@<<<=
@806EN:00572:00767
ACGAGTGCGTTCCCCATGTCGTAGGTACTC
+
9<C?@@B@@@?BCC:CCCCBBBBB@?;<<C
@806EN:00574:00775
ACGAGTGCGTTCCCCATGTCGTAGGTACTC
+
BCCAABBB@@5999/9?@BCEDCB?BBBBA
@806EN:00578:00786
ACGAGTGCGTTCCCCCCCCCCATGTCGTAGGTACTCATCACCG
+
9;?;99>@?@6999999999"4CDCC==;@=@9<<@<<<11,1
@806EN:00582:00788
ACGAGTGCGTTCCCCATGTCGTAGGTACTC
+
BCBA;;;@@@5999,4@@@CECCA=?>999
@806EN:00584:00796
ACGAGTGCGTTCCCCATGTCGTAGGTACTC
+
8>78;944;;2999,99?>999>?<@>999
@806EN:00585:00795
ACGAGTGCGTTCCCCCCCC
+
@AAA@@449;8;BDLCA==
@806EN:00586:00774
ATAGTCTCCCCCCCCCCCCCCCCCCCCCCTCTTTTTA
+
1..//449ABBBAAAAAAAAAAAABB;;"//1111*/
@806EN:00587:00776
ACGAGTGCGTTCCCCATGTCGTAGGTACTC
+
>@B@:;;AA@>BBC9CFECBBECB??@@@@
@806EN:00592:00764
AGCACTGTAGCTTCGTCACT
+
@>@@@4444444244448<-
@806EN:00592:00791
ACGAGTGCGTTCCCCATGTCGTAGGTACTC
+
?B?@@@CCBC@CCC:CCBBCCCCC@BA<<<
@806EN:00593:00752
ACGAGTGCGTTCCCATGTCGTAGGTACTC
+
//34::44442//+///////4488449=
@806EN:00593:00760
ACGAGTGCGTTCCCCATGTCGTAGGTACTC
+
9>>@;<<DEC@CCC9A999>999>;==998
@806EN:00599:00784
ACGCTCGACCATGCCGGTAGCAG
+
9988944442444;2/,/,,***
@806EN:00550:00801
ACGAGTGCGTTCCCCATGTCGTAGGTACTC
+
:;?A>><99>>AAA9CBBBC<;9A<>9<<A
@806EN:00551:00800
ACGCTCGACATGCCCAGGTACAGGAG
+
9:;@B@@AECCBAA=>?=@BCCA?@<
@806EN:00551:00819
ACGAGTGCGTTCCCCATGTCGTAGGTACTC
+
9;ABBABC=92;;;4<BCDCCCCCAC;<<B
@806EN:00553:00830
ACGAGTGCGTTCCCCATGTCGTAGGTACTC
+
=@@B@AABCC5;99/9999999@A<@<99;
@806EN:00558:00824
ACGAGTGCGTTCCCCATGTCGTAGGTACTC
+
B@7;<;49@@6999,9999AAB@A=@@<;<
@806EN:00560:00834
ACGAGTGCGTTCCCCATGTCGTAGGTACTC
+
9<C<<<AA>@5999/9AABBDCAA=@@>>>
@806EN:00561:00844
ACGAGTGCGTTCCCCATGTCGTGGTACTC
+
9:BB@?98996444,444949;@=@@>?>
@806EN:00562:00845
ACGAGTGCGTTCCCCATGTCGTAGGTACTC
+
;8;=@<949@<@AA4?@>999?9959@@>>
@806EN:00565:00819
ACGAGTGCGTTCCCCATGTCGTAGGTACTC
+
:83994444424992944;1:>>?333>><
@806EN:00565:00827
ACGAGTGCGTTCCCCATGTCGTAGGTACTC
+
49?@999>=>5999/4:;<;::11-1111<
@806EN:00566:00804
ACGAGTGCGTTCCCCATGTCGTAGGTACTC
+
A@???@@?>>5999/9AAACCJBB>@;<;B
@806EN:00566:00824
ACGAGTGCGTTCCCCA
+
49?;;;@ABB=@>>/9
@806EN:00566:00839
ACGAGTGCGTTCCCCATGTCGTAGGTACTC
+
@A8;<BECBC@CCC9CAAB@@@9959999>
@806EN:00570:00848
ACGAGTGCGTTCCCATGTCGTAGGTACTC
+
189;>99948244-4999444=;<>@911
@806EN:00571:00830
ACGAGTGCCGTTCCCATGTCGTAGGTACTC
+
@@?>9944244244-444499944249944
@806EN:00572:00827
ACGAGTGCGTTCCCCATGTCGTAGGTACTC
+
9<CBBBAABCDCCC:CCCCCCCCB:;<@@@
@806EN:00572:00839
ACGAGTGCGTTCCCCATGTCGTAGGTACTC
+
@@;?@@@B@?59<9/9C<;=BCB@>B<=><
@806EN:00572:00848
ACGAGTGCGTTCCCATGTCGTAGGTACTC
+
A989894444244-4;;;9=>9964=>>@
@806EN:00573:00827
TAGTATCAACCTTCCC
+
4///////78,4244-
@806EN:00575:00819
ACGAGTGCGTTCCCCCCCCCCCCCATGTCG
+
447;@999995/6::::::6666"/,,,,,
@806EN:00575:00844
ACGCTCGACATGCCCAGGTAC
+
?;;;BBBCCCCCEC@CB@CBG
@806EN:00577:00803
ACGAGGTGCGTTCCCCATGTCGTAGGTACTC
+
41<11,///8;;CBB6BCCCDCBBB?B@AAC
@806EN:00580:00832
ACGAGTGCGTTCCCCCATGTCGTAGGTAT
+
498844488=69999+444/666//,//,
@806EN:00581:00811
ACGAGTGCGTTCCCCATGTCGTAGGTACTC
+
9;8>@A998@5999,9?>@CCEBB?BAAAC
@806EN:00587:00801
TCTCTATCGCTCCACATGTCTAAGGTA
+
@@@AA<:;CABB?BCCCCCBCC8:69@
@806EN:00589:00839
ACGAGTGCGTTCCCCATGTCGTAGGTACTC
+
?A;;;9@@@@5999/9?@@CCCBCACCBB<
@806EN:00590:00835
ACGAGGTGCGTTCCCCATGTCGTAGGTACTC
+
81;11,/8888,944,4??@CCCCCDBBBBB
@806EN:00591:00836
ACGAGTGCGTTCCCCATGTCGTAGG
+
943448999>6999/44///////,
@806EN:00593:00809
TCTCTATGCGCTCCCACATGTCTAAGGTA
+
A8449444499449-49444BBB@@@;==
@806EN:00594:00810
TACTGAGCTACCACACACAT
+
4444894,,,,*,,688///
@806EN:00594:00819
ACGAGTGCGGTTCCCCATGTCGTAGGTATC
+
49744;884246999,44444499999=94
@806EN:00597:00807
ACGAGTCGTTCCCCATGTCGTAGGTACTC
+
943348:;;2444,4444444442499:=
@806EN:00598:00812
ACGAGTGCGTTCCCCATGTCGTAGGTACTC
+
848911////:;:;6AC@A@?AAAACDAA@
@806EN:00550:00866
AGCACTGTAGCTGTCACTAGTTACTTGT
+
@@;<<A@BAA<;<ABBAAACE=B996;@
@806EN:00555:00861
ACGAGTGCGTTCCCATGTCGTAGGTACTC
+
710/,,,,//,//+/69944444599494
@806EN:00555:00874
ACGAGTGCGTTCCCCATGTCGTAGGTACTC
+
BBABABB?;;2444/9AACCCCCG@BCBAB
@806EN:00557:00889
ACGAGTGCGTTCCCCATGTCGTAGGTACTC
+
::;@@@@@@?5999/9@@A@A@BB?BC<;<
@806EN:00558:00876
ACGAGTGCGTTCCCCATGTCGTAGGTACTC
+
B?>??;<<CCACDD9BAAACCCCC?BCCBC
@806EN:00559:00867
ACGAGTGCGTTCCCCATGTCGTAGGTACTC
+
A?>?>>@@@A?BAB9CAA@@CA=>=?@@@B
@806EN:00560:00856
ACGAGTGCGTTCCCCATGTCGTAGGTACTC
+
>@<>>994442444,499999;9959@@99
@806EN:00560:00861
AACGAAGGTTGCCGTTTCCCCCCATGTCGTAGGGTACTC
+
6:;01,/,/,/859?D?BDCBB*9:4944;444-44444
@806EN:00561:00856
ACGAGTGCGTTCCCCATGTCGTAGGTACTC
+
=::;@B<<<CBCHC9BDHBCDBCB?BBCBB
@806EN:00561:00872
ACGAGTGCGTTCCCCATGTCGTAGGTACTC
+
9989>944;;2444,4449>>B11-2>211
@806EN:00563:00850
ACGAGTGCGTTCCCCATGTCGTAGGTACTC
+
49@99;@>>@5999/9AABCCDCC=@@<;<
@806EN:00563:00880
ACGAGTGCGTTCCCCATGTCGTAGGTACTC
+
BB8<<@>>995999/9?@CCCCCB=@ACBA
@806EN:00563:00885
ACGAGTGCGTTCCCCATGTCGTAGGTACTC
+
;8;9;<@@@B9<<</9CBAAADCC@BAAAC
@806EN:00565:00858
ATATCGCGTACGGTATGGAAG
+
4344442,,,,,*,,,7,/,/
@806EN:00565:00877
ACGAGTGCGTTCCCCATGTCGTAGGTACTC
+
?BB??@A>>>5999/9@@AAAB;;49@>>A
@806EN:00566:00851
ACGAGTGCGTTCCCCATGTCGTAGGTACTC
+
=@>@99999;5;BD8BDA<<;@><:<>11/
@806EN:00570:00896
ACGAGTGCGTTCCCCATGTCGTAGGTACTC
+
?@ABBBB@??2444/9?@>BCCGCBCAAAC
@806EN:00571:00857
ACGAGTGCGTTCCCCATGTCGTAGGTACTC
+
BB<@@@999>5999/9?>?ACCAB>B<<<B
@806EN:00572:00859
ACGAGTGCGTTCCCCATGTCGTAGGTACTC
+
94?>99889@;=AB69:;<@>>>A<@9998
@806EN:00574:00877
ACGAGTGCGTTCCCCATGTCGTAGGTACTC
+
99899944442444,4;;;499;959A@9<
@806EN:00575:00854
ACGAGTGCGTTCCCCATGTCGTAGGTACTC
+
@BB@?AECBB@CCC9CCCAABCB=<@A;;;
@806EN:00575:00865
AGCAACTAGATGTCACTAGTTTACTTGT
+
-8+*)(((((*28;;449999099969@
@806EN:00577:00895
ACGAGTGCTTTCCCCATGTCGTAGGTACTC
+
4;889@@9830999,49999994969999B
@806EN:00579:00887
ACGAGTGCGTTCCCCATGTCGTAGGTACTC
+
=@:;;?>9995999,4;B@CAAAA=@ACEC
@806EN:00583:00874
ACGAGTGCGTTCCCCATGTCGTAGGTACTC
+
BB>@AC<<<G@CCD:ECCAA<;<C>BAAA<
@806EN:00584:00868
ACGAGTGGCGTTCCCCATGTCGTAGGTACTC
+
ABBBBB?<9>>5999/9BCBCDCA@=>@@@@
@806EN:00588:00851
ACGAGTGCGTTCCCCATGTCGTAGGTACTC
+
84744448==5999,4@:ABCCDB?BB@@@
@806EN:00589:00851
ACGAGTGCGTTCCCCATGTCGTAGGTACTC
+
BBBBBCBCAA7944/9??@BCBBBA:;;;9
@806EN:00594:00880
ACGAGTGCGTTCCCCATGTCGTAGGTACTC
+
@CB@BBBCC@<@@@8@CCDBCCCCA@@9;;
@806EN:00595:00862
ACGAGTGCGTTCCCCATGTCGTAGGTACTC
+
BBC99<CA@@5999/9@BCCCCCC>@@BBB
@806EN:00598:00850
ACGAGTGCGTTCCCCATGTCGTAGGTACTC
+
CCACBDB=>;2444/9@ABCEFCB>A?@@B
@806EN:00599:00860
ACGAGTGCGTTCCCCATGTCGTAGGTACTC
+
@@?9;;====>AAB9AA>@A<<<;>BAA><
@806EN:00550:00912
ACGAGTGCGTTCCCATGTCGTAGGTACTC
+
94>?;;9>>>5991499?9999959@A?@
@806EN:00551:00907
TAGTATCAGCCTCGCCATGACGAAGGTATTCC
+
9;AA@@AAAB>BBBB@BBBBBAA?A@BBB@C?
@806EN:00551:00922
ACGAGTGCGTTCCCCATGTCGTAGGTACTC
+
@@:99A999?5999,9A@@@AAAA?@@<99
@806EN:00552:00918
ACGAGTGCGTTCCCCATGTCGTAGGTACTC
+
498844444;5999-9?=>@A<<;=;99>>
@806EN:00552:00941
ACGAGTGCGTTCCCCATGTCGTAGGTACTC
+
4?>9:<B@@@5999-9B>>@AA@B?A@@AA
@806EN:00553:00901
ACGAGTGCGTTCCCCATGTCGTAGGTACTC
+
@@CBBB@?>>5999/9??>ACC@@=@<<<C
@806EN:00555:00932
ACGAGTGCGTTCCCCATGTCGTAGGTACTC
+
??AB@AADCC@BCD:CGBBB@A@C@C<==A
@806EN:00562:00919
ACGAGTGCGTTCCCTGTCGTAGGTACTC
+
99@AAB>>>>59914;;;9444594444
@806EN:00563:00932
ACGAGTGCGTTCCCCATGTCGTAGTACTC
+
9;C::<B@@@5999/9999@CBBBBCCCC
@806EN:00564:00922
ATATCGCGAGGGTATGGAAGACTCTATAG
+
BA<<<CCAAADACDCC@G?BCCCCA@@@;
@806EN:00565:00914
ACGAGTGCGTTCCCAT
+
84>944>94421/+//
@806EN:00566:00947
ACGAGTGCGTTCCCCATGTCGTAGGTACTC
+
=@B::;@>>>5999-9999BCCAB@@<<<C
@806EN:00567:00938
TGATACGTCTCCCTTCCTTAGTTACTTCAGTGC
+
8994///11///+/,/,4874;99;877/////
@806EN:00569:00912
ACGAGTGCGTTCCCCATGTCGTAGGTACTC
+
@@??@A@>>>;>>>4>9<999999599994
@806EN:00569:00939
CGTGTCTCTAGGCACAGGATTTGTGTAGA
+
;@@@ABBBBBA>A;<<C@BBC?B>??FEH
@806EN:00574:00933
ACGAGTGCGTTCCCATGTCGTAGGTACTC
+
1/6//4=8=@59914449@;94@>?9<<@
@806EN:00576:00928
ACGAGTGCGTTCCCCATGTCGTAGGTACTC
+
;<C@@ACBC;2444/9@@@BCCCC@BBBAB
@806EN:00577:00926
ACGAGTGCGTTCCCCCCCCCCATGTCGTAGGTACTC
+
//;=19?DCCBCCBBBBDCC"CDFBBCBAA=@;9;@
@806EN:00578:00918
TTTCTAATGCGGCTCCACAATGTCTAAGG
+
>:6:982/<//,,,/,,,/,/66/44242
@806EN:00583:00920
ACGAGTGCGTTCCCCATGTCGTAGGTACTC
+
AA@BBBB@@C5994/9CB@CBBBCEB?:;;
@806EN:00589:00933
ACGAGTGCGTTCCCCATGTCGTAGGTACTC
+
//83AC998@6999,4449=;A@B=A@@@A
@806EN:00589:00934
ACGAGTGCGTTCCCCATGTCGTAGGTACTC
+
>@?CBBA@>>5999,9??>@9988599444
@806EN:00591:00944
ACGAGTGCGTTCCCCATGTCGTAGGTACTC
+
94@@?@@>??59994<BCCJECCC@BCCC@
@806EN:00592:00935
ACGAGTGCGTTCCCCATGTCGTAGGTACTC
+
??>@BBAA@@;>>>/99?>@CDBB@CBBBB
@806EN:00597:00919
ACGAGTGCGTTCCCCCCATGTCGTAGGTACTC
+
410.//////;CCAAA-ABCCDBB?>=@;<<A
@806EN:00550:00983
ACGAGTGCGTTCCCCATGTCGTAGGTACTC
+
?ACBBBBBCB=@@@8ABBABCECB?A:<;@
@806EN:00550:00995
ACGAGTGCGTTCCCCATGTCGTAGGTACTC
+
@AC<9<BCBB=@@@8ABBBBBCCB@BABAA
@806EN:00550:00997
ACGAGTGCGTTCCCCATGTCGTAGGTACTC
+
>>@@BBB9<;>><<1<1/1:6699994444
@806EN:00556:00988
ACGAGTGCGTTCCCCATGTCGTAGGTACTC
+
948@??>@?>5999/9A@A@BB<;69@A99
@806EN:00556:00999
ATATCGCGAGGGTATGGAAGACTCTAT
+
989448>@@AA<@D:959594444437
@806EN:00557:00978
ACGAGTGCGTTCCCCATGTCGTAGGTACTC
+
@@??@;99>?6999-99999A@ABCCCBAA
@806EN:00557:00992
ACGAGTGCGTTCCCCCATGTCGTAGGTACTC
+
<<DCCCBB;;24444-9@@ADBBBC@CAAAB
@806EN:00558:00989
ACGAGTGCGTTCCCCATGTCGTAGGTACTC
+
>>:;;@994C;?@@6@BBCCCCCC=<<=BA
@806EN:00561:00977
ACGAGTGCGTTCCCCATGTCGTAGGTACTC
+
BA>?@BBA@@5999/9@AAABB@@:;<CBC
@806EN:00564:00951
ACGAGTGCGTTCCCCATGTCGTAGGTACTC
+
9<B@@ACB;;2444/9@>>ACBBB>BBBBB
@806EN:00565:00980
ACGAGTGCGTTCCCCATGTCGTAGGTACTC
+
?939;;==@CBEGD8A;<;<AABBAGC>==
@806EN:00566:00951
ACGAGTGCGTTCCCCATGTCGTAGGTACTC
+
9>@AABBBBB?BAA9C<<;B;<;@=@>@@@
@806EN:00566:00989
ATCAGACACGGACACAGCAGAACACAC
+
F:::BCCCBC@BCABBBCECCABB;9;
@806EN:00566:00994
ATCAGACACGGACACAGCAGAACACAC
+
BAAC::<CCC8<=CBBABBAA>AA>>>
@806EN:00568:00988
ACGAGTGCGTTCCCCATGTCGTAGGTACTC
+
94?@>@994>2999,4@@@@999959>>@B
@806EN:00571:00992
CGTGTCTCTACGGCACAGGATTTTGTGTAGAG
+
1;11//0,//887/944/7////*////7788
@806EN:00572:00986
ATATCGCGAGGGTATGGAAGACTCTATA
+
=>??@CCCCCD@CAAA?DFCECCBCCCC
@806EN:00573:00971
ACGAGTGCGTTCCCCATGTCGTAGGTACTC
+
9@?99<;98@;@@A8ADDCDDCCC?@@>>9
@806EN:00573:00988
ACGAGTGCGTTCCCCATGTCGTAGGTACTC
+
11==;=BA??5;99/9?@@CDCCCBGBBBB
@806EN:00575:00969
ACGAGTGCGTTCCCCATGTCGTAGGTACTC
+
9;?;;;BCCCACGC:CAA@CDECB=AACCD
@806EN:00576:00959
ACGAGTGCGTTCCCATGTCGTAGGTACTC
+
843;98;<BC@CC@CBAA;;<??=@9999
@806EN:00579:00981
ACGCTCGACATGCCCAGGTACAGGAG
+
?AAABBB@AACCCCABB?BC@@A?BC
@806EN:00580:00981
ACGAGTGCGTTCCCCATGTCGTAGGTACTC
+
BA@@:;;@@@6999/9A@BA@@@D;<=FGC
@806EN:00580:00992
ACGAGTGCGTTCCCCATGTCGTAGGTACTC
+
BCA@AAA>@@5999/9AABCECCC@CCAAA
@806EN:00583:00997
ACGAGTGCGTTCCCCATGTCGTAGGTACTC
+
@BA@@AA>@C5999/9CDABCCCB@B@@?@
@806EN:00585:00968
ACGAGTGCGTTCCCCATGTCGTAGGTACTC
+
>A?8;;999A<CCD9<=DCAAA;;5;>999
@806EN:00585:00993
ACGAGTGCGTTCCCCATGTCGTAGGTACTC
+
9;:;<9@;;@5999,9AD@BBAA@>BBBBC
@806EN:00586:00973
ACGAGTGCGTTCCCCCCATGTCGTAGGTACTC
+
94>>@CECCB@CECCD-CAAABBB@@=@;<;<
@806EN:00586:00988
ACGAGTGCGTTCCCCATGTCGTAGGTACTC
+
;A<8:;@>>A6999/9ADBBAAB@=@<<9@
@806EN:00587:00991
ACGAGTGCGTTCCCCATGTCGTAGGTACTC
+
ABB>@AAA@C5999/9??@EDDCC@@CCED
@806EN:00590:00967
ACGAGTGCGTTCCCCATGTCGTAGGTACTC
+
68>>@@@>@@5999-9@BBCCCDC@BBBCD
@806EN:00590:00974
ACGAGTGCGTTCCCCATGTCGTAGGTACTC
+
88>>AABAAA=@@@699<@@@A@@=@ABBB
@806EN:00591:00971
ACGAGTGCGTTCCCCATGTCGTAGGTACTC
+
848799>@@D6999/444994449589449
@806EN:00596:00967
ACGAGTGCGTTCCCCATGTCGTAGGTCTC
+
99C9;;4>>?5999,9@@AABB;;9<AAA
@806EN:00596:00997
ACGAGTGCGTTCCCCATGTCGTAGGTACTC
+
AB>989;;9==?CH:DDBDBBBAA@BA@@@
@806EN:00597:00977
ACGAGTGCGTTCCCCATGTCGTAGGTACTC
+
9;BA@ABCCB=AAA4<;CCBCC@@=?@;;<
@806EN:00599:00994
ACGAGTGCGTTCCCCATGTCGTAGGTACTC
+
48?>A@=>=>5999,9C<>=CHECABCCEC
@806EN:00550:01006
TAGTATCAGCCTCGCCATGACGAAGGTATTCC
+
9@@B9;99492444424:@BCCE@C<<>C@BD
@806EN:00551:01008
ACGAGTGCGTTCCCCATGTCGTAGGTACTC
+
@979A;48@?5999,94444/6//,////6
@806EN:00554:01013
ACGAGTGCGTTCCCCATGTCGTAGGTACTC
+
<BA;9<DAAA@CCC9CA@@BBBBC>@ABBB
@806EN:00559:01018
CGTGTCTCTAGGCACAGGATTTTGTGTAG
+
?@CBCDCCBCCAB?=9>;9999/9@AB99
@806EN:00563:01042
ACGAGTGCGTTCCCCATGTCGTAGGTACTC
+
BB??989@995999,9B>@BBBBA58;<9@
@806EN:00565:01023
ATCAGACACGGACACAGCAGAACACAC
+
@<@@@AA;=<@CDBCBCBBBB@CCBBB
@806EN:00565:01024
ACGAGTGCGTTCCCCATGTCGTAGGTACTC
+
>><?@AABAD?BBB9BB@?ACCBB@B<<<<
@806EN:00567:01013
ACGAGTGCGTTCCCCA
+
997;9?>?9959?>4>
@806EN:00569:01011
ACGAGTGCGTTCCCCATGTCGTAGGTACTC
+
@?7;<<9@CC@CCC9A<;<ADA@B>A<99>
@806EN:00569:01028
ACGAGTGCGTTCCCCATGTCGTAGGTACTC
+
=BA:9;BFB@=@@@6ABCEBBBCB@A;;;B
@806EN:00569:01029
TCTCTATGCGCTCCACATGTCTAAGGT
+
@@CBCCECBCBBB@BBCBDBCCCACAC
@806EN:00570:01029
ACGGTGCGTTCCCATGTCGTAGGTACTTC
+
@9:5;;;;C?A@:99999991/,////,/
@806EN:00573:01033
ACGAGTGCGTTTCCCCCCCCATGTCGTAGGTACTC
+
49899444448-/888:88$////88/49999944
@806EN:00574:01004
ACGAGTGCGTTCCCCATGTCGTAGGTACTC
+
887;;94;8@=ABC9CDCBCBB@@=@@;;;
@806EN:00575:01022
ACGAGTGCGTTCCCCATGTCGTAGGTACTC
+
9BCB?@@CCA>BBB9BBBBCDCBA;==;;9
@806EN:00576:01029
ACGAGTGCGTTCCCCATGTCGTAGGTACTC
+
4434>989895999,444444444249944
@806EN:00577:01039
ACGAGTGCGTTCCCCATGTCGTAGGTACTC
+
>@@?@AACCC=AA@8ABCBBCCAA;?;<;9
@806EN:00578:01034
ACGAGTGCGTTCCCCATGTCGTAGGTACTC
+
=@9;<AC@>>5999/9@@AABB@@=@B@@@
@806EN:00579:01004
ACGAGTGCGTTCCCCATGTCGTAGGTACTC
+
?A7<<A@@D@5999,9CA@CBBB@9;9999
@806EN:00579:01019
ACGAGTGCGTTCCCCATGTCGTAGGTACTC
+
@@9:<BBA@@5999/9A@AC<;<C=@ABBB
@806EN:00579:01027
ACGAGTGCGTTCCCCATGTCGTAGGTACTC
+
BB7:;BBBBCACCC:DFDBBBCCC=@ABBC
@806EN:00579:01029
ACGAGTGCGTTCCCCATGTCGTAGGTACTC
+
8=;::;@@999=BA7GD>;?CCCA>;<999
@806EN:00580:01006
CGTGTCTCTAGGCACAGGATTTTTGTGTAGAGGCATCACCCCCCCC
+
199AA9<>AAA?A@>99599999-9??CCA<<:9B@@999999999
@806EN:00581:01001
ACGAGTGCGTTCCCCTATGTCGTAGGTACTC
+
48?>>>@111-1<<+////444@>A694444
@806EN:00581:01012
ACGAGTGCGTTCCCCATGTCGTAGGTACTC
+
4484444>>>6999,4;;DB<<;@=;99>>
@806EN:00582:01017
ATCAGACACGGACACAGCAGAACACAC
+
=;??>>?944699@BBCBABB@CCA@@
@806EN:00582:01040
ACGAGTGCGTTCCCCATGTCGTAGGTACTC
+
>@>@ABDCCE?ABB9ABCDCCBBB;>@;;;
@806EN:00583:01006
ACGAGTGCGTTCCCCATGTCGTAGGTACTC
+
?A;@;;;A@DADCD:CA=@B<99A644==4
@806EN:00585:01034
ACGAGTGCGTTCCCAT
+
?@844//6//,/858/
@806EN:00586:01005
ACGAGTGCGTTCCCCATGTCGTAGGTACTC
+
?B;999>>9954992?BBBCCBB>589999
@806EN:00587:01037
ACGAGTGCGTTCCCCATGTCGTAGGTACTC
+
==>@ABB@CC2444,9@@@BDCBG>?ABAB
@806EN:00587:01041
ACGAGTGCGTTCCCCATGTCGTAGGTACTC
+
=@B8;@BC@C5;99/9ABBCCCFC@BC@AA
@806EN:00588:01005
ACGAGTGCGTTCCCCATGTCGTTAGGTTACTC
+
49894944442444,4444/,,000*,*,,,,
@806EN:00590:01000
ACGAGTGCGTTCCCATGTCGTAGGTACTC
+
4;0011/866,//+49494498=599999
@806EN:00591:01021
ACGAGTGCGTTCCCCATGTCGTAGGTACTC
+
BA>99;@B@@=ADD:DDCDCCBB?@BB;;<
@806EN:00591:01034
TGATACGTCTCCCTTCCTTAGTTACTTCAGTG
+
9>?<1/////44-42424:34424477/////
@806EN:00593:01017
ACGAGTGCGTTCCCCATGTCGTAGGTACTC
+
==;9998@9969==2>??@B<<<@8;<==<
@806EN:00593:01041
ACGAGTGCGTTCCCCATGTCGTAGGTACTC
+
>@;79<ABBC?CDC9CFJCCAA@=69;<;<
@806EN:00595:01003
ACGAGTGCATTCCCCATGTCGTAGGTACTC
+
?@AA;<<BCA=@@@6>E>999>>>599999
@806EN:00595:01019
ACGAGTGCGTTCCCCATGTCGTAGGTACTC
+
BBAABABB=82999/9@A@AA@@C8:<BBB
@806EN:00596:01027
ACGAGTGCGTTCCCATGTCGTAGGTACTC
+
=>89;99:C@69914999BAAAC@CCCCC
@806EN:00596:01033
ACGAGTGCGTTCCC
+
/60//7//4959BB
@806EN:00597:01038
ACGAGTGCGTTCCCCATGTCGTAGGTACTC
+
8?:111/77756660999?A<<;C=>><99
@806EN:00598:01044
ACGAGTGCGTTCCCCATGTCGTAGGTACTC
+
88;011/0000000*///49966000,,-,
@806EN:00599:01022
ACGAGTGCGTTCCCCATGTCGTAGGTACTC
+
@A;@:<;@D@5999/9A@@CCCCC8:<A@@
@806EN:00587:01050
ACGAGTGCGTTCCCCATGTCGTAGGTACTC
+
?AABCBGCBB?BCC:ECCBAABBB@B@@@B
@806EN:00591:01061
ACGAGTGCGTTCCCCATGTCGTAGGTACTC
+
84331111//7888*//444449924449@
@806EN:00592:01058
ACGAGTGCGTTCCCCATGTCGTAGGTACTC
+
BB?BA=@?845999/9CBBBBCCC@@;;;@
@806EN:00594:01059
ACGAGTGCGTTCCCCATGTCGTAGGTACTC
+
@A>@@BCB??2494/9CABBDCCA<?;<;A
@806EN:00597:01063
ACGAGTGCGTTCCCCATGTCGTAGGTACTC
+
=>;@@@@@AB@BHC8@A@@?>?@@>CAABA
@806EN:00601:00041
ACGAGTGCGTTCCCCATGTCGTAGGTACTC
+
??A?9<?FDDFBCB8BCCBC:9;A>AA<;<
@806EN:00602:00014
ACGAGTGCGTTCCCCATGTCGTAGGTACTC
+
947488B@@@>@@@/999>>>>9927?>99
@806EN:00603:00027
TCTCTATGCGCTCCACATGTCTAAGGTT
+
944499@@<<<11,/66444;1178,/,
@806EN:00605:00022
ACGAGTGCGTTCCCCATGTCGTAGGTACTC
+
BBCBCBBA;;2444/9F@@BCCBB?B@@AB
@806EN:00610:00026
ACGAGGTGCGTTCCCCATGTCGTAGGTACTC
+
89111,,,2,,*,,,*//4449944234444
@806EN:00611:00037
ACGAGTGCGTTCCCCATGTCGTAGGTACTC
+
;;CBB@@>>>5999/9999AAA>A=?A@@C
@806EN:00612:00021
ACGAGTGCGTTCCCCATGTCGTAGGTACTC
+
?@B@@ABBAC7;;;/9@AACBBBC>?@@@@
@806EN:00615:00041
ACGCTCGACATGCCCAGGTACAGGAG
+
?:;<CCCCCCCBCCABA?AAB?A>AC
@806EN:00617:00020
ACGAGTGCGTTCCCCATGTCGTAGGTACTC
+
>AA:;99@998<CC:CECCCA@@B@;;<=<
@806EN:00619:00024
ACGAGTGCGTTCCCCATGTCGTAGGTACTC
+
BBB::<CBAA7;;;4<BBCCCCCC?C<<<B
@806EN:00620:00019
ACGAGTGCGTTCCCCATGTCGTAGGTACTC
+
@AAB9;;@?>5999/9BABCBBBC@9;;;;
@806EN:00620:00022
TACTGAGCTACCACACACAGAAAGATTGGTGCTG
+
99<B@99444424449::8:88+//65228222,
@806EN:00623:00037
ACGAGTGCGTTCCCCATGTCGTAGGTACTC
+
9<CDCCBBB@=@@@8ACCHCCBBB>?@;<<
@806EN:00624:00035
CGTGTCTCTAGGCACAGGATTTTGTGTAG
+
A@CD;<<FDCC@CCCA?<9999/999448
@806EN:00626:00048
ACGAGTGCGTTCCCCATGTCGTAGGTACTC
+
??>9;;>>>>5999,9AAACB=<;?:;<=C
@806EN:00634:00043
ACGAGTGCGTTCCCCATGTCGTAGGTACTC
+
?@BBBBBCCB@CCC:CAA?CCDCC?B;<;A
@806EN:00635:00030
ACGAGTGCGTTCCCCATGTCGTAGGTACTC
+
BBBBABBB;;2444/9A@BEBCCCAB:;:C
@806EN:00635:00044
ACGAGTGCGTTCCCCATGTCGTAGGTACTC
+
9<BDCGBCEB@CBB9B:;;CBBBC8;<AA@
@806EN:00636:00040
ACGAGTGCGTTCCCATGTCGTAGGTACTC
+
49>9944:>>5990499=:=@88;?<99;
@806EN:00637:00044
TATAGCTCCTCTATA
+
84444/88,//70/,
@806EN:00638:00030
ACGAGTGCGTTCCCCATGTCGATAGGTATC
+
9<AC<<<A@C5999,9@;::////866:BC
@806EN:00641:00027
ACGAGTGCGTTCCCCATGTCGTAGGTACTC
+
?BA@?@@B@@5999/9?ABBCCB@;?>>>>
@806EN:00641:00042
ACGAGTGCGTTCCCCATGTCGTAGGTACTC
+
?@>@@@A9995999,9@@@AB@@@=@AACB
@806EN:00641:00047
CGTGTCTCTAGGCACAGGATTTTGTGTAGA
+
/4944994@BB59<?9969@A@/99>B@@@
@806EN:00642:00047
ACGAGTGCGTTCCATGTCGTAGGTACTC
+
@B7;<@ABBB@C?AAAA@<99@;9999>
@806EN:00644:00032
ATATCGCGAGGGTATGGAAGACTCTATAGA
+
98@A>9;9?995944;:;999948773776
@806EN:00601:00096
ACGAGTGCGTTCCCCATGTCGTAGGTACTC
+
?@CBAAAC@C5999/999;AAECG@@AABB
@806EN:00604:00059
ACGAGTGCGTTCCCCATGTCGTAGGTACTC
+
@B;?@ABAA?=@@@8@AABCCCBB:;=AAA
@806EN:00604:00079
ACGAGTGCGTTCCCCATGTCGTAGGTACTC
+
A;;9994:485999,44444444;>>;99>
@806EN:00606:00073
ACGAGTGCGTTCCCCATGTCGTAGGTACTC
+
887;;;9@@?=A@@6@ABBCCCDCA@A<99
@806EN:00608:00098
TACTGAGCTACACACACAGAAAGATTGGT
+
999BA@BA@@BB<99944444-4442424
@806EN:00609:00052
ACGAGTGCGTTCCCCATGTCGTAGGTACTC
+
//71/4ABBB?BHHADBBBBCBB@>@@@A@
@806EN:00612:00052
ACGAGTGCGTTCCCCATGTCGTAGGTACTC
+
=?A:;<@@@B6999-9F@@9999968999>
@806EN:00612:00057
ACGAGTGCGTTCCCCATGTCGTAGGTACTC
+
=@?BBBB@>C5999/9@@@GAA@B?@AAEC
@806EN:00615:00084
AGCACTGTAGTCGTCACTAGTTACTTGTG
+
1////////44444;44444424::644B
@806EN:00616:00086
ACGAGTGCGTTCCCCATGTCGTAGGTACTC
+
?A;=9;9>>@5999,999<CECBB@@A@@>
@806EN:00618:00072
ACGAGTGCGTTCCCCATGTCGTAGGTACTC
+
4;??;;;99@;?>@6@BGCCDCBB?AA@AC
@806EN:00618:00079
ACGAGTGCGTTCCCCATGTCGTAGGTACTC
+
?@?9;<@@A@5999/9999AAAAA7;<BBB
@806EN:00620:00071
ACGAGTGCGTTCCCCATGTCGTAGGTACTC
+
==>A?AABBC5;;9/9A@ABCCCC?BAAAC
@806EN:00622:00070
ACGAGTGCGTTCCCATGTCGTAGGTACTC
+
49?9948;?@59904449=>@=CAB><>A
@806EN:00622:00091
ACGAGTGCGTTCCCCATGTCGTAGGTACTC
+
@@89999444<==99A911<111<:<<;94
@806EN:00625:00071
ACGAGTGCGTTCCCCATGTCGTAGGTACTC
+
9;@@AABCCB7;;;49A@>?A@BA>:;;<9
@806EN:00633:00084
ACGAGTGACGTTCCCCATGTCGTAGGTACTC
+
9;;;;:1///877:;6>?B@@<;;;>>>@B<
@806EN:00636:00092
ATCAGACACGGACACAGCAGAACACACAG
+
9:CB;98>9424999=?CA@B@BC>>><0
@806EN:00636:00097
ACGAGTGCGTTCCCCATGTCGTAGGTACTC
+
?B:<;CB999;>>>4@?@AAAA@@=@CCCC
@806EN:00637:00065
TAGTATCAGCCTCGCCATGACGAAGGTATTCC
+
484494449?59;9@@ABBDDCB=A=;;9<F=
@806EN:00641:00089
ACGAGTGCGTTCCCCATGTCGTAGGTACTC
+
@BBA9;<@@>;@>>6@<<<A@@CC8:<ABA
@806EN:00642:00094
ACGAGTGCGTTCCCCATGTCGTAGGTACTC
+
?@BAFAEDCC=@@@8A@CCC@AAB<?A<;;
@806EN:00645:00050
ACGCTCGACATGCCCAGGTACAGGAG
+
BBABB9;;@?@99919?<<;>GDCBA
@806EN:00646:00062
AGCACTGTAGCTGTCACTAGTTACTTGT
+
4844444449=@CC@@98999699@?A@
@806EN:00648:00063
TCTCTATGCGCTCCCACATGTCTAAGGTAC
+
94444444944444-4448;>944242499
@806EN:00601:00141
ACGAGTGCGTTCCCCATGTCGTAGGTACTC
+
94?99444498==A1::@?A;;>>274444
@806EN:00602:00106
TAGTATCATGCCTCCGCCA
+
494844444//,//,//56
@806EN:00602:00128
ACGAGTGCGTTCCCCATGTCGTAGGTACTC
+
@BB@?ABBBA=@@@8ACCDCCCDC>A;<<@
@806EN:00605:00140
ACGAGTGCGTTCCCCATGTCGTAGGTACTC
+
@@7<=CBAACDCCC9DCBB<<9@@<>?9<9
@806EN:00608:00131
TCTCTATGCGCTTCCCACATGTCTGAAGGTACTGA
+
444444444944244-44;77<1///77,//88//
@806EN:00610:00111
ACGAGTGCGTTCCCCATGTCGTAGGTACTC
+
9;@BBB@@>>5999/9A@@@AAAB>AAA@A
@806EN:00610:00121
ACGAGTGCGTTCCCCATGTCGTAGGTACTC
+
48>>>=999;7;AB9CCAAEDCCC=@ACCD
@806EN:00611:00144
ACGAGTGCGTTCCCCATGTCGTA
+
?@C;<@CDCD@CCC9CDBBAABB
@806EN:00613:00115
ACGAGTGCGTTCCCCATGTCGTAGGTACTC
+
BCC<;<BA@@5999/9@@ABBBBB?B><=C
@806EN:00615:00104
ACGAGTGCGTTCCCCATGTCGTAGGACTC
+
?AAB<;<B>>5999/9>>>;<<AABCEHC
@806EN:00616:00118
ACGAGTGCGTTCCCCATGTCGTAGGTACTC
+
BBB9<<CBBB=@AA8ABBCC<;;@689999
@806EN:00618:00104
ACGAGTGCGTTCCCATGTCGTAGGTACTC
+
48?;;9@@@@6991499@ABA;;88999A
@806EN:00618:00126
ACGAGTGCGTTCCCCATGTCGTAGGTACTC
+
:<A@AA@@>?5999/9AAABDDGBB;<<<<
@806EN:00618:00140
ACGAGTGCGTTCCCCATGTCGTAGGTACTC
+
CCBBBBG@@@5999,99=99>444234444
@806EN:00621:00133
ACGAGTTGCGTTCCCCATGTCGTAGGTACTC
+
;?6611,/88>,///*49991////,.////
@806EN:00622:00116
ACGAGTGCGTTCCCCATGTCGTAGGTACTC
+
=?<?;;;A@@5999/999;CCCDD@AB;;<
@806EN:00622:00135
ACGAGTGCGTTCCCCATGTCGTAGGTACTC
+
9<AABB@?>>6999/9AA@AA<;;>AABBB
@806EN:00622:00141
ACGAGGTGCGTTCCCCATGTCGTAGGTACTC
+
41:1/,/7677,444,4AABDDAAC@@AABB
@806EN:00624:00105
ACGAGTGCGTTCCCCATGTCGTAGGTACTC
+
8>:89@@@>>;@AA9CDAA@BB@>;>999@
@806EN:00626:00104
TCTCTATGCGCTCCACATGTCTAA
+
44;9;9<>>11/7,,,//:1/442
@806EN:00627:00121
ACGAGTGCGTTCCCCATGTCGTAGGTACTC
+
>@B;<=BA?@5999/9@@ACDBBB?>B@A@
@806EN:00629:00118
ACGAGTGCGTTCCCCATGTCGTAGGTACTC
+
;;?>@;448;2444,4444;998=;8==?9
@806EN:00629:00124
ACGAGTGCGTTCCCCATGTCGTAGGTACTC
+
BBCBBCCA@C7;;;4;DBBBCBBB=?;;;@
@806EN:00631:00116
ACGAGTGCGTTCCCCATGTCGTAGGT
+
;9@>>999996999-9999AAB@@=>
@806EN:00631:00138
ACGAGTGCGTTCCCCATGTC
+
:;;;948=998188081118
@806EN:00632:00115
ACGAGTGCGTTCCCCATGTCGTAGGTACTC
+
=@:;;@8>9>6999,9999BCCBDAD<<=B
@806EN:00632:00121
ACGAGTGCGTTCCCCATGTCGTAGGTACTC
+
@;;<CCAA@B@CCC:AAABB9<;A7;9@?9
@806EN:00632:00135
ACGAGTGCGTTCCCCATGTCGTAGGTACTC
+
9<BB;9998959>A7ABBA@>>99499999
@806EN:00632:00149
ATCAGACACTCGACACAGCAGAACACACA
+
/0../,,,,,,,,0/449;944244448:
@806EN:00634:00105
ACGAGTGCGTTCCCCATGTCGTAGGTACTC
+
??CB@@@@@?5999/9BAACDCBB>B;<<B
@806EN:00634:00118
ACGAGTGCGTTCCCCATGTCGTAGGTACTC
+
@@@B;;<@@C5999/999;BCCCC@BCCAB
@806EN:00635:00118
ACGAGTGCGTTCCCATGTCGTAGGTACTC
+
CCABABCFCC29909?>>><<;A>;;<<=
@806EN:00635:00138
ACGAGTGCGTTCCCCATGTCGTAGGTACTC
+
B@??;;994@;>>>4>949B99;9@@A@A@
@806EN:00636:00112
ACGAGTGCGTTCCCCATGTCGTAGGTACTC
+
9<;A@@999>>A@A7A<=<CCA@A?@B@@@
@806EN:00636:00113
TGATACCTCTCCTTCCTTAGTTACTTCA
+
BBB?@A?BB?B?CED<?>B@@=@;;59B
@806EN:00639:00142
ACGAGTGCGTTCCCATGTCGTAGGTACTC
+
AB7;99999959919@9//////,/////
@806EN:00646:00101
ACGAGTGCGTTCCCCATGTCGTAGGTACTC
+
??@ABBB@@@5999-9999ABBBCABAAAC
@806EN:00648:00147
AGGAGTGCGTTCCCCATGTCGTAGGTACTC
+
:?BBBBC??>5994/9@@ABCBBA>?@;;;
@806EN:00649:00100
ACGAGTGCGTTCCCATGTCGTAGGTACTC
+
BCBBCAB>@?59909@@ABDEAA@ADDCC
@806EN:00601:00188
ACGAGTGCGTTCCCCATGTCGTAGGTACTC
+
9>?9;;;;9@<AAB6@CBABB<;<@@AACC
@806EN:00602:00180
TCTCTATGCGCTCCCACATGTCTGAAGTACT
+
*****,/444444954449;9////,///8/
@806EN:00603:00173
ACGAGTGCGTTCCCCATGTCGTAGGTACTC
+
8989948=8=5999/9>@ACCDCC@9:<<B
@806EN:00604:00154
ACGAGTGCGTTCCCCATGTCGTAGGTACTC
+
B@;99=ACBC@GCC:<<999>9947344=>
@806EN:00604:00186
ACGAGTGCGTTCCCCATGTCGTAGGTACTC
+
?B;9;;A@A@5999/9AABCAAAD@CCAAA
@806EN:00605:00158
ACGAGTGCGTTCCCCATGTCGTAGGTACTC
+
9;A@@@<;9@59994<AABDCCBC>??@A@
@806EN:00605:00170
ACGAGTGCGTTCCCCATGTCGTAGGTACTC
+
49898?A@>>5999/9999B<<;CACAA@B
@806EN:00605:00192
TGATACGTCTCCCTTCCTTAGTTACTTCAGT
+
44844444////+/,/,/,./8244424444
@806EN:00606:00195
ACGAGTGCGTTCCCCATGTCGTAGGTACTC
+
;;:BCBBBBC@CCC:CBBBDC;;9599999
@806EN:00606:00197
ATATCGCGAGGATATGGAAGACTCCA
+
BBCBBBBBGC@AACDCBEA<=;A=<?
@806EN:00607:00157
ACGAGTGCGTTCCCCATGTCGTAGGTACTC
+
49@;;;CCCC?BBB9BBB9<<CCC>@;<<A
@806EN:00607:00186
ACGAGTGCGTTCCCCATGTCGTAGGTACTC
+
49?>>>>>99699=2=@AB<<99@6994=9
@806EN:00607:00188
ACGAGTGCGTTCCCCATGTCGTAGGTACTC
+
?B>@@AACAA=BBB9BDDCCCBBB@@A@BB
@806EN:00609:00172
ACGAGTGCGTTCCCCATGTCGTAGGTACTC
+
BBB9;<<<9C@CCC9BBA<<9@@@<;99@9
@806EN:00610:00153
ACGAGTGCGTTCCCCATGTCGTAGGTTACTC
+
:<CBDBCBB?>AB@9BAA?BAAAA@AAC??@
@806EN:00610:00158
ACGAGTGCGTTCCCCATGTCGTAGGTACTC
+
41=11/87<<,994,4A@>BBBABAAAAA@
@806EN:00610:00169
ACGAGTGCGTTCCCCATGTCGTAGGTACTC
+
9;?;;<9ABC=A@@6@CAABA@@A=@@@BB
@806EN:00610:00170
ACGAGTGCGTTCCCCATGTCGTAGGTACTC
+
9;B;<<BB@@8;;;4<BBCCBCCC@B:;:B
@806EN:00611:00159
ACGAGTGCGTTCCCCATGTCGTAGGTACTC
+
98>9999=>??BCC:CGCCBAAAB589;@@
@806EN:00611:00176
ACGAGTGCGTTCCCCATGTCGTAGGTACTC
+
998>8>998>5999,9@@BCCCBB?A?>@9
@806EN:00611:00177
ACGAGTGCGTTCCCCATGTCGTAGGTACTC
+
CBBBB?@=>=5999/9BA>>AA@>;?999A
@806EN:00611:00186
ACGAGTGCGTTCCCCATGTCGTAGGTACTC
+
:;;<<9??@@7;;;1;9<<CB@=@<>A999
@806EN:00613:00157
ACGAGTGCGTTCCCCATGTCGTAGGTACTC
+
?@<@?@@??>5999,4?>?CCCBC<?@@@@
@806EN:00613:00179
ACGAGTGCGTTCCCCATGTCGTAGGTACTC
+
>@?B;<<<;D@CDN:GD3318==610;999
@806EN:00614:00193
ACGAGTGCGTTCCCCATGTCGTAGGTACTC
+
BAA@@ABBBB=@@@6@@@ACCFFC@FBBBB
@806EN:00616:00182
ACGAGTGCGTTCCCCATGTCGTAGGTACTC
+
99>999>>996944,4999@A@>A>A<;<A
@806EN:00617:00190
ACGAGTGCGTTCCCCATGTCGTAGGTACTC
+
49>;98;??@=@@@6ABCDCBCBB99;BBB
@806EN:00618:00167
ACGAGTGCGTTCCCCATGTCGTTAGGTACTC
+
4989849=AB@CCC7A?;1111,11,1/670
@806EN:00618:00191
ACGAGTGCGTTCCCCATGTCGTAGGTACTC
+
9<CBBBB==>=@@@6@CCBBB@@?>?@@@@
@806EN:00620:00165
TGATACGTCTCCTTCCTTAGTTACTTCAG
+
@CA=9999484248=@CACCB@CCD?A<;
@806EN:00620:00183
ACGAGTGCGTTCCCCATGTCGTAGGTACTC
+
ABB@;;;A@@=ADH9CB@9999989>A@AA
@806EN:00620:00196
ACGAGTGCGTTCCCCATGTCGTAGGTACTC
+
9;BBBBDCCB>AA@9ABCBBCBBB@ABBBB
@806EN:00620:00197
ACGAGTGCGTTCCCCAGTCGTAGGTACTC
+
?B???AA@ACACCC:CDDAA=CB@B::9@
@806EN:00621:00167
ACGAGTGCGTTCCCCATGGTCGTAGGTACTC
+
:<?@@A@=9;2///*///,,,,,//,./779
@806EN:00622:00199
ACGAGTGCGTTCCCCATGTCGTAGGTACTC
+
@BABBCB@@C599949ABBCCCCC=@A;<<
@806EN:00623:00166
TCTCTATGCGCTCCACATGTCTGAAGGTAA
+
/1//66<?9999969444994-,*00)**)
@806EN:00625:00151
ACGAGTGCGTTCCCCATGTCGTAGGTACTC
+
9<BAAABBCC5;99/9@ABCCCCC@BA@AB
@806EN:00626:00169
ACGAGTGCGTTCCCATGCTCGTAGGTACGTC
+
//.//44444244-4999///111,/6////
@806EN:00626:00197
ACGAGTGCGTTCCCCATGTCGTAGGTACTC
+
=@;;;BC@A@6999,9A@BCCCCA@@@<=<
@806EN:00629:00197
ACGAGTGCGTTCCCCATGTCGTAGGTACTC
+
?BB?>@@=>>5999/9AABCEA@@?AA@AB
@806EN:00630:00173
ACGAGTGCGTTCCCCTACTGTCGTATG
+
94344441,82228*,,,,006/////
@806EN:00630:00199
ACGAGTGCGTTCCCCATGTCGTAGGTACTC
+
@ACCCC99=B>BCD:DDAACA@>><>>999
@806EN:00631:00181
ACGAGTGCGTTCCCCATGTCGTAGGTACTC
+
8>>999484429AB9C=;<99999489494
@806EN:00632:00180
ACGAGTGCGTTCCCCATGTCGTAGGTACTC
+
9<BBBB@@>C5999/9@@ABCBBC?ABAAA
@806EN:00633:00167
TGATACGTCTCCTTCCTTAGTTACTTCA
+
CBBB??>BBBC@B@C@CCB?@=@B@>BB
@806EN:00633:00182
ATCAGACACGGACACAGCAGAACACAC
+
BBCCAA>BBBEB?@ABA==@@>B@A@?
@806EN:00633:00191
ACGAGTGCGTTCCCCATGTCGTAGGTACTC
+
BBB@@ABB@B=@@@6@B@CCBBBB>A@@AB
@806EN:00635:00151
ACGAGTGCGTTCCCCATGTCGTAGGTACTC
+
9>899>999@5999,4449@?@BB>@BB@@
@806EN:00635:00170
ACGAGTGCGTTCCCCATGTCGTAGGTACTC
+
?@A@@@A>>>5999/9@ABCCCCC=>=@@@
@806EN:00635:00187
ACGAGTGCGTTCCCCAGGTCGTAGGTACTC
+
BB>@BDA@ACACCC9BB@CCA@AA>@@;9<
@806EN:00635:00196
ACGAGTGCGTTCCCCATGTCGTAGGTACTC
+
CBA@@ABCBB=@@@8AAAACBBBBAB:<<C
@806EN:00636:00197
ACGAGTGCGTTCCCCATGTCGTAGGTACTC
+
@ACCCDCB@>5999/9@@@BAA<<69A99;
@806EN:00638:00150
ACGAAGTGCGTTCCCATGTCGTAGGTACTC
+
<@?C>@A@99969919@@ACGA>=?A;9;;
@806EN:00639:00158
ACGAGTGCGTTCCCCATGTCGTAGGTACTC
+
=@@:;=BB@@8<994999;CCCBB@B<<<A
@806EN:00640:00167
TCTCTATGCGCTCCACATGTCTAAGGT
+
B:@<CCB?>>=8859999A@@996959
@806EN:00641:00162
ACAGTGCGTTCCCCATGTCGTAGGTACTC
+
BBBCCB@?@5999/999999944?B<<=C
@806EN:00642:00183
ACGAGTGCGTTCCCCATGTCGTAGGTACTC
+
@@A99<BABA=@@@8ADBCDCCBC=?ACCD
@806EN:00643:00190
ACGAGTGCGTTCCCCATGTCGTAGGTACTC
+
@>?@9<9BBCBCDG9GBAAB;;;C=;9<A9
@806EN:00645:00155
TCTCTTGCGCTCCCACATGTCTGAAGGTAC
+
4449424944444-44:8886///,/,//8
@806EN:00646:00169
ACGAGTGCGTTCCCCATGTCGTAGGTACTC
+
BBBBABBB@?=@>>4??@ABCCCD?BFBBB
@806EN:00646:00187
ACGAGTGCGTTCCCCATGTCGTAGGTACTC
+
BCC:9<CCA?7;;;4<BCCBBCBB??;;;@
@806EN:00648:00171
ACGAGTGCGTTCCCCATGTCGTAGGTACTC
+
BCB99<DECC?BBB9B:;:BB@@@?BBBBC
@806EN:00648:00181
ACGAGTGCGTTCCCCATGTCGTAGGTACTC
+
@A@@@@BBAB>CAA7B:;;@AABC@C=?>C
@806EN:00600:00213
ACGAGTGCGTTCCCCCATGTCGTAGGTACCC
+
8=?>>>>>??;>>>>/@AAAD<99@69999-
@806EN:00600:00232
ACGAGTGCGTTCCCCATGTCGTAGGTACTC
+
BA>9;;@>>@;>>@4?A@@@@@@@8;<AAA
@806EN:00604:00201
ACGAGTGCGTTC
+
94?>>>@@A@59
@806EN:00604:00241
ACGAGTGCGTTCCCCATGTCGTAGGTACTC
+
BBBBEBBBBC>BAB9B<<;CCECC?B<<<<
@806EN:00605:00216
ACGAGTCGTCCCATGCTCGTAGTACGTC
+
;;394494444-466/////////9444
@806EN:00605:00244
ACGAGTGCGTTCCCCATGTCGTAGGTACTC
+
@A>@@<<<GDBECC9CCIDC99;C8<<ACC
@806EN:00606:00239
ACGAGTGCGTCCATGCGTAGACG
+
1/./////8898=44494//,,,
@806EN:00607:00247
ACGTGTGCGTTCCCCATGTCGTAGGTACTC
+
ABBBCCCBAA>ACC:C@BBBBDBB??;<<@
@806EN:00608:00246
ACGAGTGCGTTCCCCATGTCGTAGGTACTC
+
BB@@AACCBB@CDD:CCCCFAAAC@;=?A@
@806EN:00610:00245
TGATACGTCTCCCT
+
99944449/,,,*,
@806EN:00611:00220
ACGAGGTGCGTTCCCATGTCGTAGGTACTC
+
94344249888294-4;:@>B===;@@@AD
@806EN:00613:00237
ACGAGTGCGTTCCCCATGTCGTAGGTACTC
+
>;01//6888,444,49>>@B@@@>AA<<<
@806EN:00613:00242
ACGAGTGCGTTCCCCATGTCGTAGGTACTC
+
;;?@99999A<?>@6@ECCC<;<@=@@AA@
@806EN:00614:00208
ACGAGTGCGTTCCCCATGTCGTAGGTACTC
+
?BBB@A@>>C5999-9AAACCCDD@>;<;C
@806EN:00614:00214
CGTGTCTCTTACGGCACATGGATTTTG
+
664444444899=@BA>>/-+,,--*-
@806EN:00614:00228
ACGAGTGCGTTCCCCATGTCGTAGGTACTC
+
??;BBBB@>C5999/9>@>AB@AA8;<<<9
@806EN:00614:00232
ACGAGTGCGTTCCCCATGTCGTAGGTACTC
+
BBBBCGCBCB@CCC:DDDC<<9@@68999>
@806EN:00616:00209
ACGAGTGCGTTCCCCATGTCGTAGGTACTC
+
=B@@@ABA@@=@@@6@AA;;<@@@?<<<BB
@806EN:00616:00230
ATAGTCTCCCTC
+
974444///+,,
@806EN:00616:00248
ACGAGTGCGTTCCCCATGTCGTAGGTACTC
+
??<@@@@?@?5;;;4<BABBCBBB=@AAAC
@806EN:00617:00203
ACGAGTGCGTTCCCCATGTCGTAGGTACTC
+
4;B;;9@@>?6999-9BBBCCA@@??=>?>
@806EN:00618:00214
ACGAGTGCGTTCCCCATGTCGTAGGTACTC
+
@C;@>@@@@@5999/999<ABAAC;;<ACA
@806EN:00620:00206
ACGAGTGCGTTCCCCATGTCGTAGGTACTC
+
=@?B@AACBB>BBB7BC@>@;;<C@BB;;;
@806EN:00623:00215
ACGAGTGCGTTCCCCATGTCGTAGGTACTC
+
?B>B99;@>>5999/9BBCDBABA?@A@@;
@806EN:00624:00200
CGTGTCTCTAGGCACAGGATTTTGTGTAGA
+
@>>999@A@9959999?<9999,44999=B
@806EN:00624:00230
ACGAGTGCGTTCCCCATGTCGTAGGTACTC
+
CB:<;;BAAA@BA@7D>9<;988>>:;9@>
@806EN:00625:00222
ACGAGTGCGTTCCCCATGTCGTAGGTACTC
+
BBCBBB@?>@5999/9?@@CHDDE=>>999
@806EN:00626:00229
ACGAGTGCGTTCCCCATGTCGTAGGTACTC
+
9;@:;<;@?F6999/9?@@ABBAA>@@@A@
@806EN:00627:00225
ACGAGTGCGTTCCCATGTCGTAGGTACTC
+
9?>998844=299044;;BEA@?8;;9<;
@806EN:00628:00232
ACGAGTGCGTTCCCCATGTCGTAGGTACTC
+
9;A;<<BCCD@CCC:CBCBABBBB?@:;;B
@806EN:00630:00217
ACGAGTGCGTTCCCCATGTCGTAGGTACTC
+
=@@A@AAA@?5999/9?@@@<<;9<??@>9
@806EN:00630:00219
ACGAGTGCGTTCCCCATGTCGTAGGTACTC
+
>?:<<BA@@@2444/9EB@9<48459;4=@
@806EN:00630:00237
ACGAGTGCGTTCCCCATGTCGATAGGTACTC
+
9489;A@A995999/99117-,,02*,,277
@806EN:00631:00209
ACGAGTGCGTTCCCCATGTCGTAGGTACTC
+
4;?B?@@@A@<AAA4;<CCDCBBB@;<<=<
@806EN:00633:00228
ACGAGTGCGTTCCCCATGTCGTAGGTACTC
+
:;A;;;@@@B=AAA8A@@AA;;;A>?@999
@806EN:00633:00234
ACGAGTGCGTTCCCCATGTCGTAGGT
+
A@:;;@@@8A>BBC9BDC@A<<;=94
@806EN:00633:00248
ACGAGTGCGTTCCCCATGTCGTAGGTACTC
+
9>?11////6,444,444446///,///6/
@806EN:00634:00203
ACGAGTGCGTTCCCCATGTCGTAGGTACTC
+
@A<A?AABBB=AAA6@CAABA;99699>99
@806EN:00634:00213
ACGAGTGCGTTCCCCATGTCGTAGGTACTC
+
AAB=>@@<;<BEEF:CCDBBBA==69;;;<
@806EN:00634:00221
ACGAGTGCGTTCCCCATGTCGTAGGTACTC
+
ACDBBA;;;;89@B8=><AA@9;9;>>999
@806EN:00635:00213
ACGAGTGCGTTCCCCATGTCGTAGGTACTC
+
4989988>896444,49=>@>=:;-0111/
@806EN:00635:00232
ACGAGTGCGTTCCCCATGTCGTAGGTACTC
+
ABACBBCBBA?BBB9CCBBBCCBB?BC??@
@806EN:00636:00220
ACGAGTGCGTTCCCCATGTCGTAGGTACTC
+
9<@AAAAA@@69<<49BBABB<;9;899<9
@806EN:00637:00210
ACGAGTGCGTTCCCCATGTCGTAGGTAC
+
??B?9;<A@@<@>?4@A@ACCCBB?BCB
@806EN:00637:00221
ACGAGTGCGTTCCCCATGTCGTAGGTACTC
+
BB;=BB;;9>;?>>4>@@AABAAA>?@;;9
@806EN:00637:00224
ACGAGTGCGTTCCCCATGTCGTAGGTACTC
+
>@BB<;9==A9===19:?AAC<<;8;<9<9
@806EN:00637:00226
ACGAGTGCGTTCCCCATGTCGTAGGTACTC
+
9<CDDDDCBA5999/9>?>ABCBB>BAA;<
@806EN:00639:00230
ACGAGTGCGTTCCCCATGTCGTAGGTACTC
+
@A?@@B@A>A6999/9>>?AA9;;8;A@BB
@806EN:00640:00210
ACGAGTGCGTTCCCATGCTCGTAGGTACGTC
+
49894/////,//+/8:;94494424;9994
@806EN:00640:00232
ACGAGTGCGTTCCCCATGTCGTAGGTACTC
+
==;?@@@@?>;>>@4ADCCCCDCC=@@@@>
@806EN:00640:00242
ACGAGTGCGTTCCCCATGTCGTAGGTACTC
+
A?<>>999895999,4449@A@CCACCCCC
@806EN:00641:00202
ACGAGTGCGTTCCCCATGTCGTAGGTACTC
+
A@;?BB@>>@5999-9EA>ACCDB?BB;<<
@806EN:00641:00228
ACGAGTGCGTTCCCCATGTCGTAGGTACTC
+
949:48448>;==A6ABA=9948878:444
@806EN:00641:00239
ACGAGTGCGTTCCCCATGTCGTAGGTACTC
+
ABB@@AB??C5999,9>>?DBBBC?B;<;B
@806EN:00641:00241
ACGCTCGACCATGCCCAGGTAGCAG
+
?@:99?94424:444-47,//////
@806EN:00642:00221
ACGAGTGCGTTCCCCATGTCGTAGGTACTC
+
BA>@FCB@@C5999/9>@ABBCBD@BBBB;
@806EN:00643:00204
ACGAGTGCGTTCCCCATGTCGTAGGTACTC
+
BBB@@AA>?C5999-9999CCFDD?@@@@@
@806EN:00644:00200
ACGAGTGCGTTCCCCATGTCGTAGGTACTC
+
BBBB@@@?@@5999/9AAACCCBC@A?AAB
@806EN:00644:00202
ACGAGTGCGTTCCCCATGTCGTAGGTACTC
+
/1;;;C@?@B6944/9999>BA?A>?9<<@
@806EN:00644:00225
ACGAGTGCGTTCCCCATGATCGTAGGTACTC
+
;8?AA;=?BBABHB7@@1//8////5/////
@806EN:00644:00231
ACGAGTGCGTTCCCCATGTCGTAGGTACTC
+
9<C@AABCCB@CCC9CECCCCBBB<==>>>
@806EN:00645:00236
ACGAGGTGCGTTCCCCTGTCGTAGGTACTC
+
1/.//,4449=>BDD:CBA?111/,///44
@806EN:00648:00230
ACGAGTGCGTTCCCCATGTCGTAGGTACTC
+
??7:<@AA@@8;9;4<?@@CCBBB?;<<BB
@806EN:00602:00272
ACGAGTGCGTTCCCCATGTCGTAGGTACTC
+
>@?;;99;;A=AHG9DBGCCBBA><89999
@806EN:00603:00288
ACGAGTGCGTTCCCCATGTCGTAGGTACTC
+
BCBBBB?>@>=@@@6@BCCCCCBC>BBBBC
@806EN:00604:00299
TGATACGTCTCCTTCCTTAGTTACTTCAGT
+
AA999>999995969?B;?@B?BCH@CCAA
@806EN:00605:00275
ACGAGTGCGTTCCCCATGTCGTAGGTACTC
+
49>99488=>>BCB9CBA@@AA>>=:<<@@
@806EN:00605:00291
AGCACTGTAGCTGTCACTTAGTTATTGT
+
984//8//////897///,/66,44244
@806EN:00606:00259
ACGAGTGCGTTCCCCATGTCGTAGGTACTC
+
BBBB??@@>>5999/<CBCHJCBB8:<<<@
@806EN:00608:00264
ACGAGTGCGTTCCCCATGTCGTAGGTACTC
+
>@:;;94;995999/9?<<<111<-01>CB
@806EN:00608:00285
ACGAGTGCGTTCCCCATGTCGTAGGTACTC
+
?@>CC@@>>>5999/9???B@A;;9<ABBD
@806EN:00608:00289
TCTCTATGCGCTCCACATGTCTAAGGT
+
9==@AAAAAECAA>;999>99492484
@806EN:00610:00263
CGTGTCTCTAGGCACAGGATTTTGTG
+
=@>@@AACCCCA==9@?59999-9??
@806EN:00611:00277
ACGAGTGCGTTCCCCATGTCGTAGGTACTC
+
?BB99;@@ACACHD:BBBBDCB996:A@@@
@806EN:00611:00298
ACGAGTGCGTTCCCCATGTCGTAGGTACTC
+
BAABBBBABA<>=>8@ABBCCCBB@BAAAA
@806EN:00612:00291
ACGAGTGCGTTCCCCATGTCGTAGGTACTC
+
9;B:998=::2444,4;;@?@;;9=@@BCB
@806EN:00614:00270
ACGAGTGCGTTCCCCATGTCGTAGGTACTC
+
9=ACBCA@BCBCCC:CDAACA@@@6899>>
@806EN:00616:00257
ACGAGTGCGTTCCCCATGTCGTAGGTACTC
+
@;;;@@A;A@6999,4:9944444249998
@806EN:00616:00287
ACGAGTGCGTTCCCCATGTCGTAGGTACTC
+
94?A@@AABC>BBB9ABAABAA@A7;<@@@
@806EN:00617:00282
AGAGTGCGTTCCCCATGTCGTAGGTACTC
+
BBEDBA?@@5999/9B?@CCDBB@BBBCC
@806EN:00618:00262
ACGAGGTGCGTTCCCATGTCGTA
+
1/./6589949511,///////9
@806EN:00621:00256
ACGAGTGCGTTCCCCATGTCGT
+
=@389844482444,4?@@>@@
@806EN:00622:00250
ACGAGTGCGTCCCATGCTCGTAGTA
+
8=394444444959::91/11--,,
@806EN:00622:00287
ACGAGTGCGTTCCCCATGTCGTAGGTACTC
+
9<BB<<@CCDBCCD9AACBBA@@A@;;<<9
@806EN:00624:00289
ACGAGTGCGTTCCCCATGTCGTAGGTACTC
+
=@<99;@A?A=A@>6@<<<BB@@@@;<<CA
@806EN:00624:00297
ACGAGTGCGTTCCCCATGTCGTAGGTACTC
+
@C;=@A<<<DBDGC9CDCBA9999499444
@806EN:00629:00259
ACGAGTGGTTCCCCATGTCGTAGGTACTC
+
@@@48488988==29=A<<<999<<<9AB
@806EN:00631:00268
TACTGAGCTACCACACACAGAAAGATTGGT
+
99488844448244444:9444-44:2424
@806EN:00631:00295
ACGAGTGCGTTCCCCATGTCGTAGGTACTC
+
BBABABA?=95499/<BCCDCBBC?A@@@@
@806EN:00632:00278
ACGAGTGCGTTCCCCCCCC
+
//01/444=>599994444
@806EN:00633:00253
ACGAGTGCGTTCCCCATGTCGTAGGTACTC
+
?A;?BBA>?@5999-9>>?BCCDB@BCCEC
@806EN:00633:00257
ACGAGTGCGTTCCCCATGTCGTAGGTACTC
+
9<C<;;BA@BACGG:ABAAB@@@A>?@ACA
@806EN:00633:00293
ACGAGTGCGTTCCCCATGTCGTAGGTACTC
+
BB9<<BA?@@5999/9999BCAAC9;9A@A
@806EN:00635:00275
ACGAGTGCGTTCCCATGTCTAGTCTC
+
>@@CCC98>>59914444686/.1:9
@806EN:00637:00278
ACGAGTGCGTTCCCCATGTCGTAGGTACTC
+
9<BBBBBB@A=@@@8@BAACCCCC=@AAAA
@806EN:00637:00293
ACGAGTGCGTTCCCCATGTCGTAGGTACTC
+
9<BBBBBABB=@@@8ACBCCCBBB@;;<CA
@806EN:00637:00294
ACGAGTGCGTTCCCCATGTCGTAGGTACTC
+
ABA::<CB??5999/9BBCCCCCC?B@AAB
@806EN:00641:00276
ACGAGTGCGTTCCCCATGTCGTAGGTACTC
+
9;@@@@ACCC@CCD:CAA@ABBBB@BCCC@
@806EN:00641:00294
ACGAGTGCGTTCCCCATGTCGTAGGTACTC
+
?@BB@@ACA?=@@@6@CCCCCCCB?BABBB
@806EN:00642:00262
ACGAGTGCGTTCCCCATGTCGTAGGTACTC
+
>@@BAAACCC?BAB9BCBBB?=@A6:;BBC
@806EN:00642:00277
ACGAGTGCGTTCCCCATGTCGTAGGTACTC
+
>??>;;;@ACACDD:CAAAA@@AB>@AACC
@806EN:00643:00287
ACTCGACATGCCCAGGTACAGGAGACTG
+
BA@@@<<;=?CCBBB?BBB@@=BBBABA
@806EN:00643:00289
ACGAGTGCGTTCCCCATGTCGTAGGTACTC
+
498999;??@5999/9@@@@@@>>;>>999
@806EN:00644:00251
TATCAGCCTTCCGCCATGACGAAGGTATTCC
+
44444442424889:44/////,/5///,/,
@806EN:00644:00263
ACGAGTGCGTTCCCCATGTCGTAGGTACTC
+
@A?@@C<<<D>BAB5<<BAABBA?599999
@806EN:00644:00271
ACGAGTGCGTTCCCCATGTCGTAGGTACTC
+
9<?BBBBBCC=@AA8ADCCAAABB@;<<BA
@806EN:00644:00281
ACGAGTGCGTTCCCCATGTCGTAGGTACTC
+
8>899944442444,4;9@>;948=>@AA>
@806EN:00644:00285
ACGAGTGCGTTCCCCATGTCGTAGGTACTC
+
/,7-,1;;>@?CCC9BCBAB=@>@=;<<@B
@806EN:00644:00290
ACGAGTGCGTTCCCCATGTCGTAGGTACTC
+
=BBBABCCCB@@BC:CBBABDCCC=@<<<B
@806EN:00644:00294
ACGAGTGCGTTCCCCATGTCGTAGGTACTC
+
9<;<<<BBCCACCC9BABA@9999;89999
@806EN:00646:00287
ACGAGTGCGTTCCCCATGTCGTAGGTACTC
+
=@>=;<<BA@5<<<5<BBBCC?@@<>;<<C
@806EN:00647:00289
ACGAGTGCGTTCCCCATGTCGTAGGTACTC
+
BBBB??@@>>5999/9BABBBBDC?@AAA@
@806EN:00647:00296
ACGCTCGACATGCCCAGGTACAGGAG
+
=?>@A99<A=><EGAAA?ACCCCCA<
@806EN:00648:00264
ACGAGTGCGTTCCCCATGTCGTAGGTACTC
+
49A111/6677:::5??@@ABB996;@?>>
@806EN:00649:00298
TCTCTATGCGCTCCCACATGTCTGAAGGTAC
+
1///6/446/////+//477:////,/,/67
@806EN:00601:00309
ACGAGTGCGTTCCCCATGTCGTAGGTACTC
+
9;?@@AAABECDHC9G<99>@998934444
@806EN:00601:00314
ACGAGTGCGTTCCCCATGTCGTAGGTACTC
+
:<BBCBB=>95449/;BCCCCCCB??;;;B
@806EN:00602:00308
ACGAGTGCGTTCCCCATGTCGTAGGTACTC
+
94384494498999,44444444;774444
@806EN:00602:00315
ACGAGTGCGTTCCCCATGTCGTAGGTACTC
+
99@>?@AA@>;???6@ABECAAACAAACEH
@806EN:00602:00324
ACGAGTGCGTTCCCCATGTCGTAGGTACTC
+
=@?@;;9?>>5999,9?>@BCBBB@BBCCB
@806EN:00603:00337
ACGAGTGCGTTCCCCATGTCGTAGGTACTC
+
9<CBA@@CA?5;99/9@ABBDCBB@@A@CB
@806EN:00603:00347
GAAGAAGTGCCGTT
+
2,*,,*,***),/6
@806EN:00604:00309
ACGAGTGCGTTCCCATGTCGTAGGTACTC
+
AA<@ABA@@@59909999@CBBB?BBCCC
@806EN:00605:00344
ACGAGTGCGTTCCCCATGTCGTAGGTACTC
+
9;?@@AADBDBFND9BBAAB;;;A5999<<
@806EN:00608:00302
ACGAGTGCGTTCCCCATGTCGTAGGTACTC
+
BBBBBBA@AC?BBC9CCBBC@@@A8;<<<9
@806EN:00610:00321
ACGAGTGCGTTCCCCATGTCGTAGGTACTC
+
843444498=5999,4?=?99999599>99
@806EN:00614:00316
ACGAGTGCGTTCCCCATGTCGTAGGTACTC
+
@@>??@@B@@5999/9@@AAAACC>>:<;A
@806EN:00614:00318
ACGAGTGCGTTCCCCATGTCGTAGGTACTC
+
9<FB<;<BBC@CCC9CCCCBBAA@=9;<B@
@806EN:00618:00301
ACGAGTGCGTTCCCCATGTCGTAGGTACTC
+
4;?;;;;@@A6999/9>A@;<=AA@@<<<@
@806EN:00619:00325
ACGAGTGCGTTCCCCATGTCGTAGGTACTC
+
[truncated: 765,275 more chars]
