# Supplementary material for: The Sequencing Bead Array (SBA), a Next-Generation Digital Suspension Array
Source: PLoS One. 2013 Oct 7;8(10):e76696. doi: 10.1371/journal.pone.0076696 (PMC3792038; doi:10.1371/journal.pone.0076696)
Supplement: Data S1 — Raw sequencing data files for presented experiments. The compressed file contains a table of content for all files included (0. TOC Supporting Data Files.txt) and raw sequencing data (PGM Torrent Suite run reports, FASTQ files and Sphix generated CSV files) for experiments presented in Figure 2 and Figure 3 (same data set as Figure S1). (ZIP) [file pone.0076696.s001.zip › Supporting Data Files/2. Figure 3 and S1/2.1 Figure 3 and S1 files/2.2 FASTQ/8_OM-1569_TS-342.fastq]

@CRC70:00004:00039
TACTGAGCTACACACACAGAAAGATTGGT
+
BBBBBCCCCBBB@DABBB;;909>>;?>A
@CRC70:00004:00044
CGTGTCTCTAGGCACAGGATTTTGTGTAGA
+
DBCBDCCCAAA>@==?@<9999/9AA>@<<
@CRC70:00006:00008
TCTCTATGCGCTCCACATGTCTAAGGT
+
==@@;>=CCBC@===;;<AABEE@E?9
@CRC70:00007:00029
TACTGAGCTACACACACAGAAAGATTGGT
+
ABBBBBCCBB@@AB@@?D>>><;;9?A@B
@CRC70:00008:00006
TACTGAGCTACACACACAGAAAGATTGGT
+
B>>>BBBBBBBC@A@BBB;;;7;AA@C@D
@CRC70:00009:00015
TACTGAGCTACACACACAGAAAGATTGGT
+
B???BBCBBBBBBBFD?@;;86;@@?BBC
@CRC70:00009:00036
TACTGAGCTACACACACAGAAAGATTGGT
+
A???BBCBBBBBBBCCAB9996;>>=@?B
@CRC70:00011:00012
TACTGAGCTACACAGAAAGATTGGTGC
+
B@ABBBCCBBBAA@A@==BBBBD@CCC
@CRC70:00011:00017
TACTGAGCTACACACACAGAAAGATTGGT
+
??BBBBBB@ABBCCA??@99809??>BBL
@CRC70:00011:00034
TACTGAGCTACACACACAGAAAGATTGGTG
+
@BB=<<CC@@@A@999=6///+///,.,.;
@CRC70:00012:00020
TACTGAGCTACACACACAGAAAGATTGGT
+
BB?F@CBB<<;@@A>?>>48804449@@B
@CRC70:00013:00008
TACTGAGCTACACACACAGAAAGATTGGT
+
B@AABBCCBBBBECAAAB88869??>B@C
@CRC70:00013:00016
TACTGAGCTACACACACAGAAAGATTGGT
+
B??BBBCBBBBBBCAAAB98809>A>A@C
@CRC70:00014:00009
TACTGAGCTACACACACAGAAAGATTGGT
+
A==?BBCB@BBBBBCBBA;496;@@?CBC
@CRC70:00014:00044
TCTCTATGCGCTCCACATGTCTAAGGT
+
CCBB::?CCCECB@BCDA???C==A@A
@CRC70:00015:00038
TACTGAGCTACACACACAGAAAGATTGGT
+
BCBBBBCBCCBCBBA@@B9998<<;=A@C
@CRC70:00016:00026
TACTGAGCTACACACACAGAAAGATTGGT
+
AABBBBCBBBBD@@@@?D99909>>;ABB
@CRC70:00016:00046
TACTGAGCTACACACACAGAAAGATTGGT
+
B@??BBCBBBBBAABAAA;44-9>>;@>A
@CRC70:00018:00005
TACTGAGCTACACACACAGAAAGATTGGT
+
C@A@AACCCCCDC@@?AB;;;7;@@=@>@
@CRC70:00018:00010
TACTGAGCTACACACACAGAAAGATTGGT
+
C@@;;<>>=8==A<;>@BAAB<4//,/,.
@CRC70:00019:00004
TACTGAGCTACACACACAGAAAGATTGGT
+
B:;;@ACCBBBCCA@?AB;;;9;AB=@@@
@CRC70:00020:00014
TACTGAGCTACACACACAGAAAGATTGGT
+
AABBBBBBBBBCCDAAAEBBB=BCC@C@C
@CRC70:00020:00037
CGTGTCTCTAGGCACAGGATTTTGTGTAG
+
BAAABBDDB?B@BECB@:4444,4;;BB;
@CRC70:00021:00049
TACTGAGCTACACACACAGAAAGATTGGT
+
A@ABBBBBBBBBAABCDA;;4-9=>=@@B
@CRC70:00023:00026
TACTGAGCTACACACACAGAAAGATTGGT
+
B@?ABBCBAABBBBCDCB@>><@?@>A@C
@CRC70:00025:00004
TACTGAACTACACACACAGAAAGATTGGTGC
+
B?AACCACCEBCCCCB99<DC>BCC=?<?AA
@CRC70:00025:00009
TACTGAGCTACACACACAGAAAGATTGGT
+
B???BBCBBBBBBBDCAB9998;??>BCE
@CRC70:00025:00029
TACTGAGCTACACACACAGAAAGATTGGT
+
@@ABBBBBBBBBBBAAAB@@@<@??<@@E
@CRC70:00025:00044
ACTGAGCTACACACACAGAAAGATTGGT
+
BABBBCBBB@@<<<AABABA<@@B>A@C
@CRC70:00026:00013
TACTGAGCTACACACACAGAAAGATTGGT
+
A?@?BCFA@ABDCDBBBCCCB?BAB?A?A
@CRC70:00027:00029
TACTGAGCTACACTCACAGAAAGATTGGT
+
>>>BBBBBBBBBECECBBAAA<=BB=?>@
@CRC70:00027:00032
TCTCTATGCGCTCCACATGTCGGTACTG
+
A;;<>=>DCCCBB;=9994449899449
@CRC70:00028:00012
TACTGAGCTACACACACAGAAAGATTGGT
+
B?AAABCCBDDCBC<=>CCCC>A@C=@=@
@CRC70:00028:00040
TACTGAGCTACACACACAGAAAGATTGGT
+
@???BBBBBBBBAABCBB;94-88=;@>A
@CRC70:00029:00037
TACTGAGCTACACACACAGAAAGATTGGT
+
BBABBBCBBBAA@==<111;;868=<=<;
@CRC70:00029:00039
TACTGAGCTACACACACAGAAAGATTGGT
+
??@BBBBBBBBBAAACCCCDC?BBB?B@C
@CRC70:00031:00010
TACTGAGCTACACACACAGAAAGATTGGT
+
B???DBCBBCCCCCDDACCCEABBC>A?A
@CRC70:00031:00015
TACTGAGCTACACACACAGAAAGATTGGT
+
BBDBBBBBBB@@@A<==DCCG>CAB?B?B
@CRC70:00032:00005
TACTGAGCTACACACACAGAAAGATTGGT
+
B?@?BBCBBBBBBBBCCDDBB>CBC?@>?
@CRC70:00032:00006
TGATACGTCTCCTTCCTTAGTTACTTCA
+
BBBBBBBBBBB@@@A@B@<??=>>>@AB
@CRC70:00032:00013
TACTGAGCTACACACACATGAAAGATTGGT
+
C<<<BBBBCCCCG>>==1/1::6:=@=B?A
@CRC70:00032:00029
TACTGAGCTACACACACAGAAAGATTGGT
+
B???BBBBBBBBBBCCCB??=<>=><@@C
@CRC70:00033:00015
TACTGAGCTACACACACAGAAAGATTGGT
+
B??ABBCBBBBBBBAGBCBBB?BBB@B@B
@CRC70:00034:00015
ATATCGCGAGGGTATGGAAGACTCTATA
+
AA9;:BAA@@A>ABAC9>:<CCCBB?A?
@CRC70:00034:00042
TACTGAGCTACACACACAGAAAGATTGGT
+
B@ABBBBBAABBAAACCCBBB?BBB?B@C
@CRC70:00035:00007
TACTGAGCTACACACACAGAAAGATTGGT
+
B>>?BBCBBBBBBBAA@C@@><@BB@C@C
@CRC70:00035:00043
TACTGAGCTACACACACAGAAAGATTGGT
+
B==?BBBBBBBBBBDDCDCCB>BBB?B@C
@CRC70:00036:00005
TACTGAGCTACACACACAGAAAGATTGGT
+
B9<<@AACCCCCCA@AACBBB>@>>475;
@CRC70:00036:00012
TACTGAGCTACACACAACAGAAAGATTGGT
+
484444944444/8//,///88+/,,*,*,
@CRC70:00038:00004
TACTGAGCTACACACACAGAAAGATT
+
;;;@CBBBCBBAB:::CCCCC:4--+
@CRC70:00038:00032
TACTGAGCTACACACACAGAAAGATTGGT
+
B>>>BBCBBBBB?@@BBB;;4-9==;@>A
@CRC70:00038:00041
TACTGAGCTACACACACAGAAAGATTGGT
+
BBBCBCC<;;AA<<<BBAABB:;;A>B>@
@CRC70:00039:00005
TGATACGTCTCCTTCCTTAGTTACTTCA
+
CCCB?A@AAAA?B@C@CABBB@CCB?BA
@CRC70:00039:00015
TACTGAGCTACACACACAGAAAGATTGGT
+
?===BBCB@@BBBBACBB9996;==<B@C
@CRC70:00039:00020
TACTGAGCTACACACACAGAAAGATTGGT
+
B?=?BBBBBBBBBBCCCC@>=<?=?=A@C
@CRC70:00040:00004
TACTGAGCTACACACACAGAAAGATTGGT
+
A9<<<<BHDCCCCA@@@@99919995947
@CRC70:00040:00005
TACTGAGCTACACACACAGAAAGATTGGT
+
B?@?CCCDBBBBBCBAAC;998:AA<>=@
@CRC70:00040:00038
TACTGAGCTACACACACAGAAAGATTGGT
+
B???BBCBAABCABBCCDCEB?BBB?B@B
@CRC70:00040:00044
TACTGAGCTACACACACAGAAAGATTGGT
+
BBBCBCCABBCDBBBDCCBBC>@?B?BCC
@CRC70:00042:00006
TACTGAGCTACACACACAGAAAGATTGGT
+
B?A<<<ECCCCBBB::=DBBB=@>?4:6;
@CRC70:00043:00004
TACTGAGCTACACACACAGAAAGATTGGT
+
B?@@@@BCBBBBCC<<<B@@B<AB@=@8;
@CRC70:00043:00007
TACTGAGCTACACACACAGAAAGATTGGT
+
@???BBCBBBBBBDAAAB;;86;@@>BCD
@CRC70:00043:00034
TACTGAGCTACACACACAGAAAGATTGGT
+
@@AABBCBBBBBBBCDCCDEC>CBB?A@B
@CRC70:00044:00006
TACTGAGCTACACACAGAAAGATTGGTGC
+
B@AABBCBBBBBCCBBBBB>BCC?B>BC@
@CRC70:00044:00046
TACTGAGCTACACACACAGAAAGATTGGT
+
:9<C;;<BAAAB<<=CDBBBC>AAB@B?@
@CRC70:00044:00047
TACTGAGCTACACACACAGAAAGATTGGT
+
BBBCDBDBBBBB;<DDCCDCL>AAC@CBB
@CRC70:00045:00004
TACTGAGCTACACACACAGAAAGATTGGT
+
C?A@@@BCCCCCBCAAACBBB=@A?675:
@CRC70:00045:00010
TACTGAGCTACACACACAGAAAGATTGGT
+
BA?BBBCBBBBBBBAAACBAA>@BC?B?B
@CRC70:00046:00005
TACTGAGTTACACACACAGAAAAGATTGGTGC
+
@9;;;94;:@@A<<999;4444,4;;<>400-
@CRC70:00046:00018
TACTGAGCTACACACACAGAAAGATTGGT
+
DBBCCCBB@=88;9444:==A<=?@9;6;
@CRC70:00047:00005
TGATACGTCTCCTTCCTTAGTTACTTCA
+
DCBB@@@BBBCBD@C@E?CBBCCDC@AE
@CRC70:00047:00006
ATATCGCGAGGGTATGGAAGACTCTAATA
+
CCBCA@@@999-444:2424;:66.0,..
@CRC70:00047:00007
TACTGAGCTACACACAACAGAA
+
488444444444/6//,/8600
@CRC70:00048:00006
TACTGAGCTACACACACAGAAAGATTGGT
+
B?@ACCCCCBBB@@AA@BAAA>BCH@C?A
@CRC70:00049:00005
TACTGAGCTACACACACAGAAAGATT
+
>9444444/67/1//699444-4,0*
@CRC70:00049:00007
TACTGAGCTACACACACAGAAAGATTGGT
+
B??ABBCBBBCCAABBAB;;;7;@@>B@C
@CRC70:00049:00015
TACTGAGCTACACACACAGAAAGATTGGT
+
BAAABCCBBAB@;<=AACCCHACBC?B?A
@CRC70:00049:00022
TACTGAGCTACACACACAGAAAGATTGGT
+
AA?BBBCBBBBBAAABBCBCC>@@B>A=@
@CRC70:00049:00032
TACTGAGCTACACACACAGAAAGATTGGT
+
@@ABBBBBBCBD@AABAB@@@<@B@?BBB
@CRC70:00049:00034
ACGCTCGACATGTACAGGAG
+
?@:<;CDCA@ABBBBCB???
@CRC70:00049:00039
ATCAGACACGGACACAGCAGAACACAC
+
BBBB@AAABB?BBCCBBCBBBBCCBBC
@CRC70:00011:00079
ATATCGCGAGGTATGGAAGACTCATATAGA
+
CC;;9>9996,////,/,//6884......
@CRC70:00012:00063
TACTGAGCTACACACACAGAAAGATTGGT
+
B??=BBBBBABBBCCC@?@BB=BBB?B@C
@CRC70:00013:00056
TACTGAGCTACACACACAGAAAGAATTGGT
+
B@ABBBBBAACCBCBBBC@<<611-1-1;>
@CRC70:00016:00061
TACTGAGCTACACACACAGAAAGATTGGT
+
@@BCCCCBBBBCCCCCBB<<<9;AA@C@C
@CRC70:00016:00073
TACTGAGCTACACACACAGAAAGATTGGT
+
B@AABBBBBBBBBCCBBB;;97;@@=@ED
@CRC70:00016:00090
TAGTATCAGCCTCGCCATGACGAAGGTATTCC
+
B@BA?ACCCCA??@B?AA@=B;;7=@99;>A<
@CRC70:00017:00092
TACTGAGCTACACACACAGAAAGATTGGT
+
AABABBCEBBBBBB@?@>999148427@B
@CRC70:00018:00085
TACTGAGCTACACACACAGAAAGATTGGT
+
B?==ABBBA@BBBBCDCC??@>@BB@B>?
@CRC70:00018:00086
TACTGAGCTACACACACAGAAAGATTGGT
+
CBBBBBBC@@@@@>@??9844-4;?<??A
@CRC70:00018:00095
TACTGAGCTACACACACAGAAAGATTGGT
+
B???BBBB??BBBAACDCBBB?BBBAB>?
@CRC70:00020:00088
TACTGAGCTACACACACAGAAAGATTGGT
+
@???BBCBBBBBAABBBC@@@<@@@>B@C
@CRC70:00021:00074
TACTGAGCTACACACACAGAAAGATTGGT
+
BBBBBBCBBBBD@@@=>@99919>>=@@C
@CRC70:00022:00066
TACTGAGCTACACACACAGAAAGATTGGT
+
B>>ABBBBBBBCCD@A@B;;87;@@=AAC
@CRC70:00022:00073
TACTGAGCTACACACACAGAAAGATTGGT
+
BBCCCCCBBBCCCCAAACB@@>ACC@C@C
@CRC70:00025:00067
TACTGAGCTACACACACAGAAAGATTGGT
+
CBBABBBBBABBAAAAAC@@@<@@@=ABC
@CRC70:00027:00089
TACTGAGCTACACACACAGAAAGATTGGT
+
B=??BBBAAABBA=BCBC9996;?=;@@B
@CRC70:00029:00052
TACTGAGCTACACACACAGAAAGATTGGTG
+
A@?ABBCBAABBBCBCCCCBB>BBB?A@CB
@CRC70:00030:00084
GTACTGAGGCTACACACACAGAAAGATTGGT
+
949/111/,/;;?BCCB@B=444-;@@=B?B
@CRC70:00034:00081
TACTGAGCTACACACACAGAAAGATTGGT
+
@@AABBCBBBBCBB@DACBBB=BAA>A@C
@CRC70:00035:00057
TACTGAGCTACACACACAGAAAGATTGGT
+
???BBBCBABBDBBCEBCBBC;;:?>B@B
@CRC70:00035:00077
TACTGAGCTACACACACAGAAGATTGGT
+
>>>ABBCA@@BBABACCBBB?BBB=?<9
@CRC70:00037:00091
TACTGAGCTACACACACAGAAAGATTGGT
+
@?ADBBCCBBBC;;<AABBCC>A@C?B>A
@CRC70:00038:00051
TACTGAGCTACACACACAGAAAGATTGGT
+
B@BACBBBBBCC@AAA@>999199?5858
@CRC70:00040:00062
TACTGAGCTACACACACAGAAAGATTGGT
+
@?BACECBBBBC@?ACCA@@A9=>>4958
@CRC70:00043:00090
TACTGAGCTACACACACAGAAAGATTGGT
+
::<CCCCCBBBCA@AEBECCCABBBBC@C
@CRC70:00044:00053
TACTGAGCTACACACACAGAAAGATTGGT
+
BBBBBCCABBBCCDCBBBAA>0899;>48
@CRC70:00046:00069
TACTGAGCTACACACACAGAAAGATTGGT
+
B???BCCBBBBBAAADCCBBB=BBB?A@C
@CRC70:00046:00095
TACTGAGCTACACACACAGAAAGATTGGT
+
B?=?ABCBBBBBBBCCCCAA==?>>=@?C
@CRC70:00048:00057
TACTGAGCTACACACACAGAAAGATTGGT
+
?>>>ABBBBBBBABBDCC??><???>B@C
@CRC70:00048:00059
AGCACTGTAGCTGTCACTAGTTACTTGT
+
CCCCBBCC?AACCA@A@BBBB?AAA8;=
@CRC70:00004:00125
TACTGAGCTACACACACAGAAAGATTGGT
+
B???BBCBBBBBAACCCCCCC@BBB?B@B
@CRC70:00004:00149
CGTGTCTCTAGGCACAGGATTTTTTTTTTTTTTTTTTTGTGTAG
+
BBBBCCCCECC??==;=:1111111111111111///"///77:
@CRC70:00006:00112
TACTGAGCTACACACACAGAAAGATTGGT
+
BBBBBBCBCB@@ACAAACEDDACCC=@=?
@CRC70:00006:00116
TACTGAGCTACACACACAGAAAGATTGGT
+
CABBBBBBBBAA@?AA@B@AA<ACC@D@C
@CRC70:00011:00142
TACTGAGCTACACACACAAAGAATG
+
B===BBBBBBBD>9>@111-1700,
@CRC70:00011:00148
TACTGAGCTACACACACAGAAAGATTGGT
+
B??=BBBBBBBBBBCDCD@@@>@BB?C@C
@CRC70:00015:00104
TACTGAGCTACACACACAGAAAGATTGGT
+
BAAABBBBBBBBECBAAB@@@<@CC@C@C
@CRC70:00016:00146
TACTGAGCTACACACACAGAAAGATTGGT
+
B???BBCBBBBBCBBABC@@@<@BB@C@C
@CRC70:00019:00134
TACTGAGCTACACACACAGAAAGATTGGT
+
??@BBDCCBBBB;;<@@@99999ABCB@B
@CRC70:00023:00115
ACGAGTGCGTTCCCCATGTCGTAGGTACTC
+
BBBBBBBBB=6944-9999>A999>;<<=E
@CRC70:00025:00130
TACTGAGCTACACACACAGAAAGATTGGT
+
B@AABBCBBBBBBBCDCC@@><@BB?B@C
@CRC70:00027:00126
TACTGAGCTACACACACAGAAAGATTGGT
+
B??=BBBB@@@@BBCDCC9996:==<@?B
@CRC70:00027:00134
TACTGAGCTACACACACAGAAAGATTGG
+
B???BBCBBBBBAABDBC9998:???B@
@CRC70:00028:00100
TACTGAGCTACACACACAGAAAGATTGGT
+
@===ABBBAABBBBCDCC?>=:===;@?B
@CRC70:00031:00126
TACTGAGCTACACACACAGAAAGATTGGT
+
B???BBBBBBBBBCCDCCAAA=BBB@B@B
@CRC70:00032:00122
ATCAGACACGGACACAGCAGAACACAC
+
B>>BBBB>9;:;?@@<<<@?@=;;;AB
@CRC70:00032:00133
TACTGAGCTACACACACAGAAAGATTGGT
+
B?@BBBBBBBBBBBCDBDCBB?BCC@B@B
@CRC70:00035:00117
TAGTATCAGCCTCGCCATGACGAAGGTATTCC
+
BBBBAAC@AA@?A@A=@CBBC:::=@@@@=@5
@CRC70:00036:00116
TACTGAGCTACACACACAGAAAGATTGGT
+
A??BBBCBBBBBCDCDCDCBB>BBBBB@C
@CRC70:00036:00137
ATATCGCGAGGGTATGGAAGACTCTATAGA
+
BCBB?=>>911,111<-1-/;7<6733111
@CRC70:00036:00143
TACTGAGCTACACACACAGAAAGATTGGT
+
A@??BBCBBBBBAABDBDCCC@CCC?B@C
@CRC70:00037:00138
TACTGAGCTACACACACAGAAAGATTGGT
+
B?@@BBCBBBBBBBBBBCCDC>AAB@B>A
@CRC70:00038:00100
TACTGAGCTAACACACAGAAAGATTGGTGC
+
B?>>BCFCBB9:;CCCCDCE?AAC?B?ABC
@CRC70:00039:00144
ATCAGACACGGACACAGCAGAACACAC
+
B?>BBBBBBB?BCCDAA?BCB@BBBBB
@CRC70:00041:00110
TACTGAGCTACACACACAGAAAGATTGGT
+
AABBBBCA@ABBBDCDCAAAB<??B@C@C
@CRC70:00041:00145
ATATCGCGAGGGTATGGAAGACTCTATA
+
CBBBA=9=9::79@?A>D@FCCCCAABA
@CRC70:00042:00123
TACTGAGCTACACACACAGAAAGATTGGT
+
B???BBBAAA@@ABBCBB>>=:===;@@C
@CRC70:00043:00148
TACTGAGCTACACACACAGAAAGATTGGT
+
???ABBBBBBBBABBDCC?>=:===<@@C
@CRC70:00045:00107
TACTGAGCTAACACACAGAAAGATTGGTGC
+
A?B@CBCA@AADDBBBAAAB099=5969@?
@CRC70:00045:00119
TACTGAGCTACACACACAGAAAGATTGGT
+
B@AABBCBAABBBCCCCCBBC>?@B@B@C
@CRC70:00045:00148
ACGAGTGCGTTCCCCATGTCGTAGGTACTC
+
@BDCB@>8996111*///,,,,//5.///9
@CRC70:00045:00149
TACTGAGCTACACACACAGAAAGATTG
+
AABBBBCCBBBBCBCCCA@@C<@=B6:
@CRC70:00047:00101
TACTGAGCTACACACACAGAAAGATTGGT
+
BBBBBBBBBBBBABBCCEBBB>??B?BBC
@CRC70:00047:00130
TACTGAGCTACACACACAGAAAGATTGGT
+
B?AABBBBBBBBBCCCBBAAC>??B>A>C
@CRC70:00049:00130
TACTGAGCTACACACACAGAAAGATTGGT
+
B???BBBBBBBBBCCCCBAA@=@AA?A@C
@CRC70:00004:00182
TACTTTTTTTTTTTTTTTTTTTGAGCTACACACACAGAAAGAT
+
948889999999844444444"4;4449>>=AADCCAAA0;91
@CRC70:00005:00157
TACTGAGCTACACACACAGAAAAATTGGTGC
+
@===AABABBBB??ABBB@@@@@0@=@=@CC
@CRC70:00011:00166
TAGTATCAGCCTCGCCTGACGAAGGTATTCC
+
D@@@CCCCCC@BBBB@C;9;@@=@?;<=@B?
@CRC70:00013:00187
GTACTGAGGCTACACACACAGAAAGATTGGT
+
7444>99424@@BCBBBCDDBB@=?999<CE
@CRC70:00014:00182
TACTGAGCTACACACACAGAAAGATTGGT
+
@===AABBBBBBAABCBC@@@<@BB>B@C
@CRC70:00018:00193
TACTGAGCTACACACACAGAAAGATTGGT
+
B??=BBCBBBBBAA@AAC@@@>ACC@C@C
@CRC70:00019:00164
TACTGAGCTACACACACAGAAAGATTGGT
+
B???BBBBBBBBBBCCCC@@@>@BB?B@E
@CRC70:00021:00150
TACTGAGCTACCACACACAGAAAGATTGT
+
:==;9@B994484444444444-4/8,..
@CRC70:00023:00178
TGATACGTCTCCTTCCTTAGTTACTTCA
+
BBB???BCCBB>B?BAD@BBB@BCC@BC
@CRC70:00023:00197
TACTGAGCTACACACACAGAAAGATTGGT
+
BAAABCCBAABBAABCCCA@@<@BB?B@C
@CRC70:00024:00151
TACTGAGCTACACACACAGAAAAATTGGTGC
+
<<<CEBDABBCCCD==1D>>>></>-1,1=;
@CRC70:00026:00172
TAGTATCAGCCTCGCCATGACGAAGGTATTCC
+
A@A@@@B@A@@BAAABDBBBB<<8<<999<A:
@CRC70:00026:00196
TCTCTATGCGCTCCACATGTCATAAGGT
+
@<<<=<>CBBBBC=@@@<;6////,/,/
@CRC70:00030:00184
TACTGAGCTACACACACAGAAAGATTGG
+
B==?BBB?=?BBBBBCCCDBB?BBB?BC
@CRC70:00032:00194
ATCAGACACGGACACAGCAGAACACAC
+
BBBAABABBB@CBDBAABCBB@CCBBC
@CRC70:00035:00183
TAGTATCAGCCTCGCCATGACGAAGGTATTCC
+
BBBBBBBBCB@??@B?BCCBB??=C?@>?=@;
@CRC70:00036:00170
TACTGACCTACACACACAGAAAGATTGGTGC
+
>>ABBBB@BBBCBBBBA?977,8>?>BABBC
@CRC70:00037:00172
TACTGAGCTACACACACAGAAAGATTGGT
+
@==?BBBA>>BBBBCCBBCBC>BBB@B@B
@CRC70:00038:00199
TGATACGTCTCCTTCCTTAGTTACTTCAGT
+
BBC??@CCB?C?B>A>B8;<C9<<;89944
@CRC70:00039:00152
TACTGAGCTACACACACAGAAAGATTGGT
+
BBBBBBB@?BBBCBCCCCBB?=@AB?BBC
@CRC70:00041:00150
TACTGAGCTACACACACAGAAAGATTGGT
+
??@BBBB@??ABBCCDBBBBA<>?A?A@C
@CRC70:00041:00157
TACTGAGCTACACACACAGAAAGATTGGTG
+
BBBBCCCCB@?ACAAA<;;BB?A<<;<ACB
@CRC70:00041:00195
TACTGAGCTACACACACAGAAAGATTGGT
+
@===AAB@@@AA@@BCDC??>:===;@@C
@CRC70:00042:00182
TACTGAGCTACACACACAGAAAGATTGGT
+
????BBB@??AABBBCCCBAA=AAB?B@B
@CRC70:00044:00167
TACTGAGCTACACACACAGAAAGATTGGT
+
@?@@ABB@??BBBBCDCB>>=<>?A?B@C
@CRC70:00045:00167
TACTGAGCTACACACACAGAAAGATTGGT
+
?=??BCBA>@BBCBCCCDBBB=EBB@BA?
@CRC70:00048:00186
TACTGAGCTACACACACAGAAAGATTGGT
+
>==?BBB>>>AABBBCCDAA@=A@ADB@C
@CRC70:00049:00173
TACTGAGCTACA
+
4444999A?;;8
@CRC70:00004:00208
TACTGAGCTACACACACAGAAAGATTGGT
+
BAA?BBCBCBCCAAADHCECCACBB?B@C
@CRC70:00004:00223
TGATACGTCTCCTTTCCTTTTAGTTACTTCA
+
AAEBBAA8499594-42///*//,*,,,*/8
@CRC70:00004:00228
TACTGAGCTACACACACAGAAAGATTGGT
+
C@AABBBBA@@A<<;A@CCCB?BCC?BAB
@CRC70:00004:00230
TACTGAGCTACACACACAGAAAGATTGGT
+
B===BBCBBBBB<<<A@A>CC@BBB@C?B
@CRC70:00004:00233
TACTGAGCTACACACACAGAAAGATTGGT
+
B???BBCDBBBB<><A@DDCEABBB@B@D
@CRC70:00006:00232
CGTGTCTCTAGGCACAGGATTTTGTGTAG
+
BCDCDDDE=<<><<<>>>9999/9BA<==
@CRC70:00013:00233
TACTGAGCTACACACACAGAAAGATTGG
+
B@>>AABBBBBBAAACCC@@=<@??=@?
@CRC70:00016:00247
TACTGAGCTACACACACAGAAAGATTGGT
+
C@B?BBCBBBBB;<=AADBBBBBBB?B@C
@CRC70:00018:00205
TACTGAGCTACACACACAGAAGATTGGT
+
B???BBCBBBBBBBBCCCCC@BCB@C@C
@CRC70:00020:00248
TACTGAGCTACACACACAGAAAGATTGGT
+
CABBCBCBCBEB:;<AAB<<<8;@@=A@D
@CRC70:00025:00228
TACTGAGCTACACACACAGAAAGATTGGT
+
B???BBCA@@BDBC::<C@A@>ABB@C@C
@CRC70:00026:00239
TACTGAGCTACACACACAGAAAGATTGGT
+
B?=?BBCBBBBBCCBBAAABB>BCC@B@C
@CRC70:00028:00229
TACTGAGCTACACACACAGAAAGATTGGT
+
@===AAB@@@AAABBDBC9996:==<A@B
@CRC70:00031:00247
TATTGAGCTACACACACAGAAAGATTGGT
+
BBBDAAIBBBDCCCA@AECCB?BBB@FAC
@CRC70:00037:00202
TACTGAGCTACACACACAGAAAGATTGGT
+
?>>ABBB@??AAAACCCC999-4442:?A
@CRC70:00037:00247
TACTGAGCTACCACACACAGAAAGATTGTGC
+
<<<;9@@994424444444444-468,/.,,
@CRC70:00038:00206
TACTGAGCTACACACACAGAAAGATTGGT
+
444;;4;<B@@@B;;<BA>@A<;;;?BBB
@CRC70:00039:00202
TACTGAGCTACACACACAGAAAGATTGGT
+
A@BBBCCB??AABBBCCCBAA=ABB@B@?
@CRC70:00040:00232
TACTGAGCTACCACACAGAAAGATTGGTGC
+
B???BBC@??B@BBEBDAAA<?@@>B?BCA
@CRC70:00041:00212
TACTGAGCTACACACACAGAAAGATTGGT
+
BBBECDCB?ABCCBBDCBABB<>?B>B?B
@CRC70:00042:00211
TACTGAGCTACACACACAGAAAGATTGGT
+
B@ABBBBB@@AAABBCCB?>=:>??>A@C
@CRC70:00042:00230
TACTGAGCTACACACACAGAAAGATTGG
+
ABBCCCCCBBBBC?@AD;:885/**)((
@CRC70:00042:00248
TACTGAGCTACACACACAGAAAGATTGGT
+
@AACCCCCBBCCCBBEDEBBB=BBA?C@@
@CRC70:00044:00231
TACTGAGCTACACACACAGAAAGATTGGT
+
???BBBC?=?B@BBCDCB99969??>B@C
@CRC70:00044:00237
AGCACTGTAGCTGTCACTAGTTACTTGT
+
@ADCBBBCBCDBBB?ABBACC@CBB?BB
@CRC70:00047:00236
TACTGAGCTACACACACAGAAAGATTGGT
+
B@BCCBCBBBBBBBCCCB???<>BB@B@B
@CRC70:00048:00230
TACTGAGCTACACACACAGAAAGATTGGT
+
;;4;>>=;;9?@999444999-4442473
@CRC70:00004:00291
ATATCGCGAGGGTATGGAAGACTCTAT
+
BB??=99999919@B@?C@CCCCDDAB
@CRC70:00004:00297
TACTGAGCTACACACACA
+
BBBBBCB?::999;:AAC
@CRC70:00009:00259
TACTGAGCTACACACACAGAAAGATTGGT
+
BAA?BCBBBBDCAAAEBCCFD@AAA@B?B
@CRC70:00012:00296
TACTGAGCTACACACACAGAAAGATT
+
BBBABDCBA@@BAAABECCCCACDC@
@CRC70:00016:00273
TACTGAGCTACACACACAGAAAGATAGT
+
BAAABBBBBBBBAAACCB@?><@???@@
@CRC70:00018:00274
TACTGAGCTACACACACAGAAAGATTGGT
+
CBBBCCCDCCBB;;<A?@9<<8;BB@C@D
@CRC70:00023:00254
TACTGAGCTACACACACAGAAAGATTGGTGCT
+
AA?BBBCBBBBBAA@AAC@@@<@@@=@>A>==
@CRC70:00023:00299
TACTGAGCTACACACACAGAAAGATTGG
+
B???BBBBCBBBA@AA@C@@@>ACC@C@
@CRC70:00027:00278
TACTGAGCTACACACACAGAAAGATTGGT
+
A@A@BBC@AABBBB<<<B@@@<@CC@C@C
@CRC70:00027:00284
TACTGAGCTACACACACAGAAAGATTGGT
+
B?A@CDCBBBCBAABBBCCCC>BBC@C@B
@CRC70:00029:00264
TACTGAGCTACACACACAGAAAGATTGGTGC
+
B@?ABBB?==BBBBACBC;;96:@@>A?A?=
@CRC70:00030:00253
TACTGAGCTACACACACAGAAAGATTGGTGCTGC
+
B???BBC???BBBCABBC@@><@B?>A?A?<:::
@CRC70:00033:00281
ACGCTCGACATGCCCAGGTACAGGAG
+
BB???BDEDBBBBC>??=?ACCD@CB
@CRC70:00034:00260
TACTGAGCTACACACACAGAAAGATTGGTGCTG
+
BABBBBCBBABCEBABBC@@=<@BB?B@B?>=>
@CRC70:00036:00262
TACTGAGCTACACACACAGAAAGATTGGTGCTGCGAT
+
A?ACCGCD<=DGCDAA?A99919>>;>>?88/0****
@CRC70:00036:00276
TACTGAGCTACACACACAGAAAGATTGGTGC
+
B@??BBBB?BBBBBBDCC?>=:@==<@?A?>
@CRC70:00037:00282
TACTGAGCTACACACACAGAAAGATTGGT
+
BBBCBBCA@@BBBCCBBC;;98;BB?B@C
@CRC70:00038:00274
TACTGAGCTACACACACAGAAAGATTGGTGC
+
B>>>BBBA>>ABBABCCD@??<???>??@?>
@CRC70:00040:00269
ATCAACACGACACAGCAGAACACACAG
+
C;;9;;;11/8:89;11//:11/66.3
@CRC70:00042:00291
TACTGAGCTACACACACAGAAAGATTGGT
+
B?BBBBEBCBBBBBBDCCCCC<ABA@C@C
@CRC70:00046:00252
TACTGAGCTACACACACAGAAAGATGGTGCTGC
+
<;=BBBC@=<BDCAAACCDCC=BBCC@CB@;:8
@CRC70:00006:00320
TACTGAGCTACACACAC
+
CA?=AABBB@??ABCCD
@CRC70:00013:00321
TACTGAGCTACACACACA
+
C?A@BBCDBBBBAAACBC
@CRC70:00021:00342
TACTGAGCTACA
+
A>>ABBCBABBB
@CRC70:00047:00347
TAGTATCAGCCTC
+
BBBBB@A<<<@>>
@CRC70:00042:00528
TACTGAGCTACACACACAGA
+
A?ABCCCBBBBBBBBB>999
@CRC70:00012:00718
GGTAAGTTTTTTTTTTTTTTTAAATTT
+
85/1,//6666666666666"//+///
@CRC70:00013:00725
GTTTTTTTTTTTTACTTTTTTTTTTTTGAGCT
+
24::::=====?"BBABAAA;;AACB"99:<:
@CRC70:00013:00726
TTTTTTACTTTTTTTTTTTTTTGAG
+
AA@BB-CDCBBBCC@@@CCGD"<9;
@CRC70:00035:00756
TACTGAGCTACA
+
BA??BABBAAAA
@CRC70:00050:00005
TACTGAGCTACACACACAGAAAGATTGGT
+
@;;<;<BC484;11//887;;59>>5843
@CRC70:00051:00004
TACTGAGCTACACACACAGAAAGATTGGT
+
B?AABBCBBBBBBBCDAA944-9>>>B@B
@CRC70:00051:00009
ATCAGACACGGACACAGCAGAACACAC
+
BAAB@?@DDC@EBAA@BBDCC@CBBBC
@CRC70:00051:00012
TACTGAGCTACACACACAGAAAAATTGGTGC
+
DAAACCCDCBCB;;99@@99999-9;>;@AA
@CRC70:00051:00048
AGCACTGTAGCTGTCACTAGTTACTTGT
+
;@AABCCD>=@@;<--,,,,/,4;@<B?
@CRC70:00052:00004
TACTGAGCTACACACACAGAAAGATTGGT
+
@@@@B@A@A@@BBA@?@A99919@@?C@@
@CRC70:00052:00006
TACTGAGCTAACACACAGAAAGATTGGTGC
+
@:;<@?BAAA>A@@;<<BBC?BBB=B=@A;
@CRC70:00052:00038
TACTGAGCTACACACACAGAAAGATTGGT
+
A@ACAAAC;99@999949=>@<?CD@C@B
@CRC70:00053:00005
TACTGAGCTACACACACAGAAAGATTGGT
+
B@BFBBJCBBBCC:<<BB;;;9;AB?B?B
@CRC70:00053:00015
TACTGAGCTAACACAGAAAGATTGGTGC
+
@?ABCCCC@@=@@@9<>C>CCC:<:<A@
@CRC70:00054:00008
TACTGAGCTACACACACAGAAAGATTGGT
+
AABBBDCDBBBCC;<<BBCCC@CCC?BBB
@CRC70:00054:00042
TACTGAGCTACACACACAGAAAGATTGGT
+
@@ABBBDCCBBCB<<<BAABB>BBB?BDC
@CRC70:00055:00004
TACTGAGCTACACACACAGAAAGATTGGT
+
>999@AA@@=>==99999>>>:>11,0,.
@CRC70:00055:00007
TACTGAGCTACACACACAGAAAGATTGGT
+
B?AACEDCCBBBC:<;BB;;;7;AB=B@C
@CRC70:00055:00049
ATCAGACACGGACACAGCAGAACACAC
+
BBDA?>@CCC?BBA@@ABCCC@CCBAB
@CRC70:00056:00004
TACTGAGCTACACACACAGAAAGAT
+
;:<<CCCBB==///1111<<<8>--
@CRC70:00056:00024
TACTGAGCTACACACACAGAAAGATTGGT
+
C???BBBB@CCCC:::BB@@@<@BC@C@B
@CRC70:00056:00036
TACTGAGCTACACACACAGAAAGATTGGT
+
A???BBBCBBBCC:::C@@=@<@B??B@C
@CRC70:00056:00038
TACTGAGCTACACACACAGAAAGATTGGT
+
BABBBBCCBBCCB:<:BAA?B=BBC@C@B
@CRC70:00056:00042
AGCACTGTAGCTGTCACTAGTTACTTGT
+
AACC@@ABAACCCDBBBBFA?B?A?<BB
@CRC70:00057:00009
TACTGAGCTACACACACAGAAAGATTGGT
+
B??=BBBB@BBBBABGAABBB=BCC@C?B
@CRC70:00057:00021
TACTGAGCTACACACACAGAAAGATTGGT
+
AAACBBAB<;<BB<<<AA<9919>>=B@C
@CRC70:00058:00041
TACTGAGCTACACACACAGAAAGATTGGTGC
+
A@ACBBBH=;;A@<99>?99919996;?B>@
@CRC70:00059:00027
TACTGAGCTACACACACAGAAAGATTGGT
+
@?ABBBBB?AABBABA@@9996;@=>B@C
@CRC70:00059:00029
TACTGAGCTACACACACAGAAAGATTGGT
+
CBBBBDCDA@ABA<<<@@99919>>=@AC
@CRC70:00059:00045
TACTGAGCTACACACACAGAAAGATTGGT
+
AABBBBCCBBBCC;;;CCB@B>BBB?B@C
@CRC70:00061:00005
TACTGAGCTACACACACAGAAAGATTGGT
+
B9;9>>@>999444444449954494923
@CRC70:00061:00035
TACTGAGCTACACACACAGAAAGATTGGT
+
A?ACDCCDA@ABB<<<>>>>@<@A@>C@C
@CRC70:00061:00040
CGTGTCTCTAGGCACAGATTTGATGTAGA
+
444444994442444444::6444999==
@CRC70:00062:00009
TACTGAGCTACACACACAGAAAGATT
+
B?A@C@A@B?@@@;<<BBBCC>C=>;
@CRC70:00062:00024
TACTGAGCTACACAGCACAGAAAGATTGGT
+
99448948498661/////68;:?=@9<73
@CRC70:00062:00031
TACTGAGCTACACACACAGAAAGATTGGT
+
@@AABBCB@AABCAAAB@9996;??<@BC
@CRC70:00063:00004
TACTGAGCTACACACACAGAAAGATTGGT
+
@;;;AABBB?B=C;<=BCCBB<@884748
@CRC70:00063:00022
TACTGAGCTACACACACAGAAAGATTGGT
+
AABBBBCCABBCCABBCCCBC?BCC@B@C
@CRC70:00063:00036
AGCACTGTAGCTGTCACTAGTTACTTGT
+
ABBBCCCA@ACCCCBABBCEB@DAA?EB
@CRC70:00064:00006
CGTGTCTCTAGGCACAGGATTTGATGTAG
+
48>944449942477//,/885//////4
@CRC70:00064:00013
TACTGAGCTACACACACAGAAAGATTGGT
+
?===BBBA@@BBBBCCBB99969==<@@C
@CRC70:00064:00016
TACTGAGCTACACACACAGAAAGATTGGT
+
A@BBBBCB?BBBBBDCAB9996;B??B@C
@CRC70:00064:00032
TACTGAGCTACACACACAGAAAGATTGGT
+
<;<BAAACCBCCB<<==<BBC>BAA6968
@CRC70:00064:00039
TACTGAGCTACACACACAGAAAGATTGGT
+
A@AABBCCBABCCD@?>>9996;BB?C@C
@CRC70:00064:00041
TACTGAGCTACACACACAGAAAGATTGGT
+
AABBBCDCBBBECBBAB@;996;@@>A@C
@CRC70:00065:00014
TACTGAGCTACACACATAGAAAGATTGGT
+
AABBBBCBAB@@ABBA@@9990<A>@CAC
@CRC70:00065:00015
TACTGAGCTACACACACAGAAAGATTGGT
+
A>>ABBBBBBBBBABAAA9446;@@<B@C
@CRC70:00065:00027
TACTGAGCTACACACCAGAAAGATTGGTGC
+
???BBBBB?ABDCDB@CDDD@CCC>@>@BB
@CRC70:00066:00004
TACTGAGCTACACACACAGAAAGATTGGT
+
<:<ACBA@@?@=@@@??@<9919995948
@CRC70:00066:00013
TAGTATCAGCCTCGCCATGACGAAGGTATTCC
+
BBB??ACBAB@=>:;;<CBAB:;8<@;9<AB=
@CRC70:00066:00020
TACTGAGCTACACACACAGAAAGATTGGT
+
???BBBCB@AAAABCC@B9996;@@=B@C
@CRC70:00067:00014
TACTGAGCTACACACACAGAAAGATTGGT
+
B==?ABBB@BBBBBCD@A994-9>><@@C
@CRC70:00067:00028
TACTGAGCTACACACACAGAAAGATTG
+
44484444444//-,,,,002066823
@CRC70:00067:00042
TACTGAGCTACACACACAGAAAGATTGGT
+
???BBBBB?B??BBCB@@944-9==;??B
@CRC70:00068:00006
TACTGAGCTACACACACAGAAAGATTGGT
+
BABBBBC@@@B@B=;;9A>?>:>>>5958
@CRC70:00069:00011
TACTGAGCTACACACACAGAAAGATTGGT
+
@@ACCCDABBBBAABBBCBBB=BCB>?>@
@CRC70:00069:00015
TACTGAGCTACACACACAGAAAGATTGGT
+
A??BBBCBBBBBBBCCCB9996;??>B@C
@CRC70:00069:00021
TACTGAGCTACACACACAGAAAGATTGGT
+
@@ABBBBBBBBBBBCCCB9998;??>B@C
@CRC70:00070:00017
TACTGAGCTACACACACAGAAAGATTGGT
+
@???BBCBBBBBBBCCBB9996:===A@D
@CRC70:00070:00021
TACTGAGCTACACACACAGAAAGATTGGT
+
A??BBBBBBBBBBBCCCC>==:?==<@AD
@CRC70:00070:00045
TACTGAGCTACACACACAGAAAGATTGGT
+
@@ABBCDCBBECCBBAAA===:@BB?B@C
@CRC70:00071:00022
TACTGAGCTACACACACAGAAAGATGT
+
::<CCBCCBABBBBBBCCBBB=B@BAB
@CRC70:00072:00013
TACTGAGCTACACACACAGAAAGATTGGT
+
BB@BCBB?@@>>@@<<9B?@@<@AA>A?B
@CRC70:00072:00026
TACTGAGCTACACACACAGAAAGATTGGT
+
@@>BBBCB?BBDCBBCCB>==:@??>B@C
@CRC70:00073:00016
TACTGAGCTACACACACAGAAAGATG
+
:;;?A<4;88999444444/7,1-**
@CRC70:00073:00045
TACTGAGCTACACACACAGAAAGATTGGT
+
@@?BABBCBBBBBAA@AA@=@<@@@?B@C
@CRC70:00074:00026
ATCAGACACGGACACAGCAGAACACAC
+
B;<;@@;111,/6<?444449999;:=
@CRC70:00074:00030
TACTGAGCTACACACACAGAAAGATTGGT
+
AAABBBCBBBBDCAAACCCBB?CBC@B@C
@CRC70:00075:00029
TACTGAGCTACACACACAGAAAGATTGGT
+
;;;@>>91/////44444;;@699:;=73
@CRC70:00075:00031
TACTGAGCTACACACACAGAAAGATTGGT
+
@@ACCCCCBBBCCAAABBCCC=BBC@C@C
@CRC70:00076:00018
TACTGAGCTACACACACAGAAAGATTGGT
+
???BBBC?AABBBBCCBB@@><@BA@B@B
@CRC70:00076:00031
TACTGAGCTACACACACAGAAAGATTGGT
+
AA??BBBBBBBBBBCCBB>==:>??>A@C
@CRC70:00077:00038
CGTGTCTCTAGGCACAGGATTTGTGTAG
+
CEDCCCCCA@@?C1111,111,/:/,,7
@CRC70:00078:00010
TACTGAGCTACACACACAGAAAGATTGGT
+
A@?ABBC??ABCAABBBC@@@>ACCAC@B
@CRC70:00078:00012
TACTGAGCTACACACACAGAAAGAATGGTG
+
A@?ABBCB@@BBBBCCCD@>?<@@>AB@BB
@CRC70:00078:00025
TACTGAGCTACACACACAGAAAGATTGGT
+
;9<CBBBA@@;;=AAB@CABB<@@B?B?B
@CRC70:00078:00026
TACTGAGCTACACACACAGAAAGATTGGT
+
@@?BBBBBBB@@ADCCBC@@@<@BC@C@B
@CRC70:00078:00038
TACTGAGCTACACACACAGAAAGATTGGT
+
A@ABBBBBBBBBBABABB>>><?AB@B@B
@CRC70:00078:00048
TACTGAGCTACACACACAGAAAGATTGGT
+
??@BBCDCBBBBB@@ABA>=><@BB@C@C
@CRC70:00078:00049
TCTCTATGCGCTCCACATGTCTAAGGT
+
CCDC@AACBBCBBACCA??@ABB@CBA
@CRC70:00079:00004
TACTGAGCTACACACACAAGAAAGATTGGT
+
B?>>BBBBB?BBCBBB;;58=>:>887>;<
@CRC70:00079:00005
TGATACGTCTCCTTCCTTAGTTACTTCA
+
BBBA@@@;99A5969>F68;=699B@@B
@CRC70:00079:00022
TACTGAGCTACACACACAGAAAGATTGGT
+
@=@BAB@@>>9111///6/44-4889797
@CRC70:00080:00005
TACTGAGCTACACACACAGAAAGATTGGT
+
B9<;EEFBB@BCBBAAACAAA>ACC?B?B
@CRC70:00080:00015
TACTGAGCTACACACACAGAAAGATTGGT
+
A@??BBCBBBBBBABCCC;;98:BB@B@C
@CRC70:00081:00014
TACTGAGCTACACACACAGAAAGATTGGT
+
AABBBCDABBBB?@AAACBBB>BDC@C@B
@CRC70:00081:00035
TACTGAGCTACACACACAGAAAGATTGGT
+
AA?BBBBBBBBBBBDCBB?>><?A??B@C
@CRC70:00081:00044
TACTGAGCTACACACACAGAAAGATTGGT
+
<<<B@A@@@@;94;;;4;=>@<;;;@D@C
@CRC70:00082:00004
TACTGAGCTACACAGCAACAGAAAGATTGG
+
99<BCC<;<>@>11///,///78:===771
@CRC70:00082:00032
TACTGAGCTACA
+
994994499981
@CRC70:00083:00016
TACTGAGCTACACACACAGAAAGATTGGT
+
@>>ABBBA@@BBCCBAAAABB>BCC@C@B
@CRC70:00083:00022
TACTGAGCTACACACACAGAAAGATTGGT
+
AABCBCCABBBB@@AA@B@@@<@CCAC@B
@CRC70:00083:00023
TACTGAGCTACACACACAGAAAGATTGGT
+
AAD@<<<9999111///879954442423
@CRC70:00083:00029
TACTGAGCTACACACACAGAAAAATTGGTGC
+
???BBBCAAABCCDCCCCBBBB=2B=@>ACC
@CRC70:00084:00022
TACTGAGCTACACACACAGAAAGATTGGT
+
BB@=@CA;999811///6///11@@=@<;
@CRC70:00084:00024
TACTGAGCTACACACACAGAAAGATTGGT
+
AAABBBCBAB??;9<AC@@BC@CFC@B?A
@CRC70:00084:00031
TACTGAGCTACACACACAGAAAGATTGGT
+
@@ACCBCA@@;9<<<AAA@AA<;;<>A>A
@CRC70:00085:00016
TACTGAGCTACACACACAGAAAGATTGGT
+
BBBABDCBBBB@;<<;499===?AA?C?B
@CRC70:00085:00028
TACTGAGCTACACACACAGAAAGATTGGT
+
@??BBBCBBBBBABCCBC;998:CB@C@B
@CRC70:00085:00035
TACTGAGCTACACACACAGAAAGATTGGT
+
BABBBBBBBBCCECCBCBB@@=BAA?B@B
@CRC70:00085:00046
TACTGAGCTACACACACAGAAAGATTGGT
+
??=ABBBBBBBABBCCBB9996:==<A@C
@CRC70:00086:00019
ACGCTCGACATGCCCAGGTACAGGAG
+
A?9<;;<<B>?99909954444424:
@CRC70:00086:00035
TACTGAGCTACACACACAGAAAGATTGGT
+
@@>BBBBBBBAAABCCCB9996:===A@C
@CRC70:00086:00040
TACTGAGCTACACACACAGAAAGATTGGT
+
???BBBCBABBBCBBABEBBB=BBA?B@C
@CRC70:00087:00028
TACTGAGCTACACACACAGAAAGATTGGT
+
AABBHBD@??BB@AAAACBBB>BBC@C?@
@CRC70:00087:00045
TACTGACACACACAGTAAAGATTGTGC
+
B<;;;9@9=9111///,20222*,166
@CRC70:00088:00023
TACTGAGCTACACACACAGAAAGATTGGT
+
@AABBBC?@@BB?A<<<A9<99;BA@D@C
@CRC70:00088:00033
TACTGAGCTACACACACAGAAAGATTGG
+
?>>ABBC??ABBBFCCCBAAA=A?B@B=
@CRC70:00088:00044
AGCACTGTAGCTGTCACTAGTTACTTGT
+
@BCCBCBCAAABBBBBBBBCCCCBB?@?
@CRC70:00089:00045
TACTGAGCTACACACACAGAAAG
+
?944444444444444//888+/
@CRC70:00089:00046
TACTGAGCTACACACACAGAAAGATTGGT
+
;;9@9949994444449=;>B=@AABCAE
@CRC70:00090:00014
TACTGAGCTACACACACAGAAAGATTGGT
+
?===AAB@BBBD@@A@>@9997;AA@C@C
@CRC70:00090:00028
TCTCTATGCGCTCCACATGTCTAAGGT
+
CBBC@AACBCBBB@B@A@BBCAA>AAA
@CRC70:00090:00041
TACTGAGCTACACACACAGAAAGATTGGT
+
AABBBBDBBBBBCCCCCB@??<@AB@B@A
@CRC70:00090:00043
TACTGAGCTACACACACAGAAAGATTGGT
+
AABBBBCBBBEBBCCCBC@@@<@CB@C@B
@CRC70:00090:00045
TACTGAGCTACACACACAGAAAGATTGGT
+
@??BBBBBBBBBBBCDBB>>><?AA?A@C
@CRC70:00092:00005
TACTGAGCTACACACACAGAAAGATTGGT
+
@?=?BBBBBBCC?@@@>@9<<8<CC@C@C
@CRC70:00092:00011
TACTGAGCTACACACACAGAAAGATTGGT
+
?>>ABBBBBBBB>?<<9@@@@=BCC@C@C
@CRC70:00092:00018
TACTGAGCTACACACACAGAAAGATTGGT
+
?===AAA@@@BBAAAAAC;;;9<CC@C@C
@CRC70:00094:00021
TACTGAGCTACACACACAGAAAGATTGGT
+
B===BBCBBBBBAABBAB;;;7;BA@C@C
@CRC70:00095:00008
TACTGAGCTACACACACAGAAAGATTGGT
+
?>>>BBCAABBB>=999@99919>><@@C
@CRC70:00095:00019
TACTGAGCTACACACACAGAAAGATTGGT
+
B?AACCCBBBCD9<==:;9CB>BBB>?<?
@CRC70:00095:00046
TACTGAGCTACACACACAGAAAGATTGG
+
<<<B@?@<;;>@<;>A@B?@@<@BF>A<
@CRC70:00096:00015
TACTGAGCTACACACAACAGAAAGATTGGT
+
?BBBCCBBBB@C11//,/////+/==<A@C
@CRC70:00096:00024
CACTGAGCTACACACACAGAAAGATTGGT
+
BB?@ABBBBBBA??;;9A9998;AA@CCD
@CRC70:00098:00004
TACTGAGCTACACACACAGAAAGATTGGT
+
B???BBBA@@BBAABBAB;;;;<CC@C@B
@CRC70:00098:00018
TGATACGTCTCCTCCTTAGTTACAT
+
949@989489951/56,./2*,,//
@CRC70:00098:00020
TAGTATCAGCCTCGCCATGACGAAGGTATTCC
+
@1111//688?9;:92944444424:4445::
@CRC70:00050:00062
TACTGAGCTACACACACAGAAAGATTGGT
+
99;@ACBCBBBCCAACC@AAC<@@B>A>@
@CRC70:00050:00084
CGTGTCTCTAGGCACAGGATTTTGTGTAG
+
BCCBCCCCA@A@B9;;B@>?B?4<99@@B
@CRC70:00051:00052
TACTGAGCTACACACACAGAAAGATTGGT
+
BBBB@@@=9949994949444-4>>>B@C
@CRC70:00052:00094
TACTGAGCTACACACACAGAAAG
+
4;@@@@AAAAB<;11111111+4
@CRC70:00053:00062
TACTGAGCTACACACACAGAAAGATTGGT
+
AA?BBCCBBBBBBBCC@B;9469>><A@C
@CRC70:00053:00077
TACTGAGCTACACACACAGAAAGATTGGT
+
????BBCB@BBBBABDBC9996;===BAD
@CRC70:00053:00081
TACTGAGCTACACACACAGAAAGATTGGT
+
???ABBBB@BBBBBCCCB9996;@@>B@C
@CRC70:00053:00086
TACTGAGCTACACACACAGAAAGATTGGT
+
@@BBBBCCCBBBBBBCCCBB@=B>>=@@C
@CRC70:00054:00094
TACTGAGCTACACACACAGAAAGATTGGT
+
@???BBBBBBBBBADCCB;996;??<@@C
@CRC70:00055:00086
TACTGAGCTACACACACAGAAAGATTGG
+
AAAB@@ACBBBCCBBBBC@@@<@;;6;@
@CRC70:00056:00054
TACTGAGCTACACACACAGAAAGATTGGT
+
BBBBBBCCCCCC<<>DAABAB<@ABADAC
@CRC70:00056:00099
AGCACTGTAGCTGTCACTAGTTACTTGT
+
BBBBBCGI;<=A@==CBBCD@<@9;89A
@CRC70:00062:00068
TACTGAGCTACACACACAGAAAGAATGGT
+
AA?BBBCBBBBCCCBA@B99909?<@B@C
@CRC70:00063:00055
TACTGAGCTACACACACAGAAAGATTGGT
+
??@BBBCBABBBCC::<B;;87;@@<BBE
@CRC70:00063:00070
TACTGAGCTACACACACAGAAAGATTGGT
+
???ABBBBBBBBBBCB?A;946;@@>B@C
@CRC70:00065:00053
TGAGCTACACACACAGAAAGATTGGTGC
+
BB@BBBBBBAB@@<;1-?8--,*,*,27
@CRC70:00065:00054
TACTGAGCTACACACACAGAAAGATTGGT
+
AABBBDCDBBBBBDBB@D;;;7;A>>B@B
@CRC70:00066:00050
TGATACGTCTCCTTCCTTCAGTTACTTCA
+
BCECAAABB>>=>:<:<-////,/9999;
@CRC70:00066:00057
TACTGAGCTACACACACAGAAAGATTGGT
+
444489;=@@9999994:88914>>4847
@CRC70:00066:00059
TACTGAGCTACACACACAGAAAGATTGGTG
+
B9;;A>444?@9<<>>?>999144423137
@CRC70:00067:00056
TACTGAGCTACACACACAGAAAGATTGGT
+
@??BBBCBBBBCAA@=>B884-9>>=@BC
@CRC70:00067:00095
TCTCTATGCGCTCCACATGTCTAAGGT
+
BAAA<=@DKECBH?AABBABCAA=CA<
@CRC70:00068:00063
TACTGAGCTACACACACAGAAAGATTGGT
+
B???BBCBB@BBBBCBBA994-8>><A?B
@CRC70:00070:00052
TACTGAGCTACACACACAGAAAGATTGGT
+
B???BBCBBBBBAABBBC>>><@BB?C?B
@CRC70:00070:00065
TATTGAGACACACACAGAAAGATTGGTGC
+
@?==@BABBCA@@>>@99909@@>B@BCD
@CRC70:00070:00071
TACTGAGCTACACACACAGAAAGATTGGT
+
@@ABBCCBBBBDBB@?@A;;87;@@>B@C
@CRC70:00071:00051
TACTGAGCTACACACACAGAAAGATTGGT
+
B:<=<<B@>999944444444-4487873
@CRC70:00071:00080
TACTGAGCTACACACACAGAAAGATTGGT
+
<<<CAAAB994967/1/8777:/896979
@CRC70:00071:00084
TACTGAGCTACACACACAGAAAGATTGGT
+
:9;;@@@A@@@AB;<<CCCBD@BBC=@=@
@CRC70:00074:00069
TACTGAGCTACACACACAGAAAGATTGGT
+
<<=BBCAB@@>>99994@49918??<A?B
@CRC70:00075:00054
TACTGAGCTACACACACAGAAAGATTGGT
+
@@BBCCCCBBBB;<=AACBBB>B@B?B=@
@CRC70:00081:00062
TACTGAGCTACACAACACAGAAAGATTGGT
+
=A@>>>>@>>?<11,/////9A:8882313
@CRC70:00082:00075
TACTGAGCTACACACACAGAAATGAT
+
>>8889944489444666822*,,-,
@CRC70:00084:00065
TACTGAGCTATACACACAGAAAGATTGGT
+
B???BBCBBBAB@@AD@B98809>>;@@C
@CRC70:00085:00065
TACTGAGCTACACACACAGAAAGATTGGT
+
???BACCCB?@@BBBCCC@@@<@B@?B@B
@CRC70:00085:00097
TACTGAGCTACACACACAGAAAGATTGGT
+
AABBBDCCBB;;<B<99B99919>>=@BD
@CRC70:00086:00095
TACTGAGCTACACACACAGAAAGATTGGT
+
=@@@>>99484444444999;64842313
@CRC70:00087:00059
AGCACTGTAGCTGTCACTAGTTACTTGTGT
+
?@BCCCCCABBBBBAABBCCCADEB?ABCC
@CRC70:00088:00087
TACTGAGCTACACACACAGAAAGATTGGT
+
???ABBCBBBBB@@@@>B9;97;AA?C@C
@CRC70:00090:00073
ACGAAGGTGCGTTCCCCATGTCGTAGGTACTC
+
BBBB?B?BCB?=;===6=?@@AB<99?;<<>C
@CRC70:00092:00056
ATATCGCGAGGGTATGGAAGACTCTATAG
+
BB999BBBA;;:66;<-1-//688<<>@=
@CRC70:00093:00050
TGATACGTCTCCTTCCTTAGTTACTTCA
+
BBBBBBBBBBA@C@C>AB@AC@CCCBCB
@CRC70:00094:00059
TACTGAGCTACACAACACAGAAAGATTGGT
+
BBBBBBC??=811/,///77BC>BBB=<<;
@CRC70:00096:00051
TCTCTATACGCTCCACTCGAACATGTCTAAGGT
+
CBBBCD@??@==>,--,,,,*,,,2///95498
@CRC70:00096:00089
TACTGAGCTACACACACAGAAAGATTGGT
+
????BBDBBCBB@@ABBB;;;69>@>B?B
@CRC70:00097:00057
TACTGAGCTACACACACAGAAAGATTGGT
+
@?@BBBCBBBBB:<=AACBDC@CCCDC@B
@CRC70:00053:00144
AGCACTGTAGCTGTCACTAGTTACTTGT
+
BCCCCDGIBBBCCCCCCABBA:99959>
@CRC70:00054:00110
TACTGAGCTACACACACAGAAAGATTGGT
+
BABBBBCBBBBB??ABBB;;;7;@@>B@C
@CRC70:00054:00131
TACTGAGCTACACACACAGAAAGATTGGT
+
AAB?BBBBBBBBBACDBC???>@CBAB@B
@CRC70:00054:00140
TACTGAGCTACACACACAGAAAGATTGGT
+
B@A?BBCBBBBBABDDCC@>><@BB?BBC
@CRC70:00056:00112
TACTGAGCTACACACACAGAAAGATTGGTG
+
A@AACBEDCCGC=<<A@@<>>-///,/,.3
@CRC70:00056:00116
TACTGAGCTACACACACAGAAAGATTGGT
+
B???BBBBBBBBBBDCCB@>=<@BB>B@E
@CRC70:00057:00102
TACTGAGCTACACACACAGAAAGATTGGT
+
BAAABBCBBBBBBBCCA@ACC@CCC@B?B
@CRC70:00060:00109
ATATCGCGAGGTATGGAAGACTCTATAG
+
HB:<9?99996494424899:==779::
@CRC70:00062:00145
TACTGAGCTACACACACAGAAAGATTGGT
+
B9<<CCCGA@ACA@==;B@BB>BBB>A@C
@CRC70:00062:00148
TACTGAGCTACACACACAGAAAGATTGGT
+
B??=BBBBBBBBBBCCBC9996;??<@@C
@CRC70:00063:00135
TACTGAGCTACACACACAGAAAGAT
+
BBBBBCBB@@>@=A=@?==99584/
@CRC70:00065:00106
TACTGAGCTACACACACAGAAAGATTGGT
+
B?=?BBBBABBBAACDBC9998:BB?B@C
@CRC70:00066:00137
TACTGAGCTACACACACAGAAAGATTGGT
+
CBCBBCCCAAACBB@B@A@@@<ABCACBD
@CRC70:00067:00135
TACTGAGCTACACACACAGAAAGATTGGT
+
CCCFBABCG<<<A@>?@999904842423
@CRC70:00069:00146
TACTGAGCTACACACACAGAAAGATTGGT
+
BBBBCCDCCBCBCDCBCE@@@<@BB>AAD
@CRC70:00074:00141
TACTGAGCTACACACACAGAAAGATTGGT
+
BBBBBBDCBCCCCCEDBCCCC?BBB?B@C
@CRC70:00079:00128
TACTGAGCTACACACACAGAAAGATTGGT
+
@@ABBBAC@@@B@A<<9@>>@<>AA=?=@
@CRC70:00082:00131
TACTGAGCTACACACACAGAAAGA
+
9;@@>@A@==>@>;49;=844-4/
@CRC70:00082:00133
TCTCTATGCGCTCCACATGTCT
+
BAB;9<<<<<<ABBBCBB@@;9
@CRC70:00083:00119
ATCAGACACGGACACAGCAGAACACAC
+
BBBB???BBB=@ACCCCCECC@BBBBB
@CRC70:00084:00109
ATCAGACACGGACACAGCAGAACACAC
+
B>>ABA?=89599@>9<;;4;<@@AAB
@CRC70:00087:00129
TACTGAGCTACACACACAGAAAGATTGGT
+
B?>>BCCCBBBB?@ABBEBBB>BCC?B?B
@CRC70:00094:00147
TACTGAGCTACACACACAGAAAGATTG
+
B@@@CCCCBBAAABBDCBCCC?B==23
@CRC70:00052:00161
TACTGAGCTACACACACAGAAAGATTGGT
+
B???BBCBBBBBBCCBBA;996;@@>B@C
@CRC70:00053:00196
TACTGAGCTACACACACAGAAAGATTGGT
+
A@BBBCCBB@@=;9=DBBACC?BDGAC@B
@CRC70:00054:00163
TACTGAGCTACACACACAGAAAGATTGGT
+
@@??BBCCBBBB@@@@?A;;97;AA>C@B
@CRC70:00055:00175
TACTGAGCTACACACACAGAAAGATTGGT
+
B???BBCCBBBBBBB@@;888-9995;?B
@CRC70:00055:00195
TACTGAGCTACACACACAGAAAGATTGG
+
A???BBCBBBBBAAADBB;8809>>499
@CRC70:00056:00196
TACTGAGCTACACACACAGAAAGATTGGT
+
BABABBCBABCDC@@ABB;;;9;AA?C@B
@CRC70:00060:00151
TACTGAGCTACACACACAGAAAGATTGGT
+
;:>CBBDDAA@@AA999A99918>><@@C
@CRC70:00061:00154
TACTGAGCTACACACACAGAAAGATTGGT
+
9;99?>9=994>494449444-44499<>
@CRC70:00061:00178
TACTGAGCTACACACACAGAAAGATTGGT
+
AABBBCCBAABBCCB@@B98809>>=@?B
@CRC70:00063:00178
TACTGAGCTACACACACAGAAAGATTGGT
+
B?A@CBBBBBBCCCBBAB@@@<@AA?B?B
@CRC70:00064:00151
TACTGAGCTACACACACAGAAAGATTGGT
+
B?==BBBBBBBBBBCCBC;996:?=<@@C
@CRC70:00065:00197
TACTGAGCTACACACACAGAAAGATTGGT
+
B@AABBBCBBAAABBB@B88809??>BAC
@CRC70:00073:00165
TACTGAGCTACACACACAGAAAGATTGGT
+
BBBBBCCBBBBBAB@AAEBBB=BB@>B@C
@CRC70:00074:00185
TATGAGCTACACACACAGAAAGATTGGT
+
BAB@BB@AABBBCBABC@@=<@B??B@C
@CRC70:00075:00182
TACTGAGCTACACACACAGGAAAGATTGGT
+
@ABBBBCBAABBBCCDCBC@DD?BBBAAAB
@CRC70:00079:00187
TACTGAGCTACACACACAGAAAGATTGGT
+
@>@@@@AB@@AA@A@ACDAAB<@@C?B?B
@CRC70:00079:00197
TACTGAGCTACACACACAGAAAGATTGGT
+
AABBBBCBBBBBBBCDCC@?><@@@>B@C
@CRC70:00081:00153
TACTGAGCTACACACACAGAAAGATTGGT
+
A?BBBBCBBBBBBBDCCC@>=<@==>B@E
@CRC70:00081:00187
TACTGAGCTACACACACAGAAAGATTGGT
+
B???BBCBBBBBBBDCBB9996;==;@@C
@CRC70:00083:00158
TACTGAGCTACACACAAGATTGGTGC
+
@@>>BBCBBBBBCCAA?ABB@C@BCD
@CRC70:00084:00174
TACTGAGCTACACACACAGAAAGATTGGT
+
B???CBBBBBBBBBBDAABCB>BBB?A?A
@CRC70:00086:00193
TACTGAGCTACACACACAGAAAGATTGGT
+
B???BBCBBBBBBBCC@B;996:?=<@@C
@CRC70:00088:00163
TACTGAGCTACACACACAGAAAGATTGGT
+
BBBABCCBBBBBBBCCDBBBB=?@?>A@B
@CRC70:00090:00199
TACTGAGCTACACACACATGAAAGATTGGT
+
C9=<B@@@A@>>999994449958=8;=<7
@CRC70:00092:00156
TACTGAGCTACACACACAGAAAGATTGGT
+
A@ABBBDCBBCB@@ABAC@@@<ACC@C@C
@CRC70:00093:00183
TACTGAGCTACACACACAGAAAGATTGGT
+
@;<;CAAB@@@@@@<<<AAAB>AAA=@=@
@CRC70:00096:00152
TACTGAGCTACACACACAGAAAGATTGGT
+
BAAABCCDBCABBBBAAD;;87;@@>B@C
@CRC70:00096:00181
TACTGAGCTACACACACAGAAAGATTGGT
+
B???BBCBBBBBBBCDCCBBB=B@@>ABC
@CRC70:00096:00185
TACTGAGCTACACACACAGAAAGATTGGT
+
<;?CAAACBB;;<@AA>C>A@<A@F=@=@
@CRC70:00096:00199
TACTGAGCTACACACACAGAAAGATTGGT
+
BBBBBDDBCCCDBBEDCCCCC<@?A?C@C
@CRC70:00097:00161
TACTGAGCTACACACACAGAAAGATTGGT
+
BABBBBCBBBBBBDFDCBBBC=A@B=@>A
@CRC70:00097:00163
TACTGAGCTACACACACAGAAAGATTGGT
+
A@BABCDBBBCB@@AAAEBBB>BCC@C@C
@CRC70:00097:00197
TACTGAGCTACACACACAGAAAGATTGGT
+
A@AABBCBAACCABBBBB;;;8;BB?B@C
@CRC70:00099:00171
TACTGAGCTACACACACAGAAAGATTGGT
+
@@ABDCEDBCEBABCABBC@@:==878;8
@CRC70:00051:00203
TCTCTATGCGCTCCACATGTCATAAGGT
+
BAAA==>DCCCCC=AA?<<;1//85658
@CRC70:00051:00206
TACTGAGCTACACACACAGAAAGATTGGT
+
BAAABBBBBABBCCAAACB@@<ABA?B@D
@CRC70:00055:00219
TACTGAGCTACACACACAGAAAGATTGGT
+
B@A?BBCCBBBBAABBBB;;;7;AA>BDE
@CRC70:00059:00232
TACTGAGCTTCACACACAGAAAGATTGGT
+
BBBAB?B;<;<CECCDCNBBB>BBA?B?B
@CRC70:00061:00204
TACTGAGCTACACACACAGAAAGATTGGT
+
99<CBBCDCC;;<CA@>B9991999>B?B
@CRC70:00062:00223
TACTGAGCTACACACACAGAAAGATTGGT
+
BAB?BBCBBBBBAACCBB;;96;@@=A@C
@CRC70:00062:00235
TACTGAGCTACACACACAGAAAGATTGGT
+
BBBBBBCBBBBBBBCCBB;;;7;AA?BBC
@CRC70:00062:00244
TACTGAGCTACACACACAGAAAGATTGGT
+
B??=ABBBBBAAABCBBB;;;6;@@?B@C
@CRC70:00063:00222
AGCACTGTAGCTGTCACTAGATTACTTGT
+
@CCA>@BD<<=@89988:94495944544
@CRC70:00065:00216
TACTGAGCTACACACACAGAAAGATTGGT
+
@@@BABBC@?8>A>994;48984::2717
@CRC70:00065:00223
TACTGAGCTACACACACAGAAAGATTGGT
+
B??=BBBBBABBABDCBB;94-9>>;@?A
@CRC70:00067:00239
TACTGAGCTACACACACAGAAAGATTGGT
+
99<CCCCC@@;;9>999;111,/1/5:54
@CRC70:00070:00201
TACTGAGCTACACACACAGAAAGATTGGT
+
BBBBCCDCBBBB@@AC@C;;;9<BB@C@C
@CRC70:00072:00229
TACTGAGCTACACACACAGAAAGATTGGT
+
AABBBBCBBBBBABCBBB;946;==<@@C
@CRC70:00076:00230
TACTGAGCTACACACACAGAAAGATTGGTAG
+
AAABBBCBBBBBBBCCCCBAA:>2,((((((
@CRC70:00079:00214
TACTGGAGCTACACACACAGAAAGATTGGT
+
BBBBB@BBBBBCBBCBCBC@@=<?@=>B?B
@CRC70:00083:00210
TACTGAGCTACACACACAGAAAGATTGGT
+
BBBBCCCCCBABA@AC@A@@@<@@@?BBB
@CRC70:00088:00232
TACTGAGCTACACACACAGAAAGATTGGT
+
BAAABBBBBBCBABBABCBB@=B@>=@AC
@CRC70:00090:00240
TACTGAGCTACACACACAGAAAGATTGGT
+
BA??BBCBBBBBBBDCCC@?><@??>B@C
@CRC70:00091:00210
TACTGAGCTACACACACAGAAAGATT
+
@@AABCDCCCBBBBAAA99991911,
@CRC70:00091:00219
TACTGAGCTACACACACAGAAAGATTGGT
+
BBBBCCDCCBBD::<AACBBB=BBB?B@C
@CRC70:00094:00233
TACTGAGCTACACACACAGAAAGATTGGT
+
@@BDCCCC@?@@;;<<9B>>><@AA?BBC
@CRC70:00095:00249
TACTGAGCTACACACACAGAAAGATTGGT
+
B@A?BBCCBBBB@AA@?B9;909>>=@@C
@CRC70:00098:00210
TACTGAGCTACACACACAGAAAGATTGGT
+
B===AABBBAA>ABBDBC??><@?==B@C
@CRC70:00098:00243
AGCACTGTAGCTGTCACTAGTTACTGT
+
;;CCCCCCBBCCBCBBBCCDD@BBBCB
@CRC70:00050:00253
TACTGAGCTACACACACAGAAAGAATGGT
+
B???BBCBBBBBEC@AADCCC>BB?BB@B
@CRC70:00050:00269
TACTGAGCTACACACACAGAAAGATTGGT
+
BA??BBBBBBBBBBBDCEDDDACBBDD@C
@CRC70:00051:00265
TACTGAGCTACACACACAGAATTGGTGC
+
BA??BBCBBBCB??@AAA<<9<@B?BDB
@CRC70:00051:00290
CGTGTCTCTAGGCACAGGATTTTGTGTAG
+
CCBBBCDDEAA@BCBBB<999:-4@BACB
@CRC70:00059:00250
TACTGAGCTACACACACAGAAAGATTGGT
+
A???BCCBBBDCBBBCCDBBCBCBB>@68
@CRC70:00063:00288
TACTGAGCTACACACACAGAAAGATTGGT
+
B???BBBB@BBBBBBBCCBBA?BBB@B@B
@CRC70:00063:00292
TACTGAGCTACACACACAGAAAGATTGGT
+
CBBBBBCCBBB@;99999444-4=?@C@C
@CRC70:00064:00283
TACTGAGCTACACACACAAAAAATTGGTGC
+
??@@AAAAAAA@CA@B999999)9<><@CE
@CRC70:00072:00256
TACTGAGCTACACACACAGAAAGATTGGT
+
BBBBBBB@?@BCCAAABBBA>:;844448
@CRC70:00074:00290
TACTCTACACACACAGAAAGATTGGTGCT
+
B@AACBB@BC;99>@99909877;>C@AA
@CRC70:00075:00273
TACTGAGCTACACACACAGAAAGATTGGT
+
AA?BBBCBAABBCBBBBGCCC@CCC@C@C
@CRC70:00082:00274
TACTGAGCTACACACACAGAAAGATTGGT
+
BBBBBCCAAABBCCCCCBBCC>BBB<=<;
@CRC70:00083:00266
TACTGAGCTACACACAGAAAGATTGGTGC
+
@?BACECCBBAA;<=AAAC>@@@895;B@
@CRC70:00087:00298
AGCACTGTAGCTGTCACTAGTTACTTGT
+
ADCCCCCCBBCBCCBBCBCFEABA@>?B
@CRC70:00090:00265
TACTGAGCTACACACACAGAAAGATTGGT
+
?>>>BBB@BBBBAABGBCBAA?BBB@B@C
@CRC70:00092:00277
TACTGAGCTACACACACAGAAAGATTGGT
+
AABBBBCBBBBDCBAAAB@==:??=>B@C
@CRC70:00095:00282
TACTGAGCTACACACACAGAAAGATTGGT
+
<;=BBBBA@@@A<9999>>>?:9995;9;
@CRC70:00098:00284
TACTGAGCTACACACACAGAAAGATTGGT
+
BBBCBCDBBBBBBBAABEDCH>@@C?B?A
@CRC70:00050:00316
TACTGAGCTACACACACAGAAAGATTGG
+
CABBCCCBBBBB?@AAAAACCADCC@CA
@CRC70:00055:00328
TACTGAGCTACACACACAG
+
C@A@CCCCBBCB@@ACBC@
@CRC70:00057:00302
TACTGAGCTACACACACAG
+
C?A?BBCCBBBBBCCCCC@
@CRC70:00060:00327
TACTGAGCTACACACACAGAAAGATT
+
A<<<AGCC;;9>9999444==:=??6
@CRC70:00060:00336
TACTGAGCTACACACACAG
+
B??>BBCBBBBBAABCCCB
@CRC70:00062:00303
TACTGAGCTACACACACAGAAAGATTGGTGCTGCTGA
+
BBBBBCCBBBAAA@@@>B9998;>><?>?::7-*(((
@CRC70:00063:00348
TACTGAGCTACACACACA
+
B?@@BBBBBBBD@@AEBC
@CRC70:00065:00311
TACTGAGCTACACACACAG
+
BBBBBBCCBBBBBDCCCCB
@CRC70:00065:00316
TACTGAGCTACACACACAG
+
B???BBCBBBBBBBBAAB;
@CRC70:00068:00325
TACTGAGCTACACACACAG
+
BBB@AABA@@BBAABCCC@
@CRC70:00069:00308
TCTCTATGCGCTCCACA
+
BBDC::<CCCDCC>AAD
@CRC70:00069:00309
TACTGAGCTACACACACAG
+
B???BBCBCBBBAABDCDB
@CRC70:00071:00324
ATATCGCGAGGTATGAAGA
+
CB;;899947,/////,//
@CRC70:00071:00331
TACTGAGCTACACACACAG
+
AB::<CCCCCCCD:<=CCC
@CRC70:00080:00346
TACTGAGCTACACACACAG
+
B@A?BBBBBBBBBBADBCB
@CRC70:00082:00312
TACTGAGCTACACACACAGA
+
BBCCBCCDCBCCDCCBBC<<
@CRC70:00086:00330
TACTGAGCTACACACACAG
+
B===BBBBBBBBAADCBB9
@CRC70:00086:00348
TACTGAGCTACACACACAG
+
BAAABBCBBBBBBBBCDCB
@CRC70:00091:00343
TACTGAGCTACACACACAG
+
BBBBCCCBBBBBBBDC@@9
@CRC70:00092:00323
TACTGAGCTACACACACAGAAAGATTGGTGCTGCGA
+
B???BBBBBAAAABCDBC?>=:???<?>?>==80,,
@CRC70:00093:00335
TACTGAGCTACACACACAG
+
B???BBCB@@AAA@BCCCB
@CRC70:00094:00316
ACGCTCGACATGCCCA
+
BBABCDBDCBBBBC@9
@CRC70:00096:00331
TACTGAGCTACACACACAGAAAGATTGGTGCTGCGAAT
+
B??ABBCBB??@BBCCCBCBC>BBB?B?A>=:10((((
@CRC70:00096:00342
TACTGAGCTACACACACAGAAAGATTGGTGCTGCG
+
B???BABBBB??AACCDA;996;@@<B@B@>>>:.
@CRC70:00098:00343
TACTGAGCTACACACACAG
+
BB??ACCBBCBBCCDECCA
@CRC70:00058:00371
TACTGAGCTACA
+
CBBBBBBBCCBA
@CRC70:00067:00378
TACTGAACTACACACACAGA
+
B@AABB@BBCCCBCA:>:88
@CRC70:00071:00389
TACTGAGCTACACA
+
B???BABBBBBB99
@CRC70:00071:00488
TACTGAGCTACACACACAGAAAGATTGGT
+
999??>>@???@9999911<?-1/1,.4.
@CRC70:00068:00513
TACTGAGCTACACACACAGAAAGATTGGT
+
?@A@@@@;;;?>@>@BA@>>B<9995858
@CRC70:00069:00509
AGCACTGTAGCTGTCACTAGTTACTTG
+
99944449994==9899>@@@5111-/
@CRC70:00069:00522
TACTGAGCTACACACACAGAAAGATTGGT
+
89999>>>>>@>A@@@>A>>>9999<>58
@CRC70:00070:00528
TACTGAGCTACACACACAGAAAGATTGGT
+
9;;?>>=<;9@@C@AABA>@?081-+-+,
@CRC70:00075:00515
TACTGAGCTACACACACAGAAAGATTGGT
+
BCBBBBCA@@BBBBCCCCCAA=BBC@B?B
@CRC70:00057:00575
GGGGACCTTTTTT
+
888+11,//////
@CRC70:00071:00564
TCTCTATGCGCT
+
>@>>99499B@@
@CRC70:00073:00715
TCTCTATACATGTCTAA
+
@@9>99999?999=99B
@CRC70:00075:00713
TACTGAGCTACACACACAG
+
998@999<;;AAB@@@;99
@CRC70:00079:00709
TACTGAGCTACACACACAG
+
@>@CBBBA@@CCDBBAB>4
@CRC70:00083:00701
TACTGAGCTACACACACAG
+
<;;BAAA=<<BBCAABEBB
@CRC70:00083:00723
TACTGAGCTACACACACAG
+
BBBEBBC??@BCBCBDDBA
@CRC70:00086:00708
TACTGAGCTACACACACAG
+
BBABBCC?@?BBEBBCCGC
@CRC70:00086:00743
TACTGAGCTACA
+
::=HCBC<<;BB
@CRC70:00087:00704
TACTGAGCTACACACACAG
+
BBBBCCC?>?BBCBBCCCC
@CRC70:00087:00731
ATATCGCGAGGTATGA
+
=?944944/7,/////
@CRC70:00091:00737
TACTGAGCTACACCACA
+
B@ECCCCBBBBBB>BCC
@CRC70:00092:00715
TACTGAGCTACACACACAG
+
ABBDCCDBBBBB@A<<<B@
@CRC70:00092:00743
ATGACGTCTACG
+
444//////669
@CRC70:00093:00718
TACTGAGCTACACACACAG
+
B???CCDBBBCCBAAA>B9
@CRC70:00096:00737
TACTGAGCTACACACACAG
+
B???BBDDBBEBBBBB@B<
@CRC70:00098:00710
TACTGAGCTACACACACAGAAAGAT
+
CBBBBCBB@A@A<;=<9>9==:88*
@CRC70:00098:00742
TACTGAGCTACACACAC
+
B@AACCCABBAAABCED
@CRC70:00099:00726
ATATCGCGAGGTATGGAA
+
BA:<;>;<11-////,/7
@CRC70:00099:00748
TACTGAGCTACACACAC
+
B?>>BBBBBBAAABCCB
@CRC70:00057:00754
TACTGAGCTACAC
+
4444444444444
@CRC70:00070:00756
TAAGCTACGACACA
+
//50,,////6//4
@CRC70:00077:00769
ACGAGTGCGTTC
+
@BCAFACCCB7;
@CRC70:00083:00770
CGTGTCTCTAGG
+
BCCCCCCCAAA=
@CRC70:00100:00016
TACTGAGCTACACACACAGAAAGATTGGT
+
A===BBCB@@BBCCAAAB;;86;@@?B@C
@CRC70:00100:00027
TACTGAGCTACACACACAGAAAGATTGGT
+
B??ABBCBBBBBEBCCCC@@?>@AB@B@B
@CRC70:00101:00046
ATATCGCGAGGGTATGGAAGACTCTATA
+
B@BBBBDDCCC@A99;8<@BCCDDBAAA
@CRC70:00102:00004
TACTGAGCTACAAACACAAAAAGATTGGTGC
+
B??@CDC=>>;94-<BADDEC3DCDBC@CCD
@CRC70:00103:00004
TACTGAGCTACACACACAAGAAAGATTGGT
+
AABBBBCBBABBA?AD9958=>:>882313
@CRC70:00103:00014
TACTGAGCTACACACACAGAAAGATTGGT
+
B@AABBCBAACBCF@?@B@@@<@BB?B@C
@CRC70:00103:00033
TACTGAGCTACACACATAGAAAGATTGGT
+
???BBBCBBBA@@CA??B99909>>;@@G
@CRC70:00104:00035
TACTGAGCTACACACACAGAAAGATTGGT
+
??@BBCDB@ABBBBCBCB;996:==>B@C
@CRC70:00105:00023
TACTGAGCTACACACACAGAAAGATTGGT
+
B@AABBCB@ABCBBBCBC@@@>@BC@C@C
@CRC70:00105:00030
TACTGAGCTACACACACAGAAAGATTGGT
+
B??ABBCBBBBBBBCCCC@@?>@BB@B@C
@CRC70:00106:00004
TGATACGTCTCCTTCCTTAGTTACTTCA
+
BBB:<<BBAAC;<:<6968>>;9<4:;@
@CRC70:00106:00009
TACTGAGCTACACACACAGAAAGATTGGT
+
AAAABBCBBBBBBBCBBB9998:@B@B@C
@CRC70:00106:00029
TACTGAGCTACACACACAGAAAGATTGGT
+
???BBBCBBBBBBCCBBA;;96;@@>B@C
@CRC70:00107:00004
TACTGAACTACACACACAGAAAGATTGGTGC
+
BBBBAA?BDDDCAA@:>;873,8884199@C
@CRC70:00107:00021
TACTGAGCTACACACACAGAAAGATTGGT
+
B?=?BBCA@@BBBCBAAB;;86;@@>BCD
@CRC70:00107:00022
TACTGAGCTACACACACAGAAAGATTGGT
+
?A?BBBCB@ABDCC@AAB@@@<@CC@C@C
@CRC70:00107:00035
TACTGAGCTACACACACAGAAAGATTGGT
+
@??ABCCBBBBBCCCCCB@@@>ACB@B@?
@CRC70:00108:00006
TACTGAGCTACACACACAGAAAGATTGGT
+
CBBDBBCBBBBCBBA@>@9<97;AA?BBC
@CRC70:00108:00009
TACTGAGCTACACACACAGAAAGATTGTG
+
999;99;B;484?9994////+/,,*,,4
@CRC70:00108:00040
TACTGAGCTACACACACAGAAAGATTGGT
+
B@BACCCECC;9;@999@8998<CCBDAC
@CRC70:00109:00005
TACTGAGCTACACACACAGAAAGATTGGT
+
B@AABBBBBBBBBBCD@A884-9>>=@@C
@CRC70:00109:00015
TACTGAGCTACACACACAGAAAGATTGGT
+
>>>BABBAA@BBB;;>111@@B>;B?B@C
@CRC70:00109:00025
TACTGAGCTACACACACAGAAAGATTGGT
+
BABBBBBBBBBBCC@A;;<BB>BCD@C@B
@CRC70:00110:00031
TACTGAGCTACACACACAGAAAGATTGGT
+
@???BBCBBBBBBBCB:A844-9>=;?@C
@CRC70:00110:00035
TACTGAGCTACACACACAGAAAGATTGGT
+
AABBBCCCBABBCD@AACBBB=BBB@C@C
@CRC70:00110:00042
TACTGAGCTACACACACAGAAAGATTGG
+
B??BBBBBABBBBBBBCCBBB=B@B>A>
@CRC70:00111:00030
TACTGAGCTACACACACAGAAAGATTGGT
+
??@BBDDA@BAAAA::<B@@B<@CC@C?B
@CRC70:00111:00039
TACTGAGCTACACACACAGAAAGATTGGT
+
B?@ACECDBBBBB@@AACCCF@CCCBB>A
@CRC70:00111:00040
TACTGAGCTACACACACAGAAAGATTGGT
+
A@AABCCBBBBBBBCBCB@??>@BBAB=>
@CRC70:00112:00004
TACTGAGCTACACACACAGAAAGATTGGT
+
B@AACCCC:9<C;;<AB@99919>>=@CC
@CRC70:00112:00008
TACTGAGCTACACACACAGAAAGATTGGT
+
BBBBBCCBBBCDCDAA@B<<;9<BA@C@C
@CRC70:00112:00025
TACTGAGCTACACACACAGAAAGATTGGT
+
??@CBCDBAAEBBC@=?B<990;@@=@@C
@CRC70:00112:00042
TACTGAGCTACACACACAGAAAGATTGGT
+
994>>>998>894>494===A=@==2423
@CRC70:00113:00016
TACTGAGCTACACACACAGAAAGATTGGT
+
B???BBCBBBBBCCCBAAABB=BCC@B@B
@CRC70:00113:00020
TACTGAGCTACACACACAGAAAGATTGGT
+
AABBBBCBBBBBCC@=?A99909??>A@C
@CRC70:00113:00036
TACTGAGCTACACACACAGAAAGATTGGT
+
8>>>>@A@>=:>8;12/66685;>>4813
@CRC70:00115:00004
TACTGAGCTACACACACAGAAAGATTGGT
+
CBBBBBCBBBBBA@AB>?9;;7;BB@E?B
@CRC70:00115:00005
TACTGAGCTACACACACAGAAAGATTGGT
+
B???BBCBAAAB@@AB@@99809995;AC
@CRC70:00115:00009
TACTGAGCTACACACACAGAAAGATTGGT
+
B???BBBBBBAABBB@@;844-99959BB
@CRC70:00115:00040
TACTGAGCTACACACACAGAAAGATTGGT
+
B===ABBB??BBBBCC@A9946:9=<A@C
@CRC70:00117:00047
TACTGAGCTACACACACAGAAAGATTGGT
+
??BABBCB?BBBBBDCAC;998;BA?B@B
@CRC70:00118:00010
TACTGAGCTACACACACAGAAAGATTGGT
+
AA?ABBCBBBCB@@AA@B99909996;@B
@CRC70:00118:00032
TACTGAGCTACACACACAGAAAGATTGGT
+
???BBBCA@ABBBB;:9A9998<CC@C@C
@CRC70:00118:00045
TACTGAGCTACACACACAGAAAGATTGGT
+
@?==BBCBABAAABCCBB9996:99<A@E
@CRC70:00119:00015
TCTCTATGCGCTCCACATGTTTAAGGTACTG
+
CBBBAAACCCCAA??=A>>@@1959@99;CB
@CRC70:00119:00040
TACTGAGCTACACACACAGAAAGATTGGT
+
@?@@@@@@AA@?@9<<<A@@C<@@><;:>
@CRC70:00120:00022
TACTGAGCTACACACACAGAAAGATTGGT
+
BAAABBCBBBBBBCBAAB;;86;@@>B@C
@CRC70:00121:00034
TACTGAGCTACACACACAGAAAGATTGGT
+
B???BBCB@@BBBCCBBA;946;@@>A@C
@CRC70:00121:00046
TACTGAGCTACACACACAGAAAGATTGGT
+
:9<BBBBCEB@@@A<99A>??<AAD@C@C
@CRC70:00122:00007
TACTGAGCTACACACACAGAAAGATTGGT
+
B???BBCB???B?@ABB@988-99958?B
@CRC70:00122:00019
TACTGAGCTACACACACAGAAAGATTGGT
+
C@BABBC@@@@B;;<99@9999;BB@D@C
@CRC70:00122:00020
TACTGAGCTACACACACAGAAAGATTGGT
+
B?=?BBCBBBBBBBC@@;844-9>>;@@B
@CRC70:00122:00035
TACTGAGCTACACACACAGAAAGATTGGT
+
?==?ABBA>@BBBBBAAA;946;@@>A@D
@CRC70:00123:00010
TAGTATCAGCCTCGCCATGACGAAGGTATTCC
+
B@CA@ACBBB@?A@?=@>@>>9959?999295
@CRC70:00124:00015
TACTGAGCTACACACACAGAAAGATTGGT
+
ABBBBBCBBBBDAABB@B99809??>ABE
@CRC70:00124:00017
TACTGAGCTACACACACAGAAAGATTGGT
+
B???BBCBBBBBBBCCBB;998:B@?B@C
@CRC70:00125:00016
TACTGAGCTAGACACACAGAAAGATTGGT
+
AAAACABBBBBBBCBB@@99909??>B@D
@CRC70:00126:00010
TACTGAGCACACAGAAAGATTGGTGC
+
CCCCCCCDC<;9>99919@@5<9<CC
@CRC70:00127:00011
TACTGAGCTACACACACAGAAAGATTGGT
+
>=??BBCBBBBB@AA@B;844-99969>?
@CRC70:00127:00016
TACTGAGCTACACACACAGAAAGATTGGT
+
B?==BABBB?BBAAC@;;444-99958<>
@CRC70:00128:00013
TACTGAGCTACACACACAGAAAGATTGGT
+
@>>ABBCBAABBAABD@@884-99958@F
@CRC70:00128:00030
TACTGAGCTACACACACAGAAAGATTGGT
+
@??ABBCB@@BBBBCCBB>>><@?B@C@C
@CRC70:00129:00011
TACTGAGCTACACACACAGAAAGATTGGT
+
B???BBCBAAABBADB;;444-99959>B
@CRC70:00130:00018
TACTGAGCTACACACACAGAAAGATTGGT
+
B@??BBB@??@BBBDCBB>>?<?@B@B@B
@CRC70:00130:00021
TACTGAGCTACACACACAGAAAGATTGGT
+
CBCCBDCCBB@@;<<99@9999;A?>B@C
@CRC70:00131:00009
TACTGAGCTACACACACAGAAAGATTGGT
+
B???BBCBBBABA@@@@A988099959<>
@CRC70:00132:00029
TCTCTATGCGCTCCACATGTCTAAGGT
+
AACCBAABABDBC@B@A@@@@<<8<A>
@CRC70:00133:00020
TACTGAGCTACACACACAGAAAGATTGGT
+
=@@@><<<AA@B<<<A@>>@@:>AA=?=@
@CRC70:00133:00035
TACTGAGCTACACACACAGAAAGATTGGT
+
AAABBBCBAABBCDBAAB@@@<@@@>B@C
@CRC70:00135:00041
TCTCTATGCGCTCCACATGTCTAAGGT
+
BCBCAAACBCBBB@BBCDDDBBA@C@C
@CRC70:00137:00015
TACTGAGCTACACACACAGAAAGATTGGTG
+
@???BBBBBBBBABBD;;444-99959<88
@CRC70:00137:00042
TACTGAGCTACACACACAGAAAGATTGGT
+
???BBBCBBBBBBCCBBB;88-9>><A@C
@CRC70:00138:00004
TACTGAGCTACACACACAGAAAGATTGGT
+
B@AABBBB<;9@@99999>>>:@AB>B@B
@CRC70:00138:00022
TACTGAGCTACACACACAGAAAGATTGGT
+
B???BBBBBBBBAADB;;444-9>>;@AD
@CRC70:00138:00030
TACTGAGCTACACACACAGAAAGATTGGT
+
B???BBCBBBBBBBBA?;884-9>>;@@C
@CRC70:00138:00037
TACTGAGCTACACACACAGAAAGATTGGT
+
B??ABBCBBBBBBCBAAB;;46;@@>ABC
@CRC70:00140:00019
TACTGAGCTACACACACAGAAAAGATTGGT
+
AAACCBBB999><<4:994848,4442399
@CRC70:00141:00030
TACTGAGCTACACACACAGAAAGATTGGT
+
B@AABBBBBCCBBBBBAA;9809>>=A@C
@CRC70:00141:00037
TACTGAGCTACACACACAGAAAGATTGGT
+
B?@?BBDCBBCBCC@=?B99909?>>B@C
@CRC70:00141:00039
TACTGAGCTACACACACAGAAAGATTGGT
+
?A?BBBCBBBBCCE@?@B9997;A@?B@C
@CRC70:00142:00005
TACTGAGCTACACACACAGAAAGATTGGT
+
BBBBCCBB<;9?>99944898-44423@B
@CRC70:00142:00046
TACTGAGCTACACACACAGAAATTGGTGC
+
ABBCBDECBB;;<@994:999:=;=;>BB
@CRC70:00143:00004
TACTGAGCTACACACACAGAAAGATTGGT
+
BBBBBBCC;841,)(((((,,+08=<777
@CRC70:00143:00013
TACTGAGCTACACACACAGAAAGATTGGT
+
>@ABBBBBBBBABBA?>=88809>>;>?B
@CRC70:00143:00033
TACTGAGCTACACACACAGAAAGATTGGT
+
@@ABBBCBBBBC@@AA@@99909>>;@AC
@CRC70:00143:00039
TACTGAGCTACACACACAGAAAGATTGGT
+
B>@ABBBBBB>>1111/666688??>A?A
@CRC70:00144:00029
TACTGAGCTACACACACAGAAAAGATTGGT
+
<<=CBCCC;99>99444:4444,44423@B
@CRC70:00144:00038
TACTGAGCTACACACACAGAAAGATTGGT
+
@??ABBCBAABDDCAAAB;;909@@=@BD
@CRC70:00144:00045
TACTGAGCTACACACACAGAAAGATTGGT
+
B@ABBBCB@ACBCD::;B<<;7;AA?B@C
@CRC70:00146:00024
TACTGAGCTACACACACAGAAAGATTGGT
+
B@AABCCCBBBBCBCDA@888099959@C
@CRC70:00147:00012
TACTGAGCTACACACACAGAAAGATTGGT
+
BAAAAAA@44494////////+/8:<A@C
@CRC70:00147:00018
TACTGAGCTACACACACAGAAAGATTGGT
+
B???BBCCAABBAABD@;844-99968>?
@CRC70:00147:00030
TACTGAGCTACACACACAGAAAGATTGGT
+
B???BBCBAABCABBDAA98809>>;@@C
@CRC70:00148:00017
TACTGAGCTACACACACAGAAAGATTGGT
+
AABBBDCC@@ACAA@@@A888099968>?
@CRC70:00148:00039
TCTCTATGCGCTCCACATGTCTAAGGT
+
B@AA<=>DCCCEC?A<;<@@@998924
@CRC70:00100:00056
TACTGAGCTACACACACAGAAAGATTGGT
+
A@ACAB@A9944499::944804>@>B@C
@CRC70:00100:00057
TCTGAGCTACACACACAGAAAGATTGGTGC
+
B@ABBCBBBAAECDBBBBAB=A?C=@C@CC
@CRC70:00101:00064
TCTCTATGCGCTCCACATGTCTAAGGT
+
>@BB===AKDHDH@BB<<<9??B6924
@CRC70:00102:00074
TCTCTATGCGCTCCACATGTCTAAGGT
+
BBDD@AACCCCBA@BCEB?@ABB?BBA
@CRC70:00103:00058
TACTGAGCTACACACACAGAAAGATTGGT
+
B???BBBBBBBBBACCBB9998:>>?A@C
@CRC70:00106:00088
TACTGAGCTACACACACAGAAAGATTGGT
+
;;;G<<;BBB@A>9999;@>C@>8;4948
@CRC70:00107:00050
TACTGAGCTACACACACAGAAAGATTGGT
+
@@BBCCB@@@@@;;<<9A@BB>BCCDD@D
@CRC70:00108:00069
TACTGAGCGACACACACAGAAAGATTGGT
+
BBBBBB;<;BBBBCCB@B873,8>>=A@E
@CRC70:00109:00080
TACTGAGCTACACACACAGAAAGATTGGT
+
;;=CBDAB;994994:?===?<?BCAD@C
@CRC70:00111:00098
TACTGAGCTACACACACAGAAAGATTGGT
+
@@ABBBCD@@ACCD@@@@88809995;AC
@CRC70:00112:00052
ACGAGTGCGTTCCCCATGTCGTAAGTACTC
+
AABBBCC?992999/9999@@99598949B
@CRC70:00112:00055
TACTGAGCTACACACACAGAAAGATTGGT
+
@@A@B@@AA@A@<;<<4A9@=:>>>484:
@CRC70:00112:00098
TACTGAGCTACACACACAGAAAGATTGGT
+
BBBBBCCDBBBBC@AADC;;;6;@@>B@C
@CRC70:00113:00051
TACTGAGCTACACACACAGAAAGATTGGT
+
@???BBCBBBBBCCAAAB;;97;@@?B@C
@CRC70:00114:00072
TACTGAGCTACACACACAGAAAGATTGGT
+
BBBABDCA@BCCE;<=AACCC=BBC>@=@
@CRC70:00114:00099
TACTGAGCTACACACACAGAAAGATTGGT
+
BBBBCBCCBBECCAACAA;8;7;@@=@@C
@CRC70:00116:00057
TACTGAGCTACACACACAGAAAGATTGGT
+
??@CCCFABBAA@@<99@99919>>;??C
@CRC70:00116:00092
TACTGAGCTACACACACAGAAAGATTGGT
+
BBBBBBCC?@ABB@@@@?98809>>=B@C
@CRC70:00118:00065
TACTGAGCTACACACACAGAAAGATTGGT
+
BBBBBBCBBCBBBABCBD;;;9;BB?B@B
@CRC70:00121:00083
TACTGAGCTACACACACAGAAAGATTGGT
+
AABACDDDBCBBBBC@@B888-9>>;@BC
@CRC70:00122:00064
TACTGAGCTACACACACAGAAAGATTG
+
A?B@CCC;;9A@CCCCCCCCC;?86,/
@CRC70:00123:00093
ATCAGACACGGACACAGCAGAACACAC
+
BBBB@?@BBB>ABBBBBACCB@BBBBB
@CRC70:00124:00083
TACTGAGCTACACACACAGAAAGATTGGT
+
@@A@@@C<;9994?=?9@9>C:9995858
@CRC70:00124:00084
TACTGAGCTACACACACAGAAAGATTGGT
+
BBBBBDCA?ABCBAAACDBBD=AAB>A?@
@CRC70:00125:00075
TACTGAGCTACACACACAGAAAGATTGGT
+
@@@DCDCBBBBBBBBCBE@AA>FCC@B?B
@CRC70:00126:00055
TACTGAGCTACACACACAGAAAGATTAGT
+
B@AABBBBBBBC;;<<<AA@@:@9;9;AA
@CRC70:00126:00062
TACTGAGCTACACACACAGAAAGATTGGT
+
BAAABBCAAABBBDCCDDBBB>BCC@B@?
@CRC70:00126:00069
TACTGAGCTACACACACAGAAAGATTGGT
+
B??ABBCBAABBBBCBBB;;969>>>B?B
@CRC70:00128:00098
TACTGAGCTACACACACAGAAAGATTGGT
+
A@ACCCCCDBA@A<<<=<AAB<BBC=A=@
@CRC70:00131:00066
TACTGAGCTACACACACAGAAAGATTGGT
+
BBDCCBBBB@@?99994A48808;:<A?D
@CRC70:00131:00076
TACTGAGCTACACACACAGAAAGATTGGT
+
B@??BBCB@@BBBBAABC;;;8;B@?B@C
@CRC70:00131:00093
TACTGAGCTACACACACAGAAAGATTGGT
+
???ABBBB@BBBBBCC@A944-9==<@@B
@CRC70:00133:00082
TACTGAGCTACACACACAGAAAGATTGGT
+
B???BBCBAABBBBCBBB;;;6;@@?B@B
@CRC70:00138:00074
TACTGAGCTACACACACAGAAAGATTGGT
+
BBBBBDCDBBBB@A<99@99919@B>C@C
@CRC70:00141:00080
TACTGAGCTACACACACAGAAAGATTGGT
+
BAAABBCCBBBBCCBBBC;;;9;AA?C@C
@CRC70:00141:00087
TACTGAGCTACACACACAGAAAGATTGGT
+
??@BBBCBBBABBD<;9B99919@@;>=?
@CRC70:00141:00089
TACTGAGCTACACACACAGAAAGATTGGT
+
BBBBBBCBBBBD@@ABBB;;;6;@>>B@B
@CRC70:00145:00072
TACTGAGCTACACACACAGAAAGATTGGT
+
@===BBBBBBBBBDBA@@@@@<@CC@C@C
@CRC70:00145:00092
TACTGAGCTACACACACAGAAAGATTGGT
+
BAAABCCBAABBBBA?@@9;879@@?C@B
@CRC70:00147:00093
TACTGAGCTTCACACACAGAAAGATTGGT
+
BABBBCC;98;BBA@A@B@@@<@A@?BAB
@CRC70:00108:00148
TAGTATCAGCCTCGCCATGACGAAAGGTATTCC
+
=>@;<9CBCB@@AAA@G@?@@999-4:449@D;
@CRC70:00116:00121
TACTGAGCTACACACACAGAAAGATTGGT
+
BBBBBBCABABBCBCCBA;;96;@@?B@C
@CRC70:00119:00104
TACTGAGCTACACACACAGAAAGATTGGT
+
B==?BBCBBBBBAABBBA;84-9994;@C
@CRC70:00120:00111
TACTGAGCTACACACACAGAAAGATTGGT
+
B=?=BBBBAABBABCD@;844-99948<@
@CRC70:00120:00128
TACTGAGCTACACACACAGAAAGATTGGT
+
BAA?BBCBBBBBBBDBBA844-9>>=@@C
@CRC70:00121:00109
TACTGAGCTACACACACAGAAAGATTGGTG
+
@@@BBDCBBA?A;;;@@@99919996;@CB
@CRC70:00122:00116
TACTGAGCTACACACACAGAAAGATTGGT
+
B??=B@BAAABBABCC?A994-9==;@@B
@CRC70:00126:00118
TAGTATCAGCCTCGCCATGACGAAGGTATTCC
+
BBB<;=CCCCA=>@@7;9@>>9969A999=>5
@CRC70:00126:00124
TCTCTATGCGCTCCACATGTCTAAGGT
+
BBAABCBDCCGBB?BBCABAAAC@CA=
@CRC70:00131:00101
CGTGTCTCTAGGCACAGGATTTTGTGTAG
+
BBBBCCDE?==<999949:ACC:IAA@B;
@CRC70:00133:00101
ACGCTCGACATGCCCAGGTACAGGAG
+
B??@DBBBCCCCCC><<8;AABECCC
@CRC70:00134:00120
TAGTATCAGCCTCGCCATGACGAAGGTATTCC
+
CAB:9=EBB@<4499591<11/1,/7///,42
@CRC70:00137:00146
TACTGAGCTACACACACAGAAAGATTGGT
+
B???BBCBAABBCDBBBB;;;6;@@?B@C
@CRC70:00138:00105
TACTGAGCTACACACACAGAAAGATTGGT
+
BAAABDCBABB?>A<<9C9<98;BA?C@C
@CRC70:00139:00123
ACGCTCGACATGCCCAGGTACAGGAG
+
B?>?BBBBCDCDCC@;9;;CCCC@CB
@CRC70:00141:00103
TACTGAGCTACACACACAGAAAGATTGGT
+
AAABCDCB@@==;;994A89914>>>C@C
@CRC70:00141:00107
TCTCTATGCGCTCCACATGTCTAAGGT
+
BBCCBBBBBBBBB@CBCBBBAAAAC>A
@CRC70:00141:00133
TACTGAGCTACACACACAGAAAGATTGGTGCT
+
B9<<BBBBBBBB;<<BA@884044/5222,,,
@CRC70:00142:00101
TACTGAGCTACACACACAGAAAGATTGGT
+
@ABBBBD@?>=:999449444-4;;<A@B
@CRC70:00142:00130
TACCGAGCTACGACAACACAGAAAGATTGGTG
+
>992449>884////,//66699-49899;79
@CRC70:00144:00112
TACTGAGCTACACACACAGAAAGATTGG
+
??@BBBCBAA==;;<99B99919?@>B@
@CRC70:00145:00101
TACTGAGCTACACACACAGAAAGATTGGT
+
AAAABBB9;:>>99;94>9==<>>?5958
@CRC70:00145:00115
TACTGAGCTACACACACAGAAAGATTGGT
+
@@@BBBBBBBBCBBAC@B<;;;<CC@D@C
@CRC70:00147:00126
TACTGAGCTACACACACAGAAAGATTGGT
+
DCCCGCCA@@88994449444-4::;>=?
@CRC70:00100:00166
TACTGAGCTACACACACAGAAAGATTGGT
+
B==?BBBB@@BB@BCDBB9996;===BAC
@CRC70:00101:00164
TACTGAGCTACACACACAGAAAGATTGGT
+
@===ABBB@BBBBBCC@A444-9>=;??B
@CRC70:00102:00192
TACTGAGCTACACACACAGAAAGATTGGT
+
B@AABBCBBBBBBBCC?A;44-9==;@@C
@CRC70:00103:00166
TACTGAGCTACACACACAGAAGAATTGT
+
B@BABBCCCBCB=?:11--,*,*)*),,
@CRC70:00104:00183
TCTCTATGCTCTCCACATGTCTAAGGT
+
BAAAAAACCDGEB@CC?@@@9998?=A
@CRC70:00104:00188
TGATACGTCTCCTTCCTTAGTTACTTCA
+
BBB??ABBBBB>B@C@DB?BB@BBC@CC
@CRC70:00106:00166
ATATCGCGAGGGTATGGAAGACTCTAT
+
<;BBB@@@A@@>@99924899:=999>
@CRC70:00106:00181
TACTGAGTACACACACAGAAAGATTGGTGC
+
B???BBBCBBBBBB@;;844-9>>;?@CCC
@CRC70:00107:00169
CGTGTCTCTAGGCACAGGATTTGATGTAG
+
;;<@==99?9924<<11,/11,///688=
@CRC70:00107:00181
TACTGAGCTATACACACAGAAAGATTGGT
+
A???BBCCBBAAADBA;@844-9>>;@@C
@CRC70:00107:00188
TACTGAGCTACACACACAGAAAGATTGGT
+
B@BBBCCBCBCCCBBBBB@>>:>>?>A?B
@CRC70:00108:00184
TACTGAGCTACACACACAGAAAGATTGGT
+
?===BBB@??BBBBBDCC99989???B@C
@CRC70:00109:00172
TACTGAGCTACACACACAGAAAGATTGGT
+
B@AABBBB@ABBBBCCBB;998:BB@C?A
@CRC70:00110:00165
TACTGAGCTACACACACAGAAAGATTGGT
+
;9=C@@ACBBBBBBBBBA@>@9911,0,1
@CRC70:00113:00168
TACTGAGCTACACACACAGAAAGATTGGT
+
BBBBBCCB@@ABCCCBCC@@@:@=>?B@C
@CRC70:00115:00164
TACTGAGCTACACACACAGAAAGATTGGT
+
BBCCCCCDCDBBBC<<<B<<<8;BB=@=@
@CRC70:00115:00197
TACTGAGCTACACACACAGAAAGATTGGT
+
B@AABBBB??BBBBBCCC?>><@??>B@C
@CRC70:00116:00170
TACTGAGCTACACACACAGAAAGATTGGT
+
BA?BBCCB?ABBBBCCCC@>=:@==<@?B
@CRC70:00116:00174
TACTGAGCTACACACACAGAAAGATTGGT
+
AABBBBCBBBBBEBBCCCBBB=B@B?B?B
@CRC70:00117:00194
TACTGAGCTACACACACAGAAAGATTGGT
+
B@AABBCBBBBBBCCBBC;;;6;@?=@@E
@CRC70:00118:00171
CGTGTCTCTAGGCACAGGATTTGATGTAG
+
4444444/7//,/27//,/885/111119
@CRC70:00118:00172
TACTGAGCTACACACACAGAAAGATTGGT
+
A===BBBBBBBBBBCCBA9996;==<B@C
@CRC70:00120:00166
TACTGAGCTACACACACAGAAAGATTGGT
+
B???BBCBBBBBBBCBBA;446;@>=B@C
@CRC70:00122:00150
TACTGAGCTACACACACAGAAAGATTGGT
+
AABBBBCBBBBB?@ACCCCCC=ABC@C@B
@CRC70:00123:00167
TACTGAGCTACACACACAGAAAGAATTG
+
48844444444////////4;:88;824
@CRC70:00124:00160
CGTGTCTCTAGGCACAGGATTTTGTGTAG
+
BB?ABCCBA@@BCDCBA<9994-9B@@AB
@CRC70:00127:00160
CGTGTCTCTAGCACAGATTTGATGTAG
+
4444444/6///,////8857/////4
@CRC70:00129:00195
TACTGAGCTACACACACAGAAAGATTGGT
+
B@AABBBBBBBBBBCCBA;996;@@>B@C
@CRC70:00130:00169
TGATACGTCTCCTTCCTTAGTTACTTCA
+
BBA?BBBDBBB?B@C@C@BBB@AA>@AB
@CRC70:00130:00190
TACTGAGCTACACACACAGAAAGATTGGT
+
BABBBBCBBBBBBBCBBB9996;@@<B@C
@CRC70:00132:00186
TACTGAGCTACACACACAGAAAGATTGGT
+
BBBBBBCBBBBBBCCCCA@AA=@=?;=<?
@CRC70:00133:00155
TACTGAGCTACACACACAGAAAGATTGGT
+
CBBBBBBB@@>;11///87===?=A>A=?
@CRC70:00133:00161
TACTGAGCTACACACACAGAAAGATTGGT
+
@??ABBDBBBBB::<B>D99979@@>BDC
@CRC70:00135:00182
TACTGAGCTACA
+
499BDCCCCCCD
@CRC70:00135:00183
TACTGAGCTACACACACAGAAAGATTGGT
+
???BBBCBBCBDBBBBBB;;98;AB@C@B
@CRC70:00135:00188
TACTGAGCTACACACACAGAAAGATTGGT
+
??BBBCCBBBCCCBCCBC;;;6;@=?B@C
@CRC70:00136:00153
TACTGAGCTACACACACAGAAAGATTGGT
+
????BBBBBBBB::<A@D9;879>@>B@B
@CRC70:00136:00182
TACTGAGCTACACACACAGAAAGATTGGT
+
BABBBBDBBBBCBB<==CBBB?BBC@C@C
@CRC70:00136:00196
TACTGAGCTACACACACAGAAAGATTGGT
+
BBBBBBDA;;;A@@999@9999;BB>CBG
@CRC70:00139:00183
TACTGAGCTACACACACAGAAAGATTGGTG
+
;9<BCCBBBB;;<;<99A9991999<B?AC
@CRC70:00139:00192
TACTGAGCTACACACACAGAAAGATTGGT
+
?@AABBCBBBBCCCAAAB884-9>>>B@C
@CRC70:00139:00196
TACTGAGCTACACACACAGAAAGATTGGT
+
BBBBBBBBBBBDBBAAAC@@@<@B=>B@C
@CRC70:00143:00198
TACTGAGCTACACACACAGAAAGATTGGT
+
A@BBCCCBBCBB::<99B99919@@>B?C
@CRC70:00144:00196
TACTGAGCTACACACACAGAAAGATTGGT
+
?>>ABBCBBBBBBBBDBA444-9>><B@C
@CRC70:00145:00156
TACTGAGCTACACACACAGAAAGATTGGT
+
BABBBBCDAABB:<>A@B<=<:;CA>BAB
@CRC70:00146:00199
TACTGAGCTACACACACAGAAAGATTGGT
+
AA?BBBCBBBBB??@@@@AAA7;:><>;>
@CRC70:00147:00167
TACTGAGCTACACACACAGAAAGATTGGT
+
AAABBBCBBBBB9;<<<A@A@:@>>5958
@CRC70:00147:00183
TACTGAGCTACACACATAGAAAGA
+
<<=BAAB@?=>>999944999141
@CRC70:00148:00188
TACTGAGCTACACACACAGAAAGATTGGT
+
?>>ABCCAAABDBBBCCCBBB<@=@;=<?
@CRC70:00100:00228
TACTGAGCTACACACACAGAAAGATTGGT
+
@==?BBBBBBBBBBCDC@9996;@@?C@C
@CRC70:00101:00229
TACTGAGCTACACACACAGAAAGATTGGT
+
;:<BBBBCBBBBAA@??@99919982477
@CRC70:00102:00224
TACTGAGCTACACACACAGAAAGATTGGT
+
A===AABAAABBBBCB?A944-9884;?A
@CRC70:00103:00204
ATCAGACACGGACACAGCAGAACACAC
+
BABBBBABAA>ACAAAABBBB@CBABB
@CRC70:00103:00231
TACTGAGCTACACACACAGAAAGATTGGT
+
CBDDCDBBBBBB<<=ABA999199959>@
@CRC70:00103:00243
TACTGAGCTACACACACAGAAAGATTGGT
+
B@AABBBBBBBBBBCBBA;44-99949AB
@CRC70:00104:00233
TACTGAGCTACACACACAGAAAGATTGGT
+
B===BBB@??BBAACCAA994-8842:@C
@CRC70:00105:00240
TACTGAGCTACACACACAGAAAGATTGGT
+
A??ABBCBBBBBBBCCBA;88-99948>?
@CRC70:00107:00221
TACTGAGCTACACACACAGAAAGATTGGT
+
B???BBBBBBBBBBDBBA;946;==<@@C
@CRC70:00109:00218
TACTGAGCTACACACACAGAAAGATTGGT
+
AABBBBBBBBBBBBCB>@;44-9==;?@C
@CRC70:00109:00229
TACTGAGCTACACACACAGAAAGATTGGT
+
<9<BCDCCBB@AABA?@@9990999<@=?
@CRC70:00109:00243
TACTGAGCTACACACACAGAAAGATTGGT
+
AAABBECCBCCCCCCBA@999099969<>
@CRC70:00110:00244
TACTGAGCTACACACACAGAAAGATTGGT
+
B???BBBB@@BBBACCBB994-8884;@B
@CRC70:00112:00212
TACTGAGCTACACACACAGAAAGATTGGT
+
B9<;BBCBBBBB<<>BCCCCL@AAB?BAB
@CRC70:00113:00213
TACTGAGCTACACACACAGAAAGATTGGT
+
@?@CGECD@A@B@@<<<D@@@<@AA=ABC
@CRC70:00113:00248
TACTGAGCTACACACACAGAAAGATTGGT
+
B==?BBBB??BBBBCCAA@@=<@@@=@@C
@CRC70:00117:00232
TACTGAGCTACACACACAGAAAGATTGGT
+
A===ABBBAABBAACCBB994-8887??A
@CRC70:00117:00243
TACTGAGCTACACACACAGAAAGATTGGT
+
BBBBBCCCCCCCCC<<=AACB?CCBBB?B
@CRC70:00119:00249
TACTGAGCTACACACACAGAAAGATTGGT
+
BBBBBBCAAAFCCAAAACCCD@BCC@BFB
@CRC70:00120:00231
TACTGAGCTACACACACAGAAAGATTGGT
+
B@AABBCBBBBBAABDBB;9968=8;@@C
@CRC70:00120:00246
ACGAGTGCGTTCCCCATGTCGTAGGTACTC
+
BBB?BBBBBB@BCC:C@@@DCB>A@8;<<C
@CRC70:00122:00233
TACTGAGCTACACACACAGAAAGATTGGT
+
B==?BBBBBBBBBBCCAA994-888;?@C
@CRC70:00123:00239
TACTGAGCTACACACACAGAAAGATTGGT
+
A???BCCBBBBBCEBC@?@@@<@CC?B@B
@CRC70:00124:00210
TGATACGTCTCCTTCCTTAGTTACTTCA
+
AAA?@BBBBBB?B@B@D@BBB@BAB@BD
@CRC70:00124:00218
TACTGAGCTACACACACAGAAAGATTGGT
+
<;=CDJDBBBB?BA@CA@A@C099>4958
@CRC70:00124:00229
TACTGAGCTACACACACAGAAAGATTGGT
+
B==?BBBBBBBBBBCCBB9996:==<@@C
@CRC70:00124:00239
TACTGAGCTACACACACAGAAAGATTGGT
+
@???BBCBB?BBBBCBBA944-9==<@@C
@CRC70:00127:00246
TACTGAGCTACACACACAGAAAGATT
+
44444;;8////869944444-4442
@CRC70:00128:00204
TACTGAGCTACACACACAGAAAGATTGGT
+
::<CBCBB@=>=99999B9991899<A?B
@CRC70:00128:00229
TACTGAGCTACACACACAGAAAGATTGGT
+
AABBBBDBBBBBCDAAAB;886;@?=@@C
@CRC70:00128:00240
ATCAGACACGGACACAGCAGAACACAC
+
BBBB@@@CCC?BCCC@AACCC@CCAAB
@CRC70:00129:00223
TACTGAGCTACACACACAGAAAGATTGGT
+
A>>>BBBBBBBBBBCCBB9996;?=<@@C
@CRC70:00131:00219
TACTGAGCTACACACACAGAAAGATTGGT
+
?===BBBBBBBBAACB?A944-9==;@@C
@CRC70:00132:00242
TACTGAGCTACACACACAGAAAGATTGGT
+
AABBBBCBA@@@@@@AC@@@@<@BB?CFC
@CRC70:00133:00211
TACTGAGCTACACACACAGAAAGATTGGT
+
>==?BBBBB@??ABBBBA9946;??<@@C
@CRC70:00136:00210
TACTGAGCTACACACACAGAAAGA
+
=@@BCCCAA@BAA@@;<9>>>191
@CRC70:00137:00208
TGATACGTCTCCTTCCTTAGTTAC
+
BBCCCEDCCAB?A?@6:6;@B?BC
@CRC70:00137:00224
TACTGAGCTATACACACAGAAAGAATTGGT
+
4844499611/1////44444-44249777
@CRC70:00137:00242
TACTGAGCTACACACACAGAAAGATTGGT
+
@???BCCBAABBBCA?AB;88-9@@>C@D
@CRC70:00138:00200
CGTGTCTCTAGGCACAGGATTTTGTGTAG
+
@@AABBBCAAA@BBCCC@BBCD9CDDCBA
@CRC70:00138:00216
TACTGAGCTACACACACAGAAAGATTGGT
+
BBBCBCCDBBBB@A<<9B<<<<<GB@CAC
@CRC70:00140:00229
TGATACGTCTCCTTCCTTAGTTACTTCA
+
BBBBAABDBBC>?=A?C?BCB@CECADF
@CRC70:00141:00201
TACTGAGCTACACACACAGAAAGATTGGT
+
B@AACCBA>>9899444;44464;;<@>A
@CRC70:00141:00204
TACTGAGCTACACACACAGAAAGATTGGT
+
A???BBCBBBBB@@<<9D9998;@A=@@C
@CRC70:00141:00212
TACTGAGCTACACACACAGAAAGATTGGT
+
@==?BBBBBBBBBBCBB@9946;??=@@C
@CRC70:00141:00236
TACTGAGCTACACACACAGAAAGATTGGT
+
BBBCECCBBBDCD@AACCCBB<=>>4848
@CRC70:00143:00202
TACTGAACTCACAGAAAGATTGGTGC
+
BABBAA?BCC@;;444-9>><A@CCD
@CRC70:00147:00200
TACTGAGCTACACACACAGAAAGATTGGT
+
B?==AABBBBAB::<@>D99909?>>A@C
@CRC70:00148:00219
TACTGAGCTACACACACAGAAAGATTGGT
+
B??ABBCBBBAAAA<<<CAAB>ABB@B@C
@CRC70:00148:00237
TACTGAGCTACACACACAGAAAGATTGGT
+
>@ABBBDBB@@@@@<99@;<98;AB?ABC
@CRC70:00148:00244
TACTGAGCTACACACACAGAAAGATTGGT
+
??=ABBCBAABBBBA?>B98809994;AC
@CRC70:00149:00229
TACTGAGCTATACACACAGAAAGATTGG
+
B???BBCBBBAA?@@@;;844-9>>=B@
@CRC70:00149:00234
TACTGAGCTACACACACAGAAAGATTGGT
+
BABB@BB@AA@><<<<4;@BA>A@CBC?@
@CRC70:00101:00275
TACTGAGCTACACACACAGAAAGATTGGT
+
B@A@EDCCBB@@ADCBAA99909??>C@C
@CRC70:00107:00298
TACTGAGCTACACACACAGAAAGATTGGT
+
BAA?BBCBBBBBBBBAAC;;;7;AA>A@C
@CRC70:00112:00250
AGCACTGTAGCTGTCACTAGTTACTTGT
+
BBBBBCCBABBDCCBBBBBCD@CBB=??
@CRC70:00112:00289
TACTGAGCTACACACACAGAAAGATTGGT
+
AAAABBCBBBBBCCAC@D;;;9;BA@C@C
@CRC70:00118:00282
TACTGAGCTACACACACAGAAAGATTGGT
+
BBBBBBCBAAA@AEBBAC;;;7;A@?C@C
@CRC70:00119:00279
TACTGAGCTACACACACAGAAAGATTGGT
+
BBBABBCBBCABBBBBAB99979>>>B@C
@CRC70:00120:00256
TACTGAGCTACACACACAGAAAGATTGGT
+
BBBBCDCCBB?@@ABCAACCC@CCC=?=@
@CRC70:00121:00251
TACTGAGCTACACACACAGAAAGATTGGTGCT
+
BABBBBCCCBBC@AABAB;;;7;@@>B@>>77
@CRC70:00124:00268
TACTGAGCTACACACACAGAAAGATTGGT
+
BBBBCDCC@@@?AAA@>@99909>>=BDE
@CRC70:00127:00270
TACTGAGCTACACACACAGAAAGATTGGT
+
B@BACCCECCBBBBBCCCBBB>BBCDB?A
@CRC70:00127:00275
AGCACTGTAGCTGTCAATAGTTACTTGT
+
BCCCCCCA?AAABABB?BCCC@B;;:;C
@CRC70:00127:00283
TACTGAGCTACACACACAGAAAGATTGGT
+
BBBABBCBBB@@AAA@>B9;97;AA>B@C
@CRC70:00127:00293
TACTGAGCTACACACACAGAAAGATTGGT
+
BABBBABDCCBABBBBAC@@@<@@A>B?B
@CRC70:00128:00275
TACTGAGCTACACACACAGAAAGATTGGT
+
@@A=<<BBA9;9>99944444-44;2313
@CRC70:00129:00268
TACTGAGCTACACACACAGAAAGATTGGT
+
C?@@CCCBBBBD@DAAACBBB?BCC@B?B
@CRC70:00130:00286
TACTGAGCTACACACACAGAAAGATTGGT
+
B@AABBCBBBBBABCDCC??><@?A?B@C
@CRC70:00132:00284
TACTGAGCTACACACACGA
+
B@BFCCCCA@?9=07-*((
@CRC70:00133:00274
AGCACTGTAGCTGTCACTAGTTACTTGT
+
A@BECDCCBBBCBBB@BBABBBBBB>?@
@CRC70:00136:00299
TACTGAGCTACACACACAGAAAGATTGGT
+
BBBBCBCBBBBBBBBBAB9997;@A?B@C
@CRC70:00137:00257
TCTCTATGCGCTCCACATGTCTAAGGT
+
CCCDAEBCCDDBC@DDBBBAAA@;?<@
@CRC70:00139:00288
ATCAGACACGGACACAGCAGAACACAC
+
<<;C@@;===244>?>@?<94<A>>A?
@CRC70:00139:00292
TACTGAGCTACACACACAGAAAGATTGGT
+
BBA?BBCBBBCBCABBBBCCD=BBB=>:A
@CRC70:00142:00278
TACTGAGCTACACACACAGAAAGATTGGT
+
???ABBCBAABBAABCBC;;;6;@==B@C
@CRC70:00144:00275
TACTGAGCTACACACACAGAAAGATTGGT
+
??@BCCEDBBBBAA@@>B99909>>=A?D
@CRC70:00147:00270
TACTGAGCTACACACACAGAAAGATTGGT
+
@@BBBBCCCBBBAABCCCBBB=B@@=@@C
@CRC70:00147:00294
TACTGAGCTACACACACAG
+
@99;99=9==>99//,,,,
@CRC70:00148:00269
TACTGAGCTACACACACAGAAAGATTGGT
+
??ABCDCCCCCCBAAAABCBB<@A>;>;8
@CRC70:00100:00306
TACTGAGCTACACACACAGAAAGATTGGT
+
ACCCCBCDAA@A@@@D@A@@@<@CC@C@B
@CRC70:00102:00317
TACTGAGCTACACACACAGAAAGATTGGT
+
AABCBDCCA@@BBB<99A99919>><@?B
@CRC70:00102:00340
TACTGAGCTACACACACAGAAAGATTGGT
+
B@??BBCBBBEBBBB?@@99919@?>BBC
@CRC70:00106:00316
TACTGAGCTACACACACAGAAAGATTGGT
+
B???BBBBCBBDBBCBBB;;;7;@@>CBC
@CRC70:00113:00311
TACTGAGCTACACACAGAAAGATTGGTGC
+
???BAABBBBAB@=@A9<979A>>B@BBB
@CRC70:00116:00312
TACTGAGCTACACACACAGAAAGATTGGT
+
@?@CGCBB::9@99999>99914=>;?@B
@CRC70:00117:00307
TACTGAGCTACACACACAGAAAGATTGT
+
>@@<94;B9894=9994////+/,,*,,
@CRC70:00118:00307
TACTGAGCTACACACACAGAAAGATTGGT
+
BBBBCCCD@@@A@@;;9D99919>>=@CE
@CRC70:00119:00304
TACTGAGCTACACACACAGAAAGATTGGT
+
@@?BBBCBBA@@ABA@>B99909>>=?@C
@CRC70:00122:00316
TATTGAGCTACACACACAGAAAGATTGGT
+
BBB=??C@BBBDBBA@@B<;97;@@>B@C
@CRC70:00122:00325
TACTGAGCTACACACACAGAAAGATTGGT
+
B?@@@@BBBBBBBBCBBB;;869>=<@@C
@CRC70:00123:00319
TCTCTATGCGCTCCACATGTCTAAGGT
+
BAHCCDBCCCCBC?DAEABBBBA>BA<
@CRC70:00124:00316
CGTGTCTCTAGGCACAGGATTTGTGTAG
+
ABAACBEEAAA@CB=9?<994-9@999B
@CRC70:00126:00319
TACTGAGCTACACACACAGAAAGATTGGT
+
B???BCCBBBBBBCCDCCAAA=@AB@B@@
@CRC70:00126:00345
TACTGAGCTACACACACAGAAAGATTGGT
+
:9<BCCICA@BBBBBGBC;;96;@@?B@C
@CRC70:00126:00349
TACTGAGCTACACACACAGAAAGATTGGT
+
:;9?B@BCFAABBA@B@@99<8;CB@C@C
@CRC70:00128:00333
TACTGAGCTACACACACAGAAAGATTGGT
+
BBBBBBBBBBBBBF@AAABBB=BBB?B@C
@CRC70:00129:00337
TACTGAGCTACACACACAGAAAGATTGGT
+
B@AABBCCCBBBBFBBBCBCB>BBC@C?A
@CRC70:00130:00323
TACTGAGCTACACACACAGAAAGATTGGT
+
B@ABCCCBCBBBAAECBB;996;@@>A@C
@CRC70:00130:00329
TACTGAGCTACACACACAGAAAGATTGGT
+
BBB@AABCBBBGA@AA@AAAA>ABA@B@B
@CRC70:00132:00302
TACTGAGCTACACACACAGAAAAATTGGTGC
+
B?@?BBCCBBBBEDCDCCCCCB@2B898:CC
@CRC70:00134:00318
TACTGAGCTACACACACAGAAAGATTGGT
+
B???BDDDBBBBBCDCBABCH>CCC@C@C
@CRC70:00134:00336
TACTGAGCTACACACACAGAAAGATTGGT
+
BBBBBBBBBBBBBBCBB@>>=<@B??B@C
@CRC70:00134:00341
TACTGAGCTACACACACAGAAAAATTGGTGC
+
CCCDBBCCCCDDDCAAACCDDFC3C;;;<DC
@CRC70:00135:00305
TACTGAGCTACACACACAGAAAGATTGGT
+
CBBB;;>B@@@@@@<><DACC<<<C>B>B
@CRC70:00137:00345
TACTGAGCTACACACACAGAAAGATTGGT
+
A?@@AAAAAABBABFCCB??><@BA?B@C
@CRC70:00139:00347
TACTGAGCTACACACACAGAAAGATTAGTG
+
>8498444@999999>>=99:-44424333
@CRC70:00141:00313
TACTGAGCTACACACACAGAAAGATTGGT
+
@???BBCBBBBBBBDCCB??><>?@>B@C
@CRC70:00142:00340
TACTGAGCTACACACACAGAAAGATTGGT
+
??@AAABABBBBABDCBB9996;==<@@D
@CRC70:00143:00305
TACTGAGCTACACACACAGAAAGATTGGT
+
B???BBCCBBBBBBDCCB?>=<@??>B@C
@CRC70:00145:00307
TACTGAGCTACACACACAGAAAGATTGGT
+
BBBB::=DCCBB<:<A@B@@@<@BB>BCC
@CRC70:00145:00308
TACTGAGCTACACACACAGAAAGATTGGT
+
B>>>BBBBBBBBAAACCDCCB>BBB@A@C
@CRC70:00146:00348
TACTGAGCTACACACACAGAAAGATTGGT
+
B?==BBBBBBBBBBBDCCAA@=A@A>B@C
@CRC70:00147:00321
AGCACTGTAGCTGTCACTAGTTACTTGT
+
BDCCCDCCBBBBDCCBCCCDH@D;99;C
@CRC70:00147:00333
TACTGAGCTACACACACAGAAAGATTGGT
+
B@AABBDBBBBBBBFDCB??><>??>BAC
@CRC70:00148:00314
TAGTATCAGCCTCGCCATGACGAAGGTATTCC
+
?AB9:>DBBBA??:;8;@BABA?=AA@=@=@;
@CRC70:00100:00389
TACTGAGCTACACACACAGAAAGATT
+
B@AACDCBBCBCAAAEAA@@@<@BB=
@CRC70:00101:00355
TACTGAGCTACACACACAGAAAGATTGGT
+
BBBBCBCCBA@@@@;99>99<8;AA?D?C
@CRC70:00101:00356
TACTGAGCTACACACACAGAAAGATTG
+
9@@B@<9999894999444;;694848
@CRC70:00104:00373
TACTGAGCTACACACACAGAAAGATTGGT
+
B@??BBBBBBBBBBCCCC;;;8;BB@C@C
@CRC70:00108:00389
TACTGAGCTACACACACAGAAAGATTGGT
+
BBBBCBCCBBBB@@@B@@>@@<ABB>A?@
@CRC70:00114:00397
TACTGAGCTACACACACAGAAAGATTGGT
+
BAAABBBBBBCCEDCCCCBBB=BCB@B@A
@CRC70:00117:00358
TACTGAGCTACACACACAGAAAGATTGGT
+
B???BBBB?BBBBBCCBB;996:@==A@C
@CRC70:00117:00373
TACTGAGCTACACACACAGAAAGATTGGT
+
?@A@CCCBBBBBAAACCC@@@>@CBAB@C
@CRC70:00118:00370
TGATACGTCTCCTTCCTTAGTTACTTCA
+
?A@BBBBBABC9;8<<><>>>;>>999@
@CRC70:00119:00354
TACTGAGCTACACACACAGAAAGATTGGT
+
@===BBBBBBBB?@AA@B99919>><@>A
@CRC70:00119:00363
TACTGAGCTACACACACAGAAAGATTGGT
+
AABBBBCDBB@@@@@??@99919CC>BBE
@CRC70:00121:00375
CGTGTCTCTAGGCACAGGATTTTGTGTAG
+
BABBCDCCA@@@CDBAB?9994-;BBBCA
@CRC70:00121:00390
TACTGAGCTACACACACAGAAAGATTGGT
+
B???BBCBBBBBBBBBBCBBB=BBA?B?A
@CRC70:00122:00354
TACTGAGCTACACACACAGAAAGATTGGT
+
B???BBCBBBBBBBDBBB;996;@@>B@C
@CRC70:00123:00382
TCTCTATGCGCTCCACATGTCTAAGGT
+
@<<<ACACCCECC=?<;<A>>:?;=;=
@CRC70:00123:00391
TACTGAGCTACACACACAGAAAGATTGGT
+
BBBDCCCCBBA@@A@??@99919?@>BDD
@CRC70:00123:00393
ATCAGACACGGACACAGCAAACACAC
+
@:7:=889842444449444-44448
@CRC70:00124:00362
TACTGAGCTACACACACAGAAAGATTGGT
+
B@??BCCCAAABACAA@@@A@>ACC@C>A
@CRC70:00124:00399
TACTGAGCTACACACACAGAAAGATTGGT
+
C@BBBBCBAAEBBBAC@B@@@<@B@>B@C
@CRC70:00125:00362
TACTGAGCTACACACACAGAAAGATTGGT
+
B@ABCDCDBBBB<;<<=BACC>@@C>A@B
@CRC70:00125:00396
TACTGAGCTACACACACAGAAAGATTGGT
+
CBBBHBCCBB<<<AAA?@@@@<@AB>B?B
@CRC70:00127:00371
TACTGAGCTACACACACAGAAAGATTGGT
+
B==?BBCBAAABBDCGBDBBB?BCCBB@C
@CRC70:00127:00392
TACTGAGCTACACACACAGAAAGAT
+
9;;<ACDCCCBBBAAAAACBB:>99
@CRC70:00127:00394
TATGAGCTACACACACAGAAAGATTGGTGCT
+
@@@BBBBBBCC@@@A@B99919AA?C@CCCC
@CRC70:00129:00367
TACTGAGCTACACACACAGAAAGATTGGT
+
B???BBCBBBBBBBDBBB;996;@@<B@C
@CRC70:00129:00375
TACTGAGCTACACACACAGAAAGATTGGT
+
@@AABBCBAABAABBBAC;;;7;@@>B@C
@CRC70:00130:00375
TACTGAGCTACACACACAGAAAGATTGGT
+
CCBBCCCBCCBBBABCCCBBB>BCC>A?@
@CRC70:00130:00398
CGTGTCTCTAGGCACAGGATTTGATGTAG
+
4444444949424;:442444-4444449
@CRC70:00132:00395
TACTGAGCTACAAACACAGAAAGATTGGTGC
+
B@AFCCC@A@A@@<AA@A<<<;<BA@DACCC
@CRC70:00133:00354
TACTGAGCTACACACACAGAAAGATTGGT
+
??@BCCDCBBBBAABBCC;;;8;BA?C@C
@CRC70:00133:00358
TACTGAGCTACACACACAGAAAGATTGGT
+
:;=CECCDBBBA@@AAAB;;;7;AC@C@C
@CRC70:00134:00351
TGATACGTCTCCTTCCTTAGTTACTTCA
+
@@@@BBBCCCC@CBD@C?BBC@CCCCCD
@CRC70:00134:00365
TACTGAGCTACACACACAGAAAGATTGGT
+
B???BBCBBBBBBBCCCC@>=<@B?>A@C
@CRC70:00135:00351
TACTGAGCTACACACACAGAAAGATTGGT
+
:9<BCCECAABB@@AC@B@@=<@@@=A@C
@CRC70:00136:00352
TACTGAGCTACACACACAGAAAGATTGGT
+
9:<CCCCCBBBB@AABBBDCC@CCC?B?B
@CRC70:00136:00362
TACTGAGCTACACACACAGAAAGATTGGT
+
??B?BBCBBBBBAABBBA;946;>><B@B
@CRC70:00136:00386
ACGCTCGACATGCCCAGGTACAGGAG
+
BBABBBBABDCCBC>;;8;@BBB?BA
@CRC70:00137:00380
TACTGAGCTACACACACAGAAAGATTGGT
+
B???BBCBBBBBAABBBA;94-9>>=?@C
@CRC70:00137:00384
TACTGAGCTACACACACAGAAAGATTGGT
+
B???BBCBBBAAABAAAB;88-9>>=@@C
@CRC70:00140:00355
TACTGAACTACACACACAGAAAGATTGGTGC
+
::<BCC@CCCCDCE?=>;873,8>?>B?BCC
@CRC70:00141:00355
TACTGAGCTACACACACAGAAAGATTGGT
+
@?==BBCBBBBBAABBBA;44-9>>;@?B
@CRC70:00141:00393
TACTGAGCTACACACACAGAAAGATTGGT
+
?@BBCCCBAABCBBCCDCBCD>BBB@B?@
@CRC70:00142:00356
TACTGAGCTACACACACAGAAAGATTGGT
+
??@BCCECBBABA@A@@B<;97;@A>B@C
@CRC70:00144:00384
TACTGAGCTACACACACAGAAAGATTGGT
+
B===AABBBBBBAABAAA;;4-9>><@@B
@CRC70:00144:00388
TACTGAGCTACACACACAGAAAGATTGGT
+
@@BBBBCBBBCBBBCDCC@??<@AA?B@C
@CRC70:00144:00396
TACTGAGCTACACACACAGAAAGATTGGT
+
BABBCCCBAAABBBBBBC@@@<@BB?B@C
@CRC70:00144:00399
TACTGAGCTACACACACAGAAAGATTGGT
+
?9<>GCCDCBBBDABBCCBCF@CCC?A?A
@CRC70:00146:00351
TACTGAGCTACACACACAGAAAGATTGGT
+
BBCCCCEBBBBBBA<<<CACC>@@C:;;<
@CRC70:00147:00363
TACTGAGCTACACACACAGAAAGATTGGT
+
BBB<@=BCA;;<>>?999444-4442423
@CRC70:00147:00372
TACTGAGCTACACACACAGAAAGATTGGT
+
:;;<CAABBA@@@@<<9A@@@<ABBAC?B
@CRC70:00148:00388
TACTGAGCTACACACACAGAAAGATTGGTG
+
B??=BBCCAABB@;;>113B?@>>C@C@BC
@CRC70:00149:00398
TACTGAGCTTCACACACAGAAAGATTGGT
+
?=@BBCCAA>ABBCCC>A994-9>7<A@C
@CRC70:00101:00434
ATATCGCGAGGGTATGGAAGACTCTATA
+
BB@ABBB@=?=<9:?>7;7<ABAC@@@B
@CRC70:00102:00436
TATTGAGCTACACACACAGAAAGATTGGT
+
CCB@CCCBBBBB::<@?B9<<8;BB@CBC
@CRC70:00104:00435
TACTGAGCTACACACACAGAAAGATTGGT
+
BAABDCCCBB@@;;999@8;;::CC@D?C
@CRC70:00108:00416
TACTGAGCTACACACACAGAAAGATTGGT
+
?BBCCCCECC@@;;<A>@@@@>@GCAC?B
@CRC70:00109:00438
TACTGAGCTACACACACAGAAAGATTGGT
+
=AA@GCCBAB@@9999499=9<=BB@B@B
@CRC70:00109:00444
TACTGAGCTACACACACAGAAAGATTGGT
+
@@@BBCBB;;999944444==:4442717
@CRC70:00109:00447
TACTGAGCTACACACACAGAAAGATTGGT
+
@;;<B@AB@@@@<;999?8991899>B?A
@CRC70:00110:00411
TACTGAGCTACACACACAGAAAGATTGGT
+
CBB?BBCCBBBBBBBBAB<;;9<CC@C@C
@CRC70:00110:00425
TACTGAGCTACACACACAGAAAGATTGGT
+
BABBDCCCBBAA@@@@>@9<98;A@>B@C
@CRC70:00110:00438
TACTGAGCTACACACACAGAAAGATTGG
+
4488:;BB9;91--,,,,,//+/99<??
@CRC70:00111:00406
TACTGAGCTACGACACACAGAAAGATTGGT
+
A;<;@>@<;;1////4999444-44;<>?8
@CRC70:00111:00408
TACTGAGCTACACACACAGAAAGATTGGT
+
BBCBBBCBBBBBBCCBBC@@@>@CC@C@C
@CRC70:00113:00422
TACTGAGCTACACACACAGAAAGATTGGT
+
A@AECCCBBB@@@A<99?9999;AA@C@C
@CRC70:00113:00427
TACTGAGCTACACACACAGAAAGATTGGT
+
<:=BBCCCBA@@;;<99@99999>>=ABA
@CRC70:00113:00439
TGATACGTCTCCTTCCTTAGTTACTTCA
+
AACBBBBBCCB>B?B@D@AAB>ABCACC
@CRC70:00113:00448
TACTGAGCTACACACACAGAAAGATTGGT
+
BBBBCCCBBBCB=8==211==:69=<><>
@CRC70:00114:00413
TACTGAGCTACACACACAGAAAGATTGGT
+
ABCCCCCCBBBDBAAAACBCCABCC@C?A
@CRC70:00114:00422
TACTGAGCTACACACACAGAAAGATTGGT
+
=@ACCDCD@@@A@=9<999@B>ABC=A?@
@CRC70:00115:00400
TACTGAGCTACACACACAGAAAGATTGGT
+
B@??BBBB??BBBBCCAB;;96;@@<A?B
@CRC70:00116:00403
TACTGAGCTACACACACAGAAAGATTGGT
+
BCCCBBCBBBBBB;::11111-/692313
@CRC70:00116:00412
TGATACGTCTCCTTCCTTAGTTACTTCA
+
8=??AAH=<<B>A?ABJCBBB;<=DBCC
@CRC70:00116:00415
TGATACGTCTCCTTCCTTAGTTACTTCA
+
AACBBBBBBBB@B@B@C@BBB@BBB@BC
@CRC70:00116:00423
TACTGAGCTACACACACAGAAAGATTGGT
+
AABBBBBBBBBBBB?=?@99909>>;??B
@CRC70:00116:00435
TACTGAGCTACACACACAGAAAGATTGGT
+
BBBBHCCBBBAA@?<;<DABBBBDDDC@C
@CRC70:00117:00413
ATCAGACACGGACACAGCAGAACACAC
+
BBBC:;;CAA=ACCCCCDCCC@CCCCC
@CRC70:00117:00422
TACTGAGCTACACACACAGAAAGATTGGT
+
?@@BCCCBBBBC@@<;9@9991999>BBB
@CRC70:00117:00436
TACTGAGCTACACACACAGAAAGATTGGT
+
4;;@AGBBAB@>9999494440444<@<>
@CRC70:00118:00441
TACTGAGCTACACACACAGAAAGATTG
+
BABBBCDBBBAA?@AEBICCCBCCC?B
@CRC70:00118:00442
TACTGAGCTACACACACAGAAAGATTGGT
+
BBBBBBBBBBBB??@@>A9<<8;BB@C@C
@CRC70:00119:00417
TACTGAGCTACACACACAAGAATGATTG
+
BCBBBBCBBBCBBB@11/5//,///,*/
@CRC70:00119:00445
TACTGAGCTACACACACAGAAAGATTGGT
+
@BBBBCBB@=@A;;999?99919?>BCAE
@CRC70:00120:00436
TACTGAGCTACACACACAGAAAGATTGGT
+
BBDDCBCCBB?A@?;;9@>??<@CA@CAC
@CRC70:00123:00425
TACTGAGCTACACACACAGAAAGATTGGT
+
B???BBCBBBBBBCCBBB;9809>>=@@C
@CRC70:00123:00426
TACTGAGCTACACACACAGAAAGATGGT
+
BAB?BBBBBBBBBBBDCC@A@>@CCC@C
@CRC70:00123:00446
CGTGTCTCTGGCACAGGATTTTGTGTAGAG
+
BBCCCCDCCC@:9;9969999/9@C@B<><
@CRC70:00124:00444
TAATGAGCTACACACACAGAAAGATTGGT
+
BB@AA>ABBBCCBDAABC@@@>ACC@C@C
@CRC70:00127:00436
TACTGAGCTACACACACAGAAAGATTGGT
+
BBBBCDCCBB??@C@@@B@@B<@BB@C@C
@CRC70:00127:00446
TACTGAGCTACACACACAGAAAGATTGGT
+
BAAABCCBBBBBBCCCCCBBB>BCC@C@C
@CRC70:00128:00409
TACTGAGCTACACACACAGAAAGATTGGTGCT
+
?BBBCCCCBBA@ADCCCCBBB=BBB?B?CBBA
@CRC70:00128:00439
TACTGAGCTACACACACAGAAAGATTGGTGCTGAC
+
;ABBCBBCBB@B@B>>>>9999=?>@::997<0.,
@CRC70:00129:00418
TACTGAGCTACACACACAGAAAGATTGGT
+
CCCBBABBBBAAACCDBB;;;7;AA?B@C
@CRC70:00132:00417
TCTCTATGCGCTCCAACATGTCTAAGGT
+
9:8:<:@BBA>@>11,1<@@@BA@=@B<
@CRC70:00134:00416
TACTGAGCTACACACACAGAAAGATTGGTG
+
>@@CCDDA@@CCCCBBBC<<;9<BB@D@CB
@CRC70:00134:00422
TACTGAGCTACACACACAGAAAGATTGGTGCTGC
+
=>>BDCCGBB@AABAA?@@@@>@BBACACBBBB;
@CRC70:00136:00423
TACTGAGCTACACACACAGAAAGATTGGT
+
69:ACCCC@AABCB@@>A9998;AC@E@C
@CRC70:00137:00405
TACTGAGCTACACACACAGAAAGATTGGT
+
BBBCCDCBABBAABCCCC@@@<@BB?B@C
@CRC70:00137:00419
ACGCTCGACATGCCCAGGTACAGGAGAC
+
?CCCDDBA@99999199548:;;?CA@@
@CRC70:00139:00431
TACTGAGCTACACACACAGAAAGATTGGTG
+
EBBBBBCB@AAAACBB@B99809>?>B@CB
@CRC70:00140:00408
AGCACTGTAGCTGTCACTAGTTACATGT
+
<CCCCEDDCCCBAA@ACBDGB7;89944
@CRC70:00140:00416
TACTGAGCTACACACACAGAAAGATTGGT
+
B???BBCBBBBAABCCBC9998;@@<B@B
@CRC70:00141:00425
TAGTATCAGCCTCGCCATGACGAAGGTATTCC
+
=BDBBBC@?@>>@@@=AAB@A;:8<@@?@=A<
@CRC70:00141:00434
TACTGAGCTACACACACAGAAAGATTGGT
+
B@A?BBBBAABBBBCCBC9996:@><@?A
@CRC70:00142:00436
TACTGAGCTACACACACAGAAAGATTGGT
+
CBDBBBDCBBEAAD@?@B;;97;AA?B@C
@CRC70:00144:00414
TACTGAGCTACACACACAGAAAGATTGGT
+
????BABB@@BBBBBCCC??><>?==B?B
@CRC70:00145:00419
TACTGAGCTACACACACAGAAAGATTGGT
+
B???BBCBBBBBBBCDBC?>=<@BB>B@C
@CRC70:00145:00420
TACTGAGCTACACACACAGAAAGATTGGT
+
B???BBB@@@BA@@BCCC?>=<@=@?B?B
@CRC70:00145:00424
TACTGAGCTACACACACAGAAAGATTGGT
+
C@AACCCBBBABBABABB;;;9;CC@C@C
@CRC70:00145:00438
ACGCTCGACATGCCCAGGTACAGG
+
BB>ABBBCBAAACH@CB@@@AA@<
@CRC70:00147:00417
TATGAGCTACACACACAGAAAGATTGGT
+
BBBBBBAAACDCEBBCCCCB>BBC?B?B
@CRC70:00148:00404
TACTGAGCTACACACACAGAAAGATTGGTG
+
?AAADCDBBBBBBCB@B=9996;CC@C@CC
@CRC70:00148:00410
TACTGAGCTACACACACAGAAAGATTGGT
+
@@BBCCBB?BBBBBCDCC?>><@??>B@C
@CRC70:00148:00439
TACTGAGCTACACACACAGAAAGATTGGTGC
+
CBDCBBBBBBBBBCBBBB;997;@A>@@B@@
@CRC70:00100:00455
TACTGAGCTACACACACAGAAAGATT
+
BABBBBCBBBBB;<<FBCBBB=BAA<
@CRC70:00102:00465
TATGAGCTACACACACAGAAAGATTGGT
+
C@ABBBACBBC?@ACCCBBB>BDC@C@B
@CRC70:00103:00461
TACTGAGCTACACACACAGAAAGATT
+
@?AACCCC@@@B;;<AAA@CHBBBC9
@CRC70:00105:00487
TACTGAGCTACACACACAGAAAGATTGGT
+
C?BBBCCCCBBB<;=DFDCEC?=<<AB@C
@CRC70:00105:00490
TACTGAGCTACACACACAGAAAGATTGGT
+
CAA@CCDCBB@@;;<A@BAAA>@@@=@@C
@CRC70:00105:00494
TACTGAGCTACACACACAGAAAGATTGGT
+
C?;=A@CBB;;<<94;>:=?B=AAB@B@B
@CRC70:00107:00454
TACTGAGCTACACACACAGAAAGA
+
BBBBHECA@@@B;;>@<CCFE@CB
@CRC70:00110:00463
TACTGAGCTACACACACAGAAAGATTGGT
+
B?AABBCB@@BBBBCCCHCBD=BCBAC@B
@CRC70:00111:00469
TAGTATCAGCCTCGCCATGACGAAGGTATTCC
+
DCCAAACAAAA@@:;6;=>=><95<@999=?6
@CRC70:00112:00470
TACTGAGCTACACACACAGAAAGATTGGT
+
B???BBBBBBBBBBAABCCCCBCCC@CDC
@CRC70:00114:00490
TACTGAGCTACACACACAGAAAGATTGGT
+
CAA@CCJDCC??@@;;<BAA@>@BCADBC
@CRC70:00115:00497
TACTGAGCTACACACACAGAAAGATTGGT
+
B?==BABBBBBBBBAAAC@@@>ABB@C@C
@CRC70:00116:00469
TACTGAGCTACACACACAGAAAGATTGGT
+
?@@CBBCCBB??@A;;<A@@@<@CC@C@C
@CRC70:00116:00496
TACTGAGCTACACACACAGAAAGATTGGT
+
BAB?BBCBBBCC@@AAACB@@<ABB@CBC
@CRC70:00117:00461
TACTGAGCTACACACACAGAAAGATTGGT
+
8>ACCBEAA@BBCBBDBCCCC?BBC=@=@
@CRC70:00117:00470
TACTGAGCTACACACACAGAAAGATTGGT
+
B@??BCCB?ABBCCBABC@@@>@CC@C@C
@CRC70:00117:00477
TACTGAGCTACACACACAGAAAGATTGGT
+
B9<<CCCDCBBA999999444-4:=<A@B
@CRC70:00117:00486
TACTGAGCTACACACACAGAAAGATTGGT
+
BBBBCCBBCBCBA@<<=CBBABBBB?B@D
@CRC70:00118:00450
TACTGAGCTATACACACAGAAAGATTGGT
+
BA?BBBCBAABBBBCCDDBBB?BBC@CAC
@CRC70:00118:00478
TACTGAGCTACACACACAGAAAGATTGGT
+
BBAABCDBCCBBCAAACCHHHACBB?B@C
@CRC70:00121:00467
TACTGAGCTACACACACAGAAAGATTGGT
+
;9<CBBDBBBCCCB<;<B9998;AA>BAC
@CRC70:00122:00492
TACTGAGCTACACACACAGAAAGATTGGT
+
BA??BBBB??BBBBAGBCBBB?BCC@CAD
@CRC70:00123:00450
TACTGAGCTACACACACAGAAAGATTGGT
+
BBBBBCCA??BBBCABBCBBB=BBB?A@C
@CRC70:00123:00489
TACTGAGCTACACACACAGAAAGATTGGT
+
A@??BCCBBBBBBBDCCC@@@<@BB?B@C
@CRC70:00124:00467
TACTGAGCTACACACACAGAAAGATTGGT
+
A@??BCCB?BBBBBBCDDA??>@CB?C@C
@CRC70:00125:00473
TACTGAGCTACACACACAGAAAGATTGGT
+
BA??BBCA>>BBBBBCCDBBA?BBB@B@C
@CRC70:00125:00482
TACTGAGCTACACACACAGAAAGATTGGT
+
B???BBBBBBBBBEBABCBBB=CCC@C@C
@CRC70:00125:00491
TACTGAGCTACACACACAGAAAGATTGGT
+
BBBBBBHB@@BBCCCCBC@AA>ACCDC@C
@CRC70:00128:00493
TACTGAGCTACACACACAGAAAGATTGGT
+
CBAABCDA@ABBCCBCCCCBB>BBB@B@D
@CRC70:00129:00496
TACTGAGCTACACACACAGAAAGATTGGT
+
BA??BBCBBBBBBCBABC;;;9<BB?B@C
@CRC70:00130:00468
TACTGAGCTACACACACAGAAAGATTGGT
+
??AECDCB@BBBBBBABC@@@>@CC@C@C
@CRC70:00131:00499
TACTGAGCTACACACACAGAAAGATTGGT
+
BBBBBBBBBBBBBC::;B@@@<@AA?C@B
@CRC70:00132:00490
CGTGTCTCTAGGCACAGGATTTGTGTAGA
+
BBBCCCDCAAA=@@@=><99919@@@BBB
@CRC70:00134:00464
TACTGAGCTACACACACAGAAAGATTGGT
+
B???BBBA>>BBBBBBAABCB>CCC@C@B
@CRC70:00135:00493
AGCACTGTAGCTGTCACATAGTTACTTGTG
+
9@94444994::9998//////7888;?>=
@CRC70:00135:00499
TACTGAGCTACACACACAGAAAGATTGGT
+
AABBBBCB@@BBBBBCCC@@?>ACC@G@C
@CRC70:00136:00462
ATCAGACACGGACACAGCAGAACACAC
+
BAAB@><99959@@A9=<<9CAHCBCD
@CRC70:00137:00457
TACTGAGCTACACACACAGAAAGATTGGTGCT
+
;9;CBBBC?:9;B;;<CBBBF?AAA8;98@>>
@CRC70:00138:00454
TACTGAGCTACACACACAGAAAGATTGGTGC
+
;;@CCDEAAACCCAAACCBBB?BCC?C@CCC
@CRC70:00138:00491
TACTGAGCTACACACACAGAAAGATTGGTGCTGC
+
@ABCBBBA@ACDC@@AACAAB=BBCBEBDCA@>8
@CRC70:00139:00488
ATCAGACACGGACACAGCAGAACACAC
+
8>?@998>9959@@@9<<<;BBDBBBC
@CRC70:00140:00461
TACTGAGCTACACACACAGAAAGATTGGT
+
BCBBBBBBABBBBAABCC???>?AA?A@C
@CRC70:00140:00479
TACTGAGCTACACACACAGAAAGATTGGTG
+
::<CBBBB@=>>A9<<CCCCE@CBB;:8;>
@CRC70:00143:00483
TACTGAGCTACACACACAGAAAGATTGGTGC
+
??@B@?AAAACECCABBDA@@>@BCBC@CBC
@CRC70:00143:00490
TCTCTATGCGCTCCACATGTCTAAGGTA
+
ABCB<:<BABBBB?BCDBC@@AB@C@<;
@CRC70:00146:00480
TACTGAGCTACACACACAGAAAGATTGGTGC
+
??ACBBBA@>BBC:<<CC@@><@??>A=??>
@CRC70:00147:00489
TACTGAGCTACACACACAGAAAGATTGGT
+
A===ABBB??BB@ABDBB9996;=8;??A
@CRC70:00103:00521
ATCAGACACGGACACAGCAGAACACAC
+
CAAAABBBCC>AABCDDECCC@CCBBC
@CRC70:00108:00507
TACTGAGCTACACACACAGAAAGATTGGT
+
B@BACDCDBBBCAAAAADAAA>ACC@E@C
@CRC70:00108:00516
TACTGAGCTACACACACAGAAAGATTGGT
+
BAAABBBCCBBCAAAA@CBAA>ADCDC@C
@CRC70:00111:00506
CGTGTCTCTAGGCACAGGATTTTGTGTAG
+
BBBBCCCCA@?=@>==?<9999/9@@@AB
@CRC70:00112:00514
TACTGAGCTACACACACAGAAAGATTGGT
+
C?A@BCCCCBBBAAACDCBBB=BBB@CDC
@CRC70:00116:00538
TACTGAGCTACACACACAGAAAGATTGGT
+
CBBBCCDCBBBA;;=AACBBB>BBB@C@B
@CRC70:00119:00526
TACTGAGCTACACACACAGAAAGATTGGT
+
BBBBBBC@@ABDBAAAACBBB>BCC@E@C
@CRC70:00120:00500
TACTGAGCTACACACACAGAAAGATTGGT
+
<9@CBBCBBB@B@@@B?@9<<:;BB@C@C
@CRC70:00120:00515
TACTGAGCTACACACACAGAAAGATTGGT
+
BBBDDDCBBB??A@AA@B@@@<@@A?C@C
@CRC70:00121:00504
TACTGAGCTACACACACAGAAAGATTGGT
+
BBBBBBCABABDCD@AAC@@@>@BB@C@C
@CRC70:00123:00502
TACTGAGCTACACACACAGAAAGATTGGT
+
A@?ABBCA@@BBBBCCCB@??>@CB@B=>
@CRC70:00125:00506
TACTGAGCTACACACACAGAAAGATTGGT
+
B???BBCB@@BBBBBCCHBBA?BBB@B@C
@CRC70:00125:00544
TACTGAGCTACACACACAGAAAGATTGGT
+
@@AABBCBBBBB@@AAAC@@@<@BB?B@C
@CRC70:00127:00518
TCTCTATGCGCTCCACATGTCTAAGGT
+
BBDCAAACCDCBB@CCCB@@?C@=A?@
@CRC70:00127:00521
TACTGAGCTACACACACAGAAAGATTGGT
+
@?@CCBE@?@BBBABBAB@@@<@CC?B?B
@CRC70:00130:00512
TACTGAGCTACACACACAGAAAGATTGGT
+
BABBCCC;<<CDCDAAACBBB=BB@?B?B
@CRC70:00131:00515
TACTGAGCTACACACACAGAAAGATTGGT
+
@===ABBA>@BBBBBCBC?>><@AA?C@D
@CRC70:00133:00529
TACTGAGCTACACACACAGAAAGATTGGT
+
B???BBB@??AA@@BDDDBBA?EBB@C@B
@CRC70:00133:00537
TACTGAGCTACACAACAGAAAGATTGGTGC
+
CBBBBBC?@@BBCD@DCGBB>BCC=?>@CB
@CRC70:00134:00529
TCTCTATGCGCTCCACATGTCTAAGGT
+
BBAA::=<>EGECDCCBB@A>??=A=@
@CRC70:00135:00501
TACTGAGCTACACACACAGAAAGATTGGT
+
A??BBBC?>?BBBBBCCCBAB?ABB@B@B
@CRC70:00135:00525
TACTGAGCTACACACACAGAAAGATTGGT
+
BB?BBBC9;:CDCBCCAAAFCACCC@B=>
@CRC70:00142:00539
TACTGAGCTACACACACAGAAAGATTGGT
+
B@>ABBC?=?BBBBCCCCAA@=@?@>A@C
@CRC70:00144:00504
TACTGAGCTACACACACAGAAAGATTGGT
+
BAABBBBB?ABBBABCCC99989BB@B@B
@CRC70:00145:00513
TACTGAGCTACACACACAGAAAGATTGGT
+
AAABCBCAABCBC?@ADC???>ACBAB@C
@CRC70:00146:00509
TCTCTATGCGCTCCACATGTCTAAGGT
+
@AAA;;9AAAAAAACGCBBA;<<>A?C
@CRC70:00147:00540
TACTGAGCTACACACACAGAAAGATTGGT
+
?@ACBBBA@@B?C;<;BB@@@>@BC?B?B
@CRC70:00148:00509
TCTCTATGCGCTCCACATGTCTAAGGT
+
@@AA<<=BB@AAB?@BA@;99498=;@
@CRC70:00148:00518
TACTGAGCTACACACACAGAAAGATTGGT
+
@9=;@>A<;<<;BBBBAA@@@:?>>5947
@CRC70:00149:00544
TACTGAGCTACACACACAGAAAGATTGGT
+
B?=?BBB@??AAABBCCCBA@=@?@>A@C
@CRC70:00103:00580
TACTGAGCTACACACACAGAAAGATTGGT
+
A@AACCCA;;;<;<:CCCCBB@CCC=?;>
@CRC70:00104:00596
TACTGAGCTACACACACAGAAAGATTGG
+
CBBBCBCB@@@@<;9@?A>?@>>@@=><
@CRC70:00105:00560
TGATACGTC
+
=BCCCCB99
@CRC70:00105:00577
TACTGAGCTACACAGAAAGATTGGTGC
+
CA??BCCB;:;99944909>><@ACBD
@CRC70:00105:00582
TACTGAGCTAACACACACAGAAAGATTGGT
+
C@BBBCCCBB>@@<<<@@A>@@<@CCACBB
@CRC70:00110:00562
TACTGAGCTACACACACAGAAAGATTGGT
+
D@AACCDD@?@@;;999@>>><@BB?BBD
@CRC70:00113:00586
TACTGAGCTACACACACAGAAAGATTGGT
+
D@A@DDCB@@@@AAA>?@9999;AB@D@D
@CRC70:00117:00558
TACTGAGCTACACACACAGAAAGAATTGGT
+
==ABBBCC@@;999994</11,/1,/66,.
@CRC70:00117:00579
TACTGAGCTACACACACAGAAAGATTGGT
+
CABBCBBBBBBB::<;9B9991;@>=@AC
@CRC70:00118:00554
TACTGAGCTACACACACAGAAAGATTGGTGC
+
CABBCCDBBBBBBA;;9@99919>>;>>A>?
@CRC70:00120:00550
TACTGAGCTACACACACAGAAAGATTGGT
+
B?>>BBBBBBBBBBABBCBBB=BA@>B@C
@CRC70:00120:00559
TACTGAGCTACACACACAGAAAAATTGGTGC
+
B?BABBCDCCCD@@AAAECCDCD3C>A>ABA
@CRC70:00120:00578
TACTGAGCTACACACACAGAAAGATTGGT
+
CAAACCDCCBCCBBAAACB@@<@BB?C@C
@CRC70:00120:00583
TACTGAGCTACACACACAGAAAGATTGGT
+
B?B?BBBBBBBBAABDCCCCBABCC@C@C
@CRC70:00121:00577
TACTGAGCTACACACACAGAAAGATTGGT
+
C???BBBBBBBBAABAAC;;;6;@@=@?C
@CRC70:00122:00574
TACTGAGCTACACACACAGAAAGATTGGT
+
@@AABBCBBBCB@@ABBC@@@<@BB>BAC
@CRC70:00123:00571
TACTGAGCTACACACACAGAAAGATTGGT
+
CBCCBBCBBB@@A;;<ABAABADFC@C@C
@CRC70:00123:00574
ATATCGCGAGGGTATGGAAGACTCTATA
+
BBBABBCB@@@<AB@?7;7<AA@B;887
@CRC70:00124:00572
TACTGAGCTACACACACAGAAAGATTGGT
+
B???BBCBBBBBAABABC@@@:@@@<@?A
@CRC70:00126:00585
TACTGAGCTACACACACAGAAAGATTGGT
+
BABBCDCCCBBB?@A@>B99909@@>BAC
@CRC70:00128:00552
TACTGAGCTACACACACAGAAAGATTGGT
+
B???BDCBBBBBCCDAAC@@@<@BB>B?B
@CRC70:00129:00552
TACTGAGCTACACACACAGAAAGATTGGT
+
B@@@BDCCBCBBEDCCBB@@@<@@A>D>A
@CRC70:00129:00557
TACTGAGCTACACACACAGAAAGATTGGT
+
B???BBBBBBBBBBACBC@@=:@??<@>A
@CRC70:00132:00555
ATCAGACACGGACACAGCAGAACACAC
+
BCBB@@@CCD@BBCCCDCCCCBCB?=>
@CRC70:00133:00575
TACTGAGCTACACACACAGAAAGATTGGT
+
BAAABBBB@@BBABAGCFBB@=BBB>B?A
@CRC70:00133:00588
TACTGAGCTACACACACAGAAAGATTGGT
+
AABBBBCCCCCCBB<:<B<<98;>><><>
@CRC70:00144:00574
TACTGAGCTACACACACAGAAAGATTGGTG
+
BABBBBBBBABCCAABBC@@@>@BB?B@A?
@CRC70:00145:00561
TACTGAGCTACACACACAGAAAGATTGGT
+
AABBBDCB?ABBCAABCC@>><@AA>B@C
@CRC70:00145:00585
TACTGAGCTACACACACAGAAAGATTGGT
+
AABBBBBCBBBBBDAAAB;997;AA?BBC
@CRC70:00145:00596
TACTGAGCTACACACACAGAAAGATTGGT
+
A?ACBBEAAABBBCCBAABBB=BBCACBG
@CRC70:00149:00599
TCTCTATGCGCTCCACATGTCTAAGGTACTG
+
CCBB9:<949:==?CCC>=@B9959@99998
@CRC70:00100:00629
TACTGAGCTACACCACA
+
BBCCCFCB>>99959;B
@CRC70:00102:00628
TACTGAGCTACACACACAGAAAGA
+
BB?=BBFCBB9;<BAEBCCBB:>>
@CRC70:00103:00642
TACTGAGCTAACACACAGAA
+
C@@@CCDCBA>;<<@?C<><
@CRC70:00104:00617
TACTGAGCTACACACACAGAAAGATTGGT
+
BBBBCCDB;;;<<<:DBC@AA<@@@5858
@CRC70:00104:00637
TACTGAGCTACACACACAGAAAGATT
+
CBBBCBCB@@;<=A@C@B<<<19B@4
@CRC70:00107:00640
TACTGAGCTACACACACAG
+
BAAABBCDBBAAABBCAB<
@CRC70:00109:00610
TACTGAGCTACACACACAGAAAGATTGGT
+
B@@ABBBA9999994:9;49964;?>B?A
@CRC70:00109:00620
TACTGAGCTACACACACAGAAAGATTGGT
+
B???BCCDBBAAACBBBB<<<8<AA@C@C
@CRC70:00110:00607
TACTGAGCTACACACACAGAAAGATTGGT
+
=9;<AA@?9999444:9;499649>4;7;
@CRC70:00111:00622
TACTGAGCTACACACACAGAAAGATTGGT
+
CABABBCB@@@@<<=EAA9<99;BB@D@C
@CRC70:00112:00630
TAGTATCAGCCTCGCCATGACGAAGGTATTCC
+
BBBBBBCBBB@9;;;59;<<<11-/7///;B;
@CRC70:00115:00632
CGTGTCTCTAGGCACAGGATTCGATGTAG
+
9444449:499249994244244449==9
@CRC70:00116:00601
TACTGAGCTACACACACAGAAAGATTGGT
+
B@??BBCCBBABA@ABBC@@@<@@@>ABB
@CRC70:00120:00610
TACTGAGCTACACACAGAAAGAATTGGTGC
+
B?@@CCCCCBCB99>1111,11,/,/,//.
@CRC70:00121:00646
TGATACGTCTCCTTCCTTAGTTACTTCA
+
CBCBBBBBBBB@C@B@C@BBB?CCC@BC
@CRC70:00122:00641
TACTGAGCTACACACACAGAAAGATTGGT
+
B@A?BBCBBB@@@A999A99919>>;>?B
@CRC70:00123:00609
TACTGAGCTACACAGAAAGATTGGTGC
+
:;A;;;B>@8=>?<:1::111:8,,,,
@CRC70:00123:00642
TACTGAGCTACACACACAGAAAGATTGGT
+
BAAABBCCBBBB@A<99A99919@?=A@D
@CRC70:00124:00616
TACTGAGCTACACACACAGAAAGATTGGT
+
BABBCCCCBB@@@@999A99919994899
@CRC70:00126:00616
TACTGAGCTACACACACAGAAAGATTGGTG
+
BABBBBCCCCCC@?;99@999199959;<7
@CRC70:00126:00632
TACTGAGCTACACACACATGAAAGATTGGTG
+
@<<<BABCBBAA@>999444;@;=?A=?=@C
@CRC70:00127:00628
TACTGAGCTACACACACAGAAAGATTGGT
+
B???AACBBBBBCC@?@B99809>>;>>@
@CRC70:00130:00646
TCTCTATGCGCTCCACATGTCTAAGGT
+
99ABCHCCCCBCC@CADAA<<21,/7/
@CRC70:00132:00608
CGTGTCTCTAGGCACAGGATTTTGTGTAG
+
BBBBCCDCCCC@CDBBB?;;;:4;AB@@;
@CRC70:00132:00643
TACTGAGCTACACACACAGAAAGATTGGT
+
B???BBCBCBBBAAAA@B;;97;@>=@@F
@CRC70:00133:00603
CGTGTCTCTAGGCACAGGATTTTGTGTAGA
+
CBBEA@AACCC?CCCBB<99;;/9BB@@;9
@CRC70:00133:00646
TGATACGTCTCCTTCCTTAGTTACTTCA
+
BBBBBB?@@BB@C@B@CABABBBCB@BB
@CRC70:00134:00621
TACTGAGCTACACACACAGAAAGATTGGTGC
+
BCC;<<HGB@AACCCCCD@@@:9949777;7
@CRC70:00135:00607
TACTGAGCTACACACACAGAAAGATTGGTGC
+
B@??BBBCCBBBBBBAAB;;8-99949<@88
@CRC70:00136:00627
TACTGAGCTACACACACAGAAAGATTGGT
+
B???BBBBCBBBBBAGBC@@=:???=?>?
@CRC70:00141:00637
TACTGAGCTACACACACAGAAAGATTGGTG
+
BBBBBBCBBBCCCB;49B999199959;<3
@CRC70:00142:00646
TACTGAGCTACACACACAGAAAGATTGGT
+
B???BBBBBBBBAABDBC9996;==;><>
@CRC70:00144:00635
ACGAGTGCGTTCCCCATGTCGTAGGTACTC
+
BBBB@@@A@@5;99/999;ABA?A>:;99A
@CRC70:00145:00619
TACTGAGCTACACACACAGAAAGATTGGTGC
+
BBBBBDCBBBCCCDAAAEDCC@CBB?A>?88
@CRC70:00146:00603
TACTGAGCTACACACACAGAAAGATTGGTGCTG
+
AAAABBCCCBBBBBCCAB944-9==;><?8778
@CRC70:00148:00642
TACTGAGCTACACACACAGAAAGATTGGT
+
CBBACDCCBBBBCABABC@@><@?@?B@C
@CRC70:00100:00684
TGATACGTCTCCTTCCTT
+
CDGBDB@@@995969695
@CRC70:00103:00651
TACTGAGCTACACACACAGAAAGATTGGT
+
CAAABBBBBBAABCCCBB;;;7;A@?C@A
@CRC70:00103:00656
ACGCTCGACATGCCCAGGTACAGGAG
+
CBAAADBABCC@@@<@C?BCCCC@BB
@CRC70:00104:00650
GTAACTGAGGCTACGACACACA
+
2442/////,//4444449:=;
@CRC70:00106:00659
TACTGAGCTACACACACAGAAAGATTGGT
+
BA??CBDCBBAAAAADCCAAA>DCC?C?A
@CRC70:00106:00696
TACTGAGCTACACACACAG
+
B===AACBBBBBAA@A@@9
@CRC70:00109:00687
TACTGAGCTACACACACAG
+
CBBBCCCB@@@@@A@A@B;
@CRC70:00109:00688
AGCACTGTAGCTGTCACT
+
<<CCA;=BCCCBDBBBBC
@CRC70:00109:00698
TACTGAGCTACACACACAG
+
C@AACDDCBBAAAA@B@B<
@CRC70:00112:00694
TACTGAGCTACACACACAG
+
BCCCCC?>999444444;4
@CRC70:00113:00681
TACTGAGCTACACACACAG
+
CCCBCCCC@@@@<<9>>B9
@CRC70:00117:00661
ACGAGTGCGTTCCCCATGTCGTAGGTACTC
+
CCBBBBBBBB@CCC9A:<;@A@>@>;<=CC
@CRC70:00117:00691
TACTGAGCTACACACACAG
+
BABBDDAB@@@@AA@A?B9
@CRC70:00119:00681
TACTGAGCTACACACACAGAAAGATTGGT
+
CAAACCDCBBBB@A<99B99919>>=AFC
@CRC70:00119:00697
TACTGAGCTACACACACAG
+
BABBCCDB@@@@;;49994
@CRC70:00121:00680
TAGTATCAGCCTCGCCATGACGAAGGTATTCC
+
=@B@AAD===B@@@@=@>>>>9964=944<?2
@CRC70:00121:00699
ATATCGCGAGGGTATGG
+
?>?@?>>?99919ABB=
@CRC70:00122:00699
TACTGAGCTACACACACAG
+
CBBBCCCCBBA@@@CA>@@
@CRC70:00124:00698
TACTGAGCTACACACACA
+
C@@ACDECBB@@@B@?>B
@CRC70:00127:00671
TACTGAGCTACACACACAGAAAGATTGGTGC
+
B???BBCBBBBBCB@A@B;;86;>>;@>BB?
@CRC70:00128:00681
TACTGAGCTACACACACAGAAAGATTGGT
+
B?@ABBCCCCCCBBAA>@99909@><@>A
@CRC70:00129:00666
TACTGAGCTACACACACAG
+
B?@@BBCBB@BCBB@A@C;
@CRC70:00130:00688
TACTGAGCTACACACACAGAAAGATTGGT
+
CABBCCCCCCBA@A@?>B99919>>;@?A
@CRC70:00132:00697
CGTGTCTCTAGGCACAGGATTTTGTGTAG
+
BBBBDCCCD@A@BCA>@>9944-9DDABA
@CRC70:00134:00663
TACTGAGCTACACACACAGAAAGATTGGTGCTGCC
+
BAAABCCBBBCCAA<99B99909984313.....,
@CRC70:00134:00697
TACTGAGCTACACACACAGAAAGATTGGT
+
B???BBCBBBBBBBBA?;884-9>>;??C
@CRC70:00135:00679
TGATACGTCTCCTTCCTTAGTTACTTCA
+
BBBBBB?BBCB@C@B@C@BBB@BBCBCD
@CRC70:00138:00686
TACTGAGCTACACACACAGAAAGATTGGT
+
BA?ABBCCCABBBCCDCDBBB=BBBAB@B
@CRC70:00141:00656
TACTGAGCTACACACACAG
+
B???BBBBBBBBBCBDBCB
@CRC70:00141:00666
TGATACGTCTCCTTCCTTA
+
CDGBCC;999959592924
@CRC70:00141:00668
TACTGAGCTACACACACAGAAAGATTGGTCG
+
ABBBCDCBCBCCBBA=@@99909>:900,,,
@CRC70:00142:00669
TACTGAGCTACACACACAGAAAGATTGG
+
BABBCBBAAACCAA<;9B9990990,,0
@CRC70:00142:00685
TACTGAGCTACACACACAGAAAGATTGGTGCTG
+
BAAABBEDCCBBBB;49B999099843777113
@CRC70:00145:00670
TACTGAGCTACACACACAG
+
B@?ABBCCBBBBBBCCBB;
@CRC70:00146:00689
CGTGTCTCTAGGCACAGGATTTTGTGTAG
+
@@ACDCJDCBA>BA??@<9999/9AA@@@
@CRC70:00147:00659
TACTGAGCTACACACACAGAAAGATTGGTGCTG
+
BBBBBBCCAABCCCAAACBA@<A>;:8+-((((
@CRC70:00147:00691
TACTGAGCTACACACACAGAAAGATTGGT
+
BBDBBBBBFFCCCC<:<B@@><>>><>;7
@CRC70:00100:00707
TACTGAGCTACACACACAGAAAGAT
+
DBCCDCCBBBBBBBDFCCCCC?CCB
@CRC70:00102:00706
TACTGAGCTACACACACAGAAAGATT
+
B?@@BBBBBBBB@@?>?@99919?><
@CRC70:00106:00701
TACTGAGCTACACACACAG
+
B@>ABBBBBBBB?@@?>B9
@CRC70:00107:00716
TACTGAGCTACACACACAGAAAGA
+
BBBBCBCBBBCDAAAA@B<;;:<C
@CRC70:00108:00710
TACTGAGCTACACACACAGAAAGATTG
+
BBBCCCCC@@@B;;9??@999149999
@CRC70:00108:00718
TACTGAGCTACACACACAGAAAGA
+
CBBDCCCB@@99999949444-9A
@CRC70:00108:00721
TACTGAGCTACACACACAGAAAG
+
B?AADDCBBA99;99@?B99904
@CRC70:00108:00722
TACTGAGCTACACACACAGAAAG
+
DBBCDCCA@@9999444449958
@CRC70:00109:00717
TACTGAGCTACACACACAG
+
B@>ACBCBBBBC?@A@>@9
@CRC70:00111:00718
TACTGAGCTACACACACAG
+
@@BBBAA>99999944494
@CRC70:00113:00724
TACTGAGCTACACACACAGAAAG
+
CCBBBBC@B@;;<@999@9999;
@CRC70:00113:00733
TACTGAGCTACACACA
+
BBBCA@A99999994@
@CRC70:00115:00700
TACTGAGCTACACACACAGAAA
+
BABBCBCCBCBBAAAA@B?>>9
@CRC70:00115:00719
TCTCTATGCGCTCCACATGTCTAAG
+
A;<<===BBCCBB8;<949994424
@CRC70:00116:00702
TACTGAGCTACACACACAGAAA
+
BBBBDBBBBBCBAAAA@B9<<:
@CRC70:00120:00722
TCTCTATGCGCTCCACA
+
A@AA<==CCCCBB89;;
@CRC70:00121:00728
TACTGAGCTACACACACAGAAAG
+
CBBBCCCCBB@@AAAAACABB>A
@CRC70:00123:00747
TACTGAGCTACACACAC
+
BBBBDCCDBBAAACCEE
@CRC70:00127:00742
TACTGAGCTACACACACAG
+
B@??BBCCAAAABBCCAB;
@CRC70:00131:00732
TACTGAGCTACACACACAGAAAG
+
BA99<<CCCCCCBBCBAB;996;
@CRC70:00131:00743
ATCAGACACGGACACA
+
BBBB@?@BBB=@ACC@
@CRC70:00132:00732
TACTGAGCTACACACACAGAAAG
+
BAA?CBCCBBEBCBAA@B<<<8;
@CRC70:00135:00713
TACTGAGCTACACACACAGAAA
+
BBBBCDCAAACCBBA@>B9991
@CRC70:00136:00742
TACTGAGCTACACACACAG
+
@@AACBCBCBBBCEBB@B;
@CRC70:00139:00732
CGTGTCTCTAGGCACAGGATTTTGTG
+
BBEECBBCBBB@CBB=@>9999/9BB
@CRC70:00140:00721
TACTGAGCTACACACACAGAAAGATTGGTGC
+
BBBBBCDAAACCCCAAACBBB>@@=;00*((
@CRC70:00144:00716
TACTGAGCTACACACACAGAAA
+
@@@CCBCBBBCCCDA?@B9990
@CRC70:00144:00742
TACTGAGCTACACACACAG
+
AABBDBCDCCCDCCCBBC;
@CRC70:00145:00744
TACTGAGCTACACACA
+
@@AA@@@999@AA@AA
@CRC70:00146:00729
TACTGAGCTACACACACAGAAAGATTGGT
+
B@?@CBCFCCBCBBAA@B<990990,*00
@CRC70:00146:00747
TACTGAGCTACACACACAG
+
BABBBCEBABBCCCBBAB;
@CRC70:00147:00746
TACTGAGCTACACACACAG
+
B@AABBCB@ABBBCCECDC
@CRC70:00148:00749
TACTGAGCTACACACACA
+
??@@BBAADACCCBCCA>
@CRC70:00149:00741
TGATACGTCTCCTTCCTTAGTTA
+
CCB:9;999@@<A>B@GEBBB@C
@CRC70:00132:00774
TACTGAGCTACACA
+
BABBCCBBBBBCAA
@CRC70:00133:00755
TACTGAGCTACAC
+
C??ABBBBBBBB=
@CRC70:00148:00772
TACTGAGCTACACAC
+
BBABDCBABBECA=1
@CRC70:00112:00946
TATAGTTTTTTTT
+
;4///////////
@CRC70:00114:00945
ATAGTTTTTTTT
+
4.//////////
@CRC70:00133:00948
TACTAGGGGGGGG
+
;/11/////////
@CRC70:00145:00935
TACGAGTTTTTTTT
+
487///////////
@CRC70:00150:00006
TACTGAGCTACACACACAGAAAGATTGGT
+
@@ABBBCBBBAAABEDBA444-9>>;@@C
@CRC70:00151:00016
TACTGAGCTACACACACAGAAAGATTGGT
+
CBBBBBCBBBBA@A<<9B9998;CBAC@C
@CRC70:00152:00008
TACTGAGCTACACACACAGAAAGATTGGT
+
B@>ABBBBBBBBBBCDBA944-9>>=@@C
@CRC70:00152:00029
TACTGAGCTACACACACAGAAAGATTGGT
+
BBBBCBBBBBB>9=9999499:>BB@C?B
@CRC70:00154:00025
TACTGAGCTACACACACAGAAAGATTGGT
+
B>==BBCBBBCBBBA@>B9<98;BB@E@C
@CRC70:00155:00005
TACTGAGCTACACACACATGAAAGATTGGTG
+
;:44>9==999=@==9449444-44424243
@CRC70:00156:00004
TACTGAGCTACACACACAGAAAGA
+
99<<;AAB@==?@99944484-4/
@CRC70:00156:00020
TACTGAGCTACACACACAGAAAGATTGGT
+
B???BBCBBBBBBBA@>B9991;AA>BAD
@CRC70:00158:00009
TACTGAGCTACACACACAGAAAGATTGGT
+
@@AC@A@@944444444499=69=A=@=@
@CRC70:00159:00005
CGTGTCTCTAGGCACAGGATTTTGTGTAG
+
BBBBCDECAAAAC;;;C@CHDC:BCCCEA
@CRC70:00160:00046
AGCACTGTAGCTGTCACTAGTTACTTGT
+
@ABBCBCBABBB98899444B==BB?AA
@CRC70:00162:00010
TACTGAGCTACACACACAGAAAGATTGGT
+
B??=BBCB@B?=ABCCCB9996;>><B@C
@CRC70:00162:00032
TACTGAGCTACACACACAGAAAGATTGGT
+
;6:1111:?;@CBB<<<A>@@<@CC@D@C
@CRC70:00163:00006
TACTGAGCTACACACACAGAAAGATTGGT
+
@@ABBBCBBBBBC@AACCBBB>BDBAB@C
@CRC70:00163:00037
TACTAAGCTACACACACAGAAAGATTGGT
+
CBBBC@DCBB@=499944444-4:9;B@A
@CRC70:00165:00024
TACTGAGCTACACACACAGAAAGATTGGT
+
BBBDCDECBB@@<<9?>@99918>?<@?B
@CRC70:00165:00046
TCTCTATGCGCTCCACACATGTCTAAGGT
+
@AAAAAADCCCC;:/,-,,,,,,,99@@?
@CRC70:00166:00005
TGATACGTCTCCTTCCTTAGTTACTTCA
+
BBBABBCDBBA?BBC@C@?@@>BBBACB
@CRC70:00167:00004
TACTGAGCTACACACACAGAAAGA
+
;:;?A@@AA@?<;---,,,22*//
@CRC70:00169:00004
TACTGAGCTACACACACAGAAAGATTGGT
+
A?@@A@<<:>><:1//////654442313
@CRC70:00169:00005
TACTGAGCTACACACACAGAAAGATTGGT
+
B@AABBCCABBBE@@?@@944-9@@>BCD
@CRC70:00169:00032
ACGCTCGACATGCCCAGGTACAGGA
+
B@@ABBBBBCCBBB>BB?B@BCC>@
@CRC70:00170:00028
TACTGAGCTACACACACAGAAAGATTGGT
+
ABBCBBBBBBBB;;<AAB<<<:;BB@D@C
@CRC70:00172:00036
TACTGACACACACAGAAAGATTGGTGC
+
9<@@@ACBCC@>>>999184424@BBB
@CRC70:00173:00039
TACTGAGCTACACACACAGAAAGATTGGT
+
CBBCCABBBB@>999944444-4==@B@B
@CRC70:00180:00004
TACTGAGCTACACACACAGAAAGATTGGT
+
>>@BB@AA@>>>9999>>>@B<@@A;>;>
@CRC70:00180:00026
TACTGAGCTACACACACAGAAAGATTGGT
+
B???BBCBBBAAABECDB@@=<@BB?B@C
@CRC70:00181:00004
TACTGAGCTACACACACAGAAAGATTGGT
+
BBAABBBBCB==>499999@B?BAA>@=?
@CRC70:00181:00017
TACTGAGCTACACACACAGAAAGATTGGT
+
BABBB;111==>>BAB@@444-9>>;@AC
@CRC70:00183:00012
TACTGAGCTACACACACAGAAAGATTGGT
+
BBBBBBCCBBBBB<<9@@99919?A>AAD
@CRC70:00185:00026
CGTGTCTCTAGGCACAGGATTTTGTGTAGAGG
+
CBBBCCDC::<ACBCEC?;;::4;@BAB;;;?
@CRC70:00185:00043
TACTGAGCTACACACACAGAAAAGATTGGT
+
=ABAA@?>9991--,,,,,///*/887=@B
@CRC70:00186:00008
TACTGAGCTACACACACAGAAAGATTGGT
+
BBBEBDCCC?;7/111///66+4442423
@CRC70:00187:00020
TACTGAGCTACACACACAGAAAGATTGGT
+
@BBBBBBB@@=>=999>?>@C<@AD@D@B
@CRC70:00187:00032
TACTGAGCTACACACACAGAAAGATTGGT
+
CABABBCBBBAAABCD@A884-9>>=@BC
@CRC70:00188:00005
TACTGAGCTACACACACAGAAAGATTGGT
+
DBDCEBBEBBAC@;<<AAAAC>@AC?B?B
@CRC70:00188:00009
TGATACGTCTCCTTCCTTAGTTACTTCA
+
CBBBAABBBBB?D@C@B@9;:=BBBBCC
@CRC70:00188:00032
TACTGAGCTACACACACAGAAAGATTGGT
+
BA?BBBCBBBBBBBECCB9996;@@?B@C
@CRC70:00190:00022
TACTGAGCTACACACACAGAAAGATTGGT
+
CBBECBCCCCCCC;<<BA@@B=BBC@CB@
@CRC70:00191:00032
TACTGAGCTACACACACAGAAAGATTGGT
+
B???BBCBBBBBBBCDCD???>?BA@A@C
@CRC70:00194:00019
TAGTTCAGCCTCGCCATGACGAAGGTATTCC
+
BCBB?CDDBA@A@B>?=9@=;;7;@A@BAD@
@CRC70:00197:00034
AGCACTGTAGCTGTCACTAGTTACTTGT
+
<@BBCCCCBBBBBDD@??=A@==@>599
@CRC70:00198:00042
TACTGAGCTACACACACAGAAAGATTGGT
+
@@A@BCECBBBBCC?:::444-9@@<@??
@CRC70:00150:00092
TATGAGCTACACACACAGAAAGATTGGT
+
BBBBBBBBBBBBBCBBC;998;B?>B@C
@CRC70:00154:00083
TACTGAGCTACACACACAGAAAGATTGGT
+
@@AABCBBBBBBC@@C@B@>@<@AA?B@B
@CRC70:00154:00097
TACTGAGCTACACACACAGAAAGATTGG
+
@@ABCCCBABAAB@A@>D99809>>;@@
@CRC70:00156:00055
TACTGAGCTACACACACAGAAAGATTGGT
+
BABBBBCBBBCCCB<=>CCCHBDCB?A@C
@CRC70:00156:00091
TACTGAGCTACACACACAGAAAGATTGGT
+
B?@?BDCDCB@@ABBBCCCCC>CBB@B@B
@CRC70:00160:00069
TACTGAGCTACACACACAGAAAGATTGGT
+
BBBBBCC?@@CBCB<>?CCED@AAA@B?B
@CRC70:00164:00078
TACTGAGCTACACACACAGAAAGATTGGT
+
BABBBBCC@ABBBC@@>B9998;AA?C@C
@CRC70:00165:00085
TACTGAGCTACACACACAGAAAGATTGGT
+
BABBBBCCCCCBCCBAAC@@@<@BB?B@C
@CRC70:00167:00092
TACTGAGCTACACACACAGAAAGATTGGT
+
B??ABBCBBBBBBBCCCC@@><@BA?C@C
@CRC70:00168:00088
TACTGAGCTACACACACAGAAAGATTGGT
+
AAAABBCB?BBBBBDCCB@@>>@BB?B@C
@CRC70:00169:00071
ACGCTCGACATGCTCAGGTACAGGAG
+
B@A@BBBBBDBBDDB?@=??BAB@CC
@CRC70:00171:00091
TACTGAGCTACACACACAGAAAGATTGGT
+
B=?=BBBBAABBBBCCBC9996;@=<B@C
@CRC70:00172:00069
TACTGAGCTACACACACAGAAAGATTGGT
+
B?==ABCBBBBBBCB@@A884-9>>;??B
@CRC70:00172:00088
TACTGAGCTACACACACAGAAAGATTGGTG
+
@@ABBBCBABBDBCAAAB;;97;@@?BDCC
@CRC70:00174:00087
TACTGAGCTACACACACAGAAAGATTGGT
+
B@AABBCBBBBBBBBABC;;;6;@?=@@C
@CRC70:00174:00092
TACTGAGCTACACACACAGAAAGATTGGT
+
B@AABBCBAABBCCDAAC@@@<@BB@C@C
@CRC70:00175:00093
TACTGAGCTACACACACAGAAAGATTGGT
+
BBBBBDCA@ACBCBABCCCCE?BBB@B>B
@CRC70:00175:00097
TACTGAGCTACACACACAGAAAGATTGGT
+
B?AABCCCAABBBBCCCC;998;B=>B@C
@CRC70:00177:00054
TACTGAGCTACAAACACAGAAAAGATTGGTGC
+
@@AAACB@>>9990994:4444,44424<:=;
@CRC70:00178:00072
TACTGAGCTACACACACAGAAAGATTGGT
+
CBBBCCCBBBBBCD@A@C<;;7;AA>BAC
@CRC70:00179:00062
TACTGAGCTACACACACAGAAAGATTGGT
+
>@@@@BBB@@@A<<=99B99919@@>A@D
@CRC70:00180:00060
TACTGAGCTACACACACAGAAAGATTGGT
+
BA??BBCBAABC?@AB@@;;909>>=A@C
@CRC70:00180:00067
TACTGAGCTACACACACAGAAAGATTGGT
+
B@??BBCBBBBB@DA@>B9<97;A@>BBC
@CRC70:00184:00082
TAGTATCAGCCTCGCCATGACGAAGGTATTCC
+
@;<<A@BBAA>=;;92;/66611,/7//1;DB
@CRC70:00186:00058
TACTGAGCTACACACACAGAAAGATTGGT
+
@@ABEECCBBBB;;<@AB999199959?B
@CRC70:00190:00066
ACGCTCGACATGCCCAGGTACAGGAG
+
B@@@ABBCCCCCCC@@?=?ACBC@CA
@CRC70:00192:00055
TACTGAGCTACACACACAGAAAAGATTGGT
+
A@ABCDCC@?@C<<<F@@9999/9994777
@CRC70:00192:00092
TACTGAGCTACACACACAGAAAGATTGGT
+
B@?ABBCBBBBBBBBCBC@>><@???B@C
@CRC70:00194:00091
TACTGAGCTACACACACAGAAAGATTGGT
+
BBBBCCDBBBBBAB?=;;<@@<ACCAC@C
@CRC70:00198:00080
TACTGAGCTACACACACAGAAAGATTGGT
+
@?==BBCBBBBBBBA??;888-9?><A@B
@CRC70:00198:00086
TACTGAGCTAACACACAGAAAGATTGGTGC
+
B?@@CCCDBB@CB?==@99909@?>BABBB
@CRC70:00151:00148
TACTGAGCTACACACACAGAAAGATTGGT
+
AABBBCDCBABBCAA@A@88809>>;?@C
@CRC70:00155:00101
ACGAGTGCGTTCCCCATGTCGTAGGTACTC
+
BBBBBBBBBB@CCE9B@??AB>9=<:;<<N
@CRC70:00155:00126
TACTGAGCTACACACACAGAAAGATTGGT
+
BBABBDDCBBBCCBBBBB;;;6;@@<A@C
@CRC70:00155:00130
TACTGAGCTACACACACAGAAAGATTGGT
+
B??=BBCB??BABCCDCCBBA=BBB?B@C
@CRC70:00156:00132
CGTGTCTCTAGGCACAGGATTTGTGTAG
+
AAACCCBD><;=@>>99599914:99=?
@CRC70:00158:00106
TACTGAGCTACACACACAGAAAGATTGGT
+
BBBBBBCBAACCCC@AAC;;;9;@@?B@C
@CRC70:00158:00111
TACTGAGCTACACACACAAGAATGGTGC
+
;;;BBBBDCB@@AA<88=+--*,,*,**
@CRC70:00159:00104
CGTGTCTCTAGGCACAGGATTTTGTGTAG
+
AACCCCDC=:<@BA;;9<9999/9A@A@A
@CRC70:00160:00104
TACTGAGCTACACACACAGAAAGATTGGT
+
BBBBBBBBBBBBBBCCCC@@@<@BB?B@C
@CRC70:00160:00110
TACTGAGCTACACACACAGAAAGATTGGT
+
B???BBCBBBBBBBCCCB;996;@=>B@C
@CRC70:00160:00136
TACTGAGCTACACACACAGAAAGATTGGT
+
BBBBBCDBCBBBCABBCB?==:@?=<@@D
@CRC70:00160:00139
TACTGAGCTACACACACAGAAAGATTGGT
+
BBBBBBCD?@BBCBBBCC@@@<@@?<@?B
@CRC70:00162:00134
TGATACGTCTCCTTCCTTAGTTACTTCA
+
BBDBBBCBBBC@CCCAGB;<<@<<<BCC
@CRC70:00164:00118
TACTGAGCTACACACACAGAAAGATTGGT
+
BBBBBCC@@@CBBAAABBCCC>@@@<@<>
@CRC70:00164:00149
TACTGAGCTACACACACAGAAAGATTGGT
+
AABABBCC@ABABBCBBB994-9==<?@C
@CRC70:00165:00104
TACTGAGCTACACACACAGAAAGATTGGT
+
BBBBBBCCBBBB@AAA@B<<98;AA>A@D
@CRC70:00167:00141
TACTGAGCTACACACACAGAAAGATTGGT
+
B???BBBBAB@BBABCCC?>><>???B@C
@CRC70:00168:00111
CGTGTCTCTAGGCACAGGATTTTGTGTAG
+
BBBBBCCCA@@@BBBBB><;;;4;BCCDA
@CRC70:00169:00116
ATCAGACACGGACACAGCAGAACACAC
+
CAABBB>>@@=@ABCCDCBBC@CCB>B
@CRC70:00171:00104
TGATACGTCTCCTTCCTTAGTTACTTCA
+
BDCBBCCAAAB>B=B=A@@@@=@AA>AB
@CRC70:00172:00137
TACTGAGCTACACACACAGAAAGATTGGT
+
AABBBBDBABAABBBBBB@@@<@BC@C@C
@CRC70:00174:00132
TACTGAGCTACACACACAGAAAGATTGGT
+
?==?BBBB?BBBBBBECC??><>??>B@C
@CRC70:00174:00139
TACTGAGCTACACACACAGAAAGATTGGT
+
CBBBCDCCBB;;9;<<11/7:668;2713
@CRC70:00176:00121
TACTGAGCTACACACACAGAAAGATTGGTG
+
BA??BBBBBBBBAABBAB<;97;@@>ABDC
@CRC70:00177:00129
TACTGAGCTACACACACAGAAAGATTGGT
+
BABBBBCBBBABBD@@>@99919>>=@BC
@CRC70:00180:00133
TAGTATCAAGCCTCGCCATGACGAAAGGTATTCC
+
B9<;@@AA=A@?>@AB:<98>=994-4:449?B@
@CRC70:00180:00140
TACTGAGCTACACACACAGAAAGATTGGT
+
BA??BBCBBBBAABCECC9996;@=>B@C
@CRC70:00181:00114
TACTGAGTTACACACACAGAAAGATTGGTGC
+
B=??BABB@BBBAAA?@;944-9>>;??BBC
@CRC70:00181:00130
ACGCTCGACATGCCCAGGTACAGGAG
+
BBABDBBBBCCCCE@AA>ACFCD?CB
@CRC70:00183:00142
TACTGAGCTACACACACAGAAAGATTGGT
+
BBAABBCCBBEBBDCBBB;;98;AB@C@B
@CRC70:00184:00132
TACTGAGCTACACACACAGAAAGATTGGTG
+
CCBBCCCCAB@@9;9?>>=>>:=@@>B?AD
@CRC70:00187:00109
TACTGAGCTACACACACAGAAAGATTGGT
+
C@A@BCCBBBBB??<;=A9<<:<CD@C@C
@CRC70:00188:00143
TACTGAGGCTACACACACAGAAAGATTGGT
+
C@A@CCCABCBBBBBBA@A9<98;BB@CCC
@CRC70:00191:00122
TACTGAGCTACACACACAGAAAGATTGGT
+
B???BBBBBBBBAABBBB;;87;@@>B@C
@CRC70:00191:00149
TACTGAGCTACACACACAGAAAGATTGGT
+
BBBBBDDCBBCCEBBAAB;;96;AA?C@C
@CRC70:00193:00121
TACTGAGCTACACACACAGAAAGATTGGT
+
B@AADDCBCBBDAA<;<B9998<AA@CAC
@CRC70:00154:00179
TACTGAGCTACACACACAGAAAGATTGGT
+
<<<B@@=B99494;494:44804947713
@CRC70:00154:00187
TACTGAGCTACACACACAGAAAGATTGGT
+
B:==CGCCCCBCCBAA@B@@@<ACC@C@A
@CRC70:00155:00188
TACTGAGCTACACACAAGAAAGATTGGTGC
+
BA??BBCCAABBCECCCA@@:@@@?C@BBA
@CRC70:00155:00193
TACTGAGCTACACACACAGAAAGATTGGT
+
;<=C@@=B999==A994;484048=;8?B
@CRC70:00156:00188
TACTGAGCTACACACACAGAAAGATTGGT
+
B@??BBBBABBBBBBCCB@@@>@CCBB@B
@CRC70:00157:00172
TACTGAGCTACACACACAGAAAGATTGGT
+
BBBBBDCBBBBDC@@ACAAAB<@=><@;?
@CRC70:00158:00189
TACTGAGCTACACACACAGAAAGATTGGT
+
@@ABBBBC;;9A=A<<9@9998;@A>A@D
@CRC70:00158:00191
TACTGAGCTACACACACAGAAAGATTGGT
+
B@??BBCBBBBBBBCD@@944-9==;??B
@CRC70:00159:00182
TACTGAGCTACACACACAGAAAGATTGGT
+
BBBBBDCC@@ADCCBBAB;;97;@@>A@C
@CRC70:00160:00190
TACTGAGCTACACACACAGAAAGATTGGTGC
+
BBB@BBBB?@ABCBBBBA;996;?=;@@CCC
@CRC70:00162:00178
TACTGAGCTACACACACAGAAAGATTGGT
+
AAB?BBCBBBBBBBCBBA;94-9>=<@@C
@CRC70:00162:00190
TCTCTATGCGCTCCACATGTCTAAGGT
+
BBBB@AACCBCCB?BBCBBBCAA?BCA
@CRC70:00164:00176
TACTGAGCTACACACACAGAAAGATTGGT
+
@@ADBBBB@@AAAECC@B<9909>>;>>@
@CRC70:00165:00175
TACTGAGCTACACACACAGAAAGATTGGT
+
??ABBCCCA@ABAAAA<<;AA<@AAAC@E
@CRC70:00165:00186
TACTGAGCTACACACACAGAAAGATTGGT
+
B???BBBBBBAAABCCAB994-9==;??A
@CRC70:00166:00175
CGTGTCTCTAGGCACAGGATTTTGTGTAG
+
BCBCBCBDA@@AECCBA<=?A96@BBBB@
@CRC70:00169:00157
TACTGAGCTACACACACAGAAAGATTGGT
+
B@?ABBCBBBBB@@ACBC@@@<@BB@C@C
@CRC70:00170:00187
TAGTATCAGCCTCGCTGACGAAGGTATTCC
+
BBBBAAAA;;8;AAA@A@A@@=B>BBC@C?
@CRC70:00170:00189
TACTGAGCTACACACACAGAAAGATTGGT
+
B:<<CBCHCBCCCCCCCCBBC@AAB?B?B
@CRC70:00171:00168
TACTGAGCTACACACACAGAAAGATTGGT
+
@???BBBBBBAAABCC@B994-9==;?@C
@CRC70:00171:00175
TACTGAGCTACACAGATTGGTGC
+
B@AABBBBBBAAADAAA>@=@CB
@CRC70:00171:00191
TACTGAGCTACACACACAGAAAGATTGGT
+
B???BBCBBBBAABEB@A994-9==<@@C
@CRC70:00171:00195
TACTGAGCTACACACACAGAAAGATTGGT
+
BBBACCDCBBBCCCCBBB;880;A@?B@C
@CRC70:00176:00164
TACTGAGCTACACACACAGAAAGATTGGT
+
B@AABBCBBBBBBBCBBB;998;BB?B@C
@CRC70:00177:00174
TACTGAGCTACACACACAGAAAGATTGGT
+
BABBBBDBBB?@ACBB@D99909>>;?@C
@CRC70:00177:00176
TACTGAGCTACACACACAGAAAGATTGGT
+
@DA@BCDCAA99<9994@9991888>C@C
@CRC70:00178:00158
TACTGAGCTACACACACAGAAAGAATTG
+
449889@99999999444444-4/,,*,
@CRC70:00179:00175
TACTGAGCTACACACACAGAAAGATTGGT
+
BBABBDCCBBBAABBCBBCCC>BBBAB=@
@CRC70:00180:00181
TACTGAGCTACACACACAGAAAGATTGGT
+
BABBBBDCBBABAAAB@B99909>>>A@C
@CRC70:00181:00171
TACTGAGCTACACACACAGAAAGATTGGT
+
C@AACCCDCB99;;<A?B9998;AA>BBC
@CRC70:00181:00175
TACTGAGCTACAAACACAGAAAGATTGGTGC
+
B???BDCABB@??<@BBCBBB?BBB?B@BCB
@CRC70:00182:00158
TACTGAGCTACACACACAGAAAGATTGGT
+
BBBCBDB???>>;;<<>CABB=@@@?B?B
@CRC70:00182:00197
TACTGAGCTACACACACAGAAAGATTGGT
+
ABCCCDCBA@ABCAAAECCCC?BBB>B@C
@CRC70:00184:00176
ATCAGACACGGACACAGCAGAACACAC
+
BBBBBBBBBB?BBDCAAABBB@BBBBB
@CRC70:00184:00185
TACTGAGCTACACACACAGAAAGATTGGT
+
99;<BBBBBB;<<=<A@CCDCABDC@B?B
@CRC70:00186:00159
CGTGTCTCTAGGCACAGGATTTTGTGTAG
+
BBBBBBBBAAA@BC@=?<9444-9@@BCC
@CRC70:00187:00157
TACTGAGCTACACACACAGAAAGATTGGT
+
B@AABBCAAABDBABCCCBBB?BCC@C@B
@CRC70:00187:00184
TACTGAGCTACACACACAGAAAGATTGGT
+
B???BBBB?BBBBBCDCC99989=?>A@C
@CRC70:00187:00187
TACTGAGCTACACACACAGAAAGATTGGT
+
@BDBCCDBCB??A@AAAB@BB<ACCAC@C
@CRC70:00188:00173
TACTGAGCTACACACACAGAAAGATTGGT
+
B@AABBCBBBBBBABBAB<<;7;B@?B@C
@CRC70:00189:00172
TACTGAGCTACACACACAGAAAGATTGGT
+
BAAABBCB@ABBBCCCBB@==<@BB@C@C
@CRC70:00189:00178
TACTGAGCTACACACACAGAAAGATTGGT
+
BA?BBBCBAABBCCCBBB;;;6;@B>CAC
@CRC70:00189:00182
TACTGAGCTACACACACAGAAAGATTGGT
+
C?A@CBEBCBBDBBBCBBBBB=BBC@C@C
@CRC70:00190:00176
ACGCTCGACATGCCCAGGTACAGGAG
+
BCA@@AAAABBFDN?>@==BECD?BC
@CRC70:00190:00182
TACTGAGCTACACACACAGAAAGATTGGT
+
B@??BBBA@@BBBBCDCC?>><>?@>B@C
@CRC70:00191:00172
TCTCTATGCGCTCCACATGTCTAAGGT
+
BCCC@AACBCCBC@C@A@BBBAA?BAB
@CRC70:00191:00179
TACTGAGCTACACACACAGAAAGATTGGT
+
CBBBBBBBBBABBBAC@B;;;7;B@>B@B
@CRC70:00191:00185
TACTGAGCTACACACACAGAAAGATTGGT
+
BABABBCBAABBECDCBC@@><@BB@CAC
@CRC70:00191:00196
TCTCTATGCGCTCCACATGTCTAAGGT
+
BBBB@??BBBDBB@BBBDBBBCA?BA<
@CRC70:00193:00175
TACTGAGCTACACACACAGAAAGATTGGTGC
+
98=@AABA@@9811/////66;;BB@CA?@A
@CRC70:00194:00161
TGATACGTCTCCTTCCTTAGTTACTTCA
+
BBBABBBBBBB>B?B@D@A?C?BBBACD
@CRC70:00194:00178
TCTCTATGCGCTCCACATGTCTAAGGT
+
CBBB@AACBCBBB@C@DABBBBB@C@C
@CRC70:00194:00181
TACTGAGCTACACACACAGAAAGATTGGT
+
??BBCCCBBBBBAABAAB;;;8;BB?C@C
@CRC70:00195:00152
TACTGAGCTACACACACAGAAAGATTGGT
+
AABBCDCABBBB9;<<9A>@@>@CCAC@C
@CRC70:00195:00162
TACTGAGCTACACACACAGAAAGATTGGT
+
A@BABCCA@@BDBBEBBC@@@<@BC@C@B
@CRC70:00195:00171
TACTGAGCTACACACACAGAAAGATTGGT
+
@AABCCCBBBBB?A<<<B@@@<@CC@CAC
@CRC70:00195:00173
TACTGAGCTACACACACAGAAAGATTGGT
+
@@ACCB@<;;>>994444444-4=;<==>
@CRC70:00196:00161
TACTGAGCTACACACACAGAAAGATTGGT
+
AABBBBCBBBBB9;<99A9999;CA@DCC
@CRC70:00196:00171
TACTGAGCTACACACACAGAAAGATTGGT
+
AABBBBCBBBBB9;<<9A9999;BAABDC
@CRC70:00196:00189
AGCACTGTAGCTGTCACTAGATTACTTGT
+
>>>944::949>44488994//,///,//
@CRC70:00196:00197
TACTGAGCTACACACACAGAAAGATTGGTG
+
BBCCDCCCCCBCAA<;9B9998<AA@CABB
@CRC70:00197:00163
TACTGAGCTACACACACAGAAAGATT
+
:<9?B>A;99999994:99;;-44/,
@CRC70:00198:00164
TCTCTATGCGCTCCACATGTCTAAGGT
+
BCCCADDCDCCCB@B::<AABAB?A@C
@CRC70:00198:00170
TACTGAGCTACACACACAGAAAGATTGGT
+
99=CCCCEA@=9499949444-4==>B@B
@CRC70:00198:00180
TACTGAGCTACACACACAGAAAGATTGGT
+
??BBBBCBBBBBBBAC@B<;97;@@=@DC
@CRC70:00198:00195
ATCAGACACGGACACAGCAGAACACAC
+
BBBBAAABBB=??CBDCCBBA?BBAA@
@CRC70:00199:00163
TACTGAGCTACACACAACAGAAAGA
+
111877799999944424449969/
@CRC70:00199:00172
TACTGAGCTACACACACAGAAAGATTGGT
+
??@CBBDBBBBB?@<<<B@AB>ABBBC@C
@CRC70:00199:00176
TACTAAGCTACACACACAGAAAGATTGGT
+
BBAAB?CCBBBBACC?@C998-;@A?B@C
@CRC70:00199:00179
TACTGAGCTACACACACAGAAAGATTGGT
+
===ABBCBBBBBBBBBBB;946;==<@@C
@CRC70:00150:00208
TACTGAGCTACACACACAGAAAGATTGGT
+
B??=BBBBABBBBBCCBB994-8==;@>A
@CRC70:00150:00210
TACTGAGCTACACACACAGAAAGATTGGT
+
B???BBCBBBBBBBBABB;996;@@>B@C
@CRC70:00152:00227
TACTGAGCTACACACACAGAAAGATTGGT
+
BA??BBCCCCBBBCAAAD@@@<@@@>AAD
@CRC70:00153:00205
TACTGAGCTACACACACAGAAAGATTGGT
+
????BBCBBBBBBBBAAB;946;==<@@C
@CRC70:00156:00215
TATTGAGCTACACACACAGAAAGATTAGGT
+
BBB@BBBBAACBCC::<D@@=9>99588@B
@CRC70:00156:00217
TACTGAGCTACACACACAGAAAGAT
+
:<<HAA?CCBBBA<9949998-446
@CRC70:00156:00244
TACTGAGCTACACACACAGAAAGATTGGT
+
BBBDBBCCCDBCCC=>ADCCC@CBD?BBC
@CRC70:00157:00200
TACTGAGCTACACACACAGAAAGATTGGT
+
B===AABBB@BBBBBABC;;;79>><@?A
@CRC70:00158:00202
TACTGAGCTACACACACAGAAAGATTGGT
+
BBABBBCBBBBDB@@ADCCCC=B@=78;7
@CRC70:00159:00202
TACTGAGCTACAC
+
@=;8;AA<99@<;
@CRC70:00160:00249
TACTGAGCTACACACACAGAAAGATTGGT
+
B???BBBB@@B@@BBDEC?>=<===<@@C
@CRC70:00161:00210
TACTGAGCTACACACACAGAAAGATTGGT
+
B??=BBBBBBBBABCD@A944-9==<?@C
@CRC70:00162:00239
TACTGAGCTACACACACAGAAAGATTGGT
+
BAAABBCBBBBBBBCBBB;9469==<??B
@CRC70:00164:00233
TACTGACTACACACACAGAAAGATTGGTGC
+
BBBEBDCCBDDBB@=>>877/8>?<??BBB
@CRC70:00164:00241
TGATACGTCTCCTTCCTTAGTTACATTCA
+
>?>98489>>=2424242444244//,/7
@CRC70:00166:00204
TACTGAGCTACACACACAGAAAGATTGGT
+
ABBBBCCBBBAA@?ADCCDCH@CCB==;?
@CRC70:00166:00249
TACTGAGCTACACACACAGAAAGATTGGT
+
B?BBBBDBBCBABBBCCC9996:==<@@C
@CRC70:00167:00205
TACTGAGCTACACACACAGA
+
>@@@AA>B:;9@9444///,
@CRC70:00169:00200
TACTGAGCTACACACACAGAAAGATTGGT
+
B===ABBBBBBBBBCCBB9996:@==A@D
@CRC70:00169:00245
TACTGAGCTACACACACAGAAAGATTGGT
+
BABBBBCBBBCCCAABFCCCD?EBB@B@B
@CRC70:00170:00211
TACTGAGCTACACACACAGAAAGATTGGT
+
AABBBBDDBBBBADACBB<;97;@@=AAC
@CRC70:00173:00213
TACTGAGCTACACACACAGAAAGATTGGT
+
B===@ACBBBAAAAAA@B888-9>>;@@C
@CRC70:00173:00236
TACTGAGCTACACACACAGAAAGATTGGT
+
<:<CBBAB@@9<<A999B9991999<B@C
@CRC70:00175:00201
CGTGTCTCTAGGCACATGGATTTGTGTAG
+
AA<<=@CBB9959/6///,///+/6//4@
@CRC70:00175:00207
TACTGAGCTACACACACAGAAAGATTGGT
+
B???BBCBBBBB@ABDBA844-9>>;@?A
@CRC70:00175:00231
AGCACTGTAGCTGTCACTAGTTACTTGT
+
??BDBABEBBCCCCCBBCBCC@CBC?AB
@CRC70:00180:00224
TACTGAGCTACACACACAGAAAGATTGGT
+
B?=?BBCBA?BBBBBCCB9996;==<B@C
@CRC70:00181:00210
TACTGAGCTACACACACAGAAAGATTGGT
+
AABBBBCBBBBBAABCCC;;96;@@>A@C
@CRC70:00181:00232
TACTGAGCTACACACACAGAAAGATTGGT
+
AAAABBBB99<CCCADBKGCG?BBA=@=@
@CRC70:00182:00207
TACTGAGCTACACACACAGAAAGATTGGT
+
B?=?BCCBBBBBAABBBB;;46;@><A@C
@CRC70:00182:00244
CGTGTCTCTAGGCACAGGATTTTGTGTA
+
??BBCCCCEBB@B@=99<9444/9@@@A
@CRC70:00184:00202
TACTGAGCTACACACACAGAAAGATTGGT
+
B@AABBCBBBBBAABCBC;996;@@<B@D
@CRC70:00184:00222
TACTGAGCTACACACACAGAAAGATTGGTGC
+
C?@@BBCCBBAB:<<DA@@>>:88944<;;;
@CRC70:00187:00218
TACTGAGCTACACACACAGAAAGATTGGT
+
CBBBBBCBAABBBBCCCB@AA=A?B@B@C
@CRC70:00188:00222
TACTGAGCTACACACACAGAAAGATTGGT
+
C@A@FCC@@:;<AAABFCCCC?B@?>@<?
@CRC70:00188:00245
TACTGAGCTACACACACAGAAAGATTGGT
+
BBBBBDCD?@?BC@@ACCBBH>@==77;>
@CRC70:00189:00216
TACTGAGCTACACACACAGAAAGATTGGT
+
BABBBBCBBBCD@AABAB<;;7;@@>B@C
@CRC70:00191:00216
TACTGAGCTACACACACAGAAAGATTGGT
+
BBBBCBC?BBBD;<=A@B<<<8;BF@C?B
@CRC70:00192:00243
TACTGAGCTACACACACAGAAAGATTGGT
+
BBCDCCCD;9<CBBBCBC@@@<@BA?B@C
@CRC70:00194:00200
TACTGAGCTACACACACATGA
+
>4444444:94444////8/,
@CRC70:00194:00220
TACTGAGCTACACACACAGAAAGATTGGT
+
AA?BBBB@BBBB@ABBBA;94-9>><B@C
@CRC70:00195:00208
TACTGAGCTACACAACACAGAAAGATTGGT
+
A@ABA@A<99@<1/,///6/44-48=;<<;
@CRC70:00195:00213
TACTGAGCTACACACACAGAAAGATTGGT
+
AABBBBCBBBBB??ABBB;;;9<@@?B@C
@CRC70:00195:00231
TACTGAGCTACACACACAGAAAGATTGGT
+
@@AABBB@BBBB@AACBA;946;==<@@E
@CRC70:00195:00245
TACTGAGCTACACACAC
+
9948484//////4/88
@CRC70:00196:00200
TACTGAGCTACACACACAGAAAGATTGGT
+
ACBCDCC@@?==;<<<4?=@@<@CB@CBC
@CRC70:00151:00275
CGTGTCTCTAGGCACAGGATTTGATGTAG
+
9449449999924;11/,/665///6::=
@CRC70:00151:00291
TACTGAGCTACACACACAGAAAGATTGGT
+
BABBBBCB?ABBBBBCCC@@=<@@@>B@C
@CRC70:00153:00276
TACTGAGCTACACACACAGAAAGATTGGT
+
BBBBBBCCBBBCCB<:<CB@@<@BB?BBC
@CRC70:00153:00283
TACTGAGCTACACACACAGAAAGATTGGT
+
BBBBCECCBBBCCC<;9@99909>>=AAD
@CRC70:00154:00292
TACTGAGCTACACACACAGAAAGATTGGT
+
BA??BBCBAABBCEAAAB98809>>;@@B
@CRC70:00156:00268
TACTGAGCTACCACACACAGAAAGATTGT
+
;<<99@@944484444444444-4/6,/.
@CRC70:00157:00256
TACTGAGCTACACACACAGAAAGATTGGTG
+
AABBBBCBBBBBBCBAAB;;;6;@@>A@CC
@CRC70:00157:00263
TACTGAGCTACACACACAGAAAGATTGGT
+
A???BBCBBBCBCD@?@B;987;@@=@@D
@CRC70:00159:00295
ACGCTCGACATGCCCAGGTACAGGAG
+
CBBBCBBCCCCCCH@::;;BCCC?BB
@CRC70:00162:00289
TCTCTATGCGCTCCACATGTCTAAGGT
+
94444449>>?@@<>@99994442424
@CRC70:00163:00265
TACTGAGCTACACACACAGAAAGATTGGT
+
BBBBBDCCDBBBAAABBC@@A<@BB>B?A
@CRC70:00164:00294
TACTGAGCTACACACACAGAAAGATTGGT
+
A@AABBCCCBCBBBCCCA9946;=?<@@C
@CRC70:00165:00253
TACTGAGCTACACACACAGAAAGATTGGT
+
AABBDCABBBAABBBBAB;;;8;AA@C@C
@CRC70:00166:00279
TACTGAGCTACACACACAGAAAGATTGGT
+
BBBCBBAB@@@@AB@B?B>>@<>>>>@?A
@CRC70:00166:00299
TAGTATCAGCCTCGCCATGACGAAGGTAATCC
+
ABB??@<;>AABBBDBBCCDD?@>ABCCACC@
@CRC70:00167:00280
TACTGAGCTACACACACAGAAAGATTGGT
+
@@AABBCCBBDBBCBB@B;8809994;@C
@CRC70:00167:00295
TACTGAGCTACACACACAGAAAGATTGGT
+
B@AABBBBBBBBAAFC@A994-9==<@@C
@CRC70:00169:00253
TACTGAGCTACACACACAAGAAAGATTGGT
+
@?FBCCBBBBBBBAAB99599914442423
@CRC70:00169:00299
TACTGAGCTTCACACACAGAAAGATTGGT
+
B??ABCCBA?BBECCCBB;946;@@<A@C
@CRC70:00170:00293
TGATACGTCTCCTTCCTTAGTTACTTCA
+
BBBBBBABBBC7;795969>><AAA>AC
@CRC70:00171:00273
TACTGAGCTACACACACAGAAAGAT
+
A@@AACCDBBBBA949>9984-444
@CRC70:00172:00266
TACTGAGCTACACACACAGAAAGATTGGT
+
B@AABCCBBBBBDBA?@B9886;AA?C@C
@CRC70:00172:00269
TACTGAGCTACACACACAGAAAGATTGGT
+
BABBBBCBBBAABCCBCC@@B<@?@>A?B
@CRC70:00175:00289
ACGAGTGCGTTCCCCATGTCGTAGGTACTC
+
??CCCCCDBB?BAA6@;99@A999?;<<=B
@CRC70:00176:00298
TACTGAGCTACACACACAGAAAGATTGGT
+
??@?BCCBBBBABDAABC@@@>@CC@C@B
@CRC70:00177:00294
TACTGAGCTACACACACAGAAAGATTGGT
+
B???BBCBBBBBBBCC@A;946;>><A@C
@CRC70:00178:00253
TACTGAGCTACACACACAGAAAGATTGGT
+
B???BBCBBBBBAACCBB;;46;>><A@C
@CRC70:00178:00277
TACTGAGCTACACACACAGAAAGATTGGT
+
A@BABCCCCBBBCBB?@B988-9>>=A@C
@CRC70:00180:00253
TACTGAGCTACACACACAGAAAGATTGGT
+
BABBBCCBBBBB@AACCBAA@<>=?;<;>
@CRC70:00182:00287
TAGTATCAGCCTCGCCATGACGAAGGTATTCC
+
B?BAAACCCCABB@A=@@@>@;97<?999:96
@CRC70:00182:00297
TACTGAGCTACTCACACAGAAAGATTGGT
+
BBBABBCCCBBBCBCBBB<==:<CCCB@B
@CRC70:00183:00267
TACTGAGCTACACACACAGAAAGATTGGT
+
B???BBCBBBBBBBDBBB844-9>>;@@C
@CRC70:00183:00278
TACTGAGCTACACACACAGAAAGATTGGT
+
B@??BDCBCBCBBBBCBB;;;6;@?>B?B
@CRC70:00184:00259
TACTGAGCTACACACACAGAAAGATTGGT
+
BAAABBCBBBBB?@ABBB;;869>@<A@C
@CRC70:00186:00251
TACTGAGCTACACACACAGAAAGATTGGT
+
B???BCCCCBAA;:<B>B9;97;AA?C@C
@CRC70:00187:00254
TACTGAGCTACACACACAGAAAGATTGGT
+
BCBABCCBBBAA;<<>@@99989>@>B@A
@CRC70:00189:00265
TACTGAGCTACACACACAGAAAGATTGGT
+
BBEABDCBBBBB<;<A?@99979?@>BBB
@CRC70:00189:00273
TACTGAGCTACACACACAGAAAGATTGGT
+
B@BABBCBBBBB@AAB>@99909@@>C@C
@CRC70:00189:00286
TACTGAGCTACACACACAGAAAGATTGGT
+
B?@?BBCBABBBAACCBB99969==<@@C
@CRC70:00191:00258
TACTGAGCTACACACACAGAAAGATTGGT
+
BAAABDCCCBBB;<<A@B9;;7;@A?C@C
@CRC70:00191:00265
CGTGTCTCTAGGCACAGGATTTTGTGTAG
+
BBBABCECEAB@BBABC?@CC?6A@BCC?
@CRC70:00191:00294
TACTGAGCTACACACACAGAAAGATTGGT
+
ABBBCCBBCBBC@AACBB@@A>@CD@C?B
@CRC70:00191:00299
TACTGAGCTACACACACAGAAAGATTGGT
+
@;999<BABBBBBBBBB@A@B199>4958
@CRC70:00192:00286
ATATCGCGAGGGTATGGAAGACTCTATA
+
BBBB>=9>9::7;@AA=A?ACCCC@>@>
@CRC70:00193:00290
TACTGAGCTACACACACAGAAAGATTGGT
+
AABBBDDBBCCCCBBBBE@@><@BA?C@C
@CRC70:00194:00289
TACTGAGCTACACACACAGAAAGATTGGT
+
B@AACCBACCBCBCBBBC@@@<@CC@C@C
@CRC70:00195:00277
TACTGAGCTACACACACAGAAAGATTGGT
+
AABBBBCBBBBBBBCAAB;;46;@@<B@C
@CRC70:00196:00280
TACTGAGCTACACACACAGAAAGATTGGT
+
BBBBCCCBBBBBAA@?>@99909??>BBB
@CRC70:00197:00288
TACTGAGCTACACACACAGAAAGATTGGT
+
AABBBBCBCBDCBBBBAB<;;7;@@>B@C
@CRC70:00198:00296
ATATCGCGAGGGTATGGAAGACTCTATA
+
BBBBA=9>9::7;@AA=A@ACDCCAAA@
@CRC70:00199:00266
TACTGAGCTACACACACAGAAAGATTGGT
+
<;@BBCAB??@@;;9?9A99919?@5;9;
@CRC70:00150:00300
TACTGAGCTACACACACAGAAAGAATTGGT
+
<;<@AA=@9:9B?@@AC<99D:91-1,/,.
@CRC70:00151:00328
TACTGAGCTACACACACAGAAAGATTGGT
+
BAABBBCCBBCNCCCCBB;;;6;@@>A@C
@CRC70:00152:00339
AGCACTGTAGCTGTCACTAGTTACTTGT
+
??BCDCCCBBBBBBBBBCCEC@B??=@D
@CRC70:00153:00317
TACTGAGCTACACACACAGAAAGATTGGT
+
BBBBBBCBBBBCBB@AAEBB@=BAA?B@C
@CRC70:00153:00337
ATATCGCGAGGGTATGGACTCTATAGAG
+
@>;<;>>>99919?9959//8///00,.
@CRC70:00154:00329
TACTGAGCTACACACACAGAAAGATTGGT
+
B???BBBBABBBBBCB?A944-9==<?@C
@CRC70:00154:00334
TACTGAGCTACACACACAGAAAGATTGGT
+
B>>>BBCBBBBBBBCBBA;946;?=<@BC
@CRC70:00155:00316
AGCACTGTAGCTGTCACTAGTTACTTGT
+
AFDEA@ACCCCBBB@ABCCAB?AAA>AB
@CRC70:00156:00348
TACTGAGCTACACACACAGAAAGATTGGT
+
B?>@CCCBBBBBBBDDCCBBB=BBB?B?B
@CRC70:00157:00326
TACTGAGCTACACACACAGAAAGATTGGT
+
B???BBBBBBBBAACBBA444-9=>;>>A
@CRC70:00158:00348
TACTGAGCTACACACACAGAAAGATTGGT
+
B@AABCCBBBBBBBAA?A844-9>>;@@C
@CRC70:00160:00347
TACTGAGCTACCACACACAGAAAGATTG
+
<<BA@@><94499944444444-4/6,.
@CRC70:00161:00306
TACTGAGCTACACACACAGAAAGATTGGT
+
?=??BBBBBBBBBBCCBB@A?>@DD@C@B
@CRC70:00161:00337
TACTGAGCTACACACACAGAAAGATTGGT
+
A@B@@AABBBBCAA@@BB99919995;@C
@CRC70:00163:00332
TACTGAGCTACACATACAGAAAGATTG
+
BBBBBBBDCBBBBBBBCC@@=:@A@?B
@CRC70:00164:00346
TACTGAGCTACACACACAGAAAGATTGGT
+
BABBBCECCCCBBBBBBB;;96;@@=E@D
@CRC70:00166:00305
TACTGAGCTACACACACAGAAAGATTGGT
+
B@AABBBA@@BBAABCBB9998:>B@B@C
@CRC70:00166:00328
TCTCTATGCGCTCCACATGTCTAAGGTACTGA
+
BBBD::=CCDDCB?CBBABBDAA?BAA@ACBA
@CRC70:00167:00302
TACTGAGCTACACACACAGAAAGATTGGT
+
BBBBBBCCCBCBCFCCCBBAB?BAC?A@B
@CRC70:00170:00309
TGATACGTCTCCTTCCTTAGTTACATTCAG
+
9;;@;;;>>@A5924242444244442494
@CRC70:00170:00319
TACTGAGCTACACACACAGAAAGATTGGT
+
ABBBBBDCBCCDCCCAAA;;;7;BB?D@D
@CRC70:00171:00315
TACTGAGCTACACACACAGAAAGATTG
+
B???BBCBBBBBBBCCBA9//+1*())
@CRC70:00172:00344
TACTGAGCTACACACACAGAAAGATTGGT
+
B@B@@AAABBBDCBBBCBABB=@@@>B?B
@CRC70:00173:00303
TACTGAGCTACACACACAGAAAGATTGGT
+
@===BBBBBBAABBDBBA944-9==;>>A
@CRC70:00175:00312
TACTGAGCTACACACACAGAAAGATTGGT
+
BBBBBBDC@@AC<<<>@@99919@@<A@C
@CRC70:00175:00321
ACGAGTGCGTTCCCCATGTCGTAGGTACTC
+
BBB@BBBBBB@BCC9CABBBCB=A@9:<<C
@CRC70:00175:00325
TACTGAGCTACACACACAGAAAGATTGGT
+
B???BBCBBBBBAADCBA;94-9==<@@C
@CRC70:00175:00331
TACTGAGCTACACCACAGAAAGATTGGTGC
+
A>>>AABCHBC9:8;;;44:69;;<A@BBB
@CRC70:00175:00335
TACTGAGCTACACACACAGAAAGATTGGT
+
A@@@>>994444494444444-444;=@;
@CRC70:00176:00330
CGTGTCTCTAGGCACAGGATTTTGTGTAG
+
BBBBBBCDEABABB@=@<9944-9@BDCC
@CRC70:00177:00347
TATGAGCTACACACACAGAAAGATTGGT
+
BAA?BBBBBBBBBBCCCBA@=B>>=@BD
@CRC70:00178:00300
TACTGAGCTACACACACAGAAAGATTGGT
+
BBBBCAA@@A99444449444-4447=@B
@CRC70:00178:00317
TACTGAGCTACACACACAGAAAGATTGGT
+
@?BBBBCBBBBDBBBBAB@@@<@BB@C@C
@CRC70:00178:00340
TACTGAGCTACACACACAGAAAGATTGGT
+
@@ABBBCBCCBABBCBBC@@@<@BB?B@C
@CRC70:00179:00331
TACTGAGCTACACACACAGAAAGATTGGT
+
B@BCBCA@AACCACBB>=<CCAAAAAEAB
@CRC70:00180:00307
CGTGTCTCTAGGCACAGGATTTTGTGTAG
+
AA@BAACCA@A?@@>?@<?B@?6BBBCCC
@CRC70:00180:00332
TACTGAGCTACACAACAGAAAGATTGGTGC
+
;<A@AABAAACCCC@CDEED<?>>5959BB
@CRC70:00180:00348
TACTGAGCTACACACACAGAAAGATTGGT
+
BBBBBBCCBBBBBBCBBA;996;@?=A@C
@CRC70:00181:00308
TACTGAGCTACACACACAGAAAGATTGGT
+
@@BBBCCCABBBCCBBCB=@@=B@B?B@A
@CRC70:00181:00339
ATATCGCGAGGGTATGGAAGACTCTATAG
+
BBB@??C@@@B>A@AD7;7<AAAA@?887
@CRC70:00181:00340
CGTGTCTCTAGGCACAGGATTTTGTGTAG
+
BBBBDBCDBBB@CBBA994444-9?@>?B
@CRC70:00183:00303
TACTGAGCCTACACACACAGAAAGATTGGTG
+
@=>>=<11,/8888??BB=>BB:==A8;6:;
@CRC70:00183:00316
TACTGAGCTACACACACAGAAAGATTGGT
+
B???BBCBBBABABCDBA;94-9==<??B
@CRC70:00185:00338
TACTGAGCTACACACACAGAAAGATTGGT
+
AABABBEBBBBBBCCCCCBAB=ABB@C?A
@CRC70:00186:00305
TACTGAGCTACACACACAGAAAGATTGGT
+
B@?ABBBBBBBBABCBBA9946;@@?B@C
@CRC70:00187:00309
TACTGAGCTACACACACAGAAAGATTGGT
+
BBABBCCCBBDBBBB@BB844-9==<@@C
@CRC70:00187:00347
TACTGAGCTACACACACAGAAAGATTGGT
+
=;;<BCCCBBAAAAAB<<>EEABBB>>48
@CRC70:00189:00328
TACTGAGCTACACACACAGAAAGATTGGT
+
BAA?BBCBBBBBAABDBB;996;@=>B@C
@CRC70:00191:00329
TCTGAGCTACACACACAGAAAGATTGGTGC
+
BBBBBGCCCAAABDA;A444-8>?>BCCCC
@CRC70:00194:00311
TACTGAGCTACACACACAGAAAGATTGGT
+
??BBBBBBBBBBBBCCCB;996:==>A@C
@CRC70:00194:00328
TACTGAGCTACACACACAGAAAGATTGGT
+
?@BBCCBBBBAA?@<;9D99919>>=@BD
@CRC70:00194:00333
TACTGAGCTACACACACAGAAAGATTGGT
+
>@CCCCBCBBCCCCCBCC;;98;B=>B@B
@CRC70:00197:00332
TACTGAGCTACACACACAGAAAGATTGGT
+
>=8944444444444449999:=?=?A@<
@CRC70:00198:00315
TACTGAGCTACACA
+
9444449::::99/
@CRC70:00198:00319
TACTGAGCTACACACACAGAAAGATTGGT
+
?A?BBBDCCBCDBAA??B99909?>>AAD
@CRC70:00199:00310
TACTGAGCTACACACACAGAAAGATTG
+
A@AABDCCBABBAABCB@;94-9==<@
@CRC70:00150:00355
TACTGAGCTACACACACAGAAAGATTGGT
+
@?@@AABABBBBAACBBA444-99948>B
@CRC70:00152:00358
TACTGAGCTACACACACAGAAAGATTGGT
+
B?==BBBBBBBBBBDA@C;;96;@@>B@C
@CRC70:00152:00399
TACTGAGCTACACACACAGAAAGATTGGT
+
B===BBCB@@BBAAA?@A888-99958>B
@CRC70:00153:00373
AGCACTGTAGCTGTCACTAGTTACTTGT
+
CCBBBCCCBBBB@@@AABBCCACEE?BB
@CRC70:00155:00380
TACTGAGCTACACACACAGAAAGATTGGT
+
??B?BBCBAABBBBCBBA99469==<@BC
@CRC70:00156:00366
TACTGAGCTACACACACAGAAAGATTGGT
+
B>BABBCBBBBBEBAA@B;;46;??=A@D
@CRC70:00156:00367
ATCAGACACTCGGACACAGCAGAACACACA
+
@;889146////,//9778////777::=9
@CRC70:00157:00356
TACTGAGCTACACACACAGAAAGATTGGT
+
BB@ABBCBBBBBBCDA@B@==:?===A@D
@CRC70:00157:00390
TACTGAGCTACACACACAGAAAGATTGGT
+
A@BBBBCBBBCBBCBAAA;44-9>>=?@C
@CRC70:00158:00371
TGATACGTCTCCTTCCTTAGTTACATTCA
+
@@?>====>>A29242429842444424:
@CRC70:00159:00351
TACTGAGCTACACACACAGAAAGATTGGT
+
B???BCCBBBBBBBFCCC>>=<@===B@C
@CRC70:00159:00356
TACTGAGCTACACACACAGAAAGATTGGT
+
B???BBCBBBBBBBCCCB@==:?==<@@C
@CRC70:00159:00398
TGATACGTCTCCTTCCTTAGTTACTTCA
+
BBCAA@BAAAC8<8<696999;>A9:>A
@CRC70:00160:00370
TACTGAGCTACACACACAGAAAGATTGGT
+
??@AAABBBBBBBBCB?A944-9==<@@C
@CRC70:00161:00393
TACTGAGCTACACACACAGAAAGATTGGT
+
:;=DCCCCBBBABBFC@B9996;@@>B@C
@CRC70:00163:00364
TACTGAGCTACACACACAGAAAGATTGGT
+
BABBBBBBBBBBBBCDCC??><>??>A@C
@CRC70:00163:00380
TCTCTATGCGCTCCACATGTCATAAGGTA
+
84444449=1B>>>211194444924244
@CRC70:00163:00397
TACTGAGCTACACACACAGAAAGATTGGT
+
?@ABCCDBBBBBCCCDCDCCC>CCC@C?B
@CRC70:00164:00370
TACTGAGCTACACACACAGAAAGATTGGT
+
AAAAAAA@BBBBBBCCBB9996;===BAD
@CRC70:00165:00359
TACTGAGCTACACACACAGAAAGATTGGT
+
BBAABCCDBADCBAAAAABCCACCC?B?B
@CRC70:00167:00391
TACTGAGCTACACACACAGAAAGATTGGT
+
::=BCCCCBBCBCBBAAAABB=BCC@C@C
@CRC70:00169:00352
TACTGAGCTACACACACAGAAAGATTGGT
+
B???BBCBBBBBAABCDC??><???>A@E
@CRC70:00171:00361
TACTGAGCTACACACACAGAAAGATTGGT
+
B?>?@CHBBBBBABFCAB9996;88;@@C
@CRC70:00172:00351
TACTGAGCTACACACACAGAAAGATTGGT
+
BBBBCCCBBBBBBBCCBB@>=<@=?>A@C
@CRC70:00172:00388
TACTGTACACACACAGAAAGATTGGTGC
+
@C@;<=A@BBGBBAB@@@<@@B=@=ABB
@CRC70:00173:00351
TACTGAGCTACACACACAGAAAGATTGGT
+
B@AABBCBBBBBBDDDCCBBB=?@@>B@C
@CRC70:00173:00362
TACTGAGCTACACACACAGAAAGATTGGT
+
B??A?BCBBBBBABCCCB?>=:?==<@@C
@CRC70:00174:00387
TAGCTATCAGCCTCGCCATGACGAAGGTAT
+
>>844999449?=9498>999944242444
@CRC70:00174:00398
TACTGAGCTACACACACAGAAAGATTGGT
+
ABBDCCCDCCCBBBBCCC@@@<@CC?B?B
@CRC70:00176:00358
TACTGAGCTACACACACAGAAAGATTGGT
+
B?@?BBCBBBBBBBCCCCBDD?BBB@B@A
@CRC70:00176:00378
TACTGAGCTACACACACAGAAAGATTGGT
+
B???BBCBBBBC?@ACCC@@@<@@@=@@C
@CRC70:00176:00387
TACTGAGCTACACACACAGAAAGATTGGT
+
??@@AABBBBB?ABCBBA994-9==<??B
@CRC70:00176:00395
TACTGAGCTACACACACAGAAAGATTGGT
+
BABBBBCBBBBBBBBBEBAB@<AAA>ABC
@CRC70:00178:00371
ACGAGTGCGTTCCCCATGTCGTAGGTACTC
+
@@??BBBB??>BCC9A@@@CCB>@?:;<<C
@CRC70:00178:00388
TACTGAGCTACACACACAGAAAGATTGGT
+
CBBBCCCBBBBBCCDCCCCCCACBB?B?B
@CRC70:00178:00397
TACTGAGCTACACACACAGAAAGATTGGT
+
CAAABCBA;99>99994?448049947=B
@CRC70:00180:00366
TACTGAGCTACACACACAGAAAGATTGGT
+
B??ABBCBBBBBBBBDDCBBA=ABB?BAB
@CRC70:00180:00374
TACTGAGCTACACACACAGAAAGATTGGT
+
B@AADDCBBBDCBBBBAB;;869>@<B@E
@CRC70:00182:00354
TATTGAGCTACACACACAGAAAGATTGGT
+
BBB?9:<CCCBBBBAAACBBB=BBB@C@B
@CRC70:00182:00381
TACTGAGCTACACACACAGAAAGATTGGT
+
B@@@BCCCCBBBABCDCCA?><@@A>B@C
@CRC70:00183:00364
TACTGAGCTACACACACAGAAAGATTGGT
+
B@A@BBCBCBBBBBBCCCBAA=ABBAA@C
@CRC70:00184:00376
TACTGAGCTACACAACACAGAAAGATTGGT
+
8,////66444///,/////44-49;?B@B
@CRC70:00184:00391
TACTGAGCTACACACACAGAAAGATTGGT
+
=>;<;@@@;<;<<@AA?B@@@A@CC@C@C
@CRC70:00184:00397
TACATGAGCTACACACACAGAAAGATTGGT
+
81///7779<@@BA@ABDAACH>@A@=@=@
@CRC70:00189:00361
TACTGAGCTACACACACAGAAAGATTGGT
+
==>@@A@AAA;<9>==;A>CB@FCC@CAF
@CRC70:00190:00375
TACTGAGCTACACACACAGAAAGATTGGT
+
B???BBDBBBBBBBCCCDBBB=BAA?A@B
@CRC70:00190:00379
TACTGAGCTACACACACAGAAAGATTGGT
+
B@??BBCBAABBABBCDCBBB=BAB?A@C
@CRC70:00191:00381
TACTGAGCTACACACACAGAAAGATTGGT
+
B99994499:9BCCFEDHFCC>BAC=@=@
@CRC70:00191:00397
ATATCGCGAGGGTATGGAAGACTCTATA
+
BB??@CBBAAA?ABBB>D>ACCCC@<?;
@CRC70:00193:00374
TACTGAGCTACACACACAGAAAGATTGGT
+
?@AA;<;BCCBBCDAAABBB@=BBA?C@C
@CRC70:00193:00384
TACTGAGCTACACACACAGAAAGATTGGT
+
B?@ABDDBBBBBBCCCCCCBB=AAA?A@B
@CRC70:00194:00356
TACTGAGCTACACACACAGAAAGATTGGT
+
A@BBBCCBBBBBAABCBB;996;?=<@@C
@CRC70:00194:00390
TACTGAGCTACACACACAGAAAGATTGGT
+
9<BBBBCCCBBBABCCCCBBB=BB@>BAC
@CRC70:00195:00373
TACTGAGCTACACACACAGAAAGATTGGT
+
BBBBCDECCCBC<:<A@B<<;;<BC@C@C
@CRC70:00195:00385
TACTGAGCTACACACACAGAAAGATTGGT
+
AABBBBCBBBBBAABCCC??><?@@>B@C
@CRC70:00195:00390
TGATACGTCTCCTTCCTTAGTTACTTCA
+
BBB??FCCBBB@CAH@C@BBB?BBBABC
@CRC70:00196:00369
TACTGAGCTACACACACAGAAAGATTGGT
+
B???BBCBBBBBABBCCDBCC>A??=@@C
@CRC70:00196:00379
AGCACTGTAGCTGTCACTAGTTACTTGT
+
BDBCA@CCCCCCBBB@@AACDACBB=??
@CRC70:00196:00396
TACTGAGCTACACAAC
+
94444444;886/1,,
@CRC70:00197:00398
TACTGAGCTACACACACAGAAAGATTGGT
+
BBD@@ACCCBBBAAACCCBBA?BBB?A@C
@CRC70:00199:00383
TAGTATCAGCCTCGCCATGACGAAGGTATTCC
+
@@B@@AECCB@==?@=@@BAB<<<=AA@ABC>
@CRC70:00150:00407
TACTGAGCTACACACACAGAAAGATTGGT
+
;;BACCBABABBB@DDCDDDC>BBB=>=@
@CRC70:00150:00411
TACTGAGCTACACACACAGAAAGATTGGT
+
BBAABBBB?ABBBBCCCC@@@<@BB?B@C
@CRC70:00151:00401
TACTGAGCTACACACACAGAAAGATTGGT
+
B?==BABBBBBBBBBCA@ABB>BCC@C@C
@CRC70:00152:00425
TACTGAGCTACACACACAGAAAGATTGGT
+
:@AACCCCBBDBCCAAAEBBB>BBC?B?A
@CRC70:00153:00406
TACTGAGCTAACAGAAAGATTGGTGC
+
B???BBCBAB???@==:=?=>B@CDC
@CRC70:00153:00424
TACTGAGCTACACACACAGAAAGATTGGT
+
AABBBBBBBBBBBBBBCCCCC?CCC?B?A
@CRC70:00153:00439
TACTGAGCTACACACACAGAAAGATTGGT
+
B@AADCCDBBBBBB;;9A99<9;AAAD?B
@CRC70:00156:00402
ACGAGTGCGTTCCCCATGTCGTAGGTACTC
+
@@BBBBDAB==@==4=999>@999<899<B
@CRC70:00157:00420
TGATACGTCTCCTTCCTTAGTTACTTCA
+
BBB@??BCCBB@BAC@D@BBB?CBC@CC
@CRC70:00159:00420
TACTGAGCTACACACACAGAAAGATTGGT
+
BCCCBBBBBBBBBBCDCCAA?>@CC@C@C
@CRC70:00159:00438
TACTGAGCTACACACACAGAAAGATTGGT
+
C?@BBBBBABBBBBCCBC9998:??>B@C
@CRC70:00160:00421
TACTGAGCTACACACACAGAAAGATTGGT
+
9<BBCDCBACCDCFBBBB;;;6;@@>B@C
@CRC70:00161:00411
TACTGAGCTACACACACAGAAAGATTGGT
+
<<<;@@B@@@@@@BBABA@@B:9995923
@CRC70:00161:00418
TACTGAGCTACACACACAGAAAGATTGGT
+
B??=BBBAAABBABCDBB9996:@9<@@C
@CRC70:00161:00427
TCTCTATGCGCTCCACATGTCTAAGGT
+
CBBB@AAECBCBA@BCCDB?@AD@GCA
@CRC70:00163:00445
TACTGAGCTACACACACAGAAAGATTGGT
+
BBDBGCDCCCAAABBAAAAAA<@CC>B?B
@CRC70:00165:00403
TACTGAGCTACACACACAGAAAGATTGGT
+
DBBBCDCCCCCDA@ABBC@@@>@CC@C@C
@CRC70:00165:00431
TACTGAGCTACACAGAAAGATTGGTGC
+
9<DCDCCB??;89@9990999>BADCC
@CRC70:00166:00409
TACTGAGCTACACACACAGAAAGATTGGT
+
B===BBBBAABBBBCCBB9996:==;@@C
@CRC70:00167:00407
TACTGAGCTACACACACAGAAAGATTGGT
+
AABBECCBAABBAABDCCBA@=B>>=@CC
@CRC70:00167:00424
TACTGAGCTACACACACAGAAAGATTGGT
+
B@A?BBBBABBBBBCCCC???>?AA?A@B
@CRC70:00167:00431
TACTGAGCTACACACACAGAAAGATTGG
+
;<CCCDBCBBBBAAABAB<<<8;AA>B?
@CRC70:00168:00425
TACTGAGCTACACACACAGAAAGATTGGT
+
@BBBCCBBBBBBBBCBBA;94-9>=<@@C
@CRC70:00169:00422
TACTGAGCTACACACACAGAAAGATTGGT
+
B===BBBB@BBBBBCCBB9996:=8;@@C
@CRC70:00169:00423
TACTGAGCTACACACACAGAAAGATTGGT
+
BABBBBBBBBBBBBCCCC@@@:@??=@@D
@CRC70:00170:00416
TACTGAGCTACACACACAGAAAGATTGGT
+
B===BBBAAABBAABDCC??=<@==<@@C
@CRC70:00171:00426
TACTGAGCTACACACACAGAAAGATTGGT
+
BACBCDCCBABCAABBBB;;;6;@>>B@C
@CRC70:00172:00413
ACGAGTGCGTTCCCCATGTCGTAGGTACTC
+
;<DBBBCCBB@BCC:C:;;=A>895;<<<C
@CRC70:00172:00427
TACTGAGCTACACACACAGAAAGATTGGT
+
B?BBCBCBBBBBAACECC@@@<@@@?B?B
@CRC70:00172:00433
TACTGAGCTACACACACAGAAAGATTGGT
+
BBBBCCCCBBBBBBBACB@@?<?@=<A?A
@CRC70:00172:00441
TACTGAGCTACACACACAGAAAGATTGGT
+
:=AACGBABBBBB@@ABBCCC>BBB?A?B
@CRC70:00172:00442
TACTGAGCTACACACACAGAAAGATTGGTGC
+
B@BAA@BB=>??>A?ABA@>@1444249779
@CRC70:00173:00406
ATCAGACACGGACACAGCAGAACACAC
+
:;CC@@@CCC=?@ECAAACCCBCBBBB
@CRC70:00174:00408
TACTGAGCTACACACACAGAAAGATTGGT
+
<;<BCBBCBBBBAAA@>B99909>>=@EC
@CRC70:00174:00412
TACTGAGCTACACACACAGAAAGATTGGT
+
:9<CDCDCBBBDDB@AACBBBADCC?B@B
@CRC70:00175:00425
TACTGAGCTACACACACAGAAAGATTGGTG
+
4444899>=>>>999949444048429@BB
@CRC70:00178:00418
TACTGAGCTACACACACAGAAAGATTGGT
+
1118;;:CBBCDCDCBBB@??<@AB@B@B
@CRC70:00178:00421
TACTGAGCTACACACACAGAAAGATTGGT
+
;;=BCCCCBBBBBBCCCC@@@<@BB>ABC
@CRC70:00179:00415
TACTGAGCTACACACACAGAAAGATTGGT
+
::@BDCDCBBBBCBBBECCCC?CCC@C@C
@CRC70:00179:00426
TACTGAGCTACACACACAGAAAGATTGGT
+
?@ABDCFBBBCBAABAAB;;;6;@@>A@C
@CRC70:00184:00428
TACTGAGCTACACACACAGAAAGATTGGT
+
??@BCCDBBBBBAABDCC??><>??>B@C
@CRC70:00184:00442
TACTGAGCTACACACACAGAAAGATTGGT
+
994@@ABCCCGBC:;:??44409>>=@58
@CRC70:00185:00440
TACTGAGCTACACACACAGAAAGATTGGT
+
:;;@AACCBBBCBBBBBCBCCABCC@C@B
@CRC70:00187:00443
ATCAGACACGGACACAGCAGAACACTC
+
BABBBEABBB=?@BCBCCCBB?CDB@?
@CRC70:00188:00441
TACTGAGCTACACACACAGAAAGATTGGT
+
;9=BCCECBBBBBBCCDCBBB=BAA>B@C
@CRC70:00189:00410
TACTGAGCTACACACACAGAAAGATTGGT
+
CA?BBBCBBBBBABBDCBBA@=A@A>AAC
@CRC70:00191:00426
TACTGAGCTACACACACAGAAAGATTGGT
+
=9944499999>999>><89@:9995813
@CRC70:00191:00433
TCTGAGCTACACACACAGAAAGATTGGTGC
+
<BBC<:9:CDCDDB=:;944-8?A;@=@BB
@CRC70:00193:00440
TACTGAGCTACACACACAGAAAGATTGGTGC
+
BA;44444488499=?999995844431331
@CRC70:00194:00416
TCTCTATGCGCTCCACATGTCTAAGGT
+
CDCBBBCCCCCBB@BABBABACB@CA<
@CRC70:00195:00435
TACTGAGCTACACACACAGAAAGATTGGT
+
>>AABBBBBBBBBBCD=8///,11<:>?D
@CRC70:00197:00407
ATATCGCGAGGGTATGGAAGACTCTATA
+
BBBBB?==9::9;CBB=A>ACCCDBAA>
@CRC70:00198:00448
TACTGAGCTACACACACAGAAAGATTGGT
+
;;<ACGCCBB99;9999@9991999<A?A
@CRC70:00152:00494
TCTCTATGCGCTCCACATGTCTAAGGT
+
BDCB@AACBCCBB@BBB@AAB::8<@@
@CRC70:00159:00470
TACTGAGCTACACACACAGAAAGATTGGT
+
9=?B==@A9999999944444-4449;>A
@CRC70:00164:00463
TACTGAGCTACACACACAGAAAGATTGGT
+
88=BHCDCBBAAACCFBCBBB=BBBBB?B
@CRC70:00164:00492
TACTGAGCTACACACACAGAAAGATTGGT
+
CBBBDCCBBBABBCCBBB@@@<@CC@C?B
@CRC70:00166:00494
TACTGAGCTACACACACAGAAAGATTGGT
+
BAAACCBBBBBBBBDCCE@@@>@CC@C@C
@CRC70:00169:00483
TACTGAGCTACACACACAGAAAGATTGGT
+
CAAABBCCBBBBBBBBBB<;;7;A@>BCC
@CRC70:00169:00496
TACTGAGCTACACACACAGAAAGATTGGT
+
BBBBCFCBBBBBAB@?>@99<9;CCBC@C
@CRC70:00170:00452
TACTGAGCTACACACACAGAAAGATTGGT
+
CABBCBCBABEBACBBBC@@@<@CA@C@C
@CRC70:00172:00485
TAGTATCAGCCTCGCCATGACGAAGGTATTCC
+
44A@A@D<>=BCCAA>ABBBDAB?B@B@A>A?
@CRC70:00174:00481
ATCAGACACGGACACAGCAGAACACAC
+
D@@ACAA>;9599AB9<;;9A?BACAB
@CRC70:00176:00488
TACTGAGCTACACACACAGAAAGATTGGT
+
CAB??ACBBBBBBA<<<A@AA=BCCAD?B
@CRC70:00176:00498
TACTGAGCTACACACACAGAAAGATTGGT
+
BCBBBCCCAAAAACCCCC@@@<ABB?C@C
@CRC70:00177:00451
TACTGAGCTACACACACAGAAAGATTGGT
+
BBBBCCCCBBBBCBBAAC;;;9<B@?B@D
@CRC70:00177:00456
TACTGAGCTACACACACAGAAAGATTGGT
+
B@AACCCCCB@AAAACCEBBB>BCC?B?B
@CRC70:00178:00482
TACTGAGCTACACACACAGAAAGATTGGT
+
@ACACDCC<;;;<A999@99989AACB?B
@CRC70:00179:00466
TACTGAGCTACACACACAGAAAGATTGGT
+
CABABBCCCB@AABBCCECCCAA@A>A?A
@CRC70:00180:00474
TACTGAGCTACACACACAGAAAGATTGGT
+
CAB?BBCBBCBBBBBBAB;;;9;@B@C@C
@CRC70:00181:00452
TACTGAGCTACACACACAGAAAGATTGGT
+
=@A@HECCBB@?@A@B>@99919>>>B@D
@CRC70:00182:00461
TACTGAGCTACACACACAGAAAGATGGT
+
ACBDBHCCBB@@@B@@>B9990999A?B
@CRC70:00184:00496
TACTGAGCTACACACACAGAAAGATTGGT
+
449999@@;;;AAA<<>CACB>9;;=@=?
@CRC70:00185:00492
TACTGAGCTACACACACAGAAAGATTTGGTG
+
:BCABBCCBABB<=<BAB@>=94444-3777
@CRC70:00186:00474
TACTGAGCTACACACACAGAAAGATTGTT
+
BBBBDCCCCB;;<<=ACEDCE@B>>4874
@CRC70:00187:00475
TACTGAGCTACACACACAGAAAGATTGGT
+
BBAABBCBBBBBAABCBD@@@>ACCAC@C
@CRC70:00187:00491
TACTGAGCTACACACACAGAAAGATTGGT
+
BBBABACCC@AB@@>@B?>>>:9984867
@CRC70:00189:00457
TACTGAGCTACACACACAGAAAGATTGGT
+
BBBBBBBBBBBBBBBCCCBAA?BCB@B@A
@CRC70:00189:00490
TACTGAGCTACACACACAGAAAGATTGGT
+
@AAACCCBBBBBBBCCCB@@>>@BB@B?B
@CRC70:00190:00459
CGTGTCTCTAGGCACAGGATTTGATGTAG
+
99BB<99@B99689111,1::6///7778
@CRC70:00190:00465
TACTGAGCTACACACACAGAAAGATTGGT
+
?@AAGCC@@@AA<;<99@9999;BB?A@A
@CRC70:00190:00471
TACTGAGCTACACACACAGAAAGATTGGT
+
B@??BBCBBBBBBBBBBC@@@<@BB?B@C
@CRC70:00190:00486
ATCAGAAACGGACACAGCAGAACACGAC
+
BBBBBA?=>?=?@CCCCECBB@BCCBBA
@CRC70:00193:00451
TACTGAGCTACACACACAGAAAGATTGGT
+
99@BCCCCBBBB;;<==DCCC@BBC@C@B
@CRC70:00193:00460
TACTGAGCTACACACACAGAAAGATTGGTG
+
??A@CCCBBBBBAABCCHBBB?BBB@B@B?
@CRC70:00193:00475
TACTGAGCTACACACACAGAAAGATTGGT
+
BBBBCCCDA@@BAAABAA>@@<@@@@C@C
@CRC70:00194:00455
CGTGTCTCTAGGCACAGGATTTTGTGTAG
+
CCCC;<=D=<<AAA@B;:4449,4;9999
@CRC70:00195:00459
AGCACTGTAGCTGTCACTAGTTACTTGT
+
BBBBBBCDABBCBBBBBBABB@CBB>BB
@CRC70:00195:00493
TACTGAGCTACACACACAGAAAGATTGGTG
+
BAAACCCCBB?@A?A@>B9<98;AA?BBDB
@CRC70:00196:00457
TACTGAGCTACACACACAGAAAGATTGGT
+
@@ACCCECCCAB@@AC@B;;97;@>=@@C
@CRC70:00197:00482
TACTGAGCACAGAAAGATTGGTGC
+
@@ACCCEHFDC:::8;CC@B@BBC
@CRC70:00198:00480
TACTGAGCTACACACACAGAAAGATTGGT
+
::=BCCFCBBAAAABABC@@@<@@@?B@C
@CRC70:00156:00519
TACTGAGCTACACACACAGAAAGATTGGT
+
BBGBCDCEBB@>@@;99A>>><@CC@DAC
@CRC70:00156:00541
TACTGAGCTACACACACAGAAAGATTGGT
+
C@A@CCCBBBBBBB@?@B@@>:@@@=??A
@CRC70:00159:00537
TACTGAGCTACACACACAGAAAGATTGGT
+
BBBBCCCBBBBDBC@AACBBB=BBB?B@C
@CRC70:00160:00546
TACTGAGCTACACACACAGAAAGATTGGT
+
CBBBCBBBAABBAABCCDBBB=BBB?B@C
@CRC70:00161:00512
TACTGAGCTACACACACAGAAAGATTGGT
+
C?BBBBBBBBABBBCBB@;;86;>><@?A
@CRC70:00166:00532
TACTGAGCTACACACACAGAAAGATTGGT
+
CBBBCCCBBBBBBBDDCCBBB>BCC@C?B
@CRC70:00168:00505
TACTGAGCTACACACACAGAAAGATTGGT
+
@@AACCCDBBBCBBAAAECCC@CCC@C@C
@CRC70:00168:00508
TACTGAGCTACACACACAGAAAGATTGGT
+
CABBBBBBAABBBBDBBB;;;7;@@?B@B
@CRC70:00168:00527
TACTGAGCTACACACACAGAAAGATTGGT
+
BBAABBDCBBBBBDCBBA;11,111,0;;
@CRC70:00169:00516
TACTGAGCTACACACACAGAAAGATTGGT
+
C@@@CCBB@@BBAABCDDBBB?BBBAA@C
@CRC70:00172:00518
TACTGAGCTACACACACAGAAAGATTGGT
+
CBBBBBBBBBAAABBCDFBBB?DCC@B@C
@CRC70:00173:00529
TACTGAGCTACACACACAGAAAGATTGGT
+
B?=?BABBABAABBFCCB;;;6;?=<@>A
@CRC70:00178:00512
TACTGAGCTACACACACAGAAAGATTGGT
+
BBBBCCCCABBCCCCCCCBBB>BCC@C@C
@CRC70:00178:00516
TACTGAGCTACACACACAGAAAGATTGGT
+
BCBBECCCBB@@ABBA@B<998;A@>BDC
@CRC70:00178:00536
TACTGAGCTACACACACAGAAAGATTGGT
+
D@AACCCBBBBBBBDDCDBBB?BCC@CDC
@CRC70:00179:00534
TACTGAGCTACACACACAGAAAGATTGGT
+
C@@@CCCCBBBBAABCCDBBB>CBBDC@C
@CRC70:00180:00522
TACTGAGCTACACACACAGAAAGATTGGT
+
CBBBBBBBBBBBBBDCCC@@@<@B@?B@C
@CRC70:00180:00536
CGTGTCTCTAGGCACAGGATTTTGTGTAG
+
99?BBCCCD>=AA@>BB69999/9>>>?9
@CRC70:00181:00534
TACTGAGCTACACACACAGAAAGATTGGT
+
BBBBCCCB??BBECCBCCCCC@CBB?BAC
@CRC70:00183:00516
TGATACGTCTCCTTCCTTAGTTACTTCA
+
CCCCBBBBBCB?B?B@D@BBB?BBCDEJ
@CRC70:00183:00532
TAATGAGCTACACACACAGAAAGATTGGT
+
CB@BBBBBBBCCCA@ACCCDC@BBBAB@C
@CRC70:00183:00536
TACTGAGCTACACACACAGAAAGATTGGT
+
BAAACCCBBBBBBBBCCHBBB?BCC@C@C
@CRC70:00183:00541
ATCAGACACGGACACAGCAGAACACAC
+
BBAABBCCCC@DBECBCBCCC@BBBBB
@CRC70:00185:00518
TACTGAGCTACCACACACAGAAAGATTGGT
+
44449>@844489944444444-466,.,.
@CRC70:00188:00507
ATATCGCGAGGGTATGGAAGACTCTATA
+
@B@@>=>;44479@AB?B?BDCDCCA@:
@CRC70:00190:00526
TACTGAGCTACACACACAGAAAGATTGGTG
+
B@@@CBBB??@BBBBDC=ABA=BBB?B?BB
@CRC70:00190:00528
TACTGAGCTACACACACAGAAAGATTGGT
+
?@AADDCBCBBDCECCCCCCC@BBB@C@C
@CRC70:00191:00511
TACTGAGCTACACACACAGAAAGATTGGT
+
ABBBCCBBAABBAABCCC@@>>@BB?C@C
@CRC70:00193:00525
TACTGAGCTACACACACAGAAAGATTGGT
+
9<AADFCBBBBBBBBDBBBBB>BBB@B@B
@CRC70:00194:00514
TCACTGAGCTACACACACAGAAAGATTGGT
+
;99??ACCCAABCBCCCECCCDBCCC@C@C
@CRC70:00195:00543
TACTGAGCTACACACACAGAAAGATTGGT
+
@ABBCCCBBBAAADCCCC@AA>@CC@C@C
@CRC70:00196:00501
ATATCGCGAGGGTATGGAAGACTCTATA
+
CCBBBCCB???<=:AA9:8<CBAC@?::
@CRC70:00196:00518
TACTGAGCTACACACACAGAAAGATTGGT
+
BBBBCCCBABBB@@AAACBBB?BCCBC@C
@CRC70:00197:00519
TACTGAGCTACACACACAGAAAGATTGGT
+
BBBBCCDCBB@??ABBAC;;97;@@=B@C
@CRC70:00151:00589
TACTGAGCTACACACACAGAAAGATTGGT
+
C@@@CCCCBBBB?@A@>B<<98;@@>B@C
@CRC70:00154:00594
TCTCTATGCGCTCCACATGTCATAAGGT
+
@<<>>==CCCCCC=?;91<;1//656,/
@CRC70:00160:00558
TACTGAGCTACACACACAGAAAGATTGGT
+
BA??BBCBBBAA@AABBE@@@>@BB@C@C
@CRC70:00161:00559
TACTGAGCTACACACACAGAAAGATTGGT
+
BA??BBCBBBAABBBBAC;;;9<BB?BBC
@CRC70:00162:00561
TACTGAGCTACACACACAGAAAGATTGGT
+
CBBBCCCDBA@?@@@>?@99919>>>ADF
@CRC70:00164:00564
TACTGAGCTACACACACAGAAAGATTGGT
+
=A@ABCEBCCAAABBBEECCC?BBC@CDC
@CRC70:00165:00558
TACTGAGCTACACACACAGAAAGATTGGT
+
B???BBCBBBBBBBCBBC;;;6;@@?B@C
@CRC70:00165:00590
TACTGAGCTACACACACAGAAAGATTGGT
+
BAB?BBBBBBAABBBBAC@@@<@BB@C@C
@CRC70:00165:00598
TACTGAGCTACACACACAGAAAGATTGGT
+
B@CAECCCBB??@@@??@99919@A@D@C
@CRC70:00167:00553
TACTGAGCTACACACACAGAAAGATTGGT
+
B?>>BBCBBBBBAABCCCBBA?ABB@C@C
@CRC70:00168:00595
TACTGAGCTACACACACAGAAAGATTGGT
+
B?@>BBBBBBBBBBCBBB;;;7;A@>A@C
@CRC70:00170:00591
TACTGAGCTACACACACAGAAAGATTGGT
+
CBBBDCBCBCA@@?@@>B9998;AA@C@D
@CRC70:00171:00597
TACTGAGCTACACACACAGAAAGATTGGT
+
B???BBBCBBBBBBBCCCBBB=BBB@C@C
@CRC70:00172:00567
TCTCTATGCGCTCCACATGTCTAAGGT
+
B@AAAAACBCDBC?CCEBAAABB@CD<
@CRC70:00173:00572
TACTGAGCTACACACACAGAAAGATTGGT
+
C@@@CCCBBBAABBBB@B99979?A>B@C
@CRC70:00173:00585
TACTGAGCTACACACACAGAAAGATTGGT
+
CBBBDCCDBB@A@BA@@@99919@@>BAD
@CRC70:00174:00551
TACTGAGCTACACACACAGAAAGATTGGT
+
BA?ABBCBBBAABBBBAB<;;7;@@?B@C
@CRC70:00174:00574
TACTGAGCTACACACACAGAAAGATTGGT
+
BBBBBCCBBB@@ADCCBB;;;7;@A?C@C
@CRC70:00174:00575
TACTGAGCTACACACACAGAAAGATTGGT
+
B@BABBCBBBBBBBCCBC;;;6;@@>B@C
@CRC70:00176:00579
TACTGAGCTACACACACAGAAAGATTGGT
+
CABBDCCDBBBBBBBCCE@AA>ACC@C@C
@CRC70:00176:00590
TACTGAGCTACACACACAGAAAGATTGGT
+
B???BBCBBBBBBDDDDB;;87;@@=B@B
@CRC70:00177:00591
TACTGAGCTACACACACAGAAAGATTGGT
+
AA?BBBCBBB@@AB@C@B@@@<@BB@C@C
@CRC70:00178:00582
TACTGAGCTACACACAAGAAAGAATGGTGC
+
BA?BBBCBBBAAABCC@A@@:9959@>@BB
@CRC70:00179:00599
TACTGAGCTACACACACAGAAAGATTGGTG
+
AA??BBBBBBAAABBCBCBBB=BBB@C@CB
@CRC70:00180:00585
TACTGAGCTACACCACAGAAAGATTGGTGC
+
BBBBCDCDBA@?AADDDEEC>BBB=?=?CB
@CRC70:00180:00587
TCTCTATGCGCTCCACATGTCTAAGGT
+
A;;<AAACCCCCC;;<<<@>?9=<?<?
@CRC70:00180:00589
TCTCTATGCGCTCCACATGTCTAAGGT
+
@@AABBBDBCDBB>AAEBBBAAA>AA<
@CRC70:00182:00565
TACTGAGCTACACACACAGAAAGATTGGT
+
BBB?BBBBBBBBBBCCCC;998;@@>A@C
@CRC70:00183:00552
TACTGAGCTACACACACAGAAAGATTGGT
+
C??>BBCBBBBABBCBBB9996:@@>B@C
@CRC70:00183:00598
TACTGAGCTACACACACAGAAAGATTGGT
+
AABABCCCBAAAACCCCGBBB=BBB?B?B
@CRC70:00185:00551
TCTCTATGCGCTCCACATGTCTAAGGT
+
BBBBBBBCBCCBC@BCCB?=A?==AAA
@CRC70:00187:00570
TACTGAGCTACACACACAGAAAGATTGGT
+
BABABBCBAABBBCAAAB;;97;@A?BBC
@CRC70:00187:00581
TACTGAGCTACACACACAGAAAGATTGGT
+
CB?=BBCBBBBBBCB@;@884-9>>;@>A
@CRC70:00188:00573
TACTGAGCTACACACACAGAAAGATTGGT
+
DA@?BBCBBBBBBBCD>>;84-9>>;??B
@CRC70:00189:00558
TACTGAGCTACACACACAGAAAGATTGGT
+
BFA@AABB@@ABBBBDBC9998:B@?B@C
@CRC70:00189:00569
TACTGAGCTACACACACAGAAAGATTGGT
+
BBBBBBBB@@BBBBCDBC9998;CC@C@C
@CRC70:00190:00563
TACTGAGCTACACACACAGAAAGATTGGT
+
ABDCCBCBBBA@ABCCBC;;;6;@@>B@C
@CRC70:00191:00568
TACTGAGCTACACACACAGAAAGATTGGT
+
BBBBCCCBBBBBBCCCBC;;98;BB@C@C
@CRC70:00191:00583
TACTGAGCTAGACACACAGAAAGATTGGT
+
9==:;@@<<<@CCCCCCCDCCBCCC?B?B
@CRC70:00192:00554
TACTGAGCTACAACACAGAAAGATTGGTGC
+
BAAACCDCBBAA@ACBBBCC?BAA>B@BBB
@CRC70:00192:00560
TACTGAGCTACACACACAGAAAGATTGGT
+
:BCBCCCCBBCBCCCCCBCBB>BBC?B?B
@CRC70:00194:00554
TACTGAGCTACACACACAGAAAGATTGGT
+
99==ABDBBBBB@?@@@>99919>><BAB
@CRC70:00195:00562
TACTGAGCTACACACACAGAAAGATTGGT
+
B@AACCCBBBBBBBCCBC;998:CC@CBC
@CRC70:00196:00594
ATATCGCGAGGGTATGGAAGACTCTATA
+
BBABB?==9::79@?A=A?ACCCD@>@@
@CRC70:00198:00582
TACTGAGCTACACACACAGAAAGATTGGT
+
>>@CBBCBBBBBBDCBBB;;;6;@@>B@C
@CRC70:00199:00573
TACTGAGCTACACACACAGAAAGATTGGT
+
::9DDCECAB@@ACA?@C;;97;@><@BC
@CRC70:00151:00619
TACTGAGCTACACACACAGAAAGATTGGT
+
B@AABCCBBBBB@@<<<D@@@>ABBBDDC
@CRC70:00157:00604
TACTGAGCTACACACACAGAAAATTGGTGC
+
CBBBBCFBBBAA@@<;9B999<4;?C@CCC
@CRC70:00157:00641
TACTGAGCTACACACATAGAAAGATTGGT
+
CBEECC@@999911///////+/4488<>
@CRC70:00158:00606
TACTGAGCTACACACACAGAAAGATTGGT
+
?>@@AABA@ABBAA<<=CABA=@@@?BAD
@CRC70:00160:00645
TAGTATCAGCCTCGCCATGACGAAAGGTATTCC
+
ABB<<=EBBA@4899694899494-49444242
@CRC70:00161:00629
AGCACTGTAGCTGTCACTAGTTACTTGT
+
BBCCDCDA@ACBBBBBBBCCD=<<C@CC
@CRC70:00163:00604
TACTGAGCTACACACACAGAAAGATTGGT
+
AACDDCEBC::<BCCCDCBBB=BBA>A?A
@CRC70:00164:00616
TACTGAGCTACACACACAGAAAGATTGGT
+
CBBBBDDBCBCBCCAAAABBB=BCCDC@C
@CRC70:00164:00627
TACTGAGCTACACACACAGAAAGATTGGT
+
BBAABBCBCCBBA@AA@B9;97;@@>B@C
@CRC70:00164:00647
TACTGAGCTACACACACAGAAAGATTGGT
+
B@ABBCDCCCA@<<<A>A9;;8<BA@DDD
@CRC70:00170:00642
TACTGAGCTACACACACAGAAAGATTGGT
+
BBBBCDDBBBBB@AAA@B@@@<@BA@CDC
@CRC70:00173:00617
TACTGAGCTACACACACAGAAAGATTGGT
+
BABBCCCBBBBBCCAC@A@@@<@BB@CAC
@CRC70:00173:00632
TACTGAGCTACACACACAGAAAGATTGGT
+
49@>>@B<;;@@<<=BABACB>A@A>@=@
@CRC70:00174:00639
TACTGAGCTACACACACAGAAAGATTGGT
+
49@=>@DA=?;<99;<4A=AA>AAA>A?B
@CRC70:00176:00602
TGATACGTCTCCTTCCTTAGTTACTTCA
+
BBCBAABBBBB?C@CBCCCBB?BBD?AA
@CRC70:00177:00613
CGTGTCTCTAGGCACAGGATTTTGTGTAG
+
BBBBBCCC::<@CB@@><9999/9A@9<<
@CRC70:00178:00638
TACTGAGCTACACACACAGAAAGATTGGTG
+
A;;;AA998>?9999?99444-44424233
@CRC70:00179:00630
TACTGAGCTACACACACAGAAAGATTGGT
+
BBDBCEDBBBDCBBEBBCCCBABBB@C@C
@CRC70:00180:00638
TACTGAGCTACACACACAGAAAGATTGGT
+
BBBBCECCBAB@@@@A@B9998;@A@CED
@CRC70:00181:00608
TACTGAGCTACACACACAGAAAGATTGGT
+
;;@@@BB@@A@@@A=<9A>>A<>>><B=@
@CRC70:00181:00645
TACTGAGCTACACACACAGAAAGATTGGT
+
C?AACCD?@ACCBBBBAB@@@<@CC@C@C
@CRC70:00182:00615
TACTGAGCTACACACACAGAAAGATTGGT
+
?=AB@AB@@@@@@@@BAAACC>CCC=@=@
@CRC70:00184:00630
CGTGTCTCTAGGCACAGGATTTTGTGTAG
+
BBBCCCCC;;<8<9>>@69999/9@@>>;
@CRC70:00186:00602
TACTGAGCTACACACACAGAAAGATTGGT
+
CBBBBCCCBBBBBCC@@@988-;@@?CCG
@CRC70:00187:00645
TACTGAGCTACACACACAGAAAGATTGGT
+
B9;;CDDCBBBABAAC@B@@@<ACC@C@C
@CRC70:00189:00624
TACTGAGCTACACACACAGAAAGATTGGT
+
<<;BBCCBBBBBBB@?>@99909?@AC@C
@CRC70:00190:00607
TACTGAGCTACACACACAGAAAGATTGGT
+
CBBCCDB?@?@@@A??>B99919>>@C@C
@CRC70:00190:00608
TACTGAGCTACACACACAGAAAGATTGGT
+
AA@AAAA<;<@@@@>>@@99919>>=@=@
@CRC70:00192:00620
TACTGAGCTACACACACAGAAAGATTGGT
+
AA?BBBCBB@BBBCBDCCBCA=99;>@>@
@CRC70:00193:00622
TACTGAGCTACACACACAGAAAGATTGGT
+
B?>?BBCBAABBBBCCCB;996:BB?C@N
@CRC70:00194:00614
TACTGAGCTACACACACAGAAAGATTGGT
+
@>AAAAA<;;@@@@<<9A99989>>>B?B
@CRC70:00195:00636
TAATATCAGCCTCGCCATGACGAAAGGTATTCC
+
CB@;<<AB@?:8334244444444-4:444899
@CRC70:00197:00628
TACTGAGCTACACACACAGAAAGATTGGT
+
B???BBCBBBBBBBCBBB884-9>><@?B
@CRC70:00199:00609
TACTGAGCTACACACACAGAAAGATTGGT
+
99=C;;<BBB@@AB@?>B99909>>@CBG
@CRC70:00199:00618
TACTGAGCTACAACACAGAAAGATTGGTGC
+
;:;?@@A9999959A@@9991999>ADCCA
@CRC70:00150:00683
TACTGAGCTACACACACAGAAAGATTGGT
+
CCBBCDCCBB@A;<9?=@99904>><@BC
@CRC70:00154:00677
TACTGAGCTACACACACAGAAAGATTGGT
+
CBBBCCCB@>8999944:444-497:?@C
@CRC70:00156:00662
TACTGAGCTACACACACAGAAAGATTGGT
+
B???BBCBBBBD?@@@>B9998;AA>AAB
@CRC70:00156:00680
TACTGAGCTACACACACAGAAAGATTGGT
+
B@B?BBCBBCAA9;<<9B>@><@@@>B@C
@CRC70:00160:00654
ATCAGACACGGACACAACACGAAGACACAC
+
BBBAAABCCB<9:0)))((((((((002:;
@CRC70:00160:00688
TACTGAGCTACACACACAGAAAGATTGGT
+
C@AAFCCDB@?=;;9A@B99919>>=@CD
@CRC70:00161:00678
TACTGAGCTACACACACAGAAAGATTGGT
+
AA?BBCCDAA?A<<999A89904>>=A@C
@CRC70:00162:00671
TACTGAGCTACACACACAGAAAGATTGGT
+
CAAACCCCBB?>;;9??B89804977;>;
@CRC70:00163:00658
TACTGAGCTACACACACAGAAAGATTGGTG
+
@@@CCCCBBBB?>@?@?@999199747;97
@CRC70:00164:00664
TACTGAGCTACACACACAGAAAGATTGGT
+
BBABBBCBBBAB@@A@>@9997;AA>BAC
@CRC70:00164:00682
ACGAGTGCGTTCCCCATGTCGTAGGTACTC
+
BBBBBBBB@@@BCC9BABAABA@@>:;<<C
@CRC70:00167:00650
TACTGAGCTACACACACAGAAAGATTGGTGCTGCG
+
@9<;AA@>>>@?9<<<9A=@B=<<7>B@>A9;3..
@CRC70:00170:00688
TACTGAGCTACACACACAGAAAGATTGGT
+
BAAABBBBBBBA?AAA@B;;97;A@>B@C
@CRC70:00173:00652
ATCAGACACGGACACAGCAGAACACAC
+
BBBABBBBDD>?ACCCAAABC@BB?=>
@CRC70:00174:00660
TACTGAGCTACACACACAGAAAGATTGGTGCT
+
BBCCCDCDCB@@@@999?444-444249733.
@CRC70:00178:00678
TACTGAGCTACACACACAGAAAGATTGGT
+
AAABBBCCBBAA??@?>B99919@@>A@B
@CRC70:00180:00653
TACTGAGCTACACACACAGAAAGATTGGTGC
+
??=?BBBA@@BBBBCCBB;;4-;>>;?>A?=
@CRC70:00182:00658
TACTGAGCTACACACACAGAAAGATTGGTGCTG
+
BABBCCCB@@BBBCBABC@@@<ABB@CAB@B=@
@CRC70:00182:00681
TACTGAGCTACACACACAGAAAGATTGGT
+
A@?BBBDBAABCBCAAAB;;;6;AA?CBD
@CRC70:00184:00663
ATATCGCGAGGGTATGGAAGACTCTATAGAGG
+
BBBB?;9944419>?>;AACCDDD<;;BA?><
@CRC70:00187:00671
TACTGAGCTACACACACAGAAAGATTGGT
+
B>==AABB@@@BBBBDBB9996;@@>B@B
@CRC70:00187:00693
TACTGAGCTACACACACAGAAAGATTGGT
+
FCBBBBBB?ABCBBABCCBCB>BBC?B>A
@CRC70:00190:00696
ATCAGACACGGACAAAGGAACACAACAGAC
+
B;;9>>011/,,,,,*,*/786//,44443
@CRC70:00191:00698
TACTGAGCTACACACACAGAAAGATTGGT
+
B@AABBB@??BBAABDBC???=@BB@B@B
@CRC70:00192:00652
TACTGAGCTACACACACAGAAAGATTGGTGC
+
=CFBCFC??@BBBAAACCBBB?BBB?B?ABB
@CRC70:00192:00689
TACTGAGCTACACACACAGAAAGATTGGT
+
B@ABCCCBABBBBBBBCBBBB=??D=?>>
@CRC70:00193:00660
TACTGAGCTACACACACAGAAAGATTGGTG
+
BBCDDDCB@ABBCBBEDD@@@=@CC@B@BA
@CRC70:00195:00688
TACTGAGCTACACACACAGAAAGATTGGT
+
@???BBBB??BBBABCCC??><??>>A@C
@CRC70:00196:00678
TACTGAGCTACACACACAGAAAGATTGGTGCTGCG
+
:<<CCCC<;<DEC@AACCDCB>BAB<?=@BA=>:(
@CRC70:00197:00650
TACTGAGCTACACACACAGAAAGATTGGTGCTGCG
+
AABCCDD?>?BBCAACBC;;98;CB@CADAA?<;0
@CRC70:00199:00654
TACTGAGCTACACACACAGAAAGATTGGT
+
AAAABBCCBBBCBDCFCECCC@DDC::8:
@CRC70:00154:00702
TACTGAGCTACACACACAG
+
C@AABBCCFBBB?A999B9
@CRC70:00155:00710
TACTGAGCTACACACACAG
+
CBBBCCECBBCCAAAA?B9
@CRC70:00159:00707
TACTGAGCTACACACACAG
+
CBBBCCEBBBBBBBA?@B<
@CRC70:00159:00736
TACTGAGCTACACACAC
+
=A@ABBBA@@@@A@AA@
@CRC70:00162:00720
ACGCTCGACATGCCCA
+
BBABCBBBBCCB@B=@
@CRC70:00163:00701
TACTGAGCTACACACACAG
+
BAAABBCCBBBB?@A@>B9
@CRC70:00163:00714
TACTGAGCTACACACACAG
+
C???BBBBBBBBBBABA@A
@CRC70:00164:00713
ATCAGACACGGACACAGCA
+
BBAABBBBDD>AACCCBCC
@CRC70:00167:00719
TACTGAGCTACACACACAG
+
BAA?BBCBBBAAAABBBC;
@CRC70:00170:00731
TAGTATCAGCCTCGCCATGACGA
+
A@C;9=C<<<B;;;<8;@AACEC
@CRC70:00171:00713
TACTGAGCTACACACACAG
+
C?B?BBBBBBBBBBCBCC@
@CRC70:00171:00737
TAGTATCAACCTCGCCATGACGA
+
CBB=>A;;79A>><<:<A@>@<<
@CRC70:00172:00708
TACTGAGCTACACACACAG
+
B???BBCBBBBBBBCDCC@
@CRC70:00173:00739
TACTGAGCTACACACACAG
+
B@AABBBBBBBBAABAAB;
@CRC70:00175:00740
TACTGAGCTACACACACAG
+
BBBCCCCCBBBCBBBECBC
@CRC70:00176:00701
TACTGAGCTACACACACAG
+
B???BBCBBBBBBBCBAB;
@CRC70:00177:00719
TACTGAGCTACACACACAG
+
B=??B@BBB@BBBBBCBB;
@CRC70:00179:00704
TACTGAGCTACACACACAG
+
BABBBBCBBBBEBCBABCA
@CRC70:00180:00715
TACTGAGCTACACACACAGAAAGATT
+
BBBBCECBBCCCCCBBBDBBA<A1-+
@CRC70:00180:00716
AGCACTGTAGCTGTCACT
+
@@@A@DCD?AA@AABBCC
@CRC70:00184:00720
TACTGAGCTACACACACAG
+
B???BBBBAAABBBBCDCB
@CRC70:00184:00736
AGCACTGTAGCTGTCACTAGTTACTTG
+
@ACC@@DDCCCCBBBBBBBBB@ECC>?
@CRC70:00187:00717
TCTCTATGCCTG
+
CCCCBDBDD@DC
@CRC70:00190:00711
CGTGTCTCTAGGCACAGGAT
+
CBAAADCCCAA?@=99?<99
@CRC70:00193:00714
TACTGAGCTACACACACAGA
+
ABBBCCCB@@BBBBBCCCA?
@CRC70:00194:00708
TACTGAGCTACACACACAGAAA
+
@ABBCDCA>@BBCAAACDCCC>
@CRC70:00194:00725
TACTGAGCTACACACACAG
+
:<CCDCCBBABBBBCBBA;
@CRC70:00196:00711
TACTGAGCTACACACACAGAAA
+
BBBCCDDBBBBCCCAAAB9999
@CRC70:00196:00718
TACTGAGCTACACACACAG
+
BABBBBCBBBBBBBBCBC;
@CRC70:00196:00747
TACTGAGCTACACACAGAAAGATTGGT
+
<<;BCBBBBBGCCBBEGBB111>,1-1
@CRC70:00197:00701
TACTGAGCTACACACACACGAA
+
111////44444@///7///::
@CRC70:00198:00712
TACTGAGCTACACACACAG
+
BBBBCCCBBBBBBBCD@A;
@CRC70:00199:00713
TGATACGTCTCCTTCCTTA
+
???@@@BB>==59596968
@CRC70:00199:00726
TACTGAGCTACACACACAGAAAG
+
9<9BCCECBBBBCD@ACC@@@<A
@CRC70:00160:00766
CGTGTCTCTAGGC
+
CCBBBCBCCAB@B
@CRC70:00166:00773
TACTGAGCTACACACAC
+
B?==ABBBBBBBBDBA?
@CRC70:00173:00774
TACTGAGCTACACACA
+
CABBBBCBAABBBBBB
@CRC70:00183:00785
TACTGAGCTACACAC
+
BBA?BBBBCBBB@AB
@CRC70:00189:00758
TACTGAGCTACAC
+
BCBBCCECBBB>@
@CRC70:00198:00790
TACTGAGCTACACA
+
BB<<;CCDCBCCAA
@CRC70:00165:00820
GATTTAAGGGCC
+
*,..+/,//+//
@CRC70:00172:00906
TAATGAGCAAAAAA
+
BC9==-,,,,,,,,
@CRC70:00181:00911
TACTGAGCCCCCCC
+
/1,,,,,/777777
@CRC70:00185:00939
TACTAGGGGGGGG
+
60,,,,2222222
@CRC70:00189:00911
TACTGAGCCCCCCC
+
4911>1//777777
@CRC70:00193:00910
TACTGAGCCCCCCC
+
48//6/////////
@CRC70:00194:00907
TACTGAGCAAAAAAAA
+
BA<<<-,,,2222222
@CRC70:00199:00942
TATACCCCCCCC
+
4///////////
@CRC70:00203:00008
TACTGAGCTACACACACAGAAAGATTGGT
+
<;;>>99944499444449@@:8@?5858
@CRC70:00203:00032
TGATACGTCTCCTTCCTTAGTTACTTCA
+
BBCBBABCCBB@C@D>A594429=B?BF
@CRC70:00203:00049
TACTGAGCTACACACACAGAAAGATTGGT
+
B???BBCCB@=9499444444-4442499
@CRC70:00205:00004
TACTGAGCTACACACACAGAAA
+
>9948999=>994999944/1,
@CRC70:00205:00016
TACTGAGCTACACACACAGAAAGATTGGT
+
??=BBBCBBBBBBBBBAAABB=BCC@C@C
@CRC70:00208:00006
TACTGAGCTACACAAACAGAAAGATTGGTGC
+
BBBABCCB<<@CDCC>BB99919>>59:<CC
@CRC70:00210:00021
TGAAACGTCTCCTTCCTTAGTTACTTCAGATGC
+
>;990;?=>@A@B@@8<599@299;999944>>
@CRC70:00214:00029
TACTGAGCTACACACACAGAAAGATTGGT
+
B??ABBCBBBBBBBBA@B99809>>=@@D
@CRC70:00215:00022
TCTCTAATGCGCTCCACATGTTTAAGGTACTG
+
448//,*,,,/688,11:<9>A:>69599499
@CRC70:00217:00009
TACTGAGCTACACACACAGAAAGATTGGT
+
?===BBCB?BAABCAA@@<;;7<BB@B@C
@CRC70:00219:00037
TACTGAGCTACACACACAGAAAGATTGGT
+
B???BBCBBBBBBBA?@@888-99949>B
@CRC70:00220:00016
TACTGAGCTACACACACAGAAAGATTGGT
+
<:@@>@@<;9><<11////68+4442477
@CRC70:00224:00039
TACTGAGCTACACACACAGAAAGATTGGT
+
??ABBCBB@?>@<9994?48804447;@B
@CRC70:00225:00045
TACTGAGCTACACACACAGAAAGATTGGT
+
BBBBCCCBB=@@999449444-4887=AC
@CRC70:00226:00037
TACTGAGCTACACACACAGAAAGATTGGT
+
FAACCCCBBA@@<<9>>B99918>>;?@C
@CRC70:00230:00025
TACTGAGCTACACACACAGAAAGATTGGT
+
BABBBCDBBBCCCCA?@B;;;6;AA?C@B
@CRC70:00231:00021
TACTGAGCTACACACACAGAAAGATTGGT
+
AABBBB;<99=A>AAA;;9CB?>@@7948
@CRC70:00232:00017
TACTGAGCTACACACACAGAAAGATTGGT
+
B?BBBBBABCCBCCAAAAACC>BCD?B?B
@CRC70:00234:00043
TACTGAGCTACACACACAGAAAGATTGGT
+
AABBBBCBCCBBAAAA@@99919>>=@DJ
@CRC70:00237:00010
TACTGAGCTACACACACAGAAAGATTGGT
+
@@A>BBCBBBBBBDCCCDBBB>::;?BAB
@CRC70:00238:00005
TACTGAGCTACACACACAAAAAGATTGGTGC
+
AAAABBCCBB;;<@@@99999-4??;@>AEC
@CRC70:00242:00020
TACTGAGCTACACACACAGAAAGATTGGT
+
@@ABA@AB;;;AAA@ACC@@@<AAB@B@C
@CRC70:00243:00030
TACTGAGCTACACACACAGAAAGATTGGT
+
AABBBDCD9:<BCB@@>@9998;@A?C@C
@CRC70:00245:00010
TGATACGTCTCCTTCCTTAGTTACTTCA
+
BBB?AABCBBB>A=D59699959ABCED
@CRC70:00249:00049
TACTGAGCTACAACACACAGAAAGATTGGT
+
@@AC@B><:://,////4999958::2423
@CRC70:00208:00078
CGTGTCTCTAGGCACAGGATTTTGTGTAG
+
CCCCDCCBDB>=@>99929;BC9CCBAA<
@CRC70:00214:00096
TACTGAGCTACACACACAGAAAGATTGGT
+
BBBBAABBBB=9=?9944444-4==>B@B
@CRC70:00217:00084
ATCAGACACGGACACAGCAGAACACAC
+
B>@@A@>99959@A@AA;;9A@@@ABB
@CRC70:00224:00055
TACTGAGCTACACACACAGAAAGATTGGT
+
B???BBCBAABBBBC@;;444-99948>@
@CRC70:00224:00081
TACTGAGCTACACACACAGAAAGATTGGT
+
B?=?BBCBBBBCCB@=?@99909??>A@C
@CRC70:00225:00055
TACTGAGCTACACACACAGAAAGATTGGT
+
<;<?>@?>994949=944>>>9@A?@B@A
@CRC70:00227:00053
TACTGAGCTACACACACAGAAAGATTGGT
+
AABBBDBBBBA@@<<<>>9991;AA?CAC
@CRC70:00231:00068
TACTGAGCTACACACACAGAAAGATTGGT
+
B@AABBCBCBBBCBCC@@;;;7;BB@B@B
@CRC70:00232:00058
TACTGAGCTACACACACAGAAAGATTGGT
+
BBBBCDAAABA@AA@>@@98809??>BED
@CRC70:00232:00067
TACTGAGCTACACACACAGAAAGATTGGT
+
B?A@CDBABCCCCFCCBC;996;??=@@C
@CRC70:00233:00099
TACTGAGCTACACACACAGAAAGATTGGT
+
B???BBBBBBBBBCBAAB;;87;@@=B@C
@CRC70:00234:00058
TACTGAGCTACACACACAGAAAGATTGGT
+
?>@CCCCCAA<<<<99>?99919>><A@C
@CRC70:00238:00089
ACGAGTGCGTTCCCCATGTCGTAGGTACTC
+
ABCABBDB?=>AAA7A??ACCCCC@@;<<A
@CRC70:00239:00055
TACTGAGCTACACACACAGAAAGATTGGT
+
AABBBCCCAA@AB99999>>>:@AC@D@B
@CRC70:00241:00065
TACTGAGCTACACACACAGAAAGATTGGT
+
B??>BBCC?AABBAAA@@9996;@@?B@C
@CRC70:00242:00079
TACTGAGCTACACACACAGAAAGATTGGT
+
@@AABCCC::;BBCCB@B99909>>;?@C
@CRC70:00245:00097
TACTGAGCTACACACACAGAAAGATTGGT
+
??=?BBCBAABBCC@A@D;;;7;A@?B@C
@CRC70:00248:00089
TACTGAGCTACACACACAGAAAGATTGGT
+
BABCCBCCBB;;<AACAB99919@?>ABC
@CRC70:00200:00138
TACTGAGCTACACACACAGAAAGATTGGT
+
::?BCCCBB@??@A@@@B99909?>>B@C
@CRC70:00202:00138
TACTGAGCTACACACACAGAAAGATTGGT
+
??ABCCJCABAAABDBBC;;96;?=;@@C
@CRC70:00203:00124
ATATCGCGAGGGTATGGAAGTCTATAGAGG
+
BBABBCC?AAC>A@@@=C=@BB;;;@>>>;
@CRC70:00205:00129
TACTGAGCTACACACACAGAAAGATTGGT
+
>>>AAAAAABBBBBCD?A844-9>>>BBC
@CRC70:00205:00145
TACAGAGCTACACACACAGAAAGATTGGT
+
BB???BCBBBBBBBDCBB@==:@===@@C
@CRC70:00206:00128
TACTGAGCTACACACACAGAAAGATTGGT
+
B@A@BBC@@?@AA@AAACCDD<@@C@C@C
@CRC70:00206:00134
TACTGAGCTACACACACAGAAAGATTGGT
+
AABCCDDCCBCCC?AACBBBE>B??<><<
@CRC70:00206:00138
TACTGAGCTACACACACAGAAAGATTGGT
+
BBBCCDEB??@@@BBBCCCCC@CCC@C?B
@CRC70:00208:00115
TACTGAGCTACACACACAGAAAGATTGGT
+
BBBBBDDBBABCECCCCCA@@>@BB?B@C
@CRC70:00208:00146
TACTGAGCTACACACACAGAAAGATTGGT
+
BBBCCDCCBBBDB@AACCBBB=BBB?B?B
@CRC70:00209:00107
ATATCGCGAGGGTATGGAAGACTCTATAGA
+
BA@A?@>>99919?>@5959>>?>3833..
@CRC70:00209:00112
TACTGAGCTACACACACAGAAAGATTGGT
+
B???BBCBBBBBBBCCBB9996;=?<@@C
@CRC70:00211:00127
TACTGAGCTACACACACAGAAAGATTGGT
+
A@A?BBCBBBBBBBCDAA994-9>>=B@B
@CRC70:00212:00147
TACTGAGCTACACACACAGAAAAATTGGTGC
+
B???BBBB?BB@BACCBB====9/=<??BCC
@CRC70:00213:00108
TACTGAGCTACACACACAGAAAGATTGGT
+
BAB?>>@;;<@@AA@B@@<<<8;BBA@@A
@CRC70:00216:00123
CGTGTCTCTAGGCACAGGATTTTGTGTAG
+
CBBBCCDDA@AACB>?@=@A?A4@BBBBB
@CRC70:00216:00136
TACTGAGCTACACACACAGAAAGATTGGT
+
BBBABBCCCBBBBBBCBB@==<@=?>B@C
@CRC70:00218:00136
ACGCTCGACATGCCCAGGTACAGGAG
+
B@??BBBBBC@BCB@AA>ABDED@BA
@CRC70:00218:00145
TACTGAGCTACACACACAGAAAGATTGGT
+
BBBBBCCCCCGBC@AABDCCE>CCB@B@C
@CRC70:00219:00133
TACTGAGCTACACACACAGAAAGATTGGT
+
<;;@@<4999899999:A9>@:9942423
@CRC70:00220:00140
TACTGAGCTACACACACAGAAAGATTGGT
+
B??BBBCA@ACCCABBCCCCD>BBB>B=@
@CRC70:00221:00128
TACTGAGCTACACACACAGAAAGATTGGT
+
B??ABBCBABBBBABACC@@@<@B?>B@C
@CRC70:00222:00109
TACTGAGCTACACACACAGAAAGATTGGT
+
BCDABAEBB@@@@@@>@<:::,11/,.,.
@CRC70:00222:00138
TACTGAGCTACACACACAGAAAGATTGGT
+
B??ABCCBB?BBBDBBCCCCC>CBB@B@B
@CRC70:00223:00138
TACTGAGCTACACACACAGAAAGATTGGT
+
AABBBBCB?ABBBBBCCC@@?>@BB@B@A
@CRC70:00223:00141
TACTGAGCTACACACACAGAAAGATTGGT
+
@?AACBB@@@@@AD<<>BAAC<>@@495;
@CRC70:00224:00127
TACTGAGCTACACACACAGAAAGATTGGT
+
B???BBCB?BBBBBCCAA9946;?8<@@C
@CRC70:00227:00141
TACTGAGCTACACACACAGAAAGATTGGT
+
???BBBCBAABBCCFDBA;996;@@>B@C
@CRC70:00229:00115
TACTGAGCTACACACACAGAAAGATTGGT
+
A???BBBBBBBBBBCCBA9946;??<@@C
@CRC70:00229:00132
TACTGAGCTACACACACAGAAAGATTGGT
+
@???BBBB??BBBBCCBA9996:@==A@C
@CRC70:00229:00135
TACTGAGCTACACACACAGAAAGATTGGT
+
???ABBCBBBBBBCCC@@@BB=BCC@C@B
@CRC70:00229:00137
TACTGAGCTACACACACAGAAAGATTGGT
+
B=??BBBB?BBBCBBCCB?>><@??>B@C
@CRC70:00231:00136
TACTGAGCTACACACACAGAAAGATTGGTG
+
??BBBBBBBABDBBBDCCBBA=BB@?C@CE
@CRC70:00232:00123
TACTGAGCTACACACACAGAAAGATTGGT
+
BABBBDCBABBBBBCCBAA@B:8892348
@CRC70:00232:00124
TACTGAGCTACACACACAGAAAGATTGGT
+
??BBBDDBBBBCBBBCCD@@><@BB>B@C
@CRC70:00236:00116
TACTGAGCTACACACACAGAAAGATTGGT
+
B??BBBBBAABBAACDBA994-9==<@@C
@CRC70:00237:00109
TACTGAGCTACACACACAGAAAGATTGGT
+
???ABBBB??BBBBCBBA;84-9>>=@AC
@CRC70:00240:00109
TACTGAGCTACACACACAGAAAGATTGGT
+
@@ABCCC@9:<CBBBBAA@@@<@CC@C@C
@CRC70:00240:00128
TACTGAGCTACACACACAGAAAGATTGGT
+
B9<<CBCCCAAABBAAABBBC?<9;8947
@CRC70:00241:00111
TACTGAGCTACACACACAGAAAGATTGGT
+
@>>>BBBB@@ABAAACBA444-9>>;@AC
@CRC70:00241:00120
TACTGAGCTACACACACAGAAAGATTGGT
+
????BBBB??@BCCCCBB;;809>>=@@C
@CRC70:00242:00135
TACTGAGCTACACACACAGAAAGATTGGT
+
B?@AECCCB@ACCBBDBCCCC?FCC@C@C
@CRC70:00243:00124
TACTGAGCTACACACACAGAAAGATTGGT
+
B???BBCB@ABBBBCDBB9996:==<A@E
@CRC70:00244:00135
TACTGAGCTACACACACAGAAAGATTGGT
+
?=??BBB?=?BBBBCCBB9996:>>?B@C
@CRC70:00245:00111
TACTGAGCTACACACACAGAAAGATTGGT
+
AABBBDCBBBBBAABDB;888-9995;DK
@CRC70:00245:00116
TACTGAGCTACACACACAGAAAGATTGGT
+
BBBBBBCBBBBDCBCB@;884-9994;AC
@CRC70:00248:00115
TACTGAGCTACACACACAGAAAGATTGGT
+
BAAABBCBBBCDBBBDA@98809>>=@@C
@CRC70:00201:00161
TACTGAGCTACACACACAGAAAGATTGGT
+
99<CCCECBBBBBBB@A@99809>>=A@C
@CRC70:00202:00192
TACTGAGCTACACACACAGAAAGATTGGT
+
?@ABBBCCCBCCCA@@AA;897;;;8<BC
@CRC70:00203:00168
CGTGTCTCTAGGCACAGGATTTGATGTAG
+
4444444/7//,/28//,/775////889
@CRC70:00204:00184
TACTGAGCTACACACACAGAAAGATTGGT
+
AABBCCBB;;;9<9<<@ACBC>C<<<=DD
@CRC70:00204:00190
TACTGAGCTACACACACAGAAAGATTGGT
+
BBBCCCCD@@<<<<99>?>?>:@AB@CCC
@CRC70:00205:00152
TACTGAGCTACACACACAGAAAGATTGGT
+
A?@@ABBBBBBBBBCD;;844-9>>;>>A
@CRC70:00205:00163
TACTGAGCTACACACACAGAAAGATTGGT
+
A?@@AABAAABABBCDBB9998;??>B@C
@CRC70:00206:00178
TACTGAGCTACACACACAGAAAGATTGGT
+
BAAECBBBCBBBC;<<BB@@@<@@>=A>@
@CRC70:00207:00179
TACTGAGCTACACACACAGAAAGATTGGT
+
A@<<?CECCCBBB@@??=999-89>4958
@CRC70:00208:00166
TACTGAGCTACACACACAGAAAGATTGGT
+
BBA@BCCCBBBDCDFDBB;;98;B@?C@C
@CRC70:00208:00178
TACTGAGCTACACACACAGAAAGATTGGT
+
B??ABCCBBBBBBBCDCB9996;==<@@C
@CRC70:00210:00170
TACTGAGCTACACACACAGAAAGATTGGT
+
B??BBBCBBBBBBBCDCB994-8=8;@@C
@CRC70:00210:00175
TACTGAGCTACACACACAGAAAGATTGGT
+
B===BBBB@@@@@ADDAA444-99848>A
@CRC70:00211:00159
TACTGAGCTACACACACAGAAAGATTGGT
+
@==?BBBB??BBBBCC@A994-9==<@@C
@CRC70:00212:00159
TACTGAGCTACACACACAGAAAGATTGGT
+
B>??BBDBBBBBBBCCBC;;96;??=@BC
@CRC70:00213:00150
TACTGAGCTACACACACAGAAAGATTGGT
+
BAABCDDCABBBBCCBB@>>?<@BB@B@B
@CRC70:00213:00153
TACTGAGCTACACACACAGAAAGATTGGT
+
B?@ACDCCBBBDBBBB@A988-9997<CE
@CRC70:00213:00164
ACGCTCGACATGCCCAGGTACAGGAG
+
BBAAB??@CCCCCC>??=ABCCD@BB
@CRC70:00214:00194
TACTGAGCTACACACACAGAAAGATTGGT
+
BBBBABBCBBBBC;<;@A99909>@=@@C
@CRC70:00214:00199
TACTGAGCTACACACACAGAAAGATTGGT
+
B???AAABABBBBBCB@@944-9886;@C
@CRC70:00216:00157
TACTGAGCTACACACACAGAAAGATTGGT
+
B@AABBCCCBBDCC@=?@99909>>=@AC
@CRC70:00216:00181
TACTGAGCTACACACACAGAAAGATTGGTGCT
+
BBBBBBCBBA??AABBBC@@@<@@@=@@CCCB
@CRC70:00218:00190
TACTGAGCTACACACACAGGATTGGTGC
+
@@BCCCCBBBBBBBBBCBD@CC;;;<DB
@CRC70:00219:00167
TACTGAGCTACACACACAGAAAGATTGGT
+
B??BBBCB@@BBBBCD@A9996;B?@C@B
@CRC70:00220:00187
AGCACTGAGCTGTCACTAGTTAATTGT
+
@BEEBBBCCCBBBABBBCDB==6:6;;
@CRC70:00221:00198
TACTGAGCTACACACACAGAAAGATTGGT
+
<<=CCCEBAAB@@9;9?>>>>199>5848
@CRC70:00222:00151
CATGTCTCTAGGCACAGGATTTTGTGTAG
+
CB8::BBCBBB@BBAAB@CBCB8BBCBB?
@CRC70:00222:00168
TACTGAGCTACACACACAGAAAGATTGGT
+
B??ABBCBBBBBBBBD;;<BB>ACCDCAC
@CRC70:00223:00171
ACGTCGACATGCCCAGGTACAGGAG
+
@9:9>9989@@@C>BB@BDHGCABB
@CRC70:00223:00186
TACTGAGCTACACACACAGAAAGATTGGT
+
B??BBCCA>@BBBBCCBB9996;@@>A@C
@CRC70:00223:00189
TACTGAGCTACACACACAGAAAGATTGGT
+
BABBBBCB@BBBBBDB@A944-9>>=B@C
@CRC70:00224:00158
TCTCTATGCGCTCCACATGTCTAAGGT
+
BBBB@A?BBBCBB?BBCBBAB::8<AA
@CRC70:00224:00185
TGATAGTCTCCTTTTACTTCAGTGC
+
CBBB:;<BAC?BBA8A995999984
@CRC70:00226:00152
TACTGAGCTACACACACAGAAAGATTGGT
+
@@AABBBBBBBBBB@==A888-9>>;@DC
@CRC70:00227:00151
TACTGAGCTACACACACAGAAAGATTGGT
+
BBBBBBBBCCCCBA<;9D99909>><ACD
@CRC70:00227:00160
TACTGAGCTACACACACAGAAGATTGG
+
B?=?BBCBAABBECCCCC;96;??<@?
@CRC70:00227:00163
ATCAGACACGGACACAGCAGAACACAC
+
BBBBBBBCBB@CCABBGBCBD?@?@@C
@CRC70:00227:00168
TACTGAGCTACACACACAGAAAGATTGGT
+
B?=?BBBBBBBBBBCCBB9946;>>>B@C
@CRC70:00227:00186
TACTGAGCTACACACACACAAAGAATAGT
+
494999444444966<:1///+/67;;;;
@CRC70:00227:00195
TACTGAGCTACACACACAGAAAGATTGGT
+
;;<ABBB=<;BAA<<99999919>><@58
@CRC70:00228:00151
TCTCTATGCGCTCCACATGTCTAAGGTAC
+
B@AABBBCDBDCCAC><<@99//,/7///
@CRC70:00228:00165
TACTGAGCTACACACACAGAAAGATTGGT
+
?>>ABBBB??BBBBCB@;444-9>>;??B
@CRC70:00229:00160
TACTGAGCTACACACACAGAAAGATTGGT
+
AABBBBBCCCCDCC<99A99919>>;?@C
@CRC70:00230:00167
TACTGAGCTACACACACAGAAAGATTGGT
+
B===ABB@@@BBBBCD@A944-9>=;??B
@CRC70:00230:00168
TACTGAGCTACACACACAGAAAGATTGGT
+
B?BBBBBCCCCDCDBAAB;;;6;@@?BDC
@CRC70:00230:00177
TACTGAGCTACACACACAGAAAGATTGGT
+
B?BBBBBBBBBBBBCDBBBBB>BBB@B@C
@CRC70:00230:00180
TACTGAGCTACACACACAGAAAGATTGGT
+
BBBBBBBBBBCBCCCCCC@@?<@BB?B?A
@CRC70:00231:00168
TACTGAGCTACACACACAGAAAGATTGGT
+
??BBBBDBBBBCBBBAAB;;86;@@<A@C
@CRC70:00232:00185
TACTGAGCTACACACACAGAAAGATTGGT
+
A@BBBCCBBBCCCDCCBB;;;7;@@?B@C
@CRC70:00233:00169
TACTGAGCTACACACACAGAAAGATTGGT
+
B?BBBBBBBBBBBBBAAB;84-9>==@@D
@CRC70:00234:00158
ATATCGCGAGGGTATGGAAGACTCTATAG
+
BB@A>>>@99919BBB=A=A@ABC<:;>:
@CRC70:00234:00163
TACTGAGCTACACACACAGAAAGATTGGT
+
BABBBBBBCCDCCC=<9@9<<8;BB?C@C
@CRC70:00234:00165
TACTGAGCTACACACACAGAAAGATTGGT
+
B?BBBBBBCCCCCCAA@B<;80;@@=@@E
@CRC70:00234:00174
TCTCTATGCTCTCCACATGTCTAAGGT
+
BBBBCCCCCCEEBDIBBBBBBAA=A@A
@CRC70:00234:00180
TACTGAGCTACACACACAGAAAGATTGGT
+
@@ABBBBAABCBBBCCEDBBB?BCB@B?B
@CRC70:00235:00162
TACTGAGCTACACACACAGAAAGATTGGT
+
BABBBBDBCCGDFC==<C@@@<@BB?C@C
@CRC70:00235:00167
TACTGAGCTACACACACAGAAAGATTGGT
+
B?==BBBAAABBBBFB?A444-9>=;@?B
@CRC70:00235:00199
TACTGAGCTACACACACAGAAAGATTGGT
+
B@ABBBBBBBBBBACCAB994-9==<@@C
@CRC70:00236:00189
TACTGAGCTACACACACAGAAAGATTGGT
+
>>>BBBBB@BBBABCDBC9996:@==A@C
@CRC70:00237:00153
TACTGAGCTACACACACAGAAAGATTGGT
+
A===ABBAAAAAAABB?A944-9>>=B@C
@CRC70:00237:00163
TACTGAGACACACACAGAAAGATTGGTGC
+
B?@?BBEEBB@@DDBB9996;>>>A?ABB
@CRC70:00238:00168
TACTGAGCTACACACACAGAAAGATTGGT
+
@@AABBCBB?BCCBDCCC;;98;BB?C@C
@CRC70:00239:00158
TACTGAGCTACACACACAGAAAGATTGGT
+
@@AABBCBB?BBBBBAAA;84-;>>=A@C
@CRC70:00241:00160
TACTGAGCTACACACACAGAAAGATTGGT
+
B??=BBBABBBBAABCCB@?><@BBAB@C
@CRC70:00241:00179
TACTGAGCTACACACACAGAAAGATTGGT
+
BAAACCCC99;BCCCDAAACB>BCC@C?B
@CRC70:00243:00188
TACTGAGCCACACACAGAAAGATTGGTGC
+
AABBBBCB@BAA@>;;844-8>><@@BCC
@CRC70:00244:00186
TACTGAGCTACACACACAGAAAGATTGGT
+
BBBABBBB@BBBBBCCCC;998;AC?B?B
@CRC70:00245:00192
TACTGAGCTACACACACAGAAAGATTGGTGC
+
B9<<@@DAA@BB@AADCHCCB>999;;:;>=
@CRC70:00246:00150
TACTGAGCTACACACACAGAAAGATTGGT
+
@@ABCBB>ABBB>?;99A9991899;?@B
@CRC70:00246:00153
TACTGAGCTACACACACAGAAAGATTGGT
+
A=??BBBAAAAB@@BAAA844-9>>>A@C
@CRC70:00247:00169
TACTGAGCTACACACACAGAAAGATTGGT
+
BCCABAECB@@@<999>>>>?19942423
@CRC70:00248:00180
TACTGAGCTACACACACAGAAAGATTGGT
+
?=??BBCBBBBD::<BBD;;;7;AA?C@C
@CRC70:00200:00235
TACTGAGCTACACACACAGAAAGATTGGT
+
::@BCDCCBBBCCECCBB;;86;>>=A@C
@CRC70:00201:00245
TAGTATCAGCCTCGCCATGACGAAGGTATTCC
+
@?@A@ACCCBB:;<C>A@B=A;;7<?999>@6
@CRC70:00202:00220
ACGCTCGACATGCCCAGGTAACAGGGAG
+
9;?@>>??999>:<611,//,////+/9
@CRC70:00205:00222
TACTGAGCTACCACACACAGAAAGATTGGTG
+
<<AAA@B99892844449999=6866,.,..
@CRC70:00205:00249
TACTGAGCTACACACACAGAAAGATTGGT
+
BBBBBAAC@:;<B@>?BD@@@>@CC@C@B
@CRC70:00206:00217
TATTGAGCTACACACACAAGAAAGATTGGTG
+
BBB=A?CBBB??ABCB995488144423137
@CRC70:00207:00226
TACTGAGCTACACACACAGAAAGATTGGT
+
?@BBBCBCA@<;=CAAAB99<8;AA@C@C
@CRC70:00208:00216
TACTGAGCTACACACACAGAAAGATTGGT
+
CBBBBCCBBB;;<AACAB<<<8;AA>BAC
@CRC70:00208:00237
TAGTATCAGCCTCGCCATGACGAAGGTATTCCG
+
B<;;AABBDC@BCBB=@66:6//,/7,,,88,/
@CRC70:00209:00203
TACTGAGCTACACACACAGAAAGATTGGT
+
B????BCBB?AABBCBBA;94-;>><@@B
@CRC70:00210:00202
TACTGAGCTACACACACAGAAAGATTGGT
+
BABBDCCBBBCBCCBBBCBBB=BBC@C@C
@CRC70:00210:00209
TACTGAGCTACACACACAGAAAGATTGGT
+
B;;;B@@@AA>9<;=AABBDC=BBC@C@B
@CRC70:00211:00220
TACTGAGCTACACACACAGAAAGATTGGT
+
B>>>BBCDBBEBBBCBBB;;;7;@@>A@C
@CRC70:00213:00217
TACTGACACACACAGAAAGATTGGTGC
+
AABBCCCCBCCBDDABB=ABBAB?ABB
@CRC70:00213:00219
TACTGAGCTACACACACAGAAAGATTGGT
+
B???BBBDBCB@@ACBBB;;;7;@@<B@C
@CRC70:00216:00212
TACTGAGCTACACACACAGAAAGATTGGT
+
?:<<@@A@B9;;;499:999=699=<=>@
@CRC70:00224:00207
TACTGAGCTACACACACAGAAAGATTG
+
A@AACECCCCBBBB<;<A@@@<ABA@B
@CRC70:00224:00228
TACTGAGCTGAAAGATTGGTGC
+
AABB?BBCC;;;7;@@?B?BCC
@CRC70:00229:00240
TACTGAGCTACACACACAGAAAGATTGGT
+
BBBBABBCBBBCBBBB@D99909>>=@@C
@CRC70:00229:00247
TACGAGCTACACACACAGAAAGATTGGT
+
>9;9999=?BBCHHHDBCCG=BBC=@?@
@CRC70:00230:00230
TACTGAGCTACACACACAGAAAGGTGC
+
;;9>>>?944494449/1/11,1,/46
@CRC70:00231:00233
TACTGAGCTACACACACAGAAAGATTGGT
+
@@@BBBAAABBBBCACACBCC?BBB>A?@
@CRC70:00234:00242
TGATACGTCTCCTTCCTTAGTTACATTCAG
+
BBABBBB@@@B8969<>;>91,11//568/
@CRC70:00236:00202
TACTGAGCTACACACACAGAAAGATTGGT
+
AAAABBBBBBBB?@<;<B<<<:<BB@C@B
@CRC70:00236:00237
TACTGAGCTACACACACAGAAAGATTGGT
+
B???BBBA@@B@@BCCCC;996;@@>A@C
@CRC70:00236:00243
CGTGTCTCTAGGCACAGGATTTTGTGTAG
+
BBB@BBDD???@BEBAB<9944-9@@99<
@CRC70:00237:00200
TACTGAGCTACACACACAGAAAGATTGGT
+
????BBCBBCBB=@<<49999:=B@?B?B
@CRC70:00238:00223
TACTGAGCTACACACACAGAAAGATTGGT
+
B@AABBCBAACBAABBAD;;;7;BB@CAC
@CRC70:00241:00226
TACTGAGCTACACACACAGAAAGATTGGT
+
BBABABBC99;@<;4:9>===:488687;
@CRC70:00242:00226
TACTGAGCTACACACACAGAAAGATTGGT
+
AABBBDCC@@@BBBBBCEBBB>BBC?B?B
@CRC70:00242:00238
TACTGAGCTACACACACAGAAAGATTGGT
+
AAABBBDD9:;DCCCCCC@@@>ACBAB=?
@CRC70:00245:00205
TACTGAGCTACACACACAGAAAGATTGGT
+
??@BBBA@@@>>99944999954442423
@CRC70:00246:00233
TACTGAGCTACACACACAGAAAGATTGGT
+
B???BBCBBBBBBBCCBB;998:A>?B@E
@CRC70:00247:00210
TACTGAGCTACACAACAACAC
+
<9<@@@?>@>91-*)**)***
@CRC70:00247:00231
TACTGAGCTACACACACAGAAAGATTGGT
+
AABBBBCBBBBBBBBBAB;;;7;AB?B@C
@CRC70:00247:00240
TACTGAGCTACACACACAGAAAGATTGGT
+
??ADBBCBBB>@ABAC@CBBCBBAB?B?B
@CRC70:00247:00244
TACTGAGCTACACACACAGAAAGATTGGT
+
B???BBCBBBAAABCDCC@A?>@CB@B@B
@CRC70:00248:00229
TCTCTATGCGCTCCACATGTCTAAGGT
+
BBBC@AACBCDBB?AABBCCCBB?BDA
@CRC70:00201:00296
TACTGAGCTACACACACAGAAAGATTGGT
+
99=BBBBCBB@A@EAA>A99919AA=@@C
@CRC70:00202:00293
TACTGAGCTACACACACAGAAAGATTGGT
+
??@BCCCCCCBBBCCCBD;;46;??<@@C
@CRC70:00203:00253
TACTGAGCTACACACACAGAAAGATTGGT
+
AABBBBCD@?@BBBBCCC@@@<@@A?B@B
@CRC70:00203:00294
TACTGAGCTACACACACAGAAAGATTGGT
+
AABBBBCBCCCBCBCBBB;94-9==<?@C
@CRC70:00204:00261
TACTGAGCTAACACACACAGAAAGATTGGT
+
@@FC@>@<11,1<:?4:4944464AA?DBC
@CRC70:00205:00277
TACTGAGCTACACACACAGAAAGATTGGT
+
@@@@@BBBBBBBBBCC@A;94-888<@@C
@CRC70:00207:00288
TACTGAGCTACACACACAGAAAGATTGGT
+
B@@ACCCCCBBBBBCDCCBAA=B@@?C@C
@CRC70:00209:00255
TACTGAGCTACACACACAGA
+
@==;949>////6/444///
@CRC70:00210:00255
TCTCTATGCGCTCCACATGTCTAAGGT
+
BBCC:>=DCCCCB>@AA@BDB;;7<A<
@CRC70:00210:00281
TACTGAGCTACACACACAGAAAGATTGGTG
+
B???BDCC@?ACCCCCCE@@@<@===A@CC
@CRC70:00212:00297
TACTGAGCTACACACACAGAAAGATTGGT
+
AAAABBCBCCCBBCCBB@;9468>@<A@E
@CRC70:00214:00277
ATCAGACACGGACACAGCAGAACACAC
+
BABB99;B;<8<ABBAACCCGCDCBBB
@CRC70:00220:00250
TACTGAGCTACACACACAGAAAGATTGGT
+
AABBBBBDBB99<AABBB;;;7;AA?C@C
@CRC70:00223:00257
TACTGAGCTACACACACAGAAAGATTGGT
+
@@ABBBCDBB::<BBCBB;;;7;@@>B@C
@CRC70:00223:00288
AGCACTGTAGCTGTCACTAGTTACTTGT
+
CBBBCCEGBBBCBBBCCCCBB=@@@=@C
@CRC70:00224:00268
TACTGAGCTACACACACAGAAAGATTGGT
+
A???BBCBBBBBBBB@@;844-9>>;@?B
@CRC70:00224:00297
TACTGAGCTAACACACACAGAAAG
+
99;>9996/1,//744444967+/
@CRC70:00226:00284
TAGTATCAGCCTCGCCATGACGAAGGTATTCC
+
494/1/711/7688>>BB@A>996989949??
@CRC70:00227:00266
TACTGAGCTACAACACACAGAAAGATTGGT
+
<<<AAB>:6:11,/1//49444-4889;@B
@CRC70:00229:00257
TACTGAGCTACACACACAGAAAGATTGGT
+
BAAABCCBB?=9;<A@@D<<;7;AA@C@B
@CRC70:00231:00257
TACTGAGCTACACACACAGAAAGATTGGT
+
@?BABCCBBBBBBBCBBB;;46;@@>BAC
@CRC70:00232:00254
TACTGAGCTACACACACAGAAAGATTGGT
+
B?BBBCCDBBBBBBBB@A988-9>><B@D
@CRC70:00232:00257
TACTGAGCTACACACACAGAAAGATTGGT
+
@@@CC?@@AA@99<<@?@9<<:;BC?B?B
@CRC70:00233:00268
TACTGAGCTACACACACAGAAAGATTGGT
+
B???BBCBBBAAACB@@B884-9>>;??B
@CRC70:00235:00277
CGTGTCTCTAGGCACAGGATTTTGTGTAG
+
BBB@BCCCA@@@BBBBB?AC@C8ACCCCA
@CRC70:00237:00283
TACTGAGCTACACACACAGAAAGATTGGT
+
AABBBBCDCB9:<CCB@B;;879>><BBC
@CRC70:00245:00269
TACTGAGCTACACACACAGAAAGATTGGT
+
B???BBBBBBBBBBCCDA;946;>>>B@C
@CRC70:00200:00332
TACTGAGCTACACACACAGAAAGATTGGT
+
??@BCCCCCCCBBBBCBA944-9884;@C
@CRC70:00201:00300
TACTGAGCTACACACACAGAAAGATTGGT
+
??@CCDDBBBCBCBCCCC@?><?@B@B@B
@CRC70:00201:00301
TACTGAGCTACACACACAGAAAGATTGGT
+
==??BCDBABBBBADBBA;94-9==;@@D
@CRC70:00202:00336
TGATACGTCTCCTTCCTTAGTTACTTCA
+
BBA>AABBBBB?B@BBDBBAA@BBB@CD
@CRC70:00204:00321
TACTGAGCTACACACACAGAAAGATTGGT
+
??@BBBBBBBCCCCCBBB;84-9==<@@D
@CRC70:00204:00323
TACTGAGCTACACACACAGAAAGATTGGT
+
>>>BBBBBBBBBBBCCAB;94-9==<?@B
@CRC70:00204:00347
TACTGAGCTACACACACAGAAAGATTGGT
+
A?BBBBBBBBBBBBCCBB944-9884;@C
@CRC70:00205:00305
TACTGAGCTACACACACAGAAAGATTGGT
+
A:;;BAB;<<@AAACDDCAGC7;:=<>;8
@CRC70:00206:00349
ATCAGACACGGACACAGCAGAACACAC
+
B@@ABBC@AA?@BCEAAAAAC@CBBBC
@CRC70:00207:00305
ATCAGACACGGACACAGCAGAACACAC
+
BCBBBB:;<A>AAABAAABCC@BBBBB
@CRC70:00207:00348
ACGCTCGACATGCCCAGGTACAGGAG
+
BB??ACBCCCCBCC@BB?DCFCC?BA
@CRC70:00208:00316
ACGCTCGACATGCCCAGGTACAGGAG
+
CBABBBBCCCCBBC>@?=@BCCC@EA
@CRC70:00209:00337
TACTGAGCTACACACACAGAAAGATTGGT
+
1111/889=?BBB<<;?>98809>><?;?
@CRC70:00209:00339
TACTGAGCTACACACACAGAAAGATTGGT
+
B??BBBCCBBBBBBCCCB;;;6;@@=@DC
@CRC70:00211:00318
TACTGAGCTACACACACAGAAAGATTGGT
+
B>>?BBCB?ABBECCDBA;446;@=>B@C
@CRC70:00214:00314
TACTGAGCTACACACACAGAAAGATTGGT
+
B:<;CBDCCBBBBCCCCC@@@<@@?=ADC
@CRC70:00214:00332
TACTGAGCTACACACACAGAAAGATTG
+
??@<;99@9484:9944////+///,,
@CRC70:00214:00333
TACTGAGCTACATACACAGAAAGATTGGT
+
B?ABCB@@ABCDDBCBCB;99-8=8;??B
@CRC70:00216:00305
TACTGAGCTACACACACAGAAAGATTGGT
+
???BBBC?BBCCCBAC@B;98-9986;@D
@CRC70:00216:00331
TACTGAGCTACACACACAGAAAGATTGGT
+
B==?BBBBBBBBBBBAAB;84-99948?B
@CRC70:00216:00343
ATATCGCGAAGGGTATGGAAAGACTCTATAGA
+
B>?449111,11+/888,44-449;;7>311.
@CRC70:00217:00319
TACTGAGCTACACACACAGAAAGATTGGT
+
A===BBBB??BBBBFB?A944-9==;>>A
@CRC70:00217:00333
TACTGAGCTACACACACAGAAAGATTGGT
+
B???BBCB@@AABBCDCA994-899<@?B
@CRC70:00217:00336
TACTGAGCTACACACACAGAAAGATTGGT
+
C?BDDD==:BBCBDAA>@99919996;@C
@CRC70:00217:00337
TACTGAGCTACACACACAGAAAGATTGGT
+
B>@ABDAA@BCCCCCCCB;94-9===@@C
@CRC70:00220:00304
TACTGAGCTACACACACAGAAAGATTGGT
+
B??=BBBBBBBBAAFCBA9996;==>B@D
@CRC70:00221:00342
TACTGAGCTACACACACAGAAAGATTGGT
+
C:<<BBEAAEDDECEBAB99809??>B@D
@CRC70:00224:00327
TACTGAGCTACACACACAGAAAGATTGGT
+
?>>>AABAAABBBBB??A884-99958>?
@CRC70:00225:00349
TACTGAGCTACACACACAGAAAGATTGGT
+
B?=?BBB@A?AA@@BDCB;996;?=;@@C
@CRC70:00226:00320
TACTGAGCTACACACACAGAAAGATTGGT
+
AABBCDDBBBAC?@AA@B99909>>;@CD
@CRC70:00226:00349
TACTGAGCTACACACACAGAAAGATTGGT
+
AABBBBCCCCBCCBBBAB999099958?A
@CRC70:00232:00316
TGATACGTCTCCTTCCTTAGTTACTTCA
+
CCCBB@;4/11,17<;B@>BC@<<<@AC
@CRC70:00233:00302
TCTCTATGCGCTCCGACATGTCTAAGGT
+
?@BAAACCB@B>B111119;BBAC?C@<
@CRC70:00234:00334
TACTGAGCTACACACACAGAAAATTGGTGC
+
B??BBDCD;:<CCCAACB9999/9<A@CCC
@CRC70:00236:00346
TACTGAGCTAACACACACTGAAAGATTGGT
+
B?BCCBHD998;A@@@F@A999199969=?
@CRC70:00237:00315
TACTGAGCTACACACACAGAAAGATTGGT
+
???ABBCBAABB?@AB@A98809997<DC
@CRC70:00237:00340
TACTGAGCTACACACACAGAAAGATTGGT
+
A===BBCB???BBBCCBB;;;6;BB?C@C
@CRC70:00239:00325
TACTGAGCTACACACACAGAAAGATTGGT
+
B@A>ABBBAABB@@CCDA;94-9>8<@@C
@CRC70:00242:00301
TACTGAGCTACACACACAGAAAGATTGGT
+
@@ACA@@6//11////4>444-44><?=A
@CRC70:00242:00335
TACTGAGCTACACACACAGAAAGATTGGT
+
?===BBCB???BBBCCA?A@@<@BB?A@C
@CRC70:00243:00312
TACTGAGCTACACACACAGAAAGATTGGT
+
BAABBCA;991112179D;;;8;A@=A@C
@CRC70:00243:00319
TACTGAGCTACACACACAGAAAGATTGGT
+
?>>>BBCBAAAAACCDDB;94-9==<@@C
@CRC70:00243:00338
TACTGAGCTACACACACAGAAAGATTGGT
+
@==?BBBBBBBBBBCBBA;44-9984:?C
@CRC70:00243:00347
TACTGAGCTACACACACAGAAAGATTGGT
+
B@ABBHDD??@BAA<99D99918>>;ABC
@CRC70:00246:00329
TACTGAGCTACAACACACAGAAAGATTGGT
+
??BBBBDBA=9;8<;9>>D99918996;@B
@CRC70:00248:00328
ACGAGTGCGTTCCCCAATGTCGTAGGTACTC
+
A?BAAA=:::;:::1111<@@BCBB@@AAAD
@CRC70:00249:00349
TACTGAGCTACAACACACAGAAAGATTGGT
+
B@AABCB888//-1=<;>B;<98;AA>B@C
@CRC70:00200:00378
TACTGAGCTACACACACAGAAAGATTGGT
+
??@BCCDB@ABBBBCCBB;;96;B?>B@C
@CRC70:00201:00365
TACTGAGCTACACACACAGAAAGATTGGT
+
?@ABG;<<CCCBCCDEDCA??>@CB@C@B
@CRC70:00201:00388
TACTGAGCTACACACACAGAAAGATTGGT
+
??BBBCDBBBBBBBCCBB;94-9==<?@C
@CRC70:00202:00368
TACTGAGCTACACACACAGAAAGATTGGT
+
;:>ECDCCBBDDCCCCBB@@@<@@@@C?A
@CRC70:00203:00389
TACTGAGCTACACACACAGAAAGATTGGT
+
99<<<<;>=899499A9<9BB>BCB@B@B
@CRC70:00204:00391
TACTGAGCTACACACACAGAAAGATTGGT
+
??@@BBBBBBBBBBCDB@;88-9>>=??B
@CRC70:00205:00362
ACGAGTGCGTTCCCCATGTCGTAGGTACTC
+
BBAA9<<A@@5999/9>>>ABAA@=:;<AB
@CRC70:00205:00392
TACTGAACTACACACACAGAAAGATTGGTGC
+
@BBBBA@BCEEBBBB=>;733,8>?;??BBD
@CRC70:00206:00372
TACTGAGCTACACACACAGAAAGATTGGT
+
@??CCCDCBBBBAA@@>B9991;@@=ADC
@CRC70:00207:00355
TCTCTATGCGCTCCACATGTCATAAGGT
+
98444444?9999894444444442424
@CRC70:00208:00372
TACTGAGCTACACACACAGAAAGATTGGT
+
BBAABCDCBBBBBDBAAB;;96;@B?B@C
@CRC70:00209:00387
TACTGAGCTACACACACAGAAAGATTGGT
+
B@??ABBBBBBBAADCBB;946;==;@@B
@CRC70:00210:00391
TACTGAGCTACACACACAGAAAGATTGGT
+
B9<<B<<<B@BBBABB?=<CJ?CBD@C@C
@CRC70:00213:00361
TACTGAGCTACACACACAGAAAGATTGGT
+
B@AABBCCBCCBCBCCCB@>><@@=>B@C
@CRC70:00213:00368
TACTGAGCTACACACACAGAAAGATTGGT
+
BBBBAABBBBBBCCAAACCCCABBCBC?B
@CRC70:00214:00367
TACTGAGCTACACACACAGAAAGATTGGT
+
BBBB@@ACCCCCCBCBCB@@?<@BB>AAB
@CRC70:00215:00356
TACTGAGCTACACACACAGAAAGATTGGT
+
BABBBBECCBBBCCCAAC;;86;>=<@@C
@CRC70:00216:00399
TACTGAGCTACACACACAGAAAGATTGGT
+
BABBCBEDEBBB<><A@B99919>?=@@C
@CRC70:00217:00364
TACTGAGCTACACACACAGAAAGATTGGT
+
B@AABBCBBBBDCBCCCCBBB?BCC@C@C
@CRC70:00217:00382
TACTGAGCTACACACACAGAAAGATTGGT
+
B?=?BBCBBBBBBBCDBA;84-9>>=@@C
@CRC70:00217:00392
TACTGAGCTACACACACAGAAAGATTGGT
+
<:<@AC==99499?9991///,///5469
@CRC70:00217:00396
ATCAGACACGGACACAGCAGAACACAC
+
>>>>21.86924499>AA@>@@<;9;8
@CRC70:00219:00373
TACTGAGCTACACACACAGAAAGATTGGT
+
B=??BBCCCBBBAACC@B9946;==<@@C
@CRC70:00221:00369
TACTGAGCTACACACACAGAAAGATTGGT
+
BBBBBABBBBBBAAABAB@@@<@AB<B?A
@CRC70:00221:00382
TACTGAGCTACACACACAGAAAGATTGGT
+
B??ABBCCBBCBCBCCCCAA?>@CC@C@C
@CRC70:00222:00394
TACTGAGCTACACACACAGAAAGATTGGT
+
BABBBBCCCCCBBBBBBB;;;9<B@?B@C
@CRC70:00224:00389
TACTGAGCTACACACACAGAAAGATTGGT
+
B???BBCCCCCCCCCBBC;;;7;@@>A@C
@CRC70:00225:00354
TACTGAGCTACACACACAGAAAGATTGGT
+
B???BBCBBBBBBBCBBB;44-9==;?>A
@CRC70:00226:00390
TACTGAGCTACACACACAGAAAGATTGGT
+
B@AABBCCCCCCCCCCCCCBC=B@B?C@C
@CRC70:00227:00385
TACTGAGCTACACACACAGAAAGATTGGT
+
B?BBBCAABBBBBBBDCC9998;@@?B@B
@CRC70:00229:00387
TACTGAGCCTACACACACAGAAAGATTGG
+
844=>944248899===99>>><@A@;>5
@CRC70:00230:00393
TACTGACTACCAACAACAGAAAGATTGGTGC
+
<9=A>><111,/,//,/8/98098969>ACC
@CRC70:00233:00352
TACTGAGCTACACACACAGAAAGATTGGT
+
BA?BBBCBBBCCCCAAADA@@<@CC@C@B
@CRC70:00234:00356
TACTGAGCTACACACACAGAAAGATTGGT
+
B?=?BCC??@CBCDCCCCCCB?CBB?B>@
@CRC70:00234:00358
TACTGAGCTACACACACAGAAAGATTAGT
+
B@AABBCBABCBCECBBA;;96;AC@CCC
@CRC70:00234:00380
TACTGAGCTACACACACAGAAAGATTGGT
+
B@A@A?@<211/8/4494444-466,/,.
@CRC70:00235:00389
TACTGAGCTACACACACAGAAAGATTGGT
+
BABBBBCBCCDBCCDFBC;;;6;??<@@C
@CRC70:00235:00392
TACTGAGCTACACACACAGAAAGATTGGT
+
AABBBBDBCCGDCCDAADAA@>@CC@E@B
@CRC70:00235:00399
TACTGAGCTACACACACAGAAAGATTGGT
+
AABBBBCBCCBABCCBBB;84-9>>=@@D
@CRC70:00236:00351
TACTGAGCTACACACACAGAAAGATTGGT
+
BA??BCCC::;CA@A@>B99909>>=@@D
@CRC70:00239:00365
AGCACTGTAGCTGTCACTAGTTACTTGT
+
AACEBBBCCCEBBCCCCCCEGABBB?BC
@CRC70:00239:00377
TACTGAGCTACACACACAGAAAGATTGGT
+
<:@@@<<<;99@@999=999;-4442477
@CRC70:00241:00385
TACTGAGCTAAACACACACAGAAAGATTGGT
+
A@BBB:A>84419@A99<=@>?@:>91-1-0
@CRC70:00242:00350
TACTGAGCTACACACACAGAAAGATTGGT
+
BAAABCCB@??BBBBBAB<<<:<CA@C@B
@CRC70:00242:00371
TACTGAGCTAACACACACAGAAAGATTGGT
+
:9;;@@9999494449999449-4?@6868
@CRC70:00242:00379
TACTGAGCTACACACACAGAAAGATTGGT
+
B@AABBBB99<BCCBDBC<<<8<@=>B@C
@CRC70:00242:00383
TACTGAGCTACACACACAGAAAGATTGGT
+
B@??BDCB::<CCCBBBC<<<8;@@>A@C
@CRC70:00243:00350
TACTGAGCTACACACACAGAAAGATTGGT
+
BBBBBBCBBBABAAADAB@B@<AAA?B?A
@CRC70:00244:00386
TCTACACACACAGAAAGATTGGTGCTGC
+
BCCCCBBDB@;;444-9@AABBCBBCCB
@CRC70:00246:00361
TACTGAGCTACACACACAGAAAGATTGGTC
+
///////4444444?@?;999-44/66,..
@CRC70:00247:00375
TACTGAGCTACACACACAGAAAGATTGGT
+
BBBBBBBB==8949444;444-48=@C?B
@CRC70:00249:00384
TACTGAGCTACACACACAGAAAGATTGGT
+
BABBBBCCBC?AACBAAB<<<8<A@?B@C
@CRC70:00204:00436
ACGAGTGCGTTCCCGATGTCGTAGGT
+
>:;;=>9849244-449994444424
@CRC70:00205:00438
TACTGAGCTACACACACAGAAAGATTGGT
+
@@>BDCECCCBBBCBB@@99909995;?D
@CRC70:00206:00422
TACTGAGCTACACACACAGAAAGATTGGT
+
BBB?BBBBBBBBBBBDDDBBB=BBC@C@C
@CRC70:00207:00447
ACGCTCACATGCCCAGGTACAGGAG
+
BB@AABBBEDDCH@;==<CBBA>B;
@CRC70:00208:00412
TACTGAGCTACGACA
+
4944449444444;8
@CRC70:00209:00403
TACTGAGCTACACACACAGAAAGATTGGT
+
B@AA@CGCBCBB<<=DCHABA<AA@=A@C
@CRC70:00209:00427
TGATACGTCTCCTTCCTTAGTTACTTCA
+
CCB:9<CBBBC@CCCBD@ABB@BBB?CC
@CRC70:00209:00446
TACTGAGCTACACACACAGAAAGATTGGT
+
CBB@@ACCCCCBBBCCCC;998;@@>A@C
@CRC70:00212:00420
TACTGAGCTACACACACAGAAAGATTGGT
+
GEAABCBBBBBB<=<;9B99919999;@C
@CRC70:00213:00410
TACTGAGCTACACACACAGAAAGATTGGT
+
B???BBBBBBBBABBDCC>>=:?=9<@?B
@CRC70:00214:00436
TACTGAGCTACACACACAGAAAGATTGGTG
+
>=@@<;;BBA@A<=<A@A884-44;9;933
@CRC70:00215:00429
TACTGAGCTACACACACAGAAAGATTGGT
+
B@?ABBDCCCCCCCFCBB;996;==;@@C
@CRC70:00215:00437
TACTGATCGCTACACACACAGAAAGATTGGT
+
B088--,,,2::9BAA<99A999188313?B
@CRC70:00217:00409
TACTGAGCTACACACACAGAAAGATTGGT
+
BBBBBBCCCCBBAAA@>D<9909998;@D
@CRC70:00217:00417
CGTGTCTCTAGGCACAGGATTTTGTGTAG
+
BBAABCCCA@ABCBAA@=9994-9BBBB<
@CRC70:00217:00418
TACTGAGCTACACACACAGAAAGATTGGT
+
BBAABBCCCBBBBBCCBC@@@<@B@>A@C
@CRC70:00218:00427
TGATACGGTCTCCTTCCTTAGTTACTTCA
+
:;@@@9954>?@59242424447=44244
@CRC70:00220:00402
TACTGAGCTACACACACAGAAAGATTGGT
+
BABBBBBBCCCBCA>;9D9998;BB@CAC
@CRC70:00220:00416
TACTGAGCTACACACACAGAAAGATTGGT
+
BABABCCCCBDDBBBBAB;;;6;AB@F@C
@CRC70:00221:00405
TACTGAGCTACACACACAGAAAGATTGGT
+
B???BBCCBBCBBABBBB;;86;>==@@C
@CRC70:00223:00409
TACTGAGCTACACACACAGAAAGATTGGT
+
?>>>BBCCCCBBBBBBB@;;8-9>>=@@C
@CRC70:00224:00439
TACTGAGCTACACACACAGAAAGAATGGT
+
??@CBDCCBCDCAAA@>@99919959BDB
@CRC70:00234:00414
TACTGAGCATACACACACAGAAAGATTGGT
+
BABBBB>133C@ICCDBBC<::6:??=@BC
@CRC70:00235:00440
TACTGAGCTACACACACAGAAAGATTGGT
+
B?=?BBCBCCCCCCCDCDA@><@?=>B@C
@CRC70:00236:00401
TACTGAGCTACACACACAGAAAGATTGGT
+
???BBBCBCCBDADAA>B;<97;AA>C@C
@CRC70:00238:00403
TACTGAGCTACACACACAGAAAGATTGGT
+
B???BBBBCCCCCCBBAB<;87;@@=@@C
@CRC70:00238:00415
TACTGAGCTACACACACAAAGATTGGTGC
+
??A?AADBBBBC<=:DFCCABCC<=<<CC
@CRC70:00240:00404
TACTGAGCTACACACACAGAAAGATTGGT
+
BAABBDC::<BCCCAAAB<<;9<BB?B@C
@CRC70:00240:00407
TACTGAGCTACACACACAGAAAAATTGGTGC
+
B@@ACCC;9<@AAA<<9@99999-9;>=ACD
@CRC70:00241:00441
TACTGAGCTACACACACAGAAAGATTGGT
+
B???BCCC99<CCCCCCC;;;9;>>?B@C
@CRC70:00243:00429
TACTGAGCTACACACACAGAAAGATTGGT
+
@@@BCCB:1121:>@ABC@@@>@BB@C?A
@CRC70:00244:00406
TAGTATCAGCCTCGCCATGACGAAGGTATTCC
+
CBC@@ACBC<;///1,/8;>><959@999595
@CRC70:00245:00427
TACTGAGCTACGACACACAGAAAGATTGGT
+
@?A@@@@<<:1///144::7785///,/,/
@CRC70:00246:00419
ATATCGCGAGGGTATGGAAGACTCTATA
+
B89<<A@@@CDAA?>>=A?A@ABB9;:A
@CRC70:00249:00440
TACTGAGCTACACACACAGAAAGATTGGT
+
BBBABDCBBA99;A<99B<<<8;AB@C?B
@CRC70:00201:00457
TACTGAGCTACACACACAGAAAGATTGGT
+
<9<BBBCCBBBBBABB@@99909>>;ABC
@CRC70:00204:00466
TACTGAGCTACACACACAGAAAGATTGGT
+
BBBCCCECBABBBBDBBA;;4-9>><B@C
@CRC70:00210:00451
TACTGAGCTCAGAAAGATTGGTGCT
+
B:<<DCDECBD@@@>ABB?B?ACBB
@CRC70:00210:00461
TACTGAGCTACACACACAGAAAGATTGGT
+
B@@ADCEDBBBCBABBAB;;;9;@B?C@C
@CRC70:00210:00463
TACTCGAGCTACACACACAGAAAG
+
8449449@@BBBDCBA?>9911-0
@CRC70:00211:00482
ATATCGCGAGGTATGAAGACTCATATAGA
+
BB94444447,/////566///3333311
@CRC70:00214:00455
TACTGAGCTACACACACAGAAAGATTGGT
+
>/2211/8:>=@9<<??A9<919B@>CBB
@CRC70:00214:00482
TACTGAGCTACACACACAGAAAGATTGGT
+
B???9;=BBBCCCBBBCCBDB?BBC@B@C
@CRC70:00217:00474
TACTGAGCTACACACACAGAAAGATTGGT
+
A??ABBDCBBCCCBCBBB;;96:@=<A@D
@CRC70:00218:00483
TACTGAGCTACACACACAGAAAGATTGGT
+
B??ABBCBBABBBBCCBB;;98:BB?C@C
@CRC70:00218:00495
TACTGAGCTACACACACAGAAAGATTGG
+
984BH=;<CBBACBA?A@BAA<B@=<<<
@CRC70:00219:00494
TACTGAGCTACACACACAGAAAGATTGGT
+
BCD<=<==>4;4=>?A>;111+///,.,.
@CRC70:00220:00464
TACTGAGCTACACACACAGAAAGATTGGT
+
BBBBC;<;AA>?<<<<<<;CC@CDDACAC
@CRC70:00220:00471
TACTGAGCTACACAACAGAAAGATTGGTGC
+
AABBBCCBBBBCCB@BCBAB:@=@>A?BCC
@CRC70:00221:00460
TACTGAGCTACACACACAGAAAGATTGGT
+
ABBAB?@ABBBBCDCBCA@>?<@ABAB@B
@CRC70:00222:00498
TACTGAGCTACACACACAGAAAGATTGGT
+
B@?ABBCCCCCCBBCCCD???>@BB?B@C
@CRC70:00223:00460
ATCAGACACGGACACAGCAGAACACAC
+
B?>?99:@@@=@ABCAEAAAC@BBBBC
@CRC70:00224:00465
TACTGAGCTACACACACGAAGAATGTA
+
B@AABBCBBBCCCCCB>888800**((
@CRC70:00224:00481
TACTGAGTCTACCACAC
+
<<911?1/////,444/
@CRC70:00229:00452
TACTGAGCTACACACACAGAAAGATTGGT
+
<:<BBCCDCCCGAAAAABABA<>>>4748
@CRC70:00231:00453
TACTGAGCTACACACACAGAAAGATTGGT
+
BBBBCC<::BBBBEAEDCCCCADBCAC?B
@CRC70:00231:00491
TACTGAGCTACACACACAGAAAGATTGGT
+
B???BBCBBBBBABCBB@9946;>><B@C
@CRC70:00232:00473
TACTGAGCTACACACACAGAAAGATTGGT
+
A?B@BBA9=>BCCDCEDCBBB=A@B@B@C
@CRC70:00235:00453
TACTGAGCGTACACACACAGAAAGATTGGT
+
A@BAA@>111;;C;CCCBBBAA=>@?>B>;
@CRC70:00235:00460
TACTGAGCTACACACACAGAAAGATTGGT
+
BBBBBDCBCCCCAA<<<B@@@<@BB?C@C
@CRC70:00237:00456
TACTGAGCTACACACACAGAAAGATTGGT
+
BBBBBDCCBBBCBBAC@B;;;9;BC@C@B
@CRC70:00237:00490
TACTGAGCTACACACACAGAAAGATTGGT
+
AA??BBCCBBBBBBCDBA;9469==<@@C
@CRC70:00238:00460
TACTGAGCTACACACACAGAAAGATTGGT
+
B@@?BDCD::<DCCCCCCBBB?BBBAB@>
@CRC70:00238:00491
TACTGAGCTACACACACAGAAAGAATTGGT
+
99;ABAABAA>@<99;91//>611,/,.,.
@CRC70:00238:00497
TCTCTATGCGCTCCACATGTCTAAGGT
+
@@@AAAACCCCBA>=>9899999?CBE
@CRC70:00242:00469
TACTGAGCTACACACACAGAAAGATTGGT
+
BBBBBBEB99;BBCBBAB@@@<@@B@C@C
@CRC70:00243:00489
TACTGAGCTACACACACAGAAAGATTGGT
+
??BCCBBB99;@<;9?>C9991899<ACC
@CRC70:00248:00451
TACTGAGCTACACACACAGAAAGATTGGT
+
B???BBCBBBBBBBBDCCCBB>AAB@B@B
@CRC70:00248:00499
TACTGAGCTACACACACAGAAAGATTGGT
+
;:?CCDEEBA99;@999@>@><ACB@C@C
@CRC70:00200:00510
TACTGAGCTACACACACAGAAAGATTGGT
+
?AABDCCCBBBBBBBDA@ACC@CBB>B@C
@CRC70:00201:00518
TGATACGTCTCCTTCCTTAGTTACTTCA
+
B@@@CCCCCBB>A@C@D@BBB?BBC@DE
@CRC70:00203:00526
TACTGAGCTACACACACAGAAAGATTGGT
+
:::BEBBDBBBBBBBAAB@@@<99;>B?B
@CRC70:00203:00530
TACTGAGCTACACACACAGAAAGATTGGT
+
??ADBCCCBBBBAABDBC9996:@@>A@C
@CRC70:00204:00513
TAGTATCAGCCTCGCCATGACGAAGGTATTCC
+
;;<<BBFCCB@99:;59??>><;7<?999696
@CRC70:00204:00520
TACTGAGCTACACACACAGAAAGATTGGT
+
DBCBBBDCCCCDBDAAACCCC@CBBBC@C
@CRC70:00206:00511
TAGTATCAGCCTCGCCATGACGAAGGTATTCC
+
B?A<<<CBCB?949959>>@@AB=A?ACBBJB
@CRC70:00206:00526
TACTGAGCTACACACACAGAAAGATTGGT
+
B??BCCECCBBBBBBDDBCBB>CBB@B@B
@CRC70:00207:00517
TACTGAGCTACACACACAGAAAGATTGGT
+
BBAACCCDEBEBBBBCCCBBB=BBB?B@C
@CRC70:00207:00548
TACTGAGCTACACACACAGAAAGATTGGT
+
B?AAACCCBB<;<@??>@99919>>@D@C
@CRC70:00208:00513
TACTGAGCTACACACACAGAAAGATTGGT
+
BA9<=DCECBCCAB@?@B;;909998;?B
@CRC70:00208:00546
TACTGAGCTACACACACAGAAAGATTGGT
+
BB??@BBCCCCDCCCBBC@@@<@@@=@?@
@CRC70:00211:00506
ATCAGACACGGACACAGCAGAACACAC
+
B99;CCBCCC?BBCCDDABCB@BBBBA
@CRC70:00214:00549
TACTGAGCTACACACACAGAAAGATTGGT
+
BBBAAABCCBCBCDCC@@888-9>>=?@C
@CRC70:00215:00544
TACTGAGCTACACACACAGAAAGATTGGT
+
BABB??ACCCCBC@@ABB>=><@>??B@A
@CRC70:00220:00512
TACTGAGGCTACACACACAGAAAGATTGGT
+
B???BBB@BCBAAABCCBC>>=<@BB>B@C
@CRC70:00224:00530
TACTGAGCTACACACACAGAAAGATTGGT
+
BBBBBBDBBBDBBCCCBC;;;6;@@>BAC
@CRC70:00224:00534
ATCAGACACGACACAGCAGAACACAC
+
A;;<@A>>1///86/////878:;;?
@CRC70:00225:00533
ACGAGTGCGTTCCCCATGTCGTAG
+
BB@BB?=>??5111*///,,22//
@CRC70:00225:00536
TACTGAGCTACACACACAGAAAGATTGGT
+
CCCBBDDCBCBBBAA??9444-9>=;>>A
@CRC70:00227:00502
TACTGAGCTACACACACAGAAAGATTGGT
+
A@BBBBCBBBBB=<>C@C@@@<@@@?B@C
@CRC70:00227:00546
TACTGAGCTACACACATAGAAAGATTGGT
+
BABBBBCCCBBCBBA?@B;;;7;AB@C@C
@CRC70:00227:00549
TACTGAGCTACACACACAGAAAGATTGGT
+
@ABCIEDA@ABDBE?9>@99909>>;A@F
@CRC70:00228:00513
TACTGAGCTACACACACAGAAAGATTGGT
+
<BBBBBB@A@@AB9999999>:>>?5858
@CRC70:00231:00510
CGTGTCTCTAGGCACAGGATTTTGTGTAG
+
BBBBBBBBAAAACCB?=;9444-9@AABC
@CRC70:00231:00545
TACTGAGCTACACACACAGAAAGATTGGT
+
AABBBB?AABBCBC<;<B99979AA>C@B
@CRC70:00235:00520
TACTGAGCTACACACACAGAAAGATTGGT
+
BBEBCCCECCBBBB@A<<=CC@CDD@B?B
@CRC70:00235:00524
TCTCTATGCGCTCCACATGTCTAAGGT
+
BABB@AACBBECC@DBEBBBBDBADBB
@CRC70:00240:00517
TACTGAGCTACACACACAGAAAGATTGGT
+
BBBBBBCC??@ABAAAACBBB>@?B?AAB
@CRC70:00240:00535
TACTGAGCTACACACACAGAAAGATTGGT
+
BA??BBCBBBBBBBABBC?>=<@??>A@C
@CRC70:00241:00510
TACTGAGCTATACACACAGAAAGATTGGT
+
??A@CCCD??AB;;<BBAABC>ABB@BBB
@CRC70:00242:00513
TAGTATCAGCCTCGCCATGACGAAGGTATTCC
+
BBB@?ABCBA??@@B@CCCCC@=;@>@>@@C>
@CRC70:00242:00520
TACTGAGCTACACACACAGAAAGATTGGT
+
BAAABBDB??ACCCCBCCDCC=BBB@B@A
@CRC70:00246:00521
CGTGTCTCTAGGCACAGGATTTTGTGTAG
+
BBBBCDCDA@A@A>?=><9999/9@@@@A
@CRC70:00202:00566
TACTGAGCTACACACACAGAAAGATTGGT
+
ABBCCBCBCBBCBDBCAA<;;7;AA>BAC
@CRC70:00202:00576
ATATCGCGAGGGTATGGAAGACTCTATAG
+
BB9::>=>99919C@@=A?ACCBB@@@BA
@CRC70:00203:00562
TACTGAGCTTCACACACAGAAAGATTGGT
+
DCCA@BC;<;<CCCBCAA<9909A@>B@C
@CRC70:00203:00573
TACTGAGCTACACACACAGAAAGATTGGT
+
>B9;99B??@ACG<=<<949=<8=@=@=?
@CRC70:00203:00583
ACGAGTGCGTTCCCCATGTCGTAGGTACTC
+
CCCCBBBBAA?BCC8@<<;@A<;<A<<9A?
@CRC70:00203:00597
TACTGAGCTACACACACAGAAAGATTGGT
+
AABBBBCBBB@???@?>@99919>>=@AC
@CRC70:00205:00566
TACTGAGCTACACACACAGAAAGATTGGT
+
>?B9<=;CCCECCBCD>>;8809@>=@@C
@CRC70:00205:00589
TACTGAGCTACACACACAGAAAGATTGGT
+
CCCBCCCCBCCDCCCDCCCDCABBB?B??
@CRC70:00206:00573
ACGAGTGCGTTCCCCATGTCGTAGGTACTC
+
AA>BBBBBBB@CBB9A:;9=BA=?=;<<AJ
@CRC70:00207:00556
ATATCGCGAGGGTATGGAAGACTCTAT
+
BABB>@=>99989@@@8<7<A?@@888
@CRC70:00209:00554
TACTGAGCTACACACACAGAAAGATTGGT
+
B?AACCDBBCBBCBBBBC@@@<@AA>AAB
@CRC70:00210:00553
TACTGAGCTACACACACAGAAAGATTGGT
+
B@A@AAACCCBBCCA=?B99979?@>BBC
@CRC70:00210:00597
TACTGAGCTACACACACAGAAAGATTGGT
+
C?A@BAAABBBBBBAC@BBBB?CCC?B?B
@CRC70:00213:00555
TACTGAGCTACACACACAGAAAGATTGGT
+
=>A@@@BBBBCDCCCDCCBBB====6967
@CRC70:00216:00556
TACTGAGCTACACACACAGAAAGATTG
+
=;9<BBBAB<=<BA@@@@999199-+-
@CRC70:00217:00578
TACTGAGCTACACACACAGAAAGATTGGT
+
B???BBCBBBBBBBBABB;;96;??=@@C
@CRC70:00218:00580
TACTGAGCTACACACACAGAAAGATTGGT
+
B???BBBBBBBBABCBBB;996;@@<B@B
@CRC70:00218:00591
TACTGAGCTACACACACAGAAAGATTGGT
+
CBBBBCECCCBB@@ADCC@AA>@CC=@>@
@CRC70:00219:00581
AGCACTGTAGCTGTCACTAGTTACTTGT
+
BBCCBBBCCCCBBBB@AAABD@B??>?A
@CRC70:00220:00594
TACTGAGCTACACACACAGAAAGATTGGT
+
BBAABBCBBBBBBECCAAACC@CDD?B?A
@CRC70:00222:00552
TACTGAGCTACACACACAGAAAGATTGGT
+
999999?>>>@A<<;A@CBCC?9;;9;8;
@CRC70:00222:00599
TACTGAGCTACACACACAGAAAGATTGGT
+
B???BBCBBBBBAABDBC9996:==>B@C
@CRC70:00225:00551
AGCACTGTAGCTGTCATTAGTTACTTGT
+
<<CBCBCC?AABBA<;;>BCB?C::8;C
@CRC70:00226:00591
TACTGAGCTACACACACAGAAAGATTGGT
+
B???BBBBBBBBBBBDCCBAA=ABA@A@C
@CRC70:00229:00559
TACTGAGCTACACACACAGAAAGATTGGT
+
ABBBBBCBBBBBBBA?@B;;;6;AA?CAC
@CRC70:00232:00586
TACTGAGCTACACACACAGAAAGATTGGT
+
B??BBBBBABBBBBCDCC??><>?@>B@C
@CRC70:00235:00559
TACTGAGCTCACACACAGAAAGATTGGT
+
BBBBBBCCCCCCCAAACCCCACCC?B?B
@CRC70:00235:00577
TACTGAGCTACACACACAGAAAGATTG
+
AAACBDCBBBDDCDCCBC@@=:@==<B
@CRC70:00238:00593
TACTGAGCTACACACACAGAAAGATTGGT
+
AABBBBBBCBABBBBBCCDBB>BBB?A>>
@CRC70:00242:00582
TACTGAGCTACACACACAGAAAGATTGGT
+
?9;;;<44=;?49;<<<;CCF?B;@5823
@CRC70:00242:00583
TACTGAGCTACACACACAGAAAGATTGGT
+
A@@CCBBB;;;AAA@BBABAC<A@@8:48
@CRC70:00243:00582
TACTGAGCTACACACACAGAAGATTGGT
+
AA?BBCCB::;BBBBCCCBB>BAA?C@C
@CRC70:00246:00560
TACTGAGCTACACACACAGAAAGATTGGTG
+
>>ABBBCBBBBABAAA@C@@@<@B@<@=B<
@CRC70:00248:00580
TACTGAGCTACGACACACAGAAAGATTGGTGTT
+
;;;999;8484/////////44-44:7824.6,
@CRC70:00204:00616
TACTGAGCTACACACACAGAAAGATTGGT
+
C@BBBBBBAB@@;;9>9999919>><@>A
@CRC70:00205:00621
TACTGAGCTACACACACAGAAAGATTGGT
+
BBBBCABBBBBBBB<;<A@AA>ABB=@=@
@CRC70:00206:00619
TACTGAGCTACACACACAGAAAGATTGGT
+
A?@@AABBBBBBBCCBBB;;8-;>>=?@B
@CRC70:00208:00601
AGCACTGTAGCTGTCACTAGTTACTTGT
+
<<BCB@BBBBBFBBBBBCCDC?A??=AB
@CRC70:00208:00607
TACTGAGCTACACACACAGAAAGATTGGT
+
C?BABCDCBBBB::<B>@99919@@=@CF
@CRC70:00209:00612
TACTGAGCTACACACACAGAAAGATTGGT
+
B?@@BBAABB@@@A@B>@99919AA>BCD
@CRC70:00210:00627
TACTGAGCTACACACACAGAAAGATTGGT
+
CABBCCCCBA@@;;<>@B99919>><@@D
@CRC70:00215:00609
TACTGAGCTACACACACAGAAAGATTGGT
+
B?AA@AACBC@AA?;99B99919>><ABC
@CRC70:00215:00648
ACGAGTGCGTTCCCCATGTCGTAGGTACT
+
B?BBBBBBBB?CFF9D@B??@@=?<7999
@CRC70:00216:00611
TACTGAGCTACACACACAGAAAGATTGGT
+
B???BBBBBBBBABCCBB9996:??<@@C
@CRC70:00217:00631
TACTGAGCTACACACACAGAAAGATTGGT
+
BBBBCDDCAA@B@AAA@B@@><>A?>BAB
@CRC70:00218:00629
TACTGAGCTACACACACAGAAAGATTGGT
+
B===ABBBAABBAACDCC@??>@AA?A@B
@CRC70:00219:00625
TGATACGTCTCCTTCCTTAGTTACTTCA
+
ABBBAABBBCC>A?BDG>>AB?BACBDE
@CRC70:00219:00631
TACTGAGCTACACACACAGAAA
+
494;<<;9BAA=B99999894-
@CRC70:00219:00648
TACTGAGCTACACACACAGAAAGATTGGT
+
BABABBCCCCCCAAAA@B<;;7;AA?B@C
@CRC70:00221:00637
TACTGAGCTACACACACAGAAAGATTGGT
+
B@BBBCDCBB@@@B<;<BABB>BCC@C@C
@CRC70:00227:00637
TACTGAGCTACACACACAGAAAGATTGGT
+
B@AACCCBBBBCCBCCDCBBB=BA@>B?A
@CRC70:00229:00618
TACTGAGCTACACACACAGAAAGATTGGT
+
AA?ABBCCBBBBAABAAB;84-9>=<?@C
@CRC70:00229:00622
TACTGAGCTACACACACTGAAAGATTGGT
+
B@>>@BCBBBBBAAB???888099958=>
@CRC70:00229:00640
TACTGAGCTACACACACAGAAAGATTGGT
+
BBBBBBCCCCCCCCCCAB9;;6;@A?C@C
@CRC70:00231:00616
TACTGAGCTACACACACAGAAAGATTGGT
+
BABBBBDBABBBBBBDCC>>=:?===A@C
@CRC70:00232:00617
TACTGAGCTACACACACAGAAAGATTGGT
+
B?@@BCCBBBBCCBCDCCCCC>BBC@C@B
@CRC70:00232:00640
TACTGAGCTACACACACAGAAAGATTGGT
+
AABBDDCBBCBBCBBCCBCBB=BBC?B?B
@CRC70:00233:00616
ATATCGCGAGGGTATGGAAGACTCTATA
+
B>?@=>>>99919@@@6<8<?>@@8887
@CRC70:00235:00629
TACTGAGCTACACACACAGAAAGATTGGT
+
BBBBBBCBBBCCCCBBFJGCC>BCC@B@?
@CRC70:00237:00600
TACTGAGCTACACACACAGAAAGATTGGT
+
B?==AABBBBBBABCBBB;996;@@>A@E
@CRC70:00237:00603
TCTCTATGCGCTCCACATGTCTAAGGT
+
BBBBAGACBBBBC@CFEBBBBBB@DCC
@CRC70:00237:00640
TACTGAGCTACACACACAGAAAGATTGGT
+
BBCBBCEBB@ABCABDBBB?B;==74348
@CRC70:00239:00609
TACTGAGCTACACACACAGAAAGATTGGT
+
??AABBBB<<<@@AB==<BCB:>==4848
@CRC70:00241:00633
TACTGAGCTACACACACAGAAAGATTGGT
+
BAA?BBCCAABBEDBBCCCCC@CCC?B??
@CRC70:00242:00646
TACTGAGCTACACACACAGAAAGATTGGTG
+
99<CA@AA::9@A@???@99919>>;A>BC
@CRC70:00243:00623
TACTGAGCTACACACACAGAAAGATTGGT
+
BBAABCCCAAACCDCCBB===:@===BAC
@CRC70:00245:00615
TACTGAGCTACACACACAGAAAGATTGGT
+
B?==BBCBBBBBBBCBBA994-8==<@@C
@CRC70:00248:00630
CGTGTCTCTAGGCACAGGATTTTGTGTAG
+
BBBBBCCCAAABDDB=9;4444-9@@@BD
@CRC70:00249:00613
TACTGAGCTACACACACAGAAAGATTGGT
+
BBBBBDCBBBBBBDBBBCBBB=BBB>B?A
@CRC70:00249:00615
TACTGAGCTACACACACAGAAAGATTGGT
+
<;;CAB>B;;9999994;/11,11/,1,0
@CRC70:00249:00646
TACTGAGCTACACACACAGAAAGATTGGT
+
AAAABBCCBB::>CCB@B99909>><A@C
@CRC70:00200:00651
TACTGAGCTACACACACAGAAAGATTGGT
+
@@ABCCCDBB??@A@?>B99909>?<>?B
@CRC70:00201:00662
TACTGAGCTACACACACAGAAAGATTGGT
+
@?ABCDCCCCAAA@AA@B@@@<@CC@C@C
@CRC70:00201:00695
TACTGAGCTACACACACAGAAAGATTGGT
+
@?ABCDCCBBBB;:<A@B@@@<@BC@C@C
@CRC70:00209:00650
TACTGAGCTACACACACAGAAAGATTGGT
+
BBBBCCCDCBBC@DACBCBBB=BBC@C@C
@CRC70:00209:00693
TACTGAGCTACACACACAGAAAGATTGGT
+
BBBBCCC@AA@BAAAAAHCCC>BBC?EBA
@CRC70:00210:00660
TACTGAGCTACACACACAGAAAGATTGGT
+
B?>>BBBBBBBBBB@A@C@@@<@BB>B?B
@CRC70:00212:00671
TCTCTATGCGCTCCACATGTCTAAGGT
+
BBBCAABCBCDBC@FBBABBCEC@CBA
@CRC70:00215:00660
TACTGAGCTACACACACAGAAAGATTGGT
+
BBBBBBBCBC@@@A@A>@9990;?>>A@C
@CRC70:00215:00679
TACTGAGCTACACACACAGAAAGATTGGT
+
>>@@>@@ABA@BAAAAABACC=BBD>B?C
@CRC70:00215:00698
TACTGAGCTACACACACAGAAAGATTGGT
+
B@AA@@@AA@@A<;<<9@>>><>@A=A?C
@CRC70:00216:00690
CGTGTCTCTAGGCACAGGATTTTGTGTAG
+
BBAAACCC<<<@A@@@@<9999/9B@>@<
@CRC70:00220:00651
TACTGAGCTACACACACAGAAAGATTGGT
+
BBBBCAACCBBB=<<<9B9;;:;CB@D@C
@CRC70:00223:00662
CGTGTCTCTAGGCACAGGATTTTGTGTAG
+
BBBBBCCCGAB@CCBBB<944:-4@BBB<
@CRC70:00224:00695
TACTGAGCTACACACACAGAAAGATTGGT
+
B???BBBB??BBBBBDDC??><@?>>B@C
@CRC70:00226:00668
TACTGAGCTACACACACAGAAAGATTGGT
+
B?=?BBCBBBBBABCCBB;946;@><@?B
@CRC70:00230:00689
TACTGAGCTACACACACAGAAAGATTGGTGC
+
@;<<ACCCC;;<BCB?>?>>>9>9717;<;6
@CRC70:00231:00685
TACTGAGCTACACACACAGAAAGATTGGT
+
??ACBBBBBBBBAA<<<B@@@<@AA?B?B
@CRC70:00232:00659
TACTGAGCTACACACACAGAAAGATTGGT
+
??ABBBABBB@@@AAB<<<CC>CCFCDBB
@CRC70:00232:00692
TACTGAGCTACACACACAGAAAGATTGGT
+
999>>>98444444444//1<811/,/,.
@CRC70:00234:00686
TACTGAGCTACACACATAGAAAGATTGGT
+
;:;@<<;;9;:;9<999999914849999
@CRC70:00236:00686
TACTGAGCTACACACACAGAAAGATTGGT
+
??A@BBCCCCCAAABBB@@@@:>@@;A=?
@CRC70:00236:00691
TACTGAGCTACACACACAGAAAGATTGGT
+
ABBBBCCCAA@@AA<99?9999;CB@D@K
@CRC70:00237:00687
TACTGAGCTACACACACAGAAAGATTGGT
+
BBBBBBCCBBBBBBAC@B<;;7;AA?C@C
@CRC70:00237:00699
TACTGAGCTACACACACAGAAAGATTGGT
+
?=@?BBCCCCCBBBBBCCCBB?BBB?B??
@CRC70:00238:00699
TACTGAGCTACACACACAGAAAGATTGGT
+
:9<CCCCFFEAAAC<<9@99909?@=A@A
@CRC70:00239:00661
TACTGAGCTACACACACAGAAAGATTGGT
+
;:;AAAAB;<9A<<9<9B>AA<AACA@=@
@CRC70:00241:00679
TACTGAGCTACACACACAGAAAGATTGGT
+
@@ABCBCC::<BBB@B>A99989@A>B@D
@CRC70:00243:00670
TACTGAACTACACACACAGAAAGATTGGTGC
+
@@AAAA>AAB>B<;9>=@88868>>=BACBA
@CRC70:00243:00690
TACTGAGCTACACACACAGAAAGATTGGT
+
B??@DDCBABACCCCABBBBB?BBB?A?>
@CRC70:00244:00668
TACTGAGCTACACACACAGAAAGATTGT
+
BAB?BBDDBBBBBBBCGCCBB<;;;=@@
@CRC70:00245:00654
TACTGAGCTACACACACAGAAAGATTGGT
+
AA?BBBCBBBCBBDCECCBAA=B?A@C@C
@CRC70:00245:00679
ACGAGTGCGTTCCCCATGTCGTAGG
+
@@CBBC@@@DA@@@121/1;8/442
@CRC70:00246:00684
TACTGAGCTACACACACAGAAAAGATTGGT
+
>9;99>?>@@999999494448,884<@@B
@CRC70:00248:00671
TAATGAGCTACACACACAGAAAGATTGGT
+
CC@BBBCBBBAAADCDCCBBB=BBB?B?B
@CRC70:00248:00683
TACTGAGCTACACACACAGAAAGATTGGT
+
@@@BCBCEBB9:<C@?>B99909??>BBN
@CRC70:00200:00720
TACTGAGCTACACACACAGAAAGATTGGT
+
BBBBCCCDBBAA;;;?>@99919>>>CBE
@CRC70:00201:00707
TAGTATCAGCCTCGCCATGACGAAGGTATTCC
+
9;A;;<BAA@B>@;;59>>>?9964=944892
@CRC70:00201:00721
TACTGAGCTACACACACAGAAAGATTGGT
+
@@B?BBCBBBBB::;B>@99919?@>BAC
@CRC70:00203:00706
TACTGAGCTACACACACAGAAAGATTGGT
+
BBCCBCCBBBBB@AAA?A9;98;A@?CAC
@CRC70:00204:00727
TACTGAGCTACACACACAGAAAGATTGGT
+
CBCCCBEDBB??;<<@?@9998;AA?C@C
@CRC70:00206:00718
TACTGAGCTACACACACAGAAAGATTGGT
+
BBBBBBCBBBBA?@AA@B9;97;AA?C@C
@CRC70:00206:00728
TACTGAGCTACACACACAGAAAGATTGGT
+
BBCCCBCBBB@@<<<A>A9<<:;AA?B?B
@CRC70:00209:00727
TACTGAGCTACACACACAGAAAGATTGGT
+
BBAABBCCCB@@AAAB>B9<<:<DC@D@C
@CRC70:00211:00735
TACTGAGCTACACACACAGAAAGATTGGT
+
B@??CBCBAABB@@ABBC@@@>@CC@C@C
@CRC70:00212:00708
TACTGAGCTACACACACAGAAAGATTGGT
+
B@@ACDCDCBCBBBBABC@@@>@CC@C@C
@CRC70:00215:00703
TACTGAGCTACACACACAGAAAGATTGGTGCT
+
A>@@@@@B;:;B@@@A@A9<<:<BBAC@CBBB
@CRC70:00218:00734
TACTGAGCTACACACACAGAAAGATTGGT
+
BBBDCCCCBBBBAAABBEDCC?CCC@B?B
@CRC70:00221:00731
TACTGAGCTACACACACAGAAAGATTGGT
+
CBAADDCBBBBBBBAAAAADC@CDD@CAC
@CRC70:00221:00732
TACTGAGCTACACACACAGAAAGATTGGT
+
BBBBDDCBBB@?@AAA>B99;7;AA?C?B
@CRC70:00221:00739
TACTGAGCTACACACACAGAAAGATT
+
449449D@4998494:9==BC:>996
@CRC70:00221:00742
TACTGAGCTACACACACAGAAAGATTGGT
+
A>@@BBCBBBBB<<<BBCBBB=BBB=A>A
@CRC70:00222:00732
TACTGAGCTACACACACAGAAAGATTGGT
+
BBBCDDDBBBBBAAAA@B@@@<@BC@C@B
@CRC70:00223:00709
AGCACTGTAGCTGTCACTAGTTACTTGT
+
@@BBCDCGBBCCCECBBBCDDABAB@BB
@CRC70:00225:00723
TACTGAGCTACACACACAGAAAGATTGGT
+
@>ABBCB@@@;;<;999>9999;AA@D@D
@CRC70:00227:00724
TGATACGTCTCCTTCCTTAGTTACTTCA
+
CCBBBBC??AB@BBCAH@BBB?BBC@BD
@CRC70:00229:00702
TACTGAGCTACACACACAGAAAGATTGGTGCTGCG
+
BBBCCDCCBBA@@AA@?@99909A>@C@C??8>4.
@CRC70:00229:00730
TACTGAGCTACACACACAGAAAGATTGGT
+
<9<CBBAA@A@@<<9B?@99918>>;@BC
@CRC70:00229:00731
AGCACTGTAGCTGTCACTATTTACTTGT
+
AACCCDC::<CCCBBBA>===<@@A@CC
@CRC70:00231:00721
TACTGAGCTACACACACAGAAAGATTGGTG
+
BABBBBBBBB@@@BBA@@99979AA@CACD
@CRC70:00232:00715
TACTGAGCTACACACACAGAAAGATTGGTG
+
BBCBDDBBBCCCBDCDAAABB>BCC@C@CA
@CRC70:00232:00740
TACTGAGCTACACACACAGAAAGATTGG
+
BABB@B;<9>=B@@@A@CBBB>>>>;>;
@CRC70:00235:00711
TGATACGTCTCCTTCCTTAGTTACTTCAGTGC
+
=@A9;9A999?6959<@=B@@;<<B>=9:444
@CRC70:00235:00712
TACTGAGCTACACACACAGAAAGATTGGTGC
+
A???BBCBBBCCBABB@B99809>>;?@B?=
@CRC70:00236:00704
TACTGAGCTACACACACAGAAAGATTGGTGC
+
AA?BBBCBAABBBD?=?@99909>><AAB?>
@CRC70:00236:00708
TACTGAGCTACACACACAGAAAGATTGGTGCT
+
B???BBCBBBBBBBBAAC;;;6;BA?B@C@??
@CRC70:00237:00739
TACTGAGCTACACACACAGAAAGATTGGT
+
A@?ABBCCBABBA@A@>B99979>>>BDC
@CRC70:00238:00707
TACTGAGCTACACACACAGAAAGATTGGTGCTGC
+
AA?ABBCBBBBBBDAAAE@@@<@BB@CAC@=:::
@CRC70:00238:00722
TACTGAGCTACACACACAGAAAGATTGGTGCTG
+
99;@<<;C=>=>=>9949449149424233334
@CRC70:00240:00740
TACTGAGCTACACACACAGAAAGATTGGT
+
@>ABBBBC=<<CCB>==CBBB=A@@=@=@
@CRC70:00240:00745
TACTGAGCTACACACACAGAAAGATTGGT
+
BA??BBBBBBBBABCEBC@?><@AB@C@C
@CRC70:00242:00708
TACTGAGCTACACACACAGAAAGATTGGTGCT
+
AA?BDDDB??ABCCCCCC@@@<@BB@CBCAA@
@CRC70:00244:00706
TACTGAGCTACACACACAGAAAGATTGGTGCTGCG
+
@?BBBBB@A@@AACAA@B9990999ACABA@?>7.
@CRC70:00244:00707
ATCAGACACGGACACAGCAGAACACACAGAC
+
BABB::<CCC=AACCBBBB@@=>@988>888
@CRC70:00244:00741
TACTGAGCTACACACACAGAAAGATTGGT
+
48944;@844444944;B=;;99985858
@CRC70:00245:00741
TACTGAGCTACACACACAGAAAGATTGGT
+
@?BBCCCAAABBCBCBBCFFEABBB=@=@
@CRC70:00248:00732
TACTGAGCTACACACACAGAAAGATTGGTG
+
??BACCCBBB9:<CBAAB<;;9<BC?B?BC
@CRC70:00249:00735
TCTCTATGCGCTCCACATGTCTAAGGT
+
@@AA<==CCCCCD;:<CBAAB@==BC;
@CRC70:00200:00756
TACTGAGCTACAC
+
BABBCCCCBBAB:
@CRC70:00202:00760
TACTGAGCTACACACACAGAAAGAT
+
B@B?B@BBBBBBAAB?@B9990999
@CRC70:00212:00770
TAGTATCAGCCTCGCC
+
B@A<<<EBEA<49995
@CRC70:00217:00783
TACTGAGCTACACAC
+
CBBBDDEC@@;<<<<
@CRC70:00218:00764
TACTGAGCTACACACACAGAAAGATTGGTGC
+
B?@@CBCCBBBBBBA?AB@@><@>;:7+-*(
@CRC70:00219:00787
TACTGAGCTACACACACAG
+
B@AABBBBBBBB@ABCB@9
@CRC70:00219:00790
TACTGAGCTACACA
+
B?@@CCCC?@ACAA
@CRC70:00221:00781
AGCACTGTAGCTGTCAC
+
999444@;9@@;99==>
@CRC70:00221:00789
TACTGAGCTACACA
+
CBBBE;;<CCCC<<
@CRC70:00222:00786
TACTGAGCTACACACACAG
+
B?@@CBCCBBBBABDCCB;
@CRC70:00223:00775
TACTGAGCTACACACACAG
+
CBBBBBCCCBBC@AAA@B9
@CRC70:00223:00787
TACTGAGCTACACA
+
B@?@@@BBAA@@<<
@CRC70:00224:00785
TACTGAGCTACACACACAG
+
BABABBCCBBBB?@ADBB;
@CRC70:00227:00793
TAGTATCAGCCT
+
@ABABBB<<;@;
@CRC70:00230:00792
TAGTATCAGCCTC
+
>BBCBBBCEA>;9
@CRC70:00231:00792
TACTGAGCTACACACACAG
+
B@A?BCBBBBBBBABDCC@
@CRC70:00236:00791
TACTGAGCTACACACACA
+
BBBBBBDCCCCCCEEEFC
@CRC70:00240:00759
TACTGAGCTACACACACAGAAAGATTGG
+
AABBBCCBBBBCCC=9?@99919:,(,(
@CRC70:00240:00779
TACTGAGCTACACACACAGAAAGATTGGT
+
B???BBBB??BBBC@A@B;9909>>;>48
@CRC70:00241:00786
TACTGAGCTACACACACAGAAAGAT
+
B???BBCCBBBBBBCEBC;;;7;>>
@CRC70:00242:00771
AGCACTGTAGCTGTCACTA
+
?@BCA@DCCCCBBBBBBCF
@CRC70:00242:00797
TACTGAGCTACACACACAG
+
B@B?CCCC99;CBBCCCC;
@CRC70:00243:00790
TACTGAGCTACACACACAG
+
B??ABBCBBBBBECCCCBB
@CRC70:00246:00791
TACTGAGCTACACACACAG
+
BBCCCCCCCCBCCCAA>@9
@CRC70:00248:00788
TACTGAGCTACACACACAGAAAGATTGGT
+
BABBCCCECC;<<A999B999141*0,((
@CRC70:00248:00793
TACTGAGCTACACACACAG
+
BBBBBBCBBBBCCCECBCB
@CRC70:00202:00817
TACTGAGTTACACAC
+
??BCCC@A@@B?ABA
@CRC70:00224:00824
CGTGTCTCTAGG
+
4444444;:942
@CRC70:00248:00836
TACTGAGGCTACACAAGCC
+
9@ABAAAACD@;<91,,,8
@CRC70:00207:00900
TGATGAACGCTT
+
>>9//,*,,,,,
@CRC70:00209:00929
TACTGAGTTTTTT
+
A>;://///////
@CRC70:00210:00929
TACTGAGTTTTTTT
+
4/,0,,,,222222
@CRC70:00216:00900
TACTGAGCTTTTTT
+
B==>91///8888;
@CRC70:00229:00949
TACTGTTTTTTTT
+
60,,,,0000000
@CRC70:00239:00939
TAATAGGGGGGG
+
/,*,,,222222
@CRC70:00240:00947
TACTACCCCCCCC
+
6,,,,,2222222
@CRC70:00244:00945
TCGACTACCCCCC
+
44//6////////
@CRC70:00247:00910
TACTGAGCTTTTT
+
C>111-,,,,,,,
@CRC70:00248:00934
TACTGAGTTTTT
+
;<8--,,,,,,,
@CRC70:00250:00006
TACTGAGCTACACACACAGAAAGATTGGT
+
B===ABCBBB??@CA??B;9809994;?A
@CRC70:00253:00040
TACTGAGCTACACACACAGAAAGATTGGTGC
+
BABBBBCDBAB>;<<99A99919>>=@BLCC
@CRC70:00254:00005
TACTGAGCTACACACACAGAAAGATTGGTG
+
B???BBCBBBBBEDCBBC@@@<@?@>B?BB
@CRC70:00255:00031
TACTGAGCTACGACACACAGAAAGAATGGTG
+
;;;944;844444444444444-44944243
@CRC70:00257:00022
TACTGAGCTACACACACAGAAAGATTGGT
+
B???BBCBBBBBBCCBBC@@@:@BB>A@C
@CRC70:00258:00023
TAGTATCAGCCTCGCCATGACGAAGGTATTCC
+
BACBBBCBBB@??@?=@@AAA;;8<ABAB?C=
@CRC70:00259:00012
TACTGAGCTACACACACAGAAAGATTGGT
+
BBBBCCBBCB@@>A9999444-499=BBB
@CRC70:00259:00039
TACTGAGCTACACTACACAGAAAGATTGGT
+
A9<<ABBB@>>?94999:99=>699><=<@
@CRC70:00262:00011
AGCACTGTAGCTGTCACTAGATTACTTGTG
+
?>9944::44444444;4444424442444
@CRC70:00263:00028
TACTGAGCTACACACACAGAAAGATTGGT
+
B???BBCBBBBBCDCCBB<9909@@=@@C
@CRC70:00265:00004
TACTGAGCTACACACACAGAAAGATTGGT
+
B?==BBCBBBBBBCAAAB;9809997;@C
@CRC70:00265:00010
TCTCTATGCGCTCCACATGTCTAAGGT
+
44999;=CCEDCH<=<A9849442424
@CRC70:00268:00022
TACTGAGCTACACACACAGAAAGATTGGT
+
B???BBCCAABBBBCBBC;;;7;@@>E@C
@CRC70:00268:00030
CGTGTCTCTAGGCACAGGATTTTGTGTAG
+
BBB@BBCEA@@@CC@;@<9999-9@@ABA
@CRC70:00268:00033
ATATCGCGAGGGTATGGAAGACTCTATA
+
BBABB?===??<?@BC?BABDCBB@<??
@CRC70:00269:00004
TACTGAGCTACACACACAGAAAGATTGGT
+
C@@@CCCBBBBBBB;;9<;>><@BB@B@C
@CRC70:00269:00034
TACTGAGCTACACACACAGAAAGATTGGT
+
B===BBBB@BBBBBCC@A994-9886:@C
@CRC70:00271:00004
TACTGAGCTACACACACAGAAAGATTGGT
+
@=@@>99<@@@@D<<ADHCCCA<<;>><8
@CRC70:00273:00010
TACTGAGCTACCACACACAGAAAGATTGGTG
+
<;<<;@B444424944444444-468,.,..
@CRC70:00273:00012
TACTGAGCTACACACACAGAAAGATTGGT
+
8@>?A@A@AC@@@>>=CCCCC>BA><>48
@CRC70:00273:00020
TACTGAGCTCCACACACAGAAAGATTGT
+
:==;;BC;4494944444444-447133
@CRC70:00274:00027
TCTGAGCTACACACACAGAAAGATTGGTGC
+
@AAAAB@@@DCCBBBA@:94-8<==@ACCC
@CRC70:00274:00039
TACTGAGCTACACACACAGAAAGATTGGT
+
B@ABBBCBBBBB@@AB@B99809>>=@BD
@CRC70:00275:00039
TACTGAGCTACACAACACAGAAAGATTGGT
+
999B@@AB;;8=998994:498049><B@D
@CRC70:00276:00038
TACTGAGCTACACACACAGAAAGATTGGT
+
BABBBBCCCCCC;;=DACABB>BCC@C@B
@CRC70:00277:00004
TACTGAGCTACACACACAGAAAGATTGGT
+
B?==BBCBBBEA?@@A@@99919>>=??B
@CRC70:00278:00008
TACTGAGCTACACACACAGAAAGATTGGT
+
BB==?BBBBBEB@AA?AB;;97;@@=@@C
@CRC70:00278:00026
TGATACGTCTCCTTCCTTAGTTACTTCA
+
BBA==?BBBB@?A@ABD@B@@=?BB@CD
@CRC70:00278:00029
TACTGAGCTACACACACAGAAAGATTGGT
+
?===BBCBAABB@AAA@B9;97;@@=@@C
@CRC70:00279:00004
TACTGAGCTACACACACAGAAAGATTGGT
+
B???BBCDBB??@@@A@AAAA>BBBAB@C
@CRC70:00280:00017
TACTGAGCTACACACACAGAAAGATTGGT
+
BA??BBCCCB??@@999?99919>>=@BC
@CRC70:00280:00042
TACTGAGCTACACACACAGAAAGATTGGT
+
@AADBCBB@@><11///7/44-4887=?A
@CRC70:00281:00032
TACTGAGCTACACACACAGAAAGATTGGT
+
CB@BACCDBCBBB;;;<;>>@:>>>5858
@CRC70:00281:00047
TACTGAGCTACACACACAGAAAGATTGGT
+
B???BBCB?ABBCECBBB;887;@@>B@C
@CRC70:00283:00033
TACTGAGCTACACACACAGAAAGATTGGT
+
@@AABCCBBBBBCCBBAB;8809@?=A@C
@CRC70:00284:00047
TACTGAGCTACACACACAGAAAGATTGGT
+
<9=BCCECA@AC@@>999>>>:>>@5848
@CRC70:00285:00004
TACTGAGCTACACACACAGAAAGATTGGT
+
BA?ABBCBBBAABEAC@B<;97;@@=@BC
@CRC70:00285:00026
TACTGAGCTACACACACAGAAAAATTGGTGC
+
B@??BBCBBBBBBCCDCCBBB@=/@=?=@CC
@CRC70:00287:00033
TACTGAGCTACACACAGAAAGATTGGTGC
+
B?@@BBCBAABBBB@AAAA<@BB9;;;CC
@CRC70:00288:00022
TACTGAGCTACACACACAGAAAGATTGGT
+
B???BBCBBBBBBCBAAB;;;6;@@>B@C
@CRC70:00288:00041
TACTGAGCTACACACACAGAAAGATTGGT
+
B>>>BBCBBBBBBBCDCCAAA=?@B?BBA
@CRC70:00289:00038
TACTGAGCTACACACACAGAAAGATTGGT
+
B???BBBB@BBBBBCDBC9996;==>BCC
@CRC70:00290:00005
TACTGAGCTACACACACAGAAAGATTGGT
+
B@??BBCCBBBBAC@?@CB@@<@BB?B@C
@CRC70:00290:00017
TCTCTATGCGCTCCACATGTCTAAGGT
+
BBBEACAFDCCBB@DDDDBCBCC@CBA
@CRC70:00291:00004
TACTGAGCTACACACACAGAAAGATTGGT
+
B???BBCBBBBBBB::;B@@@>ACCCD@B
@CRC70:00291:00014
TACTGAGCTACACACACAGAAAGATTGGT
+
B?==BBCBBBABBC?=>B99909>>=@DC
@CRC70:00292:00004
ACGCTCGACATGCCCAGGTACAGGAG
+
BB>@@@@@A<<9@C19;8994AB?BC
@CRC70:00292:00016
TACTGAGCTACACACACAGAAAGATTGGT
+
B@>ABBCBBBBBBC::<C@@@<@BB?B@C
@CRC70:00296:00009
TAGTATCAGCCTCGCCATGACGAAGGTATTCC
+
>>?>9449:99A;949=7666//,/,//7,42
@CRC70:00297:00005
TACTGAGCTACACACACAGAAAGATTGGT
+
AA??BBCCBB99;@999=444-488;>@B
@CRC70:00297:00019
TACTGAGCTACACACACAGAAAGATTGGT
+
B???BBCBB@BBBC@A@B;88-9>>;@@B
@CRC70:00298:00025
ATATCGCGAGGTATGAAGAC
+
C@@@>>999/,/////5///
@CRC70:00299:00018
TACTGAGCTACACACACAGAAAGATTGGT
+
@???BBCBBBABBC@?@B<998;AA>BAC
@CRC70:00250:00060
CGTGTCTCTAGGCACAGGATTTTGTGTAG
+
AA@@@ABBA?A@CBB;;:4444,9@@ACB
@CRC70:00252:00068
TACTGAGCTACACACACAGAAAGATTGGT
+
??@BBBCBBB99;B@?>@99919>>;@AC
@CRC70:00253:00056
AGCACTGTAGCTGTCACTAGTTACTTGT
+
??BCCFBBBBBCBAAACBCDCCDBB>@?
@CRC70:00253:00067
TACTGAGCTACACACACAGAAAGATTGGT
+
@?BBBBBBABCBCDCCBD@@@<@BB>B@D
@CRC70:00253:00070
ATATCGCGAGGGTATGGAAGACTCTATAG
+
BB?@?@@=9::79@@A>B?BBBBB@??@?
@CRC70:00253:00086
TACTGAGCTACACACACAGAAAGATTGGT
+
@???BCCDCBA@=@<99@99919@>=@@C
@CRC70:00255:00054
TACTGAGCTACACACACAGAAAGATTGGT
+
B==?BBBB??BBBBCD@A944-9==<@@C
@CRC70:00257:00067
AGCACTGTAGCTGTCACTAGATTACTTTGTG
+
484444::444444449444992////+//,
@CRC70:00258:00052
CGTGTCTCTAGGCACAGGATTTTGTGTAG
+
AAAAA@CBA@@=@AAAC?CCDE:AEBAAC
@CRC70:00258:00081
TACTGAGCTACACACACAGAAAGATTGGT
+
B??BBBCBBCBB>A<99>89918>>>B@D
@CRC70:00259:00055
ATATCGCGAGGGTATGGAAGACTCTATA
+
BABBBBCCBBA=AC=?=A?BBDCDAAAB
@CRC70:00259:00070
TACTGAGCTACACACACAGAAAGATTGGT
+
B???BBCBBBBBBBCBBB;88-9>==@@C
@CRC70:00261:00075
TACTGAGCTACACACACAGAAAGATTGGT
+
B???BBCBBBBBBBB@@;884-9994;@B
@CRC70:00263:00069
CGTGTCTCTAGGTACAGATTGGTTTGTAG
+
BBBBBBCC:::111177//,/,//+//.7
@CRC70:00263:00073
TACTGAGCTACACACACAGAAAGATTGGT
+
A@AABDDAABBBDCCBBA<9909>>=A@C
@CRC70:00263:00075
TACTGAGCTACACACACAGAAAAGATTGGT
+
<;<A;<9@>@>>9444494444,44424?A
@CRC70:00263:00099
TACTGAGCTACACACACAGAAAGATTGGT
+
B??BBBBBBBBB@B;99@99919>>=@@D
@CRC70:00265:00077
TACTGAGCTACACACACAGAAAGATTGGT
+
A>>ABBBBBBBBBBCB@@988-9994;AC
@CRC70:00267:00088
TACTGAGCTACACACACAGAAAGATTGGT
+
C?@ADBCBBBBBCCCCCDCDDACCCBC?C
@CRC70:00268:00093
TACTGAGCTACACACACAGAAAGATTGGT
+
?===BBCBBBBDBBBA@@99919>>;?AC
@CRC70:00269:00063
TACTGAGCTACACACAC
+
4;499999999<?****
@CRC70:00271:00079
TACTGAGCTACACACACAGAAAGATTGGT
+
@???BBCBBBBBDCBB@@<;97;@@=AAC
@CRC70:00273:00060
TACTGAGCTACACACACAGAAAGATTGGT
+
B???BBCB?BBBBAAAB@9946:===A@C
@CRC70:00274:00057
TACTGAGCTACACACACAGAAAGATTGGT
+
???BBBCBBBBBB@@AEBBBA=BB?>B@C
@CRC70:00274:00081
TACTGAGCTACACACACAGAAAGATTGGT
+
B==?BBBBBBAABBCC@A844-9>=;?@C
@CRC70:00275:00060
TACTGAGCTACACACACAGAAAGATTGGT
+
B===BBBB@BBBBBCB@@944-9=8<@BD
@CRC70:00276:00064
TACTGAGCTACACACACAGAAAGATTGGT
+
@???BBBBBBBBA@DACBB@@=BAB@C@C
@CRC70:00277:00089
TACTGAGCTACACACACAGAAAGATTGGT
+
AABBCBCBAAA;112@<?<BB>@CBACAB
@CRC70:00278:00086
ATATCGCGAGGGTATGGAAGACTCTATA
+
BBBBBBBDCCC@C===7;79>>>@@;;;
@CRC70:00279:00062
TACTGAGCTACACACACAGAAAGATTGGT
+
BBBBCDCCBCBBC<<<;9>?B9<;B=?;>
@CRC70:00279:00084
TACTGAGCTACACACACAGAAAGATTGGT
+
@@ABBBCBBBCB::<B@@99909>>=@@D
@CRC70:00282:00052
TCTCTATGCGTTCCACATGTCTAAGGT
+
A@AA<==CCCC@C>A@==??949296;
@CRC70:00282:00080
TACTGAGCTACACACACAGAAAGATTGGT
+
@???BBCBBBBBABDB@B994-9==<@@C
@CRC70:00284:00085
TACTGAGCTACACACACAGAAAGATTGGT
+
AABBBCCBAABBCDCCBB888-9994;@C
@CRC70:00285:00052
CGTGTCTCTAGGCACAGGATTTTGTGTAG
+
BBBBBBBDA@@@@999A?9999/9@@@AG
@CRC70:00285:00076
TACTGAGCTACACACACAGAAAGATTGGT
+
B???BBCBBBBBBBCDBA944-9==<@BC
@CRC70:00286:00062
TGATACGTCTCCTCCTATACATCA
+
:<;>9444/66,//,/.3444444
@CRC70:00287:00095
TACTGAGCTACACACACAGAAAGATTGGT
+
A???BCCBBBCCBDBA@A99809>>;@@C
@CRC70:00288:00069
TACTGAGCTACACACACAGAAAGATTGGT
+
B>>>ABBAAAAAABDDA@994-8=8;@@C
@CRC70:00288:00093
TAGTATCAGCCTCGCCATGACGAAGGTATTCC
+
BBB<;=DBCB@?>;859//////,/7///,42
@CRC70:00288:00098
TACTGAGCTACACACACAGAAAGATTGGT
+
@==?BBBBBBBBBBCBBA;44-9==<@@E
@CRC70:00290:00091
TACTGAGCTACACACACAGAAAGATTGGT
+
@ABBCBCBABAAB?@?>@99909>>=ABC
@CRC70:00291:00067
TACTGAGCTACACACACAGAAAGATTGGT
+
B@AAAAAAAAABBBBCCEBDC>BBC@B?B
@CRC70:00292:00097
TACTGAGCTACACAACAACAGAAAAGATTGGT
+
;<9BBBAC@>9111,//,/8/444,44429@A
@CRC70:00294:00051
TACTGAGCTACACACACAGAAAGATTGGT
+
99=CBBAC@>>8+****((*00,,,*,*,
@CRC70:00294:00064
TACTGAGCTACACACACAGAAAGATTGGT
+
@@ABBBBA@BBCB;9:9A9897;@A?CAB
@CRC70:00296:00087
CGTGTCTCTAGGCACAGGATTTTGTGTAG
+
BBBBBCDCCGB?BB@=A?9944,;@BBCC
@CRC70:00298:00058
TACTGAGCTACACACACAGAAAGATTGGT
+
????BBCBBBBD@:;;B@>@@<@BC@C@C
@CRC70:00298:00075
TACTGAGCTACACACACAGAAAGATTGGT
+
BABBBCCCAABBB@@ACB@@@<@BB?B@C
@CRC70:00298:00092
TACTGAGCTACACACACAGAAAGATTGGT
+
B@AABBCBBBBBBBC@@;444-9>>;@@C
@CRC70:00299:00074
TACTGAGCTACACACACAGAAAGATTGGT
+
A@?BBBCBBBBBC@@?@;444-;@@?BDC
@CRC70:00250:00123
AGCACTGTAGCTGTCACTAGTTACTTGT
+
ABBBBBBCBDFBBBBB@@ACE@BBD?BB
@CRC70:00251:00118
TACTGAACTACACACACAGAAAGATTGGTGCT
+
BBBBAA?BCEDDBB>8>;733,8871199@AB
@CRC70:00251:00138
CGTGTCTCTAGACACAGGATTTGATGTAG
+
4444444,2,,,,2/,/,///+//..466
@CRC70:00255:00138
TACTGAGCTACACACACAGAAAGATTGGT
+
@@BBBCDDBAA@=>:4998881:BBBB@B
@CRC70:00256:00134
TACTGAGCTACACACACAGAAAGATTGGT
+
@@ACBDC@??B>::1/1//6688BC@C@C
@CRC70:00257:00129
CGTGTCTCTAGGCACAGGATTTTGTGTAAGA
+
BBBECCCBCAC@B>==@:<<EC4@B@99599
@CRC70:00257:00144
TACTGAGCTACACACACAGAAAGATTGGT
+
AABBBDDBABB?=@:49>9991;BB@E@F
@CRC70:00257:00145
TACTGAGCTACACACACAGAAAGATTGGT
+
@??BBBCB??CDEC;:<@A@@<@BB@B@B
@CRC70:00258:00116
TACTGAGCTACACACACAGAAAGATTGGT
+
BBBB??ACBBA@>>9949444-4?;?B@A
@CRC70:00258:00138
TACTGAGCTACACACACAGAAAGATTGGT
+
@???BBCA>@BBBC@?@B;987;AA?C@C
@CRC70:00259:00132
TACTGAGCTACACACACAGAAAGATTGGT
+
B??BBBCA@@BBBC@=@A@@><@AB@C@B
@CRC70:00260:00114
TACTGAGCTACACACACAGAAAGATTGGT
+
BBBBBBCCBCBDCCCDBB;;;7;@@?B@C
@CRC70:00261:00116
TACTGAGCTACACACACAGAAAGATTGGT
+
<<<BCCDCBBBA<=11/////+/::<>>A
@CRC70:00261:00135
TACTGAGCTACAACACAGAAAGATTGGTGC
+
B??ABBCBAABDB>;9999919AA>A?DCB
@CRC70:00263:00106
TACTGAGCTACACACACAGAAAGATTGGT
+
B==?BBCBBBBBBBC@@;888-99958?B
@CRC70:00263:00128
TACTGAGCTACACACACAGAAAGATTGGT
+
B@>AABBB??BBCC@?=@99909>>=@AD
@CRC70:00266:00122
TACTGAGCTACACACACAGAAAGATTGGT
+
=BAAAAAA>>>>11///////+/442423
@CRC70:00269:00116
GACGCTCGACATGCCCAGGTACAGGAG
+
@BB@ABBBABBBCCB>BB?AADBC@CB
@CRC70:00269:00145
TACTGAGCTACACACAACAGAAAGAATGT
+
;9<AAAA<;;999@996944//+//,/,0
@CRC70:00270:00108
TACTGAGCTACACACACAGAAAGATTGGT
+
????BBCBBBBBBBC@;;444-99959@C
@CRC70:00270:00110
TACTGAGCTACACACACAGAAAGATTGGT
+
?ABBBBBBBBBBBBCDB@;94-9>>=B@C
@CRC70:00270:00111
TACTGAGCTACACACACAGAAAGATTGGT
+
@@>ABBBBBBAAABCB;;444-99948>B
@CRC70:00270:00130
TAATGAGCTACACACACAGAAAGAATGGT
+
AA=ABBBABBBA=A;99?99919A>CB@D
@CRC70:00271:00119
TACTGAGCTACACACACAGAAAGATTGGT
+
AAABBCCBBBBDDD@@>@99919B@<BAC
@CRC70:00271:00130
TACTGAGCTACACACACAGAAAGATTGGTTG
+
@??BBBCA??BBBCCBB@;44-9>><@?B?B
@CRC70:00271:00134
CGTGTCTCTAGGCACAGGATTTTGTGTAG
+
BA@BBBDBA@@@BC;;9699?A6ACCCHC
@CRC70:00271:00140
TACTGAGCTACACACAACAGAAAGATTGGT
+
???ABBBBBBB;8811-1=111,/@>=A@B
@CRC70:00273:00112
TACTGAGCTACACACACAGAAAGATTGGT
+
;:<9994>>>@9994444::@699A<<77
@CRC70:00273:00113
TACTGAGCTACACACACAGAAAGATTGGT
+
@=@@@@AAA>>A999949;AB<??C=><>
@CRC70:00273:00138
TGATACGTCTCCTTCCTTAGTTACTTCA
+
AB?:;;@>><<,1-1-1,1:65444249
@CRC70:00274:00115
TACTGAGCTACACACACAGAAAAGATTGGT
+
BBAABBDCBBBB;:<@@@9999/99958<<
@CRC70:00274:00126
TACTGAGCTACACAACACAGAAAAGATTGGT
+
=A@A99;A998<11,/////444,49999=>
@CRC70:00277:00124
TAGTATCAGCCTCGCCATGACGAAGGTATTCC
+
@@C;;=DCCCC===:111<<;1;24C999795
@CRC70:00277:00126
TACTGAGCTACACACACAGAAAGATTGGT
+
B@AACCDCCBBC?<=DFFDBB>BBCBB?B
@CRC70:00278:00102
TACTGAGCTACACACACAGAAAGATTGGT
+
B@AABBBBBBCB@@@B@;444-9995;AB
@CRC70:00278:00116
TACTGAGCTACACACACAGAAAGATTGGT
+
@???BBCBBBBB?@?;B;844-9>>;A@B
@CRC70:00281:00138
ACGCTCGACATGCCCAGGTACAGGAG
+
BBAABCBCBCABCC?BB?BCCBC@CB
@CRC70:00282:00125
TACTGAGCTACACACACAGAAAGATTGGT
+
???BBBB@@BBBBBDD@;444-9>>=@BC
@CRC70:00283:00113
ATATCGCGAGGGTATGGAAGACTCTATA
+
BABBBBBBABCBCBCC>B?BBBBC::;?
@CRC70:00283:00119
TACTGAGCTACACACACAGAAAAGATTGGT
+
;:?CCCBC::;@@@>>?>9999-9>>;@@B
@CRC70:00284:00126
TACTGAGCTACACACACAGAAAGATTGGT
+
AAAABBBBBBBBBBCCCA;44-9>>=@@C
@CRC70:00284:00145
TACTGAGCTACACACACAGAAAGATTGGT
+
B@AABBCBAABCBCBCCC@@@<@BC?C?B
@CRC70:00286:00144
ACGAGTGCGTTCCCCATGTCGTAGGTACTC
+
@@ICBB>?@C@CCC:BBB<;<A@@<;<;<A
@CRC70:00292:00124
ACGAGTGCGTTCCCCATGTCGTAAGGGTACTC
+
BBCC@;99996999,44444444244-39444
@CRC70:00292:00149
TACTGAGCTACACACACAGAAAGATTGG
+
BB?BBBB?==BCDCC:;;@@@=BAB@C?
@CRC70:00294:00127
TACTGAGCTACACACACAGAAAGATTGGT
+
BBBBBBCBBAB==49999>@B<AAB=A=?
@CRC70:00295:00131
TACTGAGCTACACACACAGAAAAGATTGGT
+
@@FBBBBB?@@BCB999@9999/99959@B
@CRC70:00297:00112
TACTGAGCTACACACACAGAAAGATTGGT
+
A@ABBBCCBCEBB@@?@?848099959@B
@CRC70:00297:00145
TACTGAGCTACACACACAGAAAGATTGGT
+
B??BBCCBAABCBBAAAB99909?>>BBC
@CRC70:00298:00144
TACTGAGCTACACACACAGAAAGATTGGT
+
BBBBCCCBAABCCCCCCCBBB@BBB@C=@
@CRC70:00251:00166
TACTGAGCTACACACACAGAAAGATTGGT
+
@@@BBBA@@@;;;A@A@A@>@:>>?;><?
@CRC70:00253:00160
TACTGAGCTACACACACAGAAAGATTGGT
+
A===ABBB?BBBBBBBAA999-9>><A@C
@CRC70:00254:00179
TACTGAGCTACACACACAGAAAGATTGGT
+
?===ABBBAB@BBACBAA99968>>>B?B
@CRC70:00254:00188
TACTGAGCTACACACACAGAAAGATTGGT
+
BBBACBCCB@?@999>AB9998;BB@C@B
@CRC70:00255:00171
ATCAGACACGACACAGCAAGAACACAC
+
C;<;@@:11//766////,/8,////4
@CRC70:00256:00168
TACTGAGCTACACACACAGAAAGATTGGT
+
;9<CCDDBABBBB?@>>>99919>><BBD
@CRC70:00257:00175
TACTGAGCTACACACACAGAAAGATTGGT
+
B??ABBCB@ABBBABABA9998;A@?C@C
@CRC70:00258:00150
TACTGAGCTACACACACAGAAAGATTGGT
+
@?@BB@@@BBBBBCBB@@99919994947
@CRC70:00259:00157
TACTGAGCTACACACACAGAAAGATTGGT
+
B???BBCBBBBBBABDCC9996;@@>B@D
@CRC70:00261:00172
TACTGAGCTACACACACAGAAAGATTGGT
+
<<<C@A=@;98<1///7788;:8882313
@CRC70:00262:00164
TAGTATCAGCCTCGCCATGACGAAGGTATTCC
+
BAB@@AEDCC@B???@CCCEDA@=AC@@A>B=
@CRC70:00263:00172
TACTGAGCTACACACACAGAAAGATTGGT
+
BBBBBBCBABBBC::;B@;;;9<AB>C?@
@CRC70:00264:00158
TACTGAGCTACACACACAGAAAGATTGGT
+
B?==BBCB@BBBB?@CBA888-9>>=@AC
@CRC70:00264:00173
TACTGAGCTACACACACAGAAAGATTGGT
+
?>>ABBCBBBBBBBCCBA994-9=8<@@C
@CRC70:00265:00174
ACGCTCGACATGCCCAGGTACAGGAG
+
BAAABBBCBBBBBB>CB@BBCCC@BA
@CRC70:00268:00150
TACTGAGCTACACACACAGAAAGATTGGT
+
A===AAA@@@AAAABC?A994-9>><@@C
@CRC70:00268:00173
TACTGAGCTACACACACAGAAAGATTGGT
+
B??BBBCBBBBBBAAABA9996;@@>C@C
@CRC70:00269:00167
TACTGAGCTACACACACAGAAAGATTGGT
+
???BBBCB?BBABBCC?=;;;6;AA@C@C
@CRC70:00269:00170
TACTGAGCTACACACCACAAGA
+
4948==9=A999@11-111,/0
@CRC70:00269:00193
ATCAGGACACGG
+
=0011,/.//49
@CRC70:00270:00156
TACTGAGCTACACACACAGAAAGATTGGT
+
B??ABBBB??BBBBDCA@9998;AB@C@B
@CRC70:00271:00181
TACTGAGCTACACACACAGAAAGATTGGT
+
B???BBCB?BBBBAACCB9996;@@?BCC
@CRC70:00271:00187
TACTGAGCTACACACACAGAAAGATTGGT
+
BBBBBBCCB???BBCDAB9996;@@>B@C
@CRC70:00275:00192
TACTGAGCTACACACACAGAAAGATTGGT
+
???BBBCBBBBBBBCCCB@@?<@?B@B@B
@CRC70:00277:00198
TACTGAGCTACACACACAGAAAGATTGGT
+
@???BCCBBBBBBBCB@@9996:>B@C@C
@CRC70:00280:00163
TACTGAGCTACACACAACAGAAAGATTGGT
+
@?ACCCCD@@991111,/8///+/442377
@CRC70:00280:00188
TACTGAGCTACACACACAGAAAGATTGGT
+
@@ABCCCCBB@@99994?:AA>BBB=A=@
@CRC70:00281:00157
TACTGAGCTACACACACAGAAAAGATTGGT
+
@AABBBDB:9;BBBAABB9999/9>><ABC
@CRC70:00281:00177
TACTGAGCTACACACACAGAAAGATTGGT
+
?==?BBBBBBBBBA;;9D999:<CA?BDC
@CRC70:00282:00150
TACTGAGCTACACACACAGAAAGATTGGT
+
BBAABBCBBBEBBBBD@@99919@@<BCB
@CRC70:00283:00182
TACTGAGCTACACACACAGAAAGATTGGT
+
B?=?BBBBBBBBBE::9D99919>>;@@D
@CRC70:00283:00191
TACTGAGCTACACACACAGAAAGATTGGT
+
???BBBCBBBCBCC<;9B<998<BA@F@C
@CRC70:00283:00198
TACTGAGCTACACACACA
+
@A@@@AB@?==/1---,*
@CRC70:00284:00160
TACTGAGCTACACACACAGAAAGATTGGT
+
BBBCCAA@BB;;<<9D@B999144499;;
@CRC70:00284:00184
TACTGAGCTACACACACAGAAAGATTGGT
+
@===BBBB@BBDCC::9D9997;>@>B@D
@CRC70:00285:00188
TACTGAGCTACACACACAGAAAGATTGGT
+
B??ABBCBBBBDCC::9D99809>>=@BD
@CRC70:00286:00176
TACTGAGCTACACACACAGAAAGATTGGT
+
A@B@;;9<9999994444444-4442477
@CRC70:00287:00177
TATTGAGCTACACACACAGAAAGATTGGT
+
???>BBCBABBBBBCCBB;;909>@=AAC
@CRC70:00288:00153
TACTGAGCTACACACACAGAAAGATTGGT
+
@?==BBBBABBBAABBBB98809@@@E@B
@CRC70:00289:00180
TACTGAGCTACACACACAGAAAGATTGGT
+
B?=?BBCBBBBBBBCCCC;;98;BB?B@C
@CRC70:00290:00162
TACTGAGCTACACACACAAGAAAGATTGGTG
+
A===AAB@@@AAC::8/1,111+//499233
@CRC70:00290:00195
TACTGAGCTACACACACAGAAAGATTGGT
+
B=??BBBB@@BBBBCC>A99469>>>BAC
@CRC70:00291:00155
TACTGAGCTACACACACAGAAAGATTGGT
+
?>>ABBBBBBBBBBED@A444-9>>;@@C
@CRC70:00292:00156
TACTGAGCTACACACACAGAAAGATTGGT
+
B?==BBBBBBBBBBB@@:844-9995;AC
@CRC70:00292:00191
TACTGAGCTACACACACAGAAAGATTGGT
+
B===@@AAAA@BBBCCCB@=9:@??>B@C
@CRC70:00293:00169
TACTGAGCTACACACACAGAAAGATTGGT
+
B???BBBBBBBCCD;:9@99909>>;@AC
@CRC70:00293:00175
TACTGAGCTACACACACAGAAAGATTGGT
+
B???BBCBBBBBED@?@B;88-9>>;@@C
@CRC70:00293:00193
TACTGAGCTACACACAATCAGAAAGATTGGT
+
99<BCCCCA@@@<;11-1;<?>>;>CBAGAB
@CRC70:00294:00167
TACTGAGCTACACACACAGAAAGATTGGT
+
B???BBBBBBBCDC?=?@99809995;@B
@CRC70:00294:00183
TCTCTATGCGCTCCACATGTCATAAGGT
+
;9449444?999959>?44444442424
@CRC70:00296:00160
TACTGAGCTACACACACAGAAAAGATTGGTG
+
@@BBCCCC:9;A;<999B9999-88944977
@CRC70:00297:00156
TACTGAGCTACACACACAGAAAAGATTGGTG
+
BCCCCBCB;:;@9<99998988,44424777
@CRC70:00297:00174
ATATCGCGAGGGTATGGAAGACTCTATAGA
+
BB?@?=9:9;979@@A=A=A<<<C@>>>77
@CRC70:00297:00196
TACTGAGCTACACACACAGAAAGATTGGT
+
ABBBBBCBBCBBCE<:9D99999?@>B@C
@CRC70:00297:00199
TACTGAGCTACACACACAGAAAGATTGGT
+
AABBBCCCAABDCCBBBB;;;8<BC@C@C
@CRC70:00250:00206
TACTAAGCTAACCACAGAAAGATTGGTGC
+
BBBAB@CCBB@B>?ACA@@<@@@@D@CCC
@CRC70:00250:00232
TACTGAGCTACACACACAGAAAGATTGGT
+
A??BBBCBBB??@BDBBA;88-9>>=@@C
@CRC70:00254:00216
TACTGAGCTACACACACAGAAAGATTGGT
+
BBBBBBBCBBBABBCD;;844-9?><A@C
@CRC70:00255:00238
TACTGAGCTACACACACAGAAAGATTGGT
+
;;<B<<9ABA;=;<;4AB9990488=@GE
@CRC70:00257:00236
TACTGAGCTACACACACAGAAAGATTGGT
+
A@BABBCB@BB@@?AAAA444-9994;@F
@CRC70:00259:00204
TACTGAGCTACACACACAGAAAGATTGGT
+
BABABBCBBBBB::<CBD99919@@>A@D
@CRC70:00259:00208
TACTGAGCTACACACACAGAAAGATTGGT
+
;;;AAB@AAAA:1111B>>CC=BBA>?<>
@CRC70:00260:00236
TACTGAGCTACACACACAGAAAGATTGGT
+
B@AABBBAAA@@@=BCCB994-9==<@@C
@CRC70:00263:00202
TACTGAGCTACACACACAGAAAGATTGGT
+
AABBBBBBBBBBBBCDBA;996;@@?B@C
@CRC70:00263:00242
TACTGAGCTACACACACAGAAAGATTGGT
+
BBBBDCCCCCDCC<<>ECCCC>CCE@DBC
@CRC70:00268:00200
TACTGAGCTACACACACAGAAAGATTGGT
+
@@AABBBB@BBBBBCDBB;88-9>>=@@D
@CRC70:00268:00241
TACTGAGCTACACAACACAGAAAGATTGGT
+
;:<BA@=AAA999?54499444-4::9;>@
@CRC70:00270:00205
TACTGAGCTACACACACAGAAAGATTGGT
+
B???BBBBABBBBBCCBB;;87;@@>AGC
@CRC70:00271:00207
TACTGAGCTACACACACAGAAAGATTGGT
+
B9<;CDCCBABCCBCCEECCC?BBB@D@D
@CRC70:00272:00210
TACTGAGCTACCACACACAGAAAGATTGGTG
+
BBEBBC@1111,17/44AB==B:88824237
@CRC70:00273:00232
ACGCTCGACATGCCCAGGTACAGGAG
+
BBAAABCFBCBBBBABB>?BCCC@BA
@CRC70:00274:00204
TACTGAGCTACACACACAGAAAGATTGGT
+
B?BBBBBBBBCCBBCB@A98809>>;@BJ
@CRC70:00274:00236
TACTGAGCTACACACACAGAAAGATTGGT
+
???ABBCBBBBBBBDDCA994-9==<@@C
@CRC70:00275:00248
TACTGAGCTACACAACACAGAAAGATTGG
+
999A9<4=9981/1,///////+444231
@CRC70:00276:00218
TAGTATCAGCCTCGCCATGACGAAGGTATTCC
+
BBC@?ACAA@??=?@6;9@>>9969@999=A<
@CRC70:00277:00219
TACTGAGCTACACACACAGAAAGATTGGT
+
AABBBBCBBBCB::<C@B99909>>;AAC
@CRC70:00279:00201
TACTGAGCTACACACACAGAAAGATTGGT
+
?===AABAABBBA?@?B>444-9>>;@?B
@CRC70:00280:00215
TACTGAGCTACACACACAGAAAGATTGGT
+
B@?ABBBBBABBBBCBBB8846;>>>B@C
@CRC70:00280:00220
TACTGAGCTACACACACAGAAAGATTGGT
+
B???BBBBAABBA>DC@A994-9>><@@B
@CRC70:00281:00222
TACTGAGCTACACACACAGAAAGTATTGGT
+
?===ABCB@@AABCCC?=>>=-99942424
@CRC70:00281:00239
TCTCTATGCGCTCCACATGTCTAAGGT
+
CDBB::<CCCCBC9:<DBBBDBBDDBB
@CRC70:00282:00206
AGCACTGTAGCTGTCACTAGTTACTTGT
+
@BBBBBGD@AA@944998?A:9=>@=@C
@CRC70:00283:00204
TACTGAGCTACACACACAGAAAGATTGGT
+
B??=BBBBBBBBBBCCCB994-9==<@@C
@CRC70:00283:00231
TACTGAGCTACACACACAGAAAGATTGGT
+
<<@DBBBC<<;A<<9@==9::94847877
@CRC70:00284:00205
TACTGAGCTACACACACAGAAAGATTGGT
+
AAB?BBBBABBBBB<=<C;;;9;BB@C@C
@CRC70:00284:00241
TACTGAGCTACACACACAGAAAGATTGGT
+
???BBBCBBA?@=BDDCC;996;@@>B@C
@CRC70:00285:00244
TACTGAGCTACACACACAGAAAGATTGGT
+
BBBBBDCDBBABB;<<<<<CC@CCC=?=B
@CRC70:00286:00218
TACTGAGCTACACACACAGAAAGATTG
+
B@BACCCBBBBCD@ADCC@@@>@@A>B
@CRC70:00287:00217
TACTGAGCTACACACACAGAAAGATTGGT
+
B@AABBBB??BCCB@A@C;996;BB?B@C
@CRC70:00288:00243
TACTGAGCTACACACACAGAAAGATTGGT
+
BA?ABCCBABB?@9:>BABBC>A@@;>;>
@CRC70:00290:00206
TACTGAGCTACACACAACAGAAAGATTGGT
+
@@ACBBBCBBBNC;<>AAB9<<8;AA?C@C
@CRC70:00291:00204
TACTGAGCTTCACACAACAGAAAGATTGGT
+
FAAC@A<;<99AA99969@99918>>;<>?
@CRC70:00293:00222
TACTGAGCTACACACAACAGAAAGATTGGT
+
A?@ABBCBB?B@C@;:59@99919@@>BED
@CRC70:00293:00226
TACTGAGCTACACACACAGAAAGATTGG
+
B@@ABBCBAABB;;111>11111A@>BE
@CRC70:00293:00241
TCTCTATGCGCTCCACATGTCTAAGGT
+
BBBBAAABBBBBB@CCECBBBAA?DFC
@CRC70:00294:00220
TACTGAGCTACACACACAGAAAGATTGGT
+
BABBBBBBAABB;;111?111-1995;@B
@CRC70:00296:00233
TACTGAGCTACACACACAGAAAGATTGGT
+
BBB@BBBBBBBBBD::<B9997;AA?C@C
@CRC70:00298:00231
TACTGAGCTACACACACAGAAAGATTGGT
+
AAABBBCBBBCBBBECBC<<<9;ACBCAC
@CRC70:00299:00238
TCTCTATGCGCTCCACATGTCTAAGGT
+
BABBAAABBBBBC@CC:9;BBBB?EBB
@CRC70:00251:00279
ACGCTCGACATGCCCAGGTACAGGAG
+
BBCB??@@>@999>:9969?AACCCC
@CRC70:00251:00291
TACTGAGCTACACACACAGAAAGATTGGT
+
B===@BBBAB?@@BEDCA944-99949>>
@CRC70:00252:00260
TACTGAGCTACACACACAGAAAGATTGGT
+
B???BBCBBBAAABCCBC;;879>>=@@C
@CRC70:00252:00290
TACTGAGCTACACACACAGAAAGATTGGT
+
@@BBBBCCBBBAABBBABB@@<@A@=BFC
@CRC70:00253:00272
TACTGAGCTACACACACAGAAAGATTGGT
+
@?ACBCCCA@@<=><9BC999199968>B
@CRC70:00254:00257
TACTGAGCTACACACACAGAAAGATTGGT
+
B=??BBBB@@@AA>BDBB999-8==<?@C
@CRC70:00254:00260
TACTGAGCTACACACACAGAAAGATTGGT
+
B??=ABBBA@@@A@CDCA944-9>=;>>A
@CRC70:00259:00252
TCTCTATGCGCTCCACATGTCATAAGGTA
+
99449449@<9;@;>@94444444242//
@CRC70:00259:00254
TACTGAGCTACACACACAGAAAGATTGGT
+
AAABBBCB?BBBBAACCB;946;@?=@BD
@CRC70:00260:00277
TACTGAGCTACACACACAGAAAGATTGGT
+
BA??BBBBABBABAAAAA944-9==<@@D
@CRC70:00263:00279
TACTGAGCTACACACACAGAAAGATTGGT
+
B?A@BCDCBABBBABBBB;8809>>=@@C
@CRC70:00268:00269
CGTGTCTCTAGGCACAGGATTTTGTGTAG
+
BBBBCCDC::<ABBAAC@9999/9AAABA
@CRC70:00269:00274
ACGAGTGCGTTCCCCATGTCGTAGGTACTC
+
AABBBBBBBB@ECC:DAAA@@@9=<:;<<C
@CRC70:00273:00267
TACTGAGCTACACACACAGAAAGATTGGT
+
???BBBCBBBBB::>DBBABB=BBB@EAC
@CRC70:00273:00278
TACTGAGCTACACACACAGAAAGATTGGT
+
BBBBBBBBBBBC::<BBB;;;8;CC@C@B
@CRC70:00275:00282
TACTGAGCTACACACACAGAAAGATTGGT
+
@@ACBBCBBBB:1/1:<<<AG<AAB>@<>
@CRC70:00276:00257
TACTGAGCTACACAACACAGAAAGATTGGT
+
??@BBCCBA==94479@@B99989B@>G@D
@CRC70:00277:00261
TACTGAGCTACACACACAGAAAGATTGGT
+
B@>ABBB@BBBB::<CBB8;869>>=B@C
@CRC70:00277:00282
TACTGAGCTACACACACAGAAAGATTGGT
+
???ABBCBBBB;111B>>1<919>>=@@E
@CRC70:00277:00289
TACTGAGCTACACACACAGAAAGATTGGTGC
+
B>>>BBBBBBB;113@>>>BB>BBB@BBDCC
@CRC70:00278:00296
TACTGAGCTACACAACACAGAAAGATTGGT
+
BABBBDCCB:>;1/-1<?>1<<9<BB?B@C
@CRC70:00279:00252
TAGTATCAGCCT
+
444444444;>:
@CRC70:00279:00294
TACTGAGCTACACACACAGAAAGATTGGT
+
B???BBBBBBBC::>ECB9<<8;A@=@?C
@CRC70:00281:00298
TACTGAGCTACACACACAGAAAGATTGGT
+
@===AABA@@@@@@CCAA944-98848=@
@CRC70:00282:00295
ATATCGCGAGGTATGGAAGACTCATATAG
+
CB;;9??>91,////,/7886//333776
@CRC70:00283:00265
TACTGAGCTACACAGCACAGAAAGATTGGT
+
AA?BBBCB?BB;;132@>><>@ABBC?B@C
@CRC70:00283:00294
TACTGAGCTACACACACAGAAAGATTGGT
+
B???BBCB?BBBBACDCC;;;7;@@>A@C
@CRC70:00285:00256
TACTGAGCTACACACACAGAAAGATTGGT
+
B???BCCBBBBBBBCCCC<<;9<BB@C@C
@CRC70:00285:00275
TACTGAGCTACACAGCACAGAAAGAT
+
@>@AA<99>>91111/////66+4//
@CRC70:00287:00268
TACTGAGCTACACACACAGAAAGATTGGT
+
@@ABBBCA@@ABBCDAAABA=5==8<<48
@CRC70:00287:00297
TACTGAGCTACACACACAGAAAGATTGGT
+
B@>>BBBB@@@@@@CDCA944-9884;?B
@CRC70:00290:00269
TACTGAGCTACGACACACAGAAGATTGGT
+
;:;988;44444444/6////,//6,424
@CRC70:00291:00296
TACTGAGCTACACACACAGAAAGATTGGT
+
B@@ABBCB@BBCC::<BC@@@<@CC@C@C
@CRC70:00292:00276
TACTGAGCTACACACACAGAAAGATTGGT
+
B@AABBCBBBBDCA::<B9987;@@>B@C
@CRC70:00293:00284
TACTGAGCTACACACACAGAAAGATTGGT
+
B?==AAB@@@BBCC::<A@@@<ACC@C@B
@CRC70:00294:00289
TACTGAGCTACACACACAGAAAGATTGGT
+
B@>>@BBAABBDCD::9D99919>>=A@B
@CRC70:00295:00270
TACTGAGCTACACACAACAGAAAGATTGGT
+
@???BBCBBBB@::1/,1>11111?@>B@C
@CRC70:00295:00297
TACTGAGCTACACACAACAGAAAGATTGGT
+
@???BCCBB?>=;711,1><<?;>BC?BAD
@CRC70:00296:00254
TACTGAGCTACACACACAGAAAGATTGGT
+
B???BBCBBBBCAA111?11113BAACAD
@CRC70:00296:00269
TATTGAGCTACACACAACAGAAAGATTGGT
+
AAA?ABCABABB@A<;79@9998;AA?BAC
@CRC70:00296:00273
TACTGAGCTACACACAACAGAAAGATTGGT
+
BBABBBBBAACBAAAA=@B@@@>ACC@C@B
@CRC70:00297:00276
TACTGAGCTACACACAACAGAAAGATTGGT
+
@?ABBCCBBB?987//,1<<<>-19>4943
@CRC70:00298:00296
TACTGAGCTACACACATCAGAAAGATTGGT
+
@?ABBBB@@@BAA=A;==AAAB<A>>5959
@CRC70:00250:00344
ATATCGCGAGGGTATGGAAGACTCTATA
+
BABBA?:=:::6111;:;;>>CCC;;8>
@CRC70:00253:00309
ACGAGTGCGTTCCCCATGTCGTAGGTACTC
+
BB?@@@BCBB8994,449;ABA@A@@<>@C
@CRC70:00255:00302
TACTGAGCTACACACACAGAAAGATTGGT
+
??@BBBCBBBBBBAABCEAAA>@BC@C@B
@CRC70:00256:00318
TACTGAGCTACACACACAGAAAGATTGGT
+
AABBBBCCBBAABABFDD<<<:<AA>B@D
@CRC70:00257:00332
TCTCTATGCGCTCCACATGTCATAAGGTA
+
:;444449@@@@A<A@9844444424244
@CRC70:00258:00302
TACTGAGCTACACACACAGAAAGATTGGT
+
AABBBBBBBBBBBABEGE@@@<@BB@C@C
@CRC70:00258:00330
TGATACGTCTCCTTCCTTAGTTACTTCA
+
BBB@ABBCBBB@B?B8:8;BB@CCC@CC
@CRC70:00259:00325
TACTGAGCTACACTACTCAGAAAGATTGGT
+
99;;;<B@>==:1111///68854445969
@CRC70:00260:00324
TACTGAGCTACACACACAGAAAGATTGGT
+
B=??BBBBABBAA>BDCC;;96;@@>B@C
@CRC70:00260:00339
TACTGAGCTACACACACAGAAAGATTGGTG
+
B@AABBCBBBBBBABCCB9996:==?B@CC
@CRC70:00260:00348
TACTGAGCTACACACACAGAAAGATTGGT
+
AABBBBBBBBBBBABBBB;8809>>>BBD
@CRC70:00262:00327
TAGTATCAGCCTCGCCATGACGAAGGTATTCC
+
@?E@@ACAAA@AA@@=ABB@B<;6<?999<?6
@CRC70:00264:00321
TACTGAGCTACACACACAGAAAGATTGGT
+
@?BBBBCC@@ABCCHDBB<9919>>=@AC
@CRC70:00268:00330
TACTGAGCTACACACACAGAAAGATTGGT
+
B@AABBBBABBBBBCCBB;;;7;AA?C@C
@CRC70:00270:00340
AGCACTGTAGCTGTCACTAGTTACTTGT
+
@ACEBCCCBBCCBBBBBBBDB@DCB?@@
@CRC70:00271:00326
CGTGTCTCTAGGCACAGGATTTTGTGTAG
+
BBB@BCDDAAA@BCDDC@AAAA8@BBCCA
@CRC70:00272:00349
TGATACGTCTCCTTCCTTAGTTACTTCA
+
BBB@AABBBBE@C@C@B@BBB@CCC@BC
@CRC70:00274:00302
TACTGAGCTACACACACAGAAAGATTGGT
+
AA?BBCCBBBBBAABDDCBBB?BBB@C@B
@CRC70:00277:00330
TACTGAGCTACACACACAGAAAGATTGGT
+
?===AABABBB;113B??1<<19>?;?>A
@CRC70:00279:00339
TACTGAGCTACACACACAGAAAGATTGGT
+
@@ABBBBBABBC::<CBB;;;6;@@>B@B
@CRC70:00282:00336
TAGTATCAGCCTCGCCATGACGAAGGTATTCC
+
AAB@@AECFCA?@@@@A<<<<11,/7//1;C@
@CRC70:00283:00318
TACTGAGCTACACAGC
+
4444444>>99991--
@CRC70:00283:00335
ATCAGACACGGACACAGCAGAACACAC
+
BBBB??>BCB=?ACCDBBCHC@CFBB@
@CRC70:00284:00344
AGCACTGTAGCTGTCACTAGATTACTTGT
+
9994449:94444444444:442444244
@CRC70:00287:00304
TACTGAGCTACACACACAGAAAGATTGGT
+
BABABBCBAABBBCCCCBAAA=??B?B?B
@CRC70:00287:00325
TACTGAGCTACACACCCACAGAAAGATTGGT
+
==BDAAAB;8999999-9=?49;04@F=B?@
@CRC70:00287:00333
TACTGAGCTACACACACAGAAAGATTGG
+
984@ABCBA==9:449999>A1999;>4
@CRC70:00289:00319
TGATACGTCTCCTTCCTTAGTTACTTCA
+
BBA???BBCCE@C@C@D@CCC@BBBACB
@CRC70:00289:00342
CGTGTCTCTAGGCACCAGGATTTGTGTAG
+
994444:44442//1,/75666+//4444
@CRC70:00290:00305
TACTGAGCTACACACACAGAAAGATTGGTGC
+
AABBBCCA@BBBB;:<BA@AC<@@B>B>ABB
@CRC70:00290:00338
TACTGAGCTACACACACAGAAAGATTGGT
+
<;<BABAB@?=@>?994A>>@<@@B=A=?
@CRC70:00291:00336
TACTGAGCTACACACACAGAAAGATTGGT
+
;<@@CCBBBC@>88///111;8:994843
@CRC70:00292:00321
TACTGAGCTACACACACAGAAAGATTGGT
+
???ABBB@??BDCC::<B@@@>ABC@C?B
@CRC70:00292:00329
TACTGAGCTACACACACAGAAAGATTGGT
+
@@ABBBCBBBBDCC::<A@@@=BBC@C@B
@CRC70:00293:00312
TACTGAGCTACACACAACAGAAAGATTGGT
+
?@@CBBCBCBBBBBBCCBB@@><@@@>B>A
@CRC70:00293:00322
TACTGAGCTACACACACAGAAAGATTGGT
+
BBBCBBBBBBBDCB::=BBBC@BBBBC?B
@CRC70:00294:00302
TACTGAGCTACACACACAGAAAGATTGGT
+
AABBBCCBAABB;;111@>???DDC@CBB
@CRC70:00295:00301
ATCAGACACGGACACAGCAAGAACACAC
+
B;;99901//,/78/////,/8,////4
@CRC70:00296:00335
TACTGAGCTACACACACAGAAAGAT
+
?BD<<<BD<9;9A999/1///+//,
@CRC70:00297:00313
TACTGAGCTACACACACAGAAAGATTGGT
+
?@ABC@A;::>>999944;;;:==@4923
@CRC70:00298:00312
TACTGAGCTACACACACAGAAAGATTGG
+
:<BBCCC?@?>>=9;;A@>>B0999596
@CRC70:00299:00314
TGATACGTCTCCTTCCTTAGTTACTTCA
+
BBB>?BBBBBD@D@D@C@BCC@BBB@CE
@CRC70:00250:00396
TACTGAGCTACACACACAGAAAGATTGGT
+
A@ABBBCCCD;;=C@>@D999199959>A
@CRC70:00251:00378
TCTCTATGCGCTCCACATGTCTAAGGT
+
BBDC@AAC>>B>;111DBBACGA?BCA
@CRC70:00252:00362
TACTGAGCTACAACACACAGAAAGATTGGT
+
BBACABBA@@99599994@484044444<9
@CRC70:00252:00367
TACTGAGCTACACACACAGAAAGATTGGT
+
@@AABBCCBB99=CAF@D<9919994;@C
@CRC70:00252:00383
TACTGAGCTACAACACACAGAAAGATTGGT
+
BBBBBGCB@@99599>?9@444-4442377
@CRC70:00252:00396
TACTGAGCTACACACACAGAAAGATTGGT
+
AABBBBB>>=111=<<@@;9918994;@B
@CRC70:00253:00376
TACTGAGCTACACACACAGAAAGATTGGTG
+
B???BBCBBBB::=BC@B;990;>><@?BB
@CRC70:00255:00370
TACTGAGCTACACACACAGAAAGATTGGT
+
AA?BBBBCBBB::<CCBD<;;7;>><@?B
@CRC70:00259:00397
TACTGAGCTACACACACAGAAAGATTGGTGC
+
BABCBBCBBBBDD?=>BC999199959>A??
@CRC70:00260:00397
TACTGAGCTACACACACAGAAAGATTGGT
+
;;9AAA@CBBBCC<;;@=111,11/549:
@CRC70:00262:00390
TACTGAGCTACACACACAGTTGGTGC
+
<@@BACCGAAADBB?::99=889?93
@CRC70:00264:00391
TACTGAGCTACACACACAGAAAGATTGGT
+
C:<<CCCCCBBBBCCCCCBBH@BBB?B@C
@CRC70:00265:00362
TACTGAGCTACACACACAGAAAGATTGGT
+
B???BBBBABBBBBDD@A944-9==;??C
@CRC70:00265:00365
TACTGAGCTACACACACAGAAAGATTGGT
+
BABBBBCBCBBBBBCCEC<;;7;>>=@@C
@CRC70:00265:00389
TACTGAGCTACACACACAGAAAGATTGGTG
+
<;@>>9;<98@<:11/66668+44424733
@CRC70:00266:00353
TACTGAGCTACACACACAGAAAGATTGGT
+
B???BBCA>@BBBBCCCB;94-9>==@@C
@CRC70:00266:00368
TACTGAGCTACACACACAGAAAGATTGGT
+
:9<BBAAB@=@AA@@9:?88;74>@=@=?
@CRC70:00267:00356
TACTGAGCTACACACACAGAAAGATTGGT
+
@@ABBBDB@@@AA?::99444-4889;>A
@CRC70:00267:00391
TACTGAGCTACACACACAGAAAGATTGGT
+
@???BBBBBBBBBBCCAA444-9>>>B@C
@CRC70:00268:00380
TACTGAGCTACACACACAGAAAGATTGGT
+
???BBBCBBBBBBBECCB;;96;@@<B@C
@CRC70:00269:00372
TACTGAGCTACACACACAGAAAGATTGGT
+
AAABBBCCA@@BB?==9;49969=?@B@A
@CRC70:00270:00375
TACTGAGCTACACACACAGAAAGATTGGT
+
@@AABBBBBBBBAABB@B98809994;@C
@CRC70:00270:00379
TACTGAGCTACACACACAGAAAGATTGGT
+
@???BBBBBBBD@@@ABB@=><@BB@C@B
@CRC70:00271:00350
TACTGAGCTACACACACAGAAAGATTGGT
+
BBBBBBCBBBCCECCCCFBDB>BBB?B@A
@CRC70:00271:00374
TACTGAGCTACACACACAGAAAGATTGGT
+
AABBBBCCBABB:<=BAC9<<9;CA>B@D
@CRC70:00271:00383
TACTGAGCTACACACACAGAAAGATTGGT
+
B???BBCBBBBBAAA@@;844-9>>;>?B
@CRC70:00272:00391
TACTGAGCTACACACACAGAAAGATTGGT
+
B@A@CCCDBBBBBCBA@D99919@@>A@D
@CRC70:00273:00358
TACTGAGCTACACACACAGAAAGATTGGTG
+
A@B@@@@@>=>>>44444444-44423133
@CRC70:00274:00356
TACTGAGCTACACACACAGAAAGATTGGT
+
A>>>AAA@BBBC::<DAB888-9>>;@@B
@CRC70:00275:00363
TACAGCTACACACACAGAAAGATTGGTGC
+
BBB@BBCCBCBCB@99973,8>>=A@CBD
@CRC70:00278:00391
TACTGAGCTACACACACAGAAAGATTGGT
+
B???BBCBBBBB?@ACBB;;96;@@>B@C
@CRC70:00279:00377
TACTGAGCTACACACACAGAAAGATTGGT
+
@?ABBBBCBA?<---,,228888=;6969
@CRC70:00280:00366
TATTGAGCTACACACACAGAAAGATTGGT
+
BBB<??BBBBBBBBCB@A9996;==<B@B
@CRC70:00281:00388
TACTGAGCTACACACACAGAAAGATTGGT
+
B???BBBBAABBCCBD@B99809>>=A@C
@CRC70:00282:00351
ACGCTCGACATGCCCAGGTACAGGAG
+
AAABCBBBCBB=@@:9;7;BBCC@CB
@CRC70:00284:00368
TACTGAGCTACACACACAGAAAGATTGGT
+
B???BBCBBBBBBBBA@B98809>>=@DD
@CRC70:00284:00375
TACTGAGCTACACACACAGAAAGATTGGT
+
AABBBBCBBBABBBBB@@99909AA?B@C
@CRC70:00284:00395
TACTGAGCTACACACACAGAAAGATTGGT
+
@???BBCBBBBBBBCCBB99469>><A@C
@CRC70:00286:00358
TACTGAGCTACACACACAGAAAGATTGGT
+
B??ABBCBABCCBC@AAC@@@>@@C@CAB
@CRC70:00286:00366
TACTGAGCTACACACACAGAAAGATTGGT
+
?>>ABBCBBBBBBBCDCB;996;??>B@C
@CRC70:00286:00370
TACTGAGCTACACACACAGAAAGATTGGT
+
??ACCCCD@?ACBBAB@@@@@<>AA>B@B
@CRC70:00287:00352
TACTGAGCTACACACAACAGAAAGATTGGT
+
<<=DCA@A?>><11//568/44-4889>AA
@CRC70:00289:00377
TACTGAGCTACACACACAGAAAGATTGGT
+
B@AABBCBBBBBBDDDCCBBB>@@B@B@B
@CRC70:00289:00393
TACTGAGCTACACACACAGAAAGAATTAGGT
+
<<;HAAAC;9994994499685,*)*)**)*
@CRC70:00289:00399
TACTGAGCTACACACACAGAAAGAATGGT
+
@@ABBBBC@?@@@A;99@99919969@@C
@CRC70:00292:00362
TACTGAGCTACACACACAGAAAGATTGGT
+
???BBBCBAACBBB@?@B;;;7;@@?C@C
@CRC70:00292:00391
TACTGAGCTACACACACAGAAAGATTGGT
+
@???BBCBAABBBB@=?A98809>>;?@C
@CRC70:00293:00367
TACTGAGCTACACACACAGAAAGATTGGT
+
???BBBCBBBCC?A;:9@99909>>;AAD
@CRC70:00295:00391
TACTGAGCTACACACACAGAAAGATTGGT
+
B???BBBBBBCBBB;:9D98809>>;@@C
@CRC70:00297:00375
TACTGAGCTACACACACAGAAAGATTGGT
+
AABBBBCBBBBB@AA@>D99909??>BBC
@CRC70:00298:00353
TACTGAGCTACACACACAGAAAGATTGGT
+
@@ABBBCBBBBBBBBBAB;;97;@@=@@D
@CRC70:00250:00405
TACTGAGCTACACACACAGAAAGATTGGT
+
B@?ABBCDBB::<DCCCC@@@<ABC@B@@
@CRC70:00251:00415
TACTGAGCTACACACACAGAAAGATTGGT
+
AABBBBCA@@;;<<B@@BAAA>ADC>B?A
@CRC70:00254:00417
TACTGAGCTACACACACAGAAAGATTGGT
+
@@AAABCCB<<=B<;:EAA@C=41/,.,0
@CRC70:00257:00417
TACTGAGCTACACACACAGAAAGATTGGT
+
B???BBBB?BBBBBBDBB9998;@@?C@C
@CRC70:00258:00430
TACTGAGCTACACACACAGAAAGATTGGT
+
B@ABBBBBBBBB??ACCC;;;8;@@>B@C
@CRC70:00261:00401
TACTGAGCTACACACACAGAAAGATTGGT
+
?>>ABBBAAABB@BCDCC;;;6;@@>B@C
@CRC70:00261:00435
TACTGAGCTACACACACAGAAAGATTGGT
+
BBBBBBCCCCCDCB<:<B@@@<ABB?BFC
@CRC70:00263:00401
TACTGAGCTACACACACAGAAAGATTGGT
+
DBCBBBCBBBBDBB;:4:444-4887=@A
@CRC70:00264:00411
TACTGAGCTACACACACAGAAAGATTGGT
+
AA?BBBCBBBBD::<@@D99909>>;B@C
@CRC70:00268:00431
TACTGAGCTACACACACAGAAAGATTGGT
+
A@ABBBBBBBBBBBBAAB;;46;@@>A@C
@CRC70:00269:00416
TACTGAGCTACACACACAGAAAGATTGGTG
+
BA??BBCBBBBBBBCCBB9996:B?>B@CC
@CRC70:00269:00417
TACTGAGCTACACACACAGAAAGATTGGT
+
???ABBCB@@BBCC@AABBBA=BBB@B@C
@CRC70:00272:00447
TACTGAGCTACACACACAGAAAGATTGGT
+
AAABBDCDBBBBCDBA@D99909>><CEE
@CRC70:00273:00408
TACTGAGCTACACACACAGAAAGATTGGT
+
BBBCCCC@@@BCB@ADDBBCL?BAA>>;?
@CRC70:00274:00405
TACTGAGCTACACACACAGAAAGATTGGT
+
AAABBBCBBBBB@DAA@B99909>>>B@C
@CRC70:00277:00444
AGCACTGTAGCTGTCACTAGTTACTTGT
+
@ACDCDBAABBB;;113>AAA:=;A>BC
@CRC70:00279:00447
TACTGAGCTACACACACAGAAAGATTGGT
+
@AABBBCBBBBC;:<A@B9;;7;AA>BAC
@CRC70:00280:00402
TACTGAGCTACACACACAGAAAGATTGGT
+
@?=?BBBBBBBBAABCCB9996;==>B@C
@CRC70:00280:00427
ATATCGCGAGGTATGGAAGACTCATATAG
+
BB<;9@>99959944242498;4333336
@CRC70:00283:00447
AGCACTGTAGTTGTCACTAGTTACTTGT
+
BBBBDCCBABCCCCBCEDGBB@CDC>AA
@CRC70:00284:00423
TACTGAGTACACACACAGAAAGATTGGTGC
+
B?A?BBBCBBBBBB?@;844-9>>;?@CCC
@CRC70:00288:00406
TACTGAGCTACACACACAGAAAGATTGGT
+
B?@BBCCB949111///8/44-4449>?A
@CRC70:00289:00436
TACTGAGCTACACACACAGAAAGATTGGT
+
C?ABBBBCB???99994@8998;AB@D@C
@CRC70:00290:00413
TACTGAGCTACACACACAGAAAGATTGGT
+
B???BBCBBBCCCBBBBB;996;@=?B@C
@CRC70:00296:00438
TACTGAGCTACACACACAGAAAGATTGGT
+
@@ACEDCCBB??@?;99D99919995;@D
@CRC70:00297:00421
TACTGAGCTACACAACATCGAGAAGATT
+
@???BDCB949991,,,,,,,,,*,,/,
@CRC70:00298:00413
TACTGAGCTACACACACAGAAAGATTGGT
+
B???BBCBBBBB??ABCC;;;7;@@?B@C
@CRC70:00299:00414
TAGTATCAGCCTCGCCATGACGAAGGTATTCC
+
A@CBABCBBBCBABC89;9AB9954=@998<>
@CRC70:00252:00483
TACTGAGCTACACACACAGAAAGATTGGT
+
BAA?BBCBBBAAADCBBB;;96;@B?B@C
@CRC70:00253:00452
ACGAGTGCGTTCCCCATGTCGTAGGTACTC
+
BBABCB@?AC?BBC9CBBBBBAAA<;<9@@
@CRC70:00253:00468
TACTGAGCTACACACACAGAAAGATTGGT
+
@999B<;4=@@9<;<<BDCCDBDEC@C=@
@CRC70:00255:00468
TACTGAGCTACACACACAGAAAGATTGGT
+
@=AA@CDA@@>>>99<9;9CC?BBB?B?B
@CRC70:00255:00472
TACTGAGCTACACACACAGAAAGATTGGT
+
AAABBBCCBCCCCBBABB;9809>>=@@C
@CRC70:00255:00473
TACTGAGCTACACACACAGAAAGATTGGT
+
<9>CCFDCBBCCBACC<<<CCACCC?B?B
@CRC70:00255:00479
TACTGAGCTACACACACAGAAAGATTGGT
+
B???BBBB@@AAA@BDCC9998;===B@C
@CRC70:00255:00499
TACTGAGCTACACACACAGAAAGATTGGT
+
?>>>ABBAA?BBBBBCDC9999;BB@B@C
@CRC70:00257:00499
CGTGTCTCTAGCACAGGTTTTTGATAGA
+
4444444/6///26//,////*/6//4>
@CRC70:00258:00453
TACTGAGCTACACACACAGAAAGATTGGT
+
;:<BCCCGBBCDCCBBBBAAA<999=?=?
@CRC70:00259:00457
TACTGAGCTACACACACAGAAAGATTGGT
+
BBBBBBCBBBBBBBCCBC@@@:@@@>B@C
@CRC70:00260:00490
TACTGAGCTACACACACAGAAAGATTGGTG
+
BBABBBCCBBBBAABA<;<LGCCCC;;6:;
@CRC70:00260:00494
TACTGAGCTACACACACAGAAAGATTGGT
+
BA?BBBBB@BBBBABCDC@>><@BB>B@D
@CRC70:00262:00458
TACTGAGCTACACACACAGAAAGATTGGT
+
BBBCCCCCCAAABCAA@A=>>:=>>;@@B
@CRC70:00262:00473
ATATCGCGAGGGTATGGAAGACTCTATAG
+
BBBBCB@>?==:=;BA=A?ACCCC:::?:
@CRC70:00263:00463
TACTGAGCTACACACACAGAAAGATTGGT
+
BBBBBBBBBBBBBBCCCC;;;7;@@=@@C
@CRC70:00264:00452
TACTGAGCTACACACACAGAAAGATTGGT
+
B??=@ABAAA@BBBCC@A944-9==;>>A
@CRC70:00264:00475
TACTGAGCTACACACACAGAAAGATTGGT
+
B???BBCBBBBBBBCCBB;946;??<@@C
@CRC70:00270:00458
TACTGAGCTACACACACAGAAAGATTGGT
+
B@AABBCBBBBBBBDCBC@@@<@BB?BDC
@CRC70:00270:00499
CGTGTCTCTAGCACAGGATTTGATGTAG
+
<;<;;9?:;11/88//,///+///6///
@CRC70:00273:00476
TACTGAGCTACACACACAGAAAGATTGGT
+
AA?ABBCBABDCBCAC@B<;;9<BC@C@C
@CRC70:00275:00451
TACTGAGCTACACAACACAGAAAGATTGGT
+
<<=CCBAB>>9111,1//6/44-4889=@B
@CRC70:00275:00460
TACTGAGCTACACACACAGAAAGATTGGT
+
B@??BBCBBBBB::<BBCBBB?BCC@C@B
@CRC70:00275:00482
TACTGAGCTACACACACAGAAAGATTGGT
+
B???BBBBBBBB>?@DEB;998:@@?B@C
@CRC70:00277:00484
TACTGAGCTACACACACAGAAAGATTGGT
+
B?=?BBCBBBBB?@ADCA;996;@@?B@C
@CRC70:00278:00477
TACTGAGCTACACACACAGAAAGATTGGT
+
BAB?BBBCCB??;;<>@B99919>>>C@C
@CRC70:00285:00457
TACTGAGCTACACACACAGAAAGATTGGT
+
BAABBBCBCBAABBAACBBBB<@CF?BBB
@CRC70:00286:00497
TACTGAGCTACACACACAGAAAGATTGGT
+
BA??BBCBBBBBBBCCCC@@=<@BB>A@C
@CRC70:00290:00497
TACTGAGCTACACACACAGAAAGATTGGT
+
BBBBBBCCCBBBBB;<9D99989@@>B?B
@CRC70:00293:00490
TACTGAGCTACACACACAGAAAGATTGGT
+
B?==@@BBBBBBAA::;B;;87;@@>ACG
@CRC70:00294:00490
AGCACTGTAGCTGTCACTAGTTACTTGT
+
@ACCDCBC?AACCCCBBCCDN?BBB?BC
@CRC70:00298:00464
TACTGAGCTACACACACAGAAAGATTGGT
+
@@@CBDCC@@99;;999B99919@@?CBC
@CRC70:00250:00535
TACTGAGCTACACACACAGAAAGATTGGT
+
B???BBCBBB::<CCBBB;;;7;A>>A@C
@CRC70:00251:00545
TACTGAGCTACAACACACAGAAAGATTG
+
99999844?@9959999@@BAE>A>>-1
@CRC70:00252:00528
TACTGAGCTACACACACAGAAAGATTGGT
+
B?=?BBCB@@BBABCCCC9998;=?>B@C
@CRC70:00254:00538
TACTGAGCTACACACACAGAAAGATTGGTGC
+
B==?BBCBBBBBBBED@A994-9>><@@AA?
@CRC70:00257:00509
TACTGAGCTACACACACAGAAAGATTGGT
+
BBBBBCCBAABBBD?=>@99979AA@C@C
@CRC70:00258:00527
TACTGAGCTACCACACACAGAAAGATTGGT
+
B??ABBBBCBB@BBEDECC;;;7;@@=@BD
@CRC70:00258:00534
ACGAGTGCGTTCCCCATGTCGTAGGTACTC
+
@@B@AABBBB=>:=5=212>@?9927944;
@CRC70:00259:00515
TACTGAGCTACACACACAGAAAGATTGGT
+
BBBBBBCBABBBBBBA@@99809>><BAD
@CRC70:00260:00502
TACTGAGCTACACACACAGAAAGATTGGT
+
@?@CCDCDBB??@BA?@A99909@@>BBC
@CRC70:00260:00505
TACTGAGCTACACACACAGAAAGATTGGTGC
+
BBCBBCCCCBBBCBBEHCCCC@CCC@B?BCB
@CRC70:00264:00520
TACTGAGCTACACACACAGAAAGATTGGT
+
B???BBBBABBBBBCCCA994-8==<@@C
@CRC70:00265:00526
TACTGAGCTACACACACAGAAAGAATTGGT
+
<:<CBBBCA@;<<A999<111-/1,/5434
@CRC70:00266:00510
TACTGAGCTACACACACAGAAAGATTGGT
+
BA?BBBCBBBBBBBCCCB;996;?=<@AC
@CRC70:00269:00526
TACTGAGCTACACACACAGAAAGATTGGT
+
BBBBBBCBBB@AABBB@B99909??<@@D
@CRC70:00271:00510
TACTGAGCTACACACACAGAAAGATTGGT
+
AA?BBBCBAACBBCCCBD;;;;<BCBC@B
@CRC70:00275:00504
TACTGAGCTACACACACAGAAAGATTG
+
??@<;;AC;:;?99944////+/,,*,
@CRC70:00276:00525
TACTGAGCTACACACACAGAAAGATTGGTG
+
???ABBCBBBAB::;@@D99909@@>B@CC
@CRC70:00276:00543
TACTGAGCTACACACACAGAAAGATTGGT
+
?===BBCBBBBB::<C@@@A@<@BB@B@C
@CRC70:00278:00518
TACTGAGCTACACACACAGAAAGATTGGT
+
@?@BCBDC??>>;;9@@C99919@@@E@C
@CRC70:00278:00546
TACTGAGCTACACAACACAGAAAGAATTGT
+
;9<A@@BC:949492;BB>==>61-*,*,,
@CRC70:00279:00541
TCTCTATGCGCTCCACATGTCTAAGGT
+
BBBE@AAEECGCC@D::;AABCC=AAA
@CRC70:00281:00502
TCTCTATGCGCTCCACATGTCTAAGGT
+
BBCD@A@CBCCBC?DBDABBDCB@CDA
@CRC70:00281:00538
ATATCGCGAGGGTATGGAAGACTCTATAGA
+
@BBBBBAA@??<===@=@=@@@@AA@@>>0
@CRC70:00281:00542
TACTGAGCTACACACACAGAAAGATTGGT
+
B?=?BBCBBBBBBBCDBB9998:BB@B@B
@CRC70:00282:00509
TACTGAGCTACACACACAGAAAGATTGGT
+
B@AABBCBBBBBBBBBAB<;97;@@=@GC
@CRC70:00288:00538
TATTGAGCTACACACACAGAAAGATTGGT
+
BBB?BACBBBBBABDCBC>>=<@=?>B@C
@CRC70:00289:00531
TACTGAGCTACACACACAGAAAGATTGGT
+
BAAABBCBCBCCBBAAACCCC>BCC@C@B
@CRC70:00290:00532
TACTGAGTACACACACAGAAAGATTGGTGC
+
B???BDDDBBDBBA:@;98809>><<?B;<
@CRC70:00291:00511
CGTGTCTCTAGGCACAGGATTTGATGTAG
+
44444444994246///,/885/111869
@CRC70:00294:00540
TACTGAGCTACACACACAGAAAGATTGGT
+
AA?BBBCBBBBBAA;:9D9997;AA?BFB
@CRC70:00297:00500
TACTGAGCTACACACACAGAAAGATTGGT
+
AA?ABBCBBB??AB<;9B<<<:<CD@C@C
@CRC70:00297:00505
TACTGAGCTACACACACAGAAAGATTGGT
+
B?=?BBCBBBBBCDAAAHBBB=B@@=@@C
@CRC70:00298:00509
TACTGAGCTACACACACAGAAAGATTGGTG
+
B@??BBCBBBBB@@ABAB;;909>>=@@CA
@CRC70:00251:00563
TACTGAGCTACACACACAGAAAGATTGGT
+
B??=BBCCBB???BDDBA;;4-9>>;@>A
@CRC70:00251:00565
TACTGAGCTACACACACAGAAAGATTGGT
+
@@@BCJCB@?;;<BAA@B99<8;@@@C@C
@CRC70:00252:00550
TACTGAGCTACACACACAGAAAGATTGGT
+
BBCBBDCBCB::;?AACCCCC>BBB@B@B
@CRC70:00252:00582
TACTGAGCTACACACACAGAAAGATTGGT
+
B?=?BBCBBB???BCCCB;998;BB>B@C
@CRC70:00256:00565
TACTGAGCTACACACACAGAAAGATTGGTG
+
BBAABBCCCCBAABCCCC;;;6;@@=ABDB
@CRC70:00257:00587
TACTGAGCTACACACACAGAAAGATTGGT
+
A@ABBBDBAABBBBA?;;<@@<@BB?BDC
@CRC70:00257:00593
TACTGAGCTACACACACAGAAAGATTGGT
+
ABBBCCCCCBCBC@AABC;;;79@>>B@C
@CRC70:00258:00595
TACTGAGCTACACACACAGAAAGATTGGT
+
B???BBCBBBBBBBCBBB;9469>>=@@C
@CRC70:00259:00557
TACACACACACAGAAAGATTGGTGCT
+
CCCBBBBFCECCBBC>@@A?B?AA>@
@CRC70:00260:00573
TACTGAGCTACACACACAGAAAGATTGGT
+
B???BBBB@@BBBBBDCDA??>@BB@B@C
@CRC70:00261:00556
TACTGAGCTACACACACAGAAAGATTGGT
+
BBBCEDCE@@<<<BA@@>99919>>>BCC
@CRC70:00261:00561
TACTGAGCTACACACACAGAAAGAATTGGT
+
:;<CBCDC;;;<99999?498149289?27
@CRC70:00261:00580
TACTGAGCTAACAGAAAGATTGGTGC
+
BBBBCCBBBB>B@AAD<@AB@B@CCA
@CRC70:00263:00565
TACTGAGCTACACACACAGAAAGATTGGT
+
BABABDCBAA@BBBAB?@99919>><@BE
@CRC70:00263:00593
TACTGAGCTACACACACAGAAAGATTGGT
+
??ABBBBEBB@AACAA@@9991999>B?B
@CRC70:00265:00550
TACTGAGCTACACACACAGAAAGATTGGT
+
BBAABBDDBBBBBABDCCBBA<@;;8;@C
@CRC70:00265:00566
ATATCGCGAGGGTATGGAAGACTCTATAG
+
CABBABCBBBB>B?@B7;7<@@>@88100
@CRC70:00265:00586
TACTGAGCTACACACACAGAAAGATTGGT
+
@?BCCCCCBBBBA:<>DCCCC>BBC<?;8
@CRC70:00267:00582
TACTGAGCTACACACACAGAAAGATTGGT
+
:<<@@BAAA;<;9@@@A???A=:882313
@CRC70:00267:00596
AGCACTGTAGCTGTCACTAGATTACTTGTG
+
9=9444::944844488444//,///,///
@CRC70:00268:00558
TACTGAGCTACACACACAGAAAGATTGGT
+
B?=?BBCBBBBBABBBBB;;96;>><B@B
@CRC70:00269:00585
TACTGAGCTACACACACAGAAAGATTGGT
+
B???BBBB@BBBBBCDCC>>=<@===BAD
@CRC70:00269:00586
TACTGAGCTACACACACAGAAAGATTGGT
+
@@BBBBBAA;;<@<<<CCCCB@CCC;;7;
@CRC70:00271:00588
TACTGAGCTACACACACAGAAAGATTGGT
+
B??=BBBB??BBBBCC@B9996;@@<A@C
@CRC70:00273:00573
TACTGAGCTACACACACAGAAAGATTGGT
+
B@BBCCCCA@@@@A@A>A>@><>@?>B?C
@CRC70:00276:00588
AGTATCAGCCTGCCATGACGAAGGTATTCC
+
BBBBBB@A?@BBB99:BBA??=@@@@@?B=
@CRC70:00276:00592
TACTGAGCTACACACACAGAAAGATTGGT
+
BBB?@AECB>@=2111=>8CC>99:@C@B
@CRC70:00280:00587
TACTGAGCTACACACACAGAAAGATTGGT
+
??BBBBBC@>@@;;<A9<9@@<@CCAC@C
@CRC70:00284:00569
TACTGAGCTACACACACAGAAAGATTGGT
+
@@ABCCCC;9;@AACA>C99919>>>B?D
@CRC70:00288:00562
AGCACTGTAGCTTTCACTAGTTACTTGTG
+
ACCCCEDB?AA@A:@<=<ACD=><B?B?;
@CRC70:00289:00571
TACTGAGCTACACACACAGAAAGATTGGT
+
@@BACCCD?===;;99@A99<9;BB>B?C
@CRC70:00290:00573
TACTGAGCTACACACACAGAAAGATTGGT
+
BAAABBCBBB@@@BAA@C@@@<ABC@C@C
@CRC70:00293:00576
ACGCTCGACATGCCCAGGTACAGGAG
+
BBBBBDCCCCCCBB7;;9;@BBBCCH
@CRC70:00294:00568
AGCACTGTAGCTGTCACTAGTTACTTGTGTGC
+
;;BBBDCDBBCBBBBBBCCCD@DBB@BCDBCA
@CRC70:00294:00585
TACTGAGCTACACACACAGAAAGATTGGT
+
B@AACBCBBBBB>?;;=CCCC>BBC@C@B
@CRC70:00250:00607
TACTGAGCTACACACCAGAAAGATTGGTGC
+
::<CAAADBB<<=AAADDCC>@@@:<;<DC
@CRC70:00253:00645
TACTGAGCTACACACACAGAAAGATTGGT
+
B?==BBCBBBBBBBCCBC?>><@???B@C
@CRC70:00256:00612
ATATCGCGAGGGTATGGAAGACTCTATAG
+
BABB@>;94:909A@@=A?ACBDDA@@B?
@CRC70:00256:00630
TACTGAGCTACACACACAGAAAGATTGGT
+
BAAABBCBBABBBCDCBC@@@<@CC@C@C
@CRC70:00256:00632
TACTGAGCTACACACACAGAAAGATTGGT
+
BBBBBCCCB@AABCBCBBBCC@CDD@B?D
@CRC70:00257:00605
TACTGAGCTACACACACAGAAAGATTGGT
+
BBBBBBCBBBBBCCBGBBBBB>BCC@C@C
@CRC70:00257:00609
TGATACGTCTCCTTCCTTAGTTACTTCA
+
BBB???BCCCB@C@C@CACBB@BBBABB
@CRC70:00257:00635
TACTGAGCTACACACACAGAAAGATTGGT
+
BABBBBCBBBBBCDCBBB;;;8<CC@C@C
@CRC70:00258:00639
TACTGAGCTACACACACAGAAAGATTGGT
+
@?AACCCDBCCCCCCCCCBBB>BBB?B?B
@CRC70:00259:00603
TACTGAGCTACACACACAGAAAGATTGGT
+
BABBBBDBBBBABBBBAD;;;7;AA?C@C
@CRC70:00259:00611
TACTGAGCTACACACACAGAAAGATTGGT
+
@@ABBBBC@@;<<A@F@<111-111:<:=
@CRC70:00260:00618
TACTGAGCTACACACACAGAAAGATTGGT
+
AAABBBCBBBBBBBEDDB;996;@@?B@C
@CRC70:00262:00601
TACTGAGCTACACACACAGAAAGATTGGT
+
DBBBBDDBABCBCDCBCCBBA?BBB@B@C
@CRC70:00264:00610
TACTGAGCTACACACACAGAAAGATTGGT
+
99@CCCB@??@@ACCCBA@@@<@AA>@?@
@CRC70:00264:00622
TACTGAGCTACACACACAGAAAGATTGGT
+
A???BBBBBBB?BBFCBB;996;??<@@C
@CRC70:00267:00644
TACTGAGCTACACACACAGAAAGATTGGT
+
AAAABBCBCBBBCBCCCC@@@<@CB@C@C
@CRC70:00268:00628
TACTGAGCTACACACACAGAAAGATTGGT
+
BBBBBDCCBBBBCDCBCCBCC>CBB@C>A
@CRC70:00271:00647
TCTCTATGCGCTCCACATGTCATAAGGT
+
:;444444??>>=;>>9444////,/,/
@CRC70:00272:00601
TACTGAGCTACACACACAGAAAGATTGGT
+
BBBBBCCBBBAB@@A@>B9;;7;AA@C@C
@CRC70:00274:00629
TACTGAGCTACACACACAGAAAGATTGGT
+
AA??BBBBBBBB?@@CBC;;98;@@?B@C
@CRC70:00274:00639
TACTGAGCTACGACACACAGAAAGATTGGT
+
9;;988;9494//////66/44-44:7823
@CRC70:00279:00614
TACTGAGCTACACACACAGAAAGATTGGT
+
@@ABBBCBBCBB::<CCC@@@>ABC@C@C
@CRC70:00280:00626
TACTGAGCTTCACACACAGAAAGATTGGT
+
<:<CBAD;;69A999<9@=@@<@BB@BCB
@CRC70:00289:00614
TACTGAGCTACACACACAGAAAGATTGGT
+
BABABDDCBBBBCAABGCBBC=BAB?A>?
@CRC70:00291:00607
TACTGAGCTACACACACAGAAAGATTGGT
+
>?ACBBBDBA@=@=999?A@A<@AB>A>@
@CRC70:00292:00611
TACTGAGCTACACACACAGAAAGATTGGT
+
AABBBBCB@@BBEC@AADCDD=BBB@B@B
@CRC70:00292:00625
TACTGAGCTACACACACAGAAAGATTGGT
+
??FCBBBBBB@@>A9999?@@:>996858
@CRC70:00292:00635
TACTGAGCTACACACACAGAAAGATTGGT
+
BBBBBCCBBABBBB<;=ACCB=A@?<?;>
@CRC70:00298:00642
TACTGAGCTACACACACAGAAAGATTGGT
+
BBBBBBCC?@??@?@@?@99919>>=@IC
@CRC70:00299:00642
TACTGAGCTACACACACAGAAAGATTGGT
+
ABBBBCDBABBCCDBBBB@@@<@CB?B?B
@CRC70:00254:00669
TACTGAGCTACACACACAGAAAGAATGGT
+
CBCCDBCBCCB;;<@A>@ABBABBABB?B
@CRC70:00256:00684
TACTGAGCTACACACACAGAAAGATTGGT
+
@>ACBBBC@@@A>>@?91/::611/::88
@CRC70:00256:00698
TACTGAGCTACACACACAGAAAGATTGGT
+
@>@CBBABBB@@@A<<<=9AB:?AA9958
@CRC70:00256:00699
TACTGAGCTACACACACAGAAAGATTGGT
+
AABBBBCBBBAA@ABCBC;;;8;CA@C@B
@CRC70:00258:00669
TACTGAGCTACACACACAGAAAGATTGGT
+
A@BBBCCCBBCCCBBBAA@>@9>>?7;9;
@CRC70:00263:00657
TACTGAGCTACACACACAGAAAGATTGGT
+
BABBBBCAAABBBCCCCC@@@<@@@?BAC
@CRC70:00263:00680
AGCACTGTAGCTTTCACTAGTTACTTGT
+
@BCCCDDA?A@@@<ACCFHADABCC@GB
@CRC70:00263:00681
TACTGAGCTACACACACAGAAAGATTGGT
+
BB@BBBBBBBBBBBDBBC@@@<@BB?C@C
@CRC70:00264:00673
TACTGAGCTACACACACAGAAAGAT
+
488BBBBB@=@=A99999@?@<;90
@CRC70:00265:00667
TACTAGCTACACACACAGAAAGATTGGT
+
BBBCCCBBBDCD:=<A@A@D>@>B4858
@CRC70:00268:00658
TACTGAGCTACACACACAGAAAGATTGGT
+
BBBAAAA<;;@B@@ABBCCDD@CCC=A?@
@CRC70:00268:00677
TACTGAGCTACACACACAGAAAGATTGGT
+
AABBCCCBA>ABBA?ABCCCC=ABB@B>@
@CRC70:00269:00669
TACTGAGCTACACACACAGAAAGATTGGT
+
AA?BBBCBBBBB??ACBB;;;6;@@?B@C
@CRC70:00270:00685
TACTGAGCTACACACACGAGAAAGATTGGT
+
B?BBBCCDB::<A@@?111///+//82424
@CRC70:00273:00664
TACTGAGCTACACACACAGAAAGATTGGT
+
BBBBBBCBBBBBAABCBB@@@<@BC@C@B
@CRC70:00273:00697
TACTGAGCTACACACACAGAAAGATTGGT
+
@@ABCCCBBBBB@AAC@B9<<:;CC@C@C
@CRC70:00274:00662
TACTGAGCTACACACACAGAAAGATTGGT
+
B???BBCBBBBB??@CCB@>><@?@?C@C
@CRC70:00275:00674
TACTGAGCTACACACACAGAAAGATTGTT
+
??@CDDCBA@>?;;>CCA@AA>ACC@CC@
@CRC70:00276:00694
TACTGAGCTACACACACAGAAAGATTGGT
+
CBBABDCDB??=99<A@@AAA<AAA>A58
@CRC70:00276:00695
TACTGAGCTACACACACAGAAAGATTGGT
+
?==?BBCBBBCC::<FBBBCC>CCC?B?B
@CRC70:00281:00678
TACTGAGCTACACACACAGAAAGATTGGT
+
A@@BCCCCBBBCA?AAA=<<C<;9:6848
@CRC70:00282:00654
TACTGAGCTACACACACAGAAAGATTGGT
+
;:<DDDCCBBBB;;<A@<99B?9994823
@CRC70:00285:00669
TACTGAGCTACACACACAGAAAGATTGGT
+
??BCCCCBBBBC@AAA@B9990999>CAC
@CRC70:00285:00673
TACTGAGCTACACACACAGAAAGATTGGT
+
BABBBBCBBBBBBBFCBB;996;A?>B?B
@CRC70:00286:00688
TACTGAGCTACACACACAGAAAGATTGGT
+
@@BBB@A<;<@@ABB;9;=>@:>996958
@CRC70:00286:00698
TACTGAGCTACACACACAGAAAGATTGGT
+
B?=?BBBBBBBBAABDCC???<?AB@C@B
@CRC70:00290:00697
TACTGAGCTACACACACAGAAAGATTGGT
+
99<BCBBB@?@@@@@B?@99989>>>B?B
@CRC70:00292:00690
TGATACGTCTCCTTCCTTAGTTACTTCA
+
BBB@AACBBBB@B@B@B?>@@@@@@@AB
@CRC70:00293:00689
TACTGAGCTACACACACAGAAAGATTGGT
+
@@?BBBCBAABBCC::<C@@@>@BC@C@C
@CRC70:00294:00688
TACTGAGCTACACACAACAGAAAGAATTG
+
498>@@=?BB@@>?9969991>81-*,*,
@CRC70:00295:00652
TACTGAGCTACACACACAGAAAGATTGGT
+
BBBBBBCBBBBBBA<=<CBBB>BBG@C@A
@CRC70:00295:00676
TGATACGTCTCCTTCCTTAGTTACTTCA
+
ABBABBBBBBB@B@BBD@B@?@===@AB
@CRC70:00295:00686
TACTGAGCTACACACACAGAAAGATTGGT
+
@@>ABBCBBBBBBF::;B8886;@@>B@C
@CRC70:00295:00690
TACTGAGCTACACACACAGAAAGATTGGT
+
BAAACBCBBBCBBB<==CDCC?DCB?B@B
@CRC70:00295:00694
TACTGAGCTACACACACAGAAAGATTGGT
+
A@BACCCBBBBCCC;:9@9;87;AA@C@C
@CRC70:00296:00658
TACTGAGCTACACACACAGAAAGATTGGT
+
B==?BBBBBBBBAABAAB;996;@=>B@C
@CRC70:00296:00684
TACTGAGCTACACACACAGAAAGATTGGT
+
??@CBBCBBB@B@?;99B99919@@>BAB
@CRC70:00298:00665
TACTGAGCTACACACACAGAAAGATTGGT
+
BBBAABCBBBBB@@ACBB@BA<@@A>A?C
@CRC70:00298:00696
TACTGAGCTACACACACAGAAAGATTGGT
+
B===ABCBBBBBBBDCCB>>=<@??>B@C
@CRC70:00299:00651
TACTGAGCTACACACACAGAAAGATTGGT
+
BBBBDDDBBBBBBABBBBBBB=BBC?C@B
@CRC70:00253:00716
TACTGAGCTACACACACAGAAAGATTGGT
+
??@BBBCCBBB@@ACBAB<;;7;@?<@@C
@CRC70:00253:00743
TACTGAGCTACACACACAGAAAGATTGGT
+
BA??BBCCBBBBABBBAB;;;7;@@>B@C
@CRC70:00254:00705
TCTCTATGCGCTCCACATGTCTAAGGT
+
BBBBAAABBBDBB@CCEBBBBEA?BBA
@CRC70:00255:00714
TACTGAGCTACACACACAGAAAGATTGGT
+
A?@B@@@C;;9999999?4880493<@<A
@CRC70:00255:00719
TACTGAGCTACACACACAGAAAGATTGGT
+
B?@?BBCB@@BBECDDCBBCC@CFC?B?B
@CRC70:00257:00700
ATATCGCGAGGTATGAAGACTCATATAGA
+
BC;9899998,/////,//6643333111
@CRC70:00257:00706
TACTGAGCTACACACACAGAAAGATTGGT
+
A@ABDECAAABBAB@A>B@@@<@CC@C@C
@CRC70:00259:00728
TACTGAGCTACACACACAGAAAGATTGGT
+
A???BBCBBBBBCCCDBBBCC?CCC?B?>
@CRC70:00260:00720
TACTGAGCTACACACACAGAAAGATTGGT
+
@9=;CBC=9:@99>9449::>:>>=4823
@CRC70:00261:00705
TACTGAGCTACACACACAGAAAGATTGGT
+
<9<CBBBBBB@@AA@@A@99919@@>BAB
@CRC70:00262:00732
TACTGAGCTACACACACAGAAAGATTGGT
+
B@A?BBCBB@BBBCBCCBBCEACCD@C@B
@CRC70:00263:00711
TACTGAGCTACACACACAGAAAGATTGGT
+
BBBBDDCB??ABCCBBBCB@@<@AA?B@C
@CRC70:00263:00713
TACTGAGCTACACACACAGAAAGATTGGT
+
:9<ACCAB@@@@AA@A>A9999;AA@C@C
@CRC70:00263:00749
TACTGAGCTACACACACAGAAAGATTGGT
+
BBBBBBCBBBBBBBBABB;;98;A>?C@C
@CRC70:00264:00720
TACTGAGCTACACACACAGAAAGATTGGT
+
BABBBBCBBBBBBBCCCHBBB=BBB?B@E
@CRC70:00265:00734
TACTGAGCTACACACACAGAAAGATTGGT
+
@@ACBCCCBBBBBBBECB@?A<==97@<:
@CRC70:00265:00745
TACTGAGCTACACACACAGAAAGATTGGT
+
??@BBBDBBBBBCEBCBABBB=BBBBC?B
@CRC70:00266:00705
TACTGAGCTACACACACAGAAAGATTGGT
+
CBAACCDBBBBBCCEDCEBBA<@;;8<CD
@CRC70:00267:00711
TACTGAGCTACACA
+
888?@?B>=8;>44
@CRC70:00270:00732
TACTGAGCTACACACACAGAAAGATTGGT
+
?@@CBBCBBBBBCDBBAD;;;9<BB@C@C
@CRC70:00271:00742
TACTGAGCTACACACACAGAAAGATTGGT
+
AAABBBCBAABBBCCECCBBB=BBA?C@C
@CRC70:00272:00706
TACTGAGCTACACACACAGAAAGATTGGT
+
B@AABBCBBBBBAABCCC@@@<@BB?C@C
@CRC70:00272:00719
TACTGAGCTACACACACAGAAAGATTGGT
+
AA??BBCBBBBBBBCBAA;946;@@=A@C
@CRC70:00274:00705
TACTGAGCTACACACACAGAAAGATTGGT
+
??@BDBCD??@B@@@CBB9998;AA?BAC
@CRC70:00275:00749
TACTGAGCTACACACACAGAAAGATTGGT
+
@?@BCBCCBB??;:<AAB@@@<@BB?B@B
@CRC70:00277:00739
TACTGAGCTACACACACAGAAAGATTGGT
+
A@ACCCCBBABB9;=ACCCDC>BBC>B>@
@CRC70:00278:00713
CGTGTCTCTAGGCACAGGATTTTGTGTAG
+
AAAABBCDD@@@9:;CB?9;;;4;BCCCA
@CRC70:00279:00734
TACTGAGCTACACACACAGAAAGATTGGT
+
9;;ACCCHAAA?2218887@=9==>;>;7
@CRC70:00279:00739
TCTCTATGCGCTCCACATGTCTAAGGTACT
+
CGCC@AACBCCBC@DDA?BBBBC?C@@=@B
@CRC70:00281:00700
TACTGAGCTACACACACAGAAAGATTGGT
+
A??ABBCB?ABAABCDBC9996;A@>B@E
@CRC70:00281:00743
TACTGAGCTACACACACAGAAAGATTGGT
+
@@@CDBCC@@@ABC@@>@99909>><B@C
@CRC70:00285:00707
TACTGAGCTACACACACAGAAAGATTGGT
+
B???BBCBBBAAAACDCC9996;@@?B@C
@CRC70:00285:00708
TACTGAGCTACACACACAGAAAGATTGGT
+
BBBBBBEBBBBB?@AB@B99909>><@@D
@CRC70:00287:00706
TACTGAGCTACACACACAGAAAGATTGGT
+
BAAABBCBBBBBBBCEBB;996:A@>B@C
@CRC70:00287:00711
TACTGAGCTACACACACAGAAAGATTGGT
+
@???BBBBAABBBBCDBEBAA=BBB?B@C
@CRC70:00287:00719
TACTGAGCTACACACACAGAAAGATTGGT
+
AABBBBBBBBBBAAAA?A884-9>>;@BC
@CRC70:00287:00726
TACTGAGCTACACACACAGAAAGATTGGT
+
>4<<@@@B;99<999?9>44974@??B?B
@CRC70:00288:00728
TACTGAGCTACACACACAGAAAGATTGGT
+
A===ABBBABBBBBCCBB>>=<>??>B@C
@CRC70:00290:00734
TAGTATCAGCCTCGCCATGACGAAGGTATTCC
+
B?AAAAEECB@>=@@>@?>?@<954:494>@;
@CRC70:00292:00711
TACTGAGCTACACACACAGAAAGATTGGT
+
BBABBBCCCBCCCB<:=AABB>BEN@C@B
@CRC70:00293:00710
TCTCTATGCGCTCCACATGTCTAAGGT
+
CDEC::<CCCCCB@CAEBA@A?==A@@
@CRC70:00294:00743
TACTGAGCTACACACACAGAAAGATTGGT
+
@??ABBCBBBBCCC::<C@@@<@BB?C@C
@CRC70:00295:00715
TACTGAGCTACACACACAGAAAGATT
+
99<BEDCBBBBAB=;;<@>>@<;99=
@CRC70:00295:00729
TACTGAGCTACACACACAGAAAGATTGGT
+
??@BCCIBBB??@=;99A9991;BBBC@C
@CRC70:00295:00741
TACTGAGCTACACACACAGAAAGATTGGT
+
BBBBDDDD@@?BAA;;9B9997;A@?B@C
@CRC70:00297:00734
TACTGAGCTACACACACAGAAAGATTGGT
+
BBBCDBCDBB??@AAA>B9997;AA>BBC
@CRC70:00298:00704
TACTGAGCTACACACACAGAAAGATTGGT
+
@@?BBBBBBBBCABAAAB;;46;@@>B@C
@CRC70:00251:00759
TACTGAGCTACACACACAGAAAGATTGGT
+
???BBBCDBB99<BA@>B9<98;AA>B@C
@CRC70:00251:00774
TACTGAGCTACACACACAGAAAGATTGGT
+
B???BBCBBB::;BBBBB;;;8;@B@C@C
@CRC70:00252:00756
TACTGAGCTACACACACAGAAAGATTGGT
+
BAAABBCBBB@?ACAC@B@@@<ABB@C@C
@CRC70:00255:00782
TACTGAGCTACACACACAGAAAGA
+
<;<AA@@B@A?@A9<<;A@>@099
@CRC70:00257:00785
TACTGAGCTACACACACAG
+
BBBCCDCBBBBB<<=B@AA
@CRC70:00258:00768
TACTGAGCTACACACACAGAAAGATTGGT
+
BBBBBCCBAABBBBBDBECCB?BBBDB>@
@CRC70:00258:00790
TACTGAGCTACAC
+
894844;944444
@CRC70:00261:00768
TACTGAGCTACACACACAGAAAGATTGGT
+
A@ABCCC?>?CCCBBECDBBD?BBC>A>?
@CRC70:00261:00789
CGTGTCTCTAGGCACAGGA
+
CCBBBBBD<<<@@@>>><9
@CRC70:00262:00756
TACTGAGCTACACACACAG
+
BABBBBCB?ABBBBCDCC@
@CRC70:00265:00757
TACTGAGCTACACACACAGAAAGATTGGTGCTG
+
@9<<@@C<;<BBABCAA<99@:9982/,.665.
@CRC70:00265:00787
TACTGAGCTACACACAC
+
A@ACCBBB@@@A<<;A@
@CRC70:00265:00798
CGTGTCTCTAGG
+
BCCCCBBCBAA;
@CRC70:00266:00764
TACTGAGCTACACACACAGAAAGATTGGTGCTGC
+
444:::=???ACCAAA?==99588878;>>713.
@CRC70:00266:00771
TACTGAGCTACACACACAGAAAGATTGGTGCTG
+
99<CCCCCBBBABBBCAB9;;79>@>BABCDCC
@CRC70:00266:00792
TACTGAGCTACAC
+
A@@A@99944494
@CRC70:00266:00796
TACTGAGCTACAG
+
@@AAAAAA998>9
@CRC70:00268:00756
TGATACGTCTCCTTCCTT
+
BBB?AACABBC@C@C@D@
@CRC70:00270:00758
TACTGAGCTACACACACAG
+
A@ABBBCBABBDBBBA@D9
@CRC70:00270:00764
TACTGAGCTATACACACAGAAAGATTGGTGCTGC
+
@?@CBBCBBB??@?@@@A99909@@<B@B@>:::
@CRC70:00270:00772
TACTGAGCTACACACACAGAAAGATTGGT
+
A9<;<<GABBCCC@AAEDCDC9:9B@C?;
@CRC70:00270:00781
TACTGAGCTACACACACAGAAAGATTGGT
+
B???BBBBBBBBBBBCCDBBB?BCC@B@B
@CRC70:00270:00782
TACTGAGCTACACACACAGAAAGATTGGT
+
B@BBCBCBBBBBAAADCC@@?>@@B@C@B
@CRC70:00271:00772
TACTGAGCTACACACACAGAAAGATTGGTG
+
BBBBDDCA??@@@@<99@8998:@@@CGGC
@CRC70:00271:00789
TACTGAGCTACACA
+
444==@BBAA@>94
@CRC70:00273:00767
ACGAGTGCGTTCCCCATGTC
+
@DBBBBB;;;2444/9@999
@CRC70:00273:00770
TACTGAGCTACACACACAGAAAGATTGGTGCTGCG
+
;;<A@@@@9;9@999?=?8990998>B@B@??8-,
@CRC70:00274:00763
TACTGAGCTACACACAAA
+
B???BBBBAABCB?;;44
@CRC70:00275:00765
TACTGAGCTACACACACAGAAAGATTGGTGCTGC
+
@@CCCCC@@@@@;;<EAC<<<:<GC@CBGCC?<8
@CRC70:00277:00765
TACTGAGCTACACACACAGAAAGATTGGTGCTGCG
+
BBABDDCAAABB;;<CBB@B@<ABC@DBD<;7>:.
@CRC70:00277:00774
TACTGAGCTACACACACAGAAAGATTGGTG
+
BA?BBBCBBBBC::<CCC@@@>@CC@C@CB
@CRC70:00278:00758
TACTGAGCTACACACACAGAAAGATTGGTGCTGCG
+
AA?ACBCBBBBD::<CCC@@@>@CCBC@C@?=80.
@CRC70:00281:00774
TACTGAGCTACACACACAGAAAGATTGGTGCTG
+
AABCBDDBBBCCCABBBBBBB=@BB=A?ABA@;
@CRC70:00282:00760
TACTGAGCTACACACACAG
+
?==?BBCBBBBBBBDCBA9
@CRC70:00282:00788
TACTGAGCTACACACACAG
+
A===ABBBBBBBBBDCCB9
@CRC70:00284:00782
TACTGAGCTACACACACAGAAAGATTGGT
+
AABBBBCBBBBBBBCCDGCCC?BBB>B@B
@CRC70:00285:00781
TACTGAGCTACACACACAG
+
B==?BBCB@@BBBBCDCC9
@CRC70:00286:00776
TACTGAGCTACACACACAGAAAGATTGGTGCT
+
BB??BBCAA@BBBBBCBBCBB>CBB>B?@CCC
@CRC70:00287:00774
TACTGAGCTACACACACAG
+
B==?BBCBBBBBBBCC>B9
@CRC70:00287:00787
TACTGAGCTACACACACAGAAAGATTGGT
+
8998=>9<8:4;9BABABBCC<@995968
@CRC70:00288:00756
TACTGAGCTACACACACAG
+
?>>>AABB?BBBBBCC@A9
@CRC70:00288:00759
TACTGAGCTACACACACAGAAAGATTGGTGCTGCG
+
B??BBBCA?@BBBBCCBC@>><@=@>B@B??=>:.
@CRC70:00289:00791
TACTGAGCTACACACACAGAAAGATTGGT
+
@>@BBBB<<;@@@;<<;AABC>@@A=@=@
@CRC70:00290:00762
ATATCGCGAGGGTATGGAAGACTCTATAGAGGACT
+
B>?@?>?=99919>>?<A<@AABB78371..,***
@CRC70:00291:00789
TACTGAGCTACACACACAGAAAGATTGGTGC
+
@=ABABD<<;>?<111/86::9;@@5;8;@@
@CRC70:00291:00796
TACTGAGCTACACACACAG
+
?===ABCBBBBBBBAAA@8
@CRC70:00293:00760
TACTGAGCTACACACACAGAAAGATTGGTGCTGCG
+
AA?BBBCBAABCCC@?@B9886;>>>A@B?==?:.
@CRC70:00294:00761
TACTGAGCTACACACACAGAAAGATTGGTGCTGCG
+
@@AABBCB@@BBBC@A@B;;;6;@A>A>A?==80.
@CRC70:00294:00779
TACTGAGCTACACACAACAGAAAGATTGGTGCTGA
+
@@ACCBCA@@?@@@9969A9999;;:@>;;0.,,,
@CRC70:00294:00791
TACTGAGCTACACACACAGAAAGATTGGTG
+
@@AAAABA@@@B<>11/;:;;8;>?48488
@CRC70:00295:00773
TACTGAGCTACACACAACAGAAAGATTGGTGCTGCGAATCCA
+
BBABBBC9<;>><;11,1>:::;;??@B@?;8/0,,,*,,*,
@CRC70:00295:00775
ACGAGTGCGTTCCCCATGTCG
+
@@BBBBBBBB@CBB:C:;;BB
@CRC70:00296:00789
TACTGAGCTACACACACAGAAAGATTGGTGCT
+
@?ABCCCA@@BCBC<<<C>>@<@@>=A>ACBB
@CRC70:00297:00778
TACTGAGCTACACACACAGAAAGATTGGTGCTGCGAA
+
@@ABCCCBBB?AA@;99B9998;AB@CAC;701*(((
@CRC70:00297:00784
TACTGAGCTACACACACAGAAAGATTGGTG
+
?==?BBCBBBBBBBCCBB9996:=;:A@C@
@CRC70:00298:00757
TACTAAGCTACACACACAG
+
BBBBB@DBBBBBBCDB?A8
@CRC70:00299:00779
TACTGAGCTACACACACAG
+
B?=?BBCA>@BBBBCCCB?
@CRC70:00265:00828
TACTGAGCTACACA
+
AAABBBCBABBBEB
@CRC70:00271:00828
TACTGAGCTACACACA
+
BA??BBCA@@BBBBCC
@CRC70:00273:00828
ACGAGTGCGTTC
+
@97;@BBBCE@C
@CRC70:00287:00834
CGTGTCTCTAGGCACAGGA
+
BBBBCCBCAAA@CCCB@<9
@CRC70:00291:00833
AGCACTGTAGCTT
+
BCBCDCDA9?988
@CRC70:00291:00841
TACTGAGCTACACACACAG
+
@@ABCCC?@ACCCBCGCC@
@CRC70:00293:00845
TACTGAGCTACACA
+
AA?BBBCBAABCCC
@CRC70:00297:00845
TACTGAGCTACACACACA
+
BABBBBCBAABBBBAA@B
@CRC70:00289:00870
TACTGAGTACCAG
+
=991<1//,0000
@CRC70:00258:00948
TCTACTACCCCCC
+
44///////////
@CRC70:00264:00946
TACTACCCCCCCC
+
8////////////
@CRC70:00280:00948
TCACTAGGGGGG
+
,,****,22222
@CRC70:00285:00947
TCTACTAGGGGGGG
+
4866//////////
@CRC70:00301:00005
TACTGAGCTACACACACAGAAAGATTGGT
+
BAB?BBCCBC??@BAAAAAEDAGCC@C@D
@CRC70:00301:00034
AGCACTGTAGCTGTCACTAGTTACTTGT
+
;;DCCDCBBBCBBBBBAAACE@B??<??
@CRC70:00302:00005
TCTCTATGCGCTCCACATGTCTAAGGT
+
BBBBAAABBCCBB?BDCBBBCDC@CDA
@CRC70:00302:00039
TACTGAGCTACACACACAGAAAGATTGGT
+
B@@?BBCCAABBEDCBBB;996;B=>BAC
@CRC70:00304:00004
TACTGAGCTACACACACAGAAAGATTGGT
+
A===AABB@@BBBBCB?=9996;@=?B@C
@CRC70:00304:00016
TACTGAGCTACACACACAGAAAGATTGGT
+
@FB<<<CCC;;<A>>A?999904842423
@CRC70:00305:00042
TACTGAGCTACACACACAGAAAGATTGGT
+
B?==AAAAAAABAACBA@944-8==;@?B
@CRC70:00306:00033
TACTGAGCTACACACACAGAAAGATTGGT
+
@???BBCBBBBBCDCBBB;;;6;@@>B@C
@CRC70:00306:00049
AGCACTGTAGCTGTCACTAGTTACTTGT
+
BBBICCCBABCCCCCBBCCCCACBA:<;
@CRC70:00307:00009
TCTCTATGCGCTCCACATGTCTAAGGT
+
99CAACFCCCB@@599<11/8//,494
@CRC70:00308:00004
TACTGAGCTACACACACAGAAAGATTGGT
+
4444;49<A>>>9944==@@@;?//,1,.
@CRC70:00310:00004
TACTGAGCTACACACACAGAAG
+
=;;;9<@@<;;@A911////,/
@CRC70:00312:00023
TACTGAGCTACACACACAGAAAGATTGGT
+
@>>>BBCBABBBBBCB?=;;96;CB@C@C
@CRC70:00313:00004
TACTGAGCTACACACACAGAAAGATTGGT
+
B9<<BBCBBB@@>?999<9===>@@@C@B
@CRC70:00314:00004
TACTGAGCTACACACACAGAAAGATTGGT
+
B@@@BCCCBBBBBECCCCCHE@DBB???B
@CRC70:00316:00006
TACTGAGCTACACACACAGAAAGATTGGT
+
B>?>BBDBCC@@@@<99A88804>9<B@B
@CRC70:00316:00026
TACTGAGCTACACACACAGAAAGATTGGT
+
B???BBCBBBBBEBAA?@;8809994;AC
@CRC70:00317:00009
TATGAGCTACACACACAGAAAGATTGGT
+
BBBABBCCBBBBBBAAC;;;7;@@=A@D
@CRC70:00319:00044
TACTGAGCTACACACACAGAAAGATTGGT
+
@@AACCCCBBBB@AAA>B99989@?>BAC
@CRC70:00320:00004
TATTGAGCTACGAC
+
4442449444444:
@CRC70:00320:00010
TACTGAGCTACACACACAGAAAGATTGGT
+
B???BBCBBBBBBCAAAC@@@<@@@=ADD
@CRC70:00322:00030
TCTCTATGCGCTCCACATGTCTAAGGT
+
CDBAAAACBBCBB>CDCA==?AB?BBA
@CRC70:00323:00030
TACTGAGCTACACACACAGAAAGATTGGT
+
B@??BBBBAABBBBBDBC?>=<@===B@C
@CRC70:00323:00036
TACTGAGCTACACACACAGAAAGATTGGT
+
C@@@CCCCBBCCCDEDBCBBBABCCBC@B
@CRC70:00326:00004
TACTGAGCTACACACACAGAAAGATTGGT
+
B@AABBC?@@ABBBBBBCCCD@CCB@C@C
@CRC70:00326:00030
TACTGAGCTACACACACAGAAAGATTGGT
+
B???BBCBBBAAAABDCFA@?>ABB?B@C
@CRC70:00326:00043
TACTGAGCTACACACACAGAAAGATTGGT
+
AA?BBBCBBBBBBBAGBB;996;??=@BC
@CRC70:00327:00023
TACTGAGCTACACACACAGAAAGATTGGT
+
B@??BBCBBBBBBCBCBC@@@<@BB?B@C
@CRC70:00328:00045
TACTGAGCTACACACACAGAAAGATTGGT
+
BA??BBBBBBBBBBCCBB>==:@@?>B@C
@CRC70:00330:00005
TACTGAGCTACACACACAGAAAGATTGGT
+
B?A?BBCDBB>>;;999@99919>>;=<9
@CRC70:00330:00049
TACTGAGCTACACACACAGAAAGATTGGT
+
B???BBCBBBBBAACCCB>>=:@?=;@@C
@CRC70:00331:00007
TACTGAGCTACACACACAGAAAGATTGGT
+
B???BBCCBBCBDCBBAA@@@<@@@=ADC
@CRC70:00331:00019
TACTGAGCTACACACACAGAAAGATTGGT
+
A>@>BBCCAABBDC@AACCCB?BCCBC@C
@CRC70:00331:00029
TACTGAGCTACACACACAGAAAGATTGGT
+
BABBBBDDCCEBBBBBAAADDACCC@B@C
@CRC70:00332:00005
TACTGAGCTACACACACAGAAAGATTGG
+
BBBBCECA@@A<<9994===>9>99596
@CRC70:00332:00027
TACTGAGCTACACACACAGAAAGATTGGT
+
89;@B<<<BBBBCBB=?>99809995968
@CRC70:00334:00008
TACTGAGCTACACACACAGAAAGATTGGT
+
BA??BBBBBABBBDAA@C@@@<@@@=A@C
@CRC70:00336:00017
TACTGAGCTACACACACAGAAAGATTGGT
+
B>>>BBCBBBAABC@?@B;;;7;@@>BBC
@CRC70:00337:00009
TACTGAGCTACACACACAGAAAGATTGGT
+
B???BBCBBBBBDCAABC@@@<@BB>BBC
@CRC70:00339:00038
TACTGAGCTACACACACAGAAAGATTGGT
+
B@@BBCCBBBBBBCCBCCCCB?BBB?A??
@CRC70:00342:00008
TACTGAGCTACACACACAGAAAGATTGGT
+
B???BBCBBBBDDC@?@B<;;7;@@>B@C
@CRC70:00342:00017
TACTGAGCTACACACACAGAAAGATTGGT
+
C@>ABBBBBBBBBAAAACBBB?BDD@C?C
@CRC70:00342:00032
CGTGTCTCTAGGCACAGGATTTTGTGTAGAG
+
CBBBEDCCAAAAGECC>?>CCC0:><-----
@CRC70:00343:00018
TACTGAGCTACACACACAGAAAGATTGGT
+
BBBBBBCBBB@@@A<<<BBCC@CCC@B@B
@CRC70:00344:00043
TACTGAGCTACACACACAGAAAGATTGGT
+
A@@BBBCCBBBBBC@@>B99909>>=ABC
@CRC70:00345:00004
TAGTATCAGCCTCGCCACTGGAC
+
44499444::944449////,//
@CRC70:00347:00044
TACTGAGCTACACACACAGAAAGATTGGT
+
CA@ABBCBCBBDCCECCCCCE>BBB@B?B
@CRC70:00348:00040
TACTGAGCTACACACACAGAAAGATTGG
+
CCCCBBBBBBAAAA<<;AAAB:?>>596
@CRC70:00349:00029
TACTGAGCTACACACACAGAAAGATTGGT
+
B@??BBBB@@BBBCCCA@ADD?ECC@C?B
@CRC70:00300:00072
TACTGAGCTACACACACAGAAAGATTGGT
+
B???BBBBBBBBBBCBBA;996;@@?BDC
@CRC70:00302:00070
TACTGAGCTACACACACAGAAAGATTGGT
+
BBBBCCCEBBBBBBAA@@9991;@@>B@B
@CRC70:00304:00055
TACTGAGCTACACACACAGAAAGATTGGT
+
@@@BCDDCCBBCC@@A@@@@A<A@@>A>A
@CRC70:00309:00051
TACTGAGCTACACACACAGAAAGATTGGT
+
B???BBBBABAAABAA?B;8809@@>B@C
@CRC70:00310:00087
TACTGAGCTACACACACAGAAAGATTGGT
+
@?ABBBCBBBBBBBBA@?99909>>;AAC
@CRC70:00310:00099
TACTGAGCTACACACACAGAAAGATTGGT
+
B???BBCBBBAA@@A@@@99909>>;AAC
@CRC70:00313:00065
TAGTATCAGCCTCGCCATGACGAAGGTATTCC
+
@?B<;=CCCB@@B@@=@C849<959@@?@CC>
@CRC70:00314:00063
TACTGAGCTACACACATAGAAAGATTGGT
+
BAABBBCBCBBBCCA?=?99909>A>BAC
@CRC70:00314:00072
ATCAGACACGGACACAGCAGAACACAC
+
BBBBABCBBB?BBDCBABBCB@BBBAA
@CRC70:00314:00087
TACTGAGCTACACACACAGAAAGATTGGT
+
A@BBCCCEBBAA;;9?9999914>>;@@B
@CRC70:00315:00057
TACTGAGCTACACACACAGAAAGAATGGT
+
B@ABICCBABBBB;::CCBBC>BB>@><>
@CRC70:00315:00088
TACTGAGCTACACACACAGAAAGATTGGT
+
B>>>BBCCBBBBABBA@B99909>>=@BC
@CRC70:00315:00097
TACTGAGCTACACACACAGAAAGATTGGT
+
B===BBCBBBBB?@AB@B99919995;AB
@CRC70:00316:00094
TCTCTATGCGCTCCACATGTCTAAGGT
+
BBBBAAABBBBBCBC@AA@@CAC>AAA
@CRC70:00322:00059
TACTGAGCTACACACACAGAAAGATTAGT
+
B???BBCCBBAABCC@@B;8809>>=BCE
@CRC70:00322:00098
TACTGAGCTACACACACAGAAAGATTGGT
+
BBBDCCCCCCCB;<=A?A99919>>=@@C
@CRC70:00323:00052
TACTGAGCTACACACACAGAAAGATTGGT
+
@???BCCBBBAAACAAAB;88-9>><B@C
@CRC70:00325:00082
TACTGAGCTACACACACAGAAAGATTGGT
+
B===BBCBBBBBBBCBBA844-9>>;@@C
@CRC70:00326:00090
TACTGAGCTACTACTACATCAGAAGATTGTCG
+
B<9994;;489444449444;4454//,////
@CRC70:00328:00087
TACTGAGCTACACACACAGAAAGATTGGTG
+
A???BBCBBBBBBBC:@;88814889:;;;
@CRC70:00330:00081
TGATACGTCTCCTTCCTTAGTTACTTCA
+
BBA<@BBBBBA?A@BBFBB@@=@BCACD
@CRC70:00330:00084
TACTGAGCTACACACACAGAAAGATTGGTGCT
+
BABBCCDBABBABA;;9>9998;@@=AACECC
@CRC70:00331:00093
ACGCTCGACATGCCCAGGTACAGGAG
+
BBAABCBCBDCCCC>A@>@CCCD@BB
@CRC70:00334:00063
TACTGAGCTACACACACAGAAAGATTGGT
+
B???BBCBAAAAABAAA@884-9>=<A@E
@CRC70:00335:00071
TACTGAGCTACCACACACAGAAAGATTGT
+
:<<;9@B944494444444444-4/8,/.
@CRC70:00335:00083
TACTGAGCTACACACACAGAAAGATTGGT
+
BABBBBCBABBBBBEBBA;946;@><B@C
@CRC70:00336:00079
TACTGAGCTACACACACAGAAAGATTGGT
+
@?BBBBCBBABCCBBAAB;886;@A?C@C
@CRC70:00336:00080
TACTGAGCTACACACACAGAAAGATTGGT
+
CCBBBBCBBAAAA@@AABAAB>AAB=@=?
@CRC70:00337:00076
TACTGAGCTACACACACAGAAAGATTGGT
+
B===BBCBBBBBBCA??;844-9>>;@?B
@CRC70:00337:00079
TACTGAGCTACACACACAGAAAGATTGGT
+
B?=?BBCB@@BBBBBCCB9946;?=;@@C
@CRC70:00338:00071
TACTGAGCTACACACACAGAAAGATTGGT
+
B?=?BBCBBBBBBBBAAA;44-;>><B@C
@CRC70:00339:00084
TACTGAGCTACACACACAGAAAGATTGGT
+
AAABBBBB@@@ABBCCBB99969@B@C@C
@CRC70:00341:00090
TACTGAGCTACACACACAGAAAGATTGGT
+
B===ABBBA@BBBBCD;;444-9>>;>>A
@CRC70:00341:00092
TAGTATCAGCCTCGCCATGACGAAGGTATTCC
+
9;;;@ADCDHA?@@@;<;B@B<;8<@<<<BE?
@CRC70:00343:00099
TACTGAGCTACACACACAGAAAGATTGGT
+
@===ABBBBBAABBCDBA444-9==;@@C
@CRC70:00344:00059
TACTGAGCTACACACACAGAAAGATTGGT
+
===@ABCBBBBBAA==>@9991;AA>C@C
@CRC70:00344:00097
TACTGAGCTACACACACAGAAAGATTGGT
+
BA@ACCCB@@@@99994?899148D;=;?
@CRC70:00344:00098
TACTGAGCTACACACACAGAAAGATTGGT
+
A@ACCCCCBBBC;;<A>A99919@@>B?B
@CRC70:00345:00062
AGCACTGTAGCTGTCACTAGATTACTTGT
+
>@>944::94994448;999992444244
@CRC70:00300:00128
TACTGAGCTACACACACAAGAAAGATTGGT
+
BBEAB?A@@?>>9999442444-4==?B@B
@CRC70:00301:00140
TACTGAGCTACACACAATCAAGAAAGATTGGT
+
BABBCAA@@>C81+**)***)*00006888;=
@CRC70:00301:00141
TACTGAGCTACACACACAAGAAAGATTGT
+
ABBCCBB@?>;:4111//,/7757;A?BA
@CRC70:00303:00135
TACTGAGCTACACACACA
+
?==994;B:444?91/,,
@CRC70:00304:00112
TACTGAGCTACACACACAGAAAGATTGGT
+
A???BBDBBBBBBAAB@@>>>:@@@?B@C
@CRC70:00304:00138
TACTGAGCTACACACACAGAAAGATTGGT
+
@ABBBBDBBBB@99999944408AA?C@C
@CRC70:00304:00146
TACTGAGCTACACACACAGAAAGATTGGT
+
BABBBBDBABBB;81111///,1>C@C@C
@CRC70:00305:00132
ATCAGACACGGACACAGCAGAACACAC
+
B@@?@@<99959@DA?<999@599994
@CRC70:00306:00115
TACTGAGCTACACACACAGAAAGATTGGT
+
?==?BBCBBBABBBCB@@994-9>><@@C
@CRC70:00307:00102
TACTGAGCTACACACACAGAAAGATTGGT
+
>9;;?AA=>88::44499::B:?@@<B<7
@CRC70:00307:00116
CGTGTCTCTAGGCACAGGATTTTGTGTAG
+
BBBBBCEC::<BCB?9969999/9@@ABA
@CRC70:00307:00117
TACTGAGCTACACACACAGAAAGATTGGT
+
??@CCDCBBB??@?@?>B99919>><AAC
@CRC70:00310:00107
TAGTATCAGCCTCGCCATGACGAAGGTATTCC
+
BBC::=CAA@A??:;8;@@>>;929?999696
@CRC70:00310:00122
TACTGAGCTACACACACAGAAAGATTGGT
+
B??ABBCBBBBBCDA???988-9>>;@AC
@CRC70:00311:00124
TACTGAGCTACACACACAGAAAGATTGGT
+
B??ABBCBBBBBBEA?>=99909?@>CAC
@CRC70:00312:00108
TACTGAGCTACACACACAGAAAGATTGGT
+
?>>ABBCBBABBCA<:<CBABBCBB?B@C
@CRC70:00312:00116
TACTGAGCTACACACACAGAAAGATTGGT
+
>===BBCBBBAAECCC?=884-9==;@@C
@CRC70:00312:00128
TACTGAGCTACACACACAGAAAGATT
+
BBBBBDDAAACBABBB<;<CC<ABA<
@CRC70:00313:00113
TACTGAGCTACACACACAGAAAGATTGGT
+
AAABBBCCBBBB==AA999>@<@CC@C@C
@CRC70:00313:00144
TACTGAGCTACACACACAGAAAGATTGGT
+
B??ABBBBAABBCC@=@A9997;AA@C@C
@CRC70:00314:00146
TACTGAGCTACACACAACAGAAAGATTGGT
+
??@DCBC@@??>111/,///6656@?>B?A
@CRC70:00315:00112
TACTGAGCTACACACACAGAAAGATTGGT
+
?=??BBCBBBBBABCCBB9996;@@>BAC
@CRC70:00315:00149
TACTGAGCTACACACACAGAAAGATTGGT
+
B@@@B@AA@?B@=@<<9@=@@<@BB@C@B
@CRC70:00316:00137
TACTGAGCTACACACACAGAAAGATTGGT
+
B???BBBBBBBBEDBAAB;;97;@@>BDC
@CRC70:00316:00144
TACTGAGCTACACACACAGAAAGATTGGT
+
AAABCCCBAA>;9=9949444-4;;?A@B
@CRC70:00316:00149
TACTGAGCTACACACACAGAAAGATTGGT
+
B?>?BBCBABCDBBBAAB<<<:<DC@C?B
@CRC70:00317:00106
TACTGAGCTACACACACAGAAAGATTGGT
+
?==?ABCBABAAABCBA@944-9==<@BN
@CRC70:00317:00110
TACTGAGCTACACACACAGAAAGATTGGT
+
??@DCECCBBBBCBBA@@99909>>=@CB
@CRC70:00317:00113
TACTGAGCTACACACACAGAAAGATTGGT
+
AABBBBCBBBBBBBB?@B9880;@@>B@C
@CRC70:00317:00115
TACTGAGCTACACACACAGAAAGATTGGTG
+
AABCCDCB==94499449BBC>BBCD;;46
@CRC70:00317:00129
TACTGAGCTACACACACAGAAAGATTGGT
+
B?=?BBCBB??BBCDBB@;88-9==<@@C
@CRC70:00317:00138
TACTGAGCTACACACACAGAAAGATTGGT
+
BBAABBCCBBBBBDCDCCCCC>@@@>B?C
@CRC70:00317:00145
TACTGAGCTACACACACAGAAAGATTGGT
+
???ABCCAA@BBCDAAACBBB>BBC@C@B
@CRC70:00318:00129
TACTGAGCTACACACACAGAAAGATTGGT
+
BBBBBCC@?@ABBACCC;;<B<@>@<>;>
@CRC70:00318:00137
TACTGAGCTACACACACAGAAAGATTGGT
+
???ABBCBABBBBDA@>B99919??>BBC
@CRC70:00318:00144
TACTGAGCTACACACACAGAAAGATTGGT
+
????BBBBBBBCBB@?@B;;87;@@>B@C
@CRC70:00320:00120
TAGTATCCGCCTCCCCATGACGAAGGTATTCC
+
@=BBBBD@CF?8444,99BA@;;9>F@>@=@=
@CRC70:00320:00133
TACTGAGCTACACACACAGAAAGATTGGT
+
@@@BBBCBBBBBBCAAAA;9909>@=@@C
@CRC70:00320:00149
TACTGAGCTACACACAACAGAAAGATTGGTGC
+
BBBCB?A@>>?<11//,///9958??@BA@@@
@CRC70:00321:00107
ACGAGTGCGTTCCCCATGTCGTAGGTATC
+
?@CCCBBBBB=A@>4?999994882399;
@CRC70:00321:00118
TACTGAGCTACACACACAGAAAGATTGGT
+
???BBBCBBBBBBBCDA@944-8=8;@BD
@CRC70:00322:00146
ATCAGACACGGACACAGCAGAACACAC
+
A?ABBBBBAA>@@>;<<AACCDDCCCC
@CRC70:00323:00124
TACTGAGCTACACACACAGAAAGATTGGT
+
????BBCBBBBBBCCDBA;44-9==<@@C
@CRC70:00323:00146
TACTGAGCTACACACACAGAAAGATTGGT
+
???ABBCBAABDCDAAAA@@><@@@?B@C
@CRC70:00325:00136
TACTGAGCTACACACACAGAAAGATTGGT
+
A?@BBBBBBB@A;;<99B9>>:9998:=B
@CRC70:00325:00149
TACTGAGCTACACACACAGAAAGATTGGT
+
B???BBCB@@BBBCBABB@@=<@@??B@C
@CRC70:00327:00110
TACTGAGCTACACACACAGAAAGATTGGT
+
?===BBBBAAAAAABA>>944-;@=>B@C
@CRC70:00328:00122
TACTGAGCTACACACACAGAAAGATTGGT
+
A?BBBCCBBBBBBBBBCCBBB=BB@>B@C
@CRC70:00328:00145
AGCACTGTAGCTGTCACTAGTTACTTGT
+
AFCCCCCBBCB?@>88999999?48549
@CRC70:00329:00118
TACTGAGCTACACACACAGAAAGATTGGT
+
B???BBCBBBBBBBCCCC>==:@===@@C
@CRC70:00329:00149
TACTGAGCTACACACACAGAAAGATTGGT
+
@??ABBDA@@BDCC@AACBBB=BBBAC@B
@CRC70:00331:00112
TACTGAGCTACACACACAGAAAGATTGGT
+
AAABBBCBBBBBBABABB9996;@==B@C
@CRC70:00334:00135
TACTGAGCTACACACACAGAAAGATTGGT
+
BBBCCCCCBB@@<;<99A99919996;@C
@CRC70:00335:00130
TACTGAGCTACACACACAGAAAGATTGGT
+
?>>>BACBBBAA@BCBBA944-9==;@@C
@CRC70:00336:00111
TACTGAGCTACACACACAGAAAGATTGGT
+
???ABBBBABBBB@@=@;444-;@@>B@C
@CRC70:00336:00113
TACTGAGCTACACACACAGAAAGATTGGT
+
499AACACB>>;111/////8+4449923
@CRC70:00336:00115
TACTGAGCTACACACACAGAAAGATTGGT
+
B???BBCB@BAAAABAAB9996;===B@C
@CRC70:00337:00103
TACTGAGCTACACACACAGAAAGATTGGT
+
A@ACCCCCCA?8/111///66+4442423
@CRC70:00337:00118
TGATACGTCTCCTTCCTTAGTTACTTCA
+
BBB>@ABBBBC=@=@7;8;;;B@A@=@B
@CRC70:00339:00104
TATGAGCTACACACACAGAAAGATTGGT
+
@@@BBBBABBBB@?=@:444-9>>>BAC
@CRC70:00339:00106
TACTGAGCTACACACACAGAAAGATTGGT
+
B???BBBB@BBBBAAA;:444-9@A?C@B
@CRC70:00339:00123
TACTGAGCTACACACACAGAAAGATTGGT
+
@@ABBBBBBBBBBA@?D>===:@=?>B@C
@CRC70:00340:00147
TACTGAGCTACACACACAGAAAGATTGGT
+
?>>>AABB@@BBBBB@@;844-9>>;>AB
@CRC70:00341:00116
ACGAGTGCGTTCCCCATGTCGTAGGTACTC
+
BABBBBBBBB@BDC:B:;;8999968999@
@CRC70:00341:00131
ATCAGACACGACACAGCAAGAACACAC
+
C<;:>>011//688////,/7,////4
@CRC70:00342:00125
TCTCTATGCGCTCCCCATGTCTAAGGTACTG
+
CCDC@AAECCC?@CH:B:;;=>>4968>@@?
@CRC70:00343:00101
TACTGAGCTACACACACAGAAAGATTGGT
+
<:@CBCCC<99>11//////6+4487877
@CRC70:00343:00115
TACTGAGCTACACACACAGAAAGATTGGT
+
<9=CBHCHA@@>?111:;;<>9@@D@D?@
@CRC70:00346:00112
TACTGAGCTACACACACAGAAAGATTGGT
+
@@ABBBBBABBBB@@=::444-9==<@@C
@CRC70:00346:00136
TACTGAGCTACACACACAGAAAGATTGGT
+
B???BBCBBBBBBBC@;;444-9>>;@AE
@CRC70:00347:00125
TACTGAGCTACACACACAGAAAAGATTGGT
+
BBBBCBCCBBBCCA@9@;8444/9@?<AAC
@CRC70:00348:00137
TACTGAGCTACACACACAGAAAGATTGGT
+
CBBBBBCBBBBBE?99?9444-999<?<>
@CRC70:00348:00142
TACTGAGCTACACACACAGAAAGATTGGT
+
B???BBCBBBBBBBC@;;444-9>>;AAD
@CRC70:00349:00110
TACTGAGCTACACACACAGAAAGATTGGT
+
@@@BBBBBBBBBC:::??44;09@A?CDB
@CRC70:00349:00149
TACTGAGCTACACACACAGAAAAGATTGGT
+
CACCCECA@@;;<A<99D9999/9@B@BAB
@CRC70:00300:00151
TACTGAGCTACACACACAGAAAGATTGGT
+
A@@BBBBB?ABBBBBAAB;9909>>=@BD
@CRC70:00300:00152
TACTGAGCTACACACACAGAAAGATTGTT
+
?A@>>>=?999849444999@899?<?;>
@CRC70:00301:00175
TACTGAGCTACACACACAGAAAGATTGGT
+
A@BABBCBABA@=>9499>>><ACDDCDB
@CRC70:00303:00198
TACTGAGCTACACACACCAGAAAGAATGGT
+
@@BCBCCBBAA=9449989@BB@DB?@@=>
@CRC70:00304:00177
TACTGAGCTACACACACGAGAAAGATTGGT
+
@ABBBCCBBB?=9;44999?=@:ACC?B@B
@CRC70:00307:00170
TCTCTATGCGCTCCACATGGATCTAAGGT
+
49@A>>>CCCBBC<991//,///8879;4
@CRC70:00308:00186
ACGAGTGCGTTCCCCATGTCGTAGGTACTC
+
??BBBABBBB?DBB9?:994;9>>;><<<C
@CRC70:00309:00155
ATCAGACACGGACACAGCAGAACACAC
+
A?DB??@BCB@ABCCCCBBBC@CBBBB
@CRC70:00310:00167
TACTGAGCTACACACACAGAAAGATTGGT
+
B@?ABBCB@ABBCCBB;;<>><>@@?B@C
@CRC70:00311:00162
TACTGAGCTACACACACAGAAAGATTGGT
+
B?=?BBCBBBBBBCCB>@;84-9>=<@@C
@CRC70:00311:00181
TACTGAGCTACACACACAAGAAAGATTGGT
+
A??ABBCCAABBB88811,1>>:??C@C@B
@CRC70:00312:00168
TACTGAGCTACACACACAGAAAGATTGGT
+
C@AFDCCBBBBBA>@@<;;@C<>@B9;8;
@CRC70:00313:00175
TACTGAGCTACACACACAGAAAGATTGGT
+
B???BBCBBBBBBBFCAB@@@<@@B>B@C
@CRC70:00313:00185
TACTGAGCTACACACACAGAAAGATTGGT
+
BABBBCCBAABCA@9:998>><@CC@C@C
@CRC70:00314:00171
TACTGAGCTACACACACAGAAAGATTGGT
+
@???BBCBBBBBED@==@99919>>;A@C
@CRC70:00314:00176
TACTGAGCTACACACACAGAAAGATTGGT
+
?>>>ABCBBBBBBCBABBAB@<@BB@CDC
@CRC70:00315:00164
TACTGAGCTACACACACAGAAAGATTGGT
+
@???BBCBABBBBBCC>@<;<8;A@>CAC
@CRC70:00315:00191
TACTGAGCTACACACACAGAAAGATTGGT
+
???BBCCBBBCDCC::<CA@@>ACBADAC
@CRC70:00315:00195
TACTGAGCTACACACACAGAAAGATTGGT
+
>??ABBCA@ACBCCDAACCCGADBD@C@B
@CRC70:00316:00186
TACTGAGCTACACACACAGAAAGATTGGT
+
@@AABCCBBBBBCDAABCABB<ABCAE@D
@CRC70:00318:00160
TACTGAGCTACACACACAGAAAGATTGGT
+
A>>>AABB??BBBBCDA@944-9==<@@E
@CRC70:00319:00156
TACTGAGCTACACACACAGAAAAATTGGTGC
+
A@@ABCCB@@ABBCCC?:88888+9<A>BCC
@CRC70:00319:00161
TACTGAGCTACACACACAGAAAGATTGGA
+
@??BBBCBBBBBBBB@B@99909;;,1,.
@CRC70:00319:00172
TACTGAGCTACACACACAGAAAGATTGGT
+
B???BBCBBBBBBBCCBB@>><@AB@C@C
@CRC70:00322:00179
TCTGAGCTACACACACAGAAAGATTGGTGCT
+
BCCBBA??CCCCCBBBBB@?:=;=<@>@AAA
@CRC70:00322:00183
TACTGAGCTACACACACAGAAAGATTGGT
+
B==?BBCB@@BBBBCC@@;94-9==<@@B
@CRC70:00324:00178
TACTGAGCTACACACACAGAAAGATTGGT
+
??B?BCCBABBBBBCCBB@@@>@CC@C@B
@CRC70:00328:00154
TGATACGTCTCCTTCCTTAGTTACTTCA
+
8=8=@@ADA?A6969595899284424:
@CRC70:00328:00199
TACTGAGCTACACACACAGAAAGATTGGT
+
B==?BBBBA@AAACCBBA9;87;>@<B@C
@CRC70:00329:00191
TAGTATCAGCCTCGCCATGACGTAGGTA
+
BBB??@C::;@B??B??BAB9:<BA@@A
@CRC70:00329:00196
TACTGAGCTACACACACAGAAAGATTGGT
+
B@@ABBBB@ABDBB@AA<<=FBBBC@C@B
@CRC70:00330:00174
TACTGAGCTACACACACAGAAAGATTGGT
+
@???BCCB??BBBBDB?=98809>?=@@C
@CRC70:00331:00163
TACTGAGCTACACACACAGAAAGATTGGT
+
???BBBCBBBBBBECBCBA@@=BBA?B@C
@CRC70:00331:00172
TACTGAGCTACACACACAGAAAGATTGGT
+
B>>ABBBBBBBBBBCCBB9996;==<@@C
@CRC70:00331:00181
TACTGAGCTACACACACAGAAAGATTGGT
+
???ABBCBBBBBBBCCBA?@@<@?A?B@C
@CRC70:00332:00153
TACTGAGCTACACACACAGAAAGATTGGT
+
B?==AABBAA@@@BDC@@444-99949<?
@CRC70:00332:00189
TACTGAGCTACACACACAGAAAGATTGGT
+
BA@ABCDBBBBB@@<99B99919@@>CAC
@CRC70:00335:00178
TACTGAGCTACACACACAGAAAAGATTGGT
+
CBBBCCCCBBBC@@@B@@>>==4>>A?B?B
@CRC70:00335:00195
TACTGAGCTACACACACAGAAAAGATTGGT
+
BABBB??@@?@AAA999@9999/9>>;>58
@CRC70:00336:00178
TACTGAGCTACACACACAGAAAAGATTGGT
+
???ABBBB@BBBBBC@;;4444-8>>=ACD
@CRC70:00336:00179
TACTGAGCTACACACACAGAAAAGATTGGT
+
@@@BBBCBBBBBBBB@@;8844/9>>;@DC
@CRC70:00337:00163
TACTGAGCTACACACACAGAAAAGATTGGT
+
@@AABBBAAABBAAB;;;4444/9>>;??A
@CRC70:00340:00152
TACTGAGCTACACACACAGAAAAGATTGGT
+
BBBBBDCC@@@@>>>9999999/9>>;@AD
@CRC70:00340:00158
TACTGAGCTACACACACAGAAAGATTGGTGC
+
B@AABBCBAAAAAC@;;;844-9>><AACCC
@CRC70:00340:00179
TACTGAGCTACACACACAGAAAAGATTGGT
+
B??=AABAAAAAAADB;;4444/9>>;?>A
@CRC70:00340:00191
TACTGAGCTACACACACAGAAAAGATTGGT
+
A@ABBBAAAA>>99994:4489/9>A@E@B
@CRC70:00341:00154
TACTGAGCTACACACACAGAAAAGATTGGT
+
;9<A@@@=>>9941/////888088=;>?B
@CRC70:00342:00181
TACTGAGCTACACACACAGAAAAGATTGGT
+
BBABBBBBBBBCEBB?@@8888/9??<?>A
@CRC70:00343:00161
TACTGAGCTACACACACAGAAAGATTGGT
+
A??BBBCCBB@@AEB@@?888199969>A
@CRC70:00344:00152
TACTGAGCTACACACACAGAAAAGATTGGT
+
B@AABBCCBBAABEB@:94444/99959>A
@CRC70:00348:00167
TACTGAGCTACACACACAGAAAGATTGGT
+
B>@ABBBBBBBBBBB@;;444-99959>A
@CRC70:00348:00172
TACTGAGCTACACACACAGAAAGATTGGT
+
B=??BBBBBBBBBBCC;;444-99849?A
@CRC70:00349:00152
TACTGAGCTACACACACAGAAAAGATTGGT
+
BACBBBCCA@@?>999999999,88>;@@B
@CRC70:00349:00167
TACTGAGCTACACACACAGAAAGATTGGT
+
A@ABBBCC@>@899999999904>>>B@C
@CRC70:00349:00175
TACTGAACTACACACACAGAAAGATTGGTGC
+
BBBB@?@ADDCEBDB=>:933,8>>;>;??C
@CRC70:00301:00209
TACTGAGCTACACACACAGAAAGATTGGT
+
B===BBCBB?ABCDB:4998809>>;@@D
@CRC70:00301:00223
TACTGAGCTACACACACAGAAAGATTGGT
+
AABBBBBBBBBBBBDCCCDBC>EBB@B?A
@CRC70:00303:00225
TACTGAGCTACACACACAGAAAGATTGGT
+
B???BBCB@BBDCCB:4988809>@=@AC
@CRC70:00303:00245
TACTGAGCTACACACACAGAAAGATTGGT
+
B???BBCB?BBBCBC::;BBA=BCC@C?B
@CRC70:00305:00246
TACTGAGCTACACACACCAGAAAGATTGGT
+
@?ABBBBC@?@@@;<11,1111-1<@>B@C
@CRC70:00306:00237
TACTGAGCTACACACACAGAAAGATTGGT
+
BAABBBCBABBCC@@ABBCCC>CCC@C@B
@CRC70:00308:00213
TACTGAGCTACACACACAGAAAGATTGGT
+
B?=?BBCB@BAAABCD@B<9919>>=@CD
@CRC70:00310:00200
TACTGAGCTACACACACAGAAAGATTGGT
+
?>>>BBBBBBBBCCB@9499909>>;ACB
@CRC70:00311:00219
TACTGAGCTACACACACAAGAAAGATTGGT
+
CCCBBBBBAA999999442444-499<@AB
@CRC70:00314:00239
CGTGTCTCTAGCACAGATTTGATGTAG
+
4444444/7///28/////+//////4
@CRC70:00314:00245
ATATCGCGAGGGTATGGAAGACTCTATAGA
+
CA@@?;;=99919@><:<:<>11/.08><7
@CRC70:00316:00217
TACTGAGCTACACACACAGAAAGATTGGT
+
@?=?BBCBBBBBBBCD@@<9919>>=@AD
@CRC70:00316:00246
TACTGAGCTACACACACAGAAAGATTGGT
+
???ABBBBBBBBBBEDA@;9909?@>BDD
@CRC70:00323:00248
TACTGAGCTACACACACAGAAAGATTGGT
+
@@@A@@@<<11/6/4444444-488,/,.
@CRC70:00325:00218
TACTGAGCTACACACACACGAAAGATTGGT
+
<;<CBBABBB;;<?<99999>>:998;A=?
@CRC70:00327:00201
TACTGAGCTACACACACAGAAAGATTGGT
+
B===AABB@@BBABDC@=944-99849>A
@CRC70:00327:00229
TACTGAGCTACACACACAGAAAGATTGGT
+
B???BBCBBBBBBCECC?>@@<@@??BCC
@CRC70:00328:00201
TACTGAGCTACACACACAGAAAGATTGGT
+
B???BBCBBBBBBEC@@449919995;?B
@CRC70:00328:00203
TACTGAGCTACACACACAGAAAGATTGGT
+
AAABBBCBBBBCA?@?@999919999<@C
@CRC70:00332:00223
TAGTATCAGCCTCGCCATGACGAAGGTATTCC
+
BABABBCBGB@??@@=@@C>49969=944;=2
@CRC70:00332:00237
TACTGAGCTACACACACAGAAAGATTGGT
+
@???BCCBBBBBCDCB>>==><@BB@B@A
@CRC70:00336:00219
TACTGAGCTACACACACAGAAAGATTGGTG
+
B9;<@@98;>>99<??>>999144444234
@CRC70:00339:00205
TACTGAGCTACACACACAGAAAGATTGGT
+
B===AABBBBBBABB@;>444-99959<?
@CRC70:00340:00200
TACTGAGCTACACACACAGAAAGATTGGT
+
BABBBBBBBBBCAABDA@884-9>>;AAD
@CRC70:00340:00203
TACTGAGCTACACACACAGAAAGATTGGT
+
@??@BBBBAABDAAB@@@884-99969>>
@CRC70:00340:00208
ACGCTCGACATGCCCAGGTACAGGAG
+
BBABBDBBBCCBAB<;;58><11,11
@CRC70:00341:00208
TACTGAGCTACACACACAGAAAGATTGGT
+
B???BBBBBBBB??AB@B988099959>A
@CRC70:00341:00224
TACTGAGCTACACACACAGAAAGATTGGT
+
BBDBDCCB@>>>999949444-49999>;
@CRC70:00343:00214
TGATACGTCTCCTTTCTTAGTTACTTCA
+
BBBABB@@@@B=@@9<<>BA@>A<969D
@CRC70:00343:00225
TACTGAGCTACACACACAGAAAGATTGGT
+
B@AABBBBBBBBABDD;;444-9>>;@@C
@CRC70:00344:00216
TGATACGTCTCCTTCCTTAGTTACTTACA
+
4448844=;11-1,/,/,./47688,///
@CRC70:00344:00239
TACTGAGCTACACACACAGAAAGATT
+
BBBBBBCA@@@@@@AA@AACB<A@C?
@CRC70:00345:00211
TACTGAGCTACACACACAGAAAGATTGGT
+
BB@@BBBBBBBBBBB@@;444-99959<>
@CRC70:00345:00232
TACTGAGCTACACACACAGAAAGATTGGT
+
A@@BBBDBBBAAA@@?@B99809?><A@@
@CRC70:00346:00211
TACTGAGCTACACACACAGAAAGATTGGT
+
BBBCC@AABBAA<<9??>9991;BBBCAB
@CRC70:00346:00238
TACTGAGCTACACACACAGAAAGATTGGT
+
B???BBCBBBBBBBAA?;844-9>>>BAC
@CRC70:00347:00209
TACTGAGCTACACACACAGAAAAGATTGGT
+
A@ABCBCB;;;A<<9@@@9999-44424;;
@CRC70:00347:00217
TACTGAGCTACACACACAGAAAAGATTGGT
+
BABBCCCDBBB@;<9A?>1111+1//,/:B
@CRC70:00349:00205
TACTGAGCTACACACACAGAAAGATTGGT
+
@A??BBBB@@@C::;@@@999099959@C
@CRC70:00303:00265
TCTCTATGCGCTCCACATGTCTAAGGTA
+
A@@@<<<AADGCCA<<<@9999989244
@CRC70:00303:00288
TACTGAGCTACACACACAGAAAGATTGGT
+
BABBBDDBAB@?@?@99999909??>BBC
@CRC70:00304:00250
TACTGAGCTACACACACAGAAAGATTGGT
+
B?==ABBBABACCCB:49888-9>><A@C
@CRC70:00304:00272
TACTGAGCTACACACACAGAAAGATTGGT
+
B???BBCBBB?BBCB:49888-9>>;AAB
@CRC70:00305:00250
TACTGAGCTACACACACAGAAAGAATGGT
+
B???BBCBBBBBCDA:499990;>=@C@C
@CRC70:00305:00268
TACTGAGCTACACACACAGAAAGATTGGT
+
AAABBBCBBBBBBCB:4999909@?>BBC
@CRC70:00305:00291
TACTGAGCTACACACACAGAAAGATTGGT
+
BABBBBCB?ABBBABACB;996;@@>B@C
@CRC70:00307:00258
TACTGAGCTACACACACAGAAAGATTGTT
+
B?@ABBCBBBBBBDBD;B<9919@?>BCC
@CRC70:00307:00272
TACTGAGCTACACACACAGAAAGATTGGT
+
B???BBCBBBBBBBCDAB99909>>=@AD
@CRC70:00308:00254
TACTGAGCTACACACACAGAAAGATTGGT
+
B?@?BBCBCBBBBBDBBB<<<9;AB@DDC
@CRC70:00308:00276
TACTGAGCTACACACACAGAAAGATTGGT
+
B???BBCBBBAABBCB@@;;4-9@@>B@C
@CRC70:00310:00265
TACTGAGCTACACACACAGAAAGATTGGT
+
AAABBBCBABBBBA?:9999919@@>BAD
@CRC70:00312:00260
TACTGAGCTACACACACAGAAAGATTGGT
+
B???BBCBBBAACCB@4499909AA@C@B
@CRC70:00313:00278
TACTGAGCTACACACACAGAAAGATTGGT
+
B===ABBBABAAABCDA@88809>>;@@C
@CRC70:00313:00290
TACTGAGCTACACACACAGAAAGATTGGT
+
@@AAAA@>>>999A@>9<9@B;BBB>B=@
@CRC70:00316:00269
TACTGAGCTACACACACAGAAAGATTGGT
+
B???BBCBBBBBBBCC@A888-9>>;@@C
@CRC70:00316:00271
TCTCTATGCGCTCCACATGTCTAAGGT
+
BBCC::<CCCGCC@CCBB?@ABB?CBB
@CRC70:00316:00286
TACTGAGCTACACACACAGAAAGATTGGT
+
A??ABCCB@@ABBBCDCB;996;@@>B@C
@CRC70:00317:00296
TACTGAGCTACACACACAGAAAGATTGGT
+
AAABBBCBBBEBBBAABBBBB=BBC?B?A
@CRC70:00319:00284
TACTGAGCTACACACACAGAAAGATTGGT
+
@:<;;9D99;;9:@D:;;=:;:8994823
@CRC70:00319:00289
TCTCTATGCGCTCCACGTCTAAGGTACTG
+
44499994>>94951/77///,/,/6844
@CRC70:00323:00268
TACTGAGCTACACACACAGAAAGATTGGT
+
@???BBCBBBBBBBBAAB;8869>>=B@C
@CRC70:00324:00269
TACTGAGCTACACACACAGGAAAGATTGGT
+
::<CCCCE@@@@A?11111-11-1<@;BCC
@CRC70:00324:00285
TACTGAGCTACACACACAGAAAGATTGGT
+
@@BBBBDBBB?@A?@?>>99919@@>BFF
@CRC70:00326:00286
CGTGTCTCTAGGCACAGGATTTTGTGTAG
+
BBBEDCCCA@@=@@A@@?9999/9BB9<<
@CRC70:00327:00293
TACTGAGCTACACACACAGAAAGATTGGT
+
BABABCCBBBBBBBDBBB;;469==<@@D
@CRC70:00327:00297
TACTGAGCTACACACACAGAAGATTGGT
+
BABBBBDBBBBBBBBBDCCB@BBD@B@@
@CRC70:00331:00281
TACTGAGCTACACACACAGAAAGATTGGT
+
????BBCBBBBBBBCBBB888-9>>>BBC
@CRC70:00333:00295
TACTGAGCTACACACACAGAAAGATTGGT
+
AABBBCDDBBBABB@?>B99919995;@C
@CRC70:00334:00252
TACTGAGCTACACACACAGAAAGATTGGT
+
@==?BBBB??BBBBDBBA944-9>>>BDC
@CRC70:00334:00261
TACTGAGCTACACACACAGAAAGATTGGT
+
BAABBBBBBBBBBBBAAB;;469@@>B@C
@CRC70:00334:00285
ATCAGACACGGACACAGCAGAACACAC
+
BBBBBEBBDD@CCCCAAACEC@EBBBC
@CRC70:00336:00285
AAGCACTGTAGCTGTCACTAGTTACTTGT
+
@=ACCCDCCBDDBBBABCCCBBABBB>@?
@CRC70:00336:00293
TACTGAGCTACACACACAGAAAGATTGGT
+
AA?BBBCBBBBBBBBA@A99809>>;AAD
@CRC70:00337:00294
TATTGAGCTACACACACAGAAAGATTGGT
+
BBB?BBCBBBBBBBDD@;844-9994;@B
@CRC70:00339:00286
TGATACGTCTCCTTCCTTAGTTACTTCA
+
BBB>ABBCBCC@D@C@C@BEBBBDDACD
@CRC70:00339:00291
TACTGAGCTACACACACAGAAAGATTGGT
+
BBBAAACCCBBBAAABEEBBB<;99>?7;
@CRC70:00340:00294
TACTGAGCTACACACACAGAAAGATTGGT
+
?ABBBBDDCBB9;;AABB99909@@=CBD
@CRC70:00342:00278
TACTGAGCTACACACACAGAAAGATTGGTG
+
B999@A484994444994444-44/,/,..
@CRC70:00344:00271
TACTGAGCTAACACACAGAAAGATTGGTGC
+
@>@?BBCBBB@BBEA?@;;:6;A@?B@CBA
@CRC70:00344:00281
TACTGAGCTACACACACAGAAAGATTGGT
+
BAABBBCBBABCCC;99@99909995;@B
@CRC70:00344:00282
ACGCTCGACATGCCCAGGTACAGGAG
+
BBABBBBBBCCBCD?CB?CBCCCACB
@CRC70:00346:00280
TACTGAGCTACACACACAGAAAGATTGGT
+
B???BCCBBBBBAAC@@;844-9>>;@AC
@CRC70:00346:00295
TACTGAGCTACACACACAGAAAGATTGGT
+
BBBBBBBBBBBBBBC@@;844-9>>;@AC
@CRC70:00348:00298
TACTGAGCTACACACACAGAAAGATTGGT
+
B@AA@ABA@@>>99994948814?@;@=@
@CRC70:00349:00282
TACTGAGCTACACACACAGAAAGATTGGT
+
AACCCGCE@@@>99994;444-48878<;
@CRC70:00349:00293
TACTGAGCTACACACACAGAAAGATTGGT
+
99===@BBBBAA<9994=49914=>4823
@CRC70:00349:00298
TACTGAGCTACACACACAGAAAGATTGGT
+
A@@?BBCCBBBBBB@??B99909@@<AAC
@CRC70:00300:00304
AACTGAGCTACACACACAGAAAGATTGGT
+
A>ABBBCBAB@BBDCAA?==9:@@@>B@C
@CRC70:00300:00344
TACTGAGCTACACACACAGAAAGATTGGT
+
BABBBBCDA@ACC;;<@@AAA<A<<;<BD
@CRC70:00301:00342
TACTGAGCTACACACACAGAAAGATTGGT
+
B===BABBABBBBAAA>>944-9>=;??A
@CRC70:00302:00306
ATCAGACACGGACACAGCAGAACACAC
+
BABB99;CCE@BCAA@CCCCBACCBBB
@CRC70:00302:00319
TACTGAGCTACACACACAGAAAGAATTGGTG
+
984444444;44494448///+//,/566.9
@CRC70:00302:00322
TACTGAGCTACACACACAGAAAGATTGGT
+
BBBBBCCCBBBCC@AACBBCC?AAA?B?A
@CRC70:00302:00346
TACTGAGCTACACACACAGAAAGATTGGT
+
B???BBBB@BBBB?@?@>944-9>>=@@B
@CRC70:00302:00347
TACTGAGCTACACACACAGAAAGATT
+
?=?ABCCB?BBCC:<;BA;;;7;@@>
@CRC70:00303:00317
TACTGAGCTACACACACAGAAAGATTGGT
+
B???BBCBBBBBB@@AC=@@@<@@@>B@C
@CRC70:00306:00302
AGCACTGTAGCTGTCACTAGTTACTTGT
+
944444?:@=?844449449;2444244
@CRC70:00306:00322
TACTGAGCTACACACACAGAAAGATTGGT
+
B??ABBCBBCCBC:<=CCBBB>BBC@C@B
@CRC70:00306:00349
TACTGAGCTACACACACAGAAAGATTGGT
+
@===AAAAAAAAA>BCA@944-88848>B
@CRC70:00308:00331
TACTGAGCTACACACACAGAAAGATTGGT
+
B@A?BBBB@BBBBBCB>>944-9886;@C
@CRC70:00308:00339
TACTGAGCTACACACACAGAAAGATTGGT
+
B???BBCB?B@BBACB@@944-9>=;??C
@CRC70:00309:00300
TACTGAGCTACACACACAGAAAGATTGGT
+
BBBBDCCBBBBB@@AA@A>@@<@BC>A>?
@CRC70:00309:00323
TACTGAGCTACACACACAGAAAGATTGGT
+
B???BBBB@@@BBBEC@>994-9=?<@@C
@CRC70:00309:00325
TACTGAGCTACACACACAGAAAGATTGGT
+
??BBBCBB;:<AA@>>@>9991999<A?B
@CRC70:00311:00305
TACTGAGCTACACACACAGAATT
+
@BA@BCA;;:@=?99911//,/,
@CRC70:00311:00331
TACTGAGCTACACACACAGAAAGATTGGT
+
A@AABBCC@BBBCAACBA;;;7;@@>B@C
@CRC70:00312:00318
TACTGAGCTACACCACAGAAAGATTGGTGC
+
???BBBCBB@AAB@A??::4-9@@>A?BB@
@CRC70:00312:00328
TACTGAGCTACACACACAGAAAGATTGGT
+
?===ABBAAABA@@CB@A944-9==;@>A
@CRC70:00313:00301
TACTGAGCTACACACACAAGAAAGATTGGT
+
C@AACCDCCBCB=61111,/885:;B?A=>
@CRC70:00315:00329
TACTGAGCTACACACACAGAAAGATTGGT
+
???BBBBB?BBBBBDCCB@=95>846;@C
@CRC70:00315:00338
TACTGAGCTACACACACAGAAAGATTGGT
+
AABBBBCBABBBBBBAAA@@@<@@B>A@C
@CRC70:00316:00309
TACTGAGCTACACACACAGGAAAGATTGGT
+
@<=DBBCB9;9>9999444249-4442423
@CRC70:00317:00329
TACTGAGCTACACACACAGAAAGATTGGT
+
A?BBBBCBBBBBBBECBB9996;==;@@C
@CRC70:00318:00316
TACTGAGCTACACACACAGAAAGAATTGGT
+
@?ACCCCEAAB@;;9>?1111-11,1:<:=
@CRC70:00318:00338
ATATCGCGAGGGTATGGAAGACTCTATA
+
BA?@@?:999919999<A@AABBBABBD
@CRC70:00321:00342
TGATACGTCTCCTTCCTTAGTTACTTCA
+
CCBA?@@@@@B@C?C?DA;:;@@@?@>@
@CRC70:00322:00303
ATATCGCGAGGGTATGGAAGACTCTATA
+
B@BB?@;999909@@@<A=@BCCCDCCC
@CRC70:00323:00333
TACTGAGCTACACACACAGAAAGATTGGT
+
AA??BBCB@BBBBCCBBB>==:@???B@C
@CRC70:00323:00340
TACTGAGCTACACAACAGAAAGATTGGTGC
+
AABBBCCBAABBBD@BD:::6499<@@BCB
@CRC70:00325:00319
TACTGAGCTACACACACAGAAAGATTGGT
+
B???BBCBBBBBBBBCBC>==:@==<@@C
@CRC70:00326:00318
ACGAGCCCCATGTCGTAGGTACTC
+
B??;4444-889;BECAB?=<==H
@CRC70:00326:00327
TACTGAGCTACACACACAGAAAGAT
+
444449?>@;;8>9<<=<>DB1991
@CRC70:00327:00324
TCTCTATGCGCTCCACATGTCTAAGGT
+
C@AA<>>ECCCCBBCBAA@99442424
@CRC70:00327:00347
TACTGAGCTACACACACAGAAAGATTGGT
+
@??ABBCB@BBBBBCCCC9996;==<@@C
@CRC70:00328:00319
TAGTATCAGCCTCGCCATGAACGAAGGTATTCC
+
@99994999;?A;:42944424449:<:=A6:6
@CRC70:00328:00320
TACTGAGCTACACACACAGAAAGATTGGT
+
B@AABBBBBBBB??AC<<=DGADCC?B?B
@CRC70:00330:00300
TACTGAGCTACACACACAGAAAGATTGGT
+
B???BCCBB?BBBBACCCBBB=BABAB@>
@CRC70:00330:00304
AGCACTGTAGCTGTCACTAGTTACTTGT
+
@ABCCCCCBEDBBBBBDCCEC@E??>@B
@CRC70:00330:00327
TACTGAGCTACACACACAGAAAGATTGGT
+
@?@CCCDCBBAA@?;;9@99919>>=@@D
@CRC70:00331:00333
TACTGAGCTACACACACAGAAAGATTGGT
+
BABBCCCA??@BBA@@AA>@@<@BB@C@C
@CRC70:00332:00313
TACTGAGCTACACACACAGAAAGATTGGT
+
A?@?CDCBBBBBBB<;9B9<98;AF>BBC
@CRC70:00332:00321
TACTGAGCTACACACACAGAAAGATTGGT
+
B???BBBBBBBBBBCCBB9996;88<@@C
@CRC70:00333:00321
TATAGCTCTCTAT
+
@>@94///////4
@CRC70:00334:00328
ATATCGCGAGGTATGAAGACTCATATAG
+
CC;4448846,/////,//6//333331
@CRC70:00335:00304
TACTGAGCTACACACACAGAAAGATTGGT
+
A>>ABBCBBBBDBBA@>@99909?>>A@C
@CRC70:00337:00322
ATATCGCGAGGGTATGGAAGACTCTATA
+
BBAABB@@9::8:?AA=A>ABBCC@@@?
@CRC70:00338:00339
TGATACGTCTCCTTCCTTAGTTACTTCA
+
BBA>@@BCABC9;8;=?;>@A>@B@?BB
@CRC70:00339:00318
TACTGAGCTACACACACAGAAAGATTGGT
+
BBABBBCABBBB::<<9B9<<:;CBADAC
@CRC70:00339:00345
TACTGAGCTACACACACAGAAAGATTGGT
+
A@AABCCB@@BBCBCB?=9996;=@?C@C
@CRC70:00340:00314
TACTGAGCTACACACACAGAAAGATTGGT
+
BA?BBBBBA@BBBBDA@B;;;8;CA@C@B
@CRC70:00340:00348
TACTGAGCTACACACACAGAAAGATTGGT
+
B???BCCBB@BBBBBB@A444-9>>;@@B
@CRC70:00341:00316
TACTGAGCTACACACACAGAAAGA
+
@AA=@@@@@@@@1111/6/11,//
@CRC70:00341:00325
TACTGAGCTACACACACAGAAAGATTGGT
+
@??ABCBA@ABCCEBABB@@><@?@?A?B
@CRC70:00342:00312
ATCAGACACGGACACAGCAGAACACAC
+
CBBB@?@BBB=B@@<<>AAADECCBCA
@CRC70:00342:00318
TACTGAGCTACACACACAGAAAGATTGGT
+
B@>ABBCBBBBBAABAAB;;86;@@=B@C
@CRC70:00343:00308
TACTGAGCTACACACACAGAAAGATTGGT
+
B@@ABBBBBBBBBBCBBB888-9>>=@@C
@CRC70:00343:00310
TACTGAGCTACACACACAGAAAGATTGGT
+
BBBBCEDCBB=?9;994@89914;@>B@C
@CRC70:00344:00316
TACTGAGCTACACACACAGAAAGATTGGT
+
B???BBCBBBBBAABBAB;;87;@@=B@E
@CRC70:00344:00349
TACTGAGCTACACACACAGAAAGATTGGT
+
AABBBBBBBBAB?@;;9@99919>>=@BC
@CRC70:00346:00310
TACTGAGCTACACACACAGAAAGATTGGT
+
B?@BBBB@??BBBBCBCA9996;=?@C@C
@CRC70:00346:00329
TACTGAGCTACACACACAGAAAGATTGGTGCT
+
B@AABBCAAACCAA<;9B99919?>=@ICCCC
@CRC70:00347:00303
TACTGAGCTACACACACAGAAAGATTGG
+
BABBBBCBBBBCBBAAAB98809>>499
@CRC70:00347:00345
TACTGAGCTACACACACAGAAAGATTGGT
+
B@AABBCB@@BBAADBBA9946;>=<@@C
@CRC70:00348:00319
TACTGAGCTACACACACAGAAAGATTGGT
+
B??ACBCBBBBB9:<<9B99919>>=@@D
@CRC70:00348:00345
TACTGAGCTACACACACAGAAAGATTGGT
+
B@AABBBB??@@@BBEBB9996;==?B@C
@CRC70:00300:00374
TACTGAGCTACACACACAGAAAGATTGGT
+
B???BBBB@ABBBBCCB@;996;@@?B@C
@CRC70:00304:00366
TACTGAGCTACACACACAGAAAGATTGT
+
;;;@?>=@;;9AA>>A?999@:991,1.
@CRC70:00306:00353
TACTGAGCTACACACACAGAAAGATTGGT
+
AABBBBCBABBBBBC@@@844-9>><A@C
@CRC70:00306:00365
TAGTATCAGCCTCGCCATGACGAAGGTATTCC
+
CBBA@ADAAAA??@A=@@CA@996<?>>@=A<
@CRC70:00306:00370
TACTGAGCTACACACACAGAAAGATTGGT
+
A??BBBCBBBBBBBCCBB?>=<>???B@C
@CRC70:00307:00364
TACTGAGCTACACACACAGAAAGATTGGT
+
@???BBCB@BBBBBCBA@944-9>><ACD
@CRC70:00308:00394
TACTGAGCTACACACACAGAAAGATTGGT
+
AABBBCCCBBBCCBBAAAACC?BCC?BBD
@CRC70:00310:00352
TACTGAGCTACACACACAGAAAGATTGGT
+
BBBBBBDBBBBCBBBBAB;;;7;@A?C@C
@CRC70:00310:00355
TACTGAGCTACACACACAGAAAGATTGGT
+
A;==AABBB;;<<94494444-44:9<;>
@CRC70:00312:00377
TACTGAGCTACACACACAGAAAGATTGGT
+
AABBCBCCCCCCCBCCBAB@>9?9948=@
@CRC70:00312:00395
TACTGAGCTACACACACAGAAAGATTGGT
+
@???BBCB@@BBBBB@@:988-9>>;??B
@CRC70:00313:00366
ATCAGACACGGACACAGCAGAACACAC
+
BBBB??>BCD?ABCC@AABCB@BBBBB
@CRC70:00313:00376
TACTGAGCTACACACACAGAAAGATTGGT
+
BBBCBCCBBAABB?=9@?99909>@>B?B
@CRC70:00314:00376
CGTGTCTCTAGGCACAGGATTTTGTGTAG
+
BBB@BBCC???ADDCAB?BBDD:CBCBB?
@CRC70:00320:00352
TACTGAGCTACACACACAGAAAGATTGGT
+
????BBBBBBBBABDCBB9998;=?>B@C
@CRC70:00320:00376
CGTGTCTCTAGGCACAGGATTTTGTGTAG
+
BBB@BBDD???@BBBBCACDDC:EDCCB?
@CRC70:00322:00372
TACTGAGCTACACACACAGAAAGATTGGT
+
@??ABBCB?BBBBBFD@@9996;@=?B@C
@CRC70:00323:00355
TACTGAGCTACACACAGAAAGATTGGTGC
+
B?@@BBEBBBBBBABEBBA>BAA>B@CCC
@CRC70:00325:00360
TACTGAGCTACACACACAGAAAGATTGGT
+
A@?ABBCBBBBBBBCBBB;;;69==<@@C
@CRC70:00326:00379
TACTGAGCTACACACACAGAAAGATTGGT
+
BBBBCCCBBBBBAABDBCBBB>BBBBC@C
@CRC70:00330:00366
TACTGAGCTACACACACAGAAAGA
+
9;@@@@ABCBAA<<994A488-4/
@CRC70:00332:00379
TACTGAGCTACACACACAGAAAGATTGGT
+
B@?ABBCBABBCBBBBBB;;;7;@B?B@C
@CRC70:00333:00364
CGTGTCTCTAGGCACAGGATTTTGTGTAG
+
BBBBBBDCAAA@BBCCA>=?=?6=@BBB@
@CRC70:00337:00367
TACTGAGCTACACACACAGAAAGATTGGT
+
B???BBBBAABBBBCB@=;;;6;BB?B@C
@CRC70:00337:00397
TACTGAGCTACACACACAGAAAGATTGGT
+
CBBCCAA==1118=@?BB@@@<8@@6958
@CRC70:00344:00354
TACTGAGCTACACACACAGAAAGATTGGT
+
??BBBBBBBACDBBAAAD@@@<@BC@C@B
@CRC70:00344:00376
ATATCGCGAGGTATGGAAGACTCATATAG
+
BB;<9@99996444424:9778/.....1
@CRC70:00346:00352
TACTGAGCTACACACACAGAAAGATTGGT
+
BB@BBBC???BDBBCBBCBBBABAC@CAC
@CRC70:00346:00378
TACTGAGCTACACACACAGAAAGATTGGT
+
BBBBBBCBABBB??<;9@9<<:;BB>B@B
@CRC70:00348:00373
TACTGAGCTACACACACAGAAAGATTGGT
+
?@ADCCCDCBAA??;99B99909@@>B@C
@CRC70:00348:00383
TACTGAGCTACACACACAGAAAGATTGGT
+
AABABCDBBBBCBBBA@@99809>>>A@C
@CRC70:00301:00408
TACTGAGCTACACACACAGAAAGATTGGT
+
BBBBBBDCBBAAACBB@ABBB>BCC@C?B
@CRC70:00303:00404
TACTGAGCTACACACACAGAAAGATTGGT
+
B??=BBBBAABBBBCC@@9946;9=<A@C
@CRC70:00303:00418
TACTGAGCTACACACACAGAAAGATTGGT
+
CBBBBBCBBBBCCCCAAA@==:@@@>B@C
@CRC70:00307:00414
TACTGAGCTACACACACAGAAAGATTGGT
+
AAAABBBBBABBBBCCBB9996;???A@C
@CRC70:00308:00425
TACTGAGCTACACACACAGAAAGATTGGT
+
@???BBCBAA@BCCCB<?<GG@DBB@C@C
@CRC70:00311:00448
TACTGAGCTACACACACAGAAAGATTGGT
+
B?>>BBCB@BAABCCBB>;84-9??<@@C
@CRC70:00313:00401
TACTGAGCTACACACACAGAAAGATTGGT
+
BAAABBCBBBBBBBABAB@@@<ACCAB@C
@CRC70:00314:00411
TAGTATCAGCCTCGCCATGACGAAGGTATTCC
+
@AB@@ADAAA@B?BB>A>==B;;9<@;9<>A6
@CRC70:00315:00407
TACTGAGCTACACACACAGAAAGATTGGT
+
BBBABBCBBBBBBBDBB@;996;AA@C@C
@CRC70:00315:00444
TACTGAGCTACACACACAGAAAGATTGGT
+
@???BBCB@@BBBBBCCB???>@BB@B@B
@CRC70:00316:00434
TACTGAGCTACACACACAGAAAGATTGGT
+
BBBBCCDCAAAABBFCBC;;;7;AC@C@C
@CRC70:00327:00426
TACTGAGCTACACACACAGAAAGATT
+
@@ABBBCBABBBAABCEB@?><@?=>
@CRC70:00330:00401
TACTGAGCTACACACACAGAAAGATTGGT
+
BBBBBBCBBBBB@@ABBDDCC>CCC@B?A
@CRC70:00331:00404
ACGAGTGCGTTCCCCATGTCGTAGGTACTC
+
BBBBBBBBBB@BCC:CD@@BCCBB@9;<AC
@CRC70:00331:00428
TACTGAGCTACACACACAGAAAGATTGGT
+
B??=BBBBABBBAACDBB9996;==<A@C
@CRC70:00333:00425
TACTGAGCTACACACACAGAAAGATTGGT
+
AA?BBBCBAB@A?BBA@B;;;9<CCAC?B
@CRC70:00334:00447
TACTGAGCTACACACACAGAAAGATTGGT
+
BCCBBBCCC<<=BAAABA@@@19994757
@CRC70:00339:00411
TACTGAGCTACACACACAGAAAGATTGGT
+
@@ABBBCBBBAA@BA@@B<;;9;BB@C@C
@CRC70:00340:00434
TACTGAGCTACACACACAGAAAGATTGGT
+
B?==BBBBBBBBBBDCBB9998;???B@C
@CRC70:00341:00408
TACTGAGCTACACACACAGAAAGATTGGT
+
BBBBBDC@???>;;=CCDCCC@CCC@B=?
@CRC70:00343:00417
TGATACGTCTCCTTCCTTAGTTACTTCA
+
BBB?BBBDCBC@B@BAD@BBB>BBC@CD
@CRC70:00345:00405
TACTGAGCTACACACACAGAAAGATTGGT
+
B==?BBBBBBBBBBBC===DCBDCC@C@B
@CRC70:00345:00449
TACTGAGCTACACACACAGAAAGATTGGT
+
B???BBCBBBBBAABDBC9998;==>B@C
@CRC70:00346:00414
TACTGAGCTACACACACAGAAAGATTGGT
+
BA??BBBBBBBBABAGBHBBB=BBB?C@B
@CRC70:00302:00485
TACTGAGCTACACACACAAAAAGATTGGTGC
+
@@ABCCCAAABBBAABFDDDD3BBB?A?BCC
@CRC70:00306:00466
TAGTATCAGCCTCGCCATGACGAAGGTATTCC
+
BBB@@AC@AABAAAB?AB@=B:;8<@;9<=A6
@CRC70:00306:00487
TACTGAGCTACCACACACAGAAA
+
<<<99@@99448444444////+
@CRC70:00310:00463
TAGTATCAGCCTCGCCATGACGAAGGTATTCC
+
BBB@@ACBBB@??>>;@>@>>9959??>>696
@CRC70:00311:00497
TACTGAGCTACACACACAGAAAGATTGGT
+
??AABBBCAAAA@B>>9949919@@=@AD
@CRC70:00313:00499
TACTGAGCTACACACACAGAAAGATTGGT
+
B???BBCBBBBBECBBB>988-9>>=BDD
@CRC70:00315:00459
TACTGAGCTACACACACAGAAAGATTGGT
+
B???BBBBBBBBBBCBBA;88-9994;BC
@CRC70:00315:00472
TACTGAGCTACACACACAGAAAGATTGGT
+
@???BBCBBBBBBBBAAA;;96;@A@C@C
@CRC70:00316:00498
TACTGAGCTACACACACAGAAAGATTGGT
+
@?AACCCCCCAAACA@@B9<98;@A@DBK
@CRC70:00317:00450
TACTGAGCTACACACACAGAAAGATTGGT
+
<<=BCCCE::;CAA@@>>9991999<@>A
@CRC70:00317:00475
TACTGAGCTACACACACAGAAAGATTGGT
+
99<AHCCDBBCBB?=:<9>>@199@;><?
@CRC70:00317:00495
TGATACGTCTCCTTCCTTAGTTACATTCA
+
@@@@@@??>>@595924234424444249
@CRC70:00319:00466
AGCACTGTAGCTGTCACTAGTTACTTGTG
+
A@BECEBCBBCBBBBBBBCCE@CA@=@DC
@CRC70:00321:00469
CGTGTCTCTAGGCACAGGATTTTGTGTAGA
+
CBBBCECCA@ABCBCB>?>BB>6D;8,,--
@CRC70:00324:00469
TACTGAGCTACACACACAGAAAGATTGGT
+
::>BBBBBBB;;<BAAAAGCC=BBC>A>A
@CRC70:00329:00456
TACTGAGCTACACACAACAGAAAGATTGGT
+
@AACBBBA@@?@1111,////7;;AB@A?@
@CRC70:00330:00467
TACTGAGCTACACACACAGAAAGATTGGT
+
B@AACCCC@@@@<;<A@A@@A<BBB?ADE
@CRC70:00330:00482
ATATCGCGAGGGTATGGAAGACTCTATAGAGGTCA
+
@@BBBCB@<<<89@@A=A?CCCCC;;8?700,.4,
@CRC70:00330:00485
TACTGAGCTACACACACAGAAAGATTGGT
+
BBBBBBCCBBBBABBA@@;<919>@=@@C
@CRC70:00335:00453
TACTGAGCTACACACACAGAAAGATTGGT
+
BA?BBBCBBBBD::<?>B99909>><@@D
@CRC70:00338:00489
TACTGAGCTACACACACAGAAAGATTGGTG
+
C;<<<=BA@?A>99;;99=BE>;;;73139
@CRC70:00340:00461
TACTGAGCTACACACACAGAAAGATTGGT
+
@@>ABBCBBBBBAACCBB;;96;@@>A@C
@CRC70:00340:00486
TACTGAGCTACACACACAGAAAGATTGGT
+
BA?BBBCB@ABBBBDCBB;996;@@>B@C
@CRC70:00343:00454
TACTGAGCTACACACACAGAAAGATTGGT
+
@?@CCCDBBBBB9;<BBB@@@<>>@4848
@CRC70:00345:00499
TACTGAGCTACACACACAGAAGATTG
+
??ABBBAB999999444;4959;;@B
@CRC70:00347:00457
TACTGAGCTACACACACAGAAAGATTGGT
+
@>>ABBBBBBBB?@ABAB;;;7;@@>BDC
@CRC70:00347:00471
TAGTATCAGCCTCGCCATGACGAAAGGTATTCC
+
@9;;<9=?BDA9994284999444-4:49959:
@CRC70:00349:00451
TACTGAGCTACACACACAGAAAAGATTGGT
+
BBBCCBCC?=@=9999494448-84948=;
@CRC70:00306:00530
TACTGAGCTACACACACAGAAAATTGGTGC
+
B@AACECCBBBBBAAACBCCDC9C;<:<BB
@CRC70:00314:00505
TACTGAGCTACACACACAGAAAGATTG
+
::<CBBBC@@@@@@<<<<99@:99968
@CRC70:00318:00523
TACTGAGCTACACACACAGAAAGATTGGT
+
B@>>ABBBBBBAABCCBB9996;@@<A@C
@CRC70:00320:00519
TACTGAGCTACACACACAGAAAGATTGGT
+
@?ACBBBDBBAB<;<99B99919A@>C@B
@CRC70:00320:00540
TCCTATGCGCTCCACATGTCTAAGGT
+
BB@BBBBABBBB?BAABBBB@AAAFC
@CRC70:00321:00528
TACTGAGCTACACACACAGAAAGATTGGT
+
@@ACBCCCCCBBBC<;<B@@@<ABB@C@C
@CRC70:00327:00527
TACTGAGCTACACACACAGAAAGATTGGT
+
@@AABBCBA?BBAABAAB;;;7;@@>B@C
@CRC70:00330:00537
TACTGAGCTACACACACAGAAAGATTGGT
+
::<CCCCD@@@AACCCBB@@@<@@@>A?B
@CRC70:00330:00544
TACTGAGCTACACACACAGAAAGATTGGT
+
BBBBBBCEBBBBBBAAABBBB=BBC?B?B
@CRC70:00331:00521
TACTGAGCTACACACACAGAAAGATTGGT
+
BA??BBBBBBBBAAACCC@@=<@==>B@C
@CRC70:00332:00534
TACTGAGCTACACACACAGAAAGATTGGT
+
A?@@CCHBBCCB::>CCCECC@CBB>?<@
@CRC70:00334:00539
TCTCTATGCGCTCCACATGTCTAAGGT
+
CCBC@AABBCCBC?BBDA?ABA@=ABA
@CRC70:00337:00501
TACTGAGCTACACACACAGAAAGATTGGT
+
AAABBBCBBBABA@A@>B99909@@>B@C
@CRC70:00343:00504
TACTGAGCTACACACACACG
+
BBBBBCDBB>;8////,00,
@CRC70:00343:00506
TACTGAGCTACACACACAGAAAGATTGGT
+
@@ABBBCBBBBB?@ABBB;;;6;AA?C@C
@CRC70:00343:00513
TACTGAGCTACACACACAGAAAGATTGGT
+
A@@BCCCD??;9;;999A99918>>=B@C
@CRC70:00347:00523
TACTGAGCTACACACACAGAAAGATTGGT
+
BBBBBDCBBBBAABBBBCCCC>@@=<=<<
@CRC70:00349:00515
TACTGAGCTACACACACAGAAAGATTGGT
+
AA?BBBCBBBBB?@ABAB;;87;@A>C@C
@CRC70:00302:00589
TACTGAGCTACACACACAGAAAGATTGGT
+
@?BCBCCHDCBCCABDECBBB<@@B6:6:
@CRC70:00303:00558
TACTGAGCTACACACACAGAAAGATTGGT
+
B???BBBBAABBBBCB>>444-9>><A?C
@CRC70:00304:00572
TACTGAGCTACACACACAGAAAGATTGGT
+
AABBBBCA@ABDCBBCCCBBB>BAB>A?B
@CRC70:00305:00569
TACTGAGCTACACACACAGAAAGATTGGT
+
B@>>BBBA@@BBBBCCAA@@><@CCAB@C
@CRC70:00307:00557
TACTGAGCTACACACACAGAAAGATTGGT
+
@==?BBB@??@@BBBDCC??><??@>B@C
@CRC70:00308:00579
TACTGAGCTACACACACAGAAAGATT
+
BBBCBBBDAAACCBBECCDHD@CCD@
@CRC70:00308:00585
TACTGAGCTACACACACAGAAAGATTGGT
+
BA?BBBBB?ABCBECBAB@>>:@A@?B@C
@CRC70:00309:00581
TGATACGTCTCCTTCCTTAGTTACTTCA
+
BBB;;<B<9;C8969696899;9;49:;
@CRC70:00310:00587
TACTGAGCTACACACACAGAAAGATTGGT
+
BCBBBBCBAABBCA@?B====:@@@?B>A
@CRC70:00311:00588
ATATCGCGAGGGTATGGAAGACTCTAT
+
ABAABBDBBAA>A????A?BBBBBBBC
@CRC70:00313:00569
ACGCTCGACATGCCCAGGTACAGAAG
+
BBBBBBAABEBBDC>;;79>>99<6<
@CRC70:00314:00572
TACTGAGCTACACACACAGAAAGATTGGT
+
99<BBABCA@@BAA@B>>>>@:99969;>
@CRC70:00317:00561
TACTGAGCTACACACACAGAAAGATTGGT
+
AABBBBCBBBBCCC<==CGEC?BCC?B@B
@CRC70:00318:00575
TACTGAGCTACACACACAGAAAGATTGGT
+
BCCCCCDD@?@@@A@@>B9991999<B@C
@CRC70:00318:00576
TACTGAGCTACACACACAGAAAGATTGGT
+
AA?ABBCBBBBBBBBBBA;84-9>=<@@C
@CRC70:00319:00566
TACTGAGCTACACACACAGAAAGATTGGT
+
AABBBDCBBBBBBABBAB9;;9;AA@C@B
@CRC70:00321:00563
TACTGAGCTACACACACAGAAAGATTGGT
+
A@>?>99998=?>9999444:58442423
@CRC70:00321:00590
TACTGAGCTACACACACAGAAAGATT
+
999;99;B;48499944////+/,,*
@CRC70:00322:00584
TACTGAGCTACACACACAGAAAGATTGGT
+
BBCBCCCC@@@BBB;<<B>>><@ACCC@C
@CRC70:00323:00596
TACTGAGCTACACACACAGAAAGATTGGT
+
B?@@CCDCCBBBBCCCEECHC>AAC@C@C
@CRC70:00324:00554
TACTGAGCTACACACACAGAAAGATTGGT
+
8999=@CEBCCC<<=>:B==@??>@<@?B
@CRC70:00325:00561
TACTGAGCTACACACACAGAAAGATTGGT
+
@?@BBBDBBB?@A@A@>B9;97;BA@C@C
@CRC70:00326:00571
TACTGAGCTACACACACAGAAAGATTGGT
+
BA?BBBCBAACCBBCBBB;996;@==A@C
@CRC70:00332:00553
TACTGAGCTACACACACAGAAAGATTGGT
+
=>@;;<@AAA?A;;<<;A>@@:9994713
@CRC70:00332:00580
TACTGAGCTACACACACAGAAAGATTGGT
+
BBBBBBBBBABCBBBBCDDCB=BBB@BA@
@CRC70:00333:00599
TACTGAGCTACACACACAGAAAGATTGGT
+
??@BBBCB@AEBCC@?@B;;;7;AA@C?B
@CRC70:00335:00569
TACTGAGCTACACACACAGAAAGATTGGT
+
BBBBCBDDBCBBBBAA@D@@@<@BC@CAC
@CRC70:00335:00592
TACTGAGCTACACACACAGAAAGATTGGT
+
A===AABAAABBAACCAB9996;?=<@@C
@CRC70:00336:00558
TACTGAGCTACACACACAGAAAGA
+
@B@@AAFECCCCC=949999919/
@CRC70:00337:00559
TACTGAGCTACACACACAGAAAGATTGGT
+
@@>ABBBBAABBBBCBBB;;96;@==B@C
@CRC70:00337:00560
TCTCTATGCGCTCCACATGTCTAAGGT
+
BBBCBDABBBCBB@B@CBBBAAA@C@C
@CRC70:00337:00572
TACTGAGCTACACACACAGAAAGATTGGTGC
+
:9<BCBBA@>@==9;<=ABBB<<;9;>5887
@CRC70:00337:00597
TACTGAGCTACACACACAGAAAGATTGGT
+
B@AABBBBBBBBBBBCCBBAA=AAB@C@B
@CRC70:00338:00565
TACTGAGCTACACACACAGAAAGATTGGT
+
B???BBCBBBBBBBBABB;996;A>?BBC
@CRC70:00339:00556
TACTGAGCTACACACACAGAAAGATTGGT
+
BBBBBCCBBB@@;<994;9=9<@@A?B?B
@CRC70:00341:00551
TACTGAGCTACACACACAGAAAGATTGGT
+
A===BBBBBBBBABDBBA;94-9>><B@C
@CRC70:00341:00561
TACTGAGCTACACACACAGAAAGATTGGT
+
CCCCCCCCCAB>;;<<9B>@@>@CB=@?@
@CRC70:00343:00569
TACTGAGCTACACACACAGAAAGATTGGT
+
@@?BBBDCBBBB??AA@B@AA<@CF>B@B
@CRC70:00345:00587
TACTGAGCTACACACACAGAAAGATTGGT
+
B@AABBCBBBBBAABAAB;;96;@@>BDC
@CRC70:00300:00636
TACTGAGCTACACACACAGAAAGATTGGT
+
AABBBBCBABBBBBBBBC;;;7;AA?CBC
@CRC70:00301:00616
TACTGAGCTACACACACAGAAAGATTGGT
+
@@BCBBBCBBBBBAA@@B99;79>@=@>A
@CRC70:00303:00606
TACTGAGCTACACACACA
+
1144944449984///,,
@CRC70:00304:00616
TACTGAGCTACACACACAGAAAGATTGGT
+
A===ABBBBBBBBBCD@@9946;===B@C
@CRC70:00304:00642
TGATACGTCTCCTTCCTTAGTTACC
+
BCC@ABB>>>>2459596011-11,
@CRC70:00305:00625
TACTGAGCTACACACACAGAAAGATTGGT
+
AA?BBBBBBBBBBBCB?>9996;@@>B@C
@CRC70:00305:00634
TACTGAGCTACACACACAGAAAGATTGGT
+
B???BCCBB?BBBBCDBB9996;==<A@C
@CRC70:00306:00610
TACTGAGCTACACACACAGAAAGATTGGT
+
@@ACCCCD@@@@A@@@@>9991999<@>A
@CRC70:00306:00648
TACTGAGCTACACACACAGAAAGATTGGT
+
B???BBCBBBBBBAABCB?>?<@BB@C@C
@CRC70:00307:00613
TCTCTATGCGCTCCACATGTCTAAGGT
+
BDBB@AACBBCBB@CCEB9;;CB@CBB
@CRC70:00307:00640
TACTGAGCTACACACACAGAAAGATTGGTGCTGC
+
BBBBDDCBBBBBCCCCBB;44-9>>>B@BBA@;<
@CRC70:00308:00618
TACTGAGCTACACACACAGAAAGATTGGT
+
@@ADBBCDBCAABCBDBB;;;7;AB?C?B
@CRC70:00308:00649
TGATACGTCTCCTTCCTTAGTTACTTCA
+
CBB@?@B???E@CAC@C@BBB?BBC@CC
@CRC70:00310:00616
TACTGAGCTACACACACAGAAAGATTGGT
+
B???BBBBBBBBBBCCCA;996;==<@@C
@CRC70:00310:00636
TACTGAGCTACAC
+
,,,689@BB@B=>
@CRC70:00314:00646
TACTGAGCTACACACACAGAAAGATTGGT
+
@@AABBBBBBBBBBBCCCAA@=B@A?B@C
@CRC70:00315:00624
TACTGAGCTACACACACAGAAAGATTGGT
+
???ABBCBBBBBBBCDB@;94-9>><A@C
@CRC70:00316:00631
TACTAAGCTACACACACAGAAAGAATGGT
+
BBB@@>ACCBDCCCBBB>844-9><@C@C
@CRC70:00316:00642
TACTGAGCTACACACACAGAAAGATTGGT
+
B@AADCDCBBBCCCBBAB<<<9;BA@C@C
@CRC70:00316:00644
TACTGAGCTACACACACAGAAAGATTGGT
+
BBB><<CBA999999444444-4442423
@CRC70:00317:00630
TACTGAGCTACACACACAGAAAGATTGGT
+
@@AABBBBBBBBBBCDBB;996;@=?B@C
@CRC70:00318:00640
TACTGAGCTACACACACAGAAAGATTGGT
+
BBBBBBBBBBBCBCABBCCCCABBB?B@C
@CRC70:00319:00604
CGTGTCTCTAGGCACAGGATTTTGTGTAG
+
BBB@@BDCCBB?CCBBB??===6??ABBB
@CRC70:00319:00607
ATCAGACACGGACACAGCAGAACACAC
+
BBBB?@?DBA?ABBC@DACCC@CCBAB
@CRC70:00319:00633
TACTGAGCTACACACACAGAAAGATTGGT
+
AADBBBCCCCCBBBA@?B9997;AA?C@C
@CRC70:00320:00629
TACTGAGCTACACACACAGAAAGATTGGT
+
A@??BBCBBBBBBBCDCB??><>??>A@C
@CRC70:00321:00629
TACTGAGCTACACACACAGAAAGATTGGT
+
B???BBBB@@BB@BBDCC??><>?@>B@C
@CRC70:00321:00632
TACTGAGCTACACACACAGAAAGATTGGT
+
:9?CBCCCBBBCBBBCEAAAC=BBC=@=@
@CRC70:00322:00616
TCTCTATGCGCTCCACATGTCTAAGGT
+
BBBBAAACBBBBB@CDDCBBBBB@CAA
@CRC70:00323:00646
TACTGAGCTACACACACAGAAAGATTGGT
+
>>>BBBBBBBBBBBCDBB9996;@;<A@D
@CRC70:00324:00634
TACTGAGCTACACACACAGAAAGATTGGT
+
:9<CDBBCBBBBBBBBAB@@@<@BC@C@C
@CRC70:00325:00616
ATCAGACACGGACACACAGAACACAC
+
BABCCB?>8929=>>==A996;BCCC
@CRC70:00325:00643
TACTGAGCTACACACACAGAAAGATTGGT
+
@@ABDCCBABBBD@@DBABBD=A@?<=<?
@CRC70:00325:00645
TCTCTATGCGCTCCACATGTCTAAGGT
+
BBBB@A@BBBCAB@BCEBBAAAB@CBA
@CRC70:00326:00608
TACTGAGCTACACACACAGAAAGATTGGT
+
BBBBBDCDCBBB@AACBC@@@<@B@?BAC
@CRC70:00327:00626
TACTGAGCTACACACACAGAAAGATTGGT
+
9<@@CABBBB@@@@999?444-4442377
@CRC70:00327:00631
TACTGAGCTACACACACAGAAAGATTGGT
+
??@CCCCBBA@@@@<99@9998<AA?CBD
@CRC70:00328:00618
TACTGAGCTACACACACAGAAAGATTGGT
+
AA?ABBCBBBBBBBCBBB@@><@@@?C@C
@CRC70:00330:00640
TATGAGCTACACACACAGAAAGAATTGGTG
+
CC=<<BB@999999496///+//,/,/,.7
@CRC70:00331:00602
TACTGAGCTACACACACAGAAAGATTGGT
+
AA?BBBCBBBBBBDBDBBBBB>CBB??=?
@CRC70:00331:00605
TACTGAGCTACACACACAGAAAGATTGGT
+
BBBBBBBBBBBBAAABBC@@@>@BA?C@C
@CRC70:00331:00613
TACTGAGCTACACACACAGAAAGATTGGT
+
BA?ABBCBAABBBBBCCFCDB=BBA>B@C
@CRC70:00331:00626
TACTGAGCTACACACACAGAAAGATTGGT
+
@@BBCECBBBBBA@AECCCDC>A@C=@=@
@CRC70:00331:00644
TGATACGTCTCCTTCCTTAGTTACTTCAG
+
BCCABBCB?BC=A>A>B>BBB?BBC@CB=
@CRC70:00334:00628
TACTGAGCTACACACACAGAAAGATTGGT
+
AA?BBBCBBB?@ABA@?D99809>>>B@C
@CRC70:00334:00634
TACTGAGCTACACACACAGAAAGATTGGT
+
AABBBDDBBBBBDABCCECDC?BAA<=77
@CRC70:00334:00649
TACTGAGCTACACACACAGAAAGATTGGT
+
A==?BBCB@ABBBDCECCBCB?AAB?A?@
@CRC70:00335:00636
TCTCTATGCGCTCCACATGTCTAAGGT
+
BBBE@AACCCCBB@CCBBABBBB@C@<
@CRC70:00335:00643
TACTGAGCTACACACACAGAAAGATTGGT
+
;:<CBBBC@@;;<@999A99919>?=@?B
@CRC70:00337:00601
TACTGAGCTACACACACAGAAAGATTGGT
+
AAABBBCDBA>?@A@@>B9997;AF@DDC
@CRC70:00338:00637
TACTGAGCTACACACACAGAAAGATTGGT
+
?@>ABBBBBBBBBBACBC@@=<@B?>B@C
@CRC70:00339:00634
TACTGAGCTACACACACAGAAAGATTGGT
+
BBCCCCDCBBBB@A><;BBBB?ACC9;9;
@CRC70:00340:00617
TACTGAGCTACACACACAGAAAGATTGGT
+
BBBBBBCBBBCB@AAA@A99809>>>B@C
@CRC70:00340:00633
ATCAGACACGGACACAGCAGAACACAC
+
BBBB???BBB?AACCCEBBBB?CBBBB
@CRC70:00342:00605
TACTGAGCTACACACACAGAAAGATTGGT
+
@?BCCCCB@@@@;<994B99918?@<A?D
@CRC70:00342:00617
TACTGAGCTACACACACAGAAAGATTGGT
+
AA?BBBCBBBBBAABBBA;996;AA?B@C
@CRC70:00342:00618
TACTGAGCTACACACACAGAAAGATTGGT
+
AABBBBCBBB?>@A<;9D9998;AA>C@C
@CRC70:00343:00601
TACTGAGCTACACACACAGAAAGATTGGT
+
B@>>AAB@@@BBBBBCBC9998;??>B@C
@CRC70:00344:00632
TACTGAGCTACACACACAGAAAGATTGGTG
+
B@AABBBBBBBBABBCCB@>=<@=?>B@CB
@CRC70:00346:00629
TACTGAGCTACACACACAGAAAGATTGGT
+
B;=<ABABB;;=<;@@A=@@B899@?@>@
@CRC70:00346:00640
TACTGAGCTACACACACAGAAAGATTGGT
+
BBBBCCDCCBBCBBBBAD;;;9;CC@C@C
@CRC70:00347:00621
TACTGAGCTACACACACAGAAAGATTGGT
+
ABABBBCBBBABAA<<=CABB=BBC?B@B
@CRC70:00347:00640
TACTGAGCTACACACACAGAAAGATTGGT
+
??@@AABAAABBAACBAA944-9=<;??B
@CRC70:00348:00605
TACTGAGCTACACACACAGAAAGATTGGT
+
AA?BBBCAAABDBBECCCCCC=BBB?A?A
@CRC70:00300:00678
TACTGAGCTACACACACAGAAAGATTGGT
+
A===BBBB??AABBCDCB99969===B@C
@CRC70:00302:00682
TACTGAGCTACACACACAGAAAGATTGG
+
@@AAB@AA<<<CABBBCCCCC?C??<=<
@CRC70:00302:00695
TACTGAGCTACACACACAGAAAGATTGGT
+
@?AECECCBBAAB@@A@@98809??>C@C
@CRC70:00303:00666
TACTGAGCTACACACACAGAAAGATTGGTG
+
494BBBBBB>??A===;;;=?0998<?<?8
@CRC70:00305:00688
TACTGAGCTACACACACAGAAAGATTGGT
+
BABBCBCBBBBCCBCBAA;;96;AA?B?B
@CRC70:00305:00697
TACTGAGCTACACACACAGAAAGAATTG
+
B?BBBBBBCBABAAA<<311?81-*,*,
@CRC70:00309:00670
TACTGACACACACAGAAAGATTGGTGC
+
BBBBECCCEDBA==;996;AB@C@AAA
@CRC70:00311:00658
TAGTATCTGCCTCGCCATGACGAAGGTATTCC
+
C@AAAACCCBB849959111111-/7///:A;
@CRC70:00311:00681
TACTGAGCTACACACACAGAAAGATTGGT
+
BA?BBBB???BBBCCCB=;;96;BB?C@C
@CRC70:00313:00686
TACTGAGCTACACACACAGAAAGATTGGT
+
B?@?BBCBBBBBCDCCBA@@@<@BB@C@B
@CRC70:00314:00694
TACTGAGCTACACACACAGAAAGATTGGT
+
AA?BBBCBBBBBCBBB>>;;;7;AB?C@C
@CRC70:00318:00664
TGATACGTCTCCTTCCTTAGTTACTTCA
+
BBBAAACCBBB@B@BBD@BBB@BBD@BB
@CRC70:00318:00673
TACTGAGCTACACACACATGAAAGA
+
:99>@999>==9=9:9494444-4/
@CRC70:00318:00676
TACTGAGCTACACACACAGAAAGATTGGT
+
AAABBBCBBBBBABCB@@;946;>@<B@C
@CRC70:00320:00663
TACTGAGCTACACACACAGAAAGATTGGT
+
BBAABBCBBBBC@@ACAB@@@<@CC@C@B
@CRC70:00320:00675
TACTGAGCTACACACACAGAAAGATTGGT
+
B==?ABB@@@AA@BBCCBBBB>@><<@@B
@CRC70:00320:00679
TACTGAGCTACACACACAGAAAGATTGGT
+
;9<CCBBCBB;;<999911:;811.,.,.
@CRC70:00321:00677
TAGTATCAGCCTCGCCATGACGAAGGTATTCC
+
AAB::<EBBA@==;;7;>@9;<;7<?>?>896
@CRC70:00322:00689
AGCACTGTAGCTGTCACTAGTTACTTGT
+
?@CBCCDA@ACCCCCAAA@AC@CBB=@@
@CRC70:00322:00692
TACTGAGCTACACACACAGAAAGAATTGGT
+
<9<BA@@A<<;BA@@CB2/1;61-*,*,*,
@CRC70:00323:00652
TACTGAGCTACACACACAGAAAGATTGGTGCTG
+
B@AABBDBBBBBBBCECC>>=:?=;:??B=777
@CRC70:00323:00663
TACTGAGCTACACACACAGAAAG
+
444==@ACBBC?=99411111-1
@CRC70:00325:00694
TACTGAGCTACACACACAGAAAGAATTGGTGCTG
+
994=>>9>>A;<<@9999444-442399133...
@CRC70:00329:00681
TACTGAGCTACACACACAGAAAGATTGGT
+
@?=?BBCBBBBBAABCCB?>=<@??>B@C
@CRC70:00330:00657
TACTGAGCTACACACACAGAAAGATTGGT
+
B???BBBB@@AA>AACCCBBB?BBA@A@B
@CRC70:00330:00663
TACTGAGCTACACACACAGAAAGATTGGT
+
AA?BBBBBBBBBBBBDCCBB?=B@?>B@C
@CRC70:00330:00684
TACTGAGCTACACACACAGAAAGATTGGT
+
B@??BBCBBBBBABBDCC???>?AA@C@C
@CRC70:00331:00688
TACTGAGCTACACACACAGAAAGATTGGT
+
B?=?BBBB??@@BBCCCCBAA=@@?>@@C
@CRC70:00331:00693
TACTGAGCTACACACACAGAAGGA
+
994>>>;99BB>>=;;;44/,/,,
@CRC70:00332:00675
ATATCGCGAGGTATGGAAGACTCTATAG
+
B?9;9@::11-/6665::698;;7:68<
@CRC70:00333:00696
TACTGAGCTACACACACAGAAAGATTGGT
+
B?==AABBAA@@>ACDAB9996:@<<A@C
@CRC70:00335:00653
TACTGAGGTACACACACAGAAAGATTGGTGC
+
BBBBBDC@CCCBCF?:@;988-8?><@@CCC
@CRC70:00335:00698
TACTGAGCTACACACACAGAAAGATTGGT
+
B???BBBBBBBBBBBDCC???<?@B@B@B
@CRC70:00336:00652
TACTGAGCTACACACACAGAAAGATTGGT
+
BBBCCBCA@@CBAAAAACBBB>BBC?B@A
@CRC70:00340:00678
TACTGAGCTACACACACAGAAAGATTGGT
+
?===ABBBBBAABBDDBEBBA?BBB?B@C
@CRC70:00343:00655
TACTGAGCTACACACACAGAAAGATTGGT
+
BBBBBCCCAA>@;;994;9@@<@BDBD@B
@CRC70:00344:00660
TACTGCACACAGAAAGATTGGTGC
+
9;D<<<BAC9999919942868@>
@CRC70:00344:00669
TGATACGTCTCCTAGTTACTTCAGTGC
+
BCB@@@CBCDD@CDDD??AB@CBABCB
@CRC70:00344:00696
TACTGAGCTACACACACAGAAAGATTGGT
+
@>>>ABB@@@BB@BBDCB?>=<====BAG
@CRC70:00346:00652
TCTCTATGCGCTCCACATGTCTAAGGT
+
BBBBAAAGCCCCB>;;<9>>?9959@;
@CRC70:00346:00672
TACTGAGCTCAGAAAGATTGGTGC
+
B?=?BCDBA9:<DH@BBD>A>ACC
@CRC70:00347:00686
TACTGAGCTACACACACAGAAAGATTGGT
+
BABBBBCCAACCCDAA?D98809>><@>A
@CRC70:00348:00669
TACTGAGCTACACACACAGAAAGATTGGT
+
B@AABBCBAABBBCCBBC@>=:?=@?CBC
@CRC70:00349:00675
TACTGAGCTACACACACAGAAAGATTGGT
+
??@BCABABBBBBA@@>@99809>>>B@C
@CRC70:00349:00688
TACTGAGCTACACACACAGAAAGATTGGT
+
@>>ABBBA@>BBBCCDBB?>><=?>@B@B
@CRC70:00300:00721
CGTGTCTCTAGGCACAGGATTTTGTGTAG
+
AA@@BBBD:;;@CC@>@?9994/9BB@AA
@CRC70:00300:00735
TACTGAGCTACACACACAGAAAGATTGGT
+
BBBBCCDBBBBEBCCBBB;;;6;A@?B@C
@CRC70:00301:00726
TATACGTCTCCTTCCTTAGTTACTTCA
+
BBBBBBBBBB@C@CBC@BBB@BBD@DA
@CRC70:00304:00738
TACTGAGCTACACACACAGAAAGATTGGT
+
CBAADDCDBBBBBABBBBBCC=BBC=?=@
@CRC70:00305:00712
TACTGAGCTACACACACAGAAAGAATTGGTG
+
@?@@AAAB;;;@<9<BB311@811,.,.,.7
@CRC70:00306:00704
ACGCTCGACATGCCCAGGTACAGGAG
+
CB>@@=A999?99919959>??>=@<
@CRC70:00307:00741
TACTGAGCTACACACACAGAAAGATTGGT
+
BABCCBBB<;;@@@??9449=:8>?>B?@
@CRC70:00309:00722
TACTGAGCTACACACACAGAAAATTGGTGC
+
AA?BBBBBBBBBBBCBBB9;88-9<@?BBB
@CRC70:00310:00721
TACTGAGCTACACACACAGAAAGATTGGT
+
BABBBBCBCBBBCCCAAA<;979AA?B@C
@CRC70:00310:00725
AGCACTGTAGCTGTCACTAGTTACTTGT
+
CBA@ABBAABAGCFCCHA<=<<>>>599
@CRC70:00311:00736
TACTGAGCTACACACACAGAAAGATTGGT
+
AABBBBCBABBCCCBA@=99909>@<ABE
@CRC70:00312:00725
TACTGAGCTACACACACAGAAAGATTGGT
+
AABBBBCBAAAABDCC>@<;909AA?B@C
@CRC70:00314:00712
TACTGAGCTACACACACAGAAAGATTGGT
+
B???BBCBBBBBBBCCCA@>=:@===B@C
@CRC70:00314:00744
TACTGAGCTACACACACAGAAAGATTGGT
+
BBBCDDDCBBBBB=@@9;9@@<@CC>B@B
@CRC70:00315:00704
TACTGAGCTACACACACAGAAAGATTGGT
+
AA??BBCBBBBBBBBECCBBB?BCC@C@C
@CRC70:00315:00706
TACTGAGCTACACACACAGAAAGATTGGT
+
@@ABBBEBBBBB@@@B@@99909@>=A@C
@CRC70:00315:00707
TACTGAGCTACACACACAGAAAGATTGGT
+
A@??BBBBAABBABCCBB;;96;@@>B@D
@CRC70:00315:00717
TACTGAGCTACACACACATGAAAGATTGGT
+
99;@===@994A;99<;<99>@19994923
@CRC70:00315:00719
CGTGTCTCTAGGCACAGGATTTTGTGTAG
+
A@@@BBDCAAA@CDC@A@AFDC:BCCECB
@CRC70:00316:00739
TACTGAGCTACACACACAGAAAGATTGGT
+
@@ACCBCBBB??@AAB;;<AB>CCB?B?B
@CRC70:00317:00701
TACTGAGCTACACACACAGAAAGATTGGT
+
A9=<BBCBB?@@@>??99444-4489:<;
@CRC70:00317:00741
TACTGAGCTACACACACAGAAAGATTGGT
+
BBBBCBCBBBBBBBDCCB@@@<@@?<B?A
@CRC70:00318:00711
TACTGAGCTACACACACAGAAAGATTGGT
+
<@ABCDCBBBBBBCCBBB@@@<>BB7;9;
@CRC70:00318:00731
TACTGAGCTACACACACAGAAAGATTGGT
+
BBBBBABBBBAAABADBB@BB<@AB>B?B
@CRC70:00319:00722
TACTGAGCTACACACACAGAAAGATTGGT
+
@@AABBCBBBBA@AAA@;444-99848>B
@CRC70:00319:00733
TACTGAGCTACACACACAGAAAGATTGGT
+
@???BBBBBBBBBBBCCCCDB>BBB@B@?
@CRC70:00321:00714
TACTGAGCTACACACACAGAAAGATTGGT
+
AA?BBBCBBBBBAABBBA;946;=?;@@C
@CRC70:00322:00746
TACTGAGCTACACACACAGAAAGATTGGT
+
AABABBBBBBBBABDCBB@>=<@=?>B@C
@CRC70:00323:00709
TACTGAGCTACACACACAGAAAGATTGT
+
AA?BBBBBBBBDBBBBBB;99-977*--
@CRC70:00323:00730
TACTGAACTACACACACAGAAAGATTGGTGC
+
A@BBAB?BBBAA@=>:11.99949756677;
@CRC70:00323:00746
TACTGAGCTACACACACAGAAAGATTGGT
+
@@ACCCDCCBCCB@AACCCCC>@@B;?<?
@CRC70:00324:00703
TACTGAGCTACACACACAGAAAGATTGGT
+
9:=DCCCCBBCCCBBAA@BBC<@@B;<;8
@CRC70:00325:00704
TACTGAGCTACACACACAGAAAGATTGGT
+
BBBBCBCBBBBBBBBCAB;;96;@@<A@C
@CRC70:00326:00724
TACTGAGCTACACACACAGAAAGATTGG
+
A@AAACCCBB@@>@>>99499-4//,/,
@CRC70:00329:00709
TACTGAGCTACACACACAGAAAGATTGGT
+
B?A@ABB@@?@@@@@A>A>@><??@>A@C
@CRC70:00330:00735
TACTGAGCTACACACACAGAAAGATTGGT
+
@?ABCDCCCCBBBCAECBBBE=BBC?BAB
@CRC70:00331:00700
TACTGAGCTACACACACAGAAAGATTGGT
+
BA??BBCBBBBBBBBABC@@=<@B>?B@C
@CRC70:00332:00717
TACTGAGCTACACACACAGAAAGATTGGT
+
BABBCCCDBBBCCDEECCBBB?BAB?B@B
@CRC70:00332:00720
TCTCTATGCGCTCGACATGTCTAAGGT
+
BBCC@A@CBCCBCCDC@@@CCCC@C@<
@CRC70:00333:00739
TACTGAGCTACACACACAGAAAGATTGGT
+
99<BBBDBBB@@AB<==CBBC>;:;7;8:
@CRC70:00334:00719
TACTGAGCTACACACACAGAAAGATTGGT
+
AAABBBCBAACCCDBBBBBBB=BCC@A?A
@CRC70:00335:00749
TACTGAGCTACACACACAGAAAGATTGGT
+
BBBBDCCCBBBBBCBBABB@@<@CB>B?A
@CRC70:00336:00705
TGATACGTCTCCTTCCTTAGTTACTTCA
+
CBB:;<CB@@A=@=@=A@A@B>BBB>>A
@CRC70:00337:00741
ACGCTCGACATGCCCAGGTACAGGAG
+
BBABA?@ACCCBBB:8;5999>@?AC
@CRC70:00338:00729
TACTGAGCTACACACACAGAAAGATTGGT
+
AABBBBCBBBBBBBCBBC;;96;@@<A@C
@CRC70:00341:00748
TACTGAGCTACACACACAGAAAGATTGG
+
;;<ACBCCB?@?B9::A@==C0998485
@CRC70:00343:00720
TACTGAGCTACACACACAGAAAGATTGGT
+
A@@;<<=>999999994?9990998481:
@CRC70:00343:00739
TACTGAGCTACACACACAGAAAGATTGGT
+
BBBBBBBBAABBBCCBBB>==:@=>?CBB
@CRC70:00346:00717
TATGAGCTACACAACACAGAAAGAA
+
44444999991//,///00675/,*
@CRC70:00346:00739
AGCACTGTAGCTGTCACTAGATTACTTGTG
+
9@>899::944844489994/1:://,///
@CRC70:00346:00748
TACTGAGCTACACACACAGAAAGATTGGT
+
AAABBBBBBBBBBBBB@A844-9@?>B@C
@CRC70:00349:00716
TACTGAGCTACACACACAGAAAGATTGGT
+
BBBBBBCBBBBBAABAAB;;96;@@=ABD
@CRC70:00300:00799
TACTGAGCTACACACACAGA
+
89444444444499444444
@CRC70:00301:00793
TACTGAGCTACACACACAGAAAGATT
+
???BBBCBBBBBBBCDCA@@B:@?>;
@CRC70:00303:00750
TACTGAGCTACACACACAGAAAGATTGGT
+
@@BCCCCCBB@@ABBA@@>>=9998;>=?
@CRC70:00303:00794
TACTGAGCTACACACACAGAAAGATTGG
+
BBBBBBCBBBBBCDCCCAAAB899<:;;
@CRC70:00304:00750
TACTGAGCTACACACACAGAAAGATTGGT
+
@???BBCBBBBBBCBBB====:@@B>B@C
@CRC70:00304:00785
TACTGAGCTACACACACAGAAAGATTGGT
+
B?=?BBCBBBBBBCCB>>9996:>@?C@C
@CRC70:00307:00759
TACTGAGCTACACACACAGAAAGATTGGT
+
B?=?BBBBBBBBBBCBBC;996;@@?B@C
@CRC70:00308:00757
TGATACGTCTCCGTTCCTTAGTTACTTCA
+
;<A@@>A@;;<-//,/,/,./=;=>B@EB
@CRC70:00309:00764
TACTGAGCTACACACACAGAAAGAATTGGT
+
<;B<<=BCAA;<911111///+/6571313
@CRC70:00312:00790
TACTGAGCTACACACACAGAAAGATTGGT
+
@@ACDBCCCCABA?@BAA@@@<@@B=@=@
@CRC70:00312:00798
TACTGAGCTACACACACAGAAAGATTGGT
+
AABBBBCBBBBBABACBABBB=B?B>A?A
@CRC70:00313:00789
TACTGAGCTACACACACAGAAAGATTGGT
+
??ABBBBCB?@@;9999>>>?:?>>;@=?
@CRC70:00314:00762
TACTGAGCTACACACACAGAAAGATTGGT
+
A@BACCCBBB@@;;>GBCBDG@CCC?A?@
@CRC70:00316:00760
ATCAGACACGGACACAGCAGAACACAC
+
BBBBBBAB??=?@BEBCBECC@BBBBB
@CRC70:00317:00760
TACTGAGCTACACACACAGAAAGATTGGT
+
BBBBDDCBABBB>==:;99>>099>5868
@CRC70:00318:00776
TACTGAGCTACACACACAGAAAGATTGGT
+
BBBACBCBBAAAAEBBBCBBB>BCC?B?B
@CRC70:00321:00753
TACTGAGCTACACACACAGAAAGATTGGT
+
@?ABCCBCB?;;<@@>?B99919>>>A@B
@CRC70:00321:00790
ATATCGCGAGGGTATGGAAGACTCTATA
+
BBBCB===9::9;BBA9<:<CCCCBAA@
@CRC70:00323:00766
TACTGAGCTACACACACAGAAAGATTGGT
+
BBBDDCDBBBGCCCBBBB@@@<@@A?B@C
@CRC70:00324:00797
TACTGAGCTACACACACAGAAAGATTGGT
+
@??BCBBBBBBCBBBBCCCBB=AAB>@>@
@CRC70:00327:00771
TACTGAGCTACACACACAGAAAGATTGGT
+
@@ABCBDBBBBBBBBCCC@>=<@>><@@D
@CRC70:00330:00761
TACTGAGCTACACACACAGAAAGATTGGT
+
AABABBCBBABB@@ABABBBBACCC@C@C
@CRC70:00331:00772
TACTGAGCTACACACACAGAAAGATTGGTG
+
??ABCCCCBBBBBBAABC@BB=?=?=A>AC
@CRC70:00331:00774
TACTGAGCTACACACACAGAAAGATTGGT
+
BBDCBCCBBABB@@ACBCBBB>@BA?B?B
@CRC70:00332:00753
TACTGAGCTACACACACAGAAAGATTGGT
+
@AB@<<BC;;;9@99999444-4431313
@CRC70:00332:00762
TACTGAGCTACACACACAGAAAGATTGGT
+
AA?BDBCBBB@?@BA@>B99909>>>BAC
@CRC70:00332:00797
TACTGAGCTACACACACAGAAAGATTGGT
+
B@AABBBBBBBBBBBCCCBBB=AAB?A@A
@CRC70:00333:00776
TACTGAGCTACACACACAGAAAGATTGGT
+
>@ABBBCA@ABBBBCEBB@>=<@?B?B@C
@CRC70:00333:00795
TACTGAGCTACACACACAGAAAGATTGGT
+
AABBBBCBBBBBCBDBBB??B=??B>??B
@CRC70:00334:00759
TACTGAGCTACACACACAGAAAGATTGGT
+
ABBBBBCBBBBCCCCE;:=CC@CGD@B?A
@CRC70:00334:00766
TACTGAGCTACACACACAGAAAGATTGGT
+
A>>>AAAABAB@@AADBB9996;==<B?B
@CRC70:00335:00772
TACTGAGCTACACACACAGAAAGATTGGT
+
AABBBCDBBBBDBBA?@A884-9>>>B@D
@CRC70:00335:00778
TACTGAGCTACACACACAGAAAGATTGGT
+
@@@CDBCCBBABBBBDBCBBB=BBC@C@C
@CRC70:00336:00797
TACTGAGCTACACACACAGAAAGATTGGT
+
AAABBBCBBBCEBBCBBC@@=<?@;>B@B
@CRC70:00337:00774
ATCAGACACGGACACAGCAGAACACAC
+
@;<<@@<111,16=<1////856:>;<
@CRC70:00338:00775
TACTGAGCTACACACACAGAAAGATTGGT
+
@AABBBCBBBBCBB@?@B988-9>><@@D
@CRC70:00338:00789
TACTGAGCTACACACACAGAAAGATA
+
BBBCCCCCBBBBCCB;?4999111,,
@CRC70:00339:00779
TACTGAGCTACACACACAGAAAGATTGGT
+
BABBBCCBAABBC@DACABBD>???<@<@
@CRC70:00340:00775
TACTGAGCTACACACACAGAAAGATTGGT
+
B?==BBCBBB?AABCCBA844-9>>;??B
@CRC70:00341:00764
TACTGAGCTACACACACAGAAAGATTGGTGCT
+
@?AC@@ABBB@BBA999@9990998<A@CCBA
@CRC70:00342:00765
TACTGAGCTACACACACAGAAAGATTGGT
+
A@ABBBCBBBBCBCCBBB;;4-9>>=@@C
@CRC70:00342:00781
CGTGTCTCTAGGCACAGGATTTTGTGTAG
+
BBBBCCCCA@@@BB@==;9444-9ABCCB
@CRC70:00343:00784
TCTCTATGCGCTCCACATGTCTAAGGT
+
@;=<=<<BCBBBA=?999949442:69
@CRC70:00343:00786
TACTGAGCTACACACACAGAAAGATTGGT
+
:9=CAAACBB99<;<@@@99909>>487;
@CRC70:00343:00799
ACGAGTGCGTTCCCCATGTCGTAGGTACTC
+
BBBBBABBB>6944/99<9@AA99489449
@CRC70:00345:00757
TACACACAGAAAGATTGGTGCTGCG
+
AECCCCC<<<C=AAADJBDCCCCCB
@CRC70:00346:00761
TACTGAGCTACACACACAGAAAGATTGGT
+
BABBBBCBBBBEBBBAAC;;96;@@=A@C
@CRC70:00346:00767
TACTGAGCTACACACACAGAAAGATTGGT
+
A>>ABBBBBBBBBBCEBC9996:=@>B@C
@CRC70:00346:00780
TACTGAGCTACACACAGAAAGATTGGTGC
+
B???BBCBBBBBBBBBCDCACCD@?=?CC
@CRC70:00346:00797
TACTGAGCTACACACACAGAAAGATTGGT
+
AAACDBCBBB?ABB@A>@99;79@?;@>@
@CRC70:00301:00816
TACTGAGCTACACACACAGAAAGATTGGT
+
B?==@BBB@@ABABCCBB9996:AA@C@C
@CRC70:00304:00807
TACTGAGCTACACACACAG
+
BBBBCBCCCBDCBABDCCC
@CRC70:00305:00828
TACTGAGCTACACACACAG
+
AABBBBCBBBBBABACB==
@CRC70:00307:00822
TACTGAGCTACACACACAGAAAGATTGGT
+
AA?BBBCBBBBB?@ABBB@@@>@CC?B?B
@CRC70:00307:00823
TACTGAGCTACACTCACAGAA
+
A?@BAAB@??@@BBBBBBCBB
@CRC70:00308:00817
ACGAGTGCGTTCCCCATGTCGT
+
@EECC@@@>>5999/999/:6/
@CRC70:00309:00815
TCTCTATGCGCTCCACA
+
BCDC@AACCDCBC@E@A
@CRC70:00309:00820
TACTGAGCTACACACACAGAAAGATTGGT
+
B===AABBAABBAACCB@9996:=;>B@C
@CRC70:00309:00822
TACTGAGCTACACACACAGAAAGATT
+
??ACDECCBCBBA@ABB@99909@?>
@CRC70:00311:00807
TACTGAGCTACACACACAG
+
B?=?BBCBBBBBBBBAA>;
@CRC70:00314:00836
TACTGAGCTACACACACAG
+
????BCCBBBBB>?DCC>;
@CRC70:00316:00805
ATATCGCGAGGGTATGGAAG
+
BABBBA>;9::7;B?C=A=A
@CRC70:00316:00808
TACTGAGCTACACACACAG
+
B??ABBCB@@BBBBCDCC@
@CRC70:00316:00826
TACTGAGCTACACACAACATGAAAGA
+
;:9@994444:;66//,//////+/4
@CRC70:00317:00830
TACTGAGCTACACACACAGAAAGATTGGT
+
AABBCBCCCBAA>@AA@A;;;6;AA@C@A
@CRC70:00323:00823
TACTGAGCTACACACACAG
+
@@AABBCBBBBBAAAGBC@
@CRC70:00324:00806
TACTGAGCTACACACACAG
+
B???BBBBBBBBBBCBB@;
@CRC70:00324:00826
TACTGAGCTACACACACAGAAAGATTGGTG
+
;:<CCCCDBBAA@?;;9B99919>>;>>A>
@CRC70:00328:00802
TACTGAGCTACACACACAGAAAG
+
BBBCBBCBBBAAB@949999919
@CRC70:00328:00838
TACTGAGCTACACA
+
44499BBDCCDB:;
@CRC70:00330:00826
TACTGAGCTACACACACAG
+
@?ABCCCCBBAABBBBB@>
@CRC70:00331:00816
TACTGAGCCACAGAA
+
B???BBBB@CB@:94
@CRC70:00331:00829
TACTGAGCTACACACACAG
+
BBBBBBDBBBBDBB@=@B;
@CRC70:00334:00841
AGCACTGTAGCTGTCACTAGTTACTTGT
+
<CCCCCCC?AA@@A=<=CGCC@CDD?CB
@CRC70:00335:00804
TACTGAGCTACACACACAGAAAGATTGGTGCTGACG
+
BBBBBBBB@ABBBBBECGBBB=B@?<:;;0//.,**
@CRC70:00335:00841
TACTGAGCTACACACACAGAAAGATTGGT
+
BCCBCABBBBBB<<>EECBCC<@@@=@=?
@CRC70:00337:00822
TACTGAGCTACACACACAG
+
BAAABCEBAABBBCCBBC;
@CRC70:00337:00836
ACGAGTGCGTTCCCCATGTCG
+
==?BBBC?=:2444/9999>A
@CRC70:00337:00848
TACTGAGCTACACACACAGAAAGATTGGT
+
BABBBCCBBBBBCCCCDA@AB<==;:;<@
@CRC70:00338:00832
TACTGAGCTACACACACAG
+
AABBBCCCBBBBCD@?@B;
@CRC70:00339:00831
TACTGAGCTACACACACAG
+
?==?BBCB?BBBBBCCBC9
@CRC70:00341:00826
ATCAGACACGGACACAG
+
BBBABBBCCD?ABDCDC
@CRC70:00341:00840
TACTGAGCTACACACACAG
+
AAABBBCBCCAB@@@A>B9
@CRC70:00344:00844
TACTGAGCTACACACACAGAAAGATTGGT
+
AAABBBCBBBBBAABBBC;;;8;B@?B@C
@CRC70:00346:00802
TACTGAGCTACACACACAGAA
+
BBBBBBBBBCCCBB@?@B@>>
@CRC70:00346:00824
TACTGAGCTACACACACAGAA
+
A@ABBBCBABBBAB=9?@999
@CRC70:00346:00828
TACTGAGCTACACACACAGAA
+
A:<<B@B@@@BCBBCDCBBBG
@CRC70:00347:00832
TACTGAGCTACACACACAG
+
BBBCCBCDBBAABC@=?B9
@CRC70:00347:00844
TACTGAGCTACACACACAGAA
+
>44844444884444444988
@CRC70:00348:00847
TACTGAGCTACACACACAG
+
BABBBBCBBBBBAA@AAC@
@CRC70:00349:00847
TACTGAGCTACACACACAG
+
B???BBCBBBBBAAFC>A9
@CRC70:00341:00891
TACTGAGCTACACA
+
BAAABBDCBBAA@@
@CRC70:00350:00021
TACTGAGCTACACACACAGAAAGATTGGTG
+
@???BBCBBBBBCC@=>A988-9>=;@@CC
@CRC70:00351:00024
CGTGTCTCTAGGCACAGGATTTGATGTAGA
+
99;@==:?9992499942444-44449==A
@CRC70:00352:00004
TACTGAGCTACACACACAGAAAGATTGGTG
+
@???BCCBBBBBBBBBBB;;;7;@@?B@CC
@CRC70:00353:00016
TACTGAGCTACACACACAGAAAGATTGGTG
+
B???BBCBBBBBCCBDBBBDC@CCC@C?BC
@CRC70:00353:00028
TACTGAGCTACACACACAGAAAGATTGGTGC
+
C@AAEBCB<;<B@A<<<B=A@=ACCBC@BBC
@CRC70:00354:00024
TACTGAGCTACACACACAGAAAGATTGGTG
+
AABBBBCBBBBBBCBABB@@><@BB@C@CC
@CRC70:00355:00048
TACTGAGCTACACACACAGAAAGATTGGTG
+
B???BBBBBBBBBBCC>A9946;=8;@@CC
@CRC70:00357:00004
TACTGAGCTACACACACAGAAAGATTGGT
+
B???BBCBBBBBBBCCAB;996;===B@C
@CRC70:00357:00021
TCTCTATGCGCTCCACATGTCTAAGG
+
BBCD@AACBCBBB@BBEBBBEBB@C@
@CRC70:00359:00011
TACTGAGCTACACACACAGAAAGATTGG
+
AABBBBCBBBBBBBDCCC;998;AA@B@
@CRC70:00360:00048
TACTGAGCTACACACACAGAAAGATTGGTG
+
B=?=BBBB?BBBBBDBCA994-888;@@CC
@CRC70:00361:00009
TACTGAGCTACACACACAGAAAGATTGG
+
B???BBDCBBBBCCAAAC@@@<@BB?B@
@CRC70:00363:00004
TACTGAGCTACACACACAGAAAGATTGG
+
49;BC@@B@999A99949>>@998941,
@CRC70:00364:00004
TACTGAGCTACACACACAGAAAGATTGG
+
B???BBCCBBCD@@ACCC@@@<@BB?BB
@CRC70:00364:00008
CGTGTCTCTAGCACAGGATTTGC
+
CCBCCDE>8111199969??04/
@CRC70:00365:00007
TACTGAGCTACACACACAGAAAGATTGG
+
B@??BBCBBBBBBDAAAC@@@<@@B?B@
@CRC70:00365:00023
TACTGAGCTACACACACAGAAAGATTGG
+
A???BBCBAABBBBDCCB@>=<@=?>B@
@CRC70:00366:00036
TACTGAGCTACACACACAG
+
B?=?BBBBBBBAABFC?B9
@CRC70:00369:00044
ACGAGTGCGTTCCCCATGTCGTAGGTACTC
+
@BCCEBB?@>5999/9991<:11/5.///=
@CRC70:00371:00032
TACTGAGCTACACACACAGAAAGATTGGT
+
A@ABBCBB@@;<9<9=9<;BB=BCCACAC
@CRC70:00372:00044
CGTGTCTCTAGGCACAGGATTTTGTGTA
+
BBAABCCC???BBBB@B?DDBD:CBBCD
@CRC70:00374:00047
TACTGAGCTACACACACAGAAAGATTGGTG
+
BBB@@ACCC@AAA@>?>999918842423<
@CRC70:00375:00025
TACTGAGCTACACACACAGAAAGATTGG
+
B?>?BBCBBBBBCCCD<;@DEBCBB@B@
@CRC70:00375:00041
TACTGAGCTACACACACAGAAAGATTGGTG
+
@@A@@A@@88484>994=:A=>@AA:<:;B
@CRC70:00377:00015
TACTGAGCTACACACACAGAAAGATTGGTGCTGCGATCACCG
+
B???BBCBBBBBCCAAAC@@@:@BB>BBCCCCCC:88>70,0
@CRC70:00378:00004
TACTGAGCTACACACACAGAAAGATTGGTGCTGCGATCACCGACCC
+
B?==BBBBBBBBBBCBBB@@=<@BB>B@CCCCCB800;0,+,,,,,
@CRC70:00378:00049
TACTGAGCTACACACACAGAAAGATTGGTG
+
8AA@>@AA::4;9<994948814@@;@=@C
@CRC70:00380:00036
TACTGAGCTACACACACAGAAAGATTGG
+
BA??BBCBBBAABBDB?A;94-8==<@@
@CRC70:00380:00046
TACTGAGCTACACACACAGAAAGATTGG
+
A???BBCBBBBBBBCCBB9996;===B@
@CRC70:00382:00013
TACTGAGCTACACACACAG
+
BBCCCCCB@@9999994=4
@CRC70:00383:00027
TACTGAGCTACACACACAGAAAGATTGGTGCTGCGATCACCGTGGGG
+
4>AA@ACA@@@AACAAABBCB>BBB>B>ABA?????<907+,,,,,,
@CRC70:00383:00034
TACTGAGCTACACACACAGAAAGATTGGTGCTGCGA
+
B???BBCBBABBAAC@@;844-99949>A??@A@88
@CRC70:00384:00028
TACTGAGCTACACACACAGAAAGATTGGTGCTGCG
+
B???BBCBBBBBBBCBBA;94-9==;@@BBBAAA8
@CRC70:00384:00041
TACTGAGCTACACACACAGAAAGATTGGT
+
BA@?BBCBAABBCCA?@@988-9994;?B
@CRC70:00386:00013
TACTGAGCTACACACACAG
+
AA??BBCBBCBBA@ABAB<
@CRC70:00389:00004
TACTGAGCTACACACACAGAAAGATTGG
+
@;;;@>@?>994444444:::6944242
@CRC70:00390:00017
TACTGAGCTACACACACAG
+
B???BBCBBBBBBBCDBA;
@CRC70:00391:00017
TACTGAGCTACACACACAGA
+
A@BBB@A@ABAA<<><<AAB
@CRC70:00392:00012
TACTGAGCTACACACACAG
+
B@??BBCBBBBBBBDBBB;
@CRC70:00392:00040
TACTGAGCTACACACACAGAAAGATTGGTGCTGCGATCACCGTGGGGGG
+
AABBBBCCBBBBBB;;9@99919>>=@BDCCCGD;88700,0.......
@CRC70:00395:00004
TACTGAGCTACACACACAGAAAGATTGGTGCTGCGATCACC
+
444:@;<<B@@@D;;;<9>>>:999;>688877.074,,,*
@CRC70:00395:00005
TACTGAGCTACACACACAG
+
B???BCCDBBBB@AACBB@
@CRC70:00395:00013
TAGTATCAGCCTCGCCATGACGAAGGTATTCCATCACCGACTG
+
BBBAAADAAAA??@>;@>@>>;959@999<>699?99699/;/
@CRC70:00395:00027
TACTGAGCTACACACACAGAAAGATTGGTGCTGCGATCACCGACC
+
B???BBCBBBBBCCBDAAACC@CCC@C?BCCCCC800:0,+,,,,
@CRC70:00396:00004
TACTGAGCTAACACAGAA
+
B@?ABDCCBBDB=ABA@@
@CRC70:00397:00029
ATATCGCGAGGGTATGGAAGCCTCTATAGAGATCACCGACTGCCCA
+
DA:;:>>>99919AAABEBCBA??21187-..44/42444..//+.
@CRC70:00398:00019
TACTGAGCTACACACACAG
+
B???BBBBBBBAABBB<;<
@CRC70:00399:00004
TACTGAGCTACACACACAGAAAGATT
+
B???BBBBBBBBBABBAC@@@<@BB>
@CRC70:00350:00088
TACTGAGCTACACACACAGAAAGATTGGT
+
B???BBCBBBBBAAAB@>844-99949>B
@CRC70:00351:00076
TACTGAGCTACACACACAGAAAGATTGGTG
+
BABBCECCBBBAAA@B>@99919>>=@ECC
@CRC70:00351:00087
ACGCTCGACATGCCCAGGTACAGGAG
+
BB>@@ABBBCCCED@A@>;9=CDACB
@CRC70:00351:00093
TACTGAGCTACACACACAGAAAGATTGGT
+
A===ABBBAABBAADB?A444-99849>B
@CRC70:00354:00091
TAGTATCAGCCTCGCCATGACGAAGGTATTCC
+
@@B<;=DBCB@A@@@7;9@@D<=;=AA@A@D=
@CRC70:00356:00062
TACTGAGCTACACACACAGAAAGATTGGT
+
B???BBCBBBBBBBAAAA;84-9884;@C
@CRC70:00356:00064
TACTGAGCTACACACACAGAAAGATTGGTG
+
BBBBBBCCBB@AAB<;9@99919@@=ADCC
@CRC70:00358:00062
TACTGAGCTACACACACAGAAAGATTGGT
+
BABBBBCBBBBBBCCBB>;84-9==<@@D
@CRC70:00361:00077
TACTGAGCTACACACACAGAAAGATTGGTG
+
BBDBBCBBBBAAAA<<9A9<<8;A@>B?AA
@CRC70:00361:00097
TACTGAGCTACACACACAGAAAGATTGGT
+
B???BBCBBBBBBBB@B;844-9?><BBC
@CRC70:00362:00099
TACTGAGCTACACAACACAGAAAGATTGGTGCT
+
AABBBC;<9948//,/666/44-44;99<>A@@
@CRC70:00363:00068
TAGTATCAGCCTCGCCATGACGAAGGTATTCC
+
BBB@@AC@A@@AA??=?B@BB:::=ABBBDD?
@CRC70:00364:00076
TACTGAGCTACACACACAGAAAGATTGGT
+
AABBBBCCBBCDCCA??A988-9995;CC
@CRC70:00366:00077
TACTGAGCTACACACACAGAAAGATTGGT
+
A@?ABBCBABCBCAA?B?444-98><>=@
@CRC70:00367:00061
TACTGAGCTACACACACAGAAAGATTGGT
+
B???BBCBBBBBBCA??;988-99949>B
@CRC70:00367:00089
TACTGAGCTACACACCACAGAAAGATTGGTGC
+
;;;9994944:1//1,/////8+444247333
@CRC70:00369:00073
TACTGAGCTACACACAAGAAAGATTGGTGC
+
B??BBBCBBBBAB>??=99909A@<A@BED
@CRC70:00370:00087
TACTGAGCTACACACACAGAAAGATTGGT
+
B???BBCCBBBBBBA;@;444-9>>;AEC
@CRC70:00371:00052
CGTGTCTCTAGGCACAGGATTTTGTGTA
+
BB@BBBCCBBB@CC@AA@AADC9CCDCC
@CRC70:00371:00076
TACTGAGCTACACACACAGAAAGATTGGT
+
A?AACCCCBDCCCAA@@B<9919995;>A
@CRC70:00371:00095
TACTGAGCTACACACACAGAAAGATTGGTG
+
BABBBBCBAABD?@AC@A@@@<@B@?B@CC
@CRC70:00374:00062
TACTGAGCTACACACACAGAAAGATTGGT
+
B===BBCBBB??BCDBBBA@@<@@@=ACD
@CRC70:00374:00094
ATATCGCGAGGTATGGAAGACTCATATAGA
+
BB;;9?99992444424244984337>>=6
@CRC70:00375:00065
TACTGAGCTACACACACAGAAAGATTGGT
+
B@AACDDBBB;;<B;<9@@@><@ABAB@C
@CRC70:00376:00055
TACTGAGCTACACACACAGAAAGATTGGT
+
B???BBBB@@BBCC@==?99909994;AB
@CRC70:00376:00062
TACTGAGCTACACACACAGAAAGATTGGT
+
>>>ABBBB?BBBBBBCCCDDB>BBBAB@B
@CRC70:00377:00080
TACTGAGCTACACACACAGAAAGATTGGT
+
@@EBCCCHCCBAA@C>@>?>>1991-1,0
@CRC70:00378:00095
TACTGAGCTACACACACAGAAAGATTGGT
+
B@@?BBBBBBBBCCAAA@9886;@A?B@C
@CRC70:00381:00089
ACGAGTGCGTTCCCCATGTCGTAGGTACTC
+
@BDCCCCBB@=@>>4?999>>994734449
@CRC70:00382:00093
TACTGAGCTACACACACAGAAAGATTGGT
+
B?==BBCBBBBBCDCBBABBB=BBB?B@C
@CRC70:00383:00058
TACTGAGCTACACACACAGAAAGATTGGT
+
B???BBCBBBABBCA?AA<9909@@=@AC
@CRC70:00383:00070
TACTGAGCTACACACACAGAAAGATTGGT
+
B?@?BACBBBBBBBCCCC@@@<@BB?B@C
@CRC70:00384:00085
TACTGAGCTACACACACAGAAAGATTGGT
+
B???BBCBBBBBBBCBBA;44-9984;@C
@CRC70:00384:00087
TACTGAGCTACACACACAGAAAGATTGGT
+
B??=BBBBBBBBBBCBBA@@@<@BB?B@C
@CRC70:00385:00072
TACTGAGCTACACACACAGAAAGATTGGT
+
B9;;CCDCCBCBCD::<C@@@<@@@@F@B
@CRC70:00386:00068
TGATACGTCTCCTTCCTTAGTTACTTCA
+
BBBBBBBBBBB@B@B@C@B996;@@=AD
@CRC70:00386:00076
TACTGAGCTACACACACAGAAAGATTGGT
+
B@A?BBCBBBBCCCBAAB;;;6;@?=@@C
@CRC70:00387:00053
ACGCTCGACATGCCCAGGTACAGGA
+
BAAABDCCDCBBCB=BB?BBCCCAB
@CRC70:00387:00079
TGATACGTCTCCTTCCTTAGTTACTTCA
+
BBBBBBBBBBC@CCCBC@B@@=ACBFKK
@CRC70:00388:00083
TACTGAGCTACACACACAGAAAGATTGGT
+
A@ABBBCCCCDC@AAA@@@>>:?9;8;@C
@CRC70:00389:00083
TACTGAGCTACACACACAGAAAGGATTCGTG
+
>948444444444444//888+/,,,*,,..
@CRC70:00390:00089
TACTGAGCTACACACACAGAAAGATTGGT
+
B???BBCBAABBCDAAA@988-99?>BDC
@CRC70:00390:00092
CGTGTCTCTAGGCACAGATTTTGTGTAG
+
CBBBDCECAAA@B>@?>1111+111/8:
@CRC70:00392:00050
TACTGAGCTACACACACAGAAAGATTG
+
B@?ABBCCCC<;9>9999444-44429
@CRC70:00392:00098
ATATCGCGGGAGGTAGTGAAGACTCTATAG
+
@A??@@@>@111,1/////7668=;:7877
@CRC70:00394:00057
TACTGAGCTACACACACAGAAAGAATGG
+
B?@?BBCDCBCCCCCCCCBBB=BB?BD@
@CRC70:00394:00077
TACTGAGCTACACACACAGAAAGGATTGGT
+
B<<<BBCCBB@@@A<99>9==0959@?B?B
@CRC70:00395:00092
ATCAGACACGGACACAGCAGAACACAC
+
B;<;A@>>9959>A@9944498=9;;=
@CRC70:00396:00059
TACTGAGCTACACACACAGAAAGATTGG
+
@??ACBCBCBAABB;:9@99919999<@
@CRC70:00396:00097
TACAGCTACACACACAGAAAAGATTGGTGC
+
BBBBCDADBCBBBA>;9773.8885:@CBB
@CRC70:00397:00084
TACTGAGCTACACACACAGAAAGATTGGT
+
B???BBCBBBBBBBBABB@@=<@BB?B@C
@CRC70:00398:00072
TGATACGTCTCCTTCCTTAGTTACTTC
+
BAABBBBBAAB?B@A@DBC997;BB?C
@CRC70:00398:00093
TACTGAGCTACACACACAGAAAGATTGGT
+
>?ABCCCBBBBBB@AACCBAB6;;9<@58
@CRC70:00350:00136
TACTGAACTACACACACAGAAAGATTGGTGC
+
BBBBBB@BBDBCBB@99<111,...,.977>
@CRC70:00352:00118
TACTGGGCTACACACACAGAAAGATTGGTGC
+
BCBBBB?BCFCBCBC@;8/..+000,.9=;>
@CRC70:00352:00124
TACTGAGCTACACACACAGAAAGATTGGT
+
BBBBBBBBBBBD::;??@99919@@<B@C
@CRC70:00353:00119
TACTGAGCTACACACACAGAAAGATTGGT
+
B???BBBBBBBBBBB@@>444-9>>;@BC
@CRC70:00353:00146
TACTGAGCTACACACACAGAAAGATTGGT
+
B@@ABBCBCCBB:;=?>A99919@@>BBC
@CRC70:00355:00145
TACTGAGCTACACACACAGAAAGATTGGT
+
???ABBBBBBBC?AAA?B99919>>=@CD
@CRC70:00355:00148
TACTGAGCTACACACACAGAAAGATTGGT
+
B=??BCCBBBBC?@AB>@99919995<@B
@CRC70:00355:00149
TACTGAGCTACACACACAGAAAGATTGGT
+
@=??BBCBBBBBABBA@B99919>>=@AD
@CRC70:00357:00129
TACTGAGCTACACACACAGAAAGATTGGT
+
ABBCBBCBBBBB@AAA>@99919@?>BAC
@CRC70:00358:00126
AGCACTGTAGCTGTCACCTTGTGTGC
+
BBBBDFCCBBCCBA@>><>6449==A
@CRC70:00359:00112
TAGTATCAGCCTCGCCATGACGAAAGGTATTCC
+
@999944999<>9449>8899444-49449;?8
@CRC70:00359:00140
ACGCTCGACATGCCCAGGTACAGGAG
+
BB??@DBCCCCCCC>BB?BBCCC@CA
@CRC70:00359:00146
TACTGAGCTACACACACAGAAAGATTGGT
+
@??BBBEBCBBB9<=A>A9999;AACCBC
@CRC70:00361:00135
TACTGAGCTACACACACAGAAAGATTGGT
+
B==?BBCBBBBB@@ABBB99909>>=@@D
@CRC70:00361:00146
TACTGAGCTACACACACAGAAAGATTGGT
+
B???BBCBBBBBBBECBB;;8-;>>=@@C
@CRC70:00361:00149
TACTGAGCTACACGAAGCAACAGAA
+
;:<B9<9@9991//,*,,,*,,,,,
@CRC70:00363:00116
TACTGAGCTACACACACAGAAAGATTGGT
+
@@@BAAAB@@@A=@9999489149>7=7;
@CRC70:00363:00120
TACTGAGCTACACACACAGAAAGATTGGT
+
@?@BBBDBCCBC@A<<9@?@@<@@CBDDB
@CRC70:00363:00144
TACTGAGCTACACACACAGAAAGATTGGT
+
?==?BBBBBBBBBBBAAB<<97;AA>BED
@CRC70:00363:00147
TACTGAGCTACACACACAGAAAGATTGGT
+
<9<CDDG?@@BA9;=ABABCC<<;;<@58
@CRC70:00364:00136
TACTGAGCTACACACACAGAAAGATTGGT
+
A@ABBCCBBBBBABCCCA9996;@@?B@B
@CRC70:00364:00142
TACTGAGCTACACACACAGAAAGATTGGT
+
AABBBBCBAABDBBAA@B<<;7;AA?DBC
@CRC70:00365:00143
TATTGAGCTACACACACAGAAAGATTGGT
+
B??<@@BBBBBBAABBBB;;97;>>=@DC
@CRC70:00366:00117
TACTGAGCTACACACACAGAAAGATTGGT
+
B???BBC?=?BBBBCCBB9996;===B@C
@CRC70:00366:00120
AGCACTGTAGCTGTCACTAGTTACTTGT
+
@ACGCFBCBBBBBBBBCCCAA;==>;@A
@CRC70:00367:00123
ATATCGCGAGGGTATGGAAGACTCTATAAGG
+
BB??ACBDDCC>DEAB@B@DBBBBAA@@=?=
@CRC70:00367:00136
TCTCTATGCGCTCCACATGTCTAAGGT
+
BAABAAABABBBB@BBBBDCECB@C@A
@CRC70:00368:00100
TACTGAGCTACACACACAGAAAGATTGGT
+
ABBBCBBBCCBBCBDBDB;8;69>?>B@C
@CRC70:00368:00129
ATCAGACACGGACACAGCAGAACACAC
+
B:<;@@;111,/;<@94444;249944
@CRC70:00369:00131
TACTGAGCTACACACACAGAAAGATTGGT
+
@??ABBCBBBBBBBBBBA844-9>=<@@D
@CRC70:00371:00125
TACTGAGCTACACACACAGAAATGATTGGT
+
@?ABB@A@@@>>@@@AAAFBB8<99@5947
@CRC70:00371:00137
TACTGAGCTACACACACAGAAAGATTGGT
+
B@AACDCCBBAA;<<;4A9AB?BCC@CAC
@CRC70:00372:00116
TACTGAGCTACACACACAGAAAGATTGGT
+
;;;FBCCCBBBDC:::BB888-9>@<A>A
@CRC70:00372:00141
TACTGAGCTACACACACAGAAAGATTGGT
+
BBBBBBCCAABA;<<?>@999194><BBC
@CRC70:00373:00131
TACTGAGCTACACACACAGAAAGATTGGT
+
????BBBBBBBBCDDBBA@@@<@BB?B@C
@CRC70:00374:00110
TACTGAGCTACACACACAGAAAGATTGG
+
BAAABBBB?BBBCADACCCCC>A@D?BA
@CRC70:00375:00110
TACTGAGCTACACACACAGAAAGATTGGT
+
A>>ABBB?BBBBCDBBBB@@C8;;@>@;?
@CRC70:00375:00127
TACTGAGCTACACACACAGAAAGATTGGT
+
@@ACBBBBBBBC@@<<9@9998;BA>BFB
@CRC70:00377:00116
TACTGAGCTACACACACAGAAAGATTGGT
+
B?=?BBBB@BBBBBCB?@944-9==<@@C
@CRC70:00379:00104
ACGAGTGCGTTCCCCATGTCGTAGGTACTC
+
@@BBBBBBBB?BDH:C:;;@AB>@=@<==C
@CRC70:00379:00125
TACTGAGCTACACACACAGAAAGATTGGT
+
>>>BBBCBBBBBBBECBB9996;@@?B@C
@CRC70:00379:00147
TACTGAGCTACACACACAGAAAGATTGGT
+
B?@ACCG@A@BB;<=CAB@AA>ACCAD@C
@CRC70:00381:00110
TACTGAGCTACACACACAGAAAGATTGGT
+
;<<BAAAC<99>99944944;-4482423
@CRC70:00381:00136
TACTGAGCTACACACACAGAAAGATTGGT
+
<9<CCCBA@@AA@@CA?A>A@<??@;A=?
@CRC70:00381:00149
TACTGAGCTACACACACAGAAAGTATTGGT
+
BABBBBBB@@@@;<4449444-444;8@=@
@CRC70:00383:00100
TCTCTATGCGCTCCACATGTCTAAGGT
+
BBBDAAABBBBBB?BBCBBB?AACD@C
@CRC70:00383:00119
TACTGAGCTACACACACAGAAAGATTGGT
+
BBBABDDBBBCCCAAAACBBC;<<B>A>@
@CRC70:00383:00126
TACTGAGCTACACACACAGAAAGATTGGT
+
B???BCCB?BBBBBCCBC9998;==>B@C
@CRC70:00386:00127
TACTGAGCTACACACACAAGAATG
+
BA@ABBCBAABBEEBB>82,*)**
@CRC70:00387:00108
TACTGAGCTACACACACAGAAAGATTGGT
+
???BBBCBBBBDC???@A>>@<@AA@CAC
@CRC70:00387:00120
TACTGAGCTACACACACAGAAAGATTGGT
+
B==?BBCBBBBBBDCB?A;996;@@?B@C
@CRC70:00387:00136
TACTGAGCTACACACACAGAAAGATT
+
CCBCCDDBBBCAA9999999904//,
@CRC70:00388:00116
TACTGAGCTACACACACAGAAGATTG
+
4994944444;44444444424/0*,
@CRC70:00389:00105
TACTGAGCTACACACACAGAAAGATTGGT
+
?@ADCCCBB?@@A;;<<BCCHCBBB8;88
@CRC70:00389:00120
TACTGAGCTACACACACAGAAAGATTGGT
+
AA@BBBCBBBBD@@@ADCCCC:;<B>A>?
@CRC70:00389:00127
TACTGAGCTACACACACAGAAAGATTGGT
+
BBBBBDCBBBBBBAAAABAAB<@@F>A>A
@CRC70:00389:00133
TACTGAGCTACACACACAGAAAGATTGGT
+
?==?BBCB?BAAAADB@A444-9=>=BCD
@CRC70:00389:00141
TACTGAGCTACACACACAGAAAGATTGGT
+
BBBBBBCBAABBCCBBB>:::5111;>A?
@CRC70:00390:00115
TACTGAGCTTCACACACAGAAAGATTGGT
+
???BCDC@@=?BCBBECBBBB689>484:
@CRC70:00390:00121
TACTGAGCTACACACACAGAAAGATTGGT
+
AABBECCBBBBBB=??9444?09995947
@CRC70:00391:00126
TAACTGAGCTACACACACAGAAA
+
//,/666/9<@@BB<<<@>@<>-
@CRC70:00391:00133
TACTGAGCTACACACACAGAAAGATTGGT
+
A??ABBBB?BBBBBCD@@444-849>C@E
@CRC70:00391:00134
TACTGAGCTACACACACAGAAAGATTGGT
+
@@>ABBBBBBBBBCCBB@844-989=BEC
@CRC70:00392:00112
TACTGAGCTACACACACAGAAAGATTGGT
+
AABBBBDBABBBCAAACCBBB>@AC@CDB
@CRC70:00392:00119
TAGTATCAGCCTCGCCATGACGAAGGTATTCC
+
>?A<<;BCEC@@@A@;@@@@@9964:449>BD
@CRC70:00392:00135
TACTGAGCTACACACACAGAAAGATTGGT
+
?==?BBBB?BBBBBCCBB944-88=<@@C
@CRC70:00393:00123
TACTGAGCTACACACACAGAAAGATTGGT
+
B??ABBC@=?BCCBCCBB=>><>A?AB@B
@CRC70:00393:00124
TACTGAGCTACACACACAGAAAGATTGGT
+
BA?BBBCBBBBBBAABBC@@=<;9:@C@C
@CRC70:00394:00138
TACTGAGCTACGACACACAGAAGATTGGT
+
;:9844;44994444//6///,//8,424
@CRC70:00395:00118
AGCACTGTAGCTGTCACTAGTTACTTGT
+
<BCBBCBDBAAA444////77,44:<98
@CRC70:00395:00130
TACTGAGCTACACACACAGAAAGATTGGT
+
ABB@>A@@;94AA<;:D?@@B:9982823
@CRC70:00395:00135
ACGCTCGACATGCCCAGGTACAGGAG
+
BB>??@@?@9999919969>?9969C
@CRC70:00395:00139
TACTGAGCTACACACACAGAAAGATTGGT
+
ABBDBDCCABCCCDBABC;;96;@A<B@A
@CRC70:00396:00103
TACTGAGCTACACACACAGAAAGATTGGT
+
BBCCCCCCCBBCCCDECDC>@8;11,1:7
@CRC70:00397:00109
CGTGTCTCTAGGCACAGGATTTTGTGTAG
+
BBBBCCCDABAAB@>=@=9999-999999
@CRC70:00397:00125
ATATCGCGAGGGTATGAAGACTCTATAG
+
A@;;9A>>911+/////,///,200.97
@CRC70:00399:00134
TACTGAGCTACACACACAGAAAGATTGGT
+
???BBBCB@ABBBBCCBA;998;=B>B?B
@CRC70:00351:00155
TACTGAGCTACACACACAGAAAGATTGGT
+
@===AAB@@@@BBBCD;;444-9>>;>>A
@CRC70:00352:00177
TACTGAGCTACACACACAGAAAGATTGGT
+
B???BBBA@@BBBBBAAB;88-;A@>BBC
@CRC70:00353:00154
TACTGAGCTACACACACAGAAAGATTGGT
+
@@@BBBCBBBAAABCD@A;44-9>><B@C
@CRC70:00353:00181
TACTGAGCTACACACAACAGAAATGATTGGT
+
?@ABCBC9:8?8111,*,,,,,*,,689??A
@CRC70:00353:00185
TACTGAGCTACACACACAAGAAATGATTGGTG
+
B??ABBBB::<BBBB9948894-444424233
@CRC70:00353:00195
TACTGAGCTACACACACAGAAAGATTGGT
+
?@ABCBBAABB?==;99>9999;BA?C@C
@CRC70:00355:00157
TACTGAGCTACACACACAGAAAGATTGGT
+
???BBBCBABEBBCAAAB99809>>=@@C
@CRC70:00355:00166
TACTGAGCTACACACACAGAAAGATTGGT
+
B???BBCBBBBBBBCCBB@@=:@AB?B@C
@CRC70:00356:00175
TCTCTATGCGCTCCACATGTCTAAGGT
+
CBBA::=CCCDDC?A::<CCCAC?AA<
@CRC70:00357:00161
TACTGAGCTACACACACAGAAAGATTGGT
+
B?=?BBBBBBBBBCBBB;;44-9@?<A@C
@CRC70:00357:00168
ATATCGCGAGGGTATGGAAGACTCTTAT
+
=>>>998>99919@AA>DCA<<>11,1:
@CRC70:00357:00181
TACTGAGCTACACACACAGAAAGATTGGT
+
????BBBBBBBBECBAA@;;4-;@@>B@D
@CRC70:00357:00182
TACTGAGCTACACACAACATGAAAGATTGGT
+
@=@9994;44;;494:9444444-4442424
@CRC70:00358:00190
TACTGAGCTACACACACAGAAAGATTGGT
+
B@ACBBD@@@?=>>;;994>>8;:C@CBC
@CRC70:00359:00154
TACTGAGCTACACACACAGAAAGATTGGT
+
B???BBBB@BBB@ABCBB9996;>=<B@C
@CRC70:00359:00175
TACTGAGCTACACACACAGAAAGATTGGT
+
ABBBBABA@@BBBB<;<A@@@<@CC?B?A
@CRC70:00359:00181
TACTGAGCTACACACACAGAAAGATTGT
+
>>>@AABBBBBCBB?9>?999099959C
@CRC70:00359:00189
TACTGAGCTACACACACAGAAAGATTGGT
+
B???CBBB@@BCCC@A@B;;;7<BC@C@B
@CRC70:00359:00193
CGTGTCTCTAGGCACAATGGAT
+
BBBCC@AAA=@;1--,***)**
@CRC70:00361:00163
ACGAGTGCGTTCCCCATGTCGTAGGTACTC
+
@@BABBBBBB?BCC9C@@@BB?=?>@AAAC
@CRC70:00361:00168
TACTGAGCTACACACACAGAAAGATTGGT
+
??BABCDBAAAABCBAAC;;;7;A@?B@C
@CRC70:00361:00180
TACTGAGCTACACACACAGAAAGATTGGT
+
B???BCCB@@BBBBCBB@;;46;@@?BAC
@CRC70:00361:00196
TACTGAGCTACACACAACAGAAAGATTGGT
+
BBBCBBDB?=;9/111,///6656==?B@B
@CRC70:00362:00151
TACTGAGCTACACACACAGAAAGATTGGT
+
BBBBDCDCAAABB;=>A@AAC:<<C@C@C
@CRC70:00362:00189
TACTGAGCTACACACACAGAAAGATTGGT
+
B??BBBBBAABDCD@=@A<997;A@>BDC
@CRC70:00362:00192
TACTGAGCTACACACACAGAAAGATTGGT
+
ABBBBBBBABBB==;99?9991;BB?CFC
@CRC70:00363:00165
TACTGAGCTACACACACAGAAAGATTGGT
+
AAABBDCDBBBDBDB@@B;;;6;AA@C@B
@CRC70:00363:00191
TACTGAGCTACACACACAGAAAGATTGGT
+
BBBBBCC?@@AACBBBBBB@A-4994958
@CRC70:00364:00179
TACTGAGCTACACACACAGAAAGATTGGT
+
B===ABBB@?BBCCCB@?@@@<@BC@CBC
@CRC70:00364:00185
ACGCTCGACATGCCCAGGTACAGGAG
+
BBABBBABCCCBCC?BB@C@AAC@CB
@CRC70:00366:00167
TACTGAGCTACACACACAGAAAGATTGGT
+
B???BBCB?BBBBBCB>A944-9>=;@@C
@CRC70:00366:00176
TACTGAGCTACACACACAGAAAGATTGGT
+
A@AAB@@@@A>>994444499-44;787;
@CRC70:00366:00199
TACTGAGCTACACACACAGAAAGATTGGT
+
B?ABCCDAABA>==;99>9=>:;;;@CBC
@CRC70:00367:00161
TACTGAGCTACACACACAGAAAGATTGGT
+
BAAABBCBCB@@ADCBBB;896;;B@CCB
@CRC70:00367:00173
ACGAGTGCGTTCCCCATGTCGTAGGTACTC
+
@A@@B>@@@@>ABB7C<<484444234449
@CRC70:00369:00180
TACTGAGCTACACACACAGAAA
+
844444448448111//6666+
@CRC70:00370:00168
TGATACGTCTCCTTCCTTAGTTACTTC
+
BBB:;;@ABBC@C?C?C@BA?<89959
@CRC70:00371:00153
TACTGAGCTACACACACAGAAAGATTGGT
+
@???BBCB@B??ABCBAA944-9>>=A@C
@CRC70:00371:00179
TACTGAGCTACACACACAGAAAGATTGGT
+
AAABBCDBBB??@@;<9>99919AACC@C
@CRC70:00371:00195
TACTGAGCTACACACACAGAAAGATTGGT
+
B??ABBBB@>BBCC@A@B;987;@A?C@C
@CRC70:00372:00152
TACTGAGCTACACACACAGAAAGATTGGT
+
A?BBBCCB@BABB@@=B;444-9>>=@BC
@CRC70:00373:00169
TACTGAGCTACACACACAGAAAGATTGGT
+
B?>?BBCBBBBBBBCCCC@@@<ACCAC@C
@CRC70:00373:00199
ACGCTCGACATGCCCAGGTACAGGAG
+
BAAABBBBDCBABB=AB<>::11,11
@CRC70:00374:00192
TACTGAGCTACACACACAGAAAGATTGGT
+
B@AABBCBABCBBB;;9@9998;AA@NBC
@CRC70:00374:00193
TACTGAGCTACACACACAGAAAGATTGGT
+
B??BBBCAAABDCCA?@@99809>>>BAC
@CRC70:00375:00184
TACTGAGCTACACACACAGAAAGATTGGT
+
B???BBCB??BBBBCC>A;44-;@@?B@C
@CRC70:00375:00186
TACTGAGCTACACACACAGAAAGATTGGT
+
?==?BBCBB@BBCCBA;;<@@<@CC@C@C
@CRC70:00375:00198
TACTGAGCTACACACACAGAAAGATTGGT
+
B???BCCB??BBECBAA;984-9>>>B@C
@CRC70:00376:00151
TACTGAGCTACACACACAGAAAGATTGGT
+
B==?BBCBBBBBE@@?@@944-9==<@@C
@CRC70:00376:00156
TACTGAGCTACACACACAGAAAGATTGGT
+
BABBBCCBBBAAA@AACB@>><@BB@B@B
@CRC70:00376:00157
TGATACGTCTCCTTCCTTAGTTACTTCA
+
BBB>ABBBCBC?BBC@C@:<;@BBB@CC
@CRC70:00377:00176
TACTGAGCTACACACACAGAAAGATTGGT
+
B???BBCBA@BBBBCD@A444-9=>;>>A
@CRC70:00378:00152
TACTGAGCTACACACACAGAAAGATTGGT
+
@===AAAAAAAAABCBAA944-9==<@@C
@CRC70:00378:00162
TACTGAGCTACACACAAGAAAGATTGGTGT
+
BBBBBBDBBB@?A@A@@;;;8;?C7;9<BB
@CRC70:00378:00181
TACTGAGCTACACACACAGAAAGATTGGT
+
B=??BBCBBBBBBBCB@;844-9>>>BBD
@CRC70:00379:00162
TACTGAGCTACACACACAGAAAGATTGGT
+
???ABBCBBBBBB?DAAA=995;:;=BDC
@CRC70:00379:00176
AGCACTGTAGCTGTCACTAGTTACTTGT
+
ACCCEBFD@AACBBBCCCCCB;;<<:<C
@CRC70:00381:00184
TACTGAGCTACACACACAGAAAGATTGGT
+
B>>?BBCBBABBBBCD@@9996;>A?C@C
@CRC70:00383:00165
TACTGAGCTACACACACAGAAAGATTGGT
+
AABBBBCBBBBBB@@AB@9496;@A?C@C
@CRC70:00385:00158
TACTGAGCTACACACACAGAAAGATTGGT
+
A?ABBBCBBBBBC@@?B;444-9>>=BCC
@CRC70:00385:00170
TACTGAGCTACACACACAGAAAGATTGGT
+
??ABBCCCBBAAAAAADB;8;0;@@>BAC
@CRC70:00387:00168
ACGCTCGACATGCCCAGGTACAGGAG
+
BBABBBBCCCCCCC?BB?BFCCCACC
@CRC70:00387:00179
TACTGAGCTACACACACAGAAAGATTGGT
+
BBBBBBCBBB@@ADCB@@988-9>?>BBC
@CRC70:00388:00156
TACTGAGCTACACACACAGAAAGATTGG
+
@@ABCCCCE@@@A<<<@B9991;@?>BA
@CRC70:00388:00176
TACTGAGCTACACACACAGAAAGATTGGT
+
@???BBCB@BBBBACB@A944-9>><B@E
@CRC70:00391:00172
TACTGAGCTACACACACAGAAAGATTGGT
+
??@ABBCBBBBBBABAAA944-9==<@DC
@CRC70:00391:00176
TACTGAGCTACACACACAGAAAGATTGGT
+
B??ABBCBBBBBBABABB>==:@=??B@C
@CRC70:00392:00181
TACTGAGCTACACACACAGAAGATTG
+
999994;B9444;9444///,///,/
@CRC70:00393:00178
TACTGAGCTACACACACAGAAAGATTGGTG
+
B===ABBBABB@BACCAA944-9==<@@CC
@CRC70:00394:00197
TACTGAGCTACACACACAGAAAGATTGGT
+
B@@@BDCBBBBB@AA@>B99919994;@B
@CRC70:00395:00167
TACTGAGCTACACACACAGAAAGATTGGT
+
????BBCBAB??ABCB@@944-9==<@@C
@CRC70:00396:00168
TACTGAGCTACACACACAGAAAGATTGGT
+
<;<CAA9994466////////+44;787;
@CRC70:00396:00193
TACTGAGCTACACACACAGAAAGATTGGT
+
B???BCCBBBBBABCCBB9946;496<@C
@CRC70:00397:00198
TACTGAGCTACACACACAGAAAGATTGGT
+
@?@CBCDBABBDCAAABA==@6;:=<><>
@CRC70:00399:00173
TACTGAGCTACACACACAGAAAGATTGGT
+
?===BBCBABBBBABA;;444-9984;@C
@CRC70:00351:00221
TACTGAGCTACACACACAGAAAGATTGGT
+
AAABBBCBBB?@A=;;9@<<<:<CCAD@A
@CRC70:00351:00224
TACTGAGCTACACACACAGAAAGATTGGT
+
B???BBCBBBBBBBCBCC@@>>@CB@B@B
@CRC70:00353:00225
TACTGAGCTACACACACAGAAAGATTGGT
+
BCB>==CCA@AAA999>9999-4442423
@CRC70:00354:00246
TACTGAGCTACACACACAGAAAGATTGGT
+
B???BCCB@@BBBC@A@B@@@<@BC@C@B
@CRC70:00354:00249
TACTGAGCTACACACACAGAAAGATTGGTG
+
A@@ABDCBABBBCCBABCBBB?DBB@B@BC
@CRC70:00355:00215
TACTGAGCTACACACACAGAAAGATTGGT
+
???ABBCBBBAABC@=>@99809>>=ABC
@CRC70:00355:00229
TACTGAGCTACACACACAGAAAGATTGGT
+
B==?BBCB?BBBCCCC@@ABBADCC@B@B
@CRC70:00355:00230
ATATCGCGAGGGTATGGAAGACTCTATAG
+
B@9<9@@>9991999959?===?=777;?
@CRC70:00355:00247
AGCACTGTAGCTGTCACTAGTTACTTGT
+
ACECBCBCCCCB;<<B<<;AD=BBB@BC
@CRC70:00356:00206
TACTGAGCTACACACACAGAAAGATTGGT
+
@???BCCBBBBBBBCCCCBBB?DCCAC@C
@CRC70:00358:00234
TACTGAGCTACACACAACAGAAAGATTGGT
+
BBBBCCB8;;9999992444;;58897877
@CRC70:00359:00203
TACTGAGCTACACACACAGAAAGATTGGT
+
???BBBCBAABBBBDDDA;44-9>>=@AC
@CRC70:00360:00232
TACTGAGCTACACACACAGAAAGATTGGT
+
?>>ABBCBBBBBBCAA;;=BB>BFFDC@B
@CRC70:00360:00245
TACTGAGCTACACACACAGAAAGATTGGT
+
@???BBCB?BBBBBCBCB;998;??>B@C
@CRC70:00362:00240
TACTGAGCTACACACACAGAAAGATTGGT
+
B===AABBA@BBBBCCBB994-888;@@C
@CRC70:00363:00209
TACTGAGCTACACACACAGAAAGATTGGT
+
A??BBBCB@ACBCDAAAB988-999<ABD
@CRC70:00364:00238
TACTGAGCTACACACACAGAAAGATTGGT
+
B???BBCA>@BBEC@A@B;;87;??=@@C
@CRC70:00365:00221
TACTGAGCTACACACACAGAAAGATTGTT
+
@ACAAABC<;;9B99999444-4442439
@CRC70:00365:00242
TACTGAGCTACACACACAGAAAGATTGGT
+
BBBBCBCDCC999?9999499:=AB@C?B
@CRC70:00365:00249
TACTGAGCTACACACACAGAAAGATTGGT
+
>?ABCCDB?ABBCCBAAB;;98;BBAC@A
@CRC70:00367:00204
TACTGAGCTACACACACAGAAAGATTGGT
+
B@@ABBCBAABBBBC@@;444-9>>;@@D
@CRC70:00368:00224
TACTGAGCTACACACACAGAAAGATTGGT
+
B???BBCBBBBBBBFB?A9946;@@>B@C
@CRC70:00370:00205
TACTGAGCTACACACACAGAAAGATTGGT
+
A@@ABBCBAAACBBB@@;844-9>>=@DE
@CRC70:00370:00237
TACTGAGCTACACACACAGAAAGATTGGT
+
BAAAABDDBBDCC?AACCCAC<@@@?ABA
@CRC70:00371:00232
TACTGAGCTACACACACAGAAAGATTGGT
+
BBAABBDDBB@@AC@@?@99909>>=@BD
@CRC70:00371:00249
TACTGAGCTACACACACAGAAAGATTGGT
+
BBBBBBCB@AAAACBABC@@>>@BB@CBB
@CRC70:00373:00227
TACTGAGCTACACACACAGAAAGATTGGT
+
B==?BBBBABBBBBFB?A9946;==<@@C
@CRC70:00373:00229
CGTGTCTCTAGGCACAGGATTTTGTGTAG
+
BBBBCBCCA@@@BBBBC@BBBB8FBCBB9
@CRC70:00375:00207
TACTGAGCTACACACACAGAAAGATTGGT
+
B@AABBCCABADDDCB@?88809>>=@BC
@CRC70:00375:00227
TACTGAGCTACACACACAGAAAGATTGGT
+
A??ABBCBBBBBBB@A@B;;86;@?=A@C
@CRC70:00375:00240
TACTGAGCTACACACACAGAAAGATTGGT
+
B===ABBBA@BBBBCB?A;44-9==;@>A
@CRC70:00375:00243
CGTGTCTCTAGGCACAGGATTTTGTGTAAGGC
+
B@@@BBBCB?B@BBCED?BAAA9>2222*,+-
@CRC70:00376:00228
TACTGAGCTACACACACAGAAAGATTGGT
+
AAAABDDBBBBCCCAAAB;9809984;@D
@CRC70:00377:00222
TACTGAGCTACACACACAGAAAGATTGGT
+
B???BBBBAAAA@@CC@A994-9==;@?B
@CRC70:00377:00231
TACTGAGCTACACACACAGAAAGATTGGT
+
B@AABBBBBBBBBBCB?A944-9==;@?B
@CRC70:00378:00221
CGTGTCTCTAGGCACAGGATTTTGTGTAG
+
@@AABBCDAA@@BBCBCBCCCC:CCCCB:
@CRC70:00378:00235
TACTGAGCTACACACACAGAAAGATTGGT
+
BBBBCDDBBBCCCC;;9@9997;@@>B?B
@CRC70:00379:00248
TACTGAGCTACACACACAGAAAGATTGGT
+
BBBBCBCBB?==@B;;<BAAA@BAA?B?B
@CRC70:00381:00232
TACTGAGCTACACACACAGAAAGATTGGT
+
B???BBBB@BBBBBCC@A994-9>><B@C
@CRC70:00382:00212
TACTGAGCTACACACACAGAAAGATTGGT
+
@???BBCBBBBCCCB@;;444-9986<BC
@CRC70:00382:00245
TACTGAGCTACACACACAGAAAGATTGGT
+
B==?BBCBBBBBCCBABC;;;6;@7275-
@CRC70:00383:00239
TACTGAGCTACACACACAGAAAGATTGGT
+
AAAABBCBBBBBEDDAAB@@@<ACC@C@B
@CRC70:00384:00214
ATATCGCGAGGGTATGGAAGACTCTATA
+
BA?@@BA@AAA>ABBB?BCBDCCC@<?@
@CRC70:00384:00242
TACTGAGCTACACACACAGAAATGATTG
+
4884444444449999444//+////,/
@CRC70:00385:00200
TACTGAGCTACACACACAGAAAGATTGGT
+
C@ABBCBB;:<A@@>@@@99919995;@C
@CRC70:00385:00227
TACTGAGCTACACACACAGAAAGATTGGT
+
CBBABAAACCCCBBCBBBBBB=BBB>B@C
@CRC70:00386:00232
TCTGAGCTACACACACAGAAAGATTGGTGC
+
@ABBBCBBCCCEEBB==@==:?@A?B@CDE
@CRC70:00387:00208
TACTGAGCTACACACACAGAAAGATTGGT
+
B???BBBBABBBBBCCAA944-98849>?
@CRC70:00387:00221
TACTGAGCTACACACACAGAAAGATTGGT
+
===>BABAAABBBBCD;A444-9>><@>@
@CRC70:00387:00225
TACTGAGCTACACACACATGAAAGATTGGTG
+
;4448444=;94==?944;444-44424243
@CRC70:00387:00242
TACTGAGCTACACACACAGAAAGATTGGT
+
BBBBBBCBBBBBEDBAAB;;;6;@@>B@C
@CRC70:00389:00229
TACTGAGCTACACACACAGAAAGATTGGT
+
@???BBBA@@@A@@CC@A944-9==<@BC
@CRC70:00390:00205
TACTGAGCTACACACACAGAAAGATTGGT
+
B???BBCBBBBBDDB@;;444-9994;BC
@CRC70:00390:00248
TACTGAGCTACACACACAGAAAGATTGGT
+
B@AABBBBAABBBB<:<A<<98;BA?B@C
@CRC70:00391:00230
TACTGAGCTACACACACAGAAAGATTGGT
+
B==?BBCBABB@BBCDAA944-9>=;@@B
@CRC70:00391:00240
TACTGAGCTACACACACAGAAAGATTGGT
+
??=?BBBB@BBBBBCCBB;;96;??=@@C
@CRC70:00391:00245
TACTGAGCTACACACACAGAAAGATTGGT
+
AA?BBBCB?ABBCAAACA@=>:=88;8;>
@CRC70:00392:00218
TACTGAGCTACACACACAGAAAGATTGGT
+
BBBDCDCC@@@@@A@?>>99919@@>BAC
@CRC70:00392:00241
TACTGAGCTACACACCCAGAAAGATTGGTGC
+
BBBBBDCCBBCC;:=CAB<<<7<AA@C@CCC
@CRC70:00392:00245
TACTGAGCTACACACACAGAAAGATTGGT
+
B===ABBB@@AAAABDBC9996;99<B?B
@CRC70:00392:00249
TACTGAGCTACACACACAGAAAGATTGGT
+
B?==BBBB@BBBBBCB?@;94-9@@<B@D
@CRC70:00395:00205
TACTGAGCTACACACACAGAAAGATTGGT
+
AABBBBDDBBA?@BB?@?888099969>A
@CRC70:00395:00243
TACTGAGCTACACACACAGAAAGATTGGT
+
@@@BA@AAA@@A<<=A>A>AA<ABBAE@C
@CRC70:00395:00246
TACTGAGCTACACACACAGAAAGATTGGT
+
A@@BBBB>>>BBBBCCCB?>><>@B@B@B
@CRC70:00396:00248
CGTGTCTCTAGGCACAGGATTTTGTGTAG
+
BBBBBCCCAAA@BBBBB@B@BB8BCBBB?
@CRC70:00398:00214
TACTGAGCTACACACACAGAAAGATTGGT
+
?=??BCCCBBBCCCB;<;@@>:@;;7<@A
@CRC70:00398:00218
TACTGAGCTACACACACAGAAAGATTGGTG
+
CCC<<9@<<11/614444444-4449;77;
@CRC70:00398:00225
TACTGAGCTACACACACAGAAAGATTGGT
+
B=??BCCB@ABBBBCD;@444-9>>;@@B
@CRC70:00398:00249
TACTGAGCTACACACACAGAAAGATTGGT
+
?==?BBB@??BA@@CC@A994-9>>>BBC
@CRC70:00399:00220
TACTGACTACACACACAGAAAGATTGGTGC
+
B?ABBBBCCCCA?AAA>>?>6>>?<@@CCC
@CRC70:00350:00283
AGCACTGTAGCTGTCACTAGTTACTTGT
+
@ABGCDCCBBCBBB@ABBBDC@BAA=??
@CRC70:00351:00289
TACTGAGCTACACACACAGAAAGATTGGT
+
??@BCCDC?@ABBA@@@A@@@<@BA@C@B
@CRC70:00353:00277
TACTGAGCTACACACACAGAAAGATTGGT
+
@:;999?899===A@?9449@:>11,1,.
@CRC70:00354:00284
TACTGAGCTACACACACAGAAAGATTGGT
+
BBBBBBBC@@@@@@@B@B9<<:;AB?B@B
@CRC70:00355:00250
TACTGAGCTACACACACAGAAAGATTGGT
+
B???BBCBBBBBBBCC>A994-9==<@@D
@CRC70:00355:00291
TACTGAGCTACACACACAGAAAGATTGGT
+
AABBCBCBBBBCCBBACBBAA=BAB@B@B
@CRC70:00355:00292
TACTGAGCTACACACACAGAAAGATTGGT
+
@@@BCJGCBBBCCAAABBCCC<A@B<@=@
@CRC70:00355:00296
TACTGAGCTACACACACAGAAAGATTGGT
+
B@@ABBCBBBBAABCD>A944-9>>>B@C
@CRC70:00356:00255
TACTGAGCTACACACACAAGA
+
?=?BBBCBBBBBA888**)),
@CRC70:00356:00258
TACTGAGCTACACACACAGAAAGATTGGT
+
B???BBCBBBBBBBDD?A;44-9==;@@C
@CRC70:00357:00291
ACGAGTGCGTTCCCCATGTCGTAGGTACTC
+
AABABBBBBB?DAA9C:;9=A@9858999@
@CRC70:00358:00259
ATATCGCGAGGGTATGGAAGACTCTAT
+
BB@@@HDAABB>B:;;>B?BCDBCBCC
@CRC70:00358:00294
TACTGAGCTACACACACAGAAAGATTGGT
+
A@BBBBCBAABBCCBBBB;;;8;@?@C@B
@CRC70:00360:00282
TACTGAGCTACACACACAGAAAGATTGGT
+
?>>ABBCBBBBBBBCB@A944-9>><B@C
@CRC70:00361:00257
TACTGAGCTACACACACAGAAAGATTGGT
+
A>>>AAAAAA@@@AABAACBB>A@@@C@B
@CRC70:00361:00290
TGATACGTCTCCTTCCTTAGTTACTTCA
+
BCB>?ABBBBB?B@B@CBBBB@BBC@BC
@CRC70:00363:00262
TACTGAGCTACACACACAGAAAGATTGGT
+
AAABBBBBBBBDBB@=>B9997;>>>BBC
@CRC70:00363:00279
TACTGAGCTACACACACAGAAAG
+
=A@ACABCBAA<;99999911,1
@CRC70:00364:00257
AGCACTGTAGCTGTCACTAGTTACTTGT
+
@@BCDCBBBBBBABABBBCACDBBB>EB
@CRC70:00364:00291
TACTGAGCTACACACACAGAAAGATTGGT
+
A@?ABBCBBBBBBBB;@;444-9@@?DAC
@CRC70:00365:00262
TACTGAGCTACACACACAGAAAGATTAGT
+
A@@ABBCBBBBBCA@=B>8996<AA@CBC
@CRC70:00366:00280
TTTCTATGCGCTCCACATGTCTAAGGT
+
9914444>CCCCC@CB@@@AABBCCCB
@CRC70:00367:00261
TACTGAGCTACACACACAGAAAGATT
+
A?@?BCCBABBBBBCDCC?>><@==<
@CRC70:00367:00266
TACTGAGCTACACACACAGAAAGATTGGT
+
B?@?BBCBBBBBBBCB;;844-9>>;@AC
@CRC70:00367:00280
TACTGAGCTACACACACAGAAAGATTGGT
+
A??BBBCBBBBBBBCBBC;998;@A?C@C
@CRC70:00368:00263
TACTGAGCTACACACACAGAAAGATTGGT
+
<:<C@A@CAC;;<@994@4840499<A?B
@CRC70:00368:00269
TACTGAGCTACACACACAGAAAGATTGGT
+
B???BBCBBBBBBBCCBB;998;>?@C@C
@CRC70:00368:00283
TCTCTATGCGCTCCACATGTCTAAGGT
+
CCCC@AACBCCBB@BCCDBAAA?=AAA
@CRC70:00368:00294
TACTGAGCTACACACACAGAAAGATTGGT
+
:9;B@@@BAA>A<9999@9998;AA>BAC
@CRC70:00369:00271
TACTGAGCTACACACTCAGAAAGATTGGT
+
A???BBCBBBBBAABCBBA@@<@BB?B@C
@CRC70:00369:00299
TACTGAGCTACACACACAGAAAGATTGGT
+
BBBBBBBDCBBBBBBAAB;998;BB?C@B
@CRC70:00370:00275
TACTGAGCTACACACACAGAAAGATTGGT
+
???BBBCBBBBBBBCBBB9946;@@<B@C
@CRC70:00372:00258
TACTGAGCTACACACACAGAAAGATTGGT
+
??@BBBCBBBBB?@AA@B9;879A@>C@B
@CRC70:00372:00297
TACTGAGCTACACACACAGAAAGATTGGT
+
B===ABBB?BBBBBCD@A9996;@=>B@C
@CRC70:00373:00264
TACTGAGCTACACACACAGAAAGATTGGT
+
BABABCDBBBBAABCD@A994-9>>>B@C
@CRC70:00373:00298
TGATACGTCTCCTTCCTTAGTTACTTCA
+
BBB?ABBCBBB@B@B@CBBBB@BBC@BD
@CRC70:00374:00271
TACTGAGCTACACACACAGAAAGATTGGT
+
B???BBCBBBBBBBCBBA;44-9==<@DD
@CRC70:00377:00269
TACTGAGCTACACACACAGAAAGATTGGT
+
@@BBCCA@;99999994944404::<><<
@CRC70:00379:00257
TACTGAGCTACACACACAGAAAGATTGGT
+
CBBABBCEBBBC@@@A?@>@@<@A@=@=@
@CRC70:00380:00253
TACTGAGCTACACACACAGAAAGATTGGT
+
B???BBCBBBBBAACC;>444-9>>;@AF
@CRC70:00380:00280
ATCAGACACGACACAGCAAGAACACTACG
+
C;:4>=0////78;444/,/2*,,,,,,,
@CRC70:00380:00288
TACTGAGCTACACACACAGAAAGATTGGT
+
>=@BC@A@BAAA@A@>?@9999;@@>B@;
@CRC70:00381:00279
TACTGAGCTACACACACAGAAAGATTGGT
+
A@ABBBCBBBBBBBB@@B884-9994;AF
@CRC70:00383:00258
TACTGAGCTACACACACAGAAAGATTGGT
+
A???BBCBBBBBAAA@@;884-9>>;@?B
@CRC70:00383:00276
TACTGAGCTACACACACAGAAAGATTGGT
+
B==?BBCB@BBBBBCB@A944-9==;@@B
@CRC70:00383:00278
TACTGAGCTACACACACAGAAAGATTGGA
+
A@@ABBDCCBEBBBBCBB;;;9<@A?C?@
@CRC70:00383:00280
TACTGAGCTACACACACAGAAAGATTGGT
+
AAABBCDCCBBDCDCBCC@@@<@BB?C@C
@CRC70:00384:00256
TACTGAGCTACACACACAGAAAGATTGGT
+
99<CCCCBBB@B@A>>>@99919995;@C
@CRC70:00385:00277
TACTGAGCTACACACACAGAAAGATTGGT
+
@?@?BDDBBBBBBBAAAC@@A<ABB@FAC
@CRC70:00386:00253
TACTGAGCTACACACACAGAAAGATT
+
@@@@@CCBBBCBB9::99==>09996
@CRC70:00386:00261
TAGTATCAGCCTCGCCATGACGAAGGTATTCC
+
CCC99=CAA@A==98291<<<11-/7///,42
@CRC70:00386:00264
TACTGAGCTACACACACAGAAAGATTGGT
+
?===BBCBBBBBBBD@B>844-99949>B
@CRC70:00386:00266
TACTGAGCTACACACACAGAAAGATTGGT
+
BABBBCCBBBBB@AAB9;<<<8;CBAGIB
@CRC70:00386:00285
TACTGAGCTACACACACAGAAAGATTGGT
+
B???BCCBBCCCAAA@@B<<97;A@>CAC
@CRC70:00387:00266
TACTGAGCTACACACACAGAAAGATTGGT
+
BA@ABBBBBBBDBBBB@@;;87;@>?B@C
@CRC70:00387:00295
ATCAGACACGGACACAGCAGAACACAC
+
A?BB?@@BCB?BBCECDCCCB@EBBBB
@CRC70:00389:00266
TACTGAGCTACACACACAGAAAGATTGGT
+
?===BBBBBBBBBBB@@;884-9994;@C
@CRC70:00390:00264
TACTGAGCTACACACACAGAAAGATTGGT
+
BBBCCDCD@@@@<<9?>@999148=;=>A
@CRC70:00391:00270
TACTGAGCTACACACACAGAAAGATTGGT
+
@;<;A@?>9999994449444-4::>B@A
@CRC70:00393:00272
TACTGAGCTACACACACAGAAAGATTGGT
+
AABABCCCBBBB@@@A@B98809>>;AAC
@CRC70:00394:00292
CGTGTCTCTAGGCACAGGATTTTGTGTAG
+
BBB@BBDBA?A@BBBBB@CCDD:CCCBBA
@CRC70:00395:00268
TACTGAGCTACACACACAGAAAAGATTGGT
+
B?A@BBCA@ABCA@>@@B9999/9>;9B@B
@CRC70:00395:00290
ATCAGACACGGACACAGCAGAACACACA
+
BBBAAAABDD?ABCCCDDBCC@CCBBBA
@CRC70:00396:00268
TACTGAGCTACACACACAGAAAGATTGGT
+
B?=?BBBBBBBBB@CC@A944-9>><@@C
@CRC70:00397:00254
TACTGAGCTACACACACAGAAAGATTGGTG
+
A@FCCBB=>111<;??@@>>>:=>><A>@B
@CRC70:00397:00259
TACTGAGCTACACACACAGAAAGATTGGT
+
BBBCBBBBBBB@449999@@A:@>><?47
@CRC70:00397:00272
TACTGAGCTACACACACAGAAAGAATGGT
+
B???BBCB@@BBBBCDBA844-9949A?B
@CRC70:00399:00290
TACTGAGCTACACACACAGAAAGATTGGT
+
B@?ABBBBBBBBBBCCBA;996;>>>B@C
@CRC70:00350:00320
TACTGAGCTACACACACAGAAAGATTG
+
AABBBBBBBBBBBBCD@A994-9884;
@CRC70:00351:00339
TGATACGTCTCCTTCCTTAGTTACTTCA
+
BBB@ABBBBBA?@@BBB@>?A@BBB?BD
@CRC70:00351:00345
TACTGAGCTACACACACAGAAAGATTGGT
+
B??BBBCB?BBBBACCAA944-9==<@@B
@CRC70:00352:00316
TACTGAGCTACACACACAGAAAGATTGTT
+
???BBBCBBBBBBDCCCB9996;?=;@B@
@CRC70:00352:00340
TAGTATCAGCCTCGCCATGACGAAGGTATTCC
+
BBBBBBCCA?>@BCCACCDCD@@=A@A@ABE?
@CRC70:00353:00307
TACTGAGCTACACACACAGAAAGATTGGT
+
:9<CDCCCBBBBBBBBCCDCD?AB?6448
@CRC70:00353:00327
CGTGTCTCTAGGCACAGGATTTTGTGTAG
+
BCBBBCBA<<<@AAABC?CDDE9GCA999
@CRC70:00353:00336
TACTGAGCTACACACACAGAAAGATTGGT
+
AABBBCCBBBBBBBCC;A844-9>>;?@C
@CRC70:00354:00333
ATATCGCGAGGTATGGAAGACTCATATAG
+
CC;;9@1111,////,/569;94333336
@CRC70:00355:00313
TACTGAGCTACACACACAGAAAGATTGGT
+
@@B?BBCBBBA@ABAA@B<;;9;@@?BBB
@CRC70:00357:00322
TACTGAGCTACACACACAGAAAGATTGGT
+
@?=?BBCBBBBBBBDDAA994-9==<@@C
@CRC70:00357:00326
TACTGAGCTACACACACAGAAAGATTGGT
+
@??BBBCBBBBBABCDAA9996;>@<A@C
@CRC70:00358:00312
TACTGAGCTACACACACAGAAAGATTGGT
+
A??BBCCBAABBBCCDDA;996;AA@C@B
@CRC70:00360:00340
TACTGAGCTACACACACAGAAAGATTGGT
+
AABBBCDBCB?@ABCCC;<DGBC<<<<BE
@CRC70:00360:00343
TACTGAGCTACACACACAGAAAGATTGGT
+
BBBBCCDBBABBCCCDCC@==:@=B@C@C
@CRC70:00362:00301
ATCAGACACGGACACAGCAGAACACAC
+
BBBBAAACCD?ABCCCECCCC@EB??@
@CRC70:00362:00346
TACTGAGCTACACACACAGAAAGATTGGT
+
@??BBBCBBBBBBBCD@A994-9886;@C
@CRC70:00363:00302
TACTGAGCTACACACACAGAAAGATTGGT
+
@@@ABBBBBBBBBBCCBA9946;@@?B@C
@CRC70:00364:00307
TACTGAGCTACCACACACAGAAAGATTGGTG
+
<<<;9FB9944284444444495866,/,..
@CRC70:00365:00319
TACTGAGCTACACACACAGAAAGATTGGT
+
B??BBBCBBBBBBBBCBB;996;@@>B@C
@CRC70:00367:00303
TACTGAGCTACACACACAGAAAGATTGGT
+
B:=<BBC@@@@@<99=?==AD>@AGBDC@
@CRC70:00368:00305
TACTGAGCTACACACACAGAAAGATTGGT
+
A@@CCCCCBCCECBAAAECBC=@@><><>
@CRC70:00372:00301
TACTGAGCTACACACACATGAAAGATTGGTG
+
:4444444=:49=BA994;444-44424243
@CRC70:00372:00314
TCTCTATGCGCTCCACATGTCTAAGGT
+
CBCDDEBBBCCBC@BAAADCCAA>A@B
@CRC70:00373:00300
TCTCTATGCGCTCCACATGTCTAAGGT
+
:BABBGBCBDCCB@DCBB??9;;;?<>
@CRC70:00376:00314
TACTGAGCTACACACACAGAAAGATTGGT
+
B???BBBB??BBBBCC@A994-9==<@@C
@CRC70:00376:00326
TACTGAGCTACACACACAGAAAGATTGGT
+
@@ABCCDCCCBBBBA@>B9997;AA?CAC
@CRC70:00376:00333
TACTGAGCTACACACACAGAAAGATTGGT
+
@?@CBBCEBB;9<A@>?@99919>><?@C
@CRC70:00377:00332
TACTGAGCTACACACACAGAAAAGATTGGT
+
<9<CBCCDBB;;<;999A9999-988<A?B
@CRC70:00378:00321
TACTGAGCTACACACACAGAAAGATTGGT
+
@?ACBBBC<;;@@@999@9991999<><>
@CRC70:00379:00314
TACTGAGCTACACACACAGAAAGATTGGT
+
@>>BBBB@@@BBBBCCBB9946;>><B@C
@CRC70:00379:00325
TACTGAGCTACACACACAGAAAGATTGGT
+
9<@@AACCA@@A99999>89918>@>BBC
@CRC70:00380:00308
TACTGAGCTACACACACAGAAAGATTGGT
+
B???BBCBBBBBBBFC?A944-9==<@@C
@CRC70:00380:00326
TACTGAGCTACACACACAGAAAGATTGGT
+
B???BBCBBBBBBBA?@A99809?@>CDC
@CRC70:00381:00309
TACTGAGCTACACACACAGAAAGATT
+
B@@@@<<<BBA=A9949999>19995
@CRC70:00381:00327
TACTGAGCTACACACACAGAAAGATTGGT
+
@???BBBBBBB?ABCB@A844-9>>;@@C
@CRC70:00381:00335
TACTGAGCTACACACACAGAAAGATTGGT
+
BBBBBDDDBBABBCBA@B99909>>=@BC
@CRC70:00382:00307
TGATACGTCTCCTTCCTTAGTTACTTCA
+
BBBABDBB?BC=ACA?B?BBB?BBHADE
@CRC70:00382:00315
TCTCTATGCGCTCCACATGTCTAAGGT
+
BBCC@A?CBBCAA@BBCBBBB?==A@<
@CRC70:00382:00329
TACTGAGCTACACACACAGAAAGATTGGT
+
BABABBCBBB?@AAAA@B99909>>=@@C
@CRC70:00383:00325
TACTGAGCACACACACAGAAAGATTGGTGC
+
A>>>AAA@@@B@@BDBB99468<<<A@CCC
@CRC70:00384:00339
TACTGAGCTACACACACAGAAAGATTGGT
+
A??ABBCBBBBBBBCB@A9996;@@?B@B
@CRC70:00384:00341
TACTGAGCTACACACACAGAAAGATTGGT
+
B???BBBBBBBBBBCCBB9996;?=;@@C
@CRC70:00387:00335
TACTGAGCTACACACACAGAAAGATTGGT
+
A@BBBBBBBBBBBBA?@B888-;A@?C@C
@CRC70:00388:00306
TACTGAGCTACACACACAGAAAGATTGGT
+
B@?ABBCBBBBBABBDBC9998;BA?B@C
@CRC70:00389:00302
TACTGAGCTACACACACAGAAAGATTGGT
+
AAABBBBABABDBB<;9@99919>><@@C
@CRC70:00389:00331
TACTGAGCTACACACACAGAAAGATTGGT
+
?===ABB@@@@BBBCC@A444-9>>;>>A
@CRC70:00390:00322
TACTGAGCTACACACACAGAAAGATTGGT
+
@@AABBBB?BBBBBBCCB9996;@@>BBD
@CRC70:00391:00322
TACTGAGCTACACACACAGAAAGATTGGT
+
A@ACBBBBAA@B@A999@99914==;7;;
@CRC70:00391:00327
TACTGAGCTACACACACAGAAAGATTGGT
+
AABBBBCBBBECCC@?>@999199959>B
@CRC70:00393:00321
TACTGAGCTACACACACAGAAAGATTGGT
+
BAABBBBBCCCCBA;99@99919995;?@
@CRC70:00395:00300
TACTGAGCTACACACACAGAAAGATTGGT
+
?===BBCBBBBBBBCD;;444-99959>B
@CRC70:00396:00303
TACTGAGCTACACACACAGAAAGATTGGT
+
B???BBBBBBBBBBBA?A988-9>>;A@B
@CRC70:00397:00309
TACTGAGCTACACACACAGAAAGATTGGT
+
@>>>AABAAABBBBCD?A444-9994;@B
@CRC70:00398:00323
TGATACGTCTCCTTCCTTAGTTACTTCA
+
@ADEEBDCDBB?B@C@CAA?@=>>><@?
@CRC70:00398:00345
TACTGAGCTACACACACAGAAAGATTGGT
+
@?ABAABC@A@EBBBA@B98809?><>AB
@CRC70:00350:00383
TGATACGTCTCCTTCCTTGGTTACTTCA
+
CBBBBABBCCCACDC@C7;89><9<?BB
@CRC70:00355:00387
TACTGAGCTACACACACAGAAAGATTGGT
+
BBBAABCDF?@@@;;;@@>>>:999;>>A
@CRC70:00355:00397
TACTGAGCTACACACACAGAAAGATTGGT
+
?@ABCBCD??ACCA@CBB;8809997<BC
@CRC70:00357:00357
TCTCTATGCGCTCCACATGTCTAAGGT
+
BBBBBCBBBCDCB@CFDCBCBCC@C@C
@CRC70:00357:00371
TACTGAGCTACACACACAGAAAGATTGGT
+
B???BBCBBBBBBBCCCB9996;===B@C
@CRC70:00358:00364
TACTGAGCTACACACACAGAAAGATTGGT
+
@??=BBBBABBBBBBDBC?>><@B?>B@C
@CRC70:00358:00379
TACTGAGCTACACAAAAGATTGGTGC
+
AABBBBAB;;;>9AAB9CCC@BDCEB
@CRC70:00359:00355
ACGCTCGACATGCCCAGGTACAGGAG
+
CB8::AB@@?>99919959>?997<B
@CRC70:00359:00371
TACTGAGCTACACACACAGAAAGATTGGTG
+
B@BBBCCBBB@@ABBA@B9997;AA?C@CC
@CRC70:00359:00376
TACTGAGCTACACACACAGAAAGATTGGT
+
AAABBBCBBBBBCDBA@B99809??>A@C
@CRC70:00362:00361
TACTGAGCTACACACACAGAAAGATTGGT
+
@===AABAAA@BAACD@A994-9==<@?B
@CRC70:00363:00388
TGATACGTCTCCTTCCTTAGTTACTTCAG
+
BAB@AABBBBB@B@B@C@ABB@BBD@BCB
@CRC70:00371:00390
TACTGAGCTACACACACAGAAAGATTGGT
+
??@CBBCCBB;;<CCB@B99909??>BBE
@CRC70:00378:00382
TACTGAGCTACACACACAGAAAGATTGGT
+
BA??BBCBBBBBBBBCCC@@?>@BB?B?A
@CRC70:00379:00387
TACTGAGCTACACACACAGAAAGATTGGT
+
@?@CBCCBBBBBAA@?>A99909>>>C@C
@CRC70:00384:00385
TACTGAGCTACACACACAGAAAGATTGGT
+
B?=?BAB@@@ABAACC@@944-9===@@C
@CRC70:00388:00383
TACTGAGCTACACACACAGAAAGATTGGT
+
BBCCCECBBBBB;;<><CBCCADDD@CAC
@CRC70:00391:00363
TACTGAGCTACACACACAGAAAGATTGGT
+
C?B?BBBBCBBB?@<<=B@@><@A@=AIC
@CRC70:00397:00374
TACTGAGCTACACACACAGAAAGATTGT
+
@@@@ABBBBBBC<<>=;A@@A:@11-1.
@CRC70:00398:00370
TACTGAGCTACACACACAGAAAGATTGG
+
B?==BBBBBBBBBBACBC;;;7;@@>B@
@CRC70:00398:00378
TACTGAGCTACACACACAGAAAGATTGGT
+
BBBBBCCABBBC;<>><AABB=BCC?B@A
@CRC70:00398:00386
TACTGAGCTACACACAAGATTGGTGC
+
AADBBB@@A>A>99;@9:::592999
@CRC70:00399:00373
TACTGAGCTACACACACAGAAGATTGGT
+
CBBBBBCBBACDBBAAAC@@=ABB?B@C
@CRC70:00399:00396
TACTGAGCTACACACACAGAAAGATTGGT
+
?AAABBCA@@@@<;9949444-4;;97:7
@CRC70:00350:00445
TACTGAGCTACACACACAGAAAGATTGGT
+
@@@BDCCC@?BBCCCBBB99809>>=@BC
@CRC70:00353:00422
TACTGAGCTACACACACAGAAAGATTGGT
+
BBABBCCD@@@BBBAB@B99909>>>BBE
@CRC70:00353:00442
TACTGAGCTACACACACAGAAAGCTTGGT
+
AABBBBBBBBBCCBCCCC??@>>CB=@=>
@CRC70:00356:00416
TACTGAGCTACACACACAGAAAGATTGGT
+
AA??BCCBAAAAABDDBA8946;@@>C@C
@CRC70:00359:00406
TACTGAGCTACACACACAGAAAGATTGGT
+
BBCCBBCC@A@BCC==<CAAB>@BB?B?B
@CRC70:00359:00411
TACGAGCTACACACACAGAAAGATTGGT
+
A@ACBBBA@@AAAAA@B9990998<A?B
@CRC70:00362:00414
TACTGAGCTACACACACAGAAAGATTGGT
+
BAAABBCBAABBBBBB@A884-9>>;@@C
@CRC70:00363:00440
TACTGAGCTACACACACAGAAAGATTGGT
+
B?==BABB??BBBBCD@A944-9==;>>A
@CRC70:00364:00402
TACTGAGCTACACACACAGAAAGATTGGT
+
BBBCBBDBCBBBBDBBCDBDC>???<=<?
@CRC70:00364:00437
TACTGAGCTACACACACAGAAAGATTGGT
+
BBBBBBCBBBBBBBCCCB@>><@CC@C@C
@CRC70:00365:00437
TACTGAGCTACACACACAGAAAGATTGGT
+
AABBBCCCBBDECCCCAAABB>BCC@C@C
@CRC70:00369:00412
TACTGAGCTACACACACAGAAAGATTGGT
+
B?=?BBCBBBBBBBCBBA;44-9>><@@C
@CRC70:00374:00407
TACTGAGCTAGAAAGATTGGTGC
+
BBBBBBCB==944-9>><@>BCB
@CRC70:00374:00416
TACTGAGCTACACACACAGAAAGATTGGT
+
B;<<@ACBBBBB@@<=<BBCCDBBC:<;;
@CRC70:00377:00411
TACTGAGCTACACACACAGAAAGATTGTT
+
BBBCEDDBBBBCA?A@>B9997;@@?CB@
@CRC70:00379:00412
TCTCTCGCTCCACATGTCTAAGGTACTG
+
CBDCCCAABCACB??@B@AA8;79A?>>
@CRC70:00379:00432
TACTGAGCTACACACACAGAAAGATTGGT
+
BBBBBBCBBBAAAAA@@B8846;>>>C?B
@CRC70:00380:00442
TACTGAGCTACACACACAGAAAGATTGGT
+
<<=CBBAB;;9@99999>8991499<@?B
@CRC70:00381:00419
TACTGAGCTACACACACAGAAAGATTGTT
+
BBBBBBCBCBAA??@BBA@BA<A@>;=<<
@CRC70:00382:00440
TACTGAGCTACACACACAGAAAGATTGGT
+
BABABCCBBBBBBDA?@@98809@@?CCD
@CRC70:00383:00429
TACTGAGCTACACACACAGAAAGATTGGT
+
B?==AABB@@BBAAFD@A944-9==;@?A
@CRC70:00384:00411
TACTGAGCTACACACACAGAAAGATTGGT
+
B???BBCBBBBBBBCCAB9998;C?@C@B
@CRC70:00388:00444
TACTGAGCTACACACACAGAAAGATTGGTG
+
:@AAAACCBB@BAA<==CABC>AAA=AA@A
@CRC70:00391:00411
TACTGAGCTACACACACAGAAAGATTGGT
+
B??BBBCAAABD@@<<<B@@@<ABB@FAC
@CRC70:00391:00424
TACTGAGCTACACACACAGAAAGATTGGT
+
A===AAAAAA@BBBCD@A9946;@@<A@C
@CRC70:00394:00431
TACTGAGCTACACACACAGAAAGATTGGT
+
AA?BBBCBBBABAA@@>?9<98;BD@C?C
@CRC70:00395:00404
ACGCTCGACATGCCCAGGTACAGGAG
+
C@>?ABBBCBCCJC>BB?BCCCC@CC
@CRC70:00395:00429
TACTGAGCTACACACACAGAAAGATTGGT
+
B==?BBCBBBBBBBBBBA;94-9==<@@C
@CRC70:00395:00441
TACTGAGCTACACACACAGAAAGATTGGT
+
BBBBBBCAABABBBAC@B;;;9;AA@C@B
@CRC70:00396:00419
TACTGAGCTACACACACAGAAAGATTGGT
+
B???BBBB@@BBBB@AAD@@@>@CC@C@C
@CRC70:00397:00439
TACTGAGCTACACACACAGAAAGATTGGT
+
B??>BBCBBBBBAABDDA;996;@@?BAC
@CRC70:00397:00443
TACTGAGCTACACACACAGAAAGATTGGT
+
BBAABCCBBCBBBB<;<B9;;7;AA@C@C
@CRC70:00397:00444
TACTGAGCTACACACACAGAAAGATTGGT
+
AA??BBCBBBBBBBBABC;;;8;BB?C@C
@CRC70:00398:00433
TACTGAGCTACACACACAGAAAGATTGGT
+
BAAABBCBBABBAABCCCCCC>CCD?B?B
@CRC70:00399:00412
TAGTATCAGCCTCGCCATGACGAAGGTATTCC
+
BBC@?ACBB@<>>995948444424:444242
@CRC70:00351:00489
AGCACTGTAGCTGTCACTAGTTACTTGTG
+
@ACCDDCA@AB?BA<;<<<9B8>895444
@CRC70:00352:00457
TACTGAGCTACACACACAGAAAGATTGGT
+
AAABBBCCBBDCCCCBCB@@=:@@>?B@C
@CRC70:00352:00494
TACTGAGCTACACACACAGAAAGATTGGT
+
BBBBBBBC@?@AACCCCE@@@<@?A=@>A
@CRC70:00353:00486
TACTGAGCTACACACACAGAAAGATTGGT
+
BABCBCCB@ABBCBBACB==@<=>??A?C
@CRC70:00358:00462
TACTGAGCTACACACACAGAAAGATTGGT
+
BA?ABBBBBBBBABDCCB9998;BB@C@C
@CRC70:00359:00473
TACTGAGCTACACACACAGAAAGATTGGT
+
@??BBBCBBBBBBBCBBA;94-9>><B@C
@CRC70:00361:00476
TACTGAGCTACACACACAGAAAGATTGGT
+
@@AABBBBBBBBBBCC>A9996;A>?BBC
@CRC70:00362:00466
TACTGAGCTACACACACAGAAAGATTGGT
+
BBBBBBCCBBBBBBBCCCCCCABCCBC?B
@CRC70:00363:00458
ATCAGACACGGACACAGCAGAACACAC
+
BBBBAAACDB?ABBB?AABBCACCBBB
@CRC70:00364:00462
TACTGAGCTACACACACAGAAAGATTGGT
+
AA?BBBDBBBBBBBBBBB;;;9;B@@D@C
@CRC70:00365:00472
TACTGAGCTACACACACAGAAAGATTGGT
+
AA?BBBCBBBBBBBCCBB;998;BB@B@C
@CRC70:00366:00476
TACTGAGCTACACACACAGAAAGATTGGT
+
B@>ABBBBBBBBBBCDBB9998;=@?B@C
@CRC70:00368:00466
TACTGAGCTACACACACAGAAAGAT
+
@@@ABCBLCCCCC99999984-4/*
@CRC70:00369:00472
TACTGAGCTACACACACAGAAAGATTGGT
+
@@?BBBCCAABABAABBB;;86;@@?B@C
@CRC70:00371:00472
TATGAGCTACACACACAGAAAGATTGGT
+
??ABBCAABBBDDCDCCCEC>CBB@B@A
@CRC70:00372:00493
TACTGAGCTACACACACAGAAAGATTGGT
+
AAABBBBB?ABBBCCCB@;996;>>?B@C
@CRC70:00374:00474
TACTGAGCTACACACACAGAAAGATTGGT
+
AAABBBEBBBBBBBBCCCA??>@AB@B@B
@CRC70:00374:00477
TACTGAGCTACACACACAGAAAGATTGGT
+
BBBBBDCBBBAABBCBBB@@@:@AA<>=@
@CRC70:00374:00496
TACTGAGCTACACACACAGAAAGATTGGT
+
BBBBBBCBBBBDBBBBAB@@@<@CC?B@B
@CRC70:00378:00468
TACTGAGCTACACACACAGAAAGATTGGT
+
@@ABBBBBBBBBBBBCCBBCB>CCC?B??
@CRC70:00380:00495
TACTGAGCTACACACACAGAAAGATTGGT
+
>?@BCBCCAABBCBCDCC@@?>@AB@B@B
@CRC70:00380:00496
TACTGAGCTACACACACAGAAAGAATTGGTG
+
994A;<4B;;;A@@@AA<99@:91-1,/,.4
@CRC70:00382:00450
TACTGAGCTACACACACAGAAAGATTGGT
+
@==?BBCB??ABEBCA<;<CC>BBB?B?B
@CRC70:00382:00460
TACTGAGCTACACACACAGAAAGATTGGT
+
B@?ABBCBAABBBBBCCC@??>@AA?C@C
@CRC70:00388:00470
TACTGAGCTACACACACAGAAAGAATGGT
+
4984444999999999499>>=>@<9948
@CRC70:00389:00494
TACTGAGCTACACACACAGAAAGATTGGT
+
A@?BBCCBBBBCAABBCC;;;8;BB?B@C
@CRC70:00390:00488
TACTGAGCTACACACACAGAAAGATTGGT
+
@@AABBBBBBBBBBCCBB9998;>>?C@C
@CRC70:00393:00490
TACTGAGCTACACACACAGAAAGATTGGT
+
@@ACCBCCCBBBA?<<<B@@A>ACC@B?B
@CRC70:00396:00492
TACTGAGCTACACACACAGAAAGATTGG
+
??ABBCBB@@@@@BBA@B<;;9<BC@C?
@CRC70:00398:00494
TACTGAGCTACACACACAGAAAGATTGGT
+
::<DCCCCBBBC@AABBC@@@<@BB@C@B
@CRC70:00399:00488
TACTGAGCTACACACACAGAAGATTGGT
+
@@ABBBCBBBBBBBCCCCA?>ABB@C@C
@CRC70:00351:00547
TACTGAGCTACACACACAGAAATGATTGG
+
4944449:>;<9BC@;6:///+////,42
@CRC70:00352:00526
TCTCTATGCGCTCCACATGTCTAAGGT
+
CCCDCBBCCCFCC@DDAAA@<<<>@:9
@CRC70:00353:00517
TACTGAGCTACACACACAGAAAGATTGGT
+
A@?ABBCBBBBBBBCDCB9996;===B@C
@CRC70:00354:00529
TACTGAGCTACACACACAGAAAGATTGGT
+
AABBBBCB@ABBBBCCCCA??>@AB@C@C
@CRC70:00357:00531
TACTGAGCTACACACACAGAAAGATTGGT
+
@???BBBBBBBBBBCD@A444-9>><@@B
@CRC70:00357:00538
TACTGAGCTACACACACAGAAAGATTGGT
+
B???BBBBBBBBBBCCBBBAB?BCD?A?<
@CRC70:00360:00542
TACTGAGCTACACACACAGAAAGATTGGT
+
??BBABBDBBBCCCCCCE@@@<@@B<@=@
@CRC70:00361:00523
ACGCTCGACATGCCCAGGTACAGGAG
+
BBAAABBDDDBBBC???=?BCBC@CB
@CRC70:00363:00516
TACTGAGCTACACACACAGAAAGATTGG
+
BBBB@@AB@@>>999949444-444231
@CRC70:00368:00508
TACTGAGCTACACACACAGAAAGATTGGT
+
@?ABBBBCBBABAA<<9B9998<@@?C@C
@CRC70:00369:00546
TACTGAGCTACACACACAGAAAGATTGGT
+
BABBBBDBBBCBECA??A884-9>>=ABC
@CRC70:00370:00534
ACGAGTGCGTTCCCCATGTCGTAGGTACTC
+
??BBBBB?BB@BBB9C:99=A@=@>;<=>L
@CRC70:00373:00533
TACTGAGCTACACACACAGAAAGATTGGT
+
@???BBCBBBBBCCEC@@ABC>BCC@B?B
@CRC70:00377:00507
TACTGAGCTACACACACAGAAAGAATTGGT
+
;:<BAA@B;;9<999<9=:;@811,1,1,.
@CRC70:00378:00521
TACTGAGCTACACACACAGAAAGATTGGT
+
AAABBDCBBBBBBDB?@A988-9>>>BBC
@CRC70:00380:00527
TACTGAGCTACACACACAGAAAGATTGGT
+
AABBBBCBAABAADA?@A988-9>>>BAC
@CRC70:00383:00514
TAGTATCAGCCTCGCCATGACGAAGGTATTCC
+
B?@;<<CDEC@?;;<=@;<<<11,/7//1;C@
@CRC70:00383:00518
TACTGAGCTACACACACAGAAAGATTGGT
+
AA?BBBCBBBBBBBCCBB;998;BB@B@B
@CRC70:00384:00523
TACTGAGCTACACACACAGAAAGAATTGT
+
<;<BBBABAA999999994/85/-*,*,,
@CRC70:00387:00519
TACTGAGCTACACACACAGAAAGATTGGT
+
BBBCBDDBBBCDCC@?@B;;;9;CC@C@B
@CRC70:00390:00530
TACTGAGCTACACACACAGAAAGATTGGT
+
@@ABBBCBBBBCBBA@@A884-9>>>B@C
@CRC70:00394:00512
TACTGAGCTACACACACAGAAAGATTGGT
+
AABBBDDBBBBB@@@@>B99909???CBC
@CRC70:00395:00519
TACTGAGCTACACACACAGAAAGATTGGT
+
B@B@CCC@@@BC<<=DBB@AA>ABB@C@C
@CRC70:00395:00542
TACTGAGCTACACACACAGAAAGATTGGT
+
BACABBBBBBCB=<=AACCCC>BBC=@=@
@CRC70:00396:00512
TACTGAGCTACACACACAGAAAGATTGGT
+
?ABBBBCBBBBB@AABAD;;;7;AA?C@C
@CRC70:00396:00529
TACTGAGCTACACACACAGAAAGATTGGT
+
B???BBBBBBBBABCCBB9998;>?@B@C
@CRC70:00397:00534
TACTGAGCTACACACACAGAAAGATTGGT
+
??@CBBCBBBAABABA@B99879>>>C@B
@CRC70:00351:00592
TACTGAGCTACACACACAGAAAGATTGGTG
+
BA?BBBECBBBBBBCCCB???<?AB@B@?B
@CRC70:00354:00566
TACTGAGCTACACACACAGAAAGATTGGT
+
AAABBBCBBBBBBBDDB@;946;@@?B@C
@CRC70:00355:00598
TACTGAGCTACACACACAGAAAGATTGGT
+
99<CBBBC@@@@@B@?>@9990999<?=@
@CRC70:00356:00561
TACTGAGCTACACACACAGAAAGATTGGT
+
??@CCBCCBB??@B@?>A9990999<B@B
@CRC70:00358:00570
TACTGAGCTACACACACAGAAAGATTGGT
+
B@AABBBBBBBBCDDBBC@@@<@AB?C@B
@CRC70:00360:00573
TACTGAGCTACACACACAGAAAGATTGGT
+
@@?BBBCBAACCCE@?>B99809>>=@@C
@CRC70:00364:00568
TACTGAGCTACACACACAGAAAGATTGGT
+
ABBBBDCBBBBBCDBCCC@??>@BB@B@>
@CRC70:00367:00563
AGCACTGTAGCTGTCACTAGTTACTTGT
+
@ACBCCCDBBCBBB?BBBBCD@CBB>AA
@CRC70:00367:00571
TACTGAGCTACACACACAGAAAGATTGGT
+
B@AACCCBBBBCA@AAACBBBACCC@C@C
@CRC70:00369:00554
TACTGAGCTACACACACAGAAAGATTGGT
+
CCCABBCCCB@A@AACCBBBD=@@@>A?A
@CRC70:00370:00568
TACTGAGCTACACACACAGAAAGATTGGT
+
A@ACCCBB??@@A@@A@@9991999<ACA
@CRC70:00370:00571
TACTGAGCTACACACACAGAAAGATTGGT
+
BBABBBCBBB???BBAAC;;98;BB?C@B
@CRC70:00370:00584
TACTGAGCTACACACACAGAAAGATTGGT
+
B?AACCCDCCCCCEBDBCCCC=BBB?B@C
@CRC70:00371:00550
TACTGAGCTACACACACAGAAAGATTGGT
+
BBBABBDBABBBBBBBBB@=><@>??B?B
@CRC70:00371:00577
TACTGAGCTACACACACAGAAAGATTGGTG
+
A@ABDCDDDCCC<<=BB@A<?8;11-/666
@CRC70:00372:00574
TACTGAGCTACACACACAGAAAGATTGGT
+
BABBBBBBBBBBBCCBC@>>?>?BB@B@B
@CRC70:00373:00597
TACTGAGCTACACACACAGAAAGATTGGT
+
B???BBBBBBBBBB@A@C@@=<@BB?B@C
@CRC70:00374:00562
TACTGAGCTACACACACAGAAAGAATTAGTG
+
999@AA9@?@99994?9;4185,-*,*,,,*
@CRC70:00374:00580
TACTGAGCTACACACACAGAAAGATTGGT
+
AA??BBCBBBBBBBBAAB;;96;@@>B@C
@CRC70:00377:00584
CGTGTCTCTAGACGACAGGATTTGTTGTAG
+
;999>=?::11//////49444-449:344
@CRC70:00378:00567
TACTGAGCTACACACACAGAAAGATTGGT
+
BBBBDCCC@?@@<;999@>A><B@AA@@C
@CRC70:00379:00575
TACTGAGCTACACACACAGAAAGATTG
+
BBBBCDCBBBCCCBCAA@AA>:>;;-1
@CRC70:00379:00597
TACTGAGCTACACACACAGAAAGAATTGGT
+
<9?CCCCHBB;;<?9991111,/1,/,/,.
@CRC70:00381:00563
TACTGAGCTACACACACAGAAAGATTGGT
+
AABBCCCBBB??@?<<9B9<<8;BF@C@B
@CRC70:00382:00567
TACTGAGCTACACACACAGAAAGATTGGT
+
B?==BABBBBBBBBAAACBBB=BBB?C@C
@CRC70:00383:00558
TACTGAGCTACACACACAGAAAGATTGGT
+
A?ABBBBCBBAB<;<C@A>@@:9996848
@CRC70:00384:00573
TCTCTATGCGCTCCACATGTCTAAGGT
+
BBBEBBACCBCCB@C@AAB<<>B>A?<
@CRC70:00384:00594
TACTGAGCTACACACACAGAAAGATTGGT
+
B@>ABBBBBBBBABBCBC;998;@==B?B
@CRC70:00387:00575
TACTGAGCTACACACACAGAAAGATTGGT
+
B?==ABCBBBBBAAFD@A99969>><@@B
@CRC70:00390:00596
TACTGAGCTACACACACAGAAAGATTGGT
+
??BBCCBC@?@@ABAAAC@B@<@@@@C@C
@CRC70:00392:00567
TACTGAGCTACACACAGAAAGATTGGTGC
+
BAAABCCBBBAA??@B9;97;A@?C@CCC
@CRC70:00393:00556
TAGTATCAGCCTCGCCATGACGAAGGTATTCC
+
BBBAABBCCC@BBBB=??BCC??>ACCCC@C@
@CRC70:00393:00566
TACTGAGCTACACACACAGAAAGATTGGT
+
B@@ABBCCCCCC::>CCC@A@<@BB>A?A
@CRC70:00393:00577
TACTGAGCTACACACATAGAAAGATTGGT
+
AABBBBCBBBBD@@A@>C9;97<@@=@@C
@CRC70:00393:00599
TACTGAGCTACACACACAGAAAGATTGGT
+
@@BBCCCCBB??@A@?>@9998;AA@C@B
@CRC70:00395:00590
TACTGAGCTACACACACAGAAGATTGGT
+
?@A<;9BD;894>9994///,/,,*,*,
@CRC70:00396:00583
TACTGAGCTACACACACAGAAAGATTTGGTG
+
9;9=BACBA@@=11/8/1/9994444-3977
@CRC70:00397:00565
TACTGAGCTACACACACAGAAAGATTGGT
+
BAAABBBBBBBBAAADCCBBB?BBB@B@B
@CRC70:00397:00595
TACTGAGCTACACACACAGAAAGATTGGT
+
BBAABCDCBC??A@ABBC@@@<@@@<?>A
@CRC70:00350:00600
TACTGAGCTACACACACAGAAAGATTGGT
+
A@AABBCBBBBBBBDDBA944-9>>=@@C
@CRC70:00350:00603
ATATCGCGAGGTATGAAGACTCATATAGA
+
AB9444844/,/////,/////.......
@CRC70:00350:00625
TACTGAGCTACACACACAGAAAGATTGGT
+
A@AABBCBBBBBBAABDDBBB=@>@?B?B
@CRC70:00350:00632
TACTGAGCTACACACACAGAAAGATTGGT
+
@?ACCCCBCBDBCCDBBB;998;CC@C@C
@CRC70:00352:00642
TACTGAGCTACACACACAGAAAGATTGGT
+
B???BBBBABB@@@BDBC9996;===B@E
@CRC70:00353:00610
TACTGAGCTACACACACAGAAAGATTGGT
+
AAABBBCBBBBBBBCCAB9996;==>B@C
@CRC70:00353:00643
TACTGAGCTACACACACAGAAAGATTGGT
+
@@ABBBBC@?@BBABA@A98809>>>C@C
@CRC70:00355:00602
CGTGTCTCTAGGCACAGGAATTTGTGTAG
+
BBBABBBBBCB@BBCEB=@=AE>ACBBB9
@CRC70:00358:00613
TACTGAGCTACACACACAGAAAGATTGGT
+
B@A?BBBAB??>B?@CBAAAA098>4748
@CRC70:00358:00622
TACTGAGCTACACACACAGAAAGATTGGT
+
BBBBBBBBBBBBBBCCCC??><??A?B@C
@CRC70:00358:00626
TACTGAGCTACACACACAGAAAGATTGGT
+
A@?BBBCCAABAABB@@;884-9>>=BBC
@CRC70:00361:00615
TACTGAGCTACACACACAGAAAGATTGGTG
+
BAABBBCBBBBCAABABC;946;8849=??
@CRC70:00361:00624
TACTGAGTTACACACACAGAAAGATTGGTGC
+
B@AABBBB@B??BCCBB===>:@?B>A?BCB
@CRC70:00361:00629
TACTGAGCTACACACACAGAAAGATTGGT
+
BBBBBCCB?BCCB@@ABAAA?<@?=>@=?
@CRC70:00361:00642
TACTGAGCTACACACACAGAAAGATTGGT
+
@??BBBCBBBBBBBCEBA;996;@@<A@C
@CRC70:00363:00613
TACTGAGCTACACACACAGAAAGATTGGT
+
AA?BBCCAABCBAAAABBBCC>BAB?A?B
@CRC70:00363:00643
TACTGAGCTACACACACAGAAAGATTGGT
+
B@AABBBBBBBBBBCDABBBB>BCC@C@B
@CRC70:00364:00603
TACTGAGCTACACACACAGAAAGATT
+
9999;ABBBBC@A@@991111-1/-+
@CRC70:00370:00624
TACTGAGCTACACACACAGAAAGATTGGT
+
BBBBCBBBBA>?@B@@>@9;;7;@@<B?B
@CRC70:00371:00607
TACTGAGCTACACACACAGAAAGATTGGT
+
B???BBBBBBBBBBCBBB@==:@?=<@BC
@CRC70:00373:00647
TACTGAGCTACACACACAGAAAGATTGT
+
B?@@CCDBBBA@AA@@>A;;;7977+//
@CRC70:00375:00646
TACTGAGCTACGACACACATGAAGATTGG
+
4444444/6////7711/////,///,42
@CRC70:00377:00618
AGCACTGTAGCTGTCACTAGTTACTTGT
+
@BCCBBBCBBBCB<<<CBBBC=@;;89>
@CRC70:00377:00636
CGTGTCTCTAGGCACAGGATTTGATGTAG
+
;;;@=>?@@9959@<11,111,///668:
@CRC70:00379:00612
TACTGAGCTACACACACAGAAA
+
@<<;BBB<<<@@A@A999911-
@CRC70:00380:00622
TACTGAGCTACACACACAGAAAGATTGGT
+
A@BBBBBBAABBAAAAAB;;809>>>B@C
@CRC70:00381:00610
TACTGAGCTACACACACAGAAAGATTGGT
+
B@@ADCC?@?A@@?ACCCCCC<@?8;7;>
@CRC70:00382:00638
TACTGAGCTACACACACAGAAAGATTGGT
+
B@?ABBBBBBBBBBCCCB>??>@BB@B@C
@CRC70:00382:00645
TACTGAGCTACACACACAGAAAGATTGGT
+
??BBCCCC??@@AB@A>@99909>><BBC
@CRC70:00383:00605
TACTGAGCTACACACACAGAAAGATTGGT
+
BAAABCCBBBBBBBAAAB9;86;AA?C@C
@CRC70:00383:00609
TACTGAGCTACACACACAGAAAGATTGGT
+
499ABBB<9;9<--,,,,,//11BB=?>@
@CRC70:00384:00638
TACTGAGCTACACACACAGAAAGATTGGT
+
BBBBBBCBBBBBABDCAB9998;C?@C@C
@CRC70:00384:00644
TACTGAGCTACACACACAGAAAGATTGGT
+
B@AABBCBBABBBBDC>A994-9==<@@C
@CRC70:00385:00620
TACTGAGCTACACACACAGAAAGATTGGT
+
BAAACCCD@@?ABAA@>B99909@@>B@C
@CRC70:00385:00637
TGATACGTCTCCTTCCTTAGTTACTTCA
+
BBB???BDBBB?B@CAD@AAB@AAA@CC
@CRC70:00385:00640
TTACACACACAGAAAGATTGGTGCTGCG
+
B@BBBBBA?:;444-9@?>B@CCCBA@:
@CRC70:00386:00632
TACTGAGCTACACACACAGAAAGATTGGT
+
BBBBCDCEBBABBEAC@B9987;@@@CBC
@CRC70:00393:00602
TACTGAGCTACACACACAGAAAGATTGGT
+
B?==ABBBBBBBABCCBA9996;@@<A@C
@CRC70:00393:00634
TACTGAGCTACACACACAGAAAGATTG
+
BABBCCCBBBBBAAA@@;844-9>>>@
@CRC70:00394:00631
TACTGAGCTACACACACAGAAAGATTGGT
+
@?@DBBCBBB??AABA@@99;79>D=@=@
@CRC70:00395:00628
TACTGAGCTACACACACAGAAAGATTGGT
+
99<CCCBCAA49;<999B9991484;<<@
@CRC70:00396:00632
TACTGAGCTACACACACAGAAAGATTGGT
+
BABBCBBB@@@@<;999B99919>>>B@C
@CRC70:00397:00635
TACTGAGCTACACACACAGAAAGATTGGT
+
BABBCCCCBBBD?@ABAB;;;7;AA?C@C
@CRC70:00399:00605
TAGTATCAGCCTCCGCCATGACGAAGGTATTCC
+
49448499?>6;95988=889:44548444242
@CRC70:00399:00627
TACTGAGCTACACACACAGAAAGAATAGTG
+
;99@>94;@@99999944444-442//...
@CRC70:00399:00642
AGCACTGTAGCTGTCACTAGTTACTTGT
+
BBDBCDCCBBCDBBBBBCDEB?A@A>AA
@CRC70:00350:00658
TACTGAGCTACACACACAGAAAGAATTGGTG
+
994;994=>?99999>=111>81-*-*,*,.
@CRC70:00350:00672
TACTGAGCTACACACACAGAAAGATTGGT
+
BBBBBCCBBBBBBBFDCBAAA=AAB@B@B
@CRC70:00350:00677
TACTGTGCTACACACACAGAAAGATTGGT
+
<9=BCCCBBCFCB?@@BA>>>:999599;
@CRC70:00351:00661
TACTGAGCTACACACACAGAAAGATTGGT
+
:9=DCCCECCBBBBBBCCBBB=BBB?B=@
@CRC70:00351:00678
TAGTATCAGCCTCGCCATGACGAAGGTATTCC
+
AAD@@ADBBB@>>@B>BCC@@?=;A?;9<?B=
@CRC70:00353:00654
TACTGAGCTACACACACAGAAAGAATTG
+
;:<C@A@B<<;AA@CAA<;;@:91--*,
@CRC70:00353:00676
TACTGAGCTACACACACAGAAAGATTGGT
+
BABBBBDBBCCCB@AAAA@@@<>?>;?=?
@CRC70:00354:00688
TACTGAGCTACACACACAGAAAGATTGGT
+
B???BBCBBBBBBBCCAB9998;>@?C@C
@CRC70:00357:00669
TACTGAGCTACACACACAGAAAGATTGGT
+
??BCBBBDBBABBBBA@A98879>@@CBC
@CRC70:00358:00693
TACTGAGCTACACACACAGAAAGATTGGT
+
BBBABBCBACBCC@@ABA@=?<?=?<??A
@CRC70:00359:00693
TACTGAGCTACACACACAGAAAGATTGGT
+
?@ACDDCCBBBDDDC@@A98869@@?C@C
@CRC70:00360:00655
TACTGAGCTACACACACAGAAAGATTGGT
+
BBBBDDCBBBAABDA?@B;;87;A@?B@C
@CRC70:00360:00657
TACTGAGCTACACACACAGAAAGATTGGT
+
BA??BBBBBBBBBBCBAA9996;@;?B@C
@CRC70:00360:00690
TACTGAGCTACACACACAGAAAGATTGGT
+
AAABBBCBBBCBBBCBBA;996;@@?CAC
@CRC70:00361:00664
TACTGAGCTACACACACAGAAAGATTGGT
+
BA??BBCBAABBBCCCBB;996:=@?B@C
@CRC70:00361:00689
TGATACGTCTCCTTCCTTAGTTACATTCA
+
AA@9;;@>>>A59542423442444424:
@CRC70:00362:00699
TACTGAGCTACACACACAGAAAGATTGGT
+
AABBBBCBCBBCCBCBBC;;;8;BA@C@C
@CRC70:00363:00683
TACTCACACAGAAAGATTGGTGCTGCG
+
??@BCCA=@B9;;79AA?B?BBCCCC@
@CRC70:00365:00669
ATATCGCGAGGTATGGAAGACTCTATA
+
B@:<9@;;11-1///,/569:==;;;9
@CRC70:00367:00656
TGATACGTCTCCTTCCTTAGTTACTTCA
+
CCB>>>BBBBB@B@C@B?@@A=AAA@BC
@CRC70:00368:00653
TACTGAGCTACACACACAGAAAGATTGGT
+
A@AABBBBBBBBAABBAA;946;@@<A@D
@CRC70:00370:00690
TACTGAGCTACACACACAGAAAGATTGGT
+
A@AABBBBBBBBBBBDCCBBB?CBB?B>@
@CRC70:00371:00662
TTGAGCTACACACACAGAAAGATTGGTGC
+
B>??BBBB@@@D=:>9984-9?@;@=ACD
@CRC70:00371:00692
TACTGAGCTACACACACAGAAAGATTGGT
+
9:<CAAAG;9;<<@>??B9990998BC@C
@CRC70:00371:00699
TATTGAGCTACACACACAGAAAGATTGGT
+
@?@@CCDCCCCCB;<<C>@@@19996958
@CRC70:00372:00665
TACTGAGCTACACACACAGAAAGATTGGT
+
@?BBBBCBB@?@BABBBBCCC>@@B<;;?
@CRC70:00373:00665
TACTGAGCTACACACACAGAAAGATTGGT
+
A:<<BCCCCB<<<<<E@B<=<99@@6;9;
@CRC70:00375:00660
TACTGAGCTACACACACAGAAAGATTGGT
+
BA??BBCBBBBBBBCBAB;996;A@?C@C
@CRC70:00375:00665
ATATCGCGAGGTATGGAAGACTCATATAGA
+
BB;:9>999656///,/5666667333311
@CRC70:00375:00671
TACTGTGCTACACACACAGAAAGATTGGT
+
@@ABCCDB>?@BBC??AB;;97;@>>B@C
@CRC70:00376:00665
TACTGAGCTACACACACAGAAAGATTGGT
+
;;;@@AC@8?8>994446///,/1.,.,.
@CRC70:00376:00697
TACTGAGCTACACACACAGAAAGATTGGT
+
BBBBBBCBBABCCCCECCBBB=B@B@C@B
@CRC70:00377:00666
TACTGAGCTACACACACAGAAAGATTGGT
+
BAAABBCBBBBBBBCBAB884-9><<A@C
@CRC70:00378:00660
TACTGAGCTACACACACAGAAAGATTGGT
+
BBBBCCCCBBBB@@ABAB@@@<@@A=B?A
@CRC70:00378:00665
ATCAGACACGGACACAGCAGAACACAC
+
BBBBAABBBD@@AECCECBCB@BBBBA
@CRC70:00378:00684
TCTCTATGCGCTCCACATGTCTAAGGT
+
BBBB;:<CBBEBB@DDECBBBA@=AAA
@CRC70:00378:00689
TACTGAGCTACACACACAGAAAGATTGGT
+
??@BBDCBBB?@AABBBB;;87;AA?C@C
@CRC70:00379:00681
TACTGAGCTACACACACAGAAAGA
+
@AAAACCDCDDCC<99>9998-44
@CRC70:00380:00659
TACTGAGCTACACATACAGAAAGAATG
+
BB@BBBCBBBBCBBBBBB;946;82;C
@CRC70:00381:00689
TACTGAGCTACACACACAGAAAGATTGGT
+
@@@CCBCCBC?@AB@@?B9997;AA@C@C
@CRC70:00382:00693
TACTGAGCTACACACACAGAAAGATTGGT
+
ABBBCCCCAAABBBAA@B@@@>ABB@D@C
@CRC70:00384:00671
TCTCTATGCGCTCCACATGTCTAAGGT
+
BBBB::<CCEDBC@C@A@BBBCC?CB<
@CRC70:00385:00655
TACTGAGCTACACACACAGAAAGATTGGT
+
BB?BBBCBBBABBBAC@D;;;9;AA@C@C
@CRC70:00385:00663
TACTGAGCTACACACACAGAAAGATTGGT
+
BA??BBCBBBBBAABABC@@@>@CB@B@C
@CRC70:00385:00695
TACTGAGCTACAAACACAGAAAGATTGGTGC
+
>9<<BBCACABBDACCCDDDD<@@@=@;@CB
@CRC70:00386:00689
TACTGAGCTACGACAACACAGAAA
+
9;99>>9<111,,,,*/////44-
@CRC70:00388:00670
TACTGAGCTACACACACAGAAAGATTGGT
+
BBBBCDCBBAABBABCBBBCB<>842448
@CRC70:00388:00685
TACTGAGCTACACACACAAAAAGATTGGTGC
+
BBABBBCBBBBBCDCCBB=AA/==B>A?BCC
@CRC70:00389:00665
TACTGAGCTACGA
+
//,,,///64444
@CRC70:00389:00676
TACTGAGCTACACACACAGAAAGATTGGT
+
@@ABDBCCBB@?ACAAACBBB<@@?435:
@CRC70:00390:00652
TACTGAGCTACACACACAGAAAGATTGGT
+
<9<CBBAB>>99999449444-4442467
@CRC70:00390:00678
TACTGAGCTACACACACAGAAAGATTGGT
+
BBBBDCCCBBAABAAAACBBB=BBC@C?B
@CRC70:00392:00677
TACTGAGCTACACACACAGAAAGATTGGT
+
BA??BBCBBBBBBBCBAA;44-9=<;?@C
@CRC70:00394:00651
TACTGAGCTACACACACAGAAAGATTGGT
+
BA?BBBCBBBCB?@AA@B@@@<@A@?B@C
@CRC70:00394:00670
TACTGAGCTACACACACAGAAAGATTGGT
+
BBBDCDCDCBAA;;<A@B@AA>ACD?B?B
@CRC70:00394:00695
TACTGAGCTACACACACAGAAAGATTGGT
+
BABBBBCBBBBBAACEBB;996;@@=A@C
@CRC70:00399:00695
TACTGAGCTACACACACAGAAAGATTGGT
+
A@ACBBBC@@@@9;999949918@A@CBB
@CRC70:00350:00721
ATATCGCGAGGGTATGGAAGACTCTATA
+
BB?@BB>=9::6::>@=A?ACCCD@@?A
@CRC70:00351:00706
TACTGAGCTACACACACAGAAAGATTGGT
+
@@ABCCCCBBBB@@AB@D;;;7;AA?B@C
@CRC70:00351:00730
TACTGAGCTACACACACAGAAAGATTGGT
+
@?@BBBCBBBBBBBCBBA9996;AA@C@B
@CRC70:00352:00724
TACTGAGCTACACACACAGAAAGATTGGT
+
B>>>AABBABBBBBBBBBCBB>BBB@B@B
@CRC70:00352:00728
TACTGAGCTACACACACAGAAAGATTGGT
+
B?=?BBBBAABBABBCCC?>><>??>B@C
@CRC70:00353:00724
ACGAGTGCGTTCCCCATGTCGTAGGTACTC
+
??BBBBBBBB?BCC:C:;9>A>==;8;<<C
@CRC70:00353:00736
TACTGAGCTACACACACAGAAAGATTGGT
+
B?@@AABAAABBBBCCBB9998:?>>BBC
@CRC70:00356:00728
TACTGAGCTACACACACAGAAAGATTGGT
+
BBBCCCCCCBBCCBCBECCCC=@@@>B>A
@CRC70:00358:00714
TACTGAGCTACACACACAGAAAGATTGGT
+
B?=?BBBBBBBBBBDCAB9996;===B@C
@CRC70:00358:00725
TACTGAGCTACACACACAGAAAGAATTGGT
+
;9<BBBABAA@AA@CBBA@>D:99584713
@CRC70:00360:00705
TACTGAGCTACACACACAGAAAGATTGGT
+
AA?BBBCBBBBBBBCBAA;946;>>>B@C
@CRC70:00360:00722
TACTGAGCTACACACACAGAAAGATTGGTG
+
AAABCBCBBBCCAABBBA8946;AA?C@CB
@CRC70:00361:00739
TACTGAGCTACACACACAGAAAGATTGGT
+
???BBBBBBBBBBBCDBC;998;B?>B@C
@CRC70:00361:00742
TACTGAGCTACACACACAGAAAGATTGGT
+
BAAABBCBBBBBBBCBC@;996;@;<A@C
@CRC70:00363:00732
TACTGAGCTACACACACAGAAAGATTGGT
+
BABBBBCBBBBBAABBAB9880;>>=ABC
@CRC70:00365:00711
TACTGAGCTACACACACAGAAAGATTGGT
+
BBBBBBCBBBBB?@AA@B;;;7;@@>B@C
@CRC70:00365:00730
TACTGAGCTACACACACAGAAAGATTGGT
+
A@ABCCCCACBCCCCBAB;;96;@A?B?B
@CRC70:00365:00736
TACTGAGCTACACACACAGAAAGATTGGT
+
AA??BBCBBBBBBBCC@A994-9><<@@C
@CRC70:00365:00743
TACTGAGCTACACACACAGAAAGATTGGC
+
AABBDCDCBBBBBCCBBB;84-9>>;@?B
@CRC70:00365:00747
TACTGAGCTACACACACAGAAAGATTGGT
+
B===ABBBAAB@BBCCBB9996;88;??B
@CRC70:00366:00711
TACTGAGCTACACACACAGAAAGATTGGT
+
B???BBBBBBBBABCCCB;996:@;<A@D
@CRC70:00371:00737
TACTGAGCTACACACACAGAAAGAATTGGT
+
??@BBBCCCCBBA@ACC<99B:91,1,/,.
@CRC70:00372:00749
TACTGAGCTACACACACAGAAAGATTGGT
+
B===ABBB??AABBCDBB9996:=;:@@C
@CRC70:00373:00702
TACTGAGCTACACACACAGAAAGATTGGT
+
B@>ABBBBBBBBBBCEBC@>=<@?>>A@C
@CRC70:00374:00746
TACTGAGCTACACACACAGAAAGATTGGT
+
BA??BBBBBBBBBBCDCC@A@>@BB@C@C
@CRC70:00375:00737
TACTGAGCTAACACACACAGAAAGATTGGT
+
AA?BCDCABA???@BBCCBBBB=9996968
@CRC70:00376:00716
TACTGAGCTACACACACAGAAAGATTGGT
+
@@AAAACC@@@@;;<=<BCCC?BBC?B?B
@CRC70:00376:00720
TACTGAGCTACACACACAAGAAAGATTGGT
+
A@BABBDBBBBD=::499699904447823
@CRC70:00376:00731
TCTCTATGCGCTCCACATGTCTAAGGT
+
;;CDFGCCCBDBD@C@A>@==::8<@@
@CRC70:00376:00733
TACTGAGCTACACACACAGAAAGATTGGT
+
BBDCCBBB@>@@;;<A?D99909>>;??D
@CRC70:00377:00705
TACTGAGCTACACACACAGAAAGATTGGT
+
BBBBCBCABBBA;;<A>A9<98<A@=@BD
@CRC70:00377:00713
TACTGAGCTACACACACAGAAAGATTGGT
+
AA??BBBABBAA@AADCBBAA=BCB@B@B
@CRC70:00377:00733
ATATCGCGAGGGTATGGAAGACTCTATAGA
+
CCB@?@A@@@A>@@@@5929@@@@8800.,
@CRC70:00378:00743
ATCAGACACGGACACAGCAAGAACACAC
+
@<<<A@<11/,/666////,/85//1/3
@CRC70:00379:00715
ACGAGTGCGTTCCCCATGTCGTAGGTACTC
+
BBDCB@@8995999,999//////5.///9
@CRC70:00379:00726
TACTGAGCTACACACACAGAAAGATTGGT
+
BABABBCBAABBBBCBB@;998;BB@B@B
@CRC70:00382:00700
TACTGAGCTACACACACAGAAAGATTGGT
+
BBABBCCBBBBA@@;<<BABB<@@C?B?B
@CRC70:00382:00741
TGATACGTCTCCTTCCTTAGTTACTTCA
+
BBAABBCA@@D@B@CAD@BBA?DBC@DD
@CRC70:00383:00715
TACTGAGCTACACACACAGAAAGATTGGT
+
::<BCCCCAA99;;<99@>>><@A@@CAC
@CRC70:00385:00738
TACTGAGCTACACACACAGAAAGATGC
+
999>99499444444999444-44364
@CRC70:00387:00713
TACTGAGCTACACACACAGAAAGATTGGT
+
@?AACCBCC@99;;9?>?99919@@=A=@
@CRC70:00388:00727
TACTGAGCTACACACACAGAAAGAATGGT
+
B?=?BBBB@@BBBBBCCC?>><@==>B?A
@CRC70:00388:00732
TACTGAGCTACACACACAGAAAGATTGGT
+
BA?ABCCBAABBBBCCCB>>><>AB@B@B
@CRC70:00389:00734
TAGTATCAGCCTCGCCATGACGAAGGTATTCC
+
BBD::?DCCBB==;;8;<><<11,1;111=A<
@CRC70:00390:00727
TACTGAGCTACACACACAGAAAGATTGGT
+
B???BBBBBBBBBBCCCCCCB>AAA?C@C
@CRC70:00391:00733
TACTGAGCTACACACACAGAAAGATTGGT
+
AABBCCCB???BCCCCDB@==:==8;?>B
@CRC70:00391:00748
TACTGAGCTACACACACAGAAAGATTGGT
+
BBABCBCBBBBCBCBAAB;;;6;@@?BBC
@CRC70:00392:00715
TACTGAGCTACACACACAGAAAGATTGGT
+
BABBBBCBBBCC?@ABAB9;8-9>>=A@C
@CRC70:00392:00735
TACTGAGCTACACACACAGAAAGATTGGT
+
AAABBBCBCBBCCDCCCB;998:BB?C?A
@CRC70:00393:00709
TACTGAGCTACACACACAGAAAGATTGGT
+
BABBCCDAAABDBBBABC@BA=B??<B>A
@CRC70:00394:00749
AGCACTGTAGCTGTCACTAGTTACTTGT
+
<CBBBCDCBBCCBCCCCCBA@=@>>599
@CRC70:00397:00706
TAGTATCAGCCTCGCCATGACGAAGGTATTCC
+
>@A;;<CBBA@?@@A899@999A<:=>9959<
@CRC70:00397:00730
TACTGAGCTACACACACAGAAAGATTGGT
+
BBBBBCDBAABCCCCBB@@=><@??@C?B
@CRC70:00399:00711
TACTGAGCTACACACACAGAAAGATTGGT
+
BBBBBCDBBBBBAAAAACCCC@DBB@C?B
@CRC70:00399:00717
TACTGAGCTACACACACAGAAAGATTGGT
+
A@AACCCCCC@@;;<94@>@@<@FC?CAC
@CRC70:00399:00718
TACTGAGCTACACACACAGAAA
+
99>BA@B;::;9@99991111,
@CRC70:00399:00727
TACTGAGCTACACACACAGAAAGATTGGT
+
B?==ABBBBBBBAABDBA994-9==;>>A
@CRC70:00351:00772
TACTGAGCTACACACACAGAAAGATTGGT
+
B???BBBBBB?AABCCBB9996:@;>B@C
@CRC70:00352:00787
TACTGAGCTACACACACAGAAAGATTGGT
+
BADCCBBBA@@BCB@A>@99;79@A>A?B
@CRC70:00353:00771
TACTGAGCTACACACACAGAAAGATTGGT
+
@@BGDCCDBB??@?@@>?>@><@BB@C@C
@CRC70:00356:00752
TACTGAGCTACACACACAGAAAGATTGGT
+
@@ACBBBC??@@@A@@@B99909>>;AAE
@CRC70:00358:00762
TACTGAGCTACACACACAGAAAGATTGGT
+
BABBBBBBBBBBBBFCCB@>><@==>B@C
@CRC70:00359:00758
TACTGAGCTACACACACAGAAAGATTGGT
+
;:;@994=998>99999@8991998586;
@CRC70:00359:00764
TACTGAGCTACACACACAGAAAGATTGGT
+
BBBCDBCBBBBBBBBBAB@@=:@@A?C@C
@CRC70:00359:00792
TACTGAGCTACACACACAGAAAGATTGGT
+
BBBBBCCBBABBAABDCE@@><@?>>B@C
@CRC70:00361:00784
TACTGAGCTACACACACAGAAAGATTGGT
+
AABBBBCBBBBBEDCEBCBB?=BB>>A@C
@CRC70:00361:00793
TACTGAGCTACACACACAGAAAGATTGGT
+
@?ACBBBCBBBBBCBBBB99919@@<A?A
@CRC70:00363:00781
TACTGAGCTACACACACAGAAAGATTGGT
+
BA??BBBBBBBB@BCDCB?>=:===<@@E
@CRC70:00363:00787
TACTGAGCTACACACACAGAAAGATTGGT
+
BA??BBBBBBBBBBCCAB9996;==<B@D
@CRC70:00364:00772
ATGAGGGTATGGAAGACTCTATAGAG
+
>9?4441991>,1-/11?@9949894
@CRC70:00365:00756
TACTGAGCTACACACACAGAAAGATTGGT
+
@@BCBBCBB@@@<;<A?B9998;>>>B?B
@CRC70:00369:00760
AGCACTGTAGCTGTCACTAGTTACTTGT
+
BBCCCCE>>;BCCCCCCCBBA>@9959>
@CRC70:00369:00797
TACTGAGCTACACACACATGAAAGATTGGT
+
B<<<BAAABCCBA@<<<4449>:==9<=<;
@CRC70:00370:00793
TACTGAGCTACACACACAGAAAGATTGGT
+
@@>BBBBBBBBBBBCDAABBB=BCC?C?B
@CRC70:00371:00799
TACTGAGCTACACACACAGAAAGATTGGT
+
BBBBBBCCBACCBCCCCECCB=BB==B>A
@CRC70:00373:00773
TACTGAGCTACACACACAGAAAGATTGGT
+
BBBBCBCBBBABBA@@?B99809>>;@BC
@CRC70:00374:00793
TACTGAGCTACACACACAGAAAGATTGGT
+
AA?BBBCBBBCEAAADB@;996;>@>B@C
@CRC70:00377:00771
TACTGAGCTACACACACAGAAAGATTGGT
+
AAAABBCBBBBBBBABBB@>=<@??>BAD
@CRC70:00378:00756
TACTGAGCTACACACACAGAAAGATTGGT
+
@?ABCBBBB@@@;;;<9B>>>:999=A=@
@CRC70:00378:00776
TACTGAGCTACACACACAGAAAGATTGG
+
BBBEDCB?@?BBBACBCBBBB>CBB@B@
@CRC70:00378:00781
TGATACGTCTCCTTCCTTAGTTACTTCA
+
CCC;9<DAAAC@C@CBEBBBC@BCC@BC
@CRC70:00378:00788
TACTGAGCTACACACACAGAAAGATTGGT
+
BBBCCCGCCCCCBBCCCCBBC>@@A<>=@
@CRC70:00379:00765
TACTGAGCTACACACACAGAAAGATTGGT
+
@@ABBDCBBCAAAA@@?D99809?>>BBC
@CRC70:00379:00790
TACTGAGCTACACACACAGAAAGATTGGT
+
<9<CBBEBBB@@@@@A@A>>>9998587<
@CRC70:00382:00751
CGTGTCTCTAGGCACAGGATTTTGTGTAG
+
BABBBBBDA@@@BAAA@>9999/;DBBB<
@CRC70:00384:00770
TACTGAGCTACACACACAGAAAGATTGGT
+
BAAABBCBBBBB?@ACCC@@@<@@B>B@C
@CRC70:00388:00760
TACTGAGCTACACACACAGAAAGATTGGT
+
AACCBBAB@A9999494;444049>=B@C
@CRC70:00388:00796
TACTGAGCTACACACACAGAAAGATTGGT
+
BBBBDBCBBB@?ACBBAD;;;7;@@>B@C
@CRC70:00389:00759
TACTGAGCTACACACACAGAAAGATTGGT
+
B???BBBBBBBB@ABBBB;996;?=<@@C
@CRC70:00390:00767
TACTGAGCTACACACACAGAAAGATTGGT
+
BBBBDDCDBBBCA@AA@B<;909><;??B
@CRC70:00390:00780
TACTGAGCTACACACACAGAAAGATTGGT
+
999=9=9===8999494488C0411,1,.
@CRC70:00391:00795
TACTGAGCTACAAACACAGAAAGATTGGTGC
+
@?BCCCBA@@99909>>F9991999<>>ACC
@CRC70:00392:00762
TACTGAGCTACACACACAGAAAGATTGGT
+
BABBCCCBB@BB@AAB>B99909>><A?B
@CRC70:00393:00776
TACTGAGCTACACACACAGAAAGATTGGT
+
BAAACBDBBCBCABBBAC;;96;@@=A@D
@CRC70:00394:00754
TACTGAGCTACACACACAGAAAGATTGGT
+
@@ACCBCCAA>>;;<99@99919@@<A@C
@CRC70:00395:00784
TACTGAGCTACACACACAGAAAGATTGGT
+
B@AABBBBBBBBBBCCBC?>=:?=;<@@C
@CRC70:00395:00793
TACTGAGCTACACACACAGAAAGATTGGT
+
?A?BBBCBBBCBBBCCBB@>=<@==>B@C
@CRC70:00396:00778
TACTGAGCTACACACACAGAAAGATTGGT
+
BBAABBBBAABBBBABBCBBB>B@@=A@C
@CRC70:00397:00762
TACTGAGCTACACACACAGAAAGATTGGT
+
BBBDCCCC@?@B@@<==BCCC>@@C=@=@
@CRC70:00351:00807
TACTGAGCTACACACACAGAAAGATTGGT
+
BBABCBCBBBCBBDCCCBB@A=B?B@B@C
@CRC70:00351:00835
TAGTATCAGCCTCGCCATGACGAAGGTATTCC
+
>=B@@ACCDC@BCBG>@@B@>>>59699929?
@CRC70:00354:00816
TACTGAGCTACACACACAGAAAGATTGGT
+
AADBCBCCCC@@A?AB@A9;;7;@@>B@C
@CRC70:00355:00824
TACTGAGCTACACACACAGAAAGATTGGT
+
;:<BBABB::9@<9999A9999998=@?A
@CRC70:00356:00801
TACTGAGCTACACACACAGAAAAGATTGGTGC
+
;:<B?@>@999111/////444,443135337
@CRC70:00356:00825
TACTGAGCTACACACACAGAAAGATTGGT
+
:9<CA@ABBB@@A@<<9B99;89>><?=@
@CRC70:00357:00812
TACTGAGCTACACACACAGAAAGATTGGT
+
@??BBBCBAABBEBCCCC@@><@AA?B@C
@CRC70:00357:00823
TACTGAGCTACACACACAGAAAGATTGGT
+
B@?ABBCBBBBBBDCDCA>>>:@=>?C?B
@CRC70:00358:00824
TACTGAGCTACACACACAGAAAGATTGT
+
@?@CBBCCBBAB@@@@>@99909>>=BB
@CRC70:00358:00825
TACTGAGCTACACACACAGAAAGATTGGT
+
BBBBCBEBABCCBCCDBCCCB=@?B>@?B
@CRC70:00359:00801
TACTGAGCTACACACACAGAAAGATTGGT
+
AABBBBCBBBCBAABBBB;;;6;@@>B@C
@CRC70:00359:00805
TACTGAGCTACACACACAGAAAGATTGGT
+
99@BBBACBA;9<;<AA@99919>>>CAC
@CRC70:00359:00833
TACTGAGCTACACACACAGAAAGATTGGT
+
AAAADDDDBBBDBBBCCCBBB>??B?CBB
@CRC70:00360:00825
TACTGAGCTACACACACAGAAAGATTGGT
+
AAABBBCBBBBBABABAB;;96;@@?B@C
@CRC70:00361:00812
TACTGAGCTACACACACAGAAAGATTGGT
+
BBBBDCCCBBABBD@?@B;;879@@?B@C
@CRC70:00363:00834
TACTGAGCTACACACACAGAAA
+
4944444444496;11////85
@CRC70:00364:00845
TACTGAGCTACACACACAGAAAGATTGGT
+
BBBBBBBBBBBEBCBCCBBEC=??A<<;?
@CRC70:00365:00833
TACTGAGCTACACACACAGAAAGATTGGT
+
A:<<BBCCB?A<;<AAA@@@C<>?A>B>A
@CRC70:00366:00819
TACTGAGCTACACACACAGAAAGATTGGT
+
AAABBBCBBBBBBCCECB@?><@AA?A@C
@CRC70:00366:00826
TACTGAGCTACACACACAGAAAGATTGGT
+
AABBBBCBBBBBABBCCDBBB?BBB@B@B
@CRC70:00366:00834
TAGTATCAGCCTCGCCATGACGAAAGGTATTCC
+
AAB;;<CGCB?=;;<=@>>@@999-4:444@B<
@CRC70:00366:00838
TAGTATCAGCCTCGCCATGACGAAGGTATTCC
+
BBB::ACCCC@=>@@=@@@CC;;9<@A@A?C>
@CRC70:00367:00818
TACAGAGCTACACACACAGAAAGATTGGT
+
?>A@<<9BCA@ABBBIBCBBC>@@B9;7<
@CRC70:00367:00839
AGCACTGTAGCTGTCACTAGATTACTTGT
+
@@@A=BBC<;<;44489::4492444249
@CRC70:00369:00839
CGTGTCTCTAGGCACAGGATTTTGTGTAG
+
CCCDCCCD::;=@>@9969999/9BA@@A
@CRC70:00370:00804
TACTGAGCTACACACACAGAAAGATTGGT
+
AAABBBCBBCBBAECBAAADCACCC?B?@
@CRC70:00370:00810
TACTGAGCTACACACACAGAAAGATTGGT
+
AABBBBCCBB?@ADAAACBBB>BCC@C@C
@CRC70:00370:00816
TACTGAGCTACACACACAGAAAGATTGGT
+
B??ABBBBBBBBBBDCBB>>=<@@@?C@C
@CRC70:00370:00834
TACTGAGCTACACACACAGAAAGATTGGT
+
;;<CBBCGBBBB@?AECDCDC>BBC=?=@
@CRC70:00371:00831
TACTGAGCTACACACACAGAAAGATTGGT
+
BABBBBCBBBBBBBBABC@@@<@B=>BAB
@CRC70:00371:00835
TACTGAGCTACACACACAGAAAGATTGGT
+
<;;@@@ABCCA@A>999?>@@199@=@<?
@CRC70:00372:00801
ACGAGTGCGTTCCCCATGTCGTAGGTACTC
+
AAB@??BBBC@BAA9?9;;?A@9958999@
@CRC70:00373:00802
TACTGAGCTACACACACAGAAAGATTGGT
+
AA?BBBCBBBBBBBCCEC???=@BB@B>B
@CRC70:00374:00816
TACTGAGCTACCACACACAGAAAGATTGGTGC
+
A@A@@@@9989599944999995866,/,.,,
@CRC70:00374:00843
TACTGAGCTACACACACAGAAAGATTGGT
+
AABBCCCBBBBBAABEBC@>=<?=<>B@C
@CRC70:00378:00804
TACTGAGCTACACACACAGAAAGATTGGT
+
BABACCCBBBAABB@@>B99909>?>AAC
@CRC70:00378:00834
TACTGAGCTACACACACAGAAAGATTGGT
+
AABBBBCBAABBBDDDCBBAA=AAB@C@B
@CRC70:00378:00838
TACTGAGCTACACACACAGAAAGATTGGT
+
BABBABBBBBBBCDCBBB@@@=BBB?A@B
@CRC70:00379:00805
TATTGAGCTACACACACAGAAAGATTGGT
+
=9;6;A@ADBCD@::81/1;<8//42423
@CRC70:00379:00810
TACTGAGCTACACACACAGAAAGATTGG
+
??@BCDCABBAA?@@?@B99809?><A@
@CRC70:00380:00833
TACTGAGCTACACACACAGAAAGATTGGT
+
AABACCCAABBBCCCDCC@@?=@BC@D@<
@CRC70:00381:00801
TACTGAGCTACACACACAGAAAGATTGGT
+
B@??BBCB@ABBBBDCBA;996;@@<BAC
@CRC70:00381:00843
TGATACGTCTCCTTCCTTAGTTACTTCA
+
BBBAAABBBBC@B@C@D@AAB@???@CD
@CRC70:00382:00800
ACGAGTGCGTTCCCCATGTCGTAGGTACTC
+
BBCBBBA8995999/9991:6///5.//1=
@CRC70:00382:00823
TACTGAGCTACACACACAGAAAGATTGGT
+
AA??BBCCBBBBBBCCBB;998;B@?B@C
@CRC70:00384:00842
TACTGAGCTACACACACAGAAAGATTGGT
+
BBBCCDCCBBBB@@@A@BABB>BCD?B?B
@CRC70:00387:00800
ACGCTCGACATGCCCAGGTACAGGAG
+
A?:;<999>991--+--*,,,//,/=
@CRC70:00387:00802
TACTGAGCTACACACACAGAAAGATTGGTG
+
B?=?BBCBBBBBBBCCCC@?><@??>A@CB
@CRC70:00387:00810
TACTGAGCTACACACACAGAAAGATTGGT
+
BABBBBDCBBBD@D@BAA988-9?><@?B
@CRC70:00387:00827
TACTGAGCTACACACACAGAAAGATTGGT
+
B???BCCBBBBBBBBABC@@@<@BB?C@C
@CRC70:00388:00810
TACTGAGCTACACACACAGAAAGATTGGT
+
BABBBBCCBBABBBBA@B98809>>;A@F
@CRC70:00388:00834
TACTGAGCTACACACACAGAAAGATTGGT
+
@@ACBBB=;;@A@?@A@AABC>@@A9;:<
@CRC70:00389:00829
TACTGAGCTACACACACAGAAAGATTGGT
+
AA?BAABBBBBBBBCBBA;946;>>>@@C
@CRC70:00389:00841
TACTGAGCTACACACACAGAAAGATTGGT
+
BA?BBBCBBBCBBBCBBB@@=<@B?>B@C
@CRC70:00390:00842
TACTGAGCTACACACACAGAAAGA
+
=@@ABCCA@@@@>49999999191
@CRC70:00390:00848
TACTGAGCTACACACACAGAAAGATTGGT
+
@?ABBBBB@@@BBB<<<CABB=BCC=@?@
@CRC70:00391:00806
TACTGAGCTACACACACAGAAAGATTGGT
+
BBBBBBCBAABBBBBDCC@?><@BB?B@C
@CRC70:00393:00828
TCTCTATGCGCTCCACATGTCTAAGGT
+
BBBBAAACCCHCC>ABBCA;;<959@9
@CRC70:00394:00844
TACTGAGCTACACACACAGAAAGATTGGT
+
AABBBBCBBBBBCBBABC@@=<@>?@C@C
@CRC70:00394:00849
TACTGAGCTACACACACAGAAAGATTGGT
+
<;<BBBBCBBCCCBBECFCBCABA@;>;>
@CRC70:00396:00818
TACTGAGCTACACACACAGAAAAATTGGTGC
+
AAAABCDBAABBBCAAAB99988+8<@>BCC
@CRC70:00396:00837
ACGCTCGACATGCCCAGGTACAGGAG
+
BBABBCBACFCCCC>;9;;CCBBABA
@CRC70:00398:00812
TACTGAGCTACACACACAGAAAGATTGGT
+
A???BBCBBBBBBBBAAA844-9>><@?B
@CRC70:00399:00819
CGTGTCTCTAGGCACAGGATTTTGTGTAG
+
BBBBCDDDGBBABC??@<9999/9>>AA<
@CRC70:00355:00852
TACTGAGCTACACACACAGAAAGATTGGT
+
AAABBBCBAAEBBB@=?@999099858;<
@CRC70:00358:00874
TACTGAGCTACACACACAGAAAGATTGGT
+
AA?BBBBBABBB?@ACBB@??<@=A>??A
@CRC70:00366:00853
TACTGAGCTACACACACAGAAAGATTGGT
+
BBBBBBDCBBBBBB@?>B9990990,,*,
@CRC70:00367:00880
TACTGAGCTACACACACAGAAAGATTGGT
+
??@BBBCCBBBBAAACBC@@@>@@B>A?A
@CRC70:00370:00885
TACTGAGCTACACACACAGAAAGATT
+
BBBCCCDBBBBC?@ACCBBBA:==7;
@CRC70:00372:00862
TACTGAGCTACACACACAG
+
A@?ABBCBAACCCD@?@B;
@CRC70:00379:00874
TACTGAGCTACACACACAGAAAGATTGG
+
@?BCA@ABBB@A@@999A999199.,.,
@CRC70:00380:00862
TACTGAGCTACACACACAGAAAGAT
+
??ACBBBBBB@@@@999>888144*
@CRC70:00385:00863
TACTGAGCTACACACACAGAAAGATTGGTGCTGACTC
+
B@BACCCCBBCBAA<;<;9===BBD@B@B:80*****
@CRC70:00388:00858
TACTGAGCTACACACACAGAAAGATTGG
+
**(0,,,//444A4;9@@>>>:?9-+*)
@CRC70:00388:00880
TACTGAGCTACACACACAGAAAGATTGGTGCT
+
BA?BBBCBAABBBCA=?B;9909>>;>;>33.
@CRC70:00388:00885
TACTGAGCTACACACACAG
+
A@?BBBBBBBBEAABAAB;
@CRC70:00392:00875
TACTGAGCTACACACACAGA
+
CBBBBBCBAABCCCA=?B99
@CRC70:00392:00883
TACTGAGCTACACACACAG
+
BA??BBCBAABBBBCCBC;
@CRC70:00392:00887
TACTGAGCTACACACACAG
+
AA?BBBCBAABBBBCCBB;
@CRC70:00394:00897
TAGTATCAGCCTCGCCATGACGA
+
@?B?@ADCCC@99<B>A?@>@;9
@CRC70:00396:00878
TACTGAGCTACACACACAGAAAGATTGGTGC
+
AAAABBCBBBBBBB@9>B99919994423..
@CRC70:00398:00863
TACTGAGCTACACACACAGAAAGATTG
+
AA?BBBCCBBBABA@?>>999199.,(
@CRC70:00398:00880
TACTGAGCTACACACACAGAAAGATTGGTGCT
+
AA?BBBCBAACDCD@=>@9990999547733.
@CRC70:00398:00883
TACTGAGCTACACACACAGAAAGATTGGT
+
BBBBDDCBBBAAB?@ABBB@B>BBB?C?B
@CRC70:00398:00886
TACTGAGCTACACACACAGAAAGATTGGTGC
+
@@@BCCDCCBAAAA@?>B99919994/,.,,
@CRC70:00390:00934
TACTGAGCTACA
+
BBABBCBB@@;;
@CRC70:00393:00932
TACTGAGCTACAACAC
+
>848444/,,,,*,,0
@CRC70:00400:00034
TACTGAGCTACACACACAG
+
B???BBBBBBBBBCFC??@
@CRC70:00400:00036
TACTGAGCTACACACACAG
+
BBAABBDDBBCDCCAAAEC
@CRC70:00401:00009
TACTGAGCTACACACACAG
+
B???BBBBBBBBBBDBB@;
@CRC70:00404:00012
TACTGAGCTACACACACAG
+
A;<;@@B@A>@@<99?@B?
@CRC70:00404:00044
TACTGAGCTACACACACAG
+
@?@C@@@A;98>49994?9
@CRC70:00404:00047
TACTGAGCTACACACACAG
+
A===BBBB?BBBBCDDCC?
@CRC70:00404:00049
TACTGAGCTACACACACAG
+
B@@ABBCBBBBBBBBCFBA
@CRC70:00405:00009
TACTGAGCTACACACACAG
+
BBBBBBCBABCD?@AC@A@
@CRC70:00406:00010
TGATACGTCTCCTTCCT
+
@@C@AACBBBB@B@C@D
@CRC70:00406:00049
TACTGAGCTACACACACAG
+
@???BBBB?BBBBBACBDB
@CRC70:00408:00004
TACTGAGCTACACAGAA
+
B???BBCDAB@?@BBAA
@CRC70:00409:00004
TGATACGTCTCCTTCCTT
+
BBA??@BAAAC?C@CAE@
@CRC70:00409:00035
TACTGAGCTACACACACAG
+
B@AABBCBBBBBBBBBBB@
@CRC70:00409:00047
TACTGAGCTACACACACAGAA
+
@@@A@@@@A@@@@999:///6
@CRC70:00410:00032
TACTGAGCTACACACACAG
+
A@?ABBCBBBBBBBCDBB9
@CRC70:00410:00043
TACTGAGCTACACACACAG
+
B???BBBBBBBBBBBDBC?
@CRC70:00411:00041
TACTGAGCTACACACAC
+
BBBBBBBC@@@BBBAAA
@CRC70:00411:00047
ATATCGCGAGGGTATGG
+
BAABB?=@???==ABB=
@CRC70:00412:00009
CGTGTCTCTAGGCACAGGA
+
BBBBBBCCAA@@BCBBC@C
@CRC70:00414:00023
TACTGAGCTACACACACAG
+
?===ABBBAABBBBCB>A9
@CRC70:00416:00027
TACTGAGCTACACACACAG
+
B???BDCBBAACAABCBC;
@CRC70:00418:00026
TACTGAGCTACACACACAGAA
+
BABBBBCBBB@@@A<<9C@AA
@CRC70:00419:00030
TACTGAGCTACACACACAG
+
B?==AABBAABBBBCCBB9
@CRC70:00420:00020
TACTGAGCTACACACACAG
+
A===ABBB@@BBBBCCBB9
@CRC70:00420:00028
TACTGAGCTACACACACAG
+
B?=?BBBB?BBBEBCC@@A
@CRC70:00420:00041
TACTGAGCTACACACACAG
+
??==AABBAA@B@BCCBB9
@CRC70:00421:00013
TACTGAGCTACACACACAG
+
@===AABB@@AABBCB?@;
@CRC70:00422:00004
TACTGAGCTACACACACAG
+
?==?BBCBBBBBBBCCBC;
@CRC70:00424:00010
TACTGAGCTACACACACAG
+
B@??BBCBAAAAACAAAB;
@CRC70:00424:00025
TACTGAGCTACACACACAG
+
B???BBCBBBBBCDBABC@
@CRC70:00427:00011
ACGAGTGCGTTCCCCATGTCG
+
BBBABBBBBB?CDH9BBBABC
@CRC70:00427:00012
ACGCTCGACATGCCCA
+
B@@@DDCDCCCCCD@A
@CRC70:00428:00026
ACGAGTGCGTTCCCCATGTCG
+
@@BBBBBBB@?BCC:C@A?BB
@CRC70:00428:00037
CGTGTCTCTAGGCACAGG
+
444999944442444498
@CRC70:00428:00047
TACTGAGCTACACACACAG
+
@?ABBCCCBCAB@A>=<BB
@CRC70:00429:00015
TACTGAGCTACACACACAG
+
B?=?BBCBBBBBBBBBBA;
@CRC70:00430:00049
TACTGAGCTACACACACAG
+
AAABBBCB@ABBBBCDCCA
@CRC70:00431:00005
TACTGAGCTACACACACAG
+
B@??BBCBBBBBBBDCBB;
@CRC70:00431:00025
TACTGAGCTACACACACAG
+
B@A?BBBBBBBBBBBCCDC
@CRC70:00432:00032
TACTGAGCTACACACACAG
+
BAAABBBBAABBBBBDCC@
@CRC70:00434:00031
TACTGAGCTACACACACAG
+
@???BBCBBBBBBBAABBB
@CRC70:00436:00004
TACTGAGCTACACACACAG
+
B???BBCBBBBBBBCCBC?
@CRC70:00436:00036
TGATACGTCTCCTTCCTT
+
BBA>AABBBBB?B@B@D@
@CRC70:00436:00038
TACTGAGCTACACACACAGAAAGAT
+
BABBBCCBA?@BCBBCABABB<===
@CRC70:00437:00005
CGTGTCTCTAGGCACAGGA
+
CCBBCCDFA@A@CBA9@<9
@CRC70:00437:00045
TACTGAGCTACACACACAG
+
B???BBCBBBBBBBCDCB?
@CRC70:00438:00022
TACTGAGCTACACACACA
+
BBBDCCCCCC@@@A@B?B
@CRC70:00440:00038
TACTGAGCTACACACACAG
+
@@@AAABBBBBBBDCB@?@
@CRC70:00442:00010
TACTGAGCTACACACACAG
+
B??BBBCBBBBBBBCCDB;
@CRC70:00442:00032
TACTGAGCTACACACACAG
+
B@?ABCCB?ABBBBBDDCB
@CRC70:00444:00049
ACGCTCGACATGCCCA
+
BA@@BBBFCCCDBB>B
@CRC70:00446:00007
TACTGAGCTACACACACAG
+
B???BBCBBBBBBBCBBB;
@CRC70:00446:00030
TACTGAGCTACACACACAG
+
CBCBBCBBBBBB@@AA=<=
@CRC70:00447:00026
TACTGAGCTACACACACAG
+
B?=?BBCBBBBBBBCB>@;
@CRC70:00448:00015
TACTGAGCTACACACACAG
+
A?ABBBBBBBBAAA<99A9
@CRC70:00449:00034
CGTGTCTCTAGGCACAGGA
+
B@B@BBCCAA@@CCBBB@@
@CRC70:00449:00042
TACTGAGCTACACACAC
+
BA?BBBBBAABBBCB@9
@CRC70:00405:00099
TACTGAGCTACACACACAGAAAGATTGGT
+
B>??BBCBBBBBBBCCCCDDB=AAB?CAB
@CRC70:00406:00092
TACTGAGCTACACACACAGAAAGATTGGTG
+
BABBBBBBBBBBBBDCCA9946;?==BCCB
@CRC70:00407:00085
TACTGAGCTACACACACAG
+
B@AAB@BBABAAABBCAB9
@CRC70:00408:00078
AGCACTGTAGCTGTCACTAGTTACTTG
+
@@CECCCCBCCBBBBBDBB?=69;@=@
@CRC70:00408:00083
TACTGAGCTACACACACAGAAAGATTGGT
+
B???BBBBAA@@@BCDEE@AA=99:>B?A
@CRC70:00408:00084
TACTGAGCTACACACACAGAAAGATTGGT
+
@???BBCB@@BBBBCCB@9996;=>?CAC
@CRC70:00409:00051
TACTGAGCTACACACACAG
+
B???BBBBAABBBBDBB@;
@CRC70:00409:00060
ACGAGTGCGTTCCCCATGTCGTAGGTACTCATCACCGA
+
BBB?BBBCBA<>==6===>BCCAB?9;<<CCCCDC@;;
@CRC70:00410:00063
CGTGTCTCTAGGCACAGGATTTTGTGTA
+
BBAABBEDBBB@BCBBB?BCEE:DCB99
@CRC70:00411:00080
TACTGAGCTACACACACAG
+
@===AABA@@AAABCB>A9
@CRC70:00412:00054
TACTGAGCTACACACACAG
+
B???BBBBBBBBBBCBBC@
@CRC70:00412:00083
TACTGAGCTACACCACAGAAAGATTGGTG
+
BA??BBBBBBAAA@BAB:::-9?C=@=AC
@CRC70:00412:00093
TACTGAGCTACACACACAGAAAGATTGGTG
+
C@BBBBCCCBBBCBBBDB@BC<@@A>A<8;
@CRC70:00413:00051
TACTGAGCTACACACACAG
+
@===AABBAABBBBCB:@8
@CRC70:00413:00059
TACTGAGCTACACACACAG
+
@>>>AABBBBBBCC@?>B9
@CRC70:00415:00082
TACTGAGCTACACACACAG
+
B==?BBCBBBBBBBCDBA;
@CRC70:00415:00092
TACTGAGCTACACACACAGAAAGATTGGT
+
@@@ABBBBBBBBBBCCB@9998;=B@C@B
@CRC70:00416:00069
TACTGAGCTACACACACAGAAAGATTGG
+
BBBBDBDCCBBCCCA?@B@@@<@@F?CB
@CRC70:00416:00094
TACTGAGCTACACACACAGAAAGATTGGTGC
+
BBBBCCAA<<<CAA@EAC9<<8;A@>A??@>
@CRC70:00417:00090
TACTGAGCTACACACACAG
+
B?==BBBB@BBBBBCBBA9
@CRC70:00418:00097
TACTGAGCTACACACACAGAAAGATTGGT
+
B???BBBBBBBBBBCCBA9946;??<@BC
@CRC70:00419:00056
TACTGAGCTACACACACAG
+
?===BBBBBBBBCDA?@@9
@CRC70:00419:00060
TACTGAGCTACACACACAG
+
B?==ABBB@@BBBCCCAB9
@CRC70:00419:00084
TACTGAGCTACACACACAG
+
B??BBBCBBBBBBBCBBB;
@CRC70:00419:00086
TACTGAGCTACACACACAGAAAGATTGGT
+
BBBBBBCBACBBEDCCCB@>?<@?B?CBB
@CRC70:00419:00091
TACTGAGCTACACACACAG
+
B@BBBBDBBBCDBBBBAB;
@CRC70:00419:00096
CGTGTCTCTAGGCACAGGA
+
BBB@BBBBBBB@BBB@;:4
@CRC70:00420:00075
TACTGAGCTACACACACAGAAAGATTGG
+
BBBCBDCCBBBC@A<;9B<<<8;AA?BA
@CRC70:00420:00097
TACTGAGCTACACACACAGAAAGATTGGT
+
B@CACBBB@@BBBCCCB@9996;=B@D@C
@CRC70:00421:00058
TACTGAGCTACACACACAG
+
BAABBBCCBBBAAB@@>B9
@CRC70:00421:00069
TACTGAGCTACACACACAGAAAGATTGGTGCTGCGATCA
+
B?==BBBBBBBBBCCCA@@BB=BCC@C@CCCCCE@<<;0
@CRC70:00421:00078
ATCAGACACGGACACAG
+
B>>@BBB?@A?ABBCDC
@CRC70:00422:00067
TACTGAGCTACACACACAGAAAGATTGG
+
<;<DCBABCC@A@AAAAA@@B:?94242
@CRC70:00422:00082
TACTGAGCTACACACACAGAAAGATTGGT
+
A>>>AABBABBBBBCCBB9996;=@>B@C
@CRC70:00422:00086
TACTGAGCTACACACACAGAAAGAGTTGG
+
BBBBBBBB@@@>AA;=:BBB@:9111,-*
@CRC70:00423:00062
TACTGAGCTACACACACAGAAAGATTGGTGCTGCGATCCACCG
+
ABDAAADCCC@@?@9944444-499<A?ABB?;647-*)*(((
@CRC70:00424:00072
TATTGAGCTACACACACAGAAAG
+
BCC=BACCCCB@99991----*,
@CRC70:00427:00055
TACTGAGCTACACACACAG
+
B@??BBBBBBBBCC@=>B9
@CRC70:00427:00073
TACTGAGCTACACACACAG
+
@==?BBCBBBBBCCBB<:=
@CRC70:00427:00097
TACTGAGCTACACCACAGAAAGATTGGTGCTGC
+
>@@CBCAAA@@@@899@49919?@<>9843444
@CRC70:00430:00057
TACTGAGCTACACACACAG
+
B??BBBCBAABDCBA?@A@
@CRC70:00430:00078
TAGTATCAGCCTCGCCACGACGA
+
BBBBBEBAAA@BB9:9;BAAB;:
@CRC70:00430:00093
TACTGAGCTACACACACAGAAAGATTTGGT
+
BABBCDGC@@ACCCAAAC@>>9>98819;>
@CRC70:00432:00064
TACTGAGCTACACACACAGAAAGATT
+
CACAAACCBBBBBC=>;@9==04442
@CRC70:00432:00073
TACTGAGCTACACACACAG
+
B???BBCBBBBBEB@=>@9
@CRC70:00434:00078
TCTCTATGCGCTCCACATGTCTAAGG
+
BBBDAAABBBFBB?ABCBBEDAA?B?
@CRC70:00435:00054
TACTGAGCTACACACACAG
+
BBBBBDBBAA>>99994?4
@CRC70:00436:00051
AGCACTGTAGCTGTCACT
+
??BBCCCDBBBBBBBBBB
@CRC70:00438:00072
TACTGAGCTACCACACACAGAAAGATTGGTGC
+
BB@@@CA999959@999999995866,/,...
@CRC70:00438:00086
TACTGAGCTACACACACAGAAAGATTG
+
BAAABBCBAABBCCAAAB;;;6;@@?B
@CRC70:00440:00067
TACTGAGCTACACACACAGAAGAT
+
AAABBBCCCCAACB88//11-/*(
@CRC70:00440:00074
TACTGAGCTACACACACAGAAAGATTGGTGCTGCGATCAC
+
C?@@CCDB?ABBEBDCCC@>=:@996<@CCCFDD@9:7,*
@CRC70:00440:00098
ATATCGCGAGGTATGAAGACTCATATAG
+
CC;:48994:244444244844333...
@CRC70:00441:00072
TACTGAGCTACACACACAG
+
B@@ABBCDBBBBBDB?AB;
@CRC70:00443:00072
TACTGAGCTACACACACAG
+
B??=BABBAABBBBCB?@;
@CRC70:00443:00098
TACTGAGCTACACACACAG
+
B???BBCBBBBBCCBABAB
@CRC70:00444:00059
TACTGAGCTACACACACAGA
+
9@@@ABA@?@;<;@A@=BBB
@CRC70:00444:00082
TACTGAGCTACACACACAGAAAGATTCGGTGCTGCGATCACCGTGGG
+
@?ABCCJCCCDCCCBBAB@>>:999588588<1448844.4,.....
@CRC70:00444:00096
TACTGAGCTACACACACAGAAAGA
+
44444999>>>>>9999991>,11
@CRC70:00447:00095
TACTGAGCTACACACACAGAAAATTGGTG
+
BCBCCDBC@@@@@@994A8999/8<><<=
@CRC70:00447:00097
TACTGAGCTACACACACAGAAAGATTGG
+
@@ABBBCCBBBBBC;;9B<<919>>4;;
@CRC70:00447:00099
TACTGAGCTACACACACAGAAAGATTGGT
+
9<9=ACAA@BC@9;;BBBBCD>AAB8958
@CRC70:00448:00079
TACTGAGCTACACACACAG
+
@@@BBBCBAABBCC@?@B;
@CRC70:00448:00094
TACTGAGCTACACACACAGAAAGATTG
+
A@AABBCBBBBBBBFCAB99968::;?
@CRC70:00449:00086
TACTGAGCTACACACACAGAAAGATTG
+
B?@?BBDCBB@@ADBAAB;;;79@@48
@CRC70:00400:00118
TACTGAGCTACACACACAGAAATATTGGT
+
???BBBBA@ABBBBDCBB@?@>>BB>B?B
@CRC70:00402:00105
TACTGAGCTACACACACAGAAAGATTGGT
+
@???BCCB@@BBBBCCDCBBB>??@?@?A
@CRC70:00403:00133
TACTGAGCTACACACACAGAAAGATTGGT
+
AABBBBCBBBBCBEBCB@444-9=>=@BD
@CRC70:00404:00101
TACTGAGCTACACACACAGAAA
+
444949@GAAA=9499999990
@CRC70:00405:00101
TACTGAGCTACACACACAGAAAGATTGGT
+
BABBCCCBBBAAABAA@C@@@<@@A@C?B
@CRC70:00405:00106
TACTGAGCTACACACACAGAAAGATTGGT
+
AAABBBBBBBCCEBBGBC@@@<@BA?B?B
@CRC70:00405:00108
TACTGAGCTACACACACAGAAAGACTTGGT
+
<9;A>>994444/6///6666568492924
@CRC70:00405:00130
TACTGAGCTACACACACAGAAAGATTGGT
+
B???BBBB@BBBBBCCB@999-899<B@C
@CRC70:00405:00131
TACTGAGCTACACACACAGAAAGATTGGT
+
@???BBBBBBBBBBDBBA;94-9==<@@C
@CRC70:00407:00127
TAGTATCAGCCTCGCCATGACGAAGGTATTCC
+
>@B<<;BBGB@B@@A=@@@@B;;8<CAAA@DE
@CRC70:00408:00123
TACTGAGCTACACACACAGAAAGATTGGT
+
@???BBCBBBBBBBCC>A994-888<@@C
@CRC70:00409:00110
TACTGAGCTACACACACAGAAAGATTGGT
+
AA?BBBCBBBB?ABCCBB9996;=A?C@C
@CRC70:00410:00125
TACTGAGCTACACACACAGAAAGATTGGT
+
?BBCBCC??>A==9@@@>>>C0911-1,.
@CRC70:00411:00135
TACTGAGCTACACACACAGAAAGATTGGT
+
@===BBBB@BBBBBCD?A944-9886<CD
@CRC70:00411:00148
TACTGAGCTACACACACAGAAAGATTGGT
+
AA?BBBBBBBBBAABDB@;44-9884;@D
@CRC70:00412:00100
TACTGAGCTACACACACAGAAAGATTGGT
+
?==?BBCB?BBBBBCCCB9998;?B?B@C
@CRC70:00412:00128
TACTGAGCTACACACACAGAAAGATTGGT
+
A?ABCCCBB@@>@=@>>AAAA<A??5958
@CRC70:00413:00111
TACTGAGCTACACACACAGAAAGATTGGT
+
@@BBB;<<AA99<A<<<A@CC@DBB9;9;
@CRC70:00415:00141
TACTGAGCTACTACTACACAGAAGATTGGTG
+
@;9944;8//1//////44;44244424243
@CRC70:00417:00120
TACTGAGCTACACACACAGAAAGATTGGT
+
AAAABBCBBBCBCCCBBC;;;6;AA?B?B
@CRC70:00417:00123
TACTGAGCTACACACACAGAAAGATTGGT
+
???ABBCBBACDCDAC@B;;96;AA>B?B
@CRC70:00417:00139
TACTGAGCTACACACACAGAAAGATTGGT
+
AABBBBBBBBBCBBABBA@@=5>886;AC
@CRC70:00418:00104
TACTGAGCTACACACACAGAAAGATTGGT
+
AAABBBCBBBAAACBABC@@@<@CC@C@B
@CRC70:00418:00117
TACTGAGCTACACACACAGAAAGATTGGT
+
B?=?BABB??AAABBCCC?==:====B@C
@CRC70:00418:00122
TACTGAGCTACACACACAGAAAGATTGGT
+
B??BBCCBAABBBCCCCCB@@====<B?B
@CRC70:00418:00146
TACTGAGCTACACACACAGAAAGATTGGT
+
B?=?BBCA@@BBBBCBB@994-9886<@C
@CRC70:00419:00145
TACTGAGCTACACACACAGAAAGATTGGT
+
BBBBBBCBBBBC@AAB@B99809>>=BAB
@CRC70:00420:00130
TACTGAGCTACACACACAGAAAGATTGGT
+
AABCBDCCBBAB?@@A@D911,111,1>>
@CRC70:00420:00148
TACTGAGCTACACACACAGAAAGATTGGT
+
?==?BBB>>>BBABDCCA9996;@=>B@C
@CRC70:00423:00115
TACTGAGCTACACACACAGAAAGATTGGT
+
A??BBCCB@ABBBBBCCCCBA=>996;@C
@CRC70:00423:00129
TACTGAGCTACACACACAGAAAGATTGGT
+
A==?BBBB?BBBBBDCBB994-4446<CC
@CRC70:00423:00143
TACTGAGCTACACACACAGAAAGATTGGT
+
>???BBBBBBBBBBDBB@;946;?=<@@C
@CRC70:00424:00119
TACTGAGCTACACACACAGAAAGATTGGT
+
@==?@BBB??BBBBCCBB994-8446<BC
@CRC70:00425:00118
TACTGAGCTACACACACAGAAAGATTGGT
+
BAABBBBBAABBCB@?@B;11,111,1;B
@CRC70:00425:00135
ACGCTCGACATGCCCAGGTACAGGAG
+
@@@@BBCCCCCBCC>@@=>;99?<99
@CRC70:00425:00137
TACTGAGCTACACACACAGAAAGATTGGT
+
AAABBBCBAABBBCDBB@;996;@;>C@B
@CRC70:00426:00101
TACTGAGCTACACACACAGAAAGATTGG
+
AABCBCCCABBBBCBCCEDDC>?=@<=;
@CRC70:00426:00123
TACTGAGCTACACACACAGAAAGATTGGT
+
?==?BBCB@BBBBBCB@A944-9==<@@D
@CRC70:00426:00149
ATCAGACACGGACACAGCAGAACACAC
+
>@@B@>BA99699999<;A@A@CAAAC
@CRC70:00428:00102
TACTGAGCTACA
+
499>?@@;99>8
@CRC70:00428:00134
TACTGAGCTACACACACAGAAAGATTGGT
+
BAB?BBBBB?BBBBBCBB9998;B@?C@C
@CRC70:00429:00127
TAATGAGCTACACACACAGAAAGATTGGT
+
BB@BAAABBBBBBBCCBB99969===@@C
@CRC70:00430:00120
TACTGAGCTACACACACAGAAAGATTGGT
+
BA?BBBBB@ACBCCCCBBBCC@CCB@C?B
@CRC70:00430:00127
TACAGAGCTACACACACAGAAAGA
+
==BAB@A;;9>9999999>>>:91
@CRC70:00430:00134
TACTGAGCTACACACACAGAAAGATTGGT
+
AA?BBBCA@@BBBBDCAB>==:@==>B@C
@CRC70:00431:00125
TACTGAGCTACACACACAGAAAGATTGGT
+
[truncated: 804,824 more chars]
