# Supplementary material for: The Sequencing Bead Array (SBA), a Next-Generation Digital Suspension Array
Source: PLoS One. 2013 Oct 7;8(10):e76696. doi: 10.1371/journal.pone.0076696 (PMC3792038; doi:10.1371/journal.pone.0076696)
Supplement: Data S1 — Raw sequencing data files for presented experiments. The compressed file contains a table of content for all files included (0. TOC Supporting Data Files.txt) and raw sequencing data (PGM Torrent Suite run reports, FASTQ files and Sphix generated CSV files) for experiments presented in Figure 2 and Figure 3 (same data set as Figure S1). (ZIP) [file pone.0076696.s001.zip › Supporting Data Files/2. Figure 3 and S1/2.1 Figure 3 and S1 files/2.2 FASTQ/9_OM-1668_TS-342.fastq]

@HQ5WX:00009:00009
TACTGAGCTACACACACGC
+
::<CBCCC;8=61**+***
@HQ5WX:00009:00018
TACTGAGCTACACACACAAAAAAAA
+
@@ACBCBDCCBA9999444444444
@HQ5WX:00011:00014
TACTGAGCTACACACACACCCC
+
A@@ABBBBBBB77,,,,,----
@HQ5WX:00015:00009
TACTGAGCTACACACACACCGGAAAATTTTTTTT
+
AAAABBBBBBBBB@?>9995959AA/99999999
@HQ5WX:00015:00029
TACTGAGCTACACACACAAAAAAAA
+
BBBCBBCBBB?;////11111111/
@HQ5WX:00018:00008
TACTGAGCTACACACACAGGGAAAAATTTTTGGGGGGGG
+
BABBCDCCBBBBB>==@99919@@@-9999-99999999
@HQ5WX:00018:00018
CGTGTCTCTAGGCACAGGTTTCCCCCCCC
+
@AAABBBBAGBCB===C599044444444
@HQ5WX:00019:00006
TAGTATCAGCCTCGCCATGACGGAAAAATTTTGGGGGGGG
+
AAB99=CEDC???@@=>9999959@?;/999,44444444
@HQ5WX:00020:00005
TACTGAGCTACACACACGAGGAAAAAAAAAAATTTTTTTTTGGGGGGGG
+
99<A@A@D::<B?;<<1/1/56777777777"::::8888"////////
@HQ5WX:00020:00012
TACTGAGCTACACACACAGGAAAATTTTGGGGGGGG
+
???BBBBBBBBBBA==;9959??/999/94999999
@HQ5WX:00021:00009
TGATACGTCTCCTTCCTTAGTTACGAAATTTTT
+
BBB::?CCBBA@EAB6;;811>1////+/////
@HQ5WX:00022:00006
CGTGTCTCTAGGCACAGGGATTTTTGAAAAAAATTTTTTTTGGGGGGGGT
+
BBBDCCDD@AAA@>?999-44444+4999999&9::::::$4444444$4
@HQ5WX:00023:00004
TACTGAGCTACACACACGGAATTGGG
+
448;;9998>>>=1//1/,/,/,/6+
@HQ5WX:00023:00007
TACTGAGCTACACACACAGAAAAATTGGGATTGGT
+
B@@ABBBB>BBBBAA=@A99999+9544-/2*,*,
@HQ5WX:00027:00004
TACTGAGCTACACACACGATGGAAATGG
+
CBCBBDBAABBB@<<<111//566566,
@HQ5WX:00028:00014
TACTGAGCTACACACACGAGAAAAA
+
::<C@@AC??@A@77----,00000
@HQ5WX:00028:00033
TAGTATCAGCCTCGCCATGCCCCCCCCCCCGGGGGGGAAAAAAAA
+
C@B;;=CDDCFC@@@<>@99999984444"444444&44444444
@HQ5WX:00028:00038
AGCACTGTAGCTGTCACTG
+
?>C@AA=9499844/****
@HQ5WX:00029:00008
TACTGAGCTATACACACGAATCG
+
??@B@@AC>?@@@:;1---*,,,
@HQ5WX:00030:00041
TACTGAGCTACACACACTCCCCCCCGGGGAAAAAAA
+
9<<BAAABAA@?91111/,00000&88A68882222
@HQ5WX:00033:00046
TAGTATCAGCCTCCCCCATGACGCGGGGGGAAAAAAA
+
@?A;;9=:9?;99999+44/6///88888(///////
@HQ5WX:00035:00028
TACTGAGCTACACACACAGAATATTGGT
+
BBABBCCB?AABB>?;71//,//87;9B
@HQ5WX:00035:00046
ATATCGCGAGGGTATGGAAGACTGGAAAAATTTATA
+
?@>@BBBBCBB:?491,1,/////,////*/85843
@HQ5WX:00036:00021
TACTGAGCTACACACACGAATCGG
+
99<CBBCFAAAB@/11---*,,,*
@HQ5WX:00036:00032
TACTGAGCTACACACACAGAAATATTGGT
+
BAABBBCB?BBBB>=811111,//87;<B
@HQ5WX:00037:00032
TACTGAGCTACACACACAGAGATTGGT
+
AAABBBBBBBBBB::4:<<1///787=
@HQ5WX:00038:00004
ATCAGACACGGACACAGTCCGAGAACACAC
+
AABBAAABBB=>=78--,,*,,,,*,6699
@HQ5WX:00039:00032
AGCACTGTAGCTGTCAATAGTACTTGT
+
<<DCCCB@@ACCB@9958444433773
@HQ5WX:00039:00035
TACTGAGCTACACACACAGAGATTGGT
+
AABBBBCBBBBBA99411////8:;:A
@HQ5WX:00040:00040
TACTGAGCTACACACACAGAGTATTGGTA
+
BBBBBCCCCBCBB911*******0000/4
@HQ5WX:00040:00047
TACTGAGCTACACACACAGAGTATTGGTA
+
BBBBBBCB?BBBE=667--,,,,0020//
@HQ5WX:00044:00035
TACTGAGCTACACACACGAATG
+
:9<@BBABBBB@@,-----*,2
@HQ5WX:00045:00037
TACTGAGCTACACACACGATGGAAAGATTGGTA
+
BBBBBDCBBBBC>000*****)**)**006,//
@HQ5WX:00046:00047
TACTGAGCTACACACACGATGG
+
@@ABCBCCCAB?@/--*****)
@HQ5WX:00004:00065
TACTGAGCTACACACATTTTTTTT
+
???ABBCBBBA;;;9449999999
@HQ5WX:00004:00067
TACTGAGCTACACACATTTT
+
???>AABABABBB?=999=>
@HQ5WX:00004:00068
TACTGAGCTACACACATTTTTTTT
+
@??BBBBA?AB;;;9449999999
@HQ5WX:00010:00084
TAGTATCAGCCTCGCCATTTTTTT
+
AAB::=CABAAA9==;99999999
@HQ5WX:00021:00079
TGATACGGTCTCCTTCCTTAGTTTTTTTT
+
BBA??BC?BB@@==>A5957999999999
@HQ5WX:00022:00060
TGATACGTCTCCT
+
:<;C;449;--+*
@HQ5WX:00025:00095
ACGAGTGCGTTCCCCATGTTTTTTTTTTTTTTTAGTCGTAGGT
+
@@?<??BBB;;:880/1-*===9888880000",,,,674424
@HQ5WX:00025:00096
TACTGAGCTACACACA
+
BBBBBBBBAABBCCBC
@HQ5WX:00028:00057
TACTGAGCTACACACACCCCCCCC
+
A??BBDCB?=84444499999999
@HQ5WX:00030:00051
TACTGAGCTACACACACCCCCCAAAAAAAA
+
<9=EBCDC@?=>894999999*99944444
@HQ5WX:00031:00052
TACTGAGCTACACACACCAAATTTTTTTT
+
B???BBBA?A@BBA;44299199944444
@HQ5WX:00031:00054
TACTGAGCTACACACACCCAAAAAATTTTTTTT
+
>>>ABBCB<@@BBCB?@@9?@@@@*99999944
@HQ5WX:00032:00053
TACTGAGCTACACACACCCCCCCAAAAAAAA
+
9:<CBBCC?@@BBCA9444444&44444444
@HQ5WX:00035:00099
ACGAGTGCGTTCCCCAC
+
@@CCCCB@72****)**
@HQ5WX:00036:00073
AGCACTGTAGCTGTCACACCCCCCCC
+
BBBBBBFBBB==>>11//////////
@HQ5WX:00037:00053
TACTGAGCTACACACACCCCCCGAAATCCGGGGGA
+
??@CBBCB@B@AB?;;3@A>>(---+--+----),
@HQ5WX:00039:00051
TACTGAGCTACACACACCCGAATCGAAAAATGATTGGT
+
@???BBCB>@BBBBAAAD>=:59999444+44442424
@HQ5WX:00039:00069
TACTGAGCTACACACACCCAAATTTTCCCCCCCCCCCCCGGAAAAAAAA
+
AABBBBBB>AB>;:949919919@@/999944444444"4244444444
@HQ5WX:00006:00121
TCTCTATGCGCTCCACATCTGTGTGTCTAAG
+
AADDAABFIHCA?;=?-)((((((00/4454
@HQ5WX:00017:00120
AGCACTGTAGCTGTCACTTGTGTAGTTAC
+
@ACCCCBCBCBBBB;2*()((((((*),,
@HQ5WX:00020:00127
AGCACTGTAGCTGTCACTTGTGTAGTTAC
+
@@CCCBBCBCBBBB;20,)(((((02061
@HQ5WX:00026:00127
TACTGAGCTACACACATTT
+
<;<BBBCDDC@>1*))(((
@HQ5WX:00042:00115
ACGAGTGCGTTCCCC
+
ABCBBBB=>7,111+
@HQ5WX:00044:00108
TACTGAGCTACACAC
+
AAABBBCBABBB??@
@HQ5WX:00005:00196
TGATACGTCTCCTTCCTAGA
+
ABBAABCCC;A:000)****
@HQ5WX:00009:00155
TCTCTATGCGCTCCACATTTTTTTTTT
+
9;?@AAAFEEEAA>BDC898888,,,,
@HQ5WX:00009:00195
CGTGTCTCTAGGCACAAAAAGCTAGG
+
BBBBBBBBA?B@1,,*000)***,/5
@HQ5WX:00012:00175
TACTGAGCTACACACAAAAAAAAAAGCTACAGAA
+
@???BBBBBCA;4,,,,,------",,,,27/44
@HQ5WX:00013:00175
TACTGAGCTACACACAAAAAAA
+
::=CDDECCBBB@,**000000
@HQ5WX:00033:00161
TCTCTATGCGCTCC
+
BBBCCBBCBCCB:<
@HQ5WX:00004:00212
TGATACGTCTCCTTCCTTAGAAAA
+
BB9:;@C?ABCA@57+-+,,,,,,
@HQ5WX:00005:00204
ACGAGTGCGTTCCCCATGCAAAAAAAA
+
AABBBBBHBA6444-999444444444
@HQ5WX:00006:00220
ATATCGCGTACGGG
+
=?;88>8//////+
@HQ5WX:00007:00235
TACTGAGCTACACATCTCG
+
99:CECCB@?=??*****0
@HQ5WX:00008:00207
TACTGAGCTACACACCCCAAAAAAAA
+
:998444=A?@@@9999,44444444
@HQ5WX:00008:00225
TACTGAGCTACACACAC
+
:9;A@>9=?88<7****
@HQ5WX:00013:00208
TACTGAGCTACACACCAAAAAAAA
+
???BAACBBB=8844599999999
@HQ5WX:00014:00217
TACTGAGCTACACACAAGCTACAGAAAA
+
?>>ABBB@>@BB;2,*)****02,///*
@HQ5WX:00016:00206
ATATCGCGAGGGTATGGAAGCAAAAA
+
C@@BBBBAB>:58/11-1-111////
@HQ5WX:00017:00207
TACTGAGCTACACACAAAAAAAA
+
@@@ABCCBB?86///11111111
@HQ5WX:00020:00205
TACTGAGCTACACACAAAAAAAA
+
?===BBCBA=8844499999999
@HQ5WX:00020:00215
TACTGAGCTACACACAAAGCTACAGAA
+
A@?ABBCBBB;;;,,**)****02,//
@HQ5WX:00020:00243
TACTGAGCTACACATCTCGTAC
+
<9<CCCCCBA>>?-***,((*,
@HQ5WX:00023:00219
TACTGAGCTACACACAGCTACAGAAA
+
?>>>@@BA?AB;80*)(((**2,///
@HQ5WX:00030:00205
TACTGAGCTACACACCAAAAAAAA
+
BBBB;<>CCCA?989599999999
@HQ5WX:00030:00227
TACTGAGCTACACACGCGTACAGAAA
+
A===AABA?A;;;2*(((((,0*///
@HQ5WX:00032:00212
TACTGAGCTACACACCAAGCTACAGAAA
+
?AABBBCBBB=8:**))((((**00666
@HQ5WX:00034:00200
TACTGAGCTACACACCCAAAAAAAA
+
AABBBBCCCC@@9899199999999
@HQ5WX:00034:00241
ATCAGACACGGACATAGTAGCA
+
ABBBBBBBB;999,)(((*,27
@HQ5WX:00035:00210
TACTGAGCTACACACCAAAAAAAA
+
?AABBBBBBB=8444599999999
@HQ5WX:00036:00200
TACTGAGCTACACACCAAAAAAAA
+
@??ABBBBBCB;889599999999
@HQ5WX:00045:00208
CGTGTCTCTAGGCACCAAAAAAAA
+
ABBBBBBBBC;:111-////////
@HQ5WX:00048:00201
TCTCTATGCGCTCCACACAAAAAAAA
+
BBBCBBCFBDCBB98//111111111
@HQ5WX:00004:00281
ATCAGACACGAC
+
;...,,.,,,,,
@HQ5WX:00004:00288
TACTGAGCTACACACCCCCCCC
+
@?AABBDCB>>??999999999
@HQ5WX:00006:00278
TACTGAGCTACACACCCCCCCC
+
@@?BBBCA<4444444449999
@HQ5WX:00006:00288
TACTGAGCTACACACCCCCCCC
+
AA?BBDBBB4444444444999
@HQ5WX:00008:00283
ATCAGACACGGACACCCCCCC
+
BBBBCAA111-111111////
@HQ5WX:00008:00288
TACTGAGCTACACACCCCCCCC
+
AA@BBBC@<4444444499999
@HQ5WX:00013:00288
TACTGAGCTACACACCCCCCCCCCCCCCCGCGCACA
+
???BBBCBB??>>888888888888722",,,,884
@HQ5WX:00015:00283
TACTGAGCTACACACCCCCCCCGC
+
A??=BBEBB@;;8,,,,----$,,
@HQ5WX:00015:00288
ACGAGTGCGTTCCCCATG
+
BBB?BBBBBB?DAA9B:;
@HQ5WX:00016:00285
TACTGAGCTACACACCCCCCCCGCGC
+
49?;;;BCB;:11,,880000$***,
@HQ5WX:00018:00276
AGCACTGTAGCTGTC
+
9=999=999998444
@HQ5WX:00018:00277
CGTGTCTCTAGGCACCCCCCCC
+
BCBCCBCB?9?59999999999
@HQ5WX:00019:00283
ACGAGTCGTACCATGCC
+
82,,,,28/999;;449
@HQ5WX:00025:00286
TAGTATCAGCCTCGCCACCCCCCCC
+
A?@<;<BABAB<9499999999998
@HQ5WX:00027:00281
ATCAGACACGGACACCCCCCGCGCAGCA
+
B@@AB?>84969>------(,,,,///;
@HQ5WX:00032:00282
TACTGAGCTACACACCCCCCCC
+
9111//8834444444444444
@HQ5WX:00036:00259
TACTGAGCTACACACCCCCCCC
+
@@ACCBAA?9884444444444
@HQ5WX:00038:00281
ACGAGTGCGTTCCCCATGCCCCCCCC
+
>>?>@@BBBA8994-99999999944
@HQ5WX:00006:00332
TACTGAGCTACACAGGGGGGGG
+
>?@BABCC???=//////////
@HQ5WX:00008:00335
CGATGTCTCTAGC
+
///////4494//
@HQ5WX:00008:00337
TACTGAGCTACACAGGGGGGGG
+
@@?BCCCB9;;8//////////
@HQ5WX:00014:00331
TACTGAGCTACA
+
B@@ABBBBBB?;
@HQ5WX:00016:00345
TACTGAGCTACACACGT
+
449?994=78;<1,,**
@HQ5WX:00024:00325
CGTGTCTCTAGGCAG
+
@AB@BCB@=445444
@HQ5WX:00032:00319
TACTGAGCTACACAGGGGGGGG
+
AA?BBBCBA:994499999999
@HQ5WX:00032:00336
TCTCTATGCGCT
+
BBBBAAACBBBB
@HQ5WX:00034:00332
AGCACTGTAGCTGTCAGGGGGGGG
+
@BBBCBBCBCB@=<111///////
@HQ5WX:00039:00335
TACTGAGCTACACAGGGGGGGG
+
??@BCCCB;886111111111/
@HQ5WX:00048:00334
ACGAGTGCGTTCCCCATGAGGGGGGGG
+
>>?>?BBBBB@BC;2;11/////////
@HQ5WX:00005:00375
TACTGAGCTACACAAAAAAAA
+
BBBB@;;;.111199999999
@HQ5WX:00010:00380
TACTGAGCTACACAAAAAAAA
+
BBAB??C>3444444448899
@HQ5WX:00012:00385
TACTGAGCTACACAG
+
==@B@>@88991/*(
@HQ5WX:00013:00371
TGATACGTCCTTCCTTATTAA
+
;;@BB>>9<,1,/,1,//,//
@HQ5WX:00028:00379
TACTGAGCTACACAAAAAAAA
+
99<CAAA@899>999999999
@HQ5WX:00029:00379
TACTGAGCTACGAC
+
494444:4344444
@HQ5WX:00031:00373
AGCACTGTAGCTGTCAAAAAAAA
+
CCBBB;;;>=9;;4444444444
@HQ5WX:00035:00380
TCTCTATGCGCTCCACAAAAAAAA
+
BBCBBBADBBB;;24444499999
@HQ5WX:00036:00372
ATATCGCGAGGGTATGAA
+
BB?AABBABBC:9:9999
@HQ5WX:00041:00370
TACTGAGCTACACAAAAAA
+
B@@ABBCB>=8;4888889
@HQ5WX:00043:00365
TACTGAGCTACACAAAAAAAA
+
BBCDCEDC>888444444444
@HQ5WX:00046:00383
TGATACTTCCTTAGTT
+
?BCAAA@>AACAC@?=
@HQ5WX:00044:00446
ACGAGTGCGTTTTTTTTTTTTTTTTTTTTT
+
CBBABBB;;88???A??888888888000"
@HQ5WX:00047:00478
ACGAGTGCGTTCCCCCCCC
+
A@BB@@>>>>244444444
@HQ5WX:00038:00505
ATCAGACACGGGG
+
=:889939=@@BB
@HQ5WX:00050:00009
TACTGAGCTACACACACAGAAAGATTGGT
+
@?@CCCCCABBBBBA=??444-9>@;>;9
@HQ5WX:00051:00005
TACTGAGCTACACACACAGAAAGATTGGT
+
BBBBBBCBBBBB??BBCB:996;>>>B@B
@HQ5WX:00051:00007
TACTGAGCTACACACACAGAAAGATTGGT
+
@@@BBBBCBBBBBBCBCC:996;A?<A=;
@HQ5WX:00051:00038
TACTGAGCTACACACACAGAAGATTGGT
+
BABBAABBBBBB;96/--,,*,,0),*/
@HQ5WX:00051:00048
TACTGAGCTACACACACAGAAGAT
+
??@CBBCCCBCB;60,+***)***
@HQ5WX:00052:00015
CGTGTCTCTAGGACGACAGGATTTGTTGTAGAGCGA
+
;;@@>9966//,/////8;:444-442484441,,,
@HQ5WX:00052:00025
TACTGAGCTACACACACAGAAAGATTGGT
+
??@CAABBABBB?9941111>-11>,/,4
@HQ5WX:00052:00035
TACTGAGCTACACACACAGAAGA
+
<<<C<<=G@@@?@1--****)*(
@HQ5WX:00053:00020
TACTGAGCTACACACACAGGATTGTGC
+
AAAB??ABBCBBB=9499969?69899
@HQ5WX:00055:00004
TAGTATCAGCCTCGCCATGACGAAGGTATTCC
+
@@B@@AGAAA@BBBB@BB@@>942<<??@ADA
@HQ5WX:00055:00027
TACTGAGCTACACACACAGAAAGATTGGT
+
::<CBBBC@BBAB==9;999@199A5959
@HQ5WX:00055:00042
TACTGAGCTACACACACAGAAGATTGGT
+
@?@BABBBACB@;00*))(((((2*/,4
@HQ5WX:00056:00012
TACTGAGCTACACACACAGAAAGATTGGT
+
4949444=>>9;9<9=9@9=954442424
@HQ5WX:00056:00014
TCTCTATGCGCTCCACATGTCTAAGGT
+
@@CC@@ACBBCCCACC@?>BBBB>BAA
@HQ5WX:00056:00044
ATATCGCGAGGTA
+
B@344444/6,//
@HQ5WX:00057:00016
AGCACTGTAGCTGTCACTAGTTACTTGT
+
>BBAAABAB@A@@@A=BBAADB@@@899
@HQ5WX:00057:00035
TACTGAGCTACACACACAGAAGATTGT
+
9;<CBBBCABBB@:;/--,,*,**),/
@HQ5WX:00058:00033
ACGCTCGACATGCCCAGGTACAGGAG
+
ABABBBBBA?=666611-111@@<99
@HQ5WX:00058:00044
TACTGAGCTACACACACA
+
;;;B???BBB@==97/,*
@HQ5WX:00058:00046
TACTGAGCTACACACACAGAAGA
+
;:;BBBCCB@?=:96/-**((((
@HQ5WX:00058:00048
CGTGTCTCTAGGCACAGGATTTTGTGTAG
+
?AAABAAA=?ABC?://,1111+1///88
@HQ5WX:00059:00028
TACTGAGCTACACACACAGAAAGATTGGT
+
@@@BCCCCABBBB@A?A?@AH9;;B5959
@HQ5WX:00059:00040
TACTGAGCTACACACACAGAAAGATTGGT
+
BBBBCBBB>??BBDB@?444409>>>A?B
@HQ5WX:00060:00049
TACTGAGCTACACACACAGAAAGATTGGT
+
BABBCBBBBBBCB96/11111,1/8,424
@HQ5WX:00062:00048
TACTGAGCTACACACACAGAAAGATTGGT
+
BBBCCCCB?BBBB=99=999919>A<@<A
@HQ5WX:00063:00043
AGCACTGTAGCTGTCACTAGTTACTTGT
+
@CCCDBBBBBBBBCBB??;==@BBA8<=
@HQ5WX:00064:00038
TACTGAGCTACACACACAAAGATGTG
+
:9;@@@BBBBBB@>7----+--,,,*
@HQ5WX:00064:00044
TACTGAGCTACACACAC
+
4848449934988<7-*
@HQ5WX:00066:00004
TACTGAGCTACACACACAGAAAGATTGGT
+
BBBBBBBBAABBBBA:;:49909>>9>?B
@HQ5WX:00066:00006
ACGCTCGACATGCCCAGGTACAGGAG
+
BBBBABCBCDCCCC?BC@:;<BC>BB
@HQ5WX:00066:00034
TCTCTATGCGCTCCACATGTCTAAGGT
+
ABADBABA@<=<B@BB=;;99995424
@HQ5WX:00067:00031
TAATATCAGCCTCGCCATGACGAAGGTATTCC
+
BB@AAABCCB@77::6:;;;;11-1;111:><
@HQ5WX:00068:00009
TACTGAGCTACACACACAGAAAGAT
+
>;99>>>989999999>@?>@?99/
@HQ5WX:00068:00038
TCTCTATGCGCTCCACATGTCTAAGGTACG
+
CCBC?@ACBBCBC@BD@?>@@AA=B@BBBD
@HQ5WX:00069:00032
TACTGAGCTACACACACAGAAAGATTGGT
+
A?@ACBBBBBBBCCCCBB;;;7<BB@C@B
@HQ5WX:00069:00037
AGCACTGTAGCTGTCATTAGTTACTTGT
+
AACDGBACABBCCCCBB?BCB>@998;B
@HQ5WX:00069:00041
TAGTATCAGCCTCGCCATGACGAAGGTATTCC
+
@9;;?9444929?>?5999?999292994248
@HQ5WX:00070:00005
TGATACGTCTCCTTCCTTAGTTACTTCA
+
ABA>@CC99<C=><?596888998/,/7
@HQ5WX:00070:00007
TAGTATCAGCCTCGCCATGACGAAATG
+
BBBBBAABBBBC;<<@@;;1/1//+/,
@HQ5WX:00070:00039
TACTGAGCTACACACACAGAA
+
?88444443444@9994///,
@HQ5WX:00070:00046
TACTGAGCTACACACACAGAAAGATTGGT
+
B?@@CCCBBBBBBBBCCAAAB<>>A?BBB
@HQ5WX:00071:00044
TACTGAGCTACACACACAGAAAGATTGGT
+
??@@BAABCBCBCAA?@A@@D7;;C9;8;
@HQ5WX:00072:00046
TACTGAGCTACACACACAGAAAGA
+
444444447?A@@><111///+/,
@HQ5WX:00073:00008
ATCAGACACGGACACAGCAGAACACAC
+
;;CAFA@;;9?>>9999999B=@>;;9
@HQ5WX:00074:00005
AGCAACTGTAGCTGTCACTAGATTACTTGT
+
9@B@>B;7////////44444442444244
@HQ5WX:00074:00011
TACTGAGCTACACACACAGAAAAGATTGGT
+
BBBBBACB@A>>>999999999,499:B@B
@HQ5WX:00075:00006
TACTGAGCTACACACACAGAAAAGATTGGT
+
??=99<A@@BBBB;99=99999/9=>;>=@
@HQ5WX:00075:00020
ACGCTCGACATGCCC
+
;=8944476///,20
@HQ5WX:00075:00035
TACTGAGCTACACACACAGAAAGATTGGT
+
B>>ABBBA?AABBBB@;;999-9>>;@AD
@HQ5WX:00076:00010
TACTGAGCTACACACACAGAA
+
?@B=@@A974>>991////,,
@HQ5WX:00076:00040
TACTGAGCTACACACACAGAAAGATTGGT
+
?@AABBCBBBBBCB?==B99909BCBDBC
@HQ5WX:00077:00008
TACTGAGCTACACACACAGAAAAGATTGGT
+
BBBBBB=<:CCCC==<A=;<CD/99858<8
@HQ5WX:00077:00023
TACTGAGCTACACACACAGAAAGATTGGT
+
BAABBBCB@ABBBB=9:?999149;:B@B
@HQ5WX:00077:00026
AGCACTGTAGCTGTCACTAGTTACTTGT
+
AACCCCCAAAAABA=;:494424;;989
@HQ5WX:00078:00013
TACTGAGCTACACACACAGAAAGATAGT
+
488>>>9874444444486;:5/1/7//
@HQ5WX:00078:00040
AGCACTGTAGCTGTCACTAGTTACTTGT
+
ABCCDCBB?@@CBCBBDCCEA?ABBABC
@HQ5WX:00078:00043
ATCAGACACGGACACAGCAGAACACAC
+
B>?ACBA???>@B@BBB<<=C@CCCCC
@HQ5WX:00079:00007
TACTGAGCTACACACACAGAAAGATTGGT
+
BAB=@@A@?AA@?;99>@?>>:>>>6969
@HQ5WX:00080:00041
TACTGAGCTACACACACAGAAAGATTGGT
+
=??BCBBBBBBBBCA9?@99919@@@DAC
@HQ5WX:00081:00016
TACTGAGCTACACACACAGAAAAGAATGGT
+
>@B=@@A@?AAAA;99@99999/99:AC?B
@HQ5WX:00081:00024
TACTGAGCTACACACACAGAAAAGATTGGT
+
BCCAAA@A@CBBB@>9999949,44=:A?A
@HQ5WX:00082:00043
TACTGAGCTACACACACAGAAAGATTGGT
+
?AABCBCB?@BBBB=99999914:@@B@B
@HQ5WX:00084:00015
TACTGAGCTACACACACAGAAAAGATTGGT
+
==@4;<<;;ABBA;99>99999/9=>=@BD
@HQ5WX:00084:00040
TACTGAGCTACACACACAGAAAGATTGGT
+
B@@BBBBB>?BBBB=9>9994049;:>@C
@HQ5WX:00086:00044
TACTGAGCTACACACACAGAAAGATTGGT
+
BBBBBBBBBBCBCB>9>F99904999=>A
@HQ5WX:00087:00025
TACTGAGCTACACACACAGAAAAGATTGGT
+
==@;;<@@?ABBD<<9?99999/9999@@C
@HQ5WX:00089:00006
TACTGAGCTACACACACAGAAAGATTGGT
+
=?A@@@<98@??>99944444-49:88;4
@HQ5WX:00089:00012
ACGAGTGCGTTCCCATGTCGT
+
AAAA@@>@@@611-/,,****
@HQ5WX:00091:00037
TACTGAGCTACACACACAGAAAAGATTGGT
+
BBBBBBBBCCCCCBA>?99999,49;:>?B
@HQ5WX:00093:00006
TACTGAGCTACACACACAGAAAA
+
9999999>?>>>9111/,00000
@HQ5WX:00094:00004
TACTGAGCTACA
+
99999948388/
@HQ5WX:00095:00021
TACTGAGCTACACACACAGAAAGAATTGG
+
889994443;;994444/111,//,/,/,
@HQ5WX:00096:00004
TACTGAGCTACACACACAGAAAGATTGGT
+
ABBBBBCBCBBBB?=9=?99909996;@C
@HQ5WX:00097:00030
TAGTATCCAGCCTCGCC
+
;27-***)***)////5
@HQ5WX:00098:00028
TACTGAGCTACACACACAGAAAGATTGGT
+
?AB99;AA?@@?>9999999914;;9@?B
@HQ5WX:00099:00042
TACTGAGCTACACACACAGAAAAGATTGGT
+
AAA>>@BBABCCC@@=;99999/9>><@?B
@HQ5WX:00050:00064
TACTGAGCTACACACACAGAGATTGGT
+
BBBC@AADCDCCC920******00674
@HQ5WX:00052:00060
ATCAGACACGGACACAGCAGAACACAC
+
BBB?AAABCB?BB9766/111788:>B
@HQ5WX:00053:00064
TACTGAGCTACACACACAGAGATTGGT
+
>>@@@AABBCDCB>;1--,,,,2*/,4
@HQ5WX:00054:00052
CGTGTCTCTAGGCACAGGATTTGTGTAG
+
BBBCCDBBAAACDB@;8;11/+////78
@HQ5WX:00054:00056
ATCAGACACGGAC
+
BCBB==;988744
@HQ5WX:00054:00072
TACTGAGCTACACACACAGAGATTGGT
+
BBBCBBCCCCCBB:86,--,,,006:A
@HQ5WX:00055:00057
ATCAGACACGGACACAGCAG
+
BGCC@@?>8928=1--***(
@HQ5WX:00056:00050
TACTGAGCTACACACACAGAAAGATTGGT
+
BBAA@@@B@@ACCECCCAA@B6;;@=><@
@HQ5WX:00057:00057
TACTGAGCTACACACACAGAAAGATTGGT
+
BBBC?AAGCCCCCB@9;4999199A<?<@
@HQ5WX:00057:00059
ACGAGTGCGTTCCCATGTCGTA
+
BBAABBB@>>5990444/////
@HQ5WX:00057:00065
TACTGAGCTACACACACAGAAGATTGGT
+
99<B;;<CBBCCC><:7---*,,,*/,4
@HQ5WX:00058:00051
TACTGAGCTACACACACAGAAAGATTGGT
+
@@@BBBBBBBBBBBBBCCCCB=A??>ABD
@HQ5WX:00058:00077
ATATCGCGAGGGTATGGAAGACTCTATA
+
B99<@@AACBB<AB=8800=))((((84
@HQ5WX:00059:00067
TACTGAGCTACCACACAGAAAGTGTGC
+
=>@B@AACBCGADCA>8000)****00
@HQ5WX:00059:00082
TACTGAGCTACACACACAGAGATTGGT
+
BBAB@@ADBCCBD1**)(((((0)/,4
@HQ5WX:00059:00084
ATATCGCGAGGGTATGGAAGACTCTATA
+
B88;@@ABCCC>CBC>=88=--,,,,;7
@HQ5WX:00059:00086
ATATCGCGAGGGTATGGAAGACTCTATA
+
A99<@AACCBB>BBC8?00=)(((((64
@HQ5WX:00060:00074
TCTCTATGCGCTCCACATGTCTAAGGT
+
CBBC::@DCCCBBABB7/111//77:?
@HQ5WX:00060:00083
TACTGAGCTACACACACAGAAGATTGGT
+
@@?ABBCBBCDC@1**+***)**20888
@HQ5WX:00061:00052
TACTGAGCTACACACACAGAAAGATTGGT
+
??@BAABCBBBBBBCCABA@@<>@><A?@
@HQ5WX:00061:00068
TACTGAGCTACACACACAGAAAGATTGGT
+
AA@BBBBBBBBBBA=9:4999199@<A>A
@HQ5WX:00061:00087
CGTGTCTCTAGCACA
+
AA;<<?91111/,,*
@HQ5WX:00062:00057
TACTGAGCTACACACACAGAAAGATTGGT
+
A??BABBBBBB@BBBECCCFC>BAA?B@C
@HQ5WX:00062:00060
TACTGAGCTACACACACAGAAAGATTGGT
+
BBBB@@@EBBBBBBBBCBEBC?AAB@B@B
@HQ5WX:00062:00069
TACTGAGCTACACACACAGAAAGATTGGT
+
@@@C@@ACBBBCC@A;<9<<B199B8958
@HQ5WX:00062:00093
TACTGAGCTACACACACAGAAGATTGGT
+
AAABBBCBBBBBB976/111,//65=EB
@HQ5WX:00063:00056
TACTGAGCTACACACACAGAAAGATTGGT
+
@@@CDBBCABBBBA??@@@@@:>@>>A@B
@HQ5WX:00064:00063
TACTGAGCTACACACACGAAG
+
???BBBCBAABBB;;:*))+&
@HQ5WX:00065:00082
ATCAGACACGGACAC
+
?A@?443444244,*
@HQ5WX:00067:00065
TACTGAGCTACACACACAGAAAGATTGGT
+
99<CA@AC?@ABCBBABCCCC>BAB===@
@HQ5WX:00067:00068
TACTGAGCTACACACACAGAAAGATTGGT
+
::<C<<=CABBDBBA>@?99909>A<?;@
@HQ5WX:00067:00078
ATATCGCGAGGGTATGGAAGACTCTAT
+
BA>?@B@@99969>AA@CBCCCCC9:;
@HQ5WX:00069:00079
TACTGAGCTACACACACAGAAAGATTGGT
+
??@CBBCCCCCCCAB@A;99>:>>?;>;@
@HQ5WX:00071:00058
TACTGAGCTACACACACAATCGA
+
;9;9499@AABA>800**)****
@HQ5WX:00071:00089
ACGAGTGCGTTCCCCATGTCGTAGGTACTC
+
BBBBBBBBBA6944/99999999959949>
@HQ5WX:00072:00055
TACTGAGCTACACACACAGAAAAGATTGGT
+
AAABCBCBABABBB@;??9999/9>>;@AC
@HQ5WX:00073:00050
TACTGAGCTACACACACAGAAAAGATTGGT
+
??@ABBCBBBABA@;9999444,44429?B
@HQ5WX:00074:00066
TGATACGTCTCCTTCCTTAGTTACTTCA
+
BCB??@BCBBB@BAC@C@A>;289958A
@HQ5WX:00075:00093
AGCACTGTAGCTGTCACTAGTTACTTGT
+
BBDDECCBBBCBBBBBBBBCD@BBB9<<
@HQ5WX:00077:00085
TACTGAGCTACACACACAGAAAGATTGGT
+
A??BBBBBBBBBB?@?@@:9;6;AA?B@C
@HQ5WX:00079:00051
TACTGAGCTACACACACAAGAAAAGATTGGT
+
@@BBDECBAB?==;8--,*,,00*,,/,488
@HQ5WX:00079:00054
ATCAGACACGGACACAGACCAAGAACACAC
+
CAA@?>;9;:79988--,,*,*,,222/44
@HQ5WX:00079:00060
TAGTATCAGCCTCGCCATGACGAAAGGTATTCC
+
BABBABCBAA=@B@@<;11/////+/5//4:;6
@HQ5WX:00080:00059
TGATACGTCTCCTTCCTTAGTTACTTCA
+
BBBB9<<BCCECD@C@A<;<<-///,/8
@HQ5WX:00081:00068
TACTGAGCTACACACACAGAAAAGATTGGT
+
B???BBCBBB@BCB@99?9999/9>>;@>B
@HQ5WX:00081:00079
TACTGAGCTACACACACAGAAAAGATTGGT
+
@?@@@BAB@@@B@A?=994444,4992424
@HQ5WX:00082:00090
TGATACGTCTCCTTCCTTAGTTACTTCA
+
BCBBBBCCBBC@C@B@C@BB@=@<<99A
@HQ5WX:00087:00057
TACTGAGCTACACACACAATGGAAAAGATTGGT
+
??@DCDCCAB?=87****)**)***)**8799=
@HQ5WX:00088:00090
TACTGAGCTACACACACAGAAAAGATTGGT
+
B@@ABBCBAAABBCB@;:9999/9@A>BAC
@HQ5WX:00089:00068
TACTGAGCTACACACACAGAAAAGATTGGT
+
B@@ABBBBBBBCBB:9@99444,49988<?
@HQ5WX:00090:00063
TACTGAGCTACACACACAGAAAAGATTGGT
+
AAABBBCBBBBBB@99?94444,4998899
@HQ5WX:00092:00095
TACTGAGCTACACACACAGAAAAGATTGGT
+
B:<<@@AA;;;;9;88-,,,22088;;B@B
@HQ5WX:00095:00099
TACTGAGCTACACACACAGAAAAGATTGGT
+
B?@@BCCBBBABBB@@999999/9>@<B@C
@HQ5WX:00062:00101
TACTGAGCTACACACACCATTGAAAGATTGGT
+
BAAABBCB?BBBB=9996948444-4::9:?>
@HQ5WX:00062:00137
TACTGAGCTACACACAGTAGATTGGT
+
???BBBBB@BA::2******087:<=
@HQ5WX:00066:00120
TACTGAGCTACACACACATGAAAGATTGGT
+
BA??BBBB>BBBB76/111///+/:=>B@C
@HQ5WX:00067:00121
TACTGAGCTACACACACATTGAAAGATTGGT
+
BA@BBBCBBBB==://11<7///+/8:9?DC
@HQ5WX:00068:00125
TGATACTCTCCTTCCTTCAGTATTCTTCA
+
CBB??ABB>>;>:::7+,,,,,/,//798
@HQ5WX:00073:00140
TACTGAGCTACACACACATGAAAGATTGGT
+
B???BBEBBBBBB;:88111685:>A>?@B
@HQ5WX:00076:00146
CGTGTCTCTAGGCACAGGATTTTTTGTGTAG
+
BBB@BCCC@AAACC=999999999*99;;A@
@HQ5WX:00078:00138
TAGTATCAGCCTCGCCATGATTCCAAAAGGTATTCC
+
BBCA@AECCB??9985-,,,,*,*,,,*,208?@CB
@HQ5WX:00078:00146
TACTGAGCTACACACACCAATTTTTTCGGAAAAGATTGGT
+
BBBBEBBCDB@@@>99964244444(442444,4442424
@HQ5WX:00079:00112
TACTGAGCTACACACACCCGAATTTTCGGAAAAGATTGGT
+
AAABBCCB@B?978//11,1/,/880//,/66*/44899:
@HQ5WX:00081:00145
ATCAGACACGGACACAGTTCCAGAACACAC
+
BBB@?@ABBB=?@22,-,*,*,,228>DCC
@HQ5WX:00085:00117
TACTGAGCTACACACACCGAATTCGAAAAGATTGGT
+
BBAABACBBBBBB>111-11,1,///88*///:=<?
@HQ5WX:00085:00121
ACGAGTGCGTTCCCCATGTCCGGATTTCAGGTACTC
+
A@BBBBBBBB=>=92961--+-*,,2*,,,2,//1;
@HQ5WX:00087:00139
AGCACTGTAGCTGTCACTCGAATTTCGGTTTACTTGT
+
ABBBDBEBABCB@@;2,,,,,*,,*,,*,,*//424B
@HQ5WX:00087:00140
TCTCTATGCGCTCCACATCGGATTTTTTCCGATAAGGT
+
BBCBAAAD@B@AA:;;////5//////(/,///99::9
@HQ5WX:00089:00132
TACTGAGCTACACACACCGAATTTCGGAAAAGATTGGT
+
BBBBCCDBBBBCBB99<599<>@19924;;,444898=
@HQ5WX:00089:00143
TACTGAGCTACACACACCGAATTTGAAAAGATTGGT
+
BB@BBBEBBBCCA:6/1,11,//+//6606:;?C@B
@HQ5WX:00098:00148
CGTGTCTCTAGGCACACGGGAATTTT
+
?ABBBBAA@AABEB>=/--+-+----
@HQ5WX:00051:00155
TACTGAGCTACACACGTACAGAAA
+
A???BBEBBB:::2*****2,///
@HQ5WX:00067:00160
TACTGAGCTACACACTGTTTCCAGAAAGATTG
+
BBAABBCB?B=;;2,-,,,*,*,288:A@=<=
@HQ5WX:00068:00156
TACTGAGCTACACACTTATTTGAAAAGATTGGT
+
A@?ABBCBBB?>?;;:111@8////*//424;=
@HQ5WX:00068:00180
ATCAGACACGGACACAAAAA
+
D<<>B@46/,*,,,//////
@HQ5WX:00069:00184
TACTGAGCTACACACAAAAAAAAAAAAAAGTACAGAAA
+
AA??BBBABBB;:8////111111111/"////99999
@HQ5WX:00071:00155
ATCAGACACGGACACGTTTTCCAGAACACAC
+
BBDA???CCC<9>;1////*/,///,/::9=
@HQ5WX:00071:00161
TACTGAGCTACACACTTAATTT
+
??@BCBCB>?949>1-+,*,,,
@HQ5WX:00073:00151
ACGCTCGACATGCCCTCGGTTTTTCACAGGAG
+
BBBBBB>=99?911,11/,/777*///8858@
@HQ5WX:00073:00177
TACTGAGCTACACACAAAAAAAA
+
??@BCBCCBB>>98999999999
@HQ5WX:00074:00190
TCTCTATGCGCTCCACAGAA
+
BBCC?@AFBBBB;:2,*(((
@HQ5WX:00075:00183
ATCAGACACGGACACAAAAAAAA
+
BBBABBAB>8:611111111111
@HQ5WX:00079:00199
CGTGTCTCTAGGCACAAAAAAAA
+
B?BBHDA@;:9D99999999999
@HQ5WX:00080:00181
TACTGAGCTACACACAAAAAAG
+
A@BBCCBB>?B@;8,,,,,,(,
@HQ5WX:00081:00175
TACTGAGCTACACACACATTTTCGAAAAGATTGGT
+
B???BBCB>B;;88///////*///880/44<=<?
@HQ5WX:00082:00195
TACTGAGCTACACACAAAAAAAAAAAAG
+
BBBBBBBABBBA97////////////"/
@HQ5WX:00084:00197
TGATACGTCTCCTTCCTTAGAAAAAAA
+
CBBB@BACCCC@>78,/-.////////
@HQ5WX:00085:00180
TGATACGTCTCCTTCCTTAGTTTTTCAATTTTTCCTTCA
+
BBB@?ABCBBA@B@A6:88>>@@@-9424444+42429B
@HQ5WX:00086:00160
TACTGAGCTACACACTTTCCCCGAAAAT
+
BBABBBCB?ABA=A111-/11+////*/
@HQ5WX:00087:00193
TACTGAGCTACACACAAAAAACATTTTCGAAAAGATTGGT
+
BBA?BBEBBBBBB>::::::+:>CCC51118:0111;?<?
@HQ5WX:00089:00181
ATCAGACACGGACACTCGGATTTTTCCAAGAACACAC
+
BBBB???BBB99;??999244449+424249:@D:::
@HQ5WX:00092:00180
AGCACTGTAGCTGTCACTTTCGAAATTTTCGGTTACTTGT
+
@ADDBBBCCCCBBCC:822*-,,,*,,,*,,*,*,677?C
@HQ5WX:00093:00190
ATATCGCGAGGGTATGGAAGTTCCCCGAAATTTTTTTTTTTCCCGATATA
+
B>??BBCBBBC@=9<969?>>6944,444-4;;ACBBBBC"CC899999<
@HQ5WX:00094:00163
TCTCTATGCGCTCCACATTTTTTCCCCGGGAAATTTTTTTTTCCCGATAAGGT
+
BBCCAAACBBCAB@DCBBCCCC-BDD/99199-49999999"9:-44/87871
@HQ5WX:00095:00166
TCTCTATGCGCTCCACATTTTTCCCG
+
BBCBAAACBBEBC?A=1,---)--+-
@HQ5WX:00095:00192
CGTGTCTCTAGGCACTCGGGAATTTTTTTCGTGTAG
+
BBB@BCCC@AA@B@@=>=>095999999&4444494
@HQ5WX:00096:00192
TACTGAGCTACACACTCCCGAAATTTTCGGAAAAGATTGGT
+
A??ABBCBAAB=:;//11+///+/660//,/88*///,424
@HQ5WX:00097:00187
ACGAGTGCGTTCCCCATGTTTCCCGGATTTTTCAAGGTACTC
+
BBB<@ABCBB?DBB9?:;;B:>>:?699999+44249449:B
@HQ5WX:00099:00158
TACTGAGCTACACACATTTCCCGAAATTTTCGGAAAAGATTGGT
+
A@@?BBDB?ABA=;:111-11-/88+///*//,/77*///5824
@HQ5WX:00064:00235
TCTCTATGCGCTCCACATCTTTTCT
+
99A=<;>B?==BB9997,,,220,(
@HQ5WX:00068:00218
TCTCTATGCGCTCCACACAAAAA
+
;;999;DA@@B995---,,,,,,
@HQ5WX:00069:00228
TACTGAGCTACACACGTACAGAA
+
BAA?BBCB?A;;;8///68;9>?
@HQ5WX:00071:00229
TACTGAGCTACACACTCTTTTCAACAGAAA
+
?@AABCBC@?:897-,,,,,*,,2449:88
@HQ5WX:00072:00235
TACTGAGCTACACATCTTTTTTTT
+
@<<@BBAA<<9?>11/////////
@HQ5WX:00073:00238
TACTGAGCTACACATCTTTTTT
+
;9<BBBACA@999+***00000
@HQ5WX:00074:00216
TACTGAGCTACACACAAAAAAAA
+
A???BBCBCB8844499999999
@HQ5WX:00079:00204
TACTGAGCTACACACAAGTTTC
+
AA@?BBBB>A=:8,--*,,,*,
@HQ5WX:00079:00223
CGTGTCTCTAGGCACAAAAAAAA
+
A?B>BCBBCC::44444444888
@HQ5WX:00081:00218
TACTGAGCTACACACCGTTCCAAGAAAGATTG
+
B???BBCB>=977,,*,,22*,*///+4?A?C
@HQ5WX:00085:00204
TACTGAGCTACACACAAAAAAAA
+
BAA?BBBBBB866//11111111
@HQ5WX:00087:00203
TACTGAGCTACACACCAAAAAAAA
+
BA@@@@BABBB:>=>699999999
@HQ5WX:00087:00226
TACTGAGCTACACACAAAAAAAA
+
BBBBBBCBCB8884499999999
@HQ5WX:00088:00205
TACTGAGCTACACACAAAAAAAA
+
AAAABBBCBB9984999999999
@HQ5WX:00089:00214
ATATCGCGAGGGTATGGAAGAAAAAAA
+
BAABCCB@@>A;;6:;,1,1///////
@HQ5WX:00089:00235
TACTGAGCTACACACAAAAAAAA
+
BAA?BBCBBB@;86,-,,,,,,,
@HQ5WX:00092:00207
TACTGAGCTACACACAAAAAAAA
+
AA??BBECBB9984999999999
@HQ5WX:00093:00226
GACGCTCGACATGCCCCGAATTCGGT
+
>@?BBAA949=@1---*,,*,*,,*,
@HQ5WX:00093:00231
AGCACTGTAGCTGTCACAAAAAAAA
+
@ADDDCBCBBCB;;94499999999
@HQ5WX:00098:00247
TACTGAGCTACACACGAAATTCCAAGAAA
+
B@??BBCC>A:;;8-,,,*,*,*,*,,,*
@HQ5WX:00057:00281
TACTGAGCTACACATAGCAGA
+
BBBCECCCB>>>>1,,,///4
@HQ5WX:00066:00290
AGCACTGTAGCTGTCACCCCCCC
+
@BCBCCBCBCCCCC=********
@HQ5WX:00068:00252
AGCACTGTAGCTGTCAGTATTAGTTACTTGT
+
ABBBBBBAABBA;88*****0000>ACB?BA
@HQ5WX:00071:00293
TACTGAGCTACACACCCCCCCC
+
;:<BBBCBA9999999999999
@HQ5WX:00072:00267
TACTGAGCTACACACCCCCCCCCCCCCCCCCCCCCCGATTCACAGAA
+
CDCAAACBAC@AA8888888888888888888222",,,0,,,/44;
@HQ5WX:00073:00278
ATATCGCGAGGGTATGGAAGCCCCCCCCGTA
+
BBABBCBABBC>B?A=::;11111111$/,,
@HQ5WX:00076:00276
TGATACGTCTCCTT
+
BBB>=>BCBBA@C@
@HQ5WX:00079:00294
ACGAGTGCGTTCCCCATGCCCCCCCCC
+
AABBBBCA>=;@>>4?:7000000000
@HQ5WX:00080:00280
TAGTATCAGCCTCGCCA
+
@@B;9<A@@@@::;A>>
@HQ5WX:00081:00285
ATATCGCGAGGTATGAA
+
B@;94>111,+,,,,,0
@HQ5WX:00081:00298
TACTGAGCTACACACCCCCCCC
+
???BBCDB:9999999999999
@HQ5WX:00083:00276
TACTGAGCTACACACCCCCCCCGTCACAGAAA
+
B??=BBCCB?888//111111$/////94444
@HQ5WX:00083:00293
TACTGAGCTACACACCCCCCCC
+
???BCBB@;4889999999999
@HQ5WX:00089:00293
TACTGAGCTACACA
+
998944;434444*
@HQ5WX:00090:00270
TACTGAGCTACACACCCCCCCCCCC
+
A???BCCB??>>@80000?000000
@HQ5WX:00090:00285
TACTGAGCTACACACCCCCCCCCCCAGTTTCCAACAGAAA
+
::<CCCCC89<;39899D998772",,,2022C8CAA=99
@HQ5WX:00093:00264
TACTGAGCTACACAGTAAAAAA
+
::<CDCCCB?@<<-,,,,,,,,
@HQ5WX:00093:00298
ATCAGACACGGACACCCCCCCC
+
BDDB@@>6665/1/////1111
@HQ5WX:00094:00296
TGATACGTCTCCTTCCTTAGATAATTTTACTTCA
+
BBB??ABBBABA@>:,,+**(((((,,((,48=@
@HQ5WX:00096:00287
TACTGAGCTACACACCCCCCCTAATCACAGAAA
+
BBBB@@BBBB=::,,,,---&,,*,,,/8/444
@HQ5WX:00098:00268
TACTGAGCTACACAGTAAAAAA
+
???BAABBCA:81-,,,,,,,,
@HQ5WX:00052:00329
TGATACGTCTCCTTCC
+
BBB@@ABBAAB@C@A<
@HQ5WX:00054:00330
TAGTATCAGCCTCGCCAGGGGG
+
BBB::>DACACB==>5488899
@HQ5WX:00055:00326
TACTGAGCTACACAGGGGGG
+
@@@BBBCCBB?=:*******
@HQ5WX:00056:00318
ATATCGCGAGGGTATGGAAGG
+
B>?A@CCBBBB==:BA7<9=H
@HQ5WX:00057:00333
ATATCGCGAGGGTA
+
BB@ABBBBBBB?BA
@HQ5WX:00061:00323
TACTGAGCTACACAGGGGGGGGGGGGTACACAGAAAA
+
BABBBDCBCBBBA88@@@@==@===",,,2//4444,
@HQ5WX:00064:00331
TACTGAGCTACACAGGTACACAGAA
+
A??BBBCBBB977**)***088444
@HQ5WX:00065:00309
TCTCTATGCGCTCCACAATATGTCTAAGGT
+
CBDCCCCCGCCCD=@91-,,,,,,,6,/,/
@HQ5WX:00067:00311
TGATACGTCTCCTTCCTTAATATTACTTCA
+
AAABBCBBBBB@?7850+*)***),687=B
@HQ5WX:00068:00321
TACTGAGCTACACAAGGGGGGGG
+
@@ABCCCBA>><11-111111//
@HQ5WX:00072:00306
TACTGAGCTACACAATA
+
999994;;344//*)**
@HQ5WX:00072:00309
TACTGAGCTACACAATACACAGAA
+
??@BGCCDC?998/,////4;444
@HQ5WX:00072:00319
TCTCTATGCGCT
+
BBBB?@ACBBBB
@HQ5WX:00073:00310
CGTGTCTCTAGGCAATACAGGATTTTGT
+
?@BABCCC9:771*)***222/444,49
@HQ5WX:00073:00335
TACTGAGCTACACATACAACAGAA
+
??@BBBCBA;99>,****),0,,,
@HQ5WX:00073:00338
TAGTATCAGCCTCGCCA
+
AAB99<CBDA@9811-/
@HQ5WX:00074:00338
TGATACGTCTCCTTCCTTA
+
BBB@@ABBBBA@C@A8958
@HQ5WX:00076:00332
TACTGAGCTACACAGGGGGGGG
+
;9<ABCCC@>999999999999
@HQ5WX:00076:00342
TCTCTATGCGCTCCACAGGGGGGGG
+
BBCCCCCFDBA9;:81/////////
@HQ5WX:00077:00334
TACTGAGCTACACAGGGGGGGG
+
BBBABBDC?:888444999999
@HQ5WX:00083:00308
TCTCTATGCGCTCCACAAATATTTCGTCTAAGGT
+
BCDCBBBFCCBA@;>91/+////+//,///,/76
@HQ5WX:00084:00331
TACTGAGCTACACAGGGGGGGG
+
BBBABBCCA:999499999999
@HQ5WX:00084:00345
TCTCTATGCGCTCCACAGGGGGGGG
+
BBBBAAACBBBB;:8/111//////
@HQ5WX:00086:00334
AGCACTGTAGCT
+
AABCBCCCABBC
@HQ5WX:00089:00303
TACTGAGCTACACAACCCCCCCC
+
99<B@@>@8991/1,////////
@HQ5WX:00090:00336
TAGTATCAGCCTCGCCAGGGGGGGGGGGGTAAATTGACGAAAGGTA
+
BBB99<CAA??899961<>>>>>><<;8"//858,//4444-4944
@HQ5WX:00092:00311
TAGTATCAGCCTCGCCAATAAAAAAAA
+
==?99<B<<9A999951,/////////
@HQ5WX:00094:00330
TACTGAGCTACACAGGGGGGGG
+
C@??BBCBB;::9499999999
@HQ5WX:00095:00324
TACTGAGCTACACAAGA
+
???BCCCB;::2*))((
@HQ5WX:00095:00342
ATCAGACACTGACAGTA
+
B9734/./////6////
@HQ5WX:00096:00349
TCTCTATGCGCTCCACAGGGGGGGG
+
BBBBADAFCCCC;:81/////////
@HQ5WX:00098:00335
TACTGAGCTACACA
+
BBABBBCBCB@A11
@HQ5WX:00099:00319
TCTCTATGCGCTCCACAATAAAAAAATTGTC
+
BBBB::=CCCC>:861-*,,00000&,*,/4
@HQ5WX:00050:00368
TGATACGTCTCCTTCCT
+
BBB@?ABBBBB?BAA:;
@HQ5WX:00051:00366
ACGAGTCGTTCCCATAA
+
A@?994344244-444A
@HQ5WX:00052:00367
TACTGAGCTACACAAAAAAAAAAAAAATAGCACA
+
@@@BBBBB@@@BB8888888@@7==="***,0/4
@HQ5WX:00052:00370
TACTGAGCTACA
+
A??BBBBB?BBB
@HQ5WX:00058:00382
TACTGAGCTACACAAAAAAAA
+
;<;ABC>A9;84444444444
@HQ5WX:00058:00385
ACGCTCGACATAAAAAAAA
+
>@@@>:;<11111111111
@HQ5WX:00059:00389
TACTGAGCTACACAGTACACAGAA
+
B?==ABBB9;;2,(((((*/8444
@HQ5WX:00062:00376
ATATCGCGAGGGTA
+
BA>?@BBBB;:577
@HQ5WX:00064:00382
TACTGAGCTACA
+
A???BBBBAA?@
@HQ5WX:00067:00375
TACTGAGCTACAC
+
???ABBBBA=:;4
@HQ5WX:00069:00377
ACTCGACATGCCCAGGTACAGGAAA
+
BBBB@@ACCCCDABBCCDHCDACCC
@HQ5WX:00071:00380
TACTGAGCTACACAAAAA
+
AAABBBBBAA?A944444
@HQ5WX:00072:00370
TACTGAGCTACACA
+
BA@ABBCB>?=@@@
@HQ5WX:00078:00371
CGTGTCTCTAGGCAAAAAAAAAAAAAAATACAGGATTTTGT
+
B@BBCCCC=9?=911111111111111"///88,4:??2:=
@HQ5WX:00078:00384
TACTGAGCTACACAAAAAAAA
+
@;;;@94;>>>8499999988
@HQ5WX:00081:00382
TACTGAACTACACACACA
+
BAAB998<BBABA@AAAD
@HQ5WX:00083:00362
TACTGAGCTACACTGTACACAGAAA
+
BA@ABBCB4600,***,,/4;4444
@HQ5WX:00084:00358
TGATACGTCTCCTCCTGTATGTTACTTCA
+
44444444486,//,,,,,,/7,433134
@HQ5WX:00084:00379
CGTGTCTCTAGGCAAAAAAAAAAA
+
?BBBBBCCA9981----,,,,,,"
@HQ5WX:00088:00352
TACTGAGCTACACTGTACACAGAAA
+
B@@ABBCB6822,***,,/4:4444
@HQ5WX:00088:00386
TCTCTATGCGCT
+
BBBBAACDCBBB
@HQ5WX:00089:00391
TACTGAGCTACACAAAAAAAA
+
AAABCDCB344;444444488
@HQ5WX:00090:00368
TACTGAGCTACACTGTAAAACCAACAG
+
@@@CBBCC46671,,,/88*,*,*///
@HQ5WX:00092:00356
TACTGAGCTACACTGTAACC
+
AAABBCCB4667/,**,*,*
@HQ5WX:00093:00395
TAGTATCAGCCTCGCCA
+
?AB99=ECHBA88>>59
@HQ5WX:00097:00392
TACTGAGCTACACAAAAAAAA
+
@?@CCCCC9;@@999999999
@HQ5WX:00055:00410
AGCACTGTAGATG
+
@@AABBAB=88//
@HQ5WX:00056:00433
TACTGAGCTACACAGG
+
99<@>>>9111****)
@HQ5WX:00062:00423
TACTGAGCTACACCTGTGCACA
+
4448=@A90/222******0//
@HQ5WX:00063:00415
CGTGTCTCTAAG
+
498944491778
@HQ5WX:00063:00435
TACTGAGCTACACATGACACAGAA
+
??@BBBCBB;;8/-,,,069;444
@HQ5WX:00066:00435
TACTGAGCTATACATGGGGGAACACAGAA
+
::<CDBCCA9>9=//////*/,//44449
@HQ5WX:00068:00417
TACTGAGCTACACTGGGGGGGGGTGCACAGAA
+
???ABBBB6866/,,0000000",,/699444
@HQ5WX:00069:00403
TACTGAGCTACACTGGGGGGGGTGCACAGAA
+
B@@ABBBB6866/,,,,,,,,$,,/699999
@HQ5WX:00069:00414
ACGCTCGACATGGGGGGGG
+
B@>@A@==>9944444444
@HQ5WX:00070:00409
TACTGAGCTACACTGGGGGGGGG
+
@@@BBBCB4666/,,,,,,,,,,
@HQ5WX:00071:00415
ATCAGACACGGACTGGGGGGGG
+
BBBBBB>@::,11/////////
@HQ5WX:00076:00444
TCTCTATGCGCTCCACAAGCGG
+
BBCC::>HCGC@?=0**)***)
@HQ5WX:00077:00417
TACTGAGCTACACTGGTGAACACAGAA
+
A??BBCBB46,,-**)**222/44444
@HQ5WX:00078:00416
TACTGAGCTACACTGGGGGGGGGGGGGGTGAACACAGAA
+
@@@BBBBC46//1,*008800008000"**,22069444
@HQ5WX:00080:00405
TGATACGTCTCCTTCCTTGGGGGGG
+
BBB?@ABB>=98>5961,.......
@HQ5WX:00080:00421
TACTGAGCTACACTGGGGGGGGTAACACAGAA
+
B>>>BCCC6867/,,282222$,/777::444
@HQ5WX:00081:00428
TACTGAGCTACACATGGGGG
+
=<>BBBAA8991/,,,,,,,
@HQ5WX:00085:00406
CGTGTCTCTAGGCGCTTGG
+
BBBB@@AA1--8,,,,*,,
@HQ5WX:00095:00411
TACTGAGCTACACTGGGGGGGGGGGGGGTGGGGAAAACACAGAAA
+
AA@BBCCB46//1,,000000000000",,000677066994444
@HQ5WX:00098:00416
TACTGAGCTACACTGGGGGGG
+
???BBBBB46//1,,,,,,,,
@HQ5WX:00050:00484
ACGAGTGCGTTTTTTTTTTTTT
+
BBBA@;?=//1111111/////
@HQ5WX:00059:00454
TGATACGTCTCCTTCCTTCTTTTTTTTCGGGAGTTACTTCA
+
BBB:9;CCA;;??7222*,*000000$***)*,,*/6?>BB
@HQ5WX:00093:00478
TAGTATCAGCCTCGCCCTGGGTCG
+
BBB99<C@B??11111+,**)**0
@HQ5WX:00097:00486
TACTGACACACACAGCGTC
+
B@@ABBCCCC4/--**(((
@HQ5WX:00074:00505
TGATACGTCTCCTTCCTT
+
CBB?@@@>>11,-+,**0
@HQ5WX:00074:00527
TACTGAGCTACACTGGGGGGGG
+
BBBCBDCB68661/////////
@HQ5WX:00095:00503
TGATACGTCTCCTTCCTTGGG
+
BBAA?@>@>11-/,/,/,...
@HQ5WX:00096:00543
TACTGAGCTACACGCCCC
+
BAABBBB;22,--,,,,,
@HQ5WX:00064:00551
ACGCTCGACATCTTTTTTTT
+
AABB@;4,--,,,2228222
@HQ5WX:00076:00565
TACTGAGCTACACTCC
+
?BBBBA@=0*******
@HQ5WX:00096:00564
TACTGAGCTACA
+
BBB;;44,,,,,
@HQ5WX:00101:00019
TACTGAGCTACACACACAGAAAGATTGGTGCTGC
+
?@BCABBCCBBDCC??B?999049988;8622-*
@HQ5WX:00101:00022
TACTGAGCTACACACACAGAAAGATAG
+
BBABAAA?>@@ABAAAAA=;;6-*(((
@HQ5WX:00103:00036
TACTGAGCTACACACACAGAAAAGATTGG
+
B@ABBBBCABCCCA@@B99999,49::;<
@HQ5WX:00104:00008
TACTGAGCTACACACACAGAAAGATTGGT
+
AAABBBBB?A?BBBCCCB@??<>AA@C@C
@HQ5WX:00104:00041
TCTCTATGCGCTCCACATGTCTAAGGT
+
@@BB;;=ICAAAC@CC@@@B<94<?94
@HQ5WX:00105:00005
AGCACTGTAGCTGTCACTAGTTACTTGT
+
@BCCCCBBBBCCCCCBBBBBB@ABB=@@
@HQ5WX:00107:00005
TACTGAGCTACACACACAGAAAGATTG
+
AA@BBBBB>?@BBBCBCBBBC>@@@>A
@HQ5WX:00107:00011
ACGAGTGCGTTCCCCATGTCGTAGGTACTC
+
BA?>@@BCB@6944-9999>@>9959949>
@HQ5WX:00107:00030
TACTGAGCTACACACACAGAAAGATTGGT
+
BABBBBCBBCCCCCC;;9444-9@@<B@C
@HQ5WX:00107:00038
TACTGAGCTACACACACAGAAAAGATTGG
+
BBBBCCCCBBCCCDA@@99999-449889
@HQ5WX:00110:00005
TCTCTATGCGCTCCACATGTCTAAGGT
+
BBBB?@?CBBBBC@BCCB===;;7<?A
@HQ5WX:00111:00017
ATCAGACACGGACACAGCAGAACACAC
+
BBBBA@@C@@=@A@@@@@A@A=ACCDB
@HQ5WX:00113:00033
TACTGAGCTACACACACAGAAAGATTGG
+
A@A>>>9>7=8844449944;79@CBC@
@HQ5WX:00114:00010
TACTGAGCTACACACACAGAAAGATTGGT
+
C?A@CCCB@AABCBCCDCDDCBCBCEBDC
@HQ5WX:00114:00041
TACTGAGCTACACACACAGAAAAGATTGGT
+
ABBB?@ABABFCCCCBB94999/999?B@B
@HQ5WX:00115:00004
TACTGAGCTACACACACAGAAAGATTGGTGC
+
B@@ABBCB@@ABBBCCCC@@?<>BB?B@CBB
@HQ5WX:00116:00006
TAGTATCAGCCTCGCCATGACGAAGGTATTCCATCACC
+
BAC9:=BBBBBBBAA=@@B@@AB@C@=<>ADA@@@==5
@HQ5WX:00118:00046
TACTGAGCTACACACACAGAAAAGATTGG
+
BBBAABCBCBDEDA@>A99999,444:BA
@HQ5WX:00118:00049
TACTGAGCTACACACACAGAAAGATTGGT
+
BBBCBBCCCCCCDCAA@99991499?B@C
@HQ5WX:00120:00016
TACTGAGCTACACACACAGAAAGATTGGT
+
@>>>AABA?A?B@BBCDDAAA>ABB@C@C
@HQ5WX:00123:00006
AGCACTGTAGCTGTCACTAGTTACTTGTG
+
<=GLGBBBBBBCBCBBBBBDD==;;7;<C
@HQ5WX:00123:00008
TACTGAGCTACACACACAGAAAGATTGGT
+
BABBBDCCCCBBBCBBEDCCC?CBB?B?B
@HQ5WX:00124:00021
TACTGAGCTACACACACAGAAAGATTGGT
+
@???BBEB>?ABBBBCDDAAA>ACB@CAC
@HQ5WX:00126:00007
AGCACTGTAGCTGTCACTAGTTACTTGTGTGCATCATTTTTTTT
+
BBCCCBBCBCCCCCCBBBBCC;=;;8<BCCC@@A@999999999
@HQ5WX:00127:00007
TCTCTATGCGCTCCACATGTCTAAGGTACTGATCATTTTTT
+
CCCB@AADBCCBC@BCCBB=>@@=@?B?>@<---,------
@HQ5WX:00128:00017
AGCACTGTAGCTGTCACTAGTTACTTGT
+
@BCCCBBB?BBBBBBA@BBBC@BBA:<>
@HQ5WX:00128:00028
TACTGAGCTACACACACAGAAAGATTG
+
A@ACCCCC@@@@@>>999999044924
@HQ5WX:00128:00031
AGCACTGTAGCTGTCACTAGTTACTTGT
+
AACCDBBBBBBCBCBBBBCCCACBB=??
@HQ5WX:00129:00029
TACTGAGCTACACACACAGAAAGATTGG
+
??@BBBCBBBBBBBBBBABBB<??B>B@
@HQ5WX:00130:00010
TACTGAGCTACACACACATGAAAGATTGGTGCTGCG
+
A<<<BAAACCCCDBBAA949>>9>=:<=>?@@?@1,
@HQ5WX:00130:00024
TCTCTATGCGCTCCACATGTCTAAGGTA
+
BBBB?@ACBBEBB@CC@>==>@@>BBCC
@HQ5WX:00131:00025
TCTCTATGCGCTCCACATGTCTAAGGTACTG
+
9;ABBBDCCCBCC@CB91111//,/,///44
@HQ5WX:00132:00005
ATCAGACACGGACACAGCAGAACACACAGACATCG
+
AAAB?=7:;;;>@ACCBCDBA>AB;;<B<99>?99
@HQ5WX:00132:00016
TACTGAGCTACACACACAGAAAGATTGGTGCTGCGAAAATTTTTTT
+
@AACBBBBABBBBDCCCEBBC>BBC=@=@>;;=110;;*0......
@HQ5WX:00133:00005
TACTGAGCTACACACACAGAAAGATTGGTGCTGCGGGA
+
B@B;;<@@@BCCCCCCCCCCB>BBB@B@BB@A=---+-
@HQ5WX:00133:00017
TACTGAGCTACACACACAGAAAGATTGGTGCTGCGAAATTTTTTTT
+
???ABBCBBB@AABBBCAAAC@:9<?A=ACCA@>988088888888
@HQ5WX:00134:00005
ATCAGACACGGACACAGCAGAACACACAGAC
+
@BBDA@A@@@=@ABCBACC;;7;B==@B<;9
@HQ5WX:00136:00021
ATCAGACACGGACACAGCAGAACACACAGACATCAAAAATTTTTTTT
+
B>>B@AAAAB?BABA@BBCBA>BCBBBB@@@<<<@@@@,99999944
@HQ5WX:00137:00004
ACGAGTGCGTTCCCCATGTCGTAGGTACTC
+
A?>>BBBBAA?BCC9BAA@CCB@A@9:<AC
@HQ5WX:00137:00014
TGATACGTCTCCTTCCTTAGTTACTTCAGTGC
+
BBBBBBBHDCC@B@B@C@BBB?DBC?BCBBBB
@HQ5WX:00137:00018
TACTGAGCTACACACACAGAAAGATTGGTGCTGCG
+
B=@999998>>A>>9999999-94/,/,///6;,1
@HQ5WX:00138:00010
TACTGAGCTACACACACAGAAAGATTGGTG
+
B?@@@@@@ABCCCCCCCDCBB>>>@?B?@@
@HQ5WX:00140:00017
TACTGAGCTACACACACAGAAAGATTGGTGC
+
B?@@BBBBBCCBBBBBCAAAC?CBB=><999
@HQ5WX:00141:00011
ATATCGCGAGGGTATGGAAGACTCT
+
BB9:;;;ABCC@BABB8:8<BB@C@
@HQ5WX:00142:00024
ATATCGCGAGGGTATGGAAGACTCTATAGAG
+
BA?@?@@A@@=<@?AA?D?BCCCB99;B@@@
@HQ5WX:00143:00037
TGATACGTCTCCTTCCTTAGTTACTTCA
+
CBBBBBCBBBB?B=ACAAB==<@;929?
@HQ5WX:00144:00023
TACTGAGCTACACACACAGAAAGATTGGTG
+
AAABBBCBBBBBBDCBBCBBA:A>@=ACA@
@HQ5WX:00145:00006
ATATCGCGAGGGTATGGAAGA
+
=738989===><@BCB>A?AC
@HQ5WX:00148:00027
TACTGAGCTACACACACAGAAAGATTGGTGCTGCGGGAAAAAAAA
+
@ABBCDCBBBBBBBBBCCCCC>CBB?BCA@=?;889088888773
@HQ5WX:00149:00035
TCTCTATGCGCTCCACATGTCTAAGGTACT
+
@@ABCCDDCCCCC@C;<;A999954:4;:B
@HQ5WX:00100:00059
ACGCTCGACATGCCCAGGTACAGGAG
+
BB??>@==@AACCB<<>;<AA@@=@<
@HQ5WX:00102:00060
TACTGAGCTACACACACAGAAAGATTGGT
+
B?@?BBCCBB??@@@>?A99919@@=ADC
@HQ5WX:00102:00086
AGCACTGTAGCTGTCACTAGTTACTTGT
+
>94444444848:=@AACCBBACA@>AC
@HQ5WX:00107:00072
TCTCTATGCGCTCCACATGTCTAAGGT
+
BBCCCBBCBCCCCBA@A>A99;AE>>:
@HQ5WX:00111:00097
TACTGAGCTACACACACAGAAAGATTGGT
+
B:<<BBBBABBBBCCCABAA@<@CC@B@B
@HQ5WX:00112:00075
TACTGAGCTACACACAACAGAAAGATTGGT
+
C9<<A999899911//,///775/449988
@HQ5WX:00114:00072
TGATACGTCTCCTTCCTTAGTTACTTCA
+
BBBBBBBCBBC@B?B@C@CCC?AAGAJE
@HQ5WX:00114:00080
ACGAGTGCGTTCCCCATGTCGTAGGTACTC
+
BB>BBBBB??>@DD9@ACCCCBBA?;<;=C
@HQ5WX:00117:00097
ATCAGACACGGACACAGCAGAACACAC
+
B88748<444294>=9;<///,/777:
@HQ5WX:00117:00099
TAGTATCAGCCTCGCCATGACGAAGGTATTCC
+
B99944444424444244;444424:444892
@HQ5WX:00118:00067
CGTGTCTCTAGGCACAGGATTTTGTGTAG
+
BBB@BCCCAAAABBBBC=;;99-4?ABBA
@HQ5WX:00119:00070
TACTGAGCTACACACACAGAAAGATTGGT
+
@===BBCBBB@BBBCB?@;;;7<@@>B@C
@HQ5WX:00119:00076
TACTGAGCTACACACACAG
+
A@@ABBCBBB?=@=99994
@HQ5WX:00122:00073
TCTCTATGCGCTCCACATGTCTAAGGT
+
A@@@BBDFBCCCF=AAC;;4;::2424
@HQ5WX:00123:00092
TACTGAGCTACACACATCAGAAAGATTGGT
+
CA@A@@AA>>>>9111//////+/79<AAC
@HQ5WX:00125:00075
TCTCTATGCGCTCCACATGTCTAAGGT
+
BBBB::=ICCCCC?ABBAAAA<<:<@C
@HQ5WX:00126:00061
TACTGAGCTACACACACAGAAAGATTGGT
+
99<CBBBBBBB@A@>>??9991999699;
@HQ5WX:00126:00076
CGTGTCTCTAGGCACAGGATTTTGTGTAG
+
BBBABCCCAAC@EBB?A>;;99-9@BCCA
@HQ5WX:00128:00058
TACTGAGCTACACACACAGAAAGATTGGT
+
?@ADEBBCBCCBA=999999919AA>B?D
@HQ5WX:00128:00074
TACTGAGCTACACACACAGAAAGATTGGT
+
B@@>BBBBBBA?BBB@;;494-9>><@AD
@HQ5WX:00129:00064
ACGCTCGACATGCCCAGGTACAGGAG
+
BBCBBBBCEBBEFFB@A>?A>=A?CC
@HQ5WX:00130:00058
TAGTATCAGCCTCCCCATGACGAAGGTATTCC
+
9/111/66//,4===4>>@;;<<@C@<<<@C@
@HQ5WX:00131:00083
TCTCTATGCGCTCCACATGTCTAAGGT
+
BBCC@@ADBBCBB@BBBCBAA;<9<AB
@HQ5WX:00133:00067
ACGCTCGACATGCCCGTACAGGAG
+
49?A;99??99---*,,,288799
@HQ5WX:00136:00066
TACTGAGCTACACACACAGAAAGATTGGT
+
AAABBBEBBBBBDBA=::444-9A>?BCD
@HQ5WX:00136:00070
TACTGAGCTACACACACAGAAAGATTGGT
+
@??BBBBBBBBBBD@=::444-9>>=ABC
@HQ5WX:00137:00077
ATCAGACACGGACACAGCAGAACACAC
+
@?BABBABBA?BB@@@@@CBC@DDBBB
@HQ5WX:00138:00090
TACTGAGCTACACACACAGAAAGATTGGT
+
AA@BBBBBBBCBBB=9>@99919@@>BDC
@HQ5WX:00139:00083
TACTGAGCTACACACACAGAAAGATTGGT
+
99<CAAACBBBBB9;9@@99919>>5959
@HQ5WX:00140:00065
TGATACGTCTCCTTCCTTAGTTACTTCA
+
BBB99<BA@@C?B?B?B<944599@=BC
@HQ5WX:00143:00087
TACTGAGCTACACACACAGAAAGATTGGT
+
B?@@BCCCC@ABBBCECCAAA<@BB?C?B
@HQ5WX:00145:00082
TACTGAGCTACACACACAGAAAGATTGGT
+
99<CBBCBBBCCC?=9??44909>?<@@C
@HQ5WX:00105:00123
TACTGAGCTACACACACAGAAAGATTGGT
+
::<BBCCCCCCCB@=9=4999099958@C
@HQ5WX:00107:00110
TAGTATCAGCCTCGCCATGACGAAGGTATTCC
+
BAE@@ACBEBA>>;;8;@@?>9459?999;@;
@HQ5WX:00110:00127
ATCAGACACGGACACAGCAGAACACAC
+
A?DB??@BBC?BA=@49;@@@@EIDCB
@HQ5WX:00111:00119
TCTCTATGCGCTCCACATGTCTAAGGTA
+
BBBB>?CCCBCAB@BCBA===;95<@AA
@HQ5WX:00113:00125
TACTGAGCTACACACACAGAAAG
+
BBB<9;ABB=>>>1--*((((((
@HQ5WX:00115:00118
ACGAGTGCGTTCCCCATGTCGTAGGTACTC
+
@@BBBBBB??>BHC9D:::@BBA@?@<=?C
@HQ5WX:00116:00124
TACTGAGCTACACACACAGAAAGATTGGT
+
@9<<@@ABCBBBB@<==---=+-+*),*,
@HQ5WX:00117:00106
ACGCTCGACATGCCCAGGTACAGGAAGA
+
BBBBBA???BBCFFBEC>@><11-1-1>
@HQ5WX:00117:00114
AGCACTGTAGCTGTCACTAGTTACTTGT
+
@CCBBCCCBBBCCCCBBCC=9299959>
@HQ5WX:00117:00147
TCTCTATGCGCTCCACATGTCTAAGGT
+
BBBC?@ACBBBCCBCC@99999969@C
@HQ5WX:00119:00109
TACTGAGCTACACACACAGAAAGATTGGT
+
B:;9>>=>?>999>>@9949954448888
@HQ5WX:00121:00105
TACTGAGCTACACACACAGAAAGATTGGT
+
B@ABBBCA@BCCCB@9AA99919>>;@AC
@HQ5WX:00123:00109
TACTGAGCTACACACACAGAAAGATTGGT
+
>??BBDCCACCBCA=9?@99919@@<B?B
@HQ5WX:00128:00115
TAGTATCAGCCTCGCCATGACGAAAAGTATTCC
+
BBB99<CDEC@==;959>9984444,4444242
@HQ5WX:00128:00123
TCTCTATGCGCTCCACATGTCTAAGGT
+
CCCCBBBC@BBBB@BCCCC;;<A=AB=
@HQ5WX:00128:00128
TACTGAGCTACACACACAGAAAGATTGG
+
B?@@CCCBBBBBBBB@;;444-9>>;>?
@HQ5WX:00133:00129
TACTGAGCTACACACACACGAAAGAATA
+
89444444398>99999444996442//
@HQ5WX:00135:00122
TACTGAGCTACACACACAGAAAAGATTGGT
+
???BCCBA?BBB?===>99944,4998>@B
@HQ5WX:00143:00102
TACTGAGCTACACACACAGAAAAGATTGGT
+
CCBBBBCCBBCCCB=9@@9999,4998=BB
@HQ5WX:00144:00149
ACGAGTGCGTTCCCCATGTCGTAGGTACTC
+
@@>BBBBBCB?A@=6=:;;BCB>@=9999>
@HQ5WX:00145:00120
TACTGAGCTACACACACAGAAAGATTGGT
+
BBBBBBBB>@BBBB?=>A99909@ABCAC
@HQ5WX:00146:00133
TACTGAGCTACACACACAATGAAAAGATTGGT
+
BBBBBBC;;;CA@-****)*****)**87=@B
@HQ5WX:00147:00127
TACTGAGCTACACACACAGAAAAGATTGGT
+
???BBAA@>?BBBD=9=99999,4442499
@HQ5WX:00102:00167
TCTCTATGCGCTCCACATGTCTAAGGT
+
?@BC;<ADHFDCC@BB49944449:?=
@HQ5WX:00104:00171
TACTGAGCTACACACACAGAAAGATTGGT
+
BBBBBBBCBBCBBBB@?===9<A@@=ABC
@HQ5WX:00104:00175
TACTGAGCTACACACACAGAAAGATTGGT
+
@@@CBBCCBBAA>=4999>>>:>@@=AAC
@HQ5WX:00104:00199
AGCACTGTAGCTGTCACTATACTTGT
+
BBBBBBBCCBBBB;;2,,,,,/959<
@HQ5WX:00107:00161
AGCACTGTAGCTGTCACTAGTTACTTGT
+
BBABB?8:7******,769?A@A@@:=D
@HQ5WX:00112:00187
TACTGAGCTACACACACAGAAAGATTGGT
+
==?@@AACBC@@A:1///66858=>@C>B
@HQ5WX:00114:00187
ATCAGACACGGACACAGCAGAACACAC
+
BBB?AAABBB@BBBD@@@DCEACCBBC
@HQ5WX:00114:00197
TCTCTATGCGCTCCACATGTCTAAGGT
+
CCBB::=DCCCCB@CC@9;<@AA>CDC
@HQ5WX:00115:00160
TACTGAGCTACACACACAGAAAGATTGGT
+
BAAABBBBBBBBBB>9=@99909??<@CC
@HQ5WX:00118:00195
TACTGAGCTACACACACAGAAAGATTGGT
+
BBBCCCCCBBBBBB994;4490<AA>BAC
@HQ5WX:00121:00174
TGATACGTCTCCTTCCTTAGTTACTTCA
+
BCB::;@>;11,1,/7878;?@?ABABB
@HQ5WX:00124:00158
AGCACTGTAGCTGTCACTAGTTACTTGT
+
BBCCDBBBACBBBBBB?BDEDBCBB?DB
@HQ5WX:00125:00164
TACTGAGCTACACACACAGAAAGATTGGT
+
@@@BBBBB?BBCBC949@99919@@@FBC
@HQ5WX:00127:00172
ATCAGACACGGACACAGCAGAACACAC
+
B>>@B@9=:;69>?>>A<<9B>C@CCA
@HQ5WX:00127:00174
TCTCTATGCGCTCCACATGTCTAAGGT
+
99AABDDECBB;;:<@B;8944:2424
@HQ5WX:00127:00191
CGTGTCTTTAGGCACAGGATTTATGTAG
+
BB<;<CEC<=@CEC@>>;99919984=>
@HQ5WX:00130:00150
TACTGAGCTACACACACAGAAAGATTGGT
+
A?@@CCCB?@==:;11/////+/999=@B
@HQ5WX:00130:00199
TACTGAGCTACACACACAGAAAGATTGGT
+
@>@@AAA@?>@=4444:9449-44@>A>B
@HQ5WX:00138:00184
TACTGAGCTACACACACAGAAAGATTGGT
+
B?==AABB>BABBD949@99909@@<B@C
@HQ5WX:00139:00161
TACTGAGCTACACACACAGAAAAGATTGGT
+
B???CBCBAB?==:99994444,4999=@B
@HQ5WX:00140:00174
TGATACGTCTCCTTCCTTAGTTACTTCA
+
BBBBBBBBBBB>B@C@C@B=?7;<@>AC
@HQ5WX:00143:00157
TGATACGTCTCCTTCCCTTAGTTACTTCA
+
BBBB???BBBB<=69919>>>>299=;=A
@HQ5WX:00146:00199
TACTGAGCTACACACAACAGAAAGATTGGT
+
B@AABBBCDB@=;<11,16///+/999>>>
@HQ5WX:00100:00224
ATCAGACACGGACACGCAGAACACAC
+
BBDAA@ACCC;8=;1/////,/@==?
@HQ5WX:00100:00244
ACGCTCGACATGCCAAAAAAAA
+
@@BBBBA=96:11,11111///
@HQ5WX:00102:00201
TACTGAGCTACACACTCAGAAAGATTGGT
+
A@@ABBBBBB;;;8///8///+/4469@B
@HQ5WX:00105:00237
TACTGAGCTACACACTAGAAAGATTGGT
+
BAABBBEBBB;;;/1/////+/9:<?@C
@HQ5WX:00106:00240
TGATACGTCTCCTTCCTTAGTACTTC
+
BBBAABBBBAB?A@C98:61///879
@HQ5WX:00107:00207
TACTGAGCTACACACTCAGAAAAGATTGGT
+
AAABBBBB?@9::8///8////*/99;>DJ
@HQ5WX:00107:00247
AGCACTGTAGCTGTCACAAAAAAAA
+
@CCCCCEGABBB@999444444444
@HQ5WX:00108:00202
TACTGAGCTACACACTCAGAAAGATTGGT
+
@@ABBBCDCB:@><1//6///+/9:<?DD
@HQ5WX:00111:00217
TACTGAGCTACACACTCAGAAAGATTGGT
+
BBBB@BBBBB;;;8///6///+/999=@B
@HQ5WX:00111:00237
TCTCTATGCGCTCCACATGTCTAAGGT
+
AABBAAACBBBAA:;;////78:@DBA
@HQ5WX:00111:00240
TACTGAGCTACACACTAGAAAGATTGGT
+
::<CECCC>A>8;,-,,,,,*/9;99>A
@HQ5WX:00112:00247
AGCACTGTAGCTGTCACGAGTTACTTGT
+
ABCCBBBBBBBB;;;6///7778.75;A
@HQ5WX:00112:00249
TACTGAGCTACACACTAGAAAGATTGGT
+
???BBBBB?A:88,-,,,,,*/9;:>@D
@HQ5WX:00115:00210
ATCAGACACGGACACGCAGAACACAC
+
BBBB@AABBB=??BBBCBBEDDDBAA
@HQ5WX:00119:00244
TACTGAGCTACACACTCAGAAAGATTGGT
+
@@@ABBCBBB:::6///8///+/4429CC
@HQ5WX:00120:00219
TACTGAGCTACACACTCAGAAAGATTGGT
+
AA@BBBCB@A==98///6///+/999=?B
@HQ5WX:00121:00205
ACGAGTGCGTTCCCCATGTCGTAGGTACTC
+
BBB>BBBBBB?BDC6AA?:;<A@B@<<=AC
@HQ5WX:00122:00204
TACTGAGCTACACACATCCAGAAAGATTGGT
+
A@ACCBCBBC@>>?999424444-4442424
@HQ5WX:00123:00210
ATCAGACACGGACAAGCAGAACACAC
+
ABD@AAABCB=@AD?BBCBC?BFFDD
@HQ5WX:00124:00230
TACTGAGCTACACACTCAGAAAGATTGGT
+
ABACCDCB@AA>>@9999994-4=98==>
@HQ5WX:00124:00238
TACTGAGCTACACACTCAGAAAGATTGGT
+
AAABBBBB?A9;;7///6///+/::9?@C
@HQ5WX:00126:00216
TACTGAGCTACACACATCCAGAAAGATTGGT
+
@@AA@@BB:;;>>;<111,////+//42424
@HQ5WX:00127:00218
TGATACGTCTCCTTCCTTAGTTACTTCA
+
BAA==?BBBBB>B@D>876//,1:;:>C
@HQ5WX:00127:00227
TAGTATCAGCCTCGCCATGACGAAGGTATTCC
+
?AB::<EDDCBB?@@=811;<11,/7//1;C=
@HQ5WX:00129:00205
TAGTATCAGCCTCGCCATTGACGAAAGGTATTCC
+
@?B;9=DCEBA99;9516,//////+/7//4?A8
@HQ5WX:00131:00214
TACTGAGCTATACACACAGAAAAGATTGGT
+
B???BBCBAA?=8;44444444,4998>@B
@HQ5WX:00134:00224
TACTGAGCTACACACACAGAAAGATTGGT
+
B===AABB?ABBBC4499999149988@B
@HQ5WX:00134:00241
TACTGAGCTACACACACAGAAAGATTGGT
+
A?AABABA@ABBCB@>??99914442424
@HQ5WX:00134:00248
TACTGAGCTACACACACAGAA
+
>@@CCCCCBB;;8/1//6600
@HQ5WX:00136:00227
CGTGTCTCTAGGCACATGGATTTTGTGTAG
+
BB??BECC@AA@A;4498244992999=@A
@HQ5WX:00137:00234
TACTGAGCTACACACACAGAAAGATTGG
+
AA@BBBBBBBBBBB9499444-4::9=@
@HQ5WX:00139:00222
TACTGAGCTACACACAATCCGAAGA
+
@>@@@AABBB@@@::;,11,,,2,,
@HQ5WX:00141:00217
TGATACGTCTCCTTCCTTAGATTTTCGAACTTCA
+
CBB@@@B@=8959<>;>9;<,,,,*,,,*,,*,/
@HQ5WX:00141:00243
TACTGAGCTACACACATTCCAAGAGAG
+
<:<AACBBDC;91=+**)*)*)***89
@HQ5WX:00148:00205
ATCAGACACGGACACAATCGACAGAACACAC
+
BBBB???BBB89;;11-1//////656:BA?
@HQ5WX:00149:00210
TACTGAGCTACACACAATCAGAAAAGATTGGT
+
BBBBBBCBAB?=98//,11/////*/698>BD
@HQ5WX:00103:00296
TACTGAGCTACACACCCCCCCC
+
A??BBDBB@4444444999999
@HQ5WX:00105:00252
ATCAGACACGGACACAAAAAAAA
+
BBB<==?BA8561/111111111
@HQ5WX:00105:00291
TGATACGTCTCCTTCCTTAGCCCCCCCCCCCCCCGTTACTTCA
+
BBB??ABDC@?>@@C@E@:;;;;;>>>>>?>>>"//,//424?
@HQ5WX:00106:00283
TACTGAGCTACACACCCCCCCC
+
AAABBCCB@8889999999999
@HQ5WX:00108:00258
CGTGTCTCTAGGCAGAAAAAAAA
+
BBBBBBCC;49D11/////////
@HQ5WX:00113:00258
ATATCGCGAGGGTATGGAAGAAAAAAAA
+
BAAABCBCCCB>B?A;242999999994
@HQ5WX:00119:00256
ACGCTCGACATGCCCGGTACAGGAG
+
BBABBBB@9;;49919>@@ACC@EC
@HQ5WX:00120:00295
TACTGAGCTACACACCCCCCCCCCCCCC
+
>>@BBBCBB=888///////////1111
@HQ5WX:00121:00250
TACTGAGCTACACACTTCCCAGAAAAGATTGGT
+
::<CBBBC79;;999@599-44:::2=9989@C
@HQ5WX:00121:00267
TACTGAGCTACACACTCAGAAAGATTGGT
+
BA??BBCBBB:87,-,,,,,,*/4424>@
@HQ5WX:00123:00256
TACTGAGCTACACACTCCAGAAAGATTGGT
+
@???BBCBAB?:8999924444-44469@C
@HQ5WX:00127:00262
TACTGAGCTACACACTTTCCCGAAGAAAAGATTGGT
+
AAABBBBB@==88---,*,2*,,*,,,,*,29<A@B
@HQ5WX:00129:00268
AGCACTGTAGCTGTCACTTAGTTACTTGT
+
@@DDCBBB?BBDBDB:<;==:4698==@C
@HQ5WX:00133:00263
TACTGAGCTACACACTTTTCCCAAGAAAAGATTGGT
+
@??BAABC7988999944,4;-4249;;,444249=
@HQ5WX:00134:00255
TAGTATCAGCCTCGCCATTTTCGACGAAAGGTATTCC
+
BBB::<DAAAA=?>>511;;11-,,,,,*,*,,/,/,
@HQ5WX:00136:00255
TACTGAGCTACACACTTCCAGAAAAGATTGGT
+
???ABBCBABBB@;=>:<-1////*//424<B
@HQ5WX:00136:00261
TACTGAGCTACACACTTTCCAAGAAAAGATTGGT
+
??@BBBCB??=8=0---*,*,*,02208/969?@
@HQ5WX:00137:00253
TAGTATCAGCCTCGCCATTTTCGGA
+
BBB::?HABAB@==>5----*,*)*
@HQ5WX:00138:00282
TACTGAGCTACACACTCCAGAAAGATTGGT
+
B>>>@BBBBB=98499924444-4442488
@HQ5WX:00138:00287
TACTGAGCTACACATCCAGAAAAGATTGGT
+
CBABBCCBAB@@>===499999,9?@@CAC
@HQ5WX:00138:00292
TACTGAGCTACACATCCAGAAAGATTGGT
+
B???BBCBBBBB==>>49994-4999ABD
@HQ5WX:00139:00283
TACTGAGCTACACATTTTTTTTTTTTTT
+
;9=BBCB@?8889111111111111111
@HQ5WX:00139:00292
TACTGAGCTACACATCCAGAAAGATTGGT
+
B???BBCBA@998/11,1///+/::9A@C
@HQ5WX:00140:00259
TACTGAGCTACACACATTTCCAGAAAAGATTGGT
+
???ABBBBAB=9/,----*,*,,,,,*,/424<=
@HQ5WX:00141:00260
TAGTATCAGCCTCGCCATTTTCGA
+
CAB::>HAAAB==995----*,**
@HQ5WX:00141:00298
TACTGAGCTACACATCCAGAAAGATTGGT
+
A@@ABBDBAC?>89==4999904;;=C@B
@HQ5WX:00145:00296
TACTGAGCTACACATCCAGAAAAGATTGGT
+
BA??BBBBBBBAA@>>499999,4::9A@C
@HQ5WX:00147:00254
TAGTATCAGCCTCGCCATTTC
+
BAC99=CAB@<==995***)*
@HQ5WX:00147:00280
TACTGAGCTACACACTTCCAAGAAAAGATTGGT
+
B???BBCBABAA>8;656,/,////*//424<=
@HQ5WX:00148:00257
TACTGAGCTACACACATTCCAGAAAAGATTGG
+
AA?ABBBBBBBA?;>=<=<-1////*/799A@
@HQ5WX:00148:00265
ACGCTCGACATGCCCATTTCGGGTACAGGAG
+
BBBBBB?@>@;49919991994-44499>DA
@HQ5WX:00101:00334
TAGTATCAGCCTCGCCAGGGGGG
+
=48444499871///,///////
@HQ5WX:00102:00311
TCTCTATGCGCTCCACACCCCCCCC
+
BBBBAAACB;;;87/////11111/
@HQ5WX:00102:00337
ATATCGCGAGGGTATGGAAGGGGGGGG
+
BB@ABBEBBBC>B?::29599994444
@HQ5WX:00106:00340
TACTGAGCTACCACAGGGGGGGG
+
A@ACBBCBB@@<;111///////
@HQ5WX:00108:00335
ACGCTCGACATGAGGGGGGGG
+
BABB@994988//////////
@HQ5WX:00109:00342
TGATACGTCTCCTTCCTTAGGGGGGGG
+
BBB???BBBBB?BAA:;2899999999
@HQ5WX:00111:00325
TCTCTATGCGCTCC
+
1///6//4944442
@HQ5WX:00111:00335
AGCACTGTAGCTGTCAGGGGGGGG
+
?@CHCBAAAAC;;;9444499994
@HQ5WX:00112:00343
ACGAGTGCGTTCCCCATGAGGG
+
BBB?BBBBBB@BD;2861////
@HQ5WX:00113:00344
TACTGAGCTACACAGGGGGGGG
+
AAAABBCB?:888899999999
@HQ5WX:00116:00305
TACTGAGCTACACACCCCCCCC
+
@@@BCBBA744/1111111111
@HQ5WX:00121:00347
TACTGAGCTACACAGGGG
+
9<BCA@AA8948444444
@HQ5WX:00122:00302
TAGTATCAGCCTCGCCACCCCCC
+
AAB99=CCDC@B@>C5-******
@HQ5WX:00122:00322
TACTGAGCTACACACCCCCCCCCCGACAGAAGATTGG
+
BBBBBBCBCBA?911;;;;;;;;",,00,,*///,42
@HQ5WX:00126:00303
TACTGAGCTACACACCCCCCCC
+
BBABBBA@748/111///////
@HQ5WX:00128:00314
TACTGAGCTACACACCCCCCCCCCCCCTCACAGA
+
???BBBCB>===9/-88899998888",,,,,,,
@HQ5WX:00128:00325
TACTGAGCTACACACCCCCCCC
+
B???BDCB?4444499999999
@HQ5WX:00129:00318
TACTGAGCTACACACCCCCCCCCCCCCCCCCCCCCTCACAGAAA
+
B?==BCDCB999911>>>@>>>>>>>>>>>>>??"/////////
@HQ5WX:00131:00300
TACTGAGCTAGACAACAAAA
+
@AABBBCC9;62--*,,,,,
@HQ5WX:00132:00349
TACTGAGCTACACATCCCCC
+
<9<C;<9B;9998-**0000
@HQ5WX:00133:00320
TACTGAGCTACACACCCCCCCCCCCCCCCCTCCACAGAAAAGATTG
+
@AABBDCB<==8811>>>>>>>>??>>@@"//,////444,44424
@HQ5WX:00134:00304
TACTGAGCTACACAACAAAAAAAAAAAAAAAAAAAAACGCAGAAAGATTG
+
@@@BBBBB9;80,*)**0000888888888888000"***,///+44424
@HQ5WX:00136:00308
TACTGAGCTACACAACAAAAA
+
A@BBCBCC?;=7--*,,,,,,
@HQ5WX:00137:00311
TACTGAGCTACACAACAAAA
+
B???BBCB9;80,,*,,,,,
@HQ5WX:00139:00302
TACTGAGCTACACATCCCGAGAAAAGATTGGT
+
B??BBCCB>=861----+,,,///*/6989@B
@HQ5WX:00140:00329
TACTGAGCTACACACCCCCCCCC
+
A@@?BDCDA:994/---------
@HQ5WX:00141:00345
TACTGAGCTACACACCCCCCC
+
@@?BBBBA748891-------
@HQ5WX:00144:00336
TAGTATCAGCCTCGCCACCCCCC
+
BBC@@ACAAAC@?=?<-------
@HQ5WX:00146:00325
TACTGAGCTACACATCCCGAGAAAAGATTGGT
+
ABABBCCB@=9981111,11////*/6:9?@E
@HQ5WX:00100:00389
ACGAGTGCGTTCCCACTAAAAAAA
+
BBBBBB@B??-11-//////////
@HQ5WX:00105:00399
TACTGAGCTACACAAAAAAAA
+
AA?BBDCB344;444444448
@HQ5WX:00106:00354
ATATCGCGAGGGTATGGGAGGGGGGG
+
BAABBCCBB>>:::111,////////
@HQ5WX:00106:00397
TACTGAGCTACACAAAAAAAA
+
A@@ACDBC788;444444448
@HQ5WX:00115:00396
TACTGAGCTACACAAAAAAAA
+
;;9A;;9B9444444444444
@HQ5WX:00122:00387
CGTGTCTCTAGGCAAAAAAAAA
+
AABABCDD?9?=9--,,,,,,,
@HQ5WX:00125:00350
CGTGTCTCTAGGCAGGGGGGGGG
+
A@BBEE>;441,1**08880000
@HQ5WX:00131:00358
TACTGAGCTACACAGGGGGGGGG
+
BBBBBBBB<;97/----------
@HQ5WX:00131:00397
TACTGAGCTACACAAAAAAAA
+
??@BBBCB799:844444444
@HQ5WX:00135:00365
TACTGAGCTACACAGGGGGG
+
B???BBCB9:97/,,,,,,,
@HQ5WX:00145:00356
TACTGAGCTACACACCCCCCCC
+
AA??BCBA744/1/////////
@HQ5WX:00147:00372
TACTGAGCTACACAGGGGGGGG
+
B@@ABBCB79971/////////
@HQ5WX:00104:00440
TCTCTATGCGCTCCACTCTGTAAGGTACTG
+
CCBBBBBEBBBB;;8:7--,,,0656DC?@
@HQ5WX:00114:00407
AGCACTGTAGCTGTCAAAAAAAA
+
@@CBCBCCBB>@@@998889999
@HQ5WX:00115:00403
TCTCTATGCGCTCCACAAAAAAAA
+
AABBAAADBBC;;24999999994
@HQ5WX:00119:00406
ATCAGACACGGACAAAAAAAA
+
BBB?==:;88,/111111111
@HQ5WX:00124:00405
TACTGAGCTACACAAAAAAAAAAAAATACACAGAAA
+
@@@BBBBBBB?;4/////1111111"//88::4444
@HQ5WX:00125:00427
TACTGAGCTACACTGGGGGGGG
+
BBAABDCB46//1/////////
@HQ5WX:00128:00401
TACTGAGCTACACAAAAAAAA
+
BBBBBBCB344=999999999
@HQ5WX:00132:00400
TACTGAGCTACACAAAAAAAA
+
CBBBBBCB<>>>944444444
@HQ5WX:00141:00413
TACGTCTCCTTCCTTAGTTAA
+
AAABBBBE@;A?;8,///,11
@HQ5WX:00141:00421
TACTGAGCTACACAAAAAAAA
+
@?ABCCCD>>@@999999999
@HQ5WX:00143:00440
TACTGAGCTACACTGGGGGGGG
+
AAABBDBB6867//////////
@HQ5WX:00145:00417
TACTGAGCTACACAAAAAAAA
+
@@?BBCEB9::;899998999
@HQ5WX:00147:00428
CGTGTCTCTAGGCAAA
+
4444444////,////
@HQ5WX:00149:00439
TACTGAGCTACACTGGGGGGGGTACACAGAAA
+
B???BBBB6888/,,,,,,,,$,/88;;4444
@HQ5WX:00105:00486
TACTGAGCTACACTGGGTACACAGAA
+
??@DBBCB;;;81,,,*,//8::=??
@HQ5WX:00124:00495
TACTGAGCTACACATAACAACAGAAA
+
99=B@@@??@>981//,//,444999
@HQ5WX:00128:00496
TCTCTATGCGCTCCACATAATCCT
+
BBBC;:=FCCC>9<11,,,*,,*,
@HQ5WX:00139:00499
TACTGAGCTACACAGTAAC
+
<:<CECED??@--***(((
@HQ5WX:00148:00450
TACTGAGCTACACTCTGGGGGG
+
BABAAAAA0/111/////////
@HQ5WX:00101:00541
TCTCTATGCGCTCCAC
+
CCBB@@AFCC=;85/1
@HQ5WX:00106:00506
ATCAGACACGGAACCGTGTACAGCAGAAC
+
?>BBBA;8*)))(((((((,077:CCB@B
@HQ5WX:00109:00519
TACTGAGCTACAACCGCT
+
99<CBAB@----*,*,,,
@HQ5WX:00109:00532
TCTCTATGCGCTCCAC
+
@@99994:98,,-*,,
@HQ5WX:00118:00532
TACTGAGCTACACGCCCCC
+
@@@BBBBB222,,,,,,,,
@HQ5WX:00124:00532
TACTGAACTACACACACTCCCCC
+
ABBB??=ACCB;727--,,,,,,
@HQ5WX:00131:00533
CGTGTCTCTAGGCTCCCCCC
+
@BBBBBBA777+-,,,,,,,
@HQ5WX:00139:00524
TACTGAGCTACGACC
+
B:98>844,,,,,,*
@HQ5WX:00140:00510
TACTGAGCTAACA
+
@@AB@:@1))(((
@HQ5WX:00140:00525
TACTGAGCTACACGCCCCCCC
+
B@@?BBC>./111////////
@HQ5WX:00148:00516
TATAGCACTACGAACCGCC
+
1/6994/,,,0,,*,*,,2
@HQ5WX:00115:00559
ATCAGACACGGATTT
+
CBB79401//,//77
@HQ5WX:00127:00552
TACTGAGCCAGCTT
+
449999,*)****0
@HQ5WX:00135:00569
TACTGAGCTACATT
+
9999994-,,,,,,
@HQ5WX:00140:00566
ATCAGACACGCTTTTTTTT
+
BBBC?98111/////////
@HQ5WX:00142:00572
TACTGAGTTACACATGGGGG
+
@@@CBBB>7277-,,,,,,,
@HQ5WX:00143:00569
TACTGACGCTAT
+
4///////,../
@HQ5WX:00143:00573
ATATCGCGATGGGGG
+
B>>8:>7-,,,,,,,
@HQ5WX:00134:00632
TACTGAGCGGGGG
+
B;886,-,,,,,,
@HQ5WX:00135:00637
TACTGAGCGGGGG
+
B;886,-,,,,,,
@HQ5WX:00139:00648
TACTGAGCCCCCCCC
+
941<<1/////////
@HQ5WX:00127:00670
ATAGCCCCCCCC
+
433444444444
@HQ5WX:00129:00651
ACTGAGGGGGGGG
+
?=>=988999944
@HQ5WX:00135:00681
ACTGACTAAAAAAAA
+
:?=881/////////
@HQ5WX:00137:00650
TACTGAGCCCCCCCCCCCCCCCAAAAAAAA
+
A>:6;11/8888:::::8888"////////
@HQ5WX:00138:00664
TACTGAGGTAAAAAAAA
+
C@=20,,*,,2222888
@HQ5WX:00142:00653
ATCAGCCCCCCCC
+
??78933333333
@HQ5WX:00136:00727
ACTGAGGTGGGG
+
@911//,//888
@HQ5WX:00136:00746
AGTAGTTTTTTTT
+
8;44444444444
@HQ5WX:00135:00750
TGAAAGCCAATTCGGAA
+
////+/678:;119@A6
@HQ5WX:00147:00798
GTTCTGAAAAAAAA
+
78788494444444
@HQ5WX:00153:00027
TCTCTATGCGCTCCACATGTCTAAGGTACTGATTGGGGGGGG
+
>>11/////==@C@CCA@=@;<<>A@A?>@>94244444444
@HQ5WX:00154:00005
TACTGAGCTACACACACAGAAAGATTGGTG
+
BCC:=<CCCCCCBBCB@@:996;AA?BBC<
@HQ5WX:00155:00007
TGATACGTCTCCTTCCTTAGTTACTTCA
+
AAA;;989>?B>B?B@C@BBB@BBCACC
@HQ5WX:00156:00031
ACGCTCGACATGCCCAG
+
??@CCCCCECCA??>:9
@HQ5WX:00157:00009
ACGAGTGCGTTCCCCATGTCGTAGGTAC
+
BBAACCBBB@6994-49?=>CB>@>9;<
@HQ5WX:00157:00028
TACTGAGCTACACACACAGAA
+
?11/////7;;BBBBBA<==D
@HQ5WX:00160:00004
TGATAGTCTCCTTCCTTAACTTCAGTGCATCACC
+
@@@=///..42424242394469@@@>?@DCCA:
@HQ5WX:00164:00004
TACTAGCTACACACACAGAAAGATTGGTGCTGCTCCCCC
+
A9<<<9<BCCCCABCDD;996;A=;<;=--*0***0000
@HQ5WX:00164:00027
TACTGAGCTACACACACAGAAAGATTGGT
+
>=B@<=;BBBCCCBBBDCAAC?CBC>?=@
@HQ5WX:00165:00044
TCTCTATGCGCTCCACATGTCTAAGGTACTGA
+
BBB@;<=BDDDCC@HC@?>?@BA?CABCBBB?
@HQ5WX:00165:00047
TGATAACGTCTCCTTCCTTAGTTACTTCAGTGCATTGGGGAAAA
+
?<:1/,////499=@CBDBBBB?BAA=@CB>>>9949>>-9888
@HQ5WX:00167:00006
TATAGCTACACACACAGAAAGATTGGTGCTGCATCCCCCCCC
+
991-,,,8///=99?499914;;9A@C?;7843444444444
@HQ5WX:00167:00028
TACTGAGCTACACACACAGAAAGATTGGT
+
>999999=>=BCCBBAE?===:==?585;
@HQ5WX:00168:00009
TACTAGCTACACACACAGAAAGATTGGTGCTGCTCCC
+
=99;999?DCCDBDB@B9;;8<C>;;;;---2,-,,,
@HQ5WX:00168:00049
TACTGAGCTACACACACAGAAAGATTGGTGCTGCT
+
>@>844443;;4449;<<AACAB>?51,/,,,,,,
@HQ5WX:00170:00021
TCTCTATGCGCTCCACATGTCTAAGGTACTGATCCCCCCC
+
BBAA<<=ICCCBB?BCAA?;;<B@B@AA?>>999999999
@HQ5WX:00170:00042
TACTGAGCTACACACACAGA
+
BBB??@DCCCCCCBBBCCCB
@HQ5WX:00171:00017
AGCACTGTAGTTGTCACTAGTTACTTGTGTGCA
+
BBBBDDCCBBD@AAABAABCA@BBB>BCCB86/
@HQ5WX:00174:00023
TCTCTATGCGCTCCACATGTCTAAGGTACTGA
+
BB@?<<>DCFHCB@CCAA???AA?B@AAABB>
@HQ5WX:00174:00048
ATATCGCGAGGGTATGGAAGACTCTATAGAGGATGG
+
B9;<;;?ABBA>ABCC@A>ADCCC@@@AA@@><>>>
@HQ5WX:00175:00004
TAGTATAGCCTCGCCATGACGA
+
<-,,,,2665@A@B?BA?8=94
@HQ5WX:00177:00015
ACGCTCGACATGCCCAGGTACAGGAG
+
B99;:CBBCBBEHE>BB?BAABB@CA
@HQ5WX:00179:00019
TACTGAGCTACACACACAG
+
B@A@CCCCBBBBBBBCDE@
@HQ5WX:00180:00004
ATGTACGAGGGTATGGAAGACTCTAT
+
6,,,,,./44-4999<A?BAB>=<<;
@HQ5WX:00183:00016
TATAGCTACACACACAG
+
A@;1///444444444;
@HQ5WX:00183:00034
TACTGAGCTACACACACAG
+
@@A@?AABBBCCCAAADBB
@HQ5WX:00186:00035
TACTGAGCTACACACACAG
+
CBBBBBCBBCCBB?ABFDC
@HQ5WX:00188:00021
TACTGAGCTACACACACAG
+
B:<<AAECCBBBBBBCBD:
@HQ5WX:00188:00031
TACTGAGCTACACACACAG
+
BBBBBBCCCCCCBBECCEA
@HQ5WX:00192:00033
TACTGAGCTACACACACAG
+
BBBAAACBBBBBBBBCDEA
@HQ5WX:00192:00040
TACTGAGCTACACACACAG
+
BBB@@AACCCCCBBBBABB
@HQ5WX:00194:00041
TACTGAGCTACACACACAG
+
BBB@@ABCCCCCBBAACBC
@HQ5WX:00195:00004
TATAGCTACACACACAG
+
@1-,,,/;;ADBBCCCA
@HQ5WX:00195:00037
TCTTTATGCGCTCCACA
+
B9996;==@EBAB@CBA
@HQ5WX:00195:00045
TCTCTATGCGCTCCACA
+
@@;<<<:;;BBBB?BCC
@HQ5WX:00199:00040
CGTGTCTCTAGGCACAGGATTTTGTGTAGAGGCATTTTTTTT
+
BB??;;<BAAABCCA99<9444/9BA@@D99;?877777777
@HQ5WX:00150:00052
TACTGAGCTACACACACAGAAAGATTGGT
+
B???BBBB@@@BBBBCDD:9969==>BDC
@HQ5WX:00159:00073
TACTGAGCTACACACACAGAAAGATTGGT
+
@@@BBBBBBBBBBCBC:>=CC?AA@AH@B
@HQ5WX:00162:00051
TCTCTATGCGCTCCACATTGTCTAAGGTA
+
@@CBCBCDCBBBCACC@@=@<<<A?>;@;
@HQ5WX:00162:00056
TACTGAGCTACACACACAGAAAGATTGGT
+
BBBBB@BA?A?@@@BCDD:;969==;@CF
@HQ5WX:00163:00092
TGATACGTCTCCTTCCTTAGTTACTTCAG
+
BBC::<CBAAB@C@B@C@A>87@;<9<DB
@HQ5WX:00164:00051
TACTGAGCTACACACACGAAGA
+
????CBEBBBBBB:::,**+,=
@HQ5WX:00168:00096
TACTGAGCTACACACACAGAAAGATTGGT
+
BBBBBBBBB?BBBBC@;:444-9@@<CCC
@HQ5WX:00168:00097
ATCAGACACGGACACAGCAGAACACAC
+
CBBBAAABBB@CCABBBBCCCBECCCB
@HQ5WX:00170:00099
TGATACGTCTCCTTCCTTTTACTTCAGTGC
+
BBB9:=DA@AC@@<@51//+../,/8///9
@HQ5WX:00171:00098
TACTGAGCTACACACACAGAAAAGATTGGTGC
+
BBBDBABBBBCCCDB;B94999/9:::B@B;9
@HQ5WX:00172:00081
TACTGAGTTACACACACAGAAAGATTGGTGC
+
AAABBBCC@BABABCDDCBBD>??B@CABCC
@HQ5WX:00178:00083
TACTGAGCTACACACACAGAAAGATTGGT
+
@??BBBEBBBBBBBBEAB:99-9>>>B@C
@HQ5WX:00179:00060
TACTGAGCTACACACACAGAAAGATTGGT
+
BBBBBBBBBBBBBCBA;499919995824
@HQ5WX:00179:00084
ACGCTCGACATGCCCAGGTACAGGAG
+
AABBBBBCCBGECC?:;9;CCCD@CC
@HQ5WX:00180:00062
TACTGAGCTACACACACAGAAAGATTGGT
+
?AABBCCBBBBBBBBCCCAAA==>>=AAC
@HQ5WX:00185:00051
TACTGAGCTACACACACAGAAAGATTGGT
+
B@AABBCDBABBABBCFA@?=:99>;@=@
@HQ5WX:00186:00060
TACTGAGCTACACACACAGAAAGATTGGTG
+
B??ABBBBBBBBBBBBCCCBB>@@A?B@CC
@HQ5WX:00188:00090
TACTGAGCTACACACACAGAAAGATTGGTG
+
;9<A@@=??==B@@ABCC;==:111:;7/4
@HQ5WX:00189:00079
TACTGAGCTACACACACAGAAAGATTGGT
+
=??ABBEBBBBBBBDBBB?==:=9;7<@C
@HQ5WX:00190:00088
CGTGTCTCTAGGCACAGGATTTGATGTAGT
+
44444444@94248;11,/665/,,,00//
@HQ5WX:00192:00093
TACTGAGCTACACACACAGAAAGATTGGT
+
A??BBBBBBBBBBBBCCB:44-98859?C
@HQ5WX:00193:00091
ACGAGTGCGTTCCCCATGTCGTAGGTACTC
+
?@BBBBBBEB?BCB8@:;;9999969<<<C
@HQ5WX:00194:00063
TACTGAGCTACACACACAGAAAGATTGGT
+
B@@ABBBBBBBBBBCBCCCDC@DAA>BBC
@HQ5WX:00194:00099
CGTGTCTCTAGGCACAGGATTTTGTGTAG
+
ABBBBB@@@BB??A@9969999-994:;;
@HQ5WX:00195:00065
TACTGAGCTACACACACAGAAAGATTGGT
+
B???CCCBBBBBBBCCAD?=9:@=@=A@C
@HQ5WX:00196:00091
TCTGCGCTCCACATGTCTAAGGTACTG
+
??@AAAABB?BAABBBB?@>A@CBCBA
@HQ5WX:00150:00102
AGCACTGTAGCTGTCACTAGTTACTTGT
+
??CCCBBCBBBBBBEBB?B;;8<AA>BC
@HQ5WX:00151:00129
TACTGAGCTACACACACAGAAAGATTGGT
+
B@AABBBBA?=@@@<99B?@@?ACC@B@C
@HQ5WX:00155:00103
CGTGTCTCTAGGCACAGGATTTTGTGTAG
+
BABBBECCAAAABBCBC@BBBA6=ABBCC
@HQ5WX:00155:00119
TACTGAGCTACACACACAGA
+
9;448449?A>AA@999444
@HQ5WX:00157:00119
ACGAGTGCGTTCCCCATGTCTAGGTACTC
+
A?>>BBBB??>ADD9@AE@@@AB@;<<BC
@HQ5WX:00161:00111
AGCACTGTAGCTGTCACTAGTTACTTGT
+
ACCCCCCCAA@GBBAA>>?>98944249
@HQ5WX:00162:00113
TCTCTATGCGCTCCACATGTCTAAGGT
+
BBCC?@ACCBBAA?@BCBB?@AA>AAA
@HQ5WX:00162:00118
TACTGAGCTACACACACAGAAAGATTGGT
+
BBBBBBBBBBB?@=4499444-49;:>@B
@HQ5WX:00162:00128
TACTGAGCTACACACACAGAAAGATTG
+
B???BBCB@BBAAB@>>A99914@@5;
@HQ5WX:00163:00121
TACTGAGCTACACACACAGAATTGGTGC
+
B@AABBCCABBBBB==>?9<6<@B@CCD
@HQ5WX:00169:00102
ACGAGTGCGTTCCCCATGTCGTAGGTACTC
+
?@>@:;;;;@?BAA7B9<99999969<;<C
@HQ5WX:00169:00112
TACTGAGCTACACACACAGAAAG
+
;<<DCDDCCCCBA;99><111+/
@HQ5WX:00171:00108
TCTCTATGCGCTCCACATG
+
@;;9???B@>>99299,*(
@HQ5WX:00175:00120
TACTGAGCTACACACACAGAAAGATTGGT
+
B@@ABBBBBBBBBBC@;;444-9>>;@@C
@HQ5WX:00177:00147
TACTGAGCTACACACACAGAAAGATTGGT
+
BBBABBB?>===>>9999444-4;;?C@C
@HQ5WX:00178:00124
TCTCTATGCGCTCCACATGTCTAAGGT
+
BBBB?@ACBBB@@@BBBBEBBA@>ADA
@HQ5WX:00179:00142
TACTGAGCTACACACACAGAAAGATTGGT
+
B???BBBBBBACBB=9?@99909>><@AC
@HQ5WX:00185:00106
TACTGAGCTACACACACAGAAAGATTGGT
+
99<BBBCA@@A??499999??-49=@BAE
@HQ5WX:00186:00136
ATCAGACACGGACACAGCAGAACACAC
+
BBB??A?BBBBCCB99<BBCBBCCBBA
@HQ5WX:00187:00143
ATCAGACACGGACACAGCAGAACACAC
+
B9;;B@?89929>@11////856/11>
@HQ5WX:00189:00129
ATATCGCGAGGGTATGGAAGACTCTATA
+
10111/1/AAC>BB@<,/,///////..
@HQ5WX:00196:00148
TACTGAGCTACACACACAGAAAGATTGGT
+
B???BBBBBBBBBBBA?B:44-9>>=@DC
@HQ5WX:00197:00130
TACTGAGCTACACACACAGAAAGATTGGT
+
@@@BBBBB?BBBBAA@?:444-9=>;@@C
@HQ5WX:00198:00105
ATATCGCGAGGGTATGGAAGACTCTATA
+
B@?@BBCBCCB>CDEB=?=<<<@A;9;?
@HQ5WX:00150:00184
CGTGTCTCTAGGCACAGGATTTTGTGTAG
+
BABBBBBBAADBA==8859999/9>>@AC
@HQ5WX:00156:00166
TGATACGTCTCCTTCCTTAGTTACTTCA
+
BCCCBCCCBCC@B@B@B@BC?@BBC?BB
@HQ5WX:00157:00194
TACTGAGCTACACACACAGAAAGATTGGT
+
B@@ABBCBBBBBBBBBAD==95=446;@C
@HQ5WX:00162:00176
TCTCTATGCGCTCCACATGTCTAAGGT
+
BBBEBBBCBBBBC@CCB?===@@=A@B
@HQ5WX:00163:00177
CGTGTCTCTAGGCACAGGATTTGATGTAG
+
94994449?9959<8--*-,-+-,,,228
@HQ5WX:00165:00172
TACTGAGCTACACACACAGAAAGATTGTT
+
B@@ABBCBABBAACBBA@:;;6;AA?CB@
@HQ5WX:00169:00187
TACTGAGCTACACACACAGAAAGATTGGT
+
B:<>CCCCCBBBB???BBCCCBCDD@A>A
@HQ5WX:00170:00170
TCTCTATGCGCTCCACATGTCTAAGGT
+
BBCCBABDCBCAB@BCCBB99;A>A@A
@HQ5WX:00172:00191
TACTGAGCTACCACACACAGAAAGATTGGT
+
@@A?>@@98482884444::@?09492424
@HQ5WX:00173:00152
TAGTATCAGCCTCGCCATGACGAAGGTATTCC
+
@?C99=CAAA@BBBB=>>>999954:444<:2
@HQ5WX:00176:00183
TCTCTATGCGCTCCACATGTCTAAGGT
+
BBBBAAAFBBCBC?B@@@=AB;;:<BB
@HQ5WX:00177:00186
TACTGAGCTACACACACAGAAAGATTGGT
+
B>@@CCCBABAAABEBBD;;96;AA@C@C
@HQ5WX:00177:00187
TACTGAGCTACACACACAGAAAGATTGGT
+
D<<<@BAA;;<@<<<CDBBBC@9995969
@HQ5WX:00179:00156
TCTCTATGCGCTCCACATGTCTAAGGT
+
BBCC@DADCCCAA@AAABBCC@@>A@A
@HQ5WX:00179:00175
TACTGAGCTACACACACAGAAAGATTGGT
+
AA@BBBCBAABBBBCCBC;<;7<BB?C?B
@HQ5WX:00181:00182
TACTGAGCTACACACACAGAAAGATTGGT
+
@===AAAA?A@@@BBCAB:94-9>=;@@C
@HQ5WX:00182:00178
TGATACCTCCTTCCTTAGTTACTTCAGTGC
+
BBBBA??@==@>A>A?AAACA@>899994=
@HQ5WX:00184:00195
TACTGAGCTACACACACAGGAAAGATTGGT
+
B>>>BBCBAB@@A@;>>11-11,1<>?C@B
@HQ5WX:00185:00156
TACTGAGCTACACACACAGAAAAGATTGGT
+
489>844=@@CCCB99999949,44424?@
@HQ5WX:00188:00167
TGATACGTCTCCTTCCTTAGTTACTTCA
+
BBB9:<CBAAE@C@B@C@BBB>B@@=BB
@HQ5WX:00189:00185
ATCAGACACGGACACAGCAGAACACAC
+
A??>BBBBBB=??BBBBBCCD@CCBBC
@HQ5WX:00193:00180
TACTGAGCTACACACACAGAAAGATTGGT
+
BBCBBBBBBBBBBDA=?B99919@A?B@D
@HQ5WX:00195:00175
TAGTATCAGCCTCGCCATGACGAAGGTATTCC
+
99@994==?9@@?@@;=@@999924:99=@A2
@HQ5WX:00196:00191
ATCAGACACGGACACAGCAGAACACAC
+
BB?@>>BBBB>AABBBBBCCC@BBBBB
@HQ5WX:00199:00168
TACTGAGCTACACACACAGAAAGATTGGT
+
@ABBBBBCBBCBCC?==@99909>><@@B
@HQ5WX:00150:00240
TACTGAGCTACACACACAGAAAGATTGGT
+
??@BBBBCCCCCC?949?999099969?B
@HQ5WX:00152:00202
TACTGAGCTACACACACAGAAAAAATTGGTGC
+
BAABBBCBBBBBBB=::4444444*9@@=ABB
@HQ5WX:00152:00220
TAGTATCAGCCTCGCCATGACGAAGGTATTCC
+
??B99=DCCA@BABB?B?@@B996;@99<=A=
@HQ5WX:00153:00231
AGCACTGTAGCTGTCACTAGTTACTTGT
+
BBCCBBCBBBCBBBCBBBBB?=A;96;A
@HQ5WX:00157:00235
ACGAGTGCGTTCCCCATGTCTAGTACTC
+
498748=BBCACAB49991////////8
@HQ5WX:00160:00227
TACTGAGCTACACACACAGAAAGATTGGT
+
@@ACBBCCCCCBB@?=;;444-99969?D
@HQ5WX:00161:00202
TACTGAGCTACACACACTGAAAGATTGGT
+
BA@BBBBBABBBBBDB@B:996;@@>BCC
@HQ5WX:00164:00225
ATATCGCGAGGGTATGGAAGACTCTATA
+
B??@BCBBCCC>DBBB::8<BB?A8898
@HQ5WX:00164:00241
TACTGAGCTACACACACAGAAAGATTGGT
+
44944448;9;;;9999999@0444888=
@HQ5WX:00166:00204
TACTGAGCTACAAACACAGAAAGATTGGTG
+
A??ABBCBBB?@?=>A::9:4-9@@>B@DB
@HQ5WX:00166:00247
ACGCTCGACATGCCCAGGTACAGGAG
+
BBBCBBCCCBBCCC?@@=@AC@@>AD
@HQ5WX:00168:00249
CGTGTCTCTAGGCACAGGATTTTGTGTAG
+
BBBB@@ACCDBEC?;<;ACCHD:BCCCCB
@HQ5WX:00169:00204
TACTGAGCTACACACACAGAAAGATTGGT
+
B???BBCC@ABBBC==?@99919@B@CBB
@HQ5WX:00171:00217
TACTGAGCTACACACACACG
+
11/77//9>?99911111//
@HQ5WX:00171:00229
TACTGAGCTACACACACAGAAAGATTGGT
+
AAABBBBBBBBBBBC@;;444-9>><@CC
@HQ5WX:00175:00219
TACTGAGCTACACACACAGAAAGATTGGT
+
@??ABBCB?AAAAC@9?;944-9@@<B@C
@HQ5WX:00179:00203
TACTGAGCTCACACACAGAAAGATTGGT
+
A@@ABABBBCCCDA@=@9;979BB@C@B
@HQ5WX:00183:00241
CGTGTCTCTAGGCACAGGATTTTGTGTAG
+
@AGCCHCCBCC@CBBBC?AAAA7AAAA@=
@HQ5WX:00186:00218
TACTGAGCTACACACACAGAAAGATTGGT
+
B@AACBCBA?@@@>999?444-4;;?B@B
@HQ5WX:00187:00205
TACTGAGCTACACACACAGAAAGATTGGT
+
B@AABA@?>>?>>>9994444-4;;<B@B
@HQ5WX:00188:00231
TACTGAGCTACACACACAGAAAGATTGGT
+
B@@>BBBB@@ABBB=9?B99909??<B@C
@HQ5WX:00189:00239
CGTGTCTCTAGGCACAGGATTTTGTGTAG
+
@@BBCCCC@AAACBBBA?>>AB9BBCCCB
@HQ5WX:00190:00210
TACTGAGCTACACACACAGAAAGATTGGT
+
A?==BBBBBBBBBB=9?@99919>><BBC
@HQ5WX:00192:00238
TACTGAGCTACACACACAGAAAGATTGGT
+
BAAABBCBABAA?A449@99914>>9BAC
@HQ5WX:00194:00240
ACGAGTGCGTTCCCATGTCGTAAGGTACTC
+
BCCC@@>>>>5991444/////,/56///4
@HQ5WX:00195:00236
TACTGAGCTACACACACAGAAAGATTGGT
+
B@??BBBBBBABCBA=@@99909@@>BDC
@HQ5WX:00199:00242
TGATACGTCTCCTTCCTTAGTTACTTCA
+
BBB?@ABBBBA?BAC@B@BBB?BBA?BC
@HQ5WX:00152:00284
TACTGAGCTACACACACAGAAAAGATTGGT
+
B@@ABBBBBBABB?999B9999/99959>A
@HQ5WX:00152:00288
TCTCTATGCGCTCCACATGTCTAAGGT
+
BABB?@AFBBB@C@CC:;;<AA@@CCC
@HQ5WX:00153:00260
TACTGAGCTACACACACAGAAAGATTGGT
+
BBBBBBBBBB???BB@;;444-99969@C
@HQ5WX:00153:00271
TGATACGTCTCCTTCCTTAGTTACTTCA
+
BBB??ACCCCB@C@C@A?ABA@B@@>@C
@HQ5WX:00155:00257
TACTGAGCTACACACACAGAAAGATTGGT
+
B:<?CBBBB?@;;<@@A=?=A<??A?A@B
@HQ5WX:00158:00277
TACTGAGCTACACACACAGAAAGATTGGT
+
CBBBBBBBBBBBCB=9;;444-99959@C
@HQ5WX:00159:00296
ATATCGCGAGGGTATGGAAGACTCTATA
+
B@?@BBBABBE>??AB>A><99A@9998
@HQ5WX:00162:00260
CGTGTCTCTAGGCACAGGATTTTGTGTAG
+
CCCCCCCBABBBCCBBB@AAAA:BBCCBA
@HQ5WX:00163:00259
TACTGAGCTACACACACAGAAAGATTGGT
+
BA@?BBCBBBBBBBB=:;444-9>>;@BE
@HQ5WX:00163:00269
ATCAGACACGGACACAGCAGAACACAC
+
BBB?AAABBBDBEBBBABCAA?BC??A
@HQ5WX:00164:00253
TACTGAGCTACACACACAGAAAGATTGGT
+
B?@FCECCBBBAAD999A99909@A?BBC
@HQ5WX:00165:00272
TACTGAGCTACACACACAGAAAGATTGGT
+
BAABBBBBBBABBBB;;;444-99959@C
@HQ5WX:00166:00257
ATCAGACACGGACACAGCAGAACACAC
+
ABBB?AABBB=?@BA@ABB<;9<CCBC
@HQ5WX:00166:00268
ACGAGTGCGTTCCCCATGTCGTAGGTACTC
+
A@B<BBBBBB?BCC9BAA@CCB=?@9;<AC
@HQ5WX:00166:00287
TACTGAGCTACACACACAAAAGAATGG
+
A@ABBBCCCCBA@4991111+18+-,*
@HQ5WX:00167:00270
TACTGAGCTACACACACAGAAAGATTGGT
+
BBBBCBCC@ABBBD=9=B999-999<ABC
@HQ5WX:00170:00264
TACTGAGCTACACACACAGAAAGATTGGT
+
??>BBBCB?ABBAB949999919>>>BBC
@HQ5WX:00173:00298
AGCACTGTAGCTGTCACTAGTTACTTGT
+
AABBCBABBBBCBBBA@@B;929985;A
@HQ5WX:00175:00254
TACTGAGCTACACACACAGAAAGATTGGT
+
B???BBCB?ABAAB949A99919>>;A@C
@HQ5WX:00175:00256
ACGCTCGACATGCCCAGGTACAGGAG
+
BBABBBBBCDBDCC<@A@BBBCC@CC
@HQ5WX:00179:00299
TCTCTATGCGCTCCACATGTCTAAGGT
+
BBCE::=ICCCCB>BBBBBAB;96;@;
@HQ5WX:00184:00285
TACTGAGCTACACACACAGAAAGATTGGT
+
A???BBCB>?ABBD=9=@99909995;@C
@HQ5WX:00186:00262
CGTGTTTCTAGGCACAGGATTTTGTGTAG
+
BBBBCCBCACA@?=@?@?BDCE:E<<<BA
@HQ5WX:00187:00286
ACGCTCGACATGCCCAGGTACAGGAG
+
CCBBCBBBABEEFI?@A@B@@@@=@A
@HQ5WX:00188:00287
TGATACGTCTCCTTCCTTAGTTACTTCAGGC
+
BBB@@ACCBCB>A@BAHBC996;985;BB?B
@HQ5WX:00190:00284
TACTGAGCTACACACACAGAAAGATTGGT
+
B@@?BBCBBBBCBB949@99919>>;@AE
@HQ5WX:00153:00321
TCTCTATGCGCTCCACATGTCTAAGGT
+
AADC::>ICCCCC<@@1/////4:@@:
@HQ5WX:00155:00301
TACTGAGCTACACACACAGAAAGATTGGT
+
@@@ABBBBAB==::111@111-/==;@BF
@HQ5WX:00158:00312
TAGTATCAGCCTCGCCATGACGAAGGTATTCC
+
A@CBABCBBBA@@A@>@>>>A<;8=BGAB?B>
@HQ5WX:00159:00306
CGTGTCTCTAGGCACAGGATTTTGTGTAG
+
BBBABCCC@DA@BB@>><9944/9@@AA=
@HQ5WX:00162:00346
ATCAGACACGGACATGCAGAACAC
+
AACB<<9@=9994-,,,,*,*,7/
@HQ5WX:00167:00321
TAGTATCAGCCTCGCCATGACGAAGGTATTCC
+
BAB9:<DABAB>=@@=@<<1111,/7///592
@HQ5WX:00169:00330
TACTGAGCTACACACACAGAAAGATTGGT
+
AAAABBBBABABBA499B999199959?A
@HQ5WX:00169:00339
TACTGAGCTACACACACAGAAAGATTGGT
+
@@@BBBCBA>972,-,,2,,,*/445;@C
@HQ5WX:00172:00337
TACTGAGCTACACACACAGAAAGATTGGT
+
@@?BBBCBBBABB9;99B99919>><@AC
@HQ5WX:00174:00324
TACTGAGCTACACACACAGAAAGATTGGT
+
AAABBBCBBBBBB9999D99919@@>B@C
@HQ5WX:00178:00308
TACTGAGCTACACACCAACAGAAAGATTGGT
+
@@?BBBCBAA===4969<99444-4999?AB
@HQ5WX:00179:00325
TACTGAGCTACACACAACAGAAAGATTGGT
+
AA@BBBBBAA972,,-*,2,,,*/99;@CC
@HQ5WX:00184:00329
ATCAGACACGGACAGAAGCAGAACACAC
+
BCCA??@CCC====12,1>><C@CCGCC
@HQ5WX:00187:00347
TGATACGTCTCCTTCCTTAGTTTACTTCA
+
BBBBBBBBAAA@CBC<997844-4:::>C
@HQ5WX:00191:00334
CGTGTCTCTAGGCACAGGATTTTGTGTAG
+
ABBBBCCCADA=>94;9<@@AC9BCCCCB
@HQ5WX:00197:00342
TACTGAGCTACACACCATTCAGAAAGATTGGT
+
A@AABBCB@@@@>>@59929?99479@@?A?C
@HQ5WX:00198:00319
TACTGAGCTACACACCAACAGAAAAGATTGGT
+
AA@BBBDBA@=994969<=:4444,4998=@D
@HQ5WX:00198:00324
TACTGAGCTACACACACAGAAAGATTGGT
+
B@??BBBB?BB@:1/1/8///+/99;@BE
@HQ5WX:00154:00350
TACTGAGCTACACAACAAAAA
+
>>@BBBCCA@>7--+,,,,,,
@HQ5WX:00155:00363
TACTGAGCTACACACCCCCCCC
+
B??BBDEB944///11111111
@HQ5WX:00155:00378
TCTCTATGCGCTCCACATGTCTAAGGT
+
AABBAAACBBBC;:;41///77;?C@:
@HQ5WX:00160:00359
TACTGAGCTACACAATCAGAAGATTGGT
+
A???BBEB<;97/,*,,2,/,/998=>A
@HQ5WX:00160:00382
ACGCTCGACATGTCCCCAGGTACAGGAG
+
BAAABBA99;8/////*/876=?BA>AA
@HQ5WX:00160:00383
CGTGTCTCTAGGCATCAGGG
+
BBEBBBA@@BA=9,***(,(
@HQ5WX:00163:00370
ATATCGCGAGGGTATGGAAACAAAAAAA
+
BAABBCCEBAC>;888,//-////////
@HQ5WX:00165:00390
TACTGAGCTACACATCACAGAAAGATTG
+
B???BBCBB;;;41//877/44-444>B
@HQ5WX:00166:00374
TACTGAGCTACACAATCAGAAAAGATTGGT
+
@?ACBC@A?>>;1-*,,,,///*/44:;@B
@HQ5WX:00168:00379
TACTGAGCTACACAATCAGAAAGATTGGT
+
@@AA;;;B?@@>1-*,,,,//+/99246:
@HQ5WX:00169:00397
TACTGAGCTACACACCCCCCC
+
BBBAB?=8;11,-,///////
@HQ5WX:00170:00392
TACTGAGCTACACACCCCCCCC
+
A===BCCBB4444444444444
@HQ5WX:00172:00390
TACTGAGCTACACACAAAAAAAA
+
BBBBBBBBB;86///////////
@HQ5WX:00174:00382
TACTGAGCTACACAATCAGAAAAGATTGGT
+
=<<BBBAA89911-*,,**,,,*,//7877
@HQ5WX:00175:00354
TACTGAGCTACACAATCAGAAAGATTGGT
+
BBBBBCCBB=?;885998444-499:C@C
@HQ5WX:00176:00394
TACTGAGCTACACATCAGAAAGATTGGT
+
@@@BBBB@>;;;;///6///+/::9@@C
@HQ5WX:00177:00372
TGATACGTCTCCTTCCTTCTATT
+
BBBA9<=A?:=;88888+,,,**
@HQ5WX:00179:00367
ATCAGACACGGACATGCAGAACACAC
+
BBAA??@DBB<=;;;@ABCCBDCAB<
@HQ5WX:00180:00380
TACTGAGCTACACATCAGAAAGATTGGT
+
B===AAAABA?@4/117///+/::9???
@HQ5WX:00181:00394
TAGTATCAGCCTCGCCATGACGAAGGTATTCC
+
@>@@@AEAAAA?=:;59>>>>99595944892
@HQ5WX:00182:00384
TCTCTATGCGCTCCACATTGTCTAAGGT
+
BBBBAAAFBBBBB@CAAA=@@CAA>AF=
@HQ5WX:00182:00398
ACGCTCGACATGTGGTACAGGAG
+
BBBBABB>B91111,//4;;>?A
@HQ5WX:00183:00399
TACTGAGCTACACATCAGAAAGATTGGT
+
?@@BCCCD;99@99999894-4449:@?
@HQ5WX:00184:00381
TACTGAGCTACACATCAGAAAGATTGGT
+
B???BBBBBB?@9/11<111-1@@?CAD
@HQ5WX:00186:00391
TGATACGTCTCCTTCCTTCTATTTTTTTACTTCA
+
BBBC@@ABB;8888?8=+,,,,,,,,,&,44899
@HQ5WX:00188:00381
CGTGTTCTAGGCACAGGATTTTTTTTTGTGTAG
+
ABBDC@B@AACD?:8;,111111111"///444
@HQ5WX:00188:00384
TAGTATCAGCCTCGCCATTTGACGAAGGTATTCC
+
B@B??AEAAAA94995999-44444242444892
@HQ5WX:00188:00386
ACGAGTGCGTTCCCCATGTTCGTAGGTACTC
+
BB??AAABBB?BA@9=:::=@A>>>=;<<=D
@HQ5WX:00189:00357
TACTGAGCTACACACATCAGAAAGATTGGT
+
B@@ABBBBBB;8,,--,,,,//+/44249:
@HQ5WX:00194:00380
TACTGAGCTACACAAGATTCAGAAAAGATTGGT
+
@@@BBBBBB?97//,///,//////*499;>@C
@HQ5WX:00197:00399
TACTGAGCTACACATCAGAAAGATTGGT
+
BBAABDCCCA@>949>=89904;;:CEA
@HQ5WX:00150:00448
TATGACGCTACGA
+
4///////6.///
@HQ5WX:00151:00429
TCTCTATGCGCTCCACAAAAAAAA
+
CBCBAAACBCC;;24999999999
@HQ5WX:00152:00427
AGCACTGTAGCTGTCAAAAAAAA
+
?@CCDBBBBB;;;;444444444
@HQ5WX:00154:00426
TACTGAGCTACACAAAAAAAAAAAAATACACAGAAA
+
A??BBBBBB;;;4//////111111"//00///666
@HQ5WX:00156:00434
TGATACGTCTCCTTCCTTAAAAAAAA
+
>@@;;9=9>>B595489233333333
@HQ5WX:00158:00446
CGTGTCTCTAGGCTGGG
+
CCDB;99<--,*,,,,,
@HQ5WX:00159:00436
ATCAGACACGACAAAAA
+
B:7344.//////////
@HQ5WX:00160:00430
TACTGAGCTACACAAAAAAAAAAATACACAGAAA
+
BAABBBBBBBB@@:::::::>>>"////4449;;
@HQ5WX:00164:00425
TACTGAGCTACACAAAAAAAA
+
@??BBDCB344;444444488
@HQ5WX:00164:00437
ATCAGACACGGACAAAAAAAA
+
BBCA??@B?A48988888888
@HQ5WX:00167:00422
ACGAGTGCGTTCCCCATGTCGTAGGT
+
B??>??BBBB91//*/,,,,,,//,/
@HQ5WX:00172:00441
ACGCTCGACATAA
+
BBABAAA=44444
@HQ5WX:00178:00438
CGTGTCTCTAGGCAAAAAAAA
+
CCCCCC@@9995444444444
@HQ5WX:00183:00400
TACTGAGCTACACTGTTTTT
+
CBCBCCEB4600-,,,,,,,
@HQ5WX:00192:00414
ATCAGACACGGACATTGCAGAACACAC
+
BB?<>>AB;856///566:DCCCC@@?
@HQ5WX:00196:00445
AGCACTGTAGCTGTCACCCCCCCC
+
BBCCCBBBBB;;87//////////
@HQ5WX:00150:00461
ATATCGCGAGGGTATGGGGGGGG
+
BB>@=;;>999099999999999
@HQ5WX:00154:00456
TACTGAGCTACACCTCTGTACACAGAAAAAATTG
+
??@BBB@A--***)*****//9;9=?DECC-C@B
@HQ5WX:00155:00495
ATATCGCGAGGGTATGTGGAAAGACTCTA
+
B??@BBCCC>86;11///,//+499;@99
@HQ5WX:00156:00469
TACTGAGCTACACTGTACACAGAA
+
BAA?BBDB;822-,,,/6;;;444
@HQ5WX:00157:00464
TACTGAGCTACACTGGGGGGGG
+
A??ABBCB6867//////////
@HQ5WX:00159:00494
TACTGAGCTACACATACACAGAAA
+
BB?@AAAA?;;8////79994444
@HQ5WX:00164:00495
ATCAGACACGGACATACAGCAGAAC
+
BBBBAAAB;868////8449BBB@B
@HQ5WX:00166:00456
TCTCTATGCGCTCCACTGGGGGGGGGGGGGTATGTCTAAGGT
+
AACBAAACBBA8877/,,00000000000"*,,,,6/429?;
@HQ5WX:00166:00473
TACTGAGCTACACTGGGGGGGG
+
B???BBEB6888//////////
@HQ5WX:00169:00471
TACTGAGCTACACTGGGGGGGG
+
B@@ABCBB6888//////////
@HQ5WX:00171:00455
TACTGAGCTACACTGGGGGGGTACACAGAAA
+
B???BBCB6866/,,22222&,///999999
@HQ5WX:00175:00450
TCTCTATGCGCTCCACAAAAAAAA
+
BBBB?AAFBBB9999944444444
@HQ5WX:00176:00482
TACTGAGCTACACTGGGGGGGG
+
@A@ABBEB6888//////////
@HQ5WX:00179:00480
TACTGAGCTACACCT
+
A999?944,22,-*,
@HQ5WX:00181:00485
TACTGAGCTACACTGGGGGGGG
+
B@>>BBCB6888//////////
@HQ5WX:00186:00493
ACGAGTGCGTTCCCCATGTGTCGTAGGT
+
BBAABBBBBB=;6606/,,,,,///4:4
@HQ5WX:00189:00487
TAGTATCAGCCTCGGACGTGGGGGGGG
+
BBC::<DBEBC>>8:;<1/////////
@HQ5WX:00191:00488
TACTGAGCTACACTGGGGGGGG
+
BB?BBBBB6888//////////
@HQ5WX:00193:00492
AGCACTGTAGCTGTCTGGGGGGGGGGGGGGGGGGTACTAGTTAC
+
<<CECBAABB8888/,,2222888888882222",/88;:A?BB
@HQ5WX:00194:00462
TACTGAGCTACACAAAAAAAA
+
AA@BCBCB799;844444444
@HQ5WX:00194:00496
TGATACGTCTCCTTCCTTGGGGGGGG
+
@A>>9;;9;=>-1,1,,*,2222222
@HQ5WX:00197:00470
TACTGAGCTACACAAAAAAAA
+
AA?ABBEB799;844444444
@HQ5WX:00197:00477
TACTGAGCTACACAAAAAAAA
+
??@BBBCB788:899999999
@HQ5WX:00197:00478
TACTAGCTACACCTC
+
>@A<9:A222,-+,*
@HQ5WX:00151:00519
CGTGTCTCTAGGCTCCC
+
BBBBB=:8---*,,,,,
@HQ5WX:00151:00521
TACTGAGCTACAACTCCC
+
BBBBBC@<---,*,,,,,
@HQ5WX:00163:00519
TCTCTATGCGCTCCA
+
<<BBCJEB=0))(((
@HQ5WX:00169:00521
TCTCTATGCGCTCC
+
BBCCA?A@-*))))
@HQ5WX:00170:00524
TACTGAGCTACAATCCC
+
ACCC>A@:--,,*,,,,
@HQ5WX:00172:00528
TACTGAGCTACATCCCCCCCC
+
???BBCB;4::1/////////
@HQ5WX:00187:00536
TACTGAGCTACAGGGGGGG
+
4898984/.//////////
@HQ5WX:00188:00542
TACTGAGCTACAGGGGG
+
B@@BB;;2,-,,,,,,,
@HQ5WX:00192:00538
TACTGAGCTATGGGG
+
??@B;49,-,,,,,,
@HQ5WX:00198:00538
TAGTATCAGCCTCGAGGGG
+
BBB??@C<9-88-,,,,,,
@HQ5WX:00199:00525
ACGCTCGACATCCCCCCCC
+
AB;=998111/////////
@HQ5WX:00150:00646
TATAGCCCCCCCC
+
;;8//////////
@HQ5WX:00152:00638
TGATAGCCCCCCCC
+
8>==1/........
@HQ5WX:00153:00644
ATAGCCCCCCCC
+
;6./////////
@HQ5WX:00156:00638
TACTGAGCCCCCCCC
+
B4//8//////////
@HQ5WX:00158:00630
TACTGAGCCCCCCCCCCCCCCCCAAAAAAAA
+
;911;1//::;;::::::8888"////////
@HQ5WX:00159:00639
TACTGAGCCCCCCCC
+
B4//;1/////////
@HQ5WX:00161:00633
TACTGAGCCCCCCCC
+
B4//;//////////
@HQ5WX:00166:00626
TACTGAGCCCCCCCC
+
B4//8//////////
@HQ5WX:00168:00630
TACTGAGCCCCCCCC
+
B4//8//////////
@HQ5WX:00172:00625
TACTGAGCCCCCCCC
+
B4//8//////////
@HQ5WX:00177:00603
TAGTAATCAGAGGGGGGGGGGGGCCCCCCCC
+
,-,,*)**,,//888:::8888"////////
@HQ5WX:00187:00622
ATCAGCCCCCCCC
+
;66./........
@HQ5WX:00189:00622
TACTGAGCCCCCCCC
+
B8668//////////
@HQ5WX:00191:00616
ACGAGCCCCCCCC
+
969011;;;;888
@HQ5WX:00198:00620
ATCAGCCCCCCCC
+
846010999:666
@HQ5WX:00200:00036
TAAATTTTTTTT
+
444-44444444
@HQ5WX:00203:00026
AATTTTTTTTTTTTTTTTTCTTTTTTTTTTTTTATTAGTTGTCACTAGTTTTTACTTTTTTTTTTTTTTTTTTT
+
11/==============7",,22228888222"**)*,,*//6888999999-/6088999===========&&
@HQ5WX:00217:00005
ACCAAAAAAAAAAAAAACC
+
4496669666666666",,
@HQ5WX:00221:00046
GTAATTTTTTTT
+
,1/566666666
@HQ5WX:00235:00013
TGGGGGGGAGGGGGG
+
11>:88:&//6666(
@HQ5WX:00238:00015
TAGGGCCCCCCC
+
///8+///////
@HQ5WX:00200:00059
TACTGAGTTACACACACAGAAAGATTGGTGCTGCGAAC
+
@@@CBBCC@BBBCCBBA;944-9>><?6:;A@>;,,*,
@HQ5WX:00201:00082
TACTGAGCTACACACACAGAAAGATTGGTGCTGA
+
BBBBBBCBBBBBBBBBDCAAA>AAB>=;=1---,
@HQ5WX:00202:00066
TACGAGCTACACACACAGAAAGATTGGTGCT
+
ABB@?ABCCCBBBBBC:;<B<>>A51,1100
@HQ5WX:00202:00075
TACTGAGCTACACACACAGAAAGATTGGTGCTG
+
==BB;;=CBBCCBCCBB:;;B7;;>:788****
@HQ5WX:00204:00074
TACTGAGCTACACACACAGAAAGATTGTGCTTGGA
+
>>A?994@?@@CBA@@@999914//,////.,/,/
@HQ5WX:00207:00063
TCTCTATGCGCTCCACATGTC
+
@@CC::=ECCCAA@CCCB??:
@HQ5WX:00209:00093
TAGTATCAGCCTCGCCAAGGTATTCC
+
AAB:9=BBBA@@=?><@?B?BBC@B>
@HQ5WX:00212:00083
TAGTATCAGCCTCC
+
99B<<<BA@@9848
@HQ5WX:00213:00054
TACTGAGCTACACACACAGAAAGATTGGTGC
+
AAABBBCBBBBBBCB=::99909>><;A>8-
@HQ5WX:00213:00069
TACTGAGCTACACACACAGAAAGATTGGTGCTGACAC
+
BBBBBBBA?BBBBBBBCCCCC?CDD@;780*******
@HQ5WX:00214:00070
TACTGAGCTACACACACAGAAAGATTGGTGCTGCACCC
+
AAABAABBBBBBBBCB?@:44-9>>=@B@----,,,,,
@HQ5WX:00215:00088
ACGAGTGCGTTCCCCATGTCGTAGGTACTC
+
ABAABBCCCB?ACC:F::;=@@9999<99@
@HQ5WX:00217:00082
TACTGAGCTACACACACAGAAAGATTGGT
+
???@BBB@>?AABBBCCC@@@<?BB?DBC
@HQ5WX:00218:00059
TCTCTATGCGCTCCACA
+
BBBC?@ADCBCBD@BBB
@HQ5WX:00218:00062
TACTGAGCTACACACACAGAAAGATTGGT
+
B???BBBB?AAAAABE@B:94-9>>>B@@
@HQ5WX:00219:00062
TACTGAGCTACACACACA
+
???BBBBBBBBBBBCB;B
@HQ5WX:00222:00066
TACTGAGCTACACACACAGAAAGATTGGT
+
?>>>ABB@>?AA@@BCCD:;;8;BB@C@C
@HQ5WX:00225:00051
ATATCGCGAGGTATGAAAGACTCATATA
+
@?884494445444444-4998444883
@HQ5WX:00225:00080
TACTGAGCTACACACAC
+
:9<CBCBC@@CBB911<
@HQ5WX:00226:00051
TACTGAGCACACACACAGAA
+
B?@@BBBBCCCBBCB@@444
@HQ5WX:00227:00076
TCTCTACACATGTCTAAGGTACTGATCACCGATTTTTTTT
+
BABBAAACBCDCCBBBA>@::111888496449@@@@A@@
@HQ5WX:00227:00094
AGCACTGTAGCTGTCACTAGTTACTTGTG
+
BABBCBBB???BBBBBBBBBDCBBB?BB:
@HQ5WX:00228:00069
TACTGAGCTACACACACAGAAAGATTGGTGCTGCAAAAAAAAAAAAA
+
@@@ABBBBBBBBAACB;B:44-9>>;@?AAAAB>>>>>BC?>>;;;;
@HQ5WX:00228:00071
ATATCGCGAGGGTATGGAA
+
BB>?@BBBAAA?ABCC?B@
@HQ5WX:00228:00094
TACTGAGCTACACACACAGAAAGATTGGTGC
+
BBAABBBCBBCBBBDBA@:99-99@=@@B;-
@HQ5WX:00229:00056
TCTCTATGCGCTCCACATGTCATAAGGTACTGA
+
@ABBDACACBBBB>A@@<1////856567:71,
@HQ5WX:00230:00066
TCTCTATGCGCTCCAC
+
CCBC@@ACBCCCC@CC
@HQ5WX:00232:00076
TACTGAGCTACACACACAGAAAAGATTGGT
+
???BBBCB>?@BBBA;B;4444/99959??
@HQ5WX:00232:00095
TACTGAGCTACACACACAGAAAGATTGGTGC
+
@@>BBBBA@ABBBBBCDC@??<>@@>B@B;7
@HQ5WX:00233:00084
ATATCGCGGGGTATGGA
+
B<>@AABBCC:CCBC?B
@HQ5WX:00234:00057
CGTGTCTCTAGGCACAG
+
998?;<;<CKEBEA>49
@HQ5WX:00235:00082
ACGAGTGCGTTCCCCATGTCGTAGGTACTC
+
BB?>@BAA@@@@CC:CAAAECB@B@9:<AC
@HQ5WX:00235:00085
AGCACTGTAGCTGTCA
+
BBCCCCBBBBABBB@B
@HQ5WX:00235:00089
TACTGAGCTACACACACAGAAAGATTGGT
+
???BBBB@>?AAAACDDD:;98;>A@CBC
@HQ5WX:00238:00083
TACTGAGCTACACACACAGAAAGATTGGT
+
BB?BBBBBBBBA@@BCCB:996;@>>BAC
@HQ5WX:00243:00071
TAGTATCAGCCTC
+
BBB?@ACABA@@A
@HQ5WX:00243:00094
TAGTATCAGCCTCGCCATGACGAAGGTATTCC
+
==?999BBBD@??AA@BA@A>997<AA@AAFC
@HQ5WX:00246:00055
ATATCGCGAGGGTATGG
+
BA>??@@CCCC>CCDC>
@HQ5WX:00246:00058
TACTGAGCTACACAC
+
C:;;A@@@ACBCCC>
@HQ5WX:00247:00088
TACTGAGCTACACACAC
+
???BBBBBBBBBB?B=;
@HQ5WX:00202:00144
TCTCTATGCGCTCCACATGTCTAAGGT
+
BBCB;<?HCCCCC>=A94444448989
@HQ5WX:00203:00139
TACTGAGCTACACACACAGAAAGATTGGT
+
BBBBBABBBBBBBB4449444-4;;@C@B
@HQ5WX:00203:00144
TCTCTATGCGCTCCACACATGTCATAAGGT
+
AA?A=<@DDCCBA?<>-********/5656
@HQ5WX:00205:00102
TACTGAGCTACACACACAGAAAGATTGGT
+
BAA?BBBBBBBB??CBCB:996;AA?B@F
@HQ5WX:00205:00103
TACTGAGCTACACACACAGAAAAT
+
99<CBBCB@AABBBBB77*(((()
@HQ5WX:00206:00125
TACTGAGCTACACACACAGAAAGATTGGT
+
::<CBBBBBBGCC@?=@@49909>>;>59
@HQ5WX:00207:00113
TACTGAGCTACACACACAGAAAGATTGGT
+
99<C@@ABAB@AABBB@B944-999<@?@
@HQ5WX:00207:00115
TACTGAGCTACACACACAGAAAGATTGGT
+
A@ABCCCBAABBBBCA?B:94-9>>>B@C
@HQ5WX:00207:00118
TACTGAGCTACACACACAGAAAGATTGGT
+
@@@CBBCBBDCCDCCB@@444-9?@<A>@
@HQ5WX:00207:00132
ACGAGTGCGTTCCCCATGTCGTAGGTACTC
+
BBBBBBBBBB>A@@9A:;;BBA=>;>9<<A
@HQ5WX:00208:00129
TACTGAGCTACACACACAGAAAGATTGGTG
+
@BBDBBCB@BDBBA?=@B99909??5;:;<
@HQ5WX:00209:00129
TACTGAGCTACACACACAGAAAGATTGGT
+
===BBBBBBBCBBBA=@A99;7<BBAD@C
@HQ5WX:00214:00104
AGCACTGTAGCTGTCACTAGTTACTTGT
+
ABBBCBBBBBBBBCEBBBCCE?ABB?BB
@HQ5WX:00214:00108
TACTGAGCTACACACACAGAAAGATTGGT
+
??@CCCCC@AACBBBCCC@@@<@@@>B@C
@HQ5WX:00218:00148
TACTGAGCTACACACACAGAAAGATTGGT
+
BBBBBBBB>BBBBB@>=B9997<BBAD@C
@HQ5WX:00222:00123
ATCAGACACGGACACAGCAGAACACAC
+
BBCB:9:BB@>BB@@@AACCCBJB>>@
@HQ5WX:00224:00113
TACTGAGCTACACACACAGAAAGATTGGT
+
AAABBBCBBBABBBCBCD:;;8;AA@C@C
@HQ5WX:00224:00140
TACTGAGCTACACACACAGAAAGATTGGT
+
@@?BBBBBBBBBBBE>;@4446<BB@C@D
@HQ5WX:00226:00145
TGATACGTCTCCTTCCTTAGTTACTTCA
+
BBB99<CCBCB@B@C@C@BBB@BCC@BC
@HQ5WX:00227:00134
TACTGAGCTACACACACAGAAAGATTGGT
+
A@@BBBBBBBBBBBBCCCAAA>ABBBB@B
@HQ5WX:00230:00105
TACTGAGCTACACACACAGAAAGATTGGT
+
B?ABCCCC@AAA@@@CAAAEDAAAAAB@B
@HQ5WX:00231:00132
TACTGAGCTACACACACAGAAAGATTGGTGCT
+
<9:B;94=344===99:>99919942424447
@HQ5WX:00232:00122
TACTGAGCTACACACACAGAAAGATTGGT
+
BA?BBBBBBBBBBBBCDD??=:==@>B@C
@HQ5WX:00233:00114
TACTGAGCTACACACACAGAAAGATTGGT
+
AAABBBBBAAABBBDCCD??=:@?B?C@C
@HQ5WX:00233:00121
TACTGAGCTACACACACAGAAAGATTGGT
+
AABBBBCBBBBBBBBCCD:996;=@=ACD
@HQ5WX:00233:00134
ATCAGACACGGACACAGCAGAACACAC
+
BBDA?@@CCB?CCBCBBACCD@CCAAB
@HQ5WX:00234:00146
TACTGAGCTACACACACAGAAAGATTGGT
+
@@>BBBBA?ABBBBBB@B:996;AA?CCC
@HQ5WX:00235:00147
ACGCTCGACATGCCCAGGATACAGAG
+
B@898998444444-44244//////
@HQ5WX:00235:00148
ACGCTCGACATGCCCAGGTACAGGAG
+
BBABBBBBE@A?AA=:97;@BBCBCC
@HQ5WX:00236:00110
TAGTATCAGCCTCGCCATGACGAAGGTATTCC
+
BBB??ACBBB@==;;59>@99<959@999=A8
@HQ5WX:00236:00111
TACTGAGCTACACACACAGAAAGATTGGT
+
BBBBDBBBBA@@@@@CBDBDC@CCC@C@A
@HQ5WX:00236:00120
TACTGAGCTACACACACAGAAAGATTGGT
+
??@CDDCBABBBBCCB@@:99-9>@@CAC
@HQ5WX:00236:00147
TACTGAGCTACACACACAGAAAGATTGGTGCT
+
??@C;;<BAAABBBBBCBBBB<AB@>A@@111
@HQ5WX:00237:00121
ACGCTCGACATGCCCAGGTACAGGAG
+
B?9;<BB@@@@99919969BKCDDED
@HQ5WX:00237:00129
CGTGTCTCTAGGCACAGGATTTTGTGTAG
+
B@B@BBBBAAA@BBBBH@AABA9ABDCCB
@HQ5WX:00238:00121
TACTGAGCTACACACACAGAAAGATTGGT
+
AABABBCBBBBBBBCA@@:44-9=@=AAC
@HQ5WX:00238:00130
TGATACGTCTCCTTCCTTAGTTACTTCA
+
BBB@?ADA?@C?B@CAB@>??@BBB@BB
@HQ5WX:00238:00133
ATCAGACACGGACACAGCAGAACACAC
+
BBBAAAABBB?BBBCDCBD@@>ACBBB
@HQ5WX:00239:00122
ACGCTCGACATGCCCAGGTACAGGAG
+
BA@AABBBBB@CEEA@@>@CBCC@CA
@HQ5WX:00240:00145
ATCAGACACGGACACGCAGAACACAC
+
BACB::;CCC?BBBCBBC@@>@C?=@
@HQ5WX:00241:00120
ATATCGCGAGGGTATGGAAGACTCTATA
+
CB>?@BBBBCC?B?BB::8<C@@B;;;?
@HQ5WX:00241:00141
TACTGAGCTACACACACAGAAAGATTGGT
+
19;BBCCCBBBBBBCCAGBBA>BCCBB@C
@HQ5WX:00242:00111
AGCACTGTAGCTGTCACTAGTTAATTGT
+
AACCE@AABBBCBBBBBBCCD?A7;699
@HQ5WX:00242:00123
CGTGTCTCTAGGCACAGGTTTTTGTGTAG
+
BCBBCBB?AAABBBBCB59999+9@@ABB
@HQ5WX:00244:00107
TAGTATCAGCCTCGCCATGACGAAGGTATTCC
+
CBBAA@=B;959>=>;>>>989=9::44/,/,
@HQ5WX:00244:00120
TACTGAGCTACACACACAGAAAGATTGGT
+
B???BBBB?BAA@@BCDD@@@<?BBBB@C
@HQ5WX:00244:00134
TACTGAGCTACACACACAGAAAGATTGGT
+
B???BBBBBBBB@BBCFD:;96;=@>BDC
@HQ5WX:00245:00148
ACGAGTGCGTTCCCCATGTCGTAGGTACTC
+
AAA@@@BBBB8994-999<BCA>@=;<==F
@HQ5WX:00246:00100
TACTGAGCTACACACACAGAAAGATTGGT
+
B@AABBCBBBABAAABBB<;90<AA>A@@
@HQ5WX:00247:00126
CGTGTCTCTAGGCACAGGATTTTGTGTAG
+
BBBBCCCB@AAFCCBC@=9;44-9BBBBB
@HQ5WX:00248:00106
TACTGAGCTACACAC
+
E@@<;<9>?>;99?>
@HQ5WX:00200:00170
TACTGAGCTACACACACAGAAAGATTGGT
+
BAA?BBCBAA?=@=>>?>99404;;@B@C
@HQ5WX:00202:00168
TCTCTATGCGCTCCACATGTCTAAGGT
+
CBBCAABFBCCBD@CAABA==<B>B@D
@HQ5WX:00202:00171
TACTGAGCTACACACACAGAAAGATTGGT
+
B?@?BBCBABBB?@==>?99914;C?C@C
@HQ5WX:00202:00177
TACTGAGCTACA
+
>?A@AACCBBBB
@HQ5WX:00204:00179
TACTGAGCTACACACACAGAAAGATTGGT
+
B@AABBA@7499994444444-4992424
@HQ5WX:00206:00169
TGATACGTCTTCTTCCTTAGTTACTTCA
+
ABBBBECA@A=?@ACAC@C;42444249
@HQ5WX:00207:00186
TACTGAGCTACACACACAGAAAGATTGGT
+
C@AAAA@>7499444444444-4::8888
@HQ5WX:00208:00170
TACTGAGCTACACACACAGAAAGATTGGT
+
B??=B@BBBBBBBBCB;;444-9??>B@C
@HQ5WX:00208:00176
TGATACGTCTCCTTCCTTAGTTACTTCA
+
BBBAABCCBBA>@@B@B@BBB=AAA>AC
@HQ5WX:00209:00168
TACTGAGCTACACACACAGAAAGATTGGT
+
BBBBBBDBBBA???949?99919>>5969
@HQ5WX:00211:00191
ATATCGCGAGGGTATGGAAGACTCTATAG
+
?>8<;@@@94969?ADADBCB??A<<;B@
@HQ5WX:00215:00174
AGCACTGTAGCTGTCACTAGTTACTTGT
+
?BCDCBBCBCBBBBBBBBB;;7<AA=AA
@HQ5WX:00216:00152
TACTGAGCTACACACACAGAAAGATTGGT
+
BBBBBBBB>BBBB?@?BD:9;8;CCAC@B
@HQ5WX:00216:00161
TACTGAGCTACACACACAGAAAGATTGGT
+
??@BBBCB?BBBB@B@AB444-9>?>BAD
@HQ5WX:00216:00189
ACGAGTGCGTTCCCCATGTCGTAGGTACTC
+
????ABBBBB?CBB9BBBDEBA>><9949?
@HQ5WX:00217:00157
TACTGAGCTACACACACAGAAAGATTGGT
+
@?@ECCCBBBBBC?@>?@444-9@@>BAC
@HQ5WX:00217:00192
TACTGAGCTACACACACAGAAAAATTGGTGC
+
C?@@@@>>789998444444444+4999===
@HQ5WX:00218:00161
CGTGTCTCTAGGCACAGGATTTTGTGTAG
+
BBBBEBBBBBBABABBC@CCEB9DDDCBB
@HQ5WX:00220:00168
TCTCTATGCGCTCCACATGTCTAAGGT
+
BCBB::=ECCCCB@BCCCBCC@@=ABA
@HQ5WX:00221:00151
ATATCGCGAGGGTATGGAAGACTCTATA
+
B@?ABCBBBBB>CCEC@CBCCBBC<:;@
@HQ5WX:00222:00174
CGTGTCTCTAGGCACAGGATTTTGTGTAG
+
BBBBBCCCAAABCBB@C?CCBB9BBDCBA
@HQ5WX:00223:00159
TACTGAGCTACACACACAGAAAGATTGGT
+
99<BA@ABBBBBC9;9>>99919>?=@CD
@HQ5WX:00227:00159
TACTGAGCTACACACACAG
+
11/7///9:8=;?1,,,,,
@HQ5WX:00227:00195
TACTGAGCTACACACACAGAAAGATTGGT
+
B@@?CCCB@A?@@@>>?@99914>>>BAC
@HQ5WX:00228:00178
TACTGAGCTACACACACAGAAAGATTGGT
+
B@@ABBEB@@@BBBCB;;444-9>>;@BC
@HQ5WX:00235:00170
TACTGAGCTACACACACATGAAAGATTGG
+
CBCBBB<;<ECCA=<<;1///856/4244
@HQ5WX:00235:00183
TACTGAGCTACACACACAGAAAGATTGGT
+
???BBBBBBBABBBCA;;444-9>>;@CC
@HQ5WX:00236:00164
TACTGAGCTACACACACAGAAAGATTGGT
+
99<@@@AA@@@>?/11////856/969?A
@HQ5WX:00238:00180
TACTGAGCTACACACACAGAAAGATTGGT
+
@@BBBBCA@BBBBBB@A?9995==>=@DC
@HQ5WX:00238:00189
TACTGAGCTACACACACAGAAAGATTGGT
+
?AABBDCCAAABB99;BC<;;;<BC@CAB
@HQ5WX:00239:00186
CGTGTCTCTAGGCACAGGATTTTGTGTAG
+
BCCCCBBDDCD@B@>8959999/9=9;;;
@HQ5WX:00242:00177
TACTGAGCTACACACACAGAAGAATTGGTG
+
;;9====?CBA@@1---,,,*,,*/,4248
@HQ5WX:00243:00157
TCTCTATGCGCTCCACATGTCTAAGGT
+
CCBC::>CCCCB=99;99999998=BA
@HQ5WX:00244:00150
TACTGAGCTACACACACAGAAAGATTGGT
+
@?@CCCCBBBBBB?999?==>:>9<7;@C
@HQ5WX:00246:00171
TACTGAGCTATACACACAGAAAGATTGGT
+
99<BCBBBBBA?C4999999B9A;;89?B
@HQ5WX:00247:00159
TACTGAGCTACACACACAGAAAGATTGGT
+
::<BBBBA@@@?=/1111118574459<9
@HQ5WX:00247:00199
TACTGAGCTACACACACAGAAAGATTGGT
+
@@@ABBCBBBABBBB=@;944-9>>;@AC
@HQ5WX:00249:00198
TCTCTATGCGCTCCACATGTCTAAGGT
+
BBCCBDBDBBBBB@CCA?=BBBA>BAB
@HQ5WX:00200:00228
TACTGAGCTACACACACAGAAAGATTGGT
+
B>>>BBBB?B?BBACA;B444-9>>;@CF
@HQ5WX:00202:00204
TGATACGTCTCCTTCCTTAGTTACTTCA
+
BAA??ABCBAA>@@BABABBB>A?>=@C
@HQ5WX:00205:00209
TACTGAGCTACACACACAGAAAGATTGGT
+
B@@@CBCBBBCBCBCE@D<;;0999<@=@
@HQ5WX:00209:00209
TCTCTATGCGCTCCACATGTCTAAGGT
+
BABBAAACBBBBC@ABBCA=@;;8<AC
@HQ5WX:00209:00213
AGCACTGTAGCTGTCACTAGTTACTTGT
+
<<CCDBBABBBBBB@BBCC::8<@@=AB
@HQ5WX:00210:00217
TACTGAGCTACACACACAGAAAGATTGGT
+
B???BBCBBBBBBBCC=?;;96;BA@C@C
@HQ5WX:00211:00212
TACTGAGCTACACACACAGAAAGATTGGT
+
B???BBBBBBBBBBB@;;444-9@@<ACD
@HQ5WX:00216:00202
TACTGAGCTACGACACACAGAAAGATTGGT
+
;:@@@>:1011////499;99=<==;>@;=
@HQ5WX:00217:00202
TACTGAGCTACACACACAGAAAGATTGGT
+
?@@B@AACBBBBBD@=?;944-9@@@DAC
@HQ5WX:00218:00234
TACTGAGCTACACACACAGAAAGATTGGT
+
A?@@CCCBAAABBBB;;;444-9>>;@@D
@HQ5WX:00220:00216
TACTGAGCTACAAACACAGAAAGATTGGTGC
+
BA@ABBCBAB?@?==A;;999-999<@?CBC
@HQ5WX:00220:00244
TACTGAGCTACACACACAGAAAGATTGGT
+
B>>>BBBB?BBB@>CA;B444-9>>=AAC
@HQ5WX:00220:00245
TACTGAGCTACACACACAGAAAGATTGGT
+
B>??BBBB?BBBB?BA;;444-9>>=ABC
@HQ5WX:00223:00200
TACTGAGCTACACACACAGAAAGATTGGT
+
A??BBBB@>@BABCCA==;9909@A>BBC
@HQ5WX:00225:00216
TACTGAGCTACACACACAGAAAGATTGGT
+
BAABBBBBBBBBBD>==@99909>?=ABJ
@HQ5WX:00225:00249
TCTCTATGCGCTCCGACATGTTCTAAGGT
+
444449441::1/,//7/444244;9:24
@HQ5WX:00232:00217
TACTGAGCTACACACACAGAAAGATTGGT
+
BBBBBBBA@>BBBBABBC;;;6;@A>BCC
@HQ5WX:00233:00207
TACTGAGCTACACACACAGAAAGATTGGT
+
@@@CDBBBA?BBCCCA:;444-99969<>
@HQ5WX:00234:00238
TACTGAGCTACACACACAGAAAGATTGGT
+
A>@ABBBBBBBBBBCB@@:94-9@@=A@C
@HQ5WX:00237:00216
TACTGAGCTACACACACAGAAAGATTGGT
+
999>@@>ABBCDCC:9<B99919>>;@@B
@HQ5WX:00239:00216
ACGCTCGACATGCCCAGGTACAGGAG
+
BBBCBBCBCCCECC?AA?AABAB@CA
@HQ5WX:00239:00231
TACTGAGCTACATACACAGAAAGATTGGT
+
BBBBBBBBBBBBBBB@;;444-99959?A
@HQ5WX:00242:00240
TACTGAGCTACACACACAGAAAGATTGGT
+
CBCBBBBBABBAABBA@B<<<;<CC@C@C
@HQ5WX:00243:00204
TACTGAGCTACACACACAGAAAGATTGGT
+
@@ACBBBCBBCBBBC>;;444-9996888
@HQ5WX:00245:00238
TACTGAGCTACACACACAGAAAGATTGGT
+
9ABCCCCBABBBBBBBBDBCC<99<8;9;
@HQ5WX:00245:00246
CGTGTCTCTAGGCACAGGATTTTGTGTAG
+
BBB@BCDDDDAACCCCC?@@>?6=@DBBA
@HQ5WX:00246:00222
TACTGAGCTACACACACAGAAAGTGC
+
@?AAB>>B>@@@@AACEECDK311;1
@HQ5WX:00200:00264
TACTGAGCTACACACACAGAAAGATTGGT
+
BAABBBCBBBB@@>CACB444-99959?A
@HQ5WX:00202:00267
ATCAGACACGGACACAGCAGAACACAC
+
BBBBACABB?>??>>??AECC@>;<DC
@HQ5WX:00204:00252
TACTGAGCTACACACACAGAAAGATTGGT
+
BAABBBBBDBBBBBBA@@;49-9995;@C
@HQ5WX:00205:00276
TACTGAGCTACACACACAGAAAGATTGGT
+
?@@BBBBECCCBBAA=;;444-99969?B
@HQ5WX:00207:00295
AGCACTGTAGCTGTCACTAGTTACTTGT
+
AABB@AABABB@@>>9;<<@C?A@@>AA
@HQ5WX:00208:00250
ATCAGACACGGACACAGCAGAACACAC
+
A?BBBBBBBB=@@CDCCCCCC@CCBBB
@HQ5WX:00211:00288
TAGTATCAGCCTCGCCATGACGAAGGTATTCC
+
???;;<AABACC@@@B@>@@==><A@99<@G?
@HQ5WX:00212:00269
CGTGTCTCTAGGCACAGGATTTTGTGTAG
+
A@@@BBAA?AABB???B@BBBB:BECCCB
@HQ5WX:00213:00281
TACTGAGCTACACACACAGAAAGATTGGT
+
AA?BBBBBBBBBB@B@@@444-9995;AH
@HQ5WX:00215:00282
TACTGAGCTACACACACAGAAAGATGGGT
+
@@@CCCCCBAABBBECDCAAA>BBBBH@C
@HQ5WX:00216:00278
TACTGAGCTACACACACAGAAAGATTGGT
+
BBABBBCBBBBBB?CB@@:44-9===ACD
@HQ5WX:00217:00272
TACTGAGCTACACACACAGAAAGATTGGT
+
AAABBBEBBBBBBBBBAB:44-9887<EE
@HQ5WX:00218:00261
CGTGTCTCTAGGCACAGGATTTTGTGTAG
+
BBA>ACBCAAAABBCBB>>>>>6=:@@@A
@HQ5WX:00220:00256
TACTGAGCTACACACACAGAAAGATTGGT
+
CBBBBBBB;:;@@>999>444-4999?@B
@HQ5WX:00220:00291
CGTGTCTCTAGGCACAGGATTTTGTGTAG
+
BBBBCCCBACGBCBBAD@EBEC9DBCBBB
@HQ5WX:00225:00272
TACTGAGCTACACACACAGAAAGATTGGT
+
A??BBBBB<BBBBACB@B:94-9=>=AAC
@HQ5WX:00226:00252
TACTGAGCTACACACACAGAAAGATTGGT
+
B???BBEBAABBCB>=>@99909?><@CH
@HQ5WX:00226:00275
ATATCGCGAGGGTATGGAAGACTCTATA
+
BA?ABBBAAAB=B?BB?BABJCBB??@@
@HQ5WX:00230:00271
TACTGAGCTACACACACAGAAAGATTGGT
+
BBBBBCCBBBBBBBCA:@:996<AA?A@C
@HQ5WX:00230:00295
TACTGAGCTACACACACAGAAAGATTGGT
+
@??CBCCCBBBBB?@>@@444-9>>=A@C
@HQ5WX:00231:00296
TACTGAGCTACACACACAGAAAGATTGGT
+
BAABBBCBBBBBB?C=;;444-9995<BC
@HQ5WX:00232:00268
TACTGAGCTACACACACAGAAAGATTGGT
+
B?@@CCFBAAAABBA:@@99909@@<CAC
@HQ5WX:00232:00282
TACTGAGCTACACACACAGAAAGATTGGT
+
A@@BBBBA?ABBBBCA;;444-9>>=AAC
@HQ5WX:00233:00272
TACTGAGCTACACACACAGAAAGATTGGT
+
B@??BBBBBBBBBBB@;;444-9998<DJ
@HQ5WX:00234:00275
TACTGAGCTACACACACAGAAAGATTGGT
+
@A?BBBCBABBBACA=9;99909BB>B?B
@HQ5WX:00234:00285
TACTGAGCTACACACACAGAAAGATTGGT
+
AA@ABBBBBBBBBBCB@@:94-9=@=AAC
@HQ5WX:00234:00297
TACTGAGCTACACACACAGAAAGATTGGT
+
AA?BBBBBBBB@@>CA;;444-9995;AC
@HQ5WX:00235:00291
CGTGTCTCTAGGCACAGGATTTTGTGTAG
+
BBBDCCCC@AA?BC?>><9944/9@@9=@
@HQ5WX:00237:00255
TACTGAGCTACACACACAGAAAGATTGGT
+
B@@>BBCBABBBA@==>F99919995;@B
@HQ5WX:00238:00252
TACTGAGCTACACACACAGAAAGATTGGT
+
BA??BBBBABBBAA@=>A99919>@>AAC
@HQ5WX:00200:00322
TACTGAGCTACACACACAGAAAGATTGGT
+
AAABBBBBBBABB??>@@444-9897<IG
@HQ5WX:00204:00312
TACTGAGCTACACACACAGAAAGATTGGT
+
B???BBBB?ABBBBC@;;444-99969?A
@HQ5WX:00204:00315
TCTCTATGCGCTCCACATGTCTAAGGT
+
BBBB?@?CBBBAB@BBBBBBB?==@@@
@HQ5WX:00205:00305
ATCAGACACGGACACAGCAGAACACAC
+
C;<;@@:111,/7=>/11//8566888
@HQ5WX:00205:00326
TACTGAGCTACACACACAGAAAGATTGGT
+
BAABBBBBBB@AA?DA;B444-99959?B
@HQ5WX:00206:00310
TGATACGTCTCCTC
+
444>4444/,,*,,
@HQ5WX:00208:00318
TACTGAGCTACACACACAGAAAGATTGGT
+
A??BBBB@>@BBBBC@;;444-9996;@C
@HQ5WX:00209:00310
TCTCTATGCGCTCCACATGTCTAAGGT
+
BBCC@A?DCCC?A?BCC?B?>AB?B@<
@HQ5WX:00209:00331
TACTGAGCTACACACACAGAAAGATTGGT
+
BCCAAABC?999@99944444-4442424
@HQ5WX:00209:00336
ATCAGACACGGACACAGCAGAACACAC
+
AAA@BBBCBB?BB;;;AACEC@BBCCC
@HQ5WX:00210:00313
ATCAGACACGGACACAGCAGAACACAC
+
??BBACACBB=?@BBAABCCC@CCBBB
@HQ5WX:00214:00301
TACTGAGCTACACACACAGAAGATTGGT
+
AA?BBBCBAABBBCA@BB;;7<@@=ACD
@HQ5WX:00214:00335
TACTGAGCTACACACACAGAAAGATTGGT
+
@??BCDCBBCCCC@@@AD===9>995<@B
@HQ5WX:00216:00329
TACTGAGCTACACACACAGAAAGATTGGT
+
A@@BBBBBBBA??BCB;;444-9995;AC
@HQ5WX:00220:00333
TACTGAGCTACACACACAGAAAGATTGGT
+
@??BBBCBBBAAA?@?CC:99-9=>=@?B
@HQ5WX:00221:00322
TGATACGTCTCCTTCCTTAGTTACTTCA
+
BBB@@ABBBBB?BAB@B?ABC@BBB@BC
@HQ5WX:00227:00306
TACTGAGCTACACACACAGAAAGATTGGT
+
BABABBBBBBBBBCBA@@<;;7<AA>B?B
@HQ5WX:00227:00317
TGATACGTCTCCTTCCTTAGTTACTTCA
+
BBBA@ABCCBA?B@C@E@BBA>AAA?BB
@HQ5WX:00232:00334
TACTGAGCTACACACACAGAAAGATTGGT
+
A@@BBBBB?ABBBBCB?B:996;AA?B@C
@HQ5WX:00235:00306
TACTGAGCTACACACACAGAAAGATTGGT
+
CBBBGBCBBBBBBB;99@99919@@<A?B
@HQ5WX:00236:00318
TAGTATCAGCCTCGCCATGACGAAGGTATTCC
+
BBB@?ABBDC@@>:;7;@@>>9959<?998?8
@HQ5WX:00236:00335
TAGTATCAGCCTCGCCATGACGAAGGTATTCC
+
BBB::<CABA@>>:;8;@C>>;429@999>B<
@HQ5WX:00236:00336
TACTGAGCTACACACACAGAAAGATTGGT
+
AA?BBBBBBBBBBBBB==;;;6<BBAC@C
@HQ5WX:00238:00339
TACTGAGCTACACACACAGAAAGATTGGT
+
BA@BBBCBBBBBBBBCFB:;;89@;>=>@
@HQ5WX:00239:00310
TACTGAGCTACACACACAGAAAGATTGGT
+
BABBCDEB>??@>>999949404:;:A>@
@HQ5WX:00239:00323
TACTGAGCTACACACACAGAAAGATTGGT
+
B???BBBBBBBBBBBA?@;;96;AA@C@C
@HQ5WX:00240:00309
TAGTATCAGCCTCGCCATGACGAAGGTATTCC
+
CCB@@ACAAA?99;;59@@999954:99=?A?
@HQ5WX:00241:00338
TACAGAGCTACACACATCAGAAATGATTGGT
+
=;<;;94;?9944/6///////+//442424
@HQ5WX:00242:00313
TCTCTATGCGCTCCACATGTCTAAGGT
+
BBBCBBBCBBBBB?BBBCCAAAG@C@=
@HQ5WX:00242:00345
TACTGAGCTACACACACAGAAAGATTGGT
+
ACCCBBBCCCBBCB?@ADCCC?CBA==8=
@HQ5WX:00244:00318
TACTGAGCTACACACACAGAAAGATTGGT
+
BAA?BBBBBBBBBBA=?@99909B@@C@C
@HQ5WX:00246:00304
TACTGAGCTACACACACAGAAAGATTGGT
+
B@BBCBDBAA?=@=999>99404999@@C
@HQ5WX:00248:00326
CGTGTCTCTAGGCACAGGATTTTGTGTAG
+
BBBBCCBBBCD?BC999;9999,944::9
@HQ5WX:00249:00316
TACTGAGCTACACACACAGAAAGATTGGT
+
A===BBBBBBACBD=9=A99909@@?CDC
@HQ5WX:00249:00332
ATCAGACACGGACACAGCAGAACACAC
+
BBBB??ABBB=??BAABCCCDACC@@A
@HQ5WX:00201:00354
AGCACTGTAGCTGTCACTAGTTACTTGT
+
@@BBBBBCBBBCCCCBBBC?:998429@
@HQ5WX:00202:00393
TACTGAGCTACACACACAGAAAAGATTGGT
+
@@AGBCCB?8867,,,,2,,,,*/4458<@
@HQ5WX:00205:00366
TAGTATCAGCCTCGCCATGACGAAGGTATTCC
+
BAC@AADAAA@>>:;8<BC9=;929@999695
@HQ5WX:00211:00353
TCTCTATGCGCTCCACATGTCTAAGGT
+
BBBBAAACBBBBB@CDCBB==996;;;
@HQ5WX:00212:00361
ATATCGCGAGGGTATGGAAGACTCTATA
+
CAABBCCAAAG@BBCB?A>ACCCC;:<?
@HQ5WX:00214:00373
TACTGAGCTACACACACAGAAAGATTGGT
+
BBBBBBEB>AABBBBA;;444-9>>=@BD
@HQ5WX:00214:00388
TACTGAGCTACACACACAGAAAGATTGGT
+
A>>>@@AA?BBBBBDA;;444-9995<@C
@HQ5WX:00215:00354
TGATACGTCTCCTTCCTTAGTTACTTCAGTGT
+
AAA??ABCBBB?B@C@C@ABB@BBB?BCCCCB
@HQ5WX:00217:00354
TACTGAGCTACACACACAGAAAGATTGGT
+
BA@?BBBBBBBBBBA=:;444-9996;@C
@HQ5WX:00218:00370
TACTGAGCTACACACACAGAAAGATTGGT
+
BA??BBBB>@B@BBBBAB:;96;@@>B@C
@HQ5WX:00218:00383
TACTGAGGCTACACACACAGAAAGATTGGT
+
BABBBAA?ABBAB>@CB;B444-9995;CC
@HQ5WX:00218:00397
TACTGAGCTACACACACAGAAAGATTGGT
+
>@@B@AADBAA?>11//////+4442424
@HQ5WX:00226:00374
TACTGAGCTACACACACAGAAAGATTGGT
+
BAAABBBBBBBBBB?=9;944-9996;@C
@HQ5WX:00229:00354
TACTGAGCTACACACACAGAAAAGATTGGT
+
BBABBBCB?ABBBB949B9999/9995<@C
@HQ5WX:00229:00359
TACTGGCTACACACACAGAAAAGATTGGTGC
+
BAABB@BCBBBCCC@;=4444/9@?<B@CBB
@HQ5WX:00229:00368
ATATCGCGAGGGTATGGAAGACTCTATAG
+
B??@@@?=99919??@<>=<94AB984<;
@HQ5WX:00229:00394
TCTCTATGCGCTCCACATGTCTAAGGT
+
BBCE?@AFCBAAB@CCAA9;;AB?BBB
@HQ5WX:00230:00370
TGATACGTCTCCTTCCGTTACTTCAGTGC
+
BBBBABBBBBC@C?A?BC@DCD@CCBBBB
@HQ5WX:00230:00391
TACTGAGCTACACACACAGAAAGATTGGT
+
BAABBBBB<BBBBBCB@B:44-9887<BC
@HQ5WX:00232:00364
TCTCTATGCGCTCCACATGTCTAAGGT
+
BABBAAADBBBBB@BBBBAB@@@=@@A
@HQ5WX:00232:00394
TACTGAGCTACACACACAGAAAGATTGGT
+
???@BBBB<@ABBBCA;B444-9995<DJ
@HQ5WX:00234:00363
TACTGAGCTACACACACAGAAAGATTGGT
+
BBBBBBC??BBB>>;;9?>@@?AFFBC?C
@HQ5WX:00236:00367
ATCAGACACGGACACAGCAGAACACAC
+
BBBBAAABBB>AABABBCCCC@DBBBB
@HQ5WX:00236:00377
TACTGAGCTACACACACAGAAAGATTGGT
+
CBBBCCCB>AAABB999B99919>>>BAD
@HQ5WX:00237:00388
ACGAGTGCGTTCCCCATGTCGTAGGTACTC
+
A?BBBBBBAA>ACD:B:=<CC@@@@:<<=C
@HQ5WX:00240:00391
ATCAGACACGGACACAGCAGAACACAC
+
BBBB??>BBB=?ABBBCBDCB?BBBBB
@HQ5WX:00242:00355
TGATACGTCTCCTTCCTTAGTTACTTCA
+
BBB@?ABCBBA?B@C?B@B;958@>;>B
@HQ5WX:00243:00361
TACTGAGCTACACACACAGAAAGATTGGT
+
AAABBBBBBBBCBD949A99919@@@D@C
@HQ5WX:00244:00396
TACTGAGCTACACACACAGAAAGATTGGT
+
BBB?BBEBA@ABBBCA:@;44-9>>=A@C
@HQ5WX:00247:00394
TACTGAGCTACACACACAGAAAGATTGGT
+
A==?BABB?AB@BB@@ACCCB:9<B?BBC
@HQ5WX:00249:00396
TACTGAGCTACACACACAGAAAGATTGGT
+
B>>>AABA>?B@BBC=:;444-9>>;@AC
@HQ5WX:00201:00425
TACTGAGCTACACATCAGAAAGATTGGT
+
@@@BBBBBB;;;4///8///+/99<ACC
@HQ5WX:00203:00408
AGCACTGTAGCTGTCACTAGTTACTTGT
+
>>ABCBBCBBBBBB>111;::?CBA>@@
@HQ5WX:00207:00435
ACGAGTGCGTTCCCCATGTCGTAGGTACTC
+
A?BBBBBBBB?;:7071111<<9959944:
@HQ5WX:00209:00401
TCTCTATGCGCTCCACATGTCTAAGGT
+
BABBAAAFBCCBC@E::;CBBA@=A@A
@HQ5WX:00214:00406
TAGTATCAGCCTCGCCATGACGAAGGTATTCC
+
A@B@AACCDB@==;;7;4;>>;;89@=@A@DA
@HQ5WX:00215:00414
ACGCTCGACATGCCCAGGTACAGGAG
+
BBBBBB?=99:999099<>@CCGAEG
@HQ5WX:00215:00449
TCTCTATGCGCTCCACATGTCTAAGGT
+
ABBBAADCBCC84511///67992424
@HQ5WX:00217:00423
TACTGAGCTACACACACAGAAAGATTGGT
+
B???BBB@BBBB?@BBAB:94-9>>=@AD
@HQ5WX:00218:00408
TCTCTATGCGCTCCACATGTCTAAGGT
+
BBBBAAACBBBBCAB::=FAA<=8<?<
@HQ5WX:00219:00418
TACTGAAGCTACACACACAGAAAGATTGGT
+
B?@ABB?B@BBBB@A>>>B99919??;@CC
@HQ5WX:00225:00412
TACTGAGCTACACACACAGAAAGATTGGT
+
B@@ABBBBBB;;//1//8///+/99=ACC
@HQ5WX:00225:00434
TACTGAGCTACACACACAGAAAGATTGGT
+
BBBBBCCBAB?B>9;;9B99<8<AB<A?D
@HQ5WX:00226:00435
TACTGAGCTACACACCAACAGAAAGATTGGT
+
ABBCCDCBB;;2***)*)*0*,,,1=>?BDC
@HQ5WX:00227:00433
CGTGTCTCTAGGCACAGGATTTTGTGTAG
+
AA@@BBBC@A=?=9;;9?>>@A8ABBBBA
@HQ5WX:00227:00443
TAGTATCAGCCTCGCCATG
+
=8=111::78B;:99<=>B
@HQ5WX:00227:00448
TACTGAGCTACACACACAGAAAGATTGGTG
+
A@BBBBBB?ABBB??=:;444-9995<@BC
@HQ5WX:00228:00435
ACGAGTGCGTTCCCCATGTCGTAGGTACTC
+
BBBBBBBBAA?BDD:D:::BCBAB@;<==F
@HQ5WX:00229:00437
TACTGAGCTACACAAGCCAACAGAAAGATTGGT
+
>?@CBBBC;99?995495424;4446444=A>B
@HQ5WX:00233:00403
ATATCGCGAGGGTATGGAAAGGCAACTCTATA
+
BABBBBBBBBC>@=@@599192448999444?
@HQ5WX:00235:00417
TACTGAGCTACACAACCAACAGAAAAGATTGGTG
+
>>@@@@@@>@@:11,/,/,///444,44424@@@
@HQ5WX:00237:00434
TACTGAGCTACACACAACAGAAAGATTGGT
+
?B?BBBBBB?;8,,-,*,2,,,*/99=AAC
@HQ5WX:00238:00418
TACTGAGCTACACACACAGAAAGATTGGT
+
B??=AABABBBB>9994B999044459?B
@HQ5WX:00238:00428
TACTGAGCTACACACCAACAGAAAGATTGGT
+
A@@BBBBBC>;8//1,/,/8///+499=ACC
@HQ5WX:00238:00438
TACTGAGCTACACACCAACAGAAAGATTGGT
+
BBBBAAAB?::81/1,/,/8///+4;;>B?B
@HQ5WX:00241:00421
TGATACGTCTCCTTCCTTAGTTACTTCA
+
C@@A@ACBBBB?B@A99239424::<BC
@HQ5WX:00241:00422
TACTGAGCTACACAGCCAACAGAAAGATTGGT
+
B@AAB@ACB84111//,/,/668:;ABB@BDC
@HQ5WX:00243:00423
TACTGAGCTACACACACAGAAAGATTGGT
+
B?=?BBBBBB;;//11/666688?BADAC
@HQ5WX:00243:00430
TACTGAGCTACACACCAACAGAAAGATTGGT
+
BBBBBBBBBB::4492424:44989BBBG@C
@HQ5WX:00244:00445
TACTGAGCTACACACCAACAGAAAGATTGGT
+
:9<CCCCCB?;;4492424;444-4;;<A@B
@HQ5WX:00246:00401
ATCAGACACGGACACCAAGCAGAACACACA
+
BBBB??@BB;76///,/,/6699=?CAABB
@HQ5WX:00246:00439
CGTGTCTCTAGGCACCAGGATTTTGTGTAG
+
@@@BBCCC@=9:0,-+,,2,,,,*,28;@C
@HQ5WX:00203:00479
TGATACGTCTCCTTCCTTAAAAAAAA
+
BBBBBBBC@@B89598=233333333
@HQ5WX:00208:00487
TACTGAGCTACACAAAAAAAA
+
A>>>BCCB344;444444448
@HQ5WX:00215:00450
TACTGAGCTACACGCGTTTTTTCAGAAAAGATTGGT
+
??ABBDCC77**+****0000+*,4444,44458?A
@HQ5WX:00215:00479
ACGCTCGACATGTTTTCCCAGGTACAGGAG
+
BBBBBB9976/////*/85/989@@AC?BB
@HQ5WX:00217:00494
ATCAGACACGGACAAAAAAAA
+
AACABB966;,11111/1111
@HQ5WX:00218:00497
TATACGCGTACGTCTAAAAAAAA
+
11944494444444433333333
@HQ5WX:00219:00499
TGATACGTCTCCTCTT
+
>>>>>9940))(((((
@HQ5WX:00224:00467
TCTCTATGCGCTCCACTGTTTT
+
444499:994/60*,,,,,,,*
@HQ5WX:00225:00486
TACTGAGCTACACATTTTTTTT
+
???BCCC:34;8//////////
@HQ5WX:00228:00454
CGTGTCTCTAGGCACATTTTGGATTTTGTGTAG
+
CBBBBCCE==::1////886;111??6;@A<<<
@HQ5WX:00229:00491
ATCAGACACGGACATGCAGAACACAC
+
BBBBBBBB;868////6;;@@BCCCB
@HQ5WX:00235:00458
TACTGAGCTACACACAATTTTTCAGAAAAGATTGGT
+
AAABBBCB;980-,,,22222.00,///*4998>@C
@HQ5WX:00235:00463
TACTGAGCTACACC
+
<:;CAA>=))((((
@HQ5WX:00235:00469
CGTGTCTCTAGGCACATTTGGATTTTGTGTAG
+
BBB@BCCC=967///67858;;;;;6BCCB@A
@HQ5WX:00235:00485
TACTGAGCTACACATTTTTTTCAGAAAGATTGGT
+
??@CDDCA7998///66666&///44-4:::D@C
@HQ5WX:00236:00487
TACTGAGCTACACATTTCAGAAAGATTGGT
+
@?==AABA9;;8////+/7/44-4;@@C@B
@HQ5WX:00238:00465
TCTCTATGCGCTCCACATTTTTTTTGTCTAAGGT
+
BBCCAAADBBBA;98/////////$///49;=AB
@HQ5WX:00242:00464
TCTCTATGCGCTCCACATTTTGTCTAAGGT
+
BABB?@?DABCBCBC:>:BB8A==9969>B
@HQ5WX:00243:00497
TCTCTATGCGCTCCACATTTTTT
+
AABBCDCD888//,--,//////
@HQ5WX:00244:00471
ACGCTCGACATGGCCCCAATTTTGGTACAGGAG
+
BAABBB?:88/1-1<<1<-111+1,/:>BC@CB
@HQ5WX:00245:00457
CGTGTCTCTAGGCGACCAAA
+
CBBBCCCC//1:-,,,*,2*
@HQ5WX:00201:00540
TAGTATCAGCCTCGAGGG
+
BBB?>@A;9,2-,,,,,,
@HQ5WX:00204:00510
TACTGAGCTACAATGTACC
+
;;999846,,**)(((*((
@HQ5WX:00204:00528
TCTCTATGCGCTCCATCCCC
+
BBCCBDCC><8--+,,,,,,
@HQ5WX:00205:00520
TACTGAGCTACAATCCCC
+
BBBBCC?;-,,,*,,,,,
@HQ5WX:00213:00514
TACTGAGCTACCTAAAT
+
BBBB@@91,,,*,,,*,
@HQ5WX:00215:00501
TGATACGTCTCCCT
+
BBCB99?91///+/
@HQ5WX:00219:00533
AGCACTGTAGCTCGT
+
8999449600,,,,,
@HQ5WX:00219:00534
TACTGAGCTACAGGGGGGGCCCCCCC
+
B?ABBB;746//1:888:&///////
@HQ5WX:00225:00542
TGATACGCTCACC
+
11/8,,/2.////
@HQ5WX:00226:00523
TACTGAGCTAACCTAA
+
<;<C@@>1--*,0,,*
@HQ5WX:00234:00543
TACTGAGCTACTCCCC
+
@?@BB;?2,-,,,,,,
@HQ5WX:00237:00528
TACTGAGCTACATGGGGGGGG
+
BBBCBA=90111//8888???
@HQ5WX:00238:00540
TACTGAGCTACAGGGGGGGG
+
AABBB@?8.11/////////
@HQ5WX:00243:00544
TGATACGTCTCCGCCCC
+
@?ABB=:92,,*,,,,,
@HQ5WX:00244:00546
TACTGAGCTGCC
+
<;9@@<1*****
@HQ5WX:00245:00515
TACTGAGCTACAATGTT
+
B?ABB@;9./--+,,,,
@HQ5WX:00245:00548
ACGCTCGATCCCCCCCC
+
?@;48111/////////
@HQ5WX:00247:00549
TATAGCTGCCCCCC
+
@>>@9,,,,,,,,,
@HQ5WX:00200:00578
TGATACGTCTAAA
+
CB?;-,,***,,,
@HQ5WX:00204:00585
CGTGTCTCTTTT
+
>@8-****,,,,
@HQ5WX:00210:00584
CGTGTCTCTTTTTT
+
;80*)(((,00000
@HQ5WX:00217:00585
TACTGAGCTTTTTT
+
B=;88,,,,,,,,,
@HQ5WX:00230:00599
TACTGAGCGGGGG
+
A;866,,,,,,,,
@HQ5WX:00244:00576
TACTGAGCTCCCC
+
B:88/,,**,,,,
@HQ5WX:00200:00614
TCTACCATTCGAATGCCCCCCCC
+
88///,//,/8?,1/44444444
@HQ5WX:00202:00602
TAAGCCATTCGGAAATGATCGG
+
4424424;2942//+///////
@HQ5WX:00205:00624
TACTGAGTAAAA
+
@>6,,,,,,,,,
@HQ5WX:00213:00609
ATAAGCAAAAAAA
+
1,*)***000800
@HQ5WX:00215:00613
AGCACGAGTCCCCCC
+
9///68/////////
@HQ5WX:00223:00611
AACCACGGACTCCCCCCC
+
/,/56665//////////
@HQ5WX:00224:00613
ATCAGCCCCCCC
+
4110/.......
@HQ5WX:00227:00615
TACTGAAGCCCCCCC
+
86----*,,000000
@HQ5WX:00228:00616
TACTGAGCCCCCCC
+
4411//////////
@HQ5WX:00230:00614
TAGTAATACCCCCCC
+
889//,/////////
@HQ5WX:00230:00615
TACTGAGCCCCCCC
+
881111////////
@HQ5WX:00239:00616
ATAAGCCCCCCCC
+
/,,*,,2228222
@HQ5WX:00241:00614
TCTAGCCATTCGGAAATTGCCCCCCCC
+
944444:44244249-42444444444
@HQ5WX:00219:00903
TACTGAGGGGGGGG
+
/////444444444
@HQ5WX:00258:00055
CGTGTCTCTAGGC
+
BBAABBCCAAABB
@HQ5WX:00258:00060
TACTGAGCTACAC
+
BBBBBBCA@@BBB
@HQ5WX:00265:00088
TAGTATCAGCCTC
+
@?@9949999?>>
@HQ5WX:00268:00061
TAGTATCAGCCTC
+
CCCAABCFBBA>>
@HQ5WX:00268:00080
CGTGTCTCTAGG
+
44999@@9991,
@HQ5WX:00275:00055
TGATACGTCTCCTTCCTT
+
BBBEBBBBBAA?A@CAC@
@HQ5WX:00275:00067
TACTGAGCTACACACACAGAA
+
@??BBBBBBB@AABBCHDB;7
@HQ5WX:00284:00068
TACTGAGCTACACAC
+
AAA??ACBBBBBBBB
@HQ5WX:00287:00052
TATGAGCTACACACA
+
B@999?>BCCCBBBB
@HQ5WX:00287:00064
TCTCTATGCGCTCCA
+
CBDCCCDCCCCAA?B
@HQ5WX:00293:00050
TATAGCTACACA
+
984449;?BCCB
@HQ5WX:00293:00061
TACTGAGCTACACACACAGAAAGATTGGTCTT
+
B9<;CCCBBBABBBBBDDC:858/,*-+-,,,
@HQ5WX:00293:00087
ACGCTCGACATGCCCAGGTACAGGAGACTTTTTTTT
+
AABCBBBCB==:::811-11>>>;A@9494444444
@HQ5WX:00296:00099
TACTGAGCTACACA
+
@@@BBDCCCCBBB9
@HQ5WX:00250:00119
ATATCGCGAGGGTATGGAAGACTCTATAGAGGT
+
BAABB?=B>>><??BB@BBECCCB>8:7000,.
@HQ5WX:00251:00116
CGTGCTCTAGGC
+
BBBBBBBBCCBA
@HQ5WX:00252:00147
TAGTATCAGCCTC
+
@?C;;=CCDC@C@
@HQ5WX:00253:00100
ACGAGTGCGTTCCCCATGTCGTAGGTACTC
+
????BBCB??=?==6=?AACCC@==:;99@
@HQ5WX:00255:00104
ATCAGACACGGACACAGCAGAACACAC
+
A???B?BBBB>AABBBCFDCD@CCBDB
@HQ5WX:00255:00120
TACTGAGCTACACACACAGAAAGATTGGTGC
+
A??BBBBBBBBBBBCCAB:94-9>><000))
@HQ5WX:00255:00137
TACTGAGCTACACACACAGAAAGATTGGTGTCCTTGGAG
+
9:<@AAABBCCCC?A@A:444-99959=91//546867/
@HQ5WX:00258:00109
TACTGAGCTACACACACAGAAAGATTGGT
+
???BBBBB<BBBBBCA?B94469><;A;;
@HQ5WX:00260:00108
AGCACTGTAGCTGTCACTAGTTACTTGT
+
BBCCCBAB?@@DCCBAABBCC@BB:299
@HQ5WX:00262:00120
ATCAGACACGGACAAAGCAGAACACACA
+
BBBAABACBB?BB?B=ABBBC@CBCBC=
@HQ5WX:00264:00113
CGTGTCTCTAGGCACAGGATTTTGTG
+
AAACCB;;;995944//5////*///
@HQ5WX:00266:00137
TACTGAGCTACACACACAGAAAGATTGGTGC
+
@@BCCCBBBBBA@@BCCD:94-9==;000))
@HQ5WX:00267:00114
TACTGAGCTACACACACAGAAAGATTGGT
+
B@AABBBBBBBB@BBBAB:94-9>>>BCD
@HQ5WX:00268:00113
TACTGAGCTACACACACAGAAAGATTGGT
+
B@@ABBBBBABBBBCB@B:94-;A@?BAC
@HQ5WX:00268:00148
TGATACGTCTCCTTCCTTAGTTACTTCAGTGC
+
BBB?@ACCBBB@BAC@B@>?A@BBB@BB=::4
@HQ5WX:00272:00118
TACTGAGCTACACACACAGAAAGATTGGT
+
;9=@ABCBDDBBFA@@>?99919>>5969
@HQ5WX:00273:00121
ATATCGCGAGGGTATGGAAGACTCTATAG
+
CA>@@BBCDCC>B?BA8:8<BCBC;8070
@HQ5WX:00274:00134
TAGTATCAGCCTCGCCATGACGAAGGTATTCC
+
BAC::@CCDB?>=@@=@A?==;97<@@>@<?=
@HQ5WX:00275:00105
TACTGAGCTACACAC
+
DBBBCCCBBBBBBBB
@HQ5WX:00275:00118
TACTGAGCTACACACACAGAAAGATTGGT
+
AABBBBBBBAB@@@BB@B:996;CC@C@C
@HQ5WX:00276:00126
TACTGAGCTACACACACAGAAAGATTGGTGC
+
@BCCBBBBACCB@?@?B?99909><-1,1-,
@HQ5WX:00277:00101
TACTGAGCTACACACACAGAAAGATTGG
+
B@@ABBBB?ABB@ACB?B:44-9@>;=8
@HQ5WX:00277:00137
TCTCTATGCGCTCCACATGTCTAAG
+
BCCBBCDDBA=88699@999111,/
@HQ5WX:00279:00115
TACTGAGCTACACACACAGAAAGATTGGT
+
B?==AAAA?A@@@@CB;;444-9??<BAD
@HQ5WX:00279:00132
ACGCTCGACATGCCCAGGTACAGGGAGACTCGAA
+
@@@@@BBBDB?99919969@@99<11<<11///,
@HQ5WX:00279:00142
TACTGAGCTACACACACAGAAAGATTGGTGCCTTGGAG
+
AABBBBC?@@CCC?@@AA>>?:<<9=?=>8/,.,/,,,
@HQ5WX:00282:00121
TACTGAGCTACACACACAGAAAGATTGGT
+
BA@BBBBB>?BBBBCB;;44469@@AC@C
@HQ5WX:00283:00129
AGCACTGTAGCAGTCACTAGTTACTTGT
+
AAAABBBAABBBBCDBCCC@@>ACB>@9
@HQ5WX:00291:00100
TGATACGTCTCC
+
@B@ABB?@8896
@HQ5WX:00291:00127
TACTGAGCTACACACACAGAAAGATTGGT
+
B??BBBBBBBBBBBCB;;444-9@@@C@C
@HQ5WX:00292:00118
TGATACGCTCCTTCC
+
BCAB99897429@B?
@HQ5WX:00298:00107
ACGAGTGCGTTCC
+
CDFD<<<999699
@HQ5WX:00299:00119
TACTGAGCTACACA
+
B9<<@<;<CC@@A@
@HQ5WX:00252:00162
TACTGAGCTACACACACAGAAAGATTGGT
+
@@ACBCCC@@AGDCCCCC;;;8;BC?B?C
@HQ5WX:00253:00195
TACTGAGCTACACACACAGAAAGATTGGT
+
AAAABBBBBB==8611/8///+/;;@CBD
@HQ5WX:00255:00197
CGTGTCTCTAGGCCACAAGGATTTTGTGTAG
+
BBBBBCCEDAAD@=111,/5////*///::9
@HQ5WX:00257:00156
TCTCTATGCGCTCCACATGTCTAAGGT
+
AADC?@AFDDCBD?BB?=>B@@@?C?B
@HQ5WX:00257:00163
TACTGAGCTACACACACAGAAAGATTGGT
+
AAABBBBBABBBBBCBAB:996;AA?C@C
@HQ5WX:00259:00174
TACTGAGCTACACACACAGAAAGATTGGT
+
AA@BBBBBBBA?BBECBD@@@>ABB@BAB
@HQ5WX:00259:00184
TCTCTATGCGCTCCACATGTCTAAGGT
+
444444B99<B99599@8444;;2424
@HQ5WX:00259:00190
TCTCTATGCGCTCCACATGTCTAAGGT
+
==CCCBCDBBCBC@DBCDCAACE@CAC
@HQ5WX:00260:00166
TACTGAGCTACACACACAGAAAGATTGGT
+
9:<DBBBCCCBBBCCCD?==?9911,/,/
@HQ5WX:00262:00159
TCTCTATGCGCTCCACATGTCTAAGGT
+
BBBBAAACBBBAB@CCBCBBCAA?BBB
@HQ5WX:00263:00161
AGCACTGTAGCTGTCACTAGTTACTTGT
+
AABBBBBAAABDBBBBBBCBC@CBB>AA
@HQ5WX:00264:00174
TACTGAGCTACACACACAGAAAGATTGGT
+
BCABBBBBBBABBBBCCD@@@>@BB@B@B
@HQ5WX:00267:00150
TGATACGTCTCCTTCCTTAGTTACATTCA
+
>>>99449>>A69592423442444424;
@HQ5WX:00267:00155
TACTGAGCTACACACACAGAAAGATTGG
+
@??BBBEBBBBBBBBCFD:;9-999599
@HQ5WX:00267:00156
TACTGAGCTACACACACAGAAAGATTGGT
+
??@BBBCBBBAAABBCBC???<@==>B?B
@HQ5WX:00268:00161
TACTGAGCTACACACACAGAAAGATTGGT
+
??@DCDCDBBBBBBBCBB;9969@@?B@C
@HQ5WX:00268:00177
TGATACGTCTCCTTCCTTAGTTACTTCA
+
BBB?@ABBBBB@B@B@B?BBB@BBB@BB
@HQ5WX:00269:00169
TACTGAGCTACACACACAGAAAGATTGGT
+
B@@ABBBB>@?@@@BCCH@@@>?BB?C@C
@HQ5WX:00272:00180
ACGCTCGACATGCCCAGGTACAGGAG
+
BBBBBBBDDCDDEE>@@>@BBBD@BC
@HQ5WX:00272:00190
TACTGAGCTACACACACAGAAAGATTGGT
+
A@@BBCBB??>>1111/8///11@C?GCC
@HQ5WX:00273:00159
TACTGAGCTACACACACAGAAAGATTGGT
+
AABBBCCBABBBBBCB@C:996;AA?D@C
@HQ5WX:00273:00168
TACTGAGCTACACACACAGAAAGATTGGT
+
AA?ABBBA?AAA@@BCDC@@@>?BB@B@C
@HQ5WX:00273:00199
TACTGAGCTACACACACAGAAAGATTGGT
+
BAAABBBBBBABBB@@ACCDD>CCCAC@B
@HQ5WX:00275:00197
ACGAGTGCGTTCCCCATGTCGTAGGTACTC
+
BBBBBBEBBB?CEB9AAA@BA>>><999<B
@HQ5WX:00277:00189
ACGAGTGCGTTCCCCATGTCGTAGGTACTC
+
>>B@@ABBBB@CBB9BAA@BCA>@=:;<<C
@HQ5WX:00278:00167
TACTGAGCTACACACACAGAAAGATTGGT
+
B?==BBBB?B?@@@BCDD::;89BB@CAC
@HQ5WX:00281:00175
TACTGAGCTACACACACAGAAAGATTGGT
+
???BBBCBBBBBBBBCCC@??<>AA@C@C
@HQ5WX:00281:00191
TGATACGTCTCCTTCCTTAGTTACTTCA
+
BBB???EBAAA@E@C@B@ABB@BBB@BB
@HQ5WX:00283:00172
TACTGAGCTACACACACAGAAAGATTGGT
+
AABBBBCBBBBBBBCB@@:44-9=>>B@C
@HQ5WX:00285:00181
TACTGAGCTACACACACAGAAAGATTGGT
+
@@@CDBBCABBAACCBCC:996;=@?C@C
@HQ5WX:00285:00183
ACGCTCGACATGCCCAGGTACAGGAG
+
;:@C@@@A@>?999099244444899
@HQ5WX:00288:00190
TACTGAGCTACACACACAGAAAGATTGGT
+
AA@BBBBBBBBBBBBCDD:;;8;BC@D@C
@HQ5WX:00290:00168
TACTGAGCTACACACACAGAAAGATTGGT
+
B??BBBBBBBBBBACB;@444-9?@>BAC
@HQ5WX:00291:00180
TACTGAGCTACACACACAGAAAGATTGGT
+
BABBCCCCBBBBEBCBCBECCACCCEBAB
@HQ5WX:00291:00195
TACTGAGCTACACACACAGAAAGATTGGT
+
BA@ABBB@>@@@@ABCDD:;;89??>BDC
@HQ5WX:00295:00175
TAGTATCAGCCTCGCCATGACGAAGGTATTCC
+
@@BAAAEBBB@B@BA>@A@==;97<@<9<>G:
@HQ5WX:00298:00167
TACTGAGCTACACACACAGAAAGATTGGT
+
BBBBBBBBBBBBAAA=::99909@@=BAB
@HQ5WX:00299:00161
ACGCTCGACATGCCCAGGTACAGGAG
+
BAABBCEBBCCCCDBAB?=?A@@==B
@HQ5WX:00250:00214
CGTGTCTCTAGGCACAGGATTTTGTGTAG
+
BBB@BCCC::=FCB@@?<9999/9@ABBB
@HQ5WX:00250:00236
TACTGAGCTACACACACAGAAAGATTGGT
+
B???BCDB>?>@;99@=944404AB@EAB
@HQ5WX:00252:00201
TACTGAGCTACACACACAGAAAGATTGGT
+
@@@BBBCBBBBBBBC@;;444-9>>>B@D
@HQ5WX:00252:00230
TACTGAGCTACACACACAGAAAGATTGGT
+
B???BCCB>??>@@>A@@99919BBBC?B
@HQ5WX:00253:00208
CGTGTCTCTAGGCACAGGATTTTGTGTAG
+
BBBBCCDDCBB?BA999;9999-944449
@HQ5WX:00253:00220
TCTCTATGCGCTCCACAAGTCTAAGGTACTG
+
@@CC@AACCBEBB>=BDADBB<<8;?AACDD
@HQ5WX:00253:00221
TACTGAGCTACACACACAGAAAGATTGGT
+
BAA?BBBBBBABBCB@BB;;;7<CCAC@A
@HQ5WX:00254:00209
TACTGAGCTACACACACAGAAAGATTGGT
+
//1779AB@@>A@@9946///,/-,*,*,
@HQ5WX:00255:00241
TCTCTATGCGCTCCACATGTCTAAGGT
+
@@BBCBCEBBCBC@CBBBCCDCC@CAC
@HQ5WX:00257:00205
TACTGAGCTACACACACAGAAAGATTGGT
+
AAABBBBBBBBBBACA@B:4469>>?C@C
@HQ5WX:00257:00207
TACTGAGCTACACACACAGAAAGATTGGT
+
99484999399>@A<99@99919>>;>>A
@HQ5WX:00257:00225
TCTCTATGCGCTCCACATGTCTAAGGT
+
BBCCBBBCBBBBC?BAABBCCBB@C@C
@HQ5WX:00259:00208
ATCAGACACGGACACAACAGAACACAC
+
BBB>AACBB?>AB???@CCEC?ABDCC
@HQ5WX:00259:00215
TCTCTATGCGCTCCACATGTCTAAGGT
+
<<CCA@AECCCBA?BBCC@<<9A5959
@HQ5WX:00260:00225
TCTCTATGCGCTCCACATGGTCTAAGGT
+
BBCCBAECB?@@B?BBCDB?DFKK@B@A
@HQ5WX:00262:00217
ATCAGACACGGACACAGCAGAAC
+
:;??993888244444/6///,/
@HQ5WX:00262:00242
CGTGTCTCTAGGCACAGGATTTTGTGTAG
+
BBCBCBBB9:<>A@@BA=??BB9CCCEDC
@HQ5WX:00263:00200
TACTGAGCTACACACACAGAAAGATTGGT
+
??@BCBC?@ACBB@A@DD:496;@@>EAD
@HQ5WX:00264:00227
ATCAGACACGGACACAGCAGAACACAC
+
BABCCCBCCC8;<BAAADDDCCDCCCD
@HQ5WX:00265:00202
ATATCGCGAGGGTATGAAGACTCTATA
+
=889>>>>911+,,***)****06687
@HQ5WX:00265:00209
TACTGAGCTACACACACAGAAAGATTGGT
+
A??BBBBB<?BBABBB@B:44-9>>>BCH
@HQ5WX:00267:00234
TACTGAGCTACACACACAGAAAGATTGGT
+
B?@ACBCBAB??@BBBBDAAA=ADC?B@B
@HQ5WX:00274:00207
CGTGTCTCTAGGCACAGGATTTTGTGTAGA
+
ABBBCCCCCCC@B9<<>>>>>>9>>>1///
@HQ5WX:00277:00224
TACTGAGCTACACACACAGAAAGATTGGT
+
9;ABBBBBCCCDCAA==?99909?>;>=@
@HQ5WX:00278:00205
TCTCTATGCGCTCCACATGTCTAAGGT
+
CBBB=>=BBBA<959>94444499?@:
@HQ5WX:00278:00233
TACTGAGCTACACACACAGAAAGATTGGT
+
BBBBBBCBABBBBBBBBDAAA?@CC?B?B
@HQ5WX:00278:00240
ACGAGTGCGTTCCCCATGTCGTAGGTACTC
+
?=?>?BABBB@CCE9DADACCB9959999?
@HQ5WX:00282:00216
CGTGTCTCTAGGCACAGGATTTTGTGTAG
+
AAAABBBAAACBC@@@A<999;/9@BAAA
@HQ5WX:00283:00217
ATATCGCGAGGGTATGGAAGACTCTATA
+
BB@@>@@@9991999959>999;;;9;B
@HQ5WX:00283:00227
TCTCTATGCGCTCCACATGTCTAAGGT
+
99=B<==CA>===8941////,,067/
@HQ5WX:00283:00246
TACTGAGCTACACACACAGAAAGATTGGGT
+
@@?BCCEB99:;;;9?>B99919@@@CC?C
@HQ5WX:00285:00213
TACTGAGCTACACACACAGAAAGATTGGT
+
:<;A>>>;89@A?9944/6665///,/76
@HQ5WX:00285:00228
TACTGAGCTACACACACAGAAAGATTGGT
+
A@@BBBBBBBBBBBC@;;444-9>>;?@B
@HQ5WX:00286:00246
TACTGAGCTACACACACAGAAAGATTGGT
+
BAA?BBEBBBAB?ACB@B:996;CC@C@B
@HQ5WX:00287:00215
TACTGAGCTACACACACAGAAAGATTGGT
+
9:<CBBBBABBA@9999999919999;@C
@HQ5WX:00288:00243
TAATGAGCTAAACACACAGAAAGATTGGTGC
+
BB@?BBBCABB?BBA@=C@@@=ACCAC@CCC
@HQ5WX:00289:00217
ACGCTCGACATGCCCAGGTACAGGAG
+
BBBBBCBBBAA=9=<;97;CCBC@CA
@HQ5WX:00289:00227
TACTGAGCTACACACACAGAAAGATTGGT
+
A??BBBBBBBBBBBCB@@:44-9=>;@@C
@HQ5WX:00289:00243
TGATACGTCTCCTTCCTTAGTTACTTCA
+
BBBBAABCBB@?B@A@A??AB@A>A@BC
@HQ5WX:00290:00200
TACTGAGCTACACACACAGAAAGATTGGT
+
8948484>899;7-,,,,,,,*/9;9:<?
@HQ5WX:00291:00207
AGCACTGTAGCTGTCACTAGTTACTTGT
+
BBBCCEDBBBB@>>>9944;A@AA?=@B
@HQ5WX:00292:00212
TACTGAGCTACACACACAGAAAGATTGGT
+
@?ABBBBCBCBBB9;;?@99919996;@D
@HQ5WX:00292:00214
TACTGAGCTACACACACAGAAAGATTGGT
+
AABCBDCBBBBBB?@=;;444-9>>;>AA
@HQ5WX:00294:00223
TCTCTATGCGCTCCACATGTCTAAGGT
+
;<CCAADB>>111,//*,,,,,/,424
@HQ5WX:00298:00215
TACTGAGCTACACACACAGAAAGATTGGT
+
@?@CCCCBABBBB9999A999199959@B
@HQ5WX:00299:00206
TACTGAGCTACACACACAGAAAGATTGGT
+
:9;@;<;CA@@?A9999F9991444549;
@HQ5WX:00299:00217
TACTGAGCTACACACACAGAAAGATTGGT
+
9:<BBBCBA?>==9999@9991999<@@C
@HQ5WX:00253:00289
TACTGAGCTACACACACAGAAAGATTGGT
+
B?@?BCCBACBBB99;>?99909@@;=;9
@HQ5WX:00255:00254
TCTCTATGCGCTCCGACATGTCTAAGGT
+
8944999B<<<11-////48894424<9
@HQ5WX:00255:00264
TACTGAGCTACACACACAGAAAGATTGGT
+
A===@@BA?AAAAACBAB:44-9>>=AAC
@HQ5WX:00256:00279
TACTGAGCTACACACACAGAAAGATTGGT
+
B>@>CBCBBBBBB??=;;444-9BBADCD
@HQ5WX:00257:00273
TACTGAGCTACACACACAGAAAGATTGGT
+
C;<<BBECBCBBDBB>??99919@@<A?@
@HQ5WX:00257:00296
ATCAGACACGGACACAGCAGAACACAC
+
BCCC:::BB@<>A;<<<<B@B@A<<9@
@HQ5WX:00259:00257
TAGTATCGCCTCGCCATGACGAAGGTATTCC
+
BACAAABA98989959<;1111,/7///,42
@HQ5WX:00261:00273
TACTGAGCTACACACACAGAAAGATTGGT
+
A?@@CCBB?BBBB?CBCB:996;@@>B@C
@HQ5WX:00262:00250
CGTGTCTCTAGGCACAGGTTTTTGTGTAG
+
AAAABBBBBBBBAAAAA@AAAA2BCCCAA
@HQ5WX:00262:00270
TACTGAGCTACACACACAGAAAGATTGGT
+
BABACCCCBBABBBCB??;;;09>>5;:;
@HQ5WX:00263:00286
TACTGAGCTACACACACAGAAAGATTGGT
+
:<CBCCBB>BBBB=B@;;444-9@@>BDC
@HQ5WX:00265:00277
TACTGAGCTACACACACAGAAAGATTGGT
+
??@@CCBB?AAAA@BBCD:996;@@>B@C
@HQ5WX:00267:00263
TAGTATCAGCCTCGCCATGACGAAGGTATTCC
+
BBB@@ACBBB@99<A=@@@==;959?999595
@HQ5WX:00268:00260
TACTGAGCTACACACACAGAAAGATTGGT
+
ABCCCBC@BBBBAAAABB;;909>>;@?A
@HQ5WX:00269:00256
ATCAGACACGGACACAGCAGAACACAC
+
BABBCCBA?>=@@=ABCCEBBABB<<<
@HQ5WX:00270:00294
ATCAGACACGGACACAGCAGAACACAC
+
BCCA99;BBC>BBAAAAACCIACBBAC
@HQ5WX:00271:00250
ACGAGTGCGTTCCCCATGTCGTAGGTACTC
+
AABBBBBBBB@BCB:C:::BCB==?:;<AC
@HQ5WX:00272:00278
ATCAGACACGGACACAGCAGAACACAC
+
BBBB?@>@@C=@ACDCCCCCCBEBBBB
@HQ5WX:00273:00257
CGTGTCTCTAGGCACAGGATTTTGTGTAG
+
BBBBCCCCBBBBCBBBCACCCC9BBCCBB
@HQ5WX:00274:00274
TACTGAGCTACACACACAGAAAGATTGGT
+
B???BBBA?AAAA@BBCD:9969>>>B@C
@HQ5WX:00274:00282
TACTGAGCTACACACACAGAAAGATTGGT
+
@@A@CCCB@AABBBB@;;:44-9>>>B@C
@HQ5WX:00275:00254
TACTGAGCTACACACACAGAAAGATTGGT
+
??@CAAABBBCBBC?==B944-9>>;>>@
@HQ5WX:00277:00273
CGTGTCTCTAGGCACAGGATTTTGTGTAG
+
??BBBCCCAAAACBBBB<999919@@BBA
@HQ5WX:00277:00294
TACTGAGCTACACACACAGAAAGATTGGT
+
BA?=BBAA?A@@@@BBCB:44-9>>;@@C
@HQ5WX:00279:00262
TACTGAGCTACACACACAGAAAGATTGGT
+
BBBBBAAA?AAAAABB?B:44-9995;@B
@HQ5WX:00281:00270
AGCACTTAGCTGTCACTAGTTACTTGT
+
?ABBBB@BCCBABABCBC@@=?BA?BB
@HQ5WX:00286:00260
TCTCTATGCGCTCCACATGTCTAAGGT
+
BBBB<<=BACCB@>ACCBAA=4429<?
@HQ5WX:00286:00286
TACTGAGCTACACACACAGAAAGATTGGTG
+
BBB@BBBB?AAAABCCDB;9909>>=AADC
@HQ5WX:00287:00268
TACTGAGCTACACACACAGAAAGATTGGT
+
AABBBBCBBBBBBBCB?@:44-9895;@B
@HQ5WX:00288:00287
TACTGAGCTACACACACAGAAAGATTGGT
+
?=?=BABA>?>>>@EBCD:996;@@=AAC
@HQ5WX:00295:00296
TACTGAGCTACACACACAGAAAGAATTG
+
99=BAAAB:;<<<A>BB999>:91,-*,
@HQ5WX:00296:00276
TACTGAGCTACACACACAGAAAGATTGGT
+
@@@BBBCBBAAAABCB@@444-99959>>
@HQ5WX:00298:00264
CGTGTCTCTAGGCACAGGATTTTGTGTAG
+
??AAA@AADADABAB;<;<ACC9@>?999
@HQ5WX:00298:00268
TAGTATCAGCCTCGCCAAGGTATTCC
+
BBB99<BBBA?@=@@=@@CCCCD=A=
@HQ5WX:00298:00277
TACTGAGCTACACACACAGAAAGATTGGT
+
@@@CBBBCBBBBBCCEAD=99594;8;@C
@HQ5WX:00251:00314
TACTGAGCTACACACACAGAAAGATTGGT
+
::<CCBCBABBBBAA=;;444-999<A@B
@HQ5WX:00256:00344
TCTCTATGCGCTCCACATGTCTAAGGT
+
CCBB;:DDCCCBA>@@==>>@9959@F
@HQ5WX:00257:00307
TACTGAGCTACACACACAGAAAGATTGGT
+
B@??BBBB<?AAA@BCDD:;96;AA@C@C
@HQ5WX:00257:00328
TACTGAGCTACACACACAGAAAGATTGGT
+
A??BBBBB>BBAA@BB;;444-9996;@C
@HQ5WX:00257:00347
ATCAGACACGGACACAGCAGAACACAC
+
@@CC@@@B?8;=>89999@99:=BCCC
@HQ5WX:00260:00307
TACTGAGCTACACACACAGAAAGATTGGT
+
@@@BBCCBAABAACA::;99909@@<BAC
@HQ5WX:00261:00327
TAGTATCAGCCTCGCCATGACGAAGGTATTCC
+
CBB::?DBAA@AABA?AA;894429<994892
@HQ5WX:00262:00332
TACTGAGCTACACACACAGAAAGATTGGT
+
@@BCCECBBBBBB?B=;;444-9>><@CD
@HQ5WX:00264:00308
TACTGAGCTACAAACACAGAAAGATTGGTGC
+
:<AACECBAA???<@;:>9990999<@BCCC
@HQ5WX:00265:00324
TGATACGTCTCCTTCCTTAGTTACTTCA
+
=@@;;;@=A@A>@<@5923449:;;?94
@HQ5WX:00273:00306
TACTGAGCTACACACACAGAAAGATTGGT
+
C@A@BBBB@?@@@@;99E9991999598;
@HQ5WX:00276:00327
ATATCGCGAGGGTATGGAAGACTCTATA
+
BAABBBBBCCC>DBCCABABCBBC99;@
@HQ5WX:00276:00342
TACTGAGCTACACACACAGAAAGATTGGT
+
A@BBBBBBBBBBBBE>;;444-9>>;@AC
@HQ5WX:00278:00313
TACTGAGCTACACACACAGAAAGATTGGT
+
BABBBBBBBBBCCCA=?A99909??>BAC
@HQ5WX:00280:00334
TAGTATCAGCCTCGCCATGACGAAGGTATTCC
+
BBB::<FAA@@>>@@=@BC8=;469@999=A?
@HQ5WX:00281:00318
TGATACGTCTCCTTCCTTAGTTACTTCA
+
CCCBBBC@?@@=@>B@BAF;;9;@@>AD
@HQ5WX:00281:00328
TACTGAGCTACACACACAGAAAGATTGGT
+
A>>>AAAA?AAAAACCAB:44-9>==AAC
@HQ5WX:00282:00335
TACTGAGCTACACACACAGAAAGATTGGT
+
BBBBBBBA?AAABBBBAA:996;AA@C@C
@HQ5WX:00286:00310
TACTGAGCTAGACACACAGAAAGATTGGT
+
A???C@BBCC??@B>@>?99919996<@C
@HQ5WX:00290:00324
ACGAGTGCGTTCCCCATGTCGTAGGTACTC
+
B??BBBBB??>ACC:B?A@CCC@==:;<<C
@HQ5WX:00290:00328
TACTGAGCTACACACACAGAAAGATTGGT
+
?BBBBBBBABBBBB@@>A99909>>;@AD
@HQ5WX:00290:00337
TACTGAGCTACACACACAGAAAGATTGGT
+
@??BBBBBBBBBBBB>;;444-9>>>BCC
@HQ5WX:00293:00330
AGCACTGTAGCTGTCACTAGTTACTTGT
+
AABBBBBBBBBCBBCBBBB:;599;5;B
@HQ5WX:00295:00313
ACGCTCGACATGCCCAGGTACAGGAG
+
BBABBBA??DBBCD>AA@BBBCC=AA
@HQ5WX:00296:00325
ATATCGCGAGGGTATGGAAGGACTCTATA
+
CBAABCC;;<C@>=;>,1-1,/688499:
@HQ5WX:00251:00376
CGTGTCTCTAGGCACAGGATTTTGTGTAG
+
?BBBBBBBAAEACBBBB@BBBB:CCC@?@
@HQ5WX:00253:00369
ACGAGTGCGTTCCCCATGTCGTAGGTACTC
+
AAA?AABBBB??=924999@@@99599449
@HQ5WX:00254:00387
TACTGAGCTACACACACAGAAAGATTGGT
+
BBBBBBBB?BBBBABA??;44-9;;8<BD
@HQ5WX:00255:00368
ACGAGTGCGTTCCCCATGTCGTAGGTACTC
+
@@BBBBBBCB>BAA9ABBCCDBAB>9;<A?
@HQ5WX:00256:00397
TACTGAGCTACACACAGAAAGATTGGTGC
+
B??BBBEB@ABBB==9994-;DB?CACA@
@HQ5WX:00258:00382
TACTGAGCTACACACACAGAAAGATTGGT
+
ABBBAAAB>@@BB??@B;944-999549;
@HQ5WX:00259:00365
TACTGAGCTACACACACAGAAAGATTGGT
+
AAABBBEBBBABBBB@;;444-99958?@
@HQ5WX:00260:00354
TACTGAGCTACACACACAGAAAGATTGGT
+
??@ABBBA>@@ABBB@;;444-99969?B
@HQ5WX:00260:00368
AGCACTGTAGCTGTCACTAGTTACTTGT
+
@@CCDEABBBBCBCBBBCB?98=9959@
@HQ5WX:00260:00376
CGTGTCTCTAGGCACAGGATTTGATGTAGT
+
4444444/61/,/2811,/665/,,,,,//
@HQ5WX:00263:00380
ACGCTCGACATGCCCAGGTACAGGAG
+
BBBBBBBBBBBBCE@BC@DBB@AAAA
@HQ5WX:00264:00368
TAGTATCAGCCTCGCCATGACGAAGGTAATCC
+
CBBA@ACAAAB>>998;<=::11,1:1/,/42
@HQ5WX:00266:00367
TGATACGTCTCCTTCCTTAGTTACTTCA
+
BAA@@ABDBBB?B@B@C@BBB@BAA>AB
@HQ5WX:00267:00395
TACTGAGCTACACACACAGAAAAGATTGGT
+
??@CCBCBBBA???B=;;4444/99959?A
@HQ5WX:00268:00361
TACTGAGCTACACACACAGAAAGATTGGT
+
?@CCBBBBBBBCCBBB@@:996;A>>B@C
@HQ5WX:00269:00354
TACTGAGCTACACACACAGAAAGATTGGT
+
?@BBDCCB@ABBBC=9=?99909@@>B@C
@HQ5WX:00269:00374
TAGTATCAGCCTCGCCATGACGAAGGTATTCC
+
BBB@AACADAA??@A=@BC89;459?999;?5
@HQ5WX:00272:00381
CGTGTCTCTAGGCACAGGATTTTGTGTAG
+
BCCBBBBBBCA=AA@>>;?>>>49949::
@HQ5WX:00274:00361
TACTGAGCTACACACACAGAAAGGTGC
+
AAABBBCBAABBBBB>@;444-9ABBC
@HQ5WX:00275:00387
TACTGAGCTACACACACAGAAAGATTGGT
+
?9<;@>@9:;;9=CD@?A@>@:9982424
@HQ5WX:00276:00355
AGCACTGTAGCTGTCACTAGTTACTTGT
+
@BCCCBBBBBBBBBBBCCCAAB@@?=AB
@HQ5WX:00276:00356
CGTGTCTCTAGGCACAGGATTTTGTGTAG
+
A?BBCCCC@AAFCB?BB>BB@A9AAABC;
@HQ5WX:00277:00384
TACTGAGCTACACACACAGAAAGATTGGT
+
A@B?BBBA?AAAAAEE@@:44-9>>=A@D
@HQ5WX:00278:00381
TACTGAGCTACACACACAGAAAAGATTGGT
+
9<ACDCBB?ABABCA:@@9999/999<A@B
@HQ5WX:00279:00352
TACTGAGCTACACACACAGAAAGATTGGT
+
BA??BBCBAABABC=9>@99909>>;@CD
@HQ5WX:00279:00398
TACTGAGCTACACACACAGAAAGATTGGT
+
::<CCDCB?BBBBBA=;;444-9>?<BAE
@HQ5WX:00281:00383
TACTGAGCTACACACACAGAAAGATTGGT
+
AABBCBBBBB@AABB@;;444-9>><>@B
@HQ5WX:00281:00399
TAGTATCAGCCTCGCCATGACGAAGGTATTCC
+
?AB99=CCBB@@@@B@CC@>>996<@A@ADDA
@HQ5WX:00285:00357
TACTAGCTACACACACAGAAAGATTGGT
+
BBBBBBBBBABBBB=:;994-9>><@AD
@HQ5WX:00285:00363
TACTGAACTACACACACAGAAAAGATTGGTGC
+
CBCBAA>B??==<;999@9999/8884777@B
@HQ5WX:00285:00370
TCTCTATGCGCTCCACATGTCTAAGGT
+
BACE?@AEBBBBB@BBCCBBB;;8;@A
@HQ5WX:00285:00381
TAGTATCAGCCTCGCCATGACGAAGGTATTCC
+
A@B;;<D@C@?@@:;8;@@>><959<99;@B@
@HQ5WX:00289:00351
TACTGAGCTACACACACAGAAAGATTGGT
+
B@??BBBBBBABCCA:@A99909>><@AG
@HQ5WX:00291:00353
TACTGAGCTACACACACAGAAAGATTGGT
+
B@ABCCCCA@==@@999A99914>><B@C
@HQ5WX:00291:00377
TACTGAGCTACACACACAGAAAGATTGGT
+
B@@ABBEBBBABBD@9?:99909996<BC
@HQ5WX:00292:00351
TACTGAGCTACACACACAGAAAGATTGGT
+
FAEADCCC@B@?@@>>?E99914>>;@@C
@HQ5WX:00292:00352
TGATACGTCTCCTTCCTTGGTTATTCAGTGC
+
BBB??BBCBAB?B@B@C@A?A@BB?BBDCDB
@HQ5WX:00292:00377
TACTGAGCTACACACACAGAAAAGATTGGT
+
ABBCBBBC;;;;9@994:4999,4992424
@HQ5WX:00293:00353
TAGTATCAGCCTCGCCATGACGAAGGTATTCC
+
@@BBBBCAAAA99<A=@BA?A<<:<@CEC@ED
@HQ5WX:00293:00361
TACTGAGCTACACACACAGAAAGATTGGT
+
B@@ABBBBABBBEB@A@B99909@@<@A;
@HQ5WX:00295:00364
CGTGTCTCTAGGCACAGGATTTTGTGTAG
+
CBB@BCCE::=ACBBBB?BBCC9CCCCC<
@HQ5WX:00297:00371
ACGCTCGACATGCCCAGGTACAGGAG
+
BAAABBEABECCCC?BB@CBBCD?CC
@HQ5WX:00299:00365
CGTGTCTCTAGGCACAGGATTTTGTGTAG
+
DCCCCCCC::<?BA999<@@@A7ACDBBA
@HQ5WX:00299:00371
TCTCTATGCGCTCCACATGTCTAAGGT
+
BBBC@@ACBCCBB?BDCB@==;96;?;
@HQ5WX:00250:00404
TACTGAGCTACACACACAGAAAGATTGGT
+
9<CCCCCBAB@@ABABCBAAB<<9<=A@C
@HQ5WX:00250:00436
TACTGAGCTACACACAGAAAGATTGGTGC
+
99<CBBCCB;97--,,,,20000*/,4@4
@HQ5WX:00253:00443
TACTGAGCTACACACACAGAAAGATTGGT
+
???BBBCBBBBBB@?=::99909??>B@C
@HQ5WX:00254:00407
TGATACGTCTCCTTCCTTAGTTACTTCA
+
CBBAABC<9<B>B>B?B@ABC@BBAAB@
@HQ5WX:00256:00447
TAGTATCAGCCTCGCCATGACGAAGGTATTCC
+
B?B;9=CDCCBB=@@8999@999899:=A@E=
@HQ5WX:00256:00449
TACTGAGCTACACACACAGAAAGATTGGT
+
BBBCBBCBBBABB9;9@A99919998<IN
@HQ5WX:00257:00400
TACTGAGCTACACACACAGAAAGATTGGT
+
B???BBBBBBBBBBC@;;444-9995;@B
@HQ5WX:00258:00404
TACTGAGCTACACACACAGAAAGATTGGT
+
A@>ABBBBBBBBBBE>;;444-9995<AC
@HQ5WX:00258:00411
TACTGAGCTACACACACAGAAAGATTGGT
+
???@AABA?A@AABC@;;444-99969=>
@HQ5WX:00258:00439
TAGTATCAGCCTCGCCATGACGAAAGGTATTCC
+
@=@;;;=>BB?@;:;?<99?@999-4:449?A=
@HQ5WX:00259:00432
TACTGAGCTACACACACAGAAAGATTGGT
+
BBBAABBBBBBBB?>>BAA9@9>@@>B@C
@HQ5WX:00259:00436
TACTGAGCTACACACACAGAAAGATTGGT
+
???BBBBBBBABB??=;;444-9995<AC
@HQ5WX:00261:00406
TACTGAGCTACACACACAGAAAGATTGGT
+
B@>>AAAA?A?@@@BB@B:44-9>>;@AC
@HQ5WX:00262:00427
ACGCTCGACATGCCCAGGTACAGGAG
+
BBABBCBDCAADCFAD@>@DCBC@BB
@HQ5WX:00262:00441
TACTGAGCTACACACACAGAAAGATTGGT
+
AA?BBBEBBBBBB?BBAB:44-9995;@C
@HQ5WX:00267:00400
TACTGAGCTACACACACAGAAAGATTGGT
+
BBBBBBCBBBBBAA@?@B;;;7<B@?C@C
@HQ5WX:00267:00416
TACTGAGCTACACACACAGAAAGATTGGT
+
BBBBBAAA>@BBBBCB@B:44-9>>=@BC
@HQ5WX:00267:00444
TACTGAGCTACACACACAGAAAGATTGGT
+
B??BBBBA?A?@@>EB@@:94-9>>=@CD
@HQ5WX:00272:00401
TACTGAGCTACACACACAGAAAGATTGGT
+
B@@>BAAA?AAA@@CB?B444-9>>=AFC
@HQ5WX:00274:00431
CGTGTCTCTAGGCACAGGTTTTTGTATAG
+
AAAABCCC@AA@CBBBB;====/==99:4
@HQ5WX:00275:00434
AGCACTGTAGCTGTCACTAGTTACTTGT
+
@@BCBBBABBBBBB@BBCC@A>???=AC
@HQ5WX:00276:00426
TACTGAGCTACACACACAGAAAGATTGGT
+
AAABBBEBBBBBAABAAC;;;8;BB?B@C
@HQ5WX:00286:00427
TACTGAGCTACACACACAGAAAGATTGGT
+
B???BBBA?A?@BBCB=?;;;6<BA@C@C
@HQ5WX:00289:00440
ATCAGACACGGACACAGCAGAACACAC
+
BBB@AAABBB>AABBBBBDBB@DBBBB
@HQ5WX:00291:00410
ACGCTCGACATGCCCAGGTACAGGAG
+
CCBBCBBBB?@AAA<@@?BABBC>@@
@HQ5WX:00291:00427
ACGCTCGACATGCCCAGGTACAGGAG
+
BB>@@@@@A<<<ABB996999@A?BD
@HQ5WX:00293:00447
TGATACGTCTCCTTCCTTAGTTACTTCA
+
BBB??@CBBBB@D@C?B@BBBAB?B>BC
@HQ5WX:00294:00434
CGTGTCTCTAGGCACAGGATTTTGTGTAG
+
BBBBBBBBBBECDBCBC@CCDC:DCCCCB
@HQ5WX:00295:00435
TACTGAGCTACACACACAGAAAGATTGGT
+
A@BBECCBBBBB@@??ACAAA@ACC>B?A
@HQ5WX:00295:00437
CGTGTCTCTAGGCACAGGATTTTGTGTAG
+
AAAABBBBAAA@CBBBBBCCCB:CCDCC@
@HQ5WX:00297:00407
ACGCTCGACATGCCCAGGTACAGGAG
+
BA@ABBBBBAA=A?<@C@CBCCD?CC
@HQ5WX:00297:00427
TACTGAGCTACACACACAGAAAGATTGGT
+
B???BBBA?ABBBBCA;;444-9>>;@BG
@HQ5WX:00299:00412
ATCAGACACGGACACAGGAACACAC
+
CCBBBCBBBB>?@=@@@<><>9999
@HQ5WX:00299:00414
ACGCTCGACATGCCCAGGTACAGGAG
+
BBABBCBBDBBACF?AA?BABBC@CC
@HQ5WX:00299:00435
TACTGAGCTACACACACAGAAAGATTGGT
+
BBBBBBBBBBBAAABCCB:9969???BAC
@HQ5WX:00299:00438
TCTCTATGCGCTCCACATGTCTAAGGT
+
BBBB@DAFCBEBB@BCCBBBB??=@@=
@HQ5WX:00299:00440
TAGTATCAGCCTCGCCATGACGAAGGTATTCC
+
BBC?@ACBBB???@@=@@C9;;;8<@A@ACE?
@HQ5WX:00250:00458
ACGAGTGCGTTCCCCATGTCGTAGGTACTC
+
BBBBBBBB=>5999-99999@?AA><=<=C
@HQ5WX:00251:00493
ACGCTCGACATGCCCGGTACAGGAG
+
AABBBB?@==:;;B?BCCABAA>AA
@HQ5WX:00252:00463
TACTGAGCTACACACACAGAAAGATTGGGT
+
@>@BBCCBAA@ABBA@@B949099959A<A
@HQ5WX:00252:00472
ACGAGTGCGTTCCCCATGTCGTAGGTACTC
+
BBB?ABBBBB?B@=69:;;AAA@B@<<=@G
@HQ5WX:00253:00468
TACTGAGCTACACACACAGAAAGATTGGT
+
AABBBCCBABBCCA?>?@:9469=@;@BC
@HQ5WX:00253:00483
TACTGAGCTACACACACAGAAAGATTGGT
+
BBBBBBCCB=88;/111<@@;:=@==@@C
@HQ5WX:00255:00459
CGTGTCTCTAGGCACAGGATTTTGTGTAG
+
BBCBBC@@AACBDCDCC@CDFC:AAACDA
@HQ5WX:00255:00474
TACTGAGCTACACACACAGAAAGATTGGT
+
??ABBBBBBBBBBBCBCC:99699==B=@
@HQ5WX:00260:00490
TACTGAGCTACACATCAGAAAGA
+
99<FCA@@9;?/1,****,0*,,
@HQ5WX:00261:00455
TACTGAGCTACACACACAGAAAGATTGGT
+
B??=@@AB?A@@@@BCCD:94-9885;?A
@HQ5WX:00261:00466
ACGAGTGCGTTCCCCATGTCGTAGGTACTC
+
BBBBBBBBBC@CBB9A:::ABBAC@:;<<C
@HQ5WX:00262:00482
TACTGAGCTACACACACAGAAAGATTGGT
+
B@@ABBBA?ABAA@BCBD:996;===A@C
@HQ5WX:00263:00481
TACTGAGCTACACACACAGAAAGATTGGT
+
BB?@AAAA?AAAA@BCDD:;96;==>B@C
@HQ5WX:00265:00484
ACGAGTGCGTTCCCCATGTCGTAGGTACTC
+
BBB>BBBBBB=?==694;;BBA@B@<<==C
@HQ5WX:00266:00457
TCTCTATGCGCTCCACATGTCTAAGGT
+
BBBBBBCCBCCBB@DAA?@==?=;@?A
@HQ5WX:00266:00468
CGTGTCTCTAGGCACAGGATTTTGTGTAG
+
BBB@BCBB@AA@CBBBB<>>==6=@@CCA
@HQ5WX:00267:00450
TACTGAGCTACACACACAGAAAGATTGGT
+
BCCBBCCBAA>=>@<99E999:<AA>B@C
@HQ5WX:00267:00456
TACTGAGCTACACACACAGAAAGATTGGT
+
BBABBBBBBBBBABAA@B;;97<@@=ACC
@HQ5WX:00270:00460
TACTGAGCTACACACACAGAAAGATTGGTG
+
@<<;GAB@A@@@@@@@A=@BC>AA?@B?BB
@HQ5WX:00270:00477
TCTCTATGCGCTCCACATGTCTAAGGT
+
B@AAAAADCCCCD@@B?;;<9>?;@=B
@HQ5WX:00272:00472
TACTGAGCTACACACACAGAAAGATTGGT
+
B???BABBBBBB??BCBD@@?<@@@?B@C
@HQ5WX:00272:00474
TACTGAGCTACACACACAGAAAGATTGGT
+
BABBBBBBBBBBAACEAD:;96;@@>B@C
@HQ5WX:00274:00492
TACTGAGCTACACACACAGAAAGATTGGT
+
?@BCCCBB>BBBB@ABBD?=?:@>>?BDC
@HQ5WX:00275:00459
TACTGAGCTACACACACAGAAAGATTGGT
+
BBBDCCCBBB>>;;<@CBABB?CCC@B@C
@HQ5WX:00275:00480
TACTGAGCTACACACACAGAAAGATTGGT
+
BA??BBBBBBBBBBBCCD@@@<?B??C@C
@HQ5WX:00277:00475
TACTGAGCTACACACACAGAAAGATTGGT
+
B???BBBBBBBBAAEBCD:;98;==>D@C
@HQ5WX:00278:00478
TACTGAGCTACACACACAGAAAGATTGGT
+
99<BBBBB@@@A@><<<=<=C?A>>5969
@HQ5WX:00278:00492
TACTGAGCTACACACACAGAAAGATTGGT
+
@@ACCCCCCBABBA==@@944-9>?;@>A
@HQ5WX:00281:00452
TACTGAGCTACACACACAGAAAGATTGGT
+
B@@ABBBBBBBCEB@A@B99909>>=AAD
@HQ5WX:00281:00469
TACTGAGCTACACACACAGAAAGATTGGT
+
BCCBDBCC>>81---,,2,//+/;;=AAG
@HQ5WX:00282:00454
ACGCTCGACATGCCCAGGTACAGGAG
+
C@@ACCCA>9?99909?<>@>11-11
@HQ5WX:00282:00461
TACTGAGCTACACACACAGAAAGATTGGT
+
BBABBBBBBBBBAA?@@B;;;7<@@=BAC
@HQ5WX:00283:00452
ATATCGCGAGGGTATGGAAGACTCTATA
+
BB@@?B=>=@><=>CB7;9<BBBCBBBA
@HQ5WX:00285:00466
TACTGAGCTACACACACAGAAAGATTGGT
+
BABDCCCBBB==9;;<9D?A@?ABB>B@C
@HQ5WX:00285:00497
AGCACTGTAGCTGTCACTAGATTACTTGTG
+
9444444484444449999:/1,//1,///
@HQ5WX:00287:00450
ATATCGCGAGGGTATGGAAGACTCTATA
+
BB@AABBBBBB>CBBB=A>ABCCCCBB?
@HQ5WX:00287:00454
TACTGAGCTACACACACAGAAAGATTGGT
+
BA@AAABBBCAB??@>>A99919@A>BBC
@HQ5WX:00288:00482
TACTGAGCTACACACACAGAAAGATTGGT
+
B???BAB@>@BBAABB?D:996;@@>B@C
@HQ5WX:00293:00452
TCTTGCGCTCCACATGTCTAAGGTACTG
+
AAC@CCABBB@CBBAB@@?@=A@CBBCB
@HQ5WX:00293:00458
TACTGAGCTACACACACAGAAAGATTGGT
+
BB@ABBBBBBBB@@@@>B9998<AA>BAC
@HQ5WX:00293:00476
AGCACTGTAGCTGTCACTAGTTACTTGT
+
<<CCFCBABBBCCBC@@ACAA;@?>8<?
@HQ5WX:00294:00493
TACTGAGCTACACACACAGAAAGATTGGT
+
BA@ABBB@>@BB>ABBCD:996;@@=@@C
@HQ5WX:00295:00477
TACTGAGCTACACACACAGAAAAATTGGTGC
+
BBBBBBBBBBBBAB@@ADAAAAA1A>B?CDD
@HQ5WX:00299:00466
TACTGAGCTACACACACAGAAAGATTGGT
+
BBBDCBBBCBAA99;99B99<;<BB@E@C
@HQ5WX:00299:00479
TACTGAGCTACACACACAGAAAGATTGGT
+
@BBBBCCBB@>>8;994>99;99BB?B?B
@HQ5WX:00252:00501
CGTGTCTCTAGGCACAGGATTTTGTGTAG
+
BBBBCCA;//1-1/66;9==>>6=?BBBA
@HQ5WX:00259:00503
TACTGAGCTACAACAACACAGAAAGATTGGT
+
@BB@@<9188-*)**)**/67CB>@@B@B=@
@HQ5WX:00262:00506
CGTGTCTCTAGGCACAGGATTTTGTGAG
+
@AABBCDB9:;594889:444914@BDB
@HQ5WX:00264:00512
TGATACGTCTCCTTCCTTAGTTACTTCA
+
BBA??BBDB=999295923;;@BBC@CC
@HQ5WX:00266:00521
ACGCTCGACATGCCCAGGTACAGGAG
+
B@@@>A@9;<>;<BBAA@ABAAB=AA
@HQ5WX:00272:00504
TACTGAGCTACAACCTCTAACCAACAGAAAGATTGGT
+
AAABCA?;.---*-*,,,,*,*,222444-44969?B
@HQ5WX:00273:00505
AGCACTGTAGCTGTCACTAGTTACTTGT
+
<<CCHDBBBB@;;49444;;B@BBB=??
@HQ5WX:00275:00526
AGCACTGTAGCTGTCACTAGTTACTTGT
+
<<DCGCBCBBBCCBBAAADDE@DBB>AA
@HQ5WX:00277:00539
TGATACGTCTCCTTCTTATTACTTCA
+
BBAAAABDB22**)**)**0//4@=9
@HQ5WX:00280:00500
TACTGAGCTACAACCTCTG
+
AABBA=>971-*)*)****
@HQ5WX:00280:00530
TACTAGCTACAACTACCAAACAGAAAGATTGGT
+
<;<BBA@111-+-,,,22288B;?:64445959
@HQ5WX:00284:00537
TCTCTATGCGCTCCACACATGTCTAAGGT
+
BCBC:;<DCCCB@:/--,,,2008C?B@D
@HQ5WX:00284:00546
TACTGAGCTACAGACACAGAAAGATTGGT
+
AA@BBBB822,*****,68CC>BBB@B?B
@HQ5WX:00285:00516
CGTGTCTCTAGGACCTCTGAAGCCAAGGATGTAG
+
@AACBA?>:1-*,,*,,,,,*,,*,*1886?9;9
@HQ5WX:00286:00504
TACTGAGCTACAACCTCAACCAACAGAAAGATTGGT
+
A@ABAA>8****)*)***)*)*028444-44959@C
@HQ5WX:00287:00509
TCTCTATGCGCTCCACAATGTCTAAGGT
+
AACBAAADBB;892/1/,/877=@=@@A
@HQ5WX:00287:00548
ACGAGTGCGTTCCCCATGTCGTAGGTACTC
+
??BABBB8;7+***)***,22/49?9;9:C
@HQ5WX:00288:00528
TACTGAGCTACACCTAACCAACAGAAAGATTGGT
+
AA@BBCA800***)**000088A:::69==?B@C
@HQ5WX:00288:00548
TACTGAGCTACATACAACAGAAAGATTGGT
+
BBABAAA822,-****),8///1199<A@C
@HQ5WX:00292:00504
TACTGAGCTACACCAACCAACAGAAAGATTGGT
+
@@@BBDB;46/--*,*,*,*/8///+44459?@
@HQ5WX:00292:00542
TACTGAGCTACACACACAGAAAGATTGGT
+
B@@>BBBBBB:://11/8///+/99;@?B
@HQ5WX:00293:00508
AGCACTGTAGCTGTCATTAGTTACTTGTGT
+
<<CCCCB@@8;82--,,0669;>8848>?@
@HQ5WX:00299:00533
TACTGAGCTACACAACCAACAGAAAGATTGGT
+
AAABBBBB9;4,**)*)*)*0*,,*/4469?A
@HQ5WX:00277:00590
TACTGAGCTCCCCC
+
B?;;<-,**,,,,,
@HQ5WX:00251:00602
TAAGGCAATTTCCGGAAAATTTCCCGA
+
//,/7//,/85<5<,///*//+//+//
@HQ5WX:00254:00622
TACTGAGCCCCCCCC
+
>8:;;1/////////
@HQ5WX:00256:00610
AACCATCGGAAGTA
+
42424446,/,//.
@HQ5WX:00262:00621
ATAGCCCCCCCC
+
>../////////
@HQ5WX:00263:00624
TACTGAGCCCCCCCC
+
941<<1/////////
@HQ5WX:00267:00620
ATCAGCCCCCCCC
+
9;:0/.999:999
@HQ5WX:00279:00629
ATCAGCCCCCCCC
+
:640/........
@HQ5WX:00284:00633
TATAGCCCCCCCC
+
::///////////
@HQ5WX:00290:00634
TACTGAGCCCCCCCC
+
@4//11/////////
@HQ5WX:00299:00631
TACTGAGCGGGGG
+
>=;;/,,,,,,,,
@HQ5WX:00302:00073
TACTGAGCTACACACA
+
494====BCCCCBBBC
@HQ5WX:00303:00074
TAGTATCAGCCTCGCCATGACGAAGGTATTCCCAGGGGGGGG
+
999994@@AA@CCBB?BBBBBAA=?=999544-444444444
@HQ5WX:00304:00054
TCTCTATGCGCTCCACA
+
88///68<@CCCC@BBA
@HQ5WX:00304:00067
TACTGAGCTACACACA
+
9::@?@@DGCC@@@BC
@HQ5WX:00304:00069
TCTCTATGCGCTCCACATGTACTGAGGGGGGGGGGG
+
BBAB@AADCCECB@BCCBA>=941188888888888
@HQ5WX:00304:00075
TACTGAGCTACACACACAGAAAGATTTGGGTGGGGGGGG
+
9:<BBCCCBBB@ABBBFA@9;-4499098-444444444
@HQ5WX:00305:00069
TACTGAGCTACACACACAGAAAGATTTGGGTGGGGGGGG
+
9:;BBBBDBBCBBBBECAA9;-4499-84-444444444
@HQ5WX:00305:00082
TACTGAGCTACACACACAGAAAGATTTGG
+
4948===CCCCBABBEDBA?;-4/11,1,
@HQ5WX:00305:00089
ATCAGACACGGACACAGCAGAACACACA
+
@?A@@@CCCC@CCBBBCFCCC@@94899
@HQ5WX:00307:00072
AGCACTGTAGCTGTC
+
944444;BADBCABB
@HQ5WX:00308:00056
TATGAGCTACACAC
+
A@AAACCCBABBBC
@HQ5WX:00308:00058
TACTGAGCTACACAC
+
9111;;;CCBBBBBB
@HQ5WX:00312:00072
TACTGAGCTACACAC
+
1111118BCCDDBBB
@HQ5WX:00312:00085
ACGCTCGACATG
+
;97?B@BCFBBB
@HQ5WX:00313:00091
TACTGAGCTACACAC
+
4948=99BCCCCB?A
@HQ5WX:00314:00068
TAACTGAGCTACACA
+
/1,/////BBCCBBB
@HQ5WX:00314:00073
TAACTGAGCTACACACACAGAAAGATTTGGCCCCCCCC
+
/1,/////@BCGBBBCCC>=77511//+/,44444444
@HQ5WX:00315:00071
ACGAGTGCGTTCCCCATGTCGTAGGTACTCACCCCCCCC
+
9<CGGGC?;;2444/9>@?AGBAA944999999998444
@HQ5WX:00315:00077
TACTGAGCTACACACACAGAAAGATT
+
/1/////@FCDBCBCCCB;220,,*)
@HQ5WX:00317:00053
TATAGCTACACACAC
+
1////;;BBCCCCCD
@HQ5WX:00317:00067
TACTGAGCTACACACACAGAAAGATTTGGCCCCCCCC
+
99;@@@=CCCCBBBBCDDA9964499-4244444444
@HQ5WX:00319:00090
TACTGAGCTACACA
+
4944444>BCCCBB
@HQ5WX:00320:00092
ACGAGTGCGTTCCCC
+
;:9?ABCB;;2444/
@HQ5WX:00321:00093
AACCGCTCGACAT
+
/,/,./69:BBAB
@HQ5WX:00323:00054
ATATCGCGAGGGTATG
+
/..//688@@B?BBDC
@HQ5WX:00324:00076
ATATCGCGAGGGTAT
+
9;@@@@@B;9979BB
@HQ5WX:00327:00071
TACTGAGCTACAC
+
1118886CBCCBB
@HQ5WX:00328:00070
TACTGAGCTACACA
+
//////6BDCCCBB
@HQ5WX:00329:00079
TACTGAGCTACACACACAGAAAGATTGGTTTTTTTT
+
9:9=999BBBCCBBBBCDBBB>E;;:?599994444
@HQ5WX:00329:00086
ATCAGACACGGACACAGCAGAACACACTTTTTTTT
+
>@BBDCCCCC@BBBBBCEC;;:88/1111111///
@HQ5WX:00330:00072
TACTGAGCTACACACACAGAAAGATTGGTTTTTTTT
+
9:<A@@=B@@@AA<9944444-44424244444444
@HQ5WX:00331:00073
TACTGAGCTACACACACAGAAAGATTGGTTTTTTTT
+
99;@@==CCCCCBBBBCCCC@@@4454599994444
@HQ5WX:00333:00063
TATGAGCTACAC
+
BBCCCCCCBBBA
@HQ5WX:00339:00071
TGATACGTCTCCTTCCT
+
1111//868>@595924
@HQ5WX:00341:00067
ACGAGTGCGTTC
+
1/..//@@@@59
@HQ5WX:00342:00072
TACTGAGCTACACACACAGAAAG
+
>9<<BBBCCBBBBBBBBBCCA?9
@HQ5WX:00343:00069
TATGAGCTACACACACAGAAAGATTCCCCCCCC
+
BBB??>BBBBCCBC;<<CCC:499599944444
@HQ5WX:00347:00077
TACTGAGCGTAC
+
==9444//////
@HQ5WX:00348:00078
AATTAATCGCGAGGGT
+
-+-*,*,2277;;:5<
@HQ5WX:00349:00092
TACTGAGCTACA
+
4;99949ACBBB
@HQ5WX:00302:00130
TAGTATCAGCCTC
+
??B;<9BBCHA>=
@HQ5WX:00306:00128
TAGTATCAGCCTC
+
B?B9:<DBBB@@A
@HQ5WX:00313:00110
TAGTATCAGCCTC
+
BBB??ACBBB@CB
@HQ5WX:00318:00129
ACGAGTGCGTTC
+
AABBBBBBAA@A
@HQ5WX:00321:00112
CGTGTCTCTAGGC
+
?@ACCCCBB::9=
@HQ5WX:00342:00108
TCATGACTCTAG
+
**(&&((**884
@HQ5WX:00346:00110
TAGTATCAGCCTC
+
BCC??ACCDDBBB
@HQ5WX:00349:00119
TACTGAGCTACA
+
B:<<CBCBCB>>
@HQ5WX:00349:00139
CGTGTCTCTAGGC
+
BBBBBE:<><B@9
@HQ5WX:00300:00159
TACTGAGCTACACACACAGAAAGA
+
/1/////4348;94494499909>
@HQ5WX:00301:00170
CGTGTCTCTAGGCACAGGATTTTGTGTAGAG
+
CBCDCCAAACC?AACCEACJHH9?><B@-,,
@HQ5WX:00301:00196
CGTGTCTCTAGGCACAGGTTTTTGTGTAG
+
BBBBBBBCAAABCB@;;24444,9>>CB<
@HQ5WX:00303:00192
TACTGAGCTACACACACAGAAAGATTGGTG
+
BBBBBBBA?BBAABBCCD?==:=9=;><>9
@HQ5WX:00304:00156
TAGTATCAGCCTCGCCATGACGAAGGTATTCC
+
BBBA@ADBBB@=?:;7;>@>@;;7<A9998<6
@HQ5WX:00306:00161
CGTGTCTCTAGGCACAGGATTTTGTGTAG
+
CC?AACDC<:=ACAABB=AACC:CBB;;9
@HQ5WX:00307:00197
TCTCTATGCGCTCCACATGTCTAAGGT
+
BBBD::=DBCCBC@CC@>=@=@==@@9
@HQ5WX:00309:00199
TACTGAGCTACACACACAGAAAGATTGGT
+
@@@BBBBB?AAAAABCCD:94-9=>;>>@
@HQ5WX:00311:00184
CGTGTCTCTAGGCACAGGATTTTGTGTAG
+
C;9<>?@@>???A999984444,499999
@HQ5WX:00311:00186
TACTGAGCTACACACACAGAAAGATTGGT
+
B@@ABBBA?AAAA@BBCB:44-9>><??@
@HQ5WX:00312:00156
TACTGAGCTACACACACAGAAAGATTGGT
+
A===AABA?A?@@@BCAB:94-9@@?BAD
@HQ5WX:00313:00151
TGATACGTCTCCTTCCTTAGTTACTTCA
+
BBB??BBBBBA<=@A@A@?@B@BBB@BB
@HQ5WX:00313:00160
TACTGAGCTACACACACAGAAAGATTGGT
+
CBCCCDCBABBAB@A@@@99919@?<@?@
@HQ5WX:00315:00192
TACTGAGTACACACACAGAAAGATTGGTGCTGC
+
;:;>?@A<;;CCBACC:98=099?5949:96,,
@HQ5WX:00316:00175
TAGTATCAGCCTCGCCATGACGAAGGTATTCC
+
:9<<<9>AA@@@CAA>A<;1111-/7//1;A9
@HQ5WX:00316:00180
TACTGAGCTACACACACAGAAAGATTGGT
+
????BBBA?AAA@@EEAB:44-9>><??@
@HQ5WX:00317:00152
TACTGAGCTACACACACAGAAAGATTGGT
+
AAABBBBBAABBBB@=@A9997<BBAB@>
@HQ5WX:00317:00182
TACTGAGCTACACACACAGAAAGATTGGT
+
@@BCCCEBBBBBBBCEBCAAA>BBBAB@B
@HQ5WX:00319:00169
TACTGAGCTACACACACAGAAAGATTGGT
+
AABBBBBB>BBB@@ECCD:996;@@?C@C
@HQ5WX:00320:00168
TACTGAGCTACACACACAGAAAGATTGGT
+
@???BBBA?AAA@@EECB:996;@@?B@E
@HQ5WX:00320:00188
TACTGAGCTACACACACAGAAAGATTGGT
+
???BAABBBBB@BBCB::<@@<@CBADBG
@HQ5WX:00322:00150
TCTCTATGCGCTCCACATGTCTAAGGT
+
B@AAAAADCDCGCACBBB<;<=?<?<?
@HQ5WX:00322:00165
TACTGAGCTACACACACAGAAAGATTGGT
+
??BBBBCBBBBBBBBCCD:996;AA@C@C
@HQ5WX:00323:00155
TACTGAGCTACACACACAGAAAGATTGGT
+
B@@ABBBBBBABBBC=:;4446<B@?CAB
@HQ5WX:00324:00168
TACTGAGCTACACACACAGAAAGAATTGGT
+
<<<BB<<=CC<<=AAA@A?<>81-+-**)*
@HQ5WX:00324:00174
CGTGTCTCTAGGCACAGGATTTTGTGTAG
+
<CCBCA?AADC@CDD>>:1111+11/687
@HQ5WX:00326:00150
TACTGAGCTACACACACAGAAAGATTGG
+
B@A@BBA@??@@;;9>>A999199-+*)
@HQ5WX:00327:00181
TACTGAGCTACACACACAGAAAGATTGGT
+
@?BBBBBB?AABBBB@;;444-9>><>?A
@HQ5WX:00328:00182
TACTGAGCTACACACACAGAAAGATTGGT
+
AAACAAADBCBDCCA?=?9990999;=98
@HQ5WX:00329:00170
AGCACTGTAGCTGTCACTAGTTACTTGT
+
@@CCEABB@BBCBCBBBCC@AB?BB>BB
@HQ5WX:00329:00193
TACTGAGCTACACACACAGAAAGATTGGTGC
+
@AAB@AAB@@@BBBD@@@9990991,,0,,,
@HQ5WX:00332:00165
TACTGAGCTACACACACAGAAAGATTGGT
+
ABBBBBBEACAABBBABA99909995959
@HQ5WX:00334:00165
TACTGAGCTACACACACAGAAAGATTGGT
+
BAABBBBBBBBBBBBCDD::::;CBCB@A
@HQ5WX:00334:00174
TACTGAGCTACACACACAGAAAGATTGGT
+
A@BCCCDC?@@BBB@>@A99909@@?C@C
@HQ5WX:00334:00197
TAGTATCAGCCTCGCCATGACGAAGGTATTCC
+
AAC@@ACCCC@CBBD@CBBBCA?>AAA@@=A5
@HQ5WX:00335:00196
TCTCTATGCGCTCCACATGTCTAAGGT
+
BCCD::=ECCCBB?DC@>>??AB?BB<
@HQ5WX:00337:00186
TACTGAGCTACACACACAGAAAGATTGGT
+
@AABBBCBABBBBBC=;;444-9>?<BBC
@HQ5WX:00339:00156
TCTCTATGCGCTCCACATGTCTAAGGT
+
BBBC@@AFBCCBB?BBBBBBCCC@E=C
@HQ5WX:00339:00188
TACTGAGCTACACACACAGAAAGATTGGT
+
CBBBBBCA?BBBB???BD??@<@CC@B@B
@HQ5WX:00340:00150
TACTGAGCTACACACACAGAAAGATTGGT
+
@@@ABBBBBBABAACB@B:996<B@?A@<
@HQ5WX:00340:00161
TAGTATCAGCCTC
+
??A=;=BCB@<:8
@HQ5WX:00341:00199
ACGCTCGACATGCCAGGTACAGGAGA
+
?@BCBBB@A1111,11,//44856//
@HQ5WX:00342:00178
TACTGAGCTACACACACAGAAAGATTGGT
+
@@@BBCCB???ABB>?@@99909@@=C@B
@HQ5WX:00342:00181
TACTGAGCTACACACACAGAAAGATTGGT
+
?===BBCBBBBBBBB@;;4446<BBAC@B
@HQ5WX:00344:00155
TACTGAGCTACACACACAGAAAGATTGGT
+
B@AABBCBBBBBBABBBB;;969>><><9
@HQ5WX:00344:00193
TACTGAGCTACACACACAGAAAGATTGGT
+
@==?ABBB>BB@B@BBCB:44-9>><ABC
@HQ5WX:00346:00153
ACGAGTGCGTTC
+
?ABBCCBB;;;=
@HQ5WX:00346:00197
ATATCGCGAGGGTATGGAAGACTCTATA
+
BA>?@CBCCCC=BAAA@C@CCCBB@?@;
@HQ5WX:00347:00163
TCTCTATGCGCTCCACATGTCTAAGGT
+
<;9AA<<:@?A9959994444442/,/
@HQ5WX:00347:00164
TACTGAGCTACACACACAGAAAGATTGGT
+
>@@BBBCBAABBBBB=@;9946<B@BE@B
@HQ5WX:00347:00173
ACGAGTGCCGTTCCCCATGTCGTAGGTACTC
+
BBADBB?@=AB@CDC:C<<<CCB9959999>
@HQ5WX:00347:00175
TGATACGTCTCCTTCCTTCTAGTTCAG
+
?=99;8944/85656::,///667669
@HQ5WX:00347:00193
ATATCGCGAGGGTATGGAAGACTCTATA
+
BA@ABBABCCC>CCDC?A?ACCBC@?@>
@HQ5WX:00348:00163
TACTGAGCTACACACACAGAAAGATTGGT
+
>=??CBCBBBABBBBB;;4996<@@?C@A
@HQ5WX:00348:00171
TACTGAGCTACACACACAGAAAGATTGGT
+
B>>>BBCBAAAAABB@;;444-<@@@D?A
@HQ5WX:00348:00183
TGATACGTCTCCTTCCTTAGTTACTTCA
+
BBB??ABBBBB>B@ABCBBBB@BBB@BB
@HQ5WX:00349:00155
TCTCTATGCGCTCCACATGTCTAAGGT
+
CCBC@@ACCBCCB>?ABBBBBBB?B59
@HQ5WX:00349:00157
TACTGAGCTACACACACAGAAAGATTGGT
+
@ABBCDCBABBBBBA=?B944-9@@<><9
@HQ5WX:00349:00199
TACTGAGCTACACACACAGAAAGATTGGT
+
::<CCBCCCBBCBAA@DD449-999<@<9
@HQ5WX:00300:00247
TACTGAGCTACACAAGCCAATCAGAAAGATTGGT
+
BCBGB9>6.11***)**)*),,,,//+4;A@C?C
@HQ5WX:00303:00222
ATATCGCGAGGTATGGAAGACTCATATAG
+
?<:99@99945444424844498844433
@HQ5WX:00303:00240
ATATCGCGAGGGTATGGAAGAACTCTAT
+
C?>@@@@;;3>;111?-1-//,/88889
@HQ5WX:00304:00223
TACTGAGCTACACACACAGAAAGATTGGT
+
BBBBBBBBBBABBB?@ADAAA>@BB@B@B
@HQ5WX:00305:00232
TACTGAGCTACACACACAGAAAGATTGGT
+
BB?@BBBBBBBCBB999B<998<AA>B@C
@HQ5WX:00305:00249
TACTGAGCTACACACACAGAAAGATTGGT
+
BBB;@<C>?9999844499::-4496929
@HQ5WX:00306:00223
TCTCTATGCGCTCCACATGTCTAAGGT
+
9;9;<<>CCCDCDBD@@@@@@AA=@A<
@HQ5WX:00306:00224
TACTGAGCTACACACACAGAAAGATTGGT
+
@@@@BBCBBBABBB?>@B;;9-9>><@@B
@HQ5WX:00307:00211
ATCAGACACGGACACAGCAGAACACAC
+
BABBBBABBC?BCBB@?@CCC@CBBBB
@HQ5WX:00308:00225
TACTGAGCTACACACACAGAAAGATTGGT
+
B@@AB@B@>@?@@BBCBD:996;AA?BDF
@HQ5WX:00311:00214
TCTCTATGCGCTCCACATGTCTAAGGT
+
444999<BBCCBB?BBB@>>A;97<A9
@HQ5WX:00315:00215
TACTGAGCTACACACACAGAAAGATTGGT
+
AAABBBBBBBBBBBBCCD:996;=@=B@C
@HQ5WX:00316:00242
TCTCTATGCGCTCCACATGTCTAAGGT
+
@AADBBAEBBCBB@C@@A@@@BB@C@=
@HQ5WX:00317:00203
TCTCTATGCGCTCCACATGTCTAAGGT
+
BBCCCDBCDBBAB?AB==@@@AB?CAB
@HQ5WX:00317:00213
TACTGAGCTACACACACAGAAAGATTGGT
+
AA?BBBCBABBBBBCECD:996;AA?C@C
@HQ5WX:00323:00241
TACTGAGCTACACACACAGAAAGATTGGT
+
AA@BBBCB@ABB@@::<DBBB@BCCBB@B
@HQ5WX:00325:00237
TACTGAGCTACACACACAGAAAATTGGTGC
+
AA@BBBCBBBBBBB?@ADBBBB9B@CABCD
@HQ5WX:00326:00214
TACTGAGCTACACACACAGAAAGATTGGT
+
AAABBBBBBBBBBBCBAB:99-9>>?B@C
@HQ5WX:00326:00226
TACTGAGCTACACACACAGAAAGATTGGT
+
@@@BBBEBBBBBBBBCDD@@@>?BB@B@B
@HQ5WX:00330:00244
AGCACTGTAGCTGTCACTAGATTACTTGT
+
;@@ABCCE?@@@=99>>9>4//56//,//
@HQ5WX:00331:00215
ATCAGACACGGACACAGCAGAACACAC
+
BBDABBABCB?BBBBBABCAB@BDBBC
@HQ5WX:00332:00216
TACTGAGCTACACACACAGAAAGATTGGT
+
BB?@BBBA?AAAA>BCCD:996;AA@G@C
@HQ5WX:00332:00218
TACTTGAGCTACACACACAGAAAGATTGGT
+
2,,,*,22>ACCBBBBB@C:996;@@>BCC
@HQ5WX:00332:00219
ACGAGTGCGTTCCCCATGTCGTAGGTACTC
+
BBBBBBBBBB@CBB9>:::ABAAA@;;<=C
@HQ5WX:00333:00229
ATATCGCGAGGGTATGGAAGGAC
+
B>>@BBBBBBC?;A8200*-***
@HQ5WX:00337:00210
TAGTATCAGCCTCGCCATGACGAAGGTATTCC
+
BBB@@ADAAA@BBBB@A?;==9429@999>B8
@HQ5WX:00338:00226
TACTGAGCTACACACACAGAAAGATTGGT
+
@?@CBBCCBBBCC?;<<CAAB@BACCH@C
@HQ5WX:00339:00232
TAGTATCAGCCTCGCCATGACGAAGGTATTCC
+
@=B99=BBCA?@>@@=@@@@B@@=A@<<=@A:
@HQ5WX:00339:00249
TACTGAGCTACACACACAGAAAGATTGGT
+
B@@ABBBB?BBA@@EB@B:996;>@=BDD
@HQ5WX:00340:00229
TACTGAGCTACACACACAGAAAGATTGGT
+
??@CCBCBBBABBABA@D449-989;@=@
@HQ5WX:00345:00242
TACTGAGCTACACACACAGAAAGATTGGT
+
??@BBBCBBBBCBBBAAB444-9>>?BDC
@HQ5WX:00346:00215
TAGTATCAGCCTCGCCATGACGAAGGTATTCC
+
CCB99<CAAA@C<<<@B@>849959A99;?BB
@HQ5WX:00346:00228
TACTGAACTACACACACAGAAAGATTGGTGC
+
BBBBBB?BBCDBABBBBBBBB>B>?<@@C@@
@HQ5WX:00346:00235
TACTGAGCTACACACACAGAAAGATT
+
??@<99BB;894?9944////+/,,*
@HQ5WX:00349:00211
TACTGAGCTACACACACAGAAAGATTGGT
+
??@BCDCB>ABBBBA=::99909B@ACBC
@HQ5WX:00301:00254
TACTGAGCTACACACACAGAAAGATTGGT
+
@@@BBBBBB?BBBBCB?B:946;AA@C@C
@HQ5WX:00301:00278
TACTGAGCTACACACACAGAAAGATTGGT
+
CBBBBDBB7989994999444-4;?@CDD
@HQ5WX:00303:00279
TACTGAGCTACACACACAGAAAGATTGGT
+
CBBBBDBB;=99999999444-4@C@EAB
@HQ5WX:00304:00283
TCTCTATGCGCTCCACATGTCTAAGGT
+
999:CCCFCDB@A<>4944449999;=
@HQ5WX:00307:00262
TACTGAGCTACACACACAGAAAGATTGGT
+
BA??BBBB?ABBBBC>;;444-9>>;@BC
@HQ5WX:00310:00260
TAGTATCAGCCTCGCCATGACGAAGGTATTCC
+
?AB@@ACBBB@??@@=@BC==;979@??>8<6
@HQ5WX:00311:00293
AGCACTGTAGCTGTCACTAGTTACTTGT
+
<<CCCECDDBCBCCBBABC==;=BB:<<
@HQ5WX:00313:00265
TACTGAGCTACACACACAGAAAGATTGGT
+
;;;944:43494;;;444449-4//,/,/
@HQ5WX:00314:00287
AGCACTGTAGCTGTCACTAGTTACTTGT
+
AACCCCBBBBBBCCCCCCCAA>ABB=AA
@HQ5WX:00316:00262
TACTGAGCTACACACACAGAAAGATTGGT
+
9;4?44497=:@@B<99F99919>9:@@?
@HQ5WX:00317:00265
TACTGAGCTACACACACAGAAAGATTGGT
+
@@@B<<<A@@BCA@<;9D99919@@>A?B
@HQ5WX:00318:00251
TCTCTATGCGCTCCACATGTCTAAGGT
+
BBBB?@AFCCCB@<==>>>@@@A>BBB
@HQ5WX:00321:00282
TAGTATCAGCCTCGCCATGACGAAGGTATTCC
+
@=C99=CAC@@:89;69=@99995499996;6
@HQ5WX:00322:00250
TCTCTATGCGCTCCACATGTCTAAGGT
+
BCCCAAADBA:84599984>>>B?B@A
@HQ5WX:00322:00284
TAGTATCAGCCTCGCCATGACGAAGGTATTCC
+
BBC;9<CDCB@==;;8;9A@@9969<@>>596
@HQ5WX:00323:00255
TACTGAGCTACACACACAGAAAGATTGGT
+
;;;@>>>989>?>999AA99919942499
@HQ5WX:00325:00262
ACGCTCGACATGCCCAGGTACAGGAG
+
BBACBBBDCAAACDABB@ABB@B>BC
@HQ5WX:00325:00266
TCTCTATGCGCTCCACATGTCATAAGGT
+
4;499<:B=BCBB>AB91111///5677
@HQ5WX:00329:00263
ACGCTCGACATGCCCAGGTACAGGAG
+
BBCBBBCDC@ADCE@A@?ACBAB?CB
@HQ5WX:00332:00275
TAGTATCAGCCTCGCCATGACGAAGGTATTCC
+
BBB@@ADAAA@??@A=@BC8=9429>999595
@HQ5WX:00333:00284
ATCAGACACGGACACAGCAGAACACAC
+
BB?B???BBB>@ABBBCBBBB@BBBBB
@HQ5WX:00334:00277
TACTGAGCTACACACACAGAAAGATTGGT
+
??ABBCEA@@BBB@BCCD:996;@@=ABC
@HQ5WX:00334:00295
ATATCGCGAGGGTATGGAAGACTCTATA
+
BA9<9?>9999-499:8=;===@A999@
@HQ5WX:00335:00266
TACTGAGCTACACACACAGAAAGAATTGG
+
11/////43444899449444-4872*,*
@HQ5WX:00335:00298
ATATCGCGAGGGTATGGAAGACTCTATA
+
BB@BBBB>>@B>B?CC?A>ACCCC@@@A
@HQ5WX:00337:00256
ACGAGTGCGTTCCCCATGTCGTAGGTACTC
+
A?BBBBBC>;2444/99999>>9959944:
@HQ5WX:00339:00273
AGCACTGTAGCTGTCACTAGTTACTTGT
+
@@CCCBBCCCCBCCBBBBB::6;;;7;B
@HQ5WX:00340:00269
TACTGAGCTACACACACAGAAAGATTGGT
+
@@ACCCCA@ABBBBA=;;444-999589?
@HQ5WX:00342:00266
TACTGAGCTACACACACAGAAAAGATTGGT
+
:<<BBCCBABBBB@=9:;9494/9995499
@HQ5WX:00343:00278
TAGTATCAGCCTCGCCATGACGAAGGTATTCC
+
BCB::<FAAA@@?@@=@BB==996;?999696
@HQ5WX:00344:00280
TACTGAGCTACACACACAGAAAGATTGGT
+
BBBBBBCBBBBBBBB@;;444-99954?@
@HQ5WX:00344:00286
TTGCGCTCCACATGTCTAAGGTACTG
+
B@BBBBCCACDAAAAABB@F?CCCCB
@HQ5WX:00345:00288
TACTGAGCTACACACACAGAAAGATTGGT
+
@@ABBBBBBBBBBBCB;@444-9>>=AAD
@HQ5WX:00346:00261
TACTGAGCTACACACACAGAAAGATTGGT
+
@@ACBBA@?>>>99999@9990444549:
@HQ5WX:00346:00268
TAGTATCAGCCTCGCCATGACGAAGGTATTCC
+
BBBAAAEFBB@B?@A?B@>=98959>999595
@HQ5WX:00347:00256
TCTCTATGCGCTCACATGTCTAAGGTAC
+
CCBCCFDB;>:11,,*,,,,/98656//
@HQ5WX:00348:00273
TACTGAGCTACACACACAGAAAGATTGGT
+
@?@BBCCBBBBBB?C=;;444-99969=>
@HQ5WX:00349:00274
TGATACGTCTCCTTCCTTAGTTACTTCA
+
A@@;;;@>49;<@;><?58489>@@=@A
@HQ5WX:00349:00292
TACTGAGCTACACACACAGAAAGATTGGT
+
B@A@BBCBA?BB@@AACDEEE@CCB?B@C
@HQ5WX:00300:00340
TACTGAGCTACACACACAGAAAGATTG
+
<;;B;9;@?889=94444444-4/,*,
@HQ5WX:00301:00311
TACTGAGCTACACACACAGAAAGATTGG
+
BABCCDCBABCBBBB@::99909@@<A?
@HQ5WX:00301:00343
TACTGAGCTACACACACAGAAAGATTGGT
+
@@@BBCCBBBAA@;999A99914449>94
@HQ5WX:00304:00313
AGCACTGTAGCTATCACTAGTTACTTGT
+
=<CCDCCCBBBBBBBCBBCAA?@BB=AA
@HQ5WX:00304:00342
ATCAGACACGGACACAGCAGAACACAC
+
BBCA@?@CB@=@@;;;BBCCC@CA@@B
@HQ5WX:00305:00338
TGATACGTCTCCTTCCTTAGTTACTTCA
+
BBBAAACBBEB@B@BBC@BBB?B99:;I
@HQ5WX:00306:00309
TACTGAGCTACACACACAGAAAGATTGGT
+
A==?BAA@<?AAA@BBDD:::::BB@B@B
@HQ5WX:00306:00335
ATATCGCGAGGGTATGGAAGACTCTATA
+
B@ABBABBBBB=B?BC@C@CCBBB@@@B
@HQ5WX:00311:00301
AGCACTGTAGCTGTCACTAGTTACTTGT
+
??BBBBBBAA@C?BBBBBB::6;>@=@C
@HQ5WX:00312:00305
TACTGAGCTACACACACAGAAAGATTGGT
+
>>>@BABA?ABBBBC>;;444-9>><@AC
@HQ5WX:00313:00310
TGATACGTCTCCTTCCTTAGTTACTTCA
+
CCCBBECA@@A>@?C?CCA995999549
@HQ5WX:00315:00310
ATATCGCGAGGGTATGGAAGACTCTATA
+
BB@BB@>>=>=<=?AC@C@CCBBB::9<
@HQ5WX:00316:00322
TAGTATCAGCCTCGCCATGACGAAGGTATTCC
+
@ABAAACBBA?::;@=@@@999964:99=?E@
@HQ5WX:00317:00330
TACTGAGCTACACACACAGAAAGATTGGT
+
@9<<@@?@@998944499999-4499:24
@HQ5WX:00324:00317
TACTGAGCTACACACACAGAAAGAATTGGT
+
@@@CBDCBABAAA?@BAB111,11,/,/,/
@HQ5WX:00325:00303
TACTGAGCTACACACACAGAAAGATTGGT
+
???A@@@@>?AAAABB@B444-99969?A
@HQ5WX:00325:00325
ATATCGCGAGGGTATGGAAGACTCTATAGAGC
+
CB@@;99>?>?<A>AB?A?ECCCC<;3>330@
@HQ5WX:00325:00326
TACTGAGCTACACACACAGAAAGATTGGT
+
B???BBBB>@BAAABB@B:44-9>>?BAC
@HQ5WX:00327:00333
TACTGAGCTACACACACAGAAAGATTGGT
+
B@@ABBBBBBBBBCA;;;444-9@@<CBD
@HQ5WX:00332:00307
TACTGAGCTACACACACAGAAAGAAGTTAGG
+
:;9====<<<CDBB@>>@111---*,,*,*)
@HQ5WX:00332:00338
TACTGAGCTACACACACAGAAAGATTGGT
+
B?@ABBBBBBBBBBBCAB:94-9>>>B@C
@HQ5WX:00336:00332
TACTGAGCTACACACACAGAAAGATTGGT
+
@A@ABBBB@BBCBBBA@B994-9??>BBD
@HQ5WX:00338:00304
AGCACTGTAGCTGTCACTAGTTACTTGT
+
BBBBCBBCAAAC?BBBBCC::6;;859@
@HQ5WX:00338:00310
TAGTATCAGCCTCGCCATGACGAAGGTATTCC
+
=49;@=@@DB??><<8;@C89;959<994242
@HQ5WX:00338:00333
TACTGAGCTACACACACAGAAAGATTGGT
+
BBBCEDCB@A>?@B@@?B9990999<CAE
@HQ5WX:00340:00300
TCTCTATGCGCTCCACATGTCTAAGGT
+
>@;9944C>>?99699>99999>8984
@HQ5WX:00340:00301
TACTGAGCTACACACACAGAAAGATTGGT
+
??@CCCC@<?AAABCB;;444-99959;8
@HQ5WX:00341:00326
ATCAGACACGGACACAGCAGAACACAC
+
BBBB<<;CCC@?;999999999?9449
@HQ5WX:00342:00307
TACTGAGCTACACACACAGAAAGATTGGT
+
9;<BBCBB@@GCBDA=?@444-9992499
@HQ5WX:00343:00322
TCTCTATGCGCTCCACATGTCTAAGGTACT
+
BBBCAADDCCCCBACBB@><<<><67/1//
@HQ5WX:00343:00329
ATATCGCGAGGGTATGGAAGACTCTATA
+
BAABBBBBECCBDBCC@C@BCDBC99:?
@HQ5WX:00345:00325
ACGAGTGCGTTCCCCATGTCGTAGGTACTC
+
AABBBBBBBB@BCB:BAA@?@@>@=:;<<C
@HQ5WX:00346:00326
TACTGAGCTACACACACAGAAAGATTGGT
+
BB?BBAA@>@B@@BCB@@444-9>><@@D
@HQ5WX:00349:00339
TACTGAGCTACACACACAGAAAGATTGGT
+
AA?ABBCBAB@A@CBA@B99909>>=@BD
@HQ5WX:00300:00363
TACTGAGCTACACACACAGAAAGATTGGT
+
??@BCBCBBBBBB?B=;;444-9?@>BBC
@HQ5WX:00301:00366
TACTGAGCTACACACACAGAAAGATTGGTGC
+
@>>@AABA?AAAA@CB;;444-9>>;@@CGC
@HQ5WX:00302:00358
CGTGTCTCTAGGCACAGGATTTTGTGTAG
+
@@BBBBBBAAABBBBBC>===929=?@AA
@HQ5WX:00304:00361
TACTGAGCTACACACACAGAAAGATTGGT
+
B@@ABBCA@@BBBBDB?@:946;AA?B@C
@HQ5WX:00304:00390
TCTCTATGCGCTCCACATGTCTAAGGT
+
BBBC@@ACCBBAA@ABABA>;4429<>
@HQ5WX:00305:00388
ATATCGCGAGGGTATGGAAGACTCTATA
+
B88;CCCCCCC?CDEC>ABAA==@;99?
@HQ5WX:00307:00383
TACTGAGCTACACACACAGAAAGA
+
11/////=<88999994///85//
@HQ5WX:00307:00391
TACTGAGCTACACACACAGAAAGATTGGT
+
;:;@@@@BBAA@@999@@99919?>@B@B
@HQ5WX:00308:00380
TACTGAGCTACACACACAGAAAGATTGGT
+
@??BBBCBBBBBB@A=;;444-9>><ABC
@HQ5WX:00309:00358
AGCACTGTAGCTGTCACTATACTTGT
+
@@CDCBABABBBBBBBBCB?A@>=@B
@HQ5WX:00310:00385
ATCAGACACGGACACAGCAGAACACAC
+
BBB>ABABBA?A??AAAACBB@BEBBB
@HQ5WX:00312:00379
CGTGTCTCTAGGCACAGGATTTTGTGTAG
+
AAAABAA@?BBBB@A>B?BBBB:CBCAAA
@HQ5WX:00313:00374
AGCACTGTAGCTGTCACTAGTTACTTGT
+
??BCBBBBABBCBBBB??BAAB@CB=AA
@HQ5WX:00315:00356
TACTGAGCTACACACACAGAAAGATTGGT
+
C:9<<BBBBCCBBBB=@B999-9>>;@@G
@HQ5WX:00316:00389
TACTGAGCTACACACACAGAAAGATTGGT
+
::<BBBBBABBCBB@9;;444-9>><BCE
@HQ5WX:00316:00390
TCTCTATGCGCTCCACATGTCTAAGGT
+
BBBB?@ACCBBAB@BBCB?==942<>A
@HQ5WX:00318:00350
ATCAGACACGGACACAGCAGAACACAC
+
BBBB??@BBD89<BBBBCDCCECC;9<
@HQ5WX:00319:00372
TACTGAGCTACACACACAGAAAGATTGGT
+
AA?BBBB@>BBBBBC=;;444-9>>>C@C
@HQ5WX:00319:00385
TACTGAGCTACACACACAGAAAGATTGGT
+
BABBBBCBBBBBBBB=44999-9@A>BAD
@HQ5WX:00320:00351
TACTGAGCTACACACACAGAAAGATTGGT
+
B@??BBBB@@ABBBB=@A999-9>>;@BC
@HQ5WX:00323:00383
TACTGAGCTACACACACAGAAAGATTGGT
+
A@@BBBBA@@BBBAE>;;444-9AA>B@C
@HQ5WX:00324:00376
TCTCTATGCGCTCCACATGTCATAAGGT
+
@<99=@@AA@@@@=>@91111//6,/,/
@HQ5WX:00325:00376
TCTCTATGCGCTCCACATGTCTAAGGT
+
BBBCAAACBBCBB@BCBAA????=@?B
@HQ5WX:00325:00398
TACTGAGCTACACACACAGAAAGATTGGT
+
AAABBBBB?AAAA@C@;;444-99969@B
@HQ5WX:00328:00387
TACTGAGCTACACACACAGAAAGATTGGT
+
BA?BBBBA@ABBB?@>;@:996<BB@C@C
@HQ5WX:00330:00357
TACTGAGCTACACACACAGAAAGATTGGT
+
CBBABBECABBBBBBA@B9;909?@>BAD
@HQ5WX:00330:00371
TGATACGTCTCCTTCCTTAGTTACTTCA
+
BBBAAABA?@C@B?B@CABAA=ACA?BC
@HQ5WX:00331:00366
TAGTATCAGCCTCGCCATGACGAAGGTATTCC
+
BAB@@AFAAA@>>:;7;<A::11,1:1//592
@HQ5WX:00334:00353
TACTGAGCTACACACACAGAAAGATTGGT
+
B@ABCCDA749998444;444-44424?A
@HQ5WX:00335:00399
TACTGAGCTACACACACAGAAAGATTGGT
+
AA?BBBBBBBBBA?CBCB:44-9>>>B@C
@HQ5WX:00341:00390
TACTGAGCTACACACACAGAAAGATTGGT
+
BAABBBBBBBBBBBCB;;444-9>>=ABD
@HQ5WX:00343:00361
TACTGAGCTACACACACAGAAAGATTGGT
+
B@BACCBB?=:;;<994;49909996;@C
@HQ5WX:00345:00367
TAGCTACACACACAGAAAGATTGGTGC
+
B@ABCCCBAA:49>99919948>@CCD
@HQ5WX:00347:00378
ACGCTCGACATGCCCAGGTACAGGAG
+
CCCBBB@@ABBCBF><<<=BCCE@GB
@HQ5WX:00349:00350
TACTGAGCTACACACACAGAAAGATTGGT
+
BBABBBB>349994444:444-4442499
@HQ5WX:00301:00438
ATATCGCGAGGGTATGAAGAC
+
;;:;?@@@911-1111/,///
@HQ5WX:00302:00439
TAGTATCAGCCTCGCCATGACGAAGGTATTCC
+
BBB::=EABABBBBC?BBA=>9969?999<?6
@HQ5WX:00307:00414
TATTGAGCTACACACACAGAAAGATTGGT
+
AA@@BBBBBBBBBBDB@B444-9>>;@AC
@HQ5WX:00309:00446
TACTGAGCTACACACACAGAAAGATTGGT
+
AA?ABBBB<BBAA>BCFD:99-9==;@@B
@HQ5WX:00310:00418
ATCAGACACGGACACAGCAGAACACAC
+
ADB?AAABBB?BBBBBBBDCA@AABBB
@HQ5WX:00311:00434
TACTGAGCTACACACACAGAAAGATTGGT
+
BBABBBBB>?B@@BBBAB:44-9>>;@@B
@HQ5WX:00312:00440
TACTGAGCTACACACACAGAAAGATTGGT
+
99<CBBBGBBBABB@=;;944-99959<>
@HQ5WX:00314:00437
TAGTATCAGCCTCGCCATGACGAAGGTATTCC
+
=A@;;<BCCA@BB@B@B@=::1/,1;11/78,
@HQ5WX:00315:00433
TACTGAGCTACACACACAGAAAGATTGGT
+
A??BBBBB>BBBBBCB;B444-9995;@B
@HQ5WX:00316:00400
TACTGAGCTACACACACAGAAAGATTGGT
+
BA??BBBBBBABBBEA;@:44-9>>?BAC
@HQ5WX:00317:00419
CGTGTCTCTAGGCACAGGATTTTGTGTAAGA
+
BBBBCCBB@AAACCCB;;;>8;06;;11,//
@HQ5WX:00317:00448
TACTGAGCTACACACACAGAAAGATTGGT
+
AA??BBBB>BB@A=BBFD:;;6;AA?BCC
@HQ5WX:00318:00416
TACTGAGCTACACACACAGAAAGATTGGT
+
B???BBBB>@B@@@EBCD:996;===@@C
@HQ5WX:00320:00426
TACTGAGCTACACACACAGAAAGATTGGT
+
BBABBBCBBBABBBB>;;444-9>>;@CG
@HQ5WX:00320:00428
TACTGAGCTACACACACAGAAAGATTGGT
+
AA@BBBBBBBAABBC@;;444-9>>=ABE
@HQ5WX:00322:00419
TACTGAGCTACACACACAGAAAGATTGGT
+
B?==@@BA?ABA@@BB@B:44-9=>;@?A
@HQ5WX:00322:00425
TACTGAACTACACACACAGAAAGATTGGTGC
+
BBBB??>@DDCCBBCBA@994-8<<<@CCBB
@HQ5WX:00324:00441
TACTGAGCTACACACACAGAAAGATTGGT
+
BBBBBBBBBBBBBACBAB:44-9>>=ABE
@HQ5WX:00324:00442
TGATACGTCTCCTTCCTTAGTTACTTCA
+
BBB@@@CCBBBAB@B=@??BB@CGBABC
@HQ5WX:00325:00444
TGATACGTCTCCTTCCTTAGTTACTTCA
+
BBBAAABCBCB@B@C@B?BBB@BCB@BB
@HQ5WX:00331:00412
TACTGAGCTACACACACAGAAAGATTGGT
+
AAA?BBCB?@BBBBBA@B;44-9>>=AAC
@HQ5WX:00332:00445
TGATACGTCTCCTCCTAGTAC
+
9<;A@>841--+-,*****,,
@HQ5WX:00333:00445
ATATCGCGAGGGTATGGAAGACTCTATA
+
BB>?@BBA??><=??A@C@CDDEC@?@;
@HQ5WX:00334:00428
TGATACGTCTCCTTCCTTAGTTACTTCA
+
BBBAABBBBBB?B@B@B@BBB@CAA?AB
@HQ5WX:00336:00406
TACTGAGCTACACACACAGAAAGATTGGT
+
BA??BBCB?ABBBBB>@;;44-9>>=AAC
@HQ5WX:00336:00411
TACTGAGCTACACACACAGAAAGATTGGT
+
A@BBBBCBABBEEB@=@B99909>>=ABC
@HQ5WX:00336:00447
TACTGAGCTACACACACAGAAAGATTGGT
+
AA?B??AA?AAA@@BCCD:;96;AA?B@C
@HQ5WX:00338:00418
TACTGAGCTACACACACAGAAAGATTGGT
+
BAA?BBBBAABAABCABB;946;@@>BAC
@HQ5WX:00338:00445
TACTGAGCTACACACACAGAAAGATTGGT
+
@@@BBBBA?AB@BBBB@C:94-9===@@C
@HQ5WX:00340:00429
AGCACTGTAGCTGTCACTAGTTACTTGT
+
??BBCBBB??ABBBAAABBBCCCAA?@C
@HQ5WX:00341:00408
TACTGAGCTACACACACAGAAAGATTGGT
+
B@??BAAB?A?@@@BCBD:;96;===@@C
@HQ5WX:00344:00436
CGTGTCTCTAGGCACAGGATTTTGTGTAG
+
CCCCCCCC<=>FHCA@>;9999/9@>>>A
@HQ5WX:00344:00441
TCTCTATGCGCTCCACATCTACTG
+
@@BB@@ACCCCA?>?BBBB@@@BC
@HQ5WX:00347:00415
TACTGAGCTACACACACAGAAAGATTGGT
+
EBBBCCCB>@??@BA@@B99909>>;ABC
@HQ5WX:00348:00410
TACTGAGCTACACACACAGAAAGATTGGT
+
B??=AABBBB@BBBCB?@:996;@@=@@C
@HQ5WX:00348:00438
TACTGAGCTACACACACAGAAAGATTGGT
+
B?==AABB?AB@@AEBCD:996;===@AC
@HQ5WX:00300:00482
TACTGAGCTACACACACAGAAAGATTGGT
+
@@>BBBCBBBBBBBBBCE@@@>?BB?C@C
@HQ5WX:00301:00451
TACTGAGCTACACACACAGAAAGATTGGT
+
BBBBBCCBBBBBBBBCCEAA@<@@@>B@C
@HQ5WX:00303:00465
TACTGAGCTACACACACAGAAAGATTGGT
+
BBABBBCC@?BBB@@@BBAAB>BBB@CCH
@HQ5WX:00303:00498
CGTGTCTCTAGGCACAGGATTTTTT
+
44=8444/:1/,/7=11,//1111/
@HQ5WX:00304:00486
TCTGCGCTCCACATGTCTAAGGTACTG
+
BB@BBBBBB@DCD@AABBC@CBDCCCC
@HQ5WX:00304:00489
TACTGAGCTACACACACAGAAAGATTGGT
+
AAABBBCBBBBBB?BBDD:996;99=@@B
@HQ5WX:00305:00453
TCTCTATGCGCTCCACATGTCTAAGGT
+
BABB?@AFBBBBB@BBCBBBB??=ABA
@HQ5WX:00305:00487
TAGTATCAGCCTCGCCATGACGAAGGTATTCC
+
@AB@@ACBBBDBBBB@BHBCD:98<@=<<AE=
@HQ5WX:00307:00496
TACTGAGCTACACACACAGAAAGATTGGT
+
???BBBCBBBBBB@ABDE@?=:=998<@C
@HQ5WX:00308:00452
TACTGAGCTACACACACAGAAAGATTGGT
+
BAABBBBBBBABB;:8//111,//42424
@HQ5WX:00309:00484
TACTGAGCTACACACACAGAAAGATTGGT
+
99<BAAACBBCBB?@??@;99-99959@B
@HQ5WX:00311:00476
TACTGAGCTACACACACAGAAAGATTGGT
+
BB?@BBBB?BBBBBBBCD:996;@@=@@C
@HQ5WX:00311:00487
AGCACTGTAGCTGTCACTAGTTACTTGT
+
@@CHCBBBBBBBBB@AAAAADACBB=?@
@HQ5WX:00312:00498
TCTCTATGCGCTCCACATGTCTAAGGT
+
==8:11111BCCG@CB?AABA9469<>
@HQ5WX:00313:00463
TACTGAGCTACACACACAGAAAGATTGGT
+
BBBCCBEBBBBBBBCBCD??=:@===A@C
@HQ5WX:00315:00485
TACTGAGCTACACACACAGAAAGATTGGT
+
AA@BBBBBBBBBB@BBAB:44-9=>;@AC
@HQ5WX:00315:00491
CGTGTCTCTACGGCACAGG
+
4444444,,,,,*,,4442
@HQ5WX:00316:00475
TACTGAGCTACACACACAGAAAGATTGGT
+
B??=AAAA?AAAAABCCD:9969===@@B
@HQ5WX:00318:00451
TACTGAGCTACACACACAGAAAGATTGG
+
BBBBBBCBBBBBB;;;112@@>119>@;
@HQ5WX:00319:00489
TACTGAGCTACACACACAGAAAGATTGGT
+
BBBB??ACBBBBB@AACCCDF>EBB@B@B
@HQ5WX:00320:00496
TACTGAGCTACACACACAGAAAGATTGGT
+
A@ACBCCBBBBBB?BBBD:996;BB?BAC
@HQ5WX:00322:00454
TACTGAGCTACACACACAGAAAGATTGGT
+
BA@ABBBBBBBBAACB?D:996;@@>B@C
@HQ5WX:00328:00475
TAGTATCAGCCTCGCCATGACGAAGGTATTCC
+
ABB<<=CCCB@>>@@>@<=<<11-/7///8=>
@HQ5WX:00332:00467
TACTGAGCTACACACACAGAAAGATTGGT
+
@BBBCCCBCB??@@@@>B9<<8<B@>B?B
@HQ5WX:00332:00490
TACTGAGCTACACACACAGAAAGATTGGT
+
<:<BBBBBCCBBBBAA@@99919<<-1,/
@HQ5WX:00333:00455
TACTGAGCTACACACACAGAAAGATTGGT
+
BABBBBBBAABBBBBABB;9469>>>BAC
@HQ5WX:00333:00464
TACTGAGCTACACACACAGAAA
+
4444444@<A?A?49991111+
@HQ5WX:00334:00463
TACTGAGCTACACACACAGAAAGATTGGT
+
BA??BAAA?AAA@@BCCD:;;8;@=>B@C
@HQ5WX:00334:00480
ATATCGCGAGGGTATGGAAGACTCTATAG
+
BA>?@BBBBCEBBCBB=?=@A@>@89090
@HQ5WX:00335:00495
TCTCTATGCGCTCCACATGTCTAAGGT
+
BBBB?@ACCBBAB@BBBBBBB?==@@C
@HQ5WX:00336:00493
TCTCTATGCGCTCCACATGTCTAAGGT
+
BB@AAAACCCCCB?BCCBA9:<C?BA=
@HQ5WX:00338:00457
TACTGAGCTACACACACAGAAAGATTGGT
+
BA??BABB?AB@@@BCBD:;96;@@>B@C
@HQ5WX:00339:00477
TACTGAGCTACACACACAGAAAGATTGGT
+
BA??AABA?A@@@BBB@@:44-9>>;>>A
@HQ5WX:00339:00492
TACTGAGCTACACACACAGAAAGATTGGT
+
AAACBBCBBBAA@@;;9A@@@:911-1,/
@HQ5WX:00340:00472
TACTGAGCTACACACACAGAAAGATTGGT
+
B??=BABBBBABBBA=?B;;;7<AA@C@B
@HQ5WX:00340:00485
TCTCTATGCGCTCCACATGTCTAAGGT
+
BBBB@DAFEBCBD@CCCBBAA;;8<@A
@HQ5WX:00340:00488
TACTGAGCTACACACACAGAAAGATTGGT
+
BB?BBAB@>@AA@@BCDD:;;8;???B@C
@HQ5WX:00341:00469
AGCACTGTAGCTGTCACTAGTTACTTGT
+
??BBCBAABBBCBBBBBBCCC@CCB@BB
@HQ5WX:00342:00497
TACTGAGCTACACACACAGAAAGATTGGT
+
B@>>AABA?AB@BBBB@B:94-9==;>>@
@HQ5WX:00343:00450
TACTGAGCTACACACACAGAAAGATTGGT
+
ACCCBBBBBBCBBB@@?A9;;7<BB@C@C
@HQ5WX:00343:00490
TACTGAGCTACACACACAGAAAGATTGGT
+
BBBBBBB@>BBBABBCCD@@@<>BB@B@B
@HQ5WX:00344:00460
TACTGAGCTACACACACAGAAAGATTGGTGC
+
BBBBBABBBBBCBBAA@A99909@??BACCC
@HQ5WX:00344:00491
TAGTATCAGCCTCGCCATGACGAAGGTATTCC
+
BABEBBC@AAA@@??<@B?89;459>999<?6
@HQ5WX:00345:00456
CGTGTCTCTAGGCACAGGATTTTGTGTAG
+
BBBABCCCBBB@CBBBC@BBBB9ACCCCA
@HQ5WX:00345:00471
ACGCTCGACATGCCCAGGTACAGGAG
+
A@BBBB@@@@AADHFBB?BCCCE@CC
@HQ5WX:00348:00473
CGTGTCTCTAGGCACAGGATTTTGTGTAG
+
AAAABBCCBBCBBCBDC@CCCE:CCCCC@
@HQ5WX:00300:00502
TAGTATCAGCCTCGCCATGACGAAGGTATTCC
+
??B::<DABA@@@998:BB==;96;?<<<AC?
@HQ5WX:00300:00506
TACTGAGCTACACACACAGAAAGATTGGT
+
AA@BAABBBB@AAABCDD@@@>?BB@BBD
@HQ5WX:00300:00525
TAGTATCAGCCTCGCCATGACGAAGGTATTCC
+
==B;;;AA@ADCBBB?BBABB998<A<<=AE>
@HQ5WX:00301:00527
TACTGAGCTACACACACAGAAAGATTGGT
+
/11:///>;11---,,/7///+444<A@B
@HQ5WX:00303:00546
TACTGAGCTACACACACAGAAAGATTTTTTGGT
+
99<B@@@>;111////4449=59><<<<<+<-1
@HQ5WX:00305:00545
TACTGAGCTACACACACAGAAAGATTTTTTTTGGT
+
BBBBCCCBBBB@@@A=A;944-9<@@>??>A$>11
@HQ5WX:00306:00502
CGTGTCTCTAGGCACAGGATTTTGTGTAG
+
CBBBECBB9:;7;;AAA<@A@@6@@BA@<
@HQ5WX:00306:00545
TACTGAGCTACACACACAGAAAGATTGGT
+
@@ACBBCBAAB:::@@AB;9909995;@C
@HQ5WX:00307:00512
TACTGAGCTACACACACAGAAAGATTGGT
+
@@?BCCCBBBAAAAAABCBBC>@>@?B?B
@HQ5WX:00308:00544
TACTGAGCTACACACACAGAAAGATTGGT
+
AAABBBBBBBBAAABCCC@@?<>==;@@C
@HQ5WX:00309:00510
TGATACGTCTCCTTCCTTAGTTACTTCA
+
BAB?@ACCBBB@C@C?A?ABB@BBB@BB
@HQ5WX:00309:00511
TACTGAGCTACACACACAGAAGATTGGT
+
9;<<99>E;::@?911/,,,*,**),*,
@HQ5WX:00309:00518
CGTGTCTCTAGGCACAGGATTTTGTGTAG
+
AAA@BBBBAAA@BBBB:7////+1<<11/
@HQ5WX:00310:00543
ACGCTCGACATGCCCAGGTACAGGAG
+
AAABBBBBBBBBCDBCF@CBBBC;<<
@HQ5WX:00311:00503
TGATACGTCTCCTTCCTTAGTTACTTCA
+
BBB??ABBBBB@B@B@C@BBB@BBB@BB
@HQ5WX:00311:00508
TGATACGTCTCCTTCCTTAGTTACTTCA
+
BBB@@ACBEBC@C@C@C@CCB=?AC@BC
@HQ5WX:00311:00523
ACGCTCGACATGCCCAGGTACAGGAG
+
BBBBBBABABB=9=::97<CCCC@CC
@HQ5WX:00313:00541
AGCACTGTAGCTGTCACTAGTTACTTGT
+
BBBBCCDCBBA@@@A@@BCDG@BBB>@A
@HQ5WX:00314:00506
TACTGAGCTACACACACAGAAAGAATGGT
+
BBBCBCCBCBBBCCCCBCA@@>@A@AB?A
@HQ5WX:00314:00508
TACTGAGCTACACACACAGAAAGATTGGT
+
BBBBBBBBBBBBBBBA@B;;97<@@>E@C
@HQ5WX:00315:00516
TAGTATCAGCCTCGCCATGACGAAGGTATTCC
+
448494@;99<9944248:894>;=9444:;=
@HQ5WX:00315:00520
TAGTATCAGCCTCGCCATGACGAAGGTATTCC
+
B@C:9=CCGB@??@B?BCB=@996;?;;=AD?
@HQ5WX:00315:00540
TGATACGTCTCCTTCCTTAGTTACTTCA
+
BBB??@CCBBC@CAC?B@BCC@CCB@BC
@HQ5WX:00316:00506
TACTGAGCTACACACACAGAAAGATTGGT
+
BA??BBBBBBBBBBBB@D:996;>>=B@B
@HQ5WX:00316:00522
TGCTACACACACAGAAAGATTGGTGC
+
99CCDCBBACCCC@@@>?BC?B?BBB
@HQ5WX:00317:00519
ATCAGACACGGACACAGCAGAACACAC
+
BB??BBBBBBDAABB@?@DCBA@@BBB
@HQ5WX:00317:00542
CGTGTCTCTAGGCACAGGATTTTGTGTAG
+
?@@@BAAA?BBCA@BBC@BBBB9BBDCCA
@HQ5WX:00318:00540
TACTGAGCTACACACACAGAAAGATTGGT
+
AAABBBBBBBB@B@BBCD@@@>?DC@B@C
@HQ5WX:00320:00501
TACTGAGCTACACACACAGAAAGATTGGT
+
CBBBBBBBBBABBBBBDB;996;@@=B@C
@HQ5WX:00324:00502
ATCAGACACGGACACAGCAGAACACAC
+
BBB>@@BBBB=?@BCCCBDCC@BBBBB
@HQ5WX:00324:00532
TAGTATCAGCCTCGCCATGACGAAGGTATTCC
+
BAB99<HBBB@BBBB?BBBAA998;?A@A@I=
@HQ5WX:00325:00511
TACTGAGCTACACACACAGAAAGATTGGT
+
BBAABBEBBBBBBBBBBDBBB?BCBBB@B
@HQ5WX:00325:00524
TACTGAGCTACACACACAGAAAGATTGGT
+
@A@BBBBBBBBBBBCEAD:;98;BB?B@C
@HQ5WX:00326:00506
TACTGAGCTACACACACAAGAATGAG
+
BABBBBBAA@??@AAA@DA1-+--**
@HQ5WX:00326:00527
ATATCGCGAGGGTATGGAAGACTCTATA
+
?99;@?>>99409@@A5<8=AAAD<<<B
@HQ5WX:00326:00529
TGATACGTCTCCTTCCTTAGTTACTTCA
+
BBB@@ABCBBB@B@B@B@ABB@BBB@BB
@HQ5WX:00328:00515
ATCAGACACGGACACAGCAGAACACAC
+
BB>BBBCB??=>@>A@AAAAC@CCBBC
@HQ5WX:00328:00529
TACTGAGCTACACACACAGAAAGATTGGT
+
BB?@BBBBBBBBAABCCD@@?<?BB?D@C
@HQ5WX:00328:00543
TACTGAGCTACACACACAGAAAGATTGGT
+
99<DA@AFA?>?BBA=B=<;;51/1-1-1
@HQ5WX:00328:00546
TACTGAGCTACACACACAGAAAGATTGGT
+
@??BBBCBBBBBBBCB@@:996;@@>BAC
@HQ5WX:00329:00531
AGCACTGTAGCTGTCACTAGTTACTTGT
+
@@CCDCABBBBBBBBBBBBAD@CBC:;;
@HQ5WX:00329:00548
TACAGAGCTACACACACAGAAAGATTGGT
+
BBAB@@ACABBBBBCBBC:;;8;AA@CAC
@HQ5WX:00330:00509
TACTGAGCTACACACACAGAAAGATTGGT
+
BBBBBBCBBBBBBBBA@B;;;7<CC@C@B
@HQ5WX:00331:00523
AGCACTGTAGCTGTCACTAGTTACTTGT
+
@@CCCBBBBBCBBCBBBBBCD@BBB9;;
@HQ5WX:00331:00543
AGCACTGTAGCTGTCACTAGTTACTTGT
+
BBDDEBBBBBBB?BBABBBADACBB9;<
@HQ5WX:00332:00534
AGCACTGTAGCTGTCACTAGTTACTTGT
+
@@CCCBBBBBBBBBBABAA@C@BBB>@@
@HQ5WX:00333:00544
ATATCGCGAGGGTATGGAAGACTCTATA
+
BA>?@A?A>>><??AC?A?ADCCG@>?7
@HQ5WX:00334:00536
TAGTATCAGCCTCGCCATGACGAAGGTATTCC
+
?AC99=CBBBBCBBD?BB@?A998<B<<=BI?
@HQ5WX:00334:00546
TACTGAGCTACACACACAGAAAGATTGGT
+
@@@BDBBCBBBBBBEA?@:446;AA@C@C
@HQ5WX:00335:00501
ATATCGCGAGGGTATGGAAGACTCTATA
+
BB>@?@@@ABB>@=AB8<;=CBBD@A@A
@HQ5WX:00335:00523
TACTGAGCTACACACACAGAAAGATTGGT
+
B???BBCBBBBBBBCB?D:;;8;CB@B@B
@HQ5WX:00335:00533
ATATCGCGAGGTATGGAAGACTCTATA
+
CA;;4>>>9969949249:99==497;
@HQ5WX:00335:00540
TAATAATCAGCCTCGCCATGAACGAAAGGTATTCCA
+
/1,//7//44958>@@?8811,1117577///77,/
@HQ5WX:00336:00533
TACTGAGCTACACACACAGAAAGATTGGT
+
AA??BBBB?AAA@@BBDC@@@>?BB@B@B
@HQ5WX:00338:00538
TGATACGTCTCCTTCCTTAGTTACTTCAGT
+
BBB?@ACCBBC?B?B@C@BBB@BBB@BB@C
@HQ5WX:00339:00542
TACTGAGCTACACACACAGAAAGATTGGT
+
AA@BBBBBABBB@A@B@?AA@=ACC@C@C
@HQ5WX:00340:00537
AGCACTGTAGCTGTCACTAGTTACTTGT
+
>@CCCB>A?BBB??AAAAACB@BBB<>>
@HQ5WX:00340:00546
TACTGAGCTACACACACAGAAAGATTGGT
+
AA?BBBBBBABAAABCBD:;98;B@?D@C
@HQ5WX:00342:00536
ATCAGACACGGACACAGCAGAACACAC
+
BBB?BBBBBB>BABBAAADCB@ABB??
@HQ5WX:00346:00505
ACGAGTGCGTTCCCCATGTCGTAGGTACTC
+
>>??AAAA@@@BCC9?ACCCCBBB@<>?AC
@HQ5WX:00348:00502
TGATACGTCTCCTTCCTTAGTTACTTCA
+
BBB@@BCCB?>=?=?=AAB@@=@@@=@D
@HQ5WX:00305:00555
TACTGAGCTACACACACAGAAAGATTGGT
+
B@@>BCCA999112>@BBCCCACBC@B@B
@HQ5WX:00306:00560
TACTGAGCTACCAGACACAGAAAGATTGGT
+
99<BA>@0())(((*0269444-4998<BC
@HQ5WX:00306:00563
AGCACTGTAGCTGTCACTAGTTACTTGT
+
?@CCDBBCB88881//88;;DABBB=?A
@HQ5WX:00309:00553
ATCAGACACGGACACAGCAGAACACAC
+
BB?>BBBB==;9;;@ABDECEBCBCCC
@HQ5WX:00315:00569
TGATACGTCTCCTTCTTAGTTACTTCA
+
BBBA@DBCB//,1,//7688;BB?@BB
@HQ5WX:00316:00553
TACTGAGCTACA
+
B@@BA@@>0111
@HQ5WX:00319:00557
TACTGAGCTACACACACAG
+
BBBBAAAC>=>8991////
@HQ5WX:00320:00564
TACTGAGCTACACACACAGAAAGATTGGT
+
B?==BCCB<==;;<;AABBBB?BCC@B@B
@HQ5WX:00321:00565
AGCACTGTAGCTGTCACTAGTTACTTGT
+
@@CCCABCBA>=>9499ABDDABBB9;;
@HQ5WX:00327:00554
TACTGAGCTACACACACAGAAAGATTGGT
+
BA@ABCCB???@<;9BCCBFC?BBC?A>B
@HQ5WX:00331:00585
ACCCTCGACATGCCCAGGTACAGAGACTG
+
BAA=A?BBCCCCBB;>888?,,,,,069?
@HQ5WX:00335:00583
TCTCTATGCGCTCCACATGTCTAAGGT
+
BBBC?@ACC>>:6,1///8999=@B>C
@HQ5WX:00337:00556
TACTGAGCTACACTACACAGAAAGATTGGT
+
BBABBB@;./1-,,,,0086==<?=C>B@B
@HQ5WX:00338:00552
TACTGAGCTACACTCTAACACAGAAAGATTGGT
+
BB@AB@;;349//////,///86==<>A@?B@C
@HQ5WX:00339:00580
ATCAGACACGGATCTAACAGCAGAACACAC
+
A???C?<;482489442489999?>?9=@@
@HQ5WX:00342:00566
ACGAGTGCGTTCCCCATTCGTCGTAGGTACTC
+
BBBBBB;;4,*---*,,*,,02299=<999=E
@HQ5WX:00342:00594
TACTGAGCTACACAAAACAGAAAGATTGGTGC
+
BBBBBDB;46/1////*/6444-:??>B@DDC
@HQ5WX:00344:00559
AGCACTGTAGCTGTCACTAGTTACTTGT
+
@@CCCBBFB=98944449@BB@B??=AC
@HQ5WX:00345:00562
TGATACGTCTCCCTTTCCTTTCTAAGTTACTTCA
+
BBBAB?;>9499-//+/778+///,//,/8A?BB
@HQ5WX:00345:00599
TCTCTATGCGCTCCACATGTCTAAGGT
+
CBCCB@ACB>>11,-,,,8889==A@A
@HQ5WX:00347:00581
TAGTATCAGCCTCGCCATGACGAAGGTATTCC
+
BBCA@ACBBA:4844244;894964?999<?=
@HQ5WX:00348:00567
CGTGTCTCTAGGCTACAGGATTTTGTGTAG
+
BBBBCB;;//1,////667=BBC:CBCCBA
@HQ5WX:00348:00596
AGCACTGTAGCTGTCACTAGTTAATTGT
+
=?BBBCCCC>@9844449;44295959B
@HQ5WX:00371:00098
TCTCCTAAAAAAAAAATGGCGCTCCCCAACATGTCTGGGGGGGGGGGGGGAAAAAAAA
+
444424444444444"4424444444,4249444444444444444444"44444444
@HQ5WX:00381:00092
TCTCCTAAAAAAAAAAAAATGGCGCTCCCCAACATGTCAAAAAAAAAATTGGGGGGGG
+
4448,//:888888:888"/,*,,,,788*/,/44444444444444"4244444444
@HQ5WX:00389:00090
TCTCCTAAAATG
+
,,,2*//AA191
@HQ5WX:00389:00092
TAAAACCTGGGGAGCTAAAACAACACACAGGAAAAAAA
+
4444,4244;;29943999,4424;888//,///////
@HQ5WX:00389:00098
TAAACCTGGGGAGCTAAACAC
+
444-474444,44/.//+///
@HQ5WX:00397:00080
GATGAAAAAAAAAAAAAAAAACGGCGAAA
+
*,,6666:::::::::999:"88*//,2*
@HQ5WX:00397:00092
AAATCGAAAGACACACGG
+
44-33344-44./////8
@HQ5WX:00398:00093
TAAAACCTGGGGAGCTAAAAACAAAAA
+
44;;,424444,4993;B@@2911111
@HQ5WX:00351:00114
TACTGAGCTACAC
+
@@@BBBCCBBBBB
@HQ5WX:00351:00148
TACTGAGCTACACACACAGAAAGATTACGGGT
+
BBBBBAAA?AAAA@BBDD?995:1/,,***)*
@HQ5WX:00353:00107
TACTGAGCTACACACACAGAAAGATTCCCCCCCC
+
???BBBBB?ABCCDB=::444-9@@599944444
@HQ5WX:00355:00141
TACTGAGCTACACACACAGAAAGATTACGGGTTACGGT
+
BBBBBBBA@@BABBBBBD:44-11/,,,,000888880
@HQ5WX:00357:00102
TGATACGTCTCCTT
+
BBB?BBBBBBB?@@
@HQ5WX:00357:00121
TACTGAGCTACACACACAGAAAGATTGGT
+
A??BBBB?>?BBBBCB@@444-991,/7/
@HQ5WX:00357:00122
TACTGAGCTACACACACAGAAAGATTGGT
+
AAABBBBBAAABBBCC@AA@@<>@6567/
@HQ5WX:00360:00137
TACTGAGCTACACACACAGAAAGATTACGG
+
ABBCBBCBBBBBBABCC@://+--,****0
@HQ5WX:00361:00140
TACTGAGCTACACACACAGAAAGAATT
+
?@ABCCCCBBAAABCA;8111,11,,,
@HQ5WX:00362:00135
TACTGAGCTACACACACAGAAAGATTTACGGGTT
+
AABBBCCCCCBBBABA?@999099//+////+//
@HQ5WX:00363:00124
TACTGAGCTACACACACAGAAAGATTGGT
+
???BBBBA@@BBBBBC@@:44-981,/,/
@HQ5WX:00364:00126
ATCAGACACGGACACAGCAGAACACAACCAG
+
BBB@???BBB@BBAAABDAABB@?1-+-+,,
@HQ5WX:00365:00117
TACTGAGCTACA
+
???ABBEB?A@A
@HQ5WX:00365:00125
AGCACTGTAGCTGTCACTAGTTACTTGT
+
??CCCBBBBBBB??=BBCC@=;=99644
@HQ5WX:00365:00127
TGATACGTCTCCTTCCTTAGTTACTTCA
+
BBB??BBBBBA?A@BBB@?BB@BBB<:8
@HQ5WX:00366:00130
TACAGAGCTACACACACAGAAAGATTGGGTTACGGT
+
BBABBBBBBBBBBBCB;;444-99/,/:587866,/
@HQ5WX:00366:00134
AGCACTGTAGCTGTCACTAGTTACTTGTTACGGT
+
@ACCCBBBAABBBBBBBBCCB98/-*,,*,,,*,
@HQ5WX:00367:00122
TACTGAGCTACACA
+
?@ACA=@;:;@@@B
@HQ5WX:00367:00125
CGTGTCTCTAGGCACAGGATTTTGTGTAGAAG
+
?@BABBAAABCACCCCC?BBCD6;;99B//,/
@HQ5WX:00368:00128
TCTCTATGCGCTCCACATGTCTAAGGTAACCGTTAC
+
BACE@@ACCECCB@BBCB@==942959424244244
@HQ5WX:00369:00124
TACTGAGCTACACACACAGAAAGAATT
+
@>@CBBBCCCCC@@;;911<<81-***
@HQ5WX:00370:00125
TACTGAGCTACACACACAGAAAGATTTAGGTGGC
+
@@ACCCCCBBBBBBBA?@944-9998-//,//66
@HQ5WX:00370:00133
ACGCTCGACATGCCCAGGTACAGGC
+
?@@BBCBBCAAABC?@=;9-))))(
@HQ5WX:00371:00106
TATATCAGCCTCACCATGACGAAAGGAGC
+
/884444442379994344////+/,///
@HQ5WX:00371:00149
CGTGTCTCTAGGCACAGGATTTTGTGTAGAACGGGTAC
+
A@@@BBBBBBBACBB?B>AABB:C;7;;1/,///+/88
@HQ5WX:00372:00116
TCTCTATGCGCTC
+
BBBCAACCBB?@?
@HQ5WX:00374:00136
TACTGAGCTACACACACAGAAAGATTTACGGGGTTTAACCG
+
@@ABBCCCCCCBBBCB?@99909949-4/688*//+/6866
@HQ5WX:00375:00119
TACTGAGCTACA
+
???BBBB><@BB
@HQ5WX:00376:00123
TACTGAGCTACACACACAGAAAGATTGGTG
+
@@>ABBBB?@B@BBECCE@=95941-1,/1
@HQ5WX:00376:00124
TACTGAGCTACACACACAGAAAGATTTGGTGG
+
AA@BBBBBBBBBBBBB@B:44-99990/,//6
@HQ5WX:00379:00127
TACTGAGCTACACACACAGAAGAAT
+
:9<CCBCDDBCBCB822***)((((
@HQ5WX:00379:00133
TACTGAGCTACACACACAGAAAATTGGTGC
+
@??BBBCBBBABBBA=?A1111+1:<:8-,
@HQ5WX:00379:00138
CGTGTCTCTAGGCACAGGATTTTGTGTAGAACGGGTAC
+
BBBBBBCCBCCACBBBB@??>>6=9:==1/,//85///
@HQ5WX:00380:00141
CGTGTCTCTAGGCACAGGATTTTGTGTAGTAA
+
BB@@?B@@ACDABBCA>;9999/9111-,**)
@HQ5WX:00381:00101
TACTGAGCTACACACACAGAAAGCCCCCCCC
+
B9<=AAEDBBBCB;;;@>9991999994444
@HQ5WX:00382:00132
TACTGAGCTACACACACAGAAAGATTCGGGTTACGGT
+
AA@BBBCBBBBB??CCCC:44-111,,,202*//882
@HQ5WX:00382:00135
ACGCTCGACATGCCCAGGTACAGGAGGTAACC
+
BBAABBBBBBBEDFBA@>@A222*--*,,00*
@HQ5WX:00383:00127
TACTGAGCTACACACACAGAAAGATTTACGGGGTTT
+
99<CCCCCABBBABAC@@;44-9899018===*-,,
@HQ5WX:00383:00134
TACTGAGCTACACACACAGAAAGATTCGGGTTACGGT
+
BBBBBBBBBBBBBBBBCC:44-111,,,202888888
@HQ5WX:00386:00148
ATATCGCGAGGGTATGGAAGACTCTATAACGGTAAACGG
+
BAAABCBCCBB>BCEC>A>@CA;?:/..,..3...+...
@HQ5WX:00387:00100
TACTGAGCTACACACACAGAAAGGAA
+
B9<<A>>>8:;9911111/1/+1,1/
@HQ5WX:00387:00117
TACTGAGCTACACACACAGAAAGATGAGT
+
@@ABBBCBABCBBCCCCD??9648-****
@HQ5WX:00388:00101
TCTCTATGCGCTCCACATGTCTAAAAAAAA
+
?<9<@@AACCBBB>??91111/////////
@HQ5WX:00390:00123
ATCAGACACGGACACAGCAGAACACAACCGTAACGG
+
BBBB@?@BBB?BCCB??@>68:2,-,*,*,,,*,,*
@HQ5WX:00391:00126
TGATACGTCTCCTTCCTTAGTTACTTCAGTCGGT
+
BBBAABBBCCC@C@C@B@BAA@@@B@88,,,,*,
@HQ5WX:00392:00106
TACTGAGCTACAC
+
=499>99938444
@HQ5WX:00392:00115
TACTGAGCTACACACACAGAAAGATTGGTG
+
B===ABB@>@BB@@BBCDC;858,*)*)**
@HQ5WX:00393:00133
TACTGAGCTACACACACAGAAAGATTGGGTTACGGT
+
AA@BBBCBBBBBBBBCCD@?=5949544-4248873
@HQ5WX:00394:00113
CGTGTCTCTAGGCACAGGATTTTGTGTA
+
ABBBBCCC@AA@CBBB@:4444-1778-
@HQ5WX:00394:00135
ATATCGCGAGGGTATGGAAGACTCTATAAGGTAACG
+
C??@ABCBCCBBCBEC>A>@BDB;8811,.,..344
@HQ5WX:00395:00115
TAGTATCAGCCTCGCCATGACGAAGGTATTCC
+
BBB::<DABABBBBBABBB??>8:::11*)*)
@HQ5WX:00395:00137
CGTGTCTCTAGGC
+
@BBBCCCCAAAAB
@HQ5WX:00396:00149
TACTGAGCTACACACACAGAAAGATTAC
+
99;CBBBCBBBBBBCE@B:44-11,**(
@HQ5WX:00350:00153
TAGTATCAGCCTCGCCATGACGAAGGTATTCC
+
BBC@AAEABA@>?@A=@@B@@<;;=A<9<;>8
@HQ5WX:00350:00190
CGTGTCTCTAGGCACAGGATTTTGTGTAG
+
@@B@BEDFABDBCBBBJACCCC9B@@=99
@HQ5WX:00350:00196
TACTGAGCTACACACACAGAAAGATTGGT
+
???BBAA@BBBBBAEE@@:44-9995484
@HQ5WX:00352:00151
TACTGAGCTACACACACAGAAAGATTGGT
+
BBBBBBBBBBABBBCE?D:998;A?>A?9
@HQ5WX:00353:00187
CGTGTCTCTAGGCACAGGATTTTGTGTAG
+
A@BBBBCCBBDADBBBD?BBCC:CAD?99
@HQ5WX:00353:00199
TACTGAGCTACACACACAGAAAGATTGGT
+
BAABBBCCCCCBB@B@;;444-991,/,/
@HQ5WX:00354:00150
ATATCGCGAGGGTATGGAAGACTCTATA
+
A>9<<<<CCCHABBEC?B?BBBCCA?:0
@HQ5WX:00356:00166
ATCAGACACGGACACAGCAGAACACAC
+
CBBBBBA@@B8;;AA@>>>9959@>>>
@HQ5WX:00359:00198
TACTGAGCTACACACACAGAAAGATTGGT
+
AA@BBBBBBBBAB@BBCC:44-99969;=
@HQ5WX:00360:00182
TCTCTATGCGCTCCACATGTCTAAGGT
+
AACCA@ADCCCBB?BC@>?;;<B?BB<
@HQ5WX:00361:00173
AGCACTGTAGCTGTCACTAGTTACTTGT
+
@@CDCBB@BBBB@@@ABCCAA?ABB@CB
@HQ5WX:00362:00153
TACTGAGCTACACACACAGAAAGATTGGT
+
B===AABB?A@AABBB@D:996;AA@C@C
@HQ5WX:00362:00170
TACTGAGCTACACACACAGAAAGATTGT
+
A@@BB@BABB???BCB;B:44-9>>>BB
@HQ5WX:00362:00174
TACTGAGCTACACACACAGAAAGAATTGGTACG
+
B?ABBDCBBBBDB@ACC=<9D:995/,/,///,
@HQ5WX:00365:00171
TACTGAGCTACACACACAGAAAGATTGGT
+
BA@ABBBB@AABBBCEAB:996;AA?CAC
@HQ5WX:00366:00196
TACTGAGCTACACACACAGAAAGATTGGT
+
???BBBBBBBBBBBB=;;444-991,/56
@HQ5WX:00367:00183
TACTGAGCTACACACACAGAAAGATTGGT
+
BBBBBBEBBBBBBACBCD:996;>><A@B
@HQ5WX:00367:00193
TAGTATCAGCCTCGCCATGACGAAGGTATTCC
+
B?B99=CBDA?BB;<8;B@==;429@994242
@HQ5WX:00368:00164
CGTGTCTCTAGGCACAGGATTTTGTGTAG
+
BBBBBECCAAAABBBBCBDBBC9ECDBCC
@HQ5WX:00369:00172
TACTGAGCTACACACACAGAAAGATTGGT
+
BB?@BBBBBBABBBCB@D:996;AA?B@C
@HQ5WX:00369:00189
CGTGTCTCTAGGCACAGGATTTTGTGTAG
+
BBBCCCDF@AABDBBBB<=@9949A@?>;
@HQ5WX:00374:00182
TACTGAGCTACACACACAGAAAGATTGGT
+
AA?BBBEBAABBBBCB@B4946;@>?CBC
@HQ5WX:00375:00179
TACTGAGCTACACACACAGAAAAGATTGGT
+
B@@AAABA?AAA@@BCCB:944,9>><@@A
@HQ5WX:00375:00183
TACTGAGCTACACACACAGAAAGATTGGT
+
BB?@BABA?AB@B@BE@D:94-9=>;>?A
@HQ5WX:00376:00193
TAGTATCAGCCTCGCCATGACGAAAGGTATTCC
+
999994==BC@DCBB8;8894994-4:444892
@HQ5WX:00378:00199
TGATACGTCTCCTTCCTTAGTTACTTCA
+
BBB???DCBBB>B@BBCBBAC@BB?>=>
@HQ5WX:00379:00173
TACTGAGCTACACACACAGAAAGATTGGT
+
BBBBBBBB?A@@@ABCDD:;;8;BB@C@C
@HQ5WX:00380:00186
TACTGAGCTACACACACAGAAAGATTGGT
+
B@>>B@BA?AAA@@BCAB:94-9>><>?A
@HQ5WX:00380:00188
CGTGTCTCTAGGCACAGGATTTTGTGTAG
+
AAAABBCCBGG@CBBBB>AABB:CCCCC9
@HQ5WX:00381:00165
TACTGAGCTACACACACAGAAAGATTGGT
+
?@?BBBBBBBBBBBCA@>:996<@@<A=A
@HQ5WX:00381:00191
TACTGAGCTACACACACAGAAAGATTGGT
+
???B??CBBBBBABCB@@444-999<@=@
@HQ5WX:00382:00198
AGCACTGTAGTTGTCACTAGTTACTTGT
+
AABBBCDBAAB?BBBDDFEBB@BA@<==
@HQ5WX:00383:00153
ATATCGCGAGGGTATGGAAGACTCTATA
+
B?>@ABBCBCB=B@CB=?=@BA@AA>>8
@HQ5WX:00383:00162
TACTGACACACACAGAAAGATTGGTGAC
+
BBBBBBBCBA:<=BBAB:>>>5924443
@HQ5WX:00384:00153
ATAACGCGAGGGTATGGAAGACTCTATA
+
?<?>CBCE??><=:@A9::=CCCCBBBB
@HQ5WX:00384:00172
TACTGAGCTACACACACAGAAAGATTGGT
+
B@@>@@BBBBBBBBCB@B:94-9>>>B@C
@HQ5WX:00385:00153
TACTGAGCTACACACACAGAAAGATTGGT
+
B?==BBBB>@BBBBBCCE@@@>?BB@B@A
@HQ5WX:00385:00155
TACTGAGCTACACACACAGAAAGATTGGT
+
@@@BBBBB?ABBBBCB@@:94-9>>5859
@HQ5WX:00386:00179
TACTGAGCTACACACACAGAAAGATTGGT
+
@?ACBCECBBBCCBCCCCBBD:9995924
@HQ5WX:00386:00198
TCTCTATGCGCTCCACATGTCTAAGGT
+
BBBC?@ACBBBBB@CCCCBBB??=A@;
@HQ5WX:00388:00153
AGCACTGTAGCAGTCACTAGTTACTTGT
+
>AABBBCA?AACCCDAAACBBABBA8;<
@HQ5WX:00388:00185
TAGTATCAGCCTCGCCATGACGAAGGTATTCC
+
ABB@AAC<><BBB?@=@A;89;429<999<?6
@HQ5WX:00389:00167
TAGTATCAGCCTCGCCATGACGAAGGTATTCC
+
ABB?@ACCCC@B@AAACBBBDBB>??B;;:<B
@HQ5WX:00389:00170
TACTGAGCTACACACACAGAAAGATTGGT
+
B>>>BBBB>BBBBBCCCD:;::;CCBB?B
@HQ5WX:00390:00166
TACTGAGCTACACACACAGAAAGATTGGT
+
B>>>BBBA?AAA@@BCCD:;;8;AA@C@C
@HQ5WX:00391:00169
TACTGAGCTACACACACAGAAAGATTGGT
+
???BBBBBBBAAABCBCD:;;8;CB@C@B
@HQ5WX:00391:00182
TACTGAGCTACACACACAGAAAGATTGGT
+
A??BBBBBBBBBBBBB@B:996;AA>B@D
@HQ5WX:00392:00186
TACTGAGCTACACACACAGAAAGAATTGGTGT
+
;:=CBBBCAB@AA@@@@311>811,/,/,///
@HQ5WX:00393:00153
TACTGAGCTACACACACAGAAAGATTGGT
+
B???BBBA?AAA@@BCDCBBA>BDC@B@?
@HQ5WX:00393:00174
TACTGAGCTACACACACAGAAGATTGGT
+
@@@BBBCBACBAABBBCCAA<9992459
@HQ5WX:00393:00182
AGCACTGTAGATGTCACTAGTTACTTGT
+
AAAABBBABBECBBBBBBD@@?BBB?AA
@HQ5WX:00394:00180
CGTGTCTCTAGGCACAGGATTTTGTGTAG
+
>>BBCCAABCDABBA@@<9999/9>?@>@
@HQ5WX:00395:00160
ACGCTCGACATGCCCAGGTACAGGAG
+
BBABABAABABAAC?:959>>>@<99
@HQ5WX:00395:00181
TACTGAGCTACACACACAGAAAGATTGGT
+
BB?BBBB@>@?@@@BCCD:;;8;B@@D@C
@HQ5WX:00396:00150
ACGCTCGACATGCCCACGTACAGGAG
+
BBBBBCBBBDDDDC?@>;9999?<99
@HQ5WX:00397:00188
TACTGAGCTACACACACAGAAAGATTGGT
+
AAABCCCBBBBBBBBA@;444-9@@?CCD
@HQ5WX:00398:00197
TACTGAGCTACACACACAGAAAGATTGGT
+
??@BBBBBBBBBBBCB@@:44-9>><A@B
@HQ5WX:00399:00152
TACTGAGCTACACACACAGAAAGATTGGT
+
B@AABBBBBBBBBBBBAC===:@>><:;9
@HQ5WX:00399:00185
TCTCTATGCGCTCCACATGTCTAAGGT
+
BCCC?@CCBBBAB@CCCBAAABB@C@A
@HQ5WX:00350:00226
ATCAGACACGGACACAGCAGAACACAC
+
BBBB??>BBB?BBBB@?@D@?=@C99;
@HQ5WX:00351:00204
TAGTATCAGCCTCGCCATGACGAAGGTATTCC
+
=?B99;ABBAA@9<<@C><<;11,1;1//;B=
@HQ5WX:00351:00213
TGATACGTCTCCTTCCTTAGTTACTTCA
+
BBB??ADCBCA?A@B@A@?AB@BBB@BD
@HQ5WX:00353:00206
ATATCGCGAGGGTATGGAAGACTCTATAG
+
CA@BBBBBCCB>CFDCAB@BBBBB949<8
@HQ5WX:00355:00209
TAGTATCAGCCTCGCCATGACGAAGGTATTCT
+
@@B@@ACAAA@>>@A=@@C=9;959@<9<@B<
@HQ5WX:00355:00233
TACTGAGCTACACACACAGAAAGATTGGT
+
AAABCBDBBBBBBBCCBCBAA>ABCAC@C
@HQ5WX:00356:00233
CGTGTCTCTAGGCACAGGATTTTGTGTAG
+
AABBBBBBBBBBCBBBB?99991;@@BB;
@HQ5WX:00356:00239
TACTGAGCTACACACACAGAAAGATTGGT
+
99<CBBBCABBEDB@;B:44419>>;>?@
@HQ5WX:00356:00241
ATATCGCGAGGGTATGGAAGACTCTATA
+
D?>@BBB@?@C>ECCC?A@ACCBC9998
@HQ5WX:00356:00248
TACTGAGCTACACACACAGAAAGATTAGGT
+
9@AFBBCBABBBBB;9=9999111/,//,/
@HQ5WX:00357:00235
ATCAGACACGGACACAGCAGAACACAC
+
BBBA?@>ABA=?@BB??ACCC@CB;9;
@HQ5WX:00359:00217
AGCACTGTAGCTGTCACTAGTTACTTGT
+
ABBBBBBBBCCC?A@BBBCCCB???=@B
@HQ5WX:00359:00220
TAGTATCAGCCTCGCCATGACGAAGGTATTCC
+
=?B99=EGDB@BA??=@AA=@;98<@A?@8<6
@HQ5WX:00361:00234
AGCACTGTAGCTGTCACTAGTTACTTGT
+
ACCBHCCF@AACA@?CB@@DA8>99544
@HQ5WX:00362:00208
TCTCTATGCGCTCCACATGTCTAAGGT
+
BBBBAAACABBBC@ECCBAAAAA?B@B
@HQ5WX:00362:00216
ACGCTCGACATGCCCAGGTACAGGAG
+
BBBBBBBBBBGACC?::;<CECC@CB
@HQ5WX:00364:00204
TACTGAGCTACACACACAGAAAGAATGT
+
@?ABDBBBBBAAA@@AAC<?@8-*)(((
@HQ5WX:00364:00211
AGCACTGTAGATGTCACTAGTTACTTGT
+
BB@BCBCAAACGCBBBBBC;;7<BB?CC
@HQ5WX:00365:00217
TACTGAGCTACACACACAGAAAGATTGGT
+
BBBCBBCBCBBABBA=?B99909>@>CCC
@HQ5WX:00366:00228
CGTGTCTCTAGGCACAGGATTTTGTGTAG
+
BBB@BCCBAAAABBBBA:4444/9@ABC?
@HQ5WX:00367:00248
ATCAGACACGGACACAGCAGAACACAC
+
BB?BBBBAAB@BBBB@?@CCC?CCBBB
@HQ5WX:00368:00249
ACGAGTGCGTTCCCCATGTCGTAGGTACTC
+
AABBBBB???@BBC:C:::=@@8;7;<=<K
@HQ5WX:00370:00210
TACTGAGCTACACACACAGAAAGATTGGT
+
?>>ABBB@>@AAABBBCD:;96;CCAC@C
@HQ5WX:00371:00215
TACTGAGCTACACACACAGAAAGATTGGT
+
B???BBCBBBBBBBCBAB:9469A>?C@C
@HQ5WX:00375:00217
TAGTATCAGCCTCGCCATGACGAAGGTATTCC
+
BBB??ACBEB@A@@@=@A@==996<BA>@@A@
@HQ5WX:00376:00232
TCTCTATGCGCTCCACATGTCTAAGGT
+
BBCC::=ICCCBB@CCCBAAAA?>B@=
@HQ5WX:00376:00239
TACTGAGCTACACACACAGAAAGATTGGT
+
@@@ABBB@>@AAABBBCD:996;=A?BCH
@HQ5WX:00379:00241
TCTCTATGCGCTCCACATGTCTAAGGT
+
BBBB?@ACCBBBB@CCABABB??=A@A
@HQ5WX:00381:00227
TACTGAGCTACACACACAGAAAGATTGGT
+
A@@BBBBBBBBBBBB@:@4446<BB@C@C
@HQ5WX:00382:00239
TACTGAGCTACACACACAGAAAGATTGGT
+
AA@BBBCBAAABBBB@;;444-9996;@B
@HQ5WX:00383:00202
TACTGAGCTACACAACAACAGAA
+
?<<CA@@@8999442442444//
@HQ5WX:00383:00213
TACTGGAGCTACACACACAGAAAGATG
+
4>8492448>@AABBBBDHD@A81-**
@HQ5WX:00383:00227
TACTGAGCTACACACACAGAAAGATTGGT
+
@@@ABBBA>@BBBBCB;;444-9>@>BBD
@HQ5WX:00384:00226
ATATCGCGAGGGTATGGAAGACTCTATA
+
BB>ABBBBABC?CBCC@ACADCBB99;@
@HQ5WX:00384:00236
TACTGAGCTACACACACAGAAAGATTGGTG
+
@9;;89443884899999444-4442424/
@HQ5WX:00387:00202
TACTGAGCTACACACACAGAAAGATTGGT
+
AAABBBCBAB??@?@@@A99909@@<A?>
@HQ5WX:00387:00211
TACTGAGCTACACACACAGAAAGATTGGT
+
>>>>BBBA?ABBBBCB;;:996<BBAC@B
@HQ5WX:00388:00225
TACTGAGCTACACACACAGAAAGATTGGT
+
?==?BBCB>BBBBBCB@@:996;BB@C@C
@HQ5WX:00389:00225
CGTGTCTCTAGGCACAGGATTTTGTGTAG
+
>A@BBAABBBCACABBC@AABA9AAABBC
@HQ5WX:00390:00236
TACTGAGCTACACACACAGAAAGATTGGT
+
A???BBCB@@@BBBBB;;444-9>><BAC
@HQ5WX:00390:00241
CGTGTCTCTAGGCACAGGATTTTGTGTAG
+
ABBBBCCFDCE@C@@@C>9994/9D@??9
@HQ5WX:00392:00244
TACTGAGCTACACACACAGAAAGATTGGT
+
BAABBBB@>@BBBBBCBD??@<@BB@B@B
@HQ5WX:00393:00223
TCTCTATGCGCTCCACATGTCTAAGGT
+
BBBBBBBCBBBBB@BBBBCDCBA?A@C
@HQ5WX:00393:00232
ATATCGCGAGGGTATGGAAGACTCTATA
+
BB@ABBBBCCC>CBEC?A?ADCBB@?@>
@HQ5WX:00393:00239
ATATCGCGAGGGTATGGAAGACTCTAT
+
BB>?@BBBCCC>EBBC@ACACCBB99:
@HQ5WX:00394:00221
TACTGAGCTACACACACAGAAAGATTGGT
+
A@?ABBCBBBABBBE@;;444-9@@@CFB
@HQ5WX:00394:00248
TCTCTATGCGCTCCACATGTCTAAGGT
+
BBBC::=DCCCCC@BBBBBBB??=A@A
@HQ5WX:00395:00210
TAGTATCAGCCTCGCCATGACGAAGGTATTCC
+
CCD<;>CCDB@949959/667//,/56//,4:
@HQ5WX:00395:00241
ATCAGACACGGACACAGCAGAACACAC
+
BBBAABABCA?ABBBAABCCC@CCBBC
@HQ5WX:00399:00213
TACTGAGCTACACAACACAG
+
BAA@@CA@8991--*,,,,,
@HQ5WX:00399:00228
TACTGAGCTACACACACAGAAAGATTGGT
+
B===@@BA?A@@@@BBAB:94-9@@?B@C
@HQ5WX:00352:00259
AGCACTGTAGCTGTCACTAGTTACTTGT
+
BBBBC@ABBBCCBCEBBCBCCBBCB?AA
@HQ5WX:00352:00273
TACTGAGCTACACACAACAGAAAGATTGGT
+
>@@DCAA@3899994424;444-499<@>B
@HQ5WX:00354:00267
TACTGAGCTACACACACAGAAAGAATTGGT
+
99<BBBABBB@@A@<<=C@<>811,1,/,/
@HQ5WX:00355:00264
TACTGAGCTACACACACAGAAAGATTGGT
+
A@FCCDCB@@@@AA@AABABC;<;B=@=A
@HQ5WX:00356:00271
TACTGAGCTACACACACAGAAAGATTGGT
+
BBBBCCBCAB???A;;>DBCC@AACBC@C
@HQ5WX:00357:00258
TAGTATCAGCCTCGCCTGACGAAGGTATTCC
+
BBBAAACCCCABBBA?BBBBBA>A@99;?A=
@HQ5WX:00358:00272
ACGCTCGACATGCCCAGGTACAGGAG
+
BB>?>=@@@BBBFB>AA@ACDDC@CC
@HQ5WX:00359:00255
ATCAGACACGGACACAGCAGAACACAC
+
BBDABBABCA?AB????@CCC@DDAAB
@HQ5WX:00359:00257
ATCAGACACGGACACAGCAGAACACAC
+
BBB????BBC=?ABBBBCC@@=@A@=@
@HQ5WX:00359:00290
CGTGTCTCTAGGCACAGGATTTTGTGTAG
+
ABB?CCCC;:;?A@999=9999,9@B;CA
@HQ5WX:00361:00260
TGATACGTCTCCTTCCTTAGTTACTTCA
+
BBB@@ABBBBB@B@B@C@BBB?BBC@BB
@HQ5WX:00361:00293
ATCAGACACGGACACAGCAGAACACAC
+
BBBBBBBBBB?@ABAAACDCC@CBAAB
@HQ5WX:00362:00276
TACTGAGCTACACACACAGAAAGATTGGT
+
AA?BBBBB@BBBEB?>@B;;;9<CCAC@C
@HQ5WX:00362:00279
TCTCTATGCGCTCCACATGTCTAAGGT
+
BBBB?@ADBBEBC?BBBAA>>===@?;
@HQ5WX:00364:00268
TACTGAGCTACACACACAGAAAGATTGGT
+
@@@BBBCBABBCCCEA;@944-9>>?CAC
@HQ5WX:00364:00286
ATATCGCGAGGGTATGGAAGACTCTATA
+
BB>@?AA?@@C@B?BB7;9<<=BD@@@>
@HQ5WX:00365:00253
ACGCTCGACATGCCAGTCACAG
+
9<ABB@A@@991-+--****,0
@HQ5WX:00365:00290
TACTGAGCTACACACACAGAAAGATTGGT
+
BBBBCDCB998899994;44489CCBC?B
@HQ5WX:00366:00288
TACTGAGCTACACACACAGAAAGATTGGT
+
??@BBDBA@?==@@;99D9=>>=DCBC?B
@HQ5WX:00367:00298
TAGTATCAGCCTCGCCATGACGAAGGTATTCC
+
BAB@@ACACAA==;;8;>@@@9959?9998<6
@HQ5WX:00369:00267
TCTCTATGCGCTCCACATGTCTAAGGT
+
BBBC?@ACBBBBB@BBCBBBB??=ABB
@HQ5WX:00370:00264
TAGTATCAGCCTCGCCATGACGAAGGTATTCC
+
9899<9=A?=@<<<C@@>>8>9959@9949:2
@HQ5WX:00371:00290
TACTGAGCTACACACACAGAAAGATTGGT
+
BBABBBCBAB???A;;9B<;<;<CB@C@C
@HQ5WX:00373:00265
TACTGAGCTACACACACAGAAAGATTGGT
+
>9<;@@C@@@AACBCCHDBBC@;8<8;58
@HQ5WX:00373:00270
TTCTATGCTCTCCACATGTCTAAGGT
+
9211,,,,,,;;:ADC??==996<?<
@HQ5WX:00373:00275
AGCACTGTAGCTGTCACTAGTTC
+
BBBBBABBBCCCBCBBABAAB?A
@HQ5WX:00374:00257
AGCACTGTAGCTGTCATTAGTTACTTGT
+
>DENDCBCBCCBBAB@@;@@B2938437
@HQ5WX:00374:00275
TACTGAGCTACACACACAGAAAGATTGGT
+
AAABBBCBBBBBBBCBAB:946;AA?C@C
@HQ5WX:00375:00264
TACTGAGCTACACACACAGAAAGATTGGT
+
@@@ABBCB>@AABBBC@A@@@>@FC@C@B
@HQ5WX:00375:00288
CGTGTCTCTAGGCACAGGATTTTGTGTAG
+
?@BBBCAAACEABB>>?<9999,444;;;
@HQ5WX:00379:00262
TCTCTATGCGCTCCACATGTCTAAGGT
+
BBBB?@ACBBBAA@BCBBBBB??=ABC
@HQ5WX:00380:00282
AGCACTGTAGCTGTCACTAGTTACTTGT
+
ABBBDBBCBCCCCBBBBBBCC@CBB>AA
@HQ5WX:00380:00299
TACTGAGCTACACACACAGAAAGATTGGT
+
BA??BBCBABBBAB@@@B<;;9<CC@B@A
@HQ5WX:00382:00268
TACTGAGCTACACACACAGAAAGATTGGT
+
@?@BBBCBABABBBCA;;444-9>>@CFC
@HQ5WX:00382:00286
ACGAGTGCGTTCCCCATGTCGTAGGTACTC
+
BB>>BBBBBB?CBB9B:::?BA9@=:;<<C
@HQ5WX:00386:00255
ACGCTCGACATGCCCAGGTACAGGAG
+
BBABBBBBAAA???<=>?@?ACC@CB
@HQ5WX:00386:00279
TACTGAGCTACACACACAGAAAGATTGGT
+
@@@CCDCBBBBBB;;99999919>>>B@B
@HQ5WX:00387:00299
TACTGAGCTACACACACAGAAAGATTGGT
+
B@>>BBCB?@ABBBBABD;;;8;CC@C@B
@HQ5WX:00388:00285
TACTGAGCTACACACACAGAAAGATTGGT
+
???BBBCBBBAABBCB;@:94-9@@?BAD
@HQ5WX:00389:00253
TACTGAGCTACACACACAGAAAGATTGGT
+
A?ABBCCBABBBBBA=;;444-9@@<BBD
@HQ5WX:00391:00296
TACTTAGCTACACACACAGAAAGATTGGT
+
BAA?@BBBBBBBBBBCDD;;96;==?DAC
@HQ5WX:00392:00252
AGCACTGTAGCTGTCACTAGTTACTTGT
+
@@EGBBBBBBCBBBBCBBB::8<BC?DB
@HQ5WX:00394:00288
TACTGAGCTACACACACAGAAAGATTGGT
+
??@BBBCB@AABBAA=;;444-9@@?BIG
@HQ5WX:00394:00291
ATCAGACACGGACACAGCAGAACACAC
+
BBBB?AABBB?BEBBBCDCAA?ACBDB
@HQ5WX:00395:00281
TACTGAGCTACACACACAGAAAGATTGGT
+
?>@CCBCBABBBDBA@??9990999?BAC
@HQ5WX:00396:00285
TACTGAGCTACACACACAGAAAGATTGGT
+
??@CBBCBBBBBBAA=;;944-999ACBD
@HQ5WX:00396:00286
AGCACTGTAGCTGTCACTAGTTACTTGT
+
BBCECDCCBCCBABABCCD::8;@@=AA
@HQ5WX:00350:00333
TGATACGTCTCCTTCCTTAGTTACTTCA
+
BBCDBBA@9495969<@994844=><@A
@HQ5WX:00351:00348
TACTGAGCTACACACACAGAAAGATTGGT
+
B<<<CGA>8999844:::444-499:@?=
@HQ5WX:00353:00329
CGTGTCTCTAGGCACAGGATTTTGTGTAG
+
CBBBCCBB9:<@?>@ABBCCCC:DCCCCB
@HQ5WX:00354:00305
TACTGAGCTACACACACAGAAAGATTGGT
+
;9:B;;4>?@>?>?9<;=:8=8-**)*)*
@HQ5WX:00354:00345
TACTGAGCTACACACACAGAAAGATTGGT
+
C<<<@@;;;BC;<=A@B@99919>@;=;8
@HQ5WX:00355:00331
ATCAGACACGGACACAGCAGAACACAC
+
BBBBABACBB>@ABBBBADCC@BBBBB
@HQ5WX:00355:00332
TACTGAGCTACACACACAGAAAGATTGGT
+
C@AACBA=789984444;999599>;>;>
@HQ5WX:00356:00315
TACTGAGCTACACACACAGAAAGATTGGT
+
AAABBBCBAC?@@B@@?B<;97<AA?B@C
@HQ5WX:00356:00327
TACTGAGCTACA
+
99;BCCCCABB8
@HQ5WX:00359:00308
TACTGAGCTACACACACAGAAAGATTGGT
+
A@@BBBCBBBABBBA9:;944-9?>;@@C
@HQ5WX:00359:00319
CGTGTCTCTAGGCACAGGATTTTGTGTAG
+
BBB@BCCC@AAACBBBC?;;9919BCCCB
@HQ5WX:00360:00339
TACTGAGCTACACACACAGAAAGATTGGT
+
B@??BDBB>??@AA@ABB<=>;<BA@C@C
@HQ5WX:00361:00304
ATCAGACACGGACACAGCAGAACACAC
+
BBBB???CBA?BCBBCBBBBB@CBBBB
@HQ5WX:00362:00317
TACTGAGCTACACACACAGAAAGATTGGT
+
A@@ABBEBBBBBBBBB;@;446<AA?C@C
@HQ5WX:00362:00327
ACGAGTGCGTTCCCCATGTCGTAGGTACTC
+
BBB>BBBC:9:<HH9BAADEGG>@=>999@
@HQ5WX:00363:00300
TACTGAGCTACACACACAGAAAGATTGGT
+
@?@BCCCB?ABBBBB;;;444-99958>=
@HQ5WX:00365:00302
TACTGAGCTACACACACAGAAAGATTGGT
+
::<CCCCCBBBBBBB=;@:496;AA@C@C
@HQ5WX:00365:00313
TACTGAGCTACACACACAGAAAGATTGGT
+
AAABBBBB>@B@BBCB;;444-9>>=ABC
@HQ5WX:00365:00344
TACTGAGCTACACACACAGAAAGATTGGT
+
C?AADCCB@?@@ABAABB<=<:<CA>B?B
@HQ5WX:00366:00304
TACTGAGCTACACACACAGAAAGATTGGT
+
AAABBBBBBBBBB?B=;;444-9996;@C
@HQ5WX:00366:00321
ATATCGCGAGGGTATGGAAGACTCTAT
+
BB?ABA?>>@=<@9BB=A=AAACC::<
@HQ5WX:00368:00312
CGTGTCTCTAGGCACAGGATTTTGTGTAG
+
BBB@BBBB>DDBBBB@A<@@AA:BBDAAA
@HQ5WX:00368:00313
TACTGAGCTACACACACAGAAAGATTGGT
+
@@@ABBBB>BBBBBCB;B:44-9>>;@AC
@HQ5WX:00368:00323
TACTGAGCTACACACACAGAAAGATTGGT
+
B??=BBBB>??@@ACCAB:996;>>>B@C
@HQ5WX:00369:00305
TACTGAGCTACACACACAGAAAGATTGGT
+
BABBCCCBAABBBBE>;;444-9995;@C
@HQ5WX:00370:00318
TACTGAGCTACACACACAGAAAGATTGGT
+
@?@BCCCBBBAABBB@;;444-9>>>B@C
@HQ5WX:00370:00323
AGACTGTAGCTGTCACTA
+
BABBCCD@@BBBCCBBBB
@HQ5WX:00371:00320
ATCAGACACGGACACAGCAGAACACAC
+
BCCB;;<CFC>BB@@;9<A9969>999
@HQ5WX:00375:00301
TGGATACGTCTCCTTTCTTAGTTACTTCA
+
BB?B??@AB>???>A9;;7;A@<A@A=AB
@HQ5WX:00376:00304
TACTGAGCTACACACACAGAAAGATTGGT
+
;;;>>?>98999>999>>999144424@>
@HQ5WX:00376:00345
ACACTGTAGCTGTCACTAGTTACTTGT
+
BCCCBB@@@BBBCDBCCBCC?A@@=?>
@HQ5WX:00377:00328
TCTCTATGCGCTCCACCTAAGGTACTG
+
BBBB@AACBBCBB@AA?ACAD@DBBBB
@HQ5WX:00381:00323
TACTGAGCTACACACACAGAAAGATTGGT
+
??@CCCCB@ABBBABA@@:9969@@?B@C
@HQ5WX:00382:00334
TACTGAGCTACACACACAGAAAGATTGGT
+
BA@?BBCBBBBBBBCB@B:996;AC@C@B
@HQ5WX:00383:00302
TACTGAGCTACACACACAGAAAGATTGGT
+
?@AA99<@899>>8999A9991994;@?B
@HQ5WX:00385:00300
TACTGAGCTACACACACAGAAAGAATT
+
99;A@A@9884444444444>:49242
@HQ5WX:00385:00316
TCTCTATGCGCTCCACATGTCTAAGGT
+
CCBC?@ACCDCBB?BB@==>A;;9<BC
@HQ5WX:00386:00314
ACGCTCGACATGCCCAGGTACAGGAG
+
9<BBA?>:111111+//,4:==B@BB
@HQ5WX:00386:00338
TACTGAGCTACACACACAGAAAGATTGGT
+
AA@ABBCB@AABBBBBAB:996;AA@C@C
@HQ5WX:00386:00345
TACTGAGCTACACACACAGAAAGATTGGT
+
B@??BBCBAAAAABECBB;998<CCAC@B
@HQ5WX:00388:00310
TACTGAGCTACACACACAGAAAGATTG
+
;:<@>>=9884444444:444-44424
@HQ5WX:00388:00318
TCTCTATGCGCTCCACATGTCTAAGGT
+
AABCAADDCC?;459?999999B>A>A
@HQ5WX:00392:00313
TACTGAGCTACACACACAGAAAGATTGGT
+
AAABCDCBBBBBBBB=::444-9>>;@CD
@HQ5WX:00393:00341
TACTGAGCTACACACACATGAAAGATTGGT
+
B;<<ACCBBBBCB=<:;1//665//4:@<=
@HQ5WX:00394:00317
TACTGAGCTACACACACAGAAAAGATTGGT
+
@@ABBBCBABCBBA@9;;4444/99959>@
@HQ5WX:00395:00304
TACTGAGCTACACACACAGAAAGATTGGT
+
99<BA>@9899111///8///+44458@C
@HQ5WX:00396:00325
CGTGTCTCTAGGCACAGGATTTTGATGTAGT
+
44444499@9929?@9959499,4//6////
@HQ5WX:00396:00339
TACTGAGCTACACACACAGAAAGATTGGT
+
>>@CBBCBABBBBBBABB@AA=@CC>B?B
@HQ5WX:00397:00323
TACTGAGCTACACACACAGAAAGATTGGT
+
;<;B;9998999999499499044424<=
@HQ5WX:00397:00328
TACTGAGCTACACACACAGAAAGATTGGT
+
??@BDBBBAABBC??9::444-99958@B
@HQ5WX:00398:00300
CGTGTCTCTAGGCACAGGATTTTGTGTAG
+
BBBCECD@@@A?@;;;<?GCCC:DCHBAA
@HQ5WX:00350:00373
TCTCTATGCGCTCCACATGTCTAAGGT
+
CBCC@@ADDCCCD@CC@AABBBC@B=A
@HQ5WX:00350:00393
TCTCTATGCGCTCCACATGTC
+
CBAAAAA;886//,///444/
@HQ5WX:00351:00395
TCAGCCTCGCCATGACGAAGGTATCC
+
ACB@A@;9<A=>CC4447+-*,,,,*
@HQ5WX:00352:00385
ATATCGCGAGGGTATGGAAGACTCTATA
+
BAABBBBBBA@=A????A@CCCBCCCCA
@HQ5WX:00356:00374
ACGAGTGCGTTCCCCATGTCGTAGGTACTC
+
@@BBBBBBBB@BCD:C:::ACB=B@;;>=E
@HQ5WX:00360:00371
TACTGAGCTACACACACAGAAAGATTGGT
+
@==?BBBB?A?@@@CB;;444-9>>;@CD
@HQ5WX:00362:00352
ACGCTCGACATGCCCAGGTACAGGAG
+
BBABBBBBDDCCCFBBB@ABCBB@EA
@HQ5WX:00362:00359
ACGCTCGACATGCCCAGGTAACAGGAG
+
BB9;;@@>@>??A<811-11,18>7;A
@HQ5WX:00362:00368
TGATACGTCTCCTTCCTTAGTTACTTCA
+
AAA??BB@@?A?BBC@F@ABA?B??>AC
@HQ5WX:00363:00376
TACTGAGCTACACACACAGAAAGATTGGT
+
BCCCGBCBBBBCCBB=::999-9@@6969
@HQ5WX:00365:00389
TGATACGTCTCCTTCCTTAGTTACTTCA
+
BBB@AABEBBB@C@C@B@?@?@BA@=@C
@HQ5WX:00367:00385
TACTGAGCTACACACACAGAAAGATTGGT
+
BBBBBBB@<?AABBBB??:9969BB@C@C
@HQ5WX:00368:00350
TACTGAGCTACACACACAGAAAGATTGGT
+
BAABBABBBBAB@@BB@D:94-9>>;@@C
@HQ5WX:00369:00389
TACTGAGCTACACACACAGAAAGATTGGT
+
@@ACBBCCCCCCC9;;@@@>@9>>>5859
@HQ5WX:00371:00382
ATCAGACACGGACACAGCAGAACACAC
+
BBBAAABCCC?BDABBAACCC@DBBBB
@HQ5WX:00373:00363
CGTGTCTCTAGGCACAGGATTTTGTGTAG
+
BBB@BBCCAAA@BBBBC@@@@>6=BDBBA
@HQ5WX:00375:00364
TACTGAGCTACACACACAGAAAGATTGGT
+
BBBBCBCBBCBBBCCDCC?>>:@@@?BBJ
@HQ5WX:00375:00377
AGCACTGTAGCTGTCACTATTTACTTGT
+
@@CEBBBCBCBCBBBBBBBBCBDDD>@?
@HQ5WX:00379:00363
TACTGAGCTACACACACAGAAAGATTGGT
+
B>>ABBB@>@AAAACB;;444-9@@<BBD
@HQ5WX:00380:00353
ATCAGACACGGACACAGCAGAACACAC
+
BBBA???BCC>BB?@=>??9959?994
@HQ5WX:00380:00364
TACTGAGCTACACACACAGAAAGATTGGT
+
B???BBBA?ABBBBCB;;444-9>><@@C
@HQ5WX:00383:00390
TACTGAGCTACACACACAGAAAGATGT
+
?ABEBBAA;<;BBAACC=<1>81--**
@HQ5WX:00385:00387
TACTGAGCTACACACACAGAAAGATTGGT
+
AAABBBCB>BBBB@BBAB:44-9>>?D@C
@HQ5WX:00387:00375
TAGTATCAGCCTCGCCATGATGAAGGTATTCCTG
+
BBB??@CCCC@>?:;8<BB@A996<?@>@69699
@HQ5WX:00388:00380
ACGAGTGCGTTCCCCATGTCGTAGGTACTC
+
@@BBBBBBBC@CBB9BAAABBB=?@:;<AC
@HQ5WX:00389:00389
TACTGAGCTACACACACAGAAAGATTGGT
+
BAABBBBBBBBBBBCB;;444-9??>BDE
@HQ5WX:00390:00399
TCTCTATGCGCTCCACATGTCTAAGT
+
?;99AABECCC<;99B9999111,//
@HQ5WX:00391:00398
TACTGAGCTACACACACAGAAAGATTGGT
+
???BBBB@>AAAA@BBCB:44-9>>?BAC
@HQ5WX:00392:00364
TACTGAGCTACACACACAGAAAGATTGGT
+
>@@BBBB@>BAB@@BB@B444-99969?B
@HQ5WX:00394:00387
TACTGAGCTACACACACAGAAAGATTGGT
+
B@@ABBBBBBBBBBC@;;444-99969?A
@HQ5WX:00394:00396
TACTGAGCTACACACACAGAAAGATTGGT
+
?BCCCC<<<A@BBBBDDDCDD?A@C@B=B
@HQ5WX:00395:00369
TGATACGTCTCCTTCCTTAGTTACTTCA
+
BBBBABBA=4929>B<@>@DBCCCC>BC
@HQ5WX:00398:00380
TAGTATCAGCCTCGCCATGACGAAGGTATTCC
+
BCB@@AEAAA@=>:;8;F@=@;459?999595
@HQ5WX:00399:00365
TACTGAGCTACACACACAGAAAGATTGGT
+
>@@EEBC??@BBBBCB?@999-994249;
@HQ5WX:00399:00392
TACTGAGCTACACACACAGAAAGATTGGT
+
B???BBBB?A?@@@CB;B444-9>>;@@G
@HQ5WX:00350:00428
ATATCGCGAGGGTATGGAAGACTCTATA
+
BAABBCBBDBB=B??@?A@BCBBB<::?
@HQ5WX:00351:00413
ATATCGCGAGGGTATGGAAGACTCTATA
+
BB?ABBCC@@=<999;8<@CCCCCAA@B
@HQ5WX:00354:00418
CGTGTCTCTAGGCACAGGATTTTGTGTAG
+
BAAACBBCAAAABACCC?AAAA9=?AAAA
@HQ5WX:00358:00444
TCTCTATGCGCTCCACATGTCTAAGGT
+
CCBCCBDB;;;11,1//44999@5424
@HQ5WX:00359:00417
TACTGAGCTACACACACAGAAAGATTGGT
+
B@@ABBBB?AB@BAC>;;444-9>><ADD
@HQ5WX:00360:00407
TCTCTATGGCGCTCCACATGTCTAAGGT
+
BBBEAAAE@BBBBB?BBBCA?A;;8<@B
@HQ5WX:00360:00421
TACTGAGCTACACACACAGAAAGTGGT
+
BBBBBBBA@ABBB?D=;;449-9B@@C
@HQ5WX:00362:00442
TGATACGCTCTCT
+
9444444434444
@HQ5WX:00363:00410
TACTGAGCTACACACACAGAAAGATTGGT
+
???ABBCBAABBBBB@;;444-9@@<BAF
@HQ5WX:00363:00432
TACTGAGCTACACACACAGAAAGATTGGT
+
??@BBBB@<?BAB?C=;;444-9@@<A@C
@HQ5WX:00365:00441
TACTGAGCTACACACACAGAAAGATTGGT
+
8>>?AAA@@@AACCBAAB994-999<A>B
@HQ5WX:00367:00409
TAGTATCAGCCTCGCCATGACGAAGGTATTCC
+
BACA@ACAAA@@@998;@C==9459?999295
@HQ5WX:00371:00438
AGCACTGTAGCTGTCACTAGTTACTTGT
+
AABBDCBBBBBCCCCCBBB::6;BB=@A
@HQ5WX:00372:00411
ATCAGACACGGACACAGCAGAACACAC
+
B>>>CBAB<;49?>9<<BD?C@DCAAB
@HQ5WX:00372:00434
ACGCTCGACATGCCCAGGTACAGGAG
+
AAAABBCBBBBBCDACB@BBBCC@CC
@HQ5WX:00377:00432
TACTGAGCTACACACACAGAAATGATTGGTG
+
9944449834448:94444/1,//1/,/,//
@HQ5WX:00378:00408
TACTGAGCTACACACACAGAAAGATTGGT
+
B?==AABA?A@AABCB;B444-9>>;@@C
@HQ5WX:00378:00446
TACTGAGCTACACACACAGAAAGATTGGT
+
@??BBBBA?AAAA=B@>;444-9>>;@BD
@HQ5WX:00381:00445
TGATACGTCTCCTTCCTTAGTTACTTCA
+
BBBAABBBBBBAB@B?D@ABA@BBA>AC
@HQ5WX:00382:00444
CGTGTCTCTAGGCACAGGATTTTGTGTAG
+
BCBCCBCC@AAACABBB;9994-9@ACCB
@HQ5WX:00384:00446
AGCACTGTAGCTGTCACTAGATTACTTGTG
+
994444999444444:999://,//1,///
@HQ5WX:00386:00422
TACTGAGCTACACACACAGAAAGATTGGT
+
BBBCCBCC@@@BA@@@>B99909>@<AAD
@HQ5WX:00387:00403
TCTCTATGCGCTCCACATGTCTAAGGT
+
BBBCABADCCBBB>?AA@@@@;959<9
@HQ5WX:00388:00433
ATATCGCGAGGGTATGGAAGACTCTATA
+
CAABBABAABB=B>BC?A?BCCBB99;;
@HQ5WX:00390:00441
TACTGAGCTACACACACAGAAAGATTGGT
+
@?@BBBBBBBBBBAA@AB444-9>>>B@B
@HQ5WX:00392:00426
TACTGAGCTACACACACAGAAAGATTGGT
+
B?==AAAA?A@@@@CB;>444-9>>;@@C
@HQ5WX:00393:00433
TACTGAGCTACACACACAGAAAGATTGGTG
+
GCB@A@<;;;;9?@A9;:99;644424249
@HQ5WX:00398:00422
TACTGAGCTACACACACAGAAAGATTGGT
+
BBBDCBB?79;;<B?>?B99919>><@@B
@HQ5WX:00399:00435
TCTCTATGCGCTCCACATGTCTAAGGT
+
BABBAAACBBBBB@BBCBBAA;96;@B
@HQ5WX:00351:00497
TACTGAGCTACACACACAGAAAGATTGGT
+
:9<C<<=CACBBB@?=;;444-999;>>@
@HQ5WX:00354:00477
ATATCGCGAGGGTATGGAAGACTCTATAGA
+
BBABB@>>94409=?>=A>ABA;;;99>30
@HQ5WX:00354:00499
TACTGAGCTACACACACAGAAAGATTGGT
+
AA?BBBBB<BBABAEBCB:996;>>?BAC
@HQ5WX:00356:00451
TAGTATCAGCCTCCCCCATGACGAAGGTATTCC
+
9;A<<<BD?>888999+448;;11-/5/.4242
@HQ5WX:00357:00455
TACTGAGCTACACACACAGAAAGATTGGT
+
AA?BBBCBBBBBBBB@;;444-9>>=@BC
@HQ5WX:00357:00494
TACTGAGCTACACACACAGAAAGATTGGT
+
@??BBBBB>BBABBCB;;444-9>>;@@G
@HQ5WX:00358:00473
ATATCGCGAGGGTATGGAAGACTCTATA
+
B??A@AA@@@=:99?A>B?BBCCC::;@
@HQ5WX:00358:00485
TACTGAGCTACACACACAGAAAGATTGGT
+
99<CCCCCABBBC?>===>?@:994;@<>
@HQ5WX:00358:00492
CGTGTCTCTAGGCACAGGATTTTGTGTAG
+
CBBBBBBB@DAAC9;;><9999/9@@9<;
@HQ5WX:00359:00492
CGTGTCTCTAGGCACAGGATTTTGTGTAG
+
?@BBEBBAAAABCBAA@<9999/9@BAAA
@HQ5WX:00360:00499
TACTGAGCTACACACACAGAAAGATTGGT
+
BAABBBBBBBBBB?CBCB:44-9>?>BBC
@HQ5WX:00361:00460
TACTGAGCTACACACACAGAAAGATTGGT
+
B@>ABBBBBB@AABCB;;444-9>>;@BC
@HQ5WX:00361:00484
TACTGAGCTACACACACAGAAAGATTGGT
+
B@>>AABB>@?@@@CB;B444-9>>;?@B
@HQ5WX:00362:00455
TACTGAGCTACACACACAGAAAGATTGGT
+
A?@@CBCBBBBBBBCCCEBCB?BCC@B?B
@HQ5WX:00365:00489
ATATCGCGAGGGTATGGAAGACTCTATA
+
CA@@BBBBABB?ABBC@B@CDCBB@?@;
@HQ5WX:00365:00499
CGTGTCTCTAGCACAGATTTGATGTAGT
+
4444444/8///281//8857,,,,,//
@HQ5WX:00366:00483
TACTGAGCTACACACACAGAAAGATTGGT
+
B@>>AABB?A?@BBC@;;444-9>>;><>
@HQ5WX:00367:00481
TGATACGTCTCCTTCCTTAGTTACTTCA
+
BBB??ABBBBB@C@C@B@ABC?CBBBBC
@HQ5WX:00367:00489
TGATACGTCTCCTTCCTAGTTACATTCA
+
=@@>9444188+-*,*,,,/,4444249
@HQ5WX:00372:00473
TACTGAGTTACACACACAGAAAGATTGGTGC
+
???AB@BB@BAAABB@@;444-9996;@CBB
@HQ5WX:00372:00474
TACTGAGCTACACACACAGAAAAGTTGGT
+
A@@AABBA?AAAA@CB@;4444/9959>?
@HQ5WX:00372:00485
CTGAGCTACACACACAGAAAGATTGGTGC
+
>>ABAAAAABBABEDB@??=@CC@B@BBB
@HQ5WX:00373:00462
TACTGAGCTACACACACAGAAAGATTGGT
+
AA@BBBEBBBABABBCBD:;;8;B@@B@B
@HQ5WX:00373:00494
TACTGAGCTACACACACAGAAAGATTGGT
+
@@@ABBBB<BB@@@BBAB:44-9>>?BCC
@HQ5WX:00376:00472
TACTGAGCTACACACACAGAAAGATTGGT
+
BCABBBBBBBBBBBCB@B:9969>>?B@C
@HQ5WX:00380:00494
TGATACGTCTCCTTCCTTAGTTACTTCA
+
BBB?@ABBBBB@B@B@B@BBB@BBB?BB
@HQ5WX:00381:00469
TACTGAGCTACACACACAGAAAGATTGGT
+
@@BBCCCCAAAABBBA@B;;;7<@@<A=@
@HQ5WX:00382:00488
TACTGAGCTACACACACAGAAAGATTGGT
+
B??@@@BB?B@AABCB;;444-9>>;@AC
@HQ5WX:00392:00479
CGTGTCTCTAGGCACAGGATTTTGTGTAG
+
AAAABBBB???@BBBBCACCCB9BBCCCA
@HQ5WX:00393:00486
TACTGAGCTACACACACAGAAAGATTGGT
+
B?==BBBB?BBBBBCB@B:44-9>>=AAC
@HQ5WX:00394:00450
TCTCTATGCGCTCCACATGTCTAAGGT
+
AADB@@AFDCBBB?AABBAAB;;9;@<
@HQ5WX:00350:00545
CGTGTCTCTAGCACAGATTTTTTTT
+
4444444/8///==11/66666666
@HQ5WX:00351:00538
CGTGTCTCTAGGCACAGGATTTT
+
ABCDAAAA;44511///,/////
@HQ5WX:00353:00521
TAGTATCAGCCTCGCCATGACGAAGGTATTCC
+
?@A99<BCCCAB?@@@CCBBB998<@=<>DI>
@HQ5WX:00354:00512
CGTGTCTCTACGGCACAGGATTTTGTGTAAGAG
+
4>>>=>;11188::@@@>>>>B<1>11,,*,,,
@HQ5WX:00354:00525
TATGAGCTACACACACAGAAAGATTGGT
+
>>@BBBBBBABBBDB@@:44-99959?@
@HQ5WX:00355:00541
TACTGAGCTACACACACAGAAAGATTGGT
+
BBBBBBBBBBBBB?BBDD@==:=996<@C
@HQ5WX:00355:00548
TCTCTATGCGCTCCACATGTCTAAGGT
+
CDBC?@ADCDDBB@DCCBBBB;98<@@
@HQ5WX:00356:00542
CGTGTCTCTAGGCACAGGATTTTTTGTGTAGA
+
BCBBCBBB@AABCCBA;;111111(1=@1///
@HQ5WX:00357:00539
TACTGAGCTACACACACAGAAAGATTGGT
+
AAABBCCBBBBBBAECFD:996;===@AC
@HQ5WX:00358:00510
TACTGAGCTACACACACAGAAAGAATTGGTG
+
///77666011111:849444-4@<;24244
@HQ5WX:00358:00524
TACTGAGCTACACACACAGAAAGATTGGT
+
??@BBCCCABBCBBA>B:944-9=>>B@G
@HQ5WX:00358:00544
ATCAGACACGACACAGCAAGAACACTAC
+
C;:8940////806///,*,0*,/////
@HQ5WX:00359:00505
AGCACTGTAGCTGTCACTAGTTACTTGT
+
@@DCCBB@BBBB@@@BBCC@AB?>>;@@
@HQ5WX:00360:00507
ATATCGCGAGGGTATGGAAGACTCTATA
+
BABB@@@CCCC?ABED?ABAAA@C@@@A
@HQ5WX:00361:00505
TACTGAGCTACACACACAGAAAGATTGGT
+
BBBBBCBBB::<@AABCDBCC><<<?B?B
@HQ5WX:00361:00510
CGTGTCTCTAGGCACAGGATTTTGTGTAG
+
AAAABBBBAAAABBBBB>BBCC:DCCCCA
@HQ5WX:00361:00543
ATATCGCGAGGGTATGGAAGACTCTAT
+
BC?@?@=@9997;:@B?B?BCDCD@@?
@HQ5WX:00363:00533
TACTGAACTACACACACAGAAAGATTGGTGC
+
94;@;959@?>?<999B999B8:;:@?>BA9
@HQ5WX:00364:00548
TACTGAGCTACACACACAGAAAGATTGGT
+
AAABBBBB>BBBB?@>@@:44-9>>=@@C
@HQ5WX:00365:00531
TACTGAGCTACACACACAGAAAGATTGGT
+
BA@ABBCBBBBBBBB@;;444-9>>;?>A
@HQ5WX:00365:00546
TACTGAACACACAGAAAGATTGGTGC
+
BABBBB?BBCBAA9996;DA?C@CCB
@HQ5WX:00366:00504
AGCACTGTAGCTGTCACTAGTTACTTGT
+
<<CEDBBBBBBBBAABBCC::6;;97;B
@HQ5WX:00367:00506
TAGTATCAGCCTCGCCATGACGAAGGTATTCC
+
BAB9:<CABAA=>:;7;@C==9459>999;?8
@HQ5WX:00367:00508
TACTGAGCTACACACACAGAAAGATTGGT
+
B?==AABB>@?@@ACBAB:94-9>>>BDD
@HQ5WX:00367:00516
TAGTATCAGCCTCGCCATGACGAAAGGTATTCC
+
==@;<9=::;?>9448>8889444-4:44424:
@HQ5WX:00367:00529
TACTGAGCTACACACACAGAAAGATTGGT
+
BBBBBBCBBB@AABB;;;444-99959?A
@HQ5WX:00368:00505
TAGTATCAGCCTCGCCATGACGAAGGTATTCC
+
AAB@@ACCCB@>?@@=@A@>@;96<AA@A@DB
@HQ5WX:00368:00526
TACTGAGCTACACACACAGAAAGATTGGT
+
A===AAAA?AAAAAEE@B:44-9>>;@>A
@HQ5WX:00368:00538
TCTCTATGCGCTCCACATGTCTAAGGTA
+
////666@B<;9>;9444==9499:244
@HQ5WX:00368:00547
TAGTATCAGCCTCGCCATGAGAAGGTATTCC
+
BBB9:?DEDC@BBBB@BBBB996;<999=@6
@HQ5WX:00369:00539
CGTGTCTCTAGGCACAGGATTTTGTGTAG
+
BBABBBBBAAC?BC;99<9949/9:@9=@
@HQ5WX:00370:00520
TACTGAGCTACACACACAGAAAGATTGGT
+
??@BBBCB?ABBBBCB@D:996;==>B@G
@HQ5WX:00371:00538
ACGCTCGACATGCCCAGGTACAGGAG
+
BBABBCBBAAAABE@BC@@=@;;7;?
@HQ5WX:00372:00512
TACTGAGCTACACACACAGAAAGATTGGT
+
?>>>AABB?ABBBBC@;;444-9>>;@@G
@HQ5WX:00372:00514
TACTGAGCTACACACACAGAAAGATTGGT
+
B@@ABBBBBBABBBB=:;444-99969@B
@HQ5WX:00372:00523
TCTCTATGCGCTCCACATGTCTAAGGT
+
BBBBAAACBBBBB@BBBBBBB??=@@C
@HQ5WX:00372:00533
ACGCTCGACATGCCCAGGTACAGGAG
+
=AAAB@A?B??=::99959AA@A?CA
@HQ5WX:00373:00502
TACTGAGCTACACACACAGAAAGATTGGT
+
B?==BBBB?BBBBBBB@D:946;>>=B@C
@HQ5WX:00373:00525
TGATACGTCTCCTTCCTTAGTTACTTCA
+
BBB??ABBBBB@B@B@B@BAB@BAA>AB
@HQ5WX:00373:00542
AGCACTGTAACTGTCACTAGTTACTTGT
+
AAABDCBCB?BBBBBBBBCAB?AAA=?@
@HQ5WX:00374:00502
TACTGAGCTACACACACAGAAAAGATTGGT
+
CBAABBCBAA@@@BA>@@9999/9996;@C
@HQ5WX:00375:00507
TACTGAGCTACACACACAGAAAGATTGGT
+
BAA?BBBBBBBBBB@=?B999-9996<AD
@HQ5WX:00375:00549
TAGTATCAGCCTCGCCATGACGAAGGTATTCC
+
BBB@@ACABACCBBB?BA@==9429?999;?5
@HQ5WX:00376:00519
TACTGAGCTACACACACAGAAAGATTGGT
+
B===AABA?A?@@ACB;B444-9>>;@AB
@HQ5WX:00376:00525
CGTGTCTCTAGGCACAGGATTTTGTGTAG
+
?@AABBBBAAA@CFCA>:9944,9>>AAB
@HQ5WX:00376:00537
TAGTATCAGCCTCGCCATGACGAAGGTA
+
BBC@@ACBBB>=@@@58111111,/7//
@HQ5WX:00376:00542
TACTGAGCTACACACACAGAAAGATTGGT
+
99:CBCCBBBBBBAC>;;444-9992484
@HQ5WX:00378:00518
TACTGAGCTACACACACAGAAAGATTGGT
+
?>>>AABB?ABBBBCB;B:44-9>>=@ED
@HQ5WX:00378:00535
TGATACGTCTCCTTCCTTAGTTACTTCA
+
BBB??BBBBBA?A@B@C@BBA>B?==?B
@HQ5WX:00378:00537
TACTGAGCTACACACACAGAAAGATTGGT
+
B???BBBBBBBBBBB@;;444-99969@B
@HQ5WX:00379:00541
ATATCGCGAGGGTATGGAAGACTCTATA
+
CB?@BAAB??><??BB?CBCCECC@?@?
@HQ5WX:00380:00506
TACTGAGCTACACACACAGAAAGATTGGT
+
@?==BBBB?ABBBBCB;B444-9>>>BCC
@HQ5WX:00382:00524
TACTGAGCTACACACACAGAAAGATTGGT
+
BA@ABBCBBBABBC@=?@99909995;@C
@HQ5WX:00382:00534
TACTGAGCTACACACACAGAAAGATTGGT
+
B@>>BBBB?A?@@BCB;B444-9>>;@AD
@HQ5WX:00385:00507
TACTGAGCTACACACACAGAAAGATTGGT
+
B???BBCBBBABBBCA;B444-9>>?B@C
@HQ5WX:00385:00536
TCTCTATGCGCTCCACATGTCTAAGGT
+
DDCDBBBGCBC???BFF?@;;<C@CA>
@HQ5WX:00388:00519
ACGCTCGACATGCCCAGGTACAGGAG
+
BBBBBBBDDBCCCCBCC@CDDBB?BC
@HQ5WX:00389:00535
TACTGAGCTACACACACAGAAAAGATTGGT
+
A@?BBCCB?@ABBB>;@@9999/9995888
@HQ5WX:00391:00522
AGCACTGTAGCTGTCACTAGTTACTTGT
+
?@CCCB@B@BB@BBBB>>>44599958=
@HQ5WX:00393:00547
TACTGAGCTACACACACAGAAAAGATTGGT
+
AABCBDCCBB??@AA>@@9999/9995;AC
@HQ5WX:00394:00502
TACTGAGCTACACACACAGAAAAGATTGGT
+
BBABBBCCABBAACA=@A9999/9>><@@B
@HQ5WX:00395:00503
TATTGAGCTACACACACAGAAAGATTGGT
+
BBB?B@BBBB?BBBB::;444-99959?B
@HQ5WX:00396:00505
TACTGAGCTACACACACAGAAAGATTGGT
+
B@??CBBBBBBBBB@9?B99909995;?B
@HQ5WX:00396:00514
TACTGAGCTACACACACAGAAAGATTGGT
+
@BBCB?@@@@;;<A999D999149?5924
@HQ5WX:00396:00515
TCTCTATGCGCTCCACATGTCTAAGGT
+
@ABCAABDC;;;@799?>>>>>><><9
@HQ5WX:00396:00521
TACTGAGCTACACACACAGAAAGATTGGT
+
BA@ABBBBBBABAAE@;;444-9995;?B
@HQ5WX:00396:00549
TACTGAGCTACACACACAGAAAAGATTGGT
+
A@@ABBCB>?ABBB==@?9111+111-/,/
@HQ5WX:00399:00501
ATCAGACACGGACACAGCAGAACACAC
+
BBAA@BBBBB>AACCCCCCCC><<<<A
@HQ5WX:00399:00533
CGTGTCTCTAGGCACAGGATTTTGTGTAG
+
BABABCCDBADA=@;8=;9999-9>>@BA
@HQ5WX:00350:00559
CGTGTCTCTAGGCACAGGATTTTTTTT
+
?AAAAAAA?AABBB;;=:444499999
@HQ5WX:00351:00574
TACTGAGCTACACACACAGAAAGATTGGT
+
9<<FBABBB>@?B?@@DCC>>61/1,17;
@HQ5WX:00352:00557
TACTGAGCTACACACACAGAAAGATTGGT
+
@@ADBBBBAA@BBA@@BAA?A6989;@=@
@HQ5WX:00352:00559
ATGAGTCTACCA
+
@6../,,,./,,
@HQ5WX:00352:00560
ACGAGTGCGTTCCCATGTCGTAGGTACTC
+
@@BBB@C>;;244-9999>9///:11//:
@HQ5WX:00353:00571
TACTGAGCTACACACACAGAAAGATTTTTTGGT
+
@???BBBB?BBBABBCDD:94-4448888)969
@HQ5WX:00353:00591
TACTGAGCTACACACACAGAAAGATTGGT
+
BBBBBBBBBBBBBAB@AB:44-9995;@F
@HQ5WX:00355:00561
TACTGAGCTACACACACAGAAAGATTGGT
+
@AABBBBBBBBBBBBCBD@?=<==@?B@C
@HQ5WX:00355:00569
TAATATCAGCCTCGCCATGACGAAGGTATTCC
+
==>99;CCCCACBBB@BBBBB998;?;8;@B=
@HQ5WX:00356:00581
TACTGAGCTACACACACAGAAAAGATT
+
1////66;8--***,,6/////*4442
@HQ5WX:00357:00566
AGCACTGTAGCTGTCACTAGTTACTTGT
+
@@CCCBBBAAACBCBBBCBAB?A??9<>
@HQ5WX:00358:00551
TACTGAGCTACACACACAGAAAGATTGGT
+
@@@ABBBBBBA??ACDCD:;;8;=??B@C
@HQ5WX:00359:00582
TACTGAGCTACACACACAGAAAGATTGGT
+
???ABCCBBBBBBBE>;;444-9995;AD
@HQ5WX:00360:00557
CGTGTCTCTAGGCACAGGATTTTGTGTAG
+
BCBDBBBD::<BCB?>@;9999/9BBA@B
@HQ5WX:00360:00583
TACTGAGCTACACACACAGAAAGATTGGT
+
?@ACBBCDABBBB@?=A;:44-9997<BC
@HQ5WX:00361:00561
AGCACTGTAGATGTCACTAGTTACTTGT
+
BBBBBCBDBBBCECCCCCDAB?AAA=AA
@HQ5WX:00361:00578
TACTGAGCTACACACACAGAAAGATTGGT
+
AAABCCCBBBCBAAA>;B444-9>>;@@B
@HQ5WX:00362:00577
TCTCTATGCGCTCCACATGTCTAAGGT
+
@B?AAABB<?@11,1/<98999@5424
@HQ5WX:00362:00582
TACTGAGCTACACACACAGAAAGAATTGGT
+
99<CCCBBB999;;AAB<<9D@91-1,1,/
@HQ5WX:00364:00575
AGCACTGTAGCTGTCACTAGTTACTT
+
BBCCCCCBBBC@@=9>>>9442///,
@HQ5WX:00364:00579
TACTGAGCTACACACACAGAAAGATTGGT
+
AA??BBBB?AB@BBBB@D:946;===AAC
@HQ5WX:00365:00585
TACTGAGCTACACACACAGAAAGATTGGT
+
?BBCBBCBBBBBB?@?CB:996;=><>;@
@HQ5WX:00366:00567
TACTGAGCTACACACACAGAAAGATTGGT
+
BA@ACBBBBBABBBCB@@:996;AB@G@C
@HQ5WX:00367:00565
TGATACGTCTCCTTCCTTAGTT
+
4448=>=9;;=@@1111;1/,*
@HQ5WX:00368:00587
CGTGTCTCTAGGCACAGGATTTTGTGTAG
+
BBBBBCBBAAABBBBBB<99994;BBCCA
@HQ5WX:00368:00596
TACTGAGCTACACACACAGAAAGATTGGT
+
AAABBBBBBBBBBBC@;;444-99959?B
@HQ5WX:00369:00569
TACTGAGCTACACACACAGAAAGATTGGT
+
B?==AABB?A?@@BBCCD:;96;==>B@C
@HQ5WX:00370:00589
ATCAACACGGACACAGCACCATAGAGAGGCTG
+
BBAA?BCCBBBBCCCCDCC@BAB??@@@@BCC
@HQ5WX:00371:00550
TACTGAGCTACCACACACAGAAAGATTGGTG
+
=<A@@@>989949=99=BAABC694?28244
@HQ5WX:00371:00561
TACTGAGCTACACACACAGAAAGATTGGT
+
@?@@AA@@8;9999944;9<;8;@@>B>B
@HQ5WX:00372:00560
TACTGAGCTACACACACAGAAAGATTGGT
+
AA@BBBCBAB@@@DB=@B;;46;@@>BAC
@HQ5WX:00373:00550
TACTGAGCTACACACACAGAAAGATTGGT
+
BA@BBBCBABBBEDECBCAAA@@CC@C@C
@HQ5WX:00374:00557
TACTGAGCTACACACACAGAAAGATTGGT
+
B?==BABBBB@AABCB@B:996;AA?B@C
@HQ5WX:00376:00571
TACTGAGCTACACACACAGAAAGATTGGT
+
@@@@BBBBBBBBBBCBCC:;96;==>B@C
@HQ5WX:00376:00596
ATCAGACACGGACACAGCAGAACACAC
+
BBBBBBCBBB?AABC??DCCC@CCBBB
@HQ5WX:00376:00597
TACTGAGCTACACACACAGAAAGATTGGT
+
B>>>AAAA?AAA@@BE@B:44-9895;@C
@HQ5WX:00378:00577
TCTCTATGCGCTCCACATGTCTAAGGTAAC
+
BAABAAAIBA@=>59994944//,/,//,/
@HQ5WX:00380:00596
TAGTATCAGCCTCGCCATGACGAAGGTATTCC
+
BAB@?ACBDB@BA@A=@AA=>996<?999<?6
@HQ5WX:00381:00590
TCTCTATGCGCTCCACATGTCTAAGGT
+
BBBCAAACBBBBC@BBBCBBB??=@@A
@HQ5WX:00381:00594
TACTGAGCTACACACACAGAAAGATTGGT
+
@A?BBBBBBBBBBBCB;;444-9995<CC
@HQ5WX:00383:00578
TGATACGTCTCCTTCCTTAGTTACTTCA
+
BBB??BBBBBB@B@B@B@BBB@BBB@BC
@HQ5WX:00383:00589
ATATCGCGAGGGTATGGAAGACTCTATAGAG
+
BB?ABA=?=>><=?A@>ABACCAC?=72---
@HQ5WX:00384:00576
TACTGAGCTACACACACAGAAAGATTGGT
+
@@ACCCBB@A;;;<9BAE?@@:>>>8;9<
@HQ5WX:00385:00579
TACTGAGCTACACACACAGAAAGATTGGT
+
BA??BBCBBBABBBCB@B:9469>>=B@C
@HQ5WX:00386:00555
TACTGAGCTACACACACAGAAAGATTGGT
+
??@BCBBA;=89;<9>?B99914>@<AAC
@HQ5WX:00386:00575
TACTGAGCTACACACACAGAAAGATTGGT
+
B9<<@@B@?@<;;AAACDBBC>;;<=@=@
@HQ5WX:00387:00554
TAGTATCAGCCTCGCCATGACGAAGGTATTCC
+
=AB=<=CBB@<//11,/6;8949549444;=;
@HQ5WX:00387:00588
TACTGAGCTACACACACAGAAAGATTGGT
+
B@>>AABA?ABBBBCB@B:94-9===ADC
@HQ5WX:00388:00565
TCTCTATGCGCTCCACATGTCTAAGGT
+
BBBBAAACBBBBC@DDCBBBBAA?AAA
@HQ5WX:00388:00576
TACTGAGCTACACACACAGAAAGATTGGT
+
BA??BBBBBBABBBCB@B:94-9>>>B@C
@HQ5WX:00388:00579
CGTGTCTCTAGGCACAGGATTTTGTGTAGA
+
BBBBBBCCAAA@BABBD@ABAB9ABCCB?@
@HQ5WX:00388:00586
TACTGAGCTACACACACAGAAAGATTGGT
+
B@@ABBBBBBABBBCB?B:94-;=>=ABC
@HQ5WX:00390:00599
TACTGACCTACACACACAGAAAGATTGGTGC
+
>>>A@BB@BBBCCCB@;;444-8>><@@DBA
@HQ5WX:00391:00556
TACTGAGCTACACACACAGAAAGATTGGT
+
B??=BABBBBBBAAECCD:;;8;AA@C@C
@HQ5WX:00391:00565
TCTCTATGCGCTCCACATGTCTAAGGT
+
BABBAAACBBCBB@BBBBBBBAA?A@A
@HQ5WX:00391:00593
ACGAGTGCGTTCCCCATGTCGTAGGTACTC
+
@>?>BBBA@@?BCC9AAECDCA@A@9;<AC
@HQ5WX:00393:00555
TCTCTATGCGCTCCACATGTCTAAGGT
+
CCCCABBCDBBAA=>AA@AACBB>B?A
@HQ5WX:00394:00566
TACTGAGCTACACACACAGAAAGATTGGT
+
BBABBBCBBBBBAABBDB;;98;BB@C@C
@HQ5WX:00394:00583
ATCAGACACGGACACAGCAGAACACAC
+
BBBBBBBBBB>AABBBBBCCB@DABBB
@HQ5WX:00394:00599
TACTGAGCTACACACACAGAAAGATTGGT
+
B@@@BBBBBBA?BBC>@B99909>>;@CD
@HQ5WX:00395:00591
TACTGAGCTACACACACAGAAAGATTGGT
+
BA??BBBBBBAB?BCB@B:44-9>>=ABC
@HQ5WX:00395:00596
TACTGAGCTACACACACAGAAAGATTGGT
+
???BCBBBBBBBBBB>@B944-9>?;@@C
@HQ5WX:00396:00581
ACGAGTGCGTTCCCCATGTCGTAGGTACTC
+
@>??BBBB>>?ACC9BBCCDDCBB>;;<<A
@HQ5WX:00396:00586
TACTGAGCTACACACACAGAAAGATTGGT
+
CBBABBCBBBBBABBCBB944-9?>>BFC
@HQ5WX:00397:00551
AGCACTGTAGCTGTCACTAGTTACTTGT
+
BBDCCCBCBCCBB<?<@BB<<:;@@=@B
@HQ5WX:00398:00568
TACTGAGCTACACACACAGAAAGATTGGT
+
BAA?BABBBBBBBBCBDB;996;AA?D@C
@HQ5WX:00398:00586
TACTGTGCTACACACACAGAAAGATTGGT
+
AAAABBCBAABBBBB>;A:::6;DC@D@C
@HQ5WX:00398:00591
TACTGAGCTACACACACAGAAAGATTGGT
+
BBABBABBBBABBBC@;B444-9>>=ABD
@HQ5WX:00351:00605
CGTGTCTCTAGGCACAGGATTTTTTTT
+
BBA>AABB?A?@CCDCC?999999999
@HQ5WX:00351:00616
TGATACGTTTCCTTCCTTATTACTTCAGTGC
+
BBB@@ACCB?;8656,1-//777?BBCC@BC
@HQ5WX:00353:00600
AGCACTGTAGCTGTCACTAGTTACTTGT
+
?@CCJCBCBBBCBBB???BBDCCBB:<<
@HQ5WX:00353:00616
ACGCTCGACATGCCCAGGTACAGGAG
+
AAAB@:::111>BB:ECDCBCA@=AA
@HQ5WX:00355:00605
ATCAGACACGGACACAGCAGAACACAC
+
BBBBB@BBBB=??BBAAADCB@CBBBB
@HQ5WX:00357:00618
TACTGAGCTACACACACAGAAAGATTGGT
+
BBBCBBCA9:1122>@@A<;904>>=AAD
@HQ5WX:00359:00602
TACTGAGCTACACACACAGAAAGATTGGT
+
ABABBAA=79:;;@ABCDCCD?BAC?B?C
@HQ5WX:00361:00600
TACTGAGCTACCACACACA
+
;;;88>@,,,,***,,,//
@HQ5WX:00361:00603
TACTGAGCTACACACACAGAAAGATTGGT
+
BBBBBBCB@@99<@CCCDCCC>CBC@B?@
@HQ5WX:00361:00609
TACTGAGCTACCACACACAGAAGATTCGT
+
>4444444344744444444424/6,///
@HQ5WX:00363:00606
TACTGAGCTACACACACAGAAAGATTGGT
+
BA@ABBBB>?99<@ABBEAAA@ACC@B?A
@HQ5WX:00364:00618
TCTCTATGCGCTCCACATGTTTAAGGTACTG
+
BABBAAACBBBAB@BCCBAAA?A@CACABCB
@HQ5WX:00364:00620
CGTGTCTCTAGGCACAGGATTTTGTGTAG
+
BBBBBCEE::=?BCBABA9999/9@BCEB
@HQ5WX:00364:00632
TACAGAAAGATTGGTGCTGC
+
BBBBBBB>CCC@B@CBB@<9
@HQ5WX:00364:00639
ATCAGACACGACACAGCAGAACACAC
+
BABB>?6---,,,2,44::@>B=BAB
@HQ5WX:00365:00642
ATCAGACACGACACAGCAGAACACAC
+
B@@@A@;---,,,2094:4;9?=A@B
@HQ5WX:00366:00617
TACTGAGCTACCAACACACAGAAAGATTGGT
+
99;@994-***)*)*,//44444-444:?@B
@HQ5WX:00369:00616
ATCAGACACGGACACAGCAGAACACACA
+
@;;8?988447444//8////5////4/
@HQ5WX:00370:00611
TACTGAGCTACACACACAGAAAGATTGGT
+
B@@>BBCBBC@@AACCBCAAA=@@@>B@C
@HQ5WX:00374:00603
AGCACTGTAGCTGTCCACTAGTTACTTGT
+
@@CCCCDA=;11///,/88@CCCCBB;<<
@HQ5WX:00375:00634
TACTGAGCTACACACACAGAAAGATTGGT
+
::<D@@?@7899444;::444-499;@@C
@HQ5WX:00375:00648
TCTCTATGCGCTCCACATGTCTAAGGT
+
CCBC::>CCCCDC:;;CBB==9459<9
@HQ5WX:00376:00644
TACTGAGCTACACACACAGAAAGATTGGT
+
BBBB@BBABABAAAB=:;444-99959>?
@HQ5WX:00379:00621
ATCAGACCGGACACAGCAGAACACAC
+
BB?BBBB>;149994;@?BC@CCECB
@HQ5WX:00379:00645
TGATACGTCTCCTTCCTTAGTTACTTCA
+
BBBAABBDCEB?B@C@D@BCC@BBBABB
@HQ5WX:00383:00643
TCTCTATGCGCTCCACATGTCTAAGGT
+
BBCCAABDBBA==6<99?@?ACB>BAA
@HQ5WX:00385:00642
TCTCTATGCGCTCCACATGTCTAAGGT
+
BBCC@@ADCAC=92994;::ACC?CAA
@HQ5WX:00386:00642
TACTGAGCTACACACACAGAAAGATTGGT
+
BBBBBBBB>?99<=AAAC=><:<A@?B@C
@HQ5WX:00391:00630
AGCACTGTAGCTGTCACTAGTTACTTGT
+
<<DCHCBCBBBBC>@<CKCDD@BCB>??
@HQ5WX:00397:00601
TACTGAGCTACACACACAGAAAGATTGGT
+
BBBAB>;8-,--,,,2:;:;;:9BC@B@B
@HQ5WX:00397:00606
CGTGTCTCTAGGCACAGGATTTTGTGTAG
+
CBBBB=;9/11,///79:AEBC:CCECCB
@HQ5WX:00398:00610
TACTGAGCTACACACACAGAAAGATTGGT
+
BBABBCA8./11///7:;444-49@>BCC
@HQ5WX:00398:00640
TACTGAGCTACACACACAGAAAGATTGGT
+
BBAABB=8,,--,,029>444-4@??BAC
@HQ5WX:00399:00637
TACTGAGCTACACACACAGAAAGATTGGT
+
BCCBCB@8,,--,,,2:;444-49>;@BG
@HQ5WX:00371:00653
AGCACTGTAGCTGTCACTAGTTACTTGT
+
BBBBBBBA>11/1///88:BC@AA>6;<
@HQ5WX:00383:00687
TCTCTATGCGCTCACATGTCTAAGGT
+
BBBBBBBC822,,,,,/;99?A?@?<
@HQ5WX:00388:00691
CGTGTCTCTAGGCACAGGATTTTGTGTAG
+
BBBBBBBDBDC7<<9>=<9444,49?9@;
@HQ5WX:00400:00122
TACTGAGCTACACACACAGAAAGATTTGGTG
+
BBBBBBBB>BBBBBCB?@:44-9898-424:
@HQ5WX:00400:00124
TACTGAGCTACACACACAGAAAGATTGGTGC
+
??@CCBCBBBBBBA@==99990998242448
@HQ5WX:00400:00128
TGATACGTCTCCTTCCTTAGTTACTTCA
+
BBB@AABCBBB@C@D?B@ACC=?@C@CC
@HQ5WX:00401:00102
TACTGAGCTACACACACAGAAAGAAAAAAAA
+
B9<<BBCCB99;>?99444990444444444
@HQ5WX:00401:00114
TACTGAGCTACACACACAGAAAGATGT
+
@@?BBBBBBBAAABCB;@444-9111/
@HQ5WX:00401:00140
ATCAGACACGGACACAGCAGAACACAC
+
B9;:A>8944<9894444444244498
@HQ5WX:00402:00116
ATCAGACACGGACACAGCAGAACACAC
+
A??B@@ABBB>AABBB882,,*--,,,
@HQ5WX:00404:00118
TAGTATCAGCCTCGCCGACGAAGGTATTCC
+
BBBBBBCBBB@BABA@BBB@?=>@449242
@HQ5WX:00404:00120
TACTGAGCTACACACACAGAAAGAC
+
@@AAABCB;=?@889@91-778--,
@HQ5WX:00405:00140
CGTGTCTCTAGGCACAGGATTTTGTGTAG
+
BBBBCCBBBBBBCBBBB=?@CC:CCCA@<
@HQ5WX:00406:00112
TACTGAGCTACACACACAGAAAGATTGGT
+
>>>>BBBA?A?@@@CB;;444-99959AB
@HQ5WX:00407:00118
ACGAGTGCGTTCCCCATGTCGTAGGTACGTAC
+
AAB>??BBHC>?>=6=;<<B>>1-+---,,,,
@HQ5WX:00407:00120
TACTGAGCTACACACACAGAAAGATTTGGTG
+
A@BBBCCB?BBBB?=9=?99909<66+/,/6
@HQ5WX:00409:00122
ATCAGACACGGACACAGCAGAACACAC
+
BBBAAAACBBDBABBCCCDCB@BB99;
@HQ5WX:00410:00109
ACGCTCGACATGCCCAGGTAGTGA
+
BBBBBB@?>=?999991,1-***(
@HQ5WX:00410:00140
TACTGAGCTACACACACAGAAAGATTGGT
+
A@@BBBB@>??@CBEC::<DE@CCC@CFC
@HQ5WX:00411:00141
TACTGAGCTACACACACAGAAAGATTGGTGCT
+
??@AAAA@?>@@@9<;B===C>BBB@C@BBB?
@HQ5WX:00412:00129
TACTGAGCTACACACACAGAAAGATTGGTG
+
BBBBCCDBABBBBBCA??A@@<>=>;>598
@HQ5WX:00413:00109
TACTGAGCTACACACACAGAAAGATTGGT
+
B???BBBBBB@AABBBCB444-99959>A
@HQ5WX:00414:00137
TACTGAGCTACACACACAGAAAGATTGGTGC
+
??@CCC?:<=DCB>>>2218:::AB@B@BAB
@HQ5WX:00414:00138
TACTGAGCTACACACACAGAAAGATTGGTGCTGCG
+
:<=DDCCA@ABBC?A=99999199424844434//
@HQ5WX:00415:00102
TACTGAGCTACACACACAGAAAGA
+
B???BBCB>@@BBB888,,+*)*(
@HQ5WX:00415:00149
ACGAGTGCGTTCCCCATGTCGTAGGTACTC
+
BBB@@ABBBB@BCC:BAA@CDB=A>9;<@@
@HQ5WX:00417:00116
TCTCTATGCGCTCCACATGTCTAAGGTA
+
CCCCBBBCBBCAA@AC?>>>>11-/,//
@HQ5WX:00417:00132
ATCAGACACGGACACAGCAGAACACAC
+
A?B>BBBBBB@BCABBCFABB@CB999
@HQ5WX:00420:00127
AGCACTGTAGCTGTCACTAGTTACTTGT
+
BBCCCCCAABBBBBBBBBACC@B996;@
@HQ5WX:00421:00109
ATATCGCGAGGGTATGGAAGACTCTAACAGCTA
+
BA@ABBBB?@@<@BBB?C@CBBA>78+,,,,,,
@HQ5WX:00422:00147
TACTGAGCTACACACACAGAAAGATTGGTGCT
+
:;=CGCCBABBABBBA;;<@@:99/,/,///.
@HQ5WX:00423:00115
ATATCGCGAGGGTATGGAAGACTCTAT
+
BA?BBBCAAAB???AC?A?ACCBB:8:
@HQ5WX:00425:00131
TACTGAGCTACACACACAGAAAGATTGGTGCT
+
9<<CBCB@74999>999941;811/,/,/,,2
@HQ5WX:00425:00135
TACTGAGTTACACACACAGAAAGATTGGTGC
+
??@BBBCB@B??ABBCDB;44-8895;>BBB
@HQ5WX:00425:00144
TCTCTATGCAGCTCCACATGTCTAAGGT
+
BBBB@97B////888A8DBB?A;:6;>9
@HQ5WX:00426:00121
TACTGAGCTACACACACAGAAAGATTGGT
+
A??BBBCBBBBBBBCB@D:94-9===@?B
@HQ5WX:00426:00132
TACTGAGCTACACACACAGAAAGATTGGT
+
???@AAAA?A@@BBBCAA@@?:@BA?B@C
@HQ5WX:00427:00105
TACTGAGCTACACACACAGAAA
+
A@??BBBB@@@BBBCB?:///+
@HQ5WX:00427:00118
TACTGAACTACACACACAAAAAGATTGGTGC
+
BBBB?@@ACDCCCBDCCBBBB3BCC@C@CCC
@HQ5WX:00427:00122
ACGCTCGACATGCCCAGGTACAGGAG
+
BBABBB99:DCCAC@<;9<A@@A8;<
@HQ5WX:00428:00136
ATATCGCGAGGGTATGGAAGACTCTATA
+
CA?@@ABBBBC?BCEC>A>@CA?B998<
@HQ5WX:00429:00101
TACTGAGCTACACACACAGAA
+
B??>BBCB?AABBD@;;0,--
@HQ5WX:00429:00117
TAGTATCAGCCTCGCCATGACGAAGGTATTCC
+
==B99=CCCCB??@B@BBBABB=>C@;9<=A8
@HQ5WX:00429:00120
TAGTATCAGCCTCGCCATGACGAAGGTATTCC
+
BBB::>HAAAB@@@B?BBCBB@?=A@;;<?C;
@HQ5WX:00429:00139
TACTGAGCTACACACACAGAAAGATTGGTG
+
??@BCECBABBBBBB>::994-99969;84
@HQ5WX:00430:00112
ACGCTCGACATGCCCAGGTACAGGAG
+
BB@@@BBBCBCDEDBCD?CBBBB?AA
@HQ5WX:00430:00129
TCTCTATGCGTCCACATGTCATAAGGTA
+
9;999444994489:4444///,*,*,,
@HQ5WX:00433:00132
TCTCTATGCGCTCCACATGTCTAAGGT
+
BBBE?@AFDBBBB@DCB?=99;==>@9
@HQ5WX:00434:00117
TACTGAGCTACACACACAGAAAGAT
+
>9;<BAAB:9;@;89>A9999199/
@HQ5WX:00434:00145
ATATCGCGAGGGTATGGAAGACTCTATA
+
BAABBAAACCBBCBBB@DABACAA889>
@HQ5WX:00435:00141
CGTGTCTCTAGGCACAGGATTTTGTGTAG
+
?@BBBBCBBBCACCCCC=>@@=6>@@@>9
@HQ5WX:00436:00127
TACTGAGCTACACACACAGAAAGATTGGT
+
B@>>AABA?A?@@BBCDD:;;69=:<B?B
@HQ5WX:00436:00137
TACTGAGCTACACACACAGAAAGATTTGGTGCT
+
9;<A@BCCABB?====9999919944-424443
@HQ5WX:00437:00112
TCTCTATGCGCTCCACATGTCTAAGGT
+
BBBEBBAFBBEBC@CDCB>>@946<B<
@HQ5WX:00438:00144
TACTGAGCTACACATACAGAAAAGATTGG
+
@@@BCBCBBBBBBD=8=?9994/994242
@HQ5WX:00439:00123
TACTGAGCTACACACACAGAAAGATTGGT
+
@?@BBBCBBBAAABBCCE@@?<>=@>A@C
@HQ5WX:00440:00103
TACTGAGCTACACACACAG
+
C?BABBCC>?@@ABCCCCA
@HQ5WX:00440:00126
CGTGTCTCTAGGCACAGGATTTTGTGTAG
+
@@BBBBCCACC@CBBCB@?>??6?@CCC;
@HQ5WX:00442:00125
TACTGAGCTACACACACAGAAAGATTGGT
+
@@@ABBBB?BBB@BBCDE@@@<????D@C
@HQ5WX:00443:00102
CGTGTCTCTAGGCACAGGA
+
<@ACCCCDAAAABCB@CB9
@HQ5WX:00443:00149
ACGAGTGCGTTCCCCATGTCGTAGGTACTC
+
BBB@AABBBB@BCC:CBGBCDA>B>949B9
@HQ5WX:00444:00104
ATATCGCGAGGGTATGGA
+
B??@BBB;;<C>BABC?B
@HQ5WX:00444:00119
TACTGAGCTACATACACAGAAAGATTGGT
+
BBBBBCCB@@>?AABA@B;;;79>>;@?B
@HQ5WX:00446:00123
TACTGAGCTACACACACAGAAGAAT
+
:9<CC<;;@A;;;91<<1//,/*)*
@HQ5WX:00446:00136
TAGTATCAGCCTCGCCATGACGAAGGTATTCC
+
AAB::?DABABAA@@=@A;==;979?999595
@HQ5WX:00448:00103
ATCAGACACGGACACAGCAGA
+
BBDB???BBB=?ABCA@AEAA
@HQ5WX:00400:00150
TACTGAGCTACACACACAGAAAGATTGGT
+
???BBBBBBBBB??BBAB:996;BC@D@B
@HQ5WX:00400:00157
TACTGAGCTACACACACAGAAAGAATG
+
?@ABBBBBABBCBBCCAC>@@:995//
@HQ5WX:00400:00186
TACTGAGCTACACACACAGAAAGATTGGTG
+
AA?BBBBBBBBBBBCBAB444-9>>;??BA
@HQ5WX:00401:00182
CGTGTCTCTAGGCACAGGATTTTGTGTAG
+
BBBBBCDCBDG@CBCBC@CCCC9DBDAA;
@HQ5WX:00401:00195
TACTGAGCTACACACACAGAAAGATTGGT
+
???BBBCBBBBBBAC>;;444-9992498
@HQ5WX:00402:00150
TACTGAGCTACACACACAGA
+
99@@AACBB@B@@9=>@11-
@HQ5WX:00402:00180
TCTCTATGCGCTCCACATGTCTAAGGT
+
BBBCA@ACCCCBB@CCC?=A@;;7<@A
@HQ5WX:00403:00166
TACTGAGCTACACACACAGAAAGATTGGT
+
BBBBBBBBBBBBBBBCCD:996;AA@C@B
@HQ5WX:00403:00186
TACTGAGCTACACACACAGAAAGATTGGT
+
AA?BBBBBBBAA@@BEAB:44-9>><A@C
@HQ5WX:00405:00176
TACTGAGCTACACACACAGAAAGATTGGT
+
BBBBBBB@>?AAA>ACDC:;;8;=A?C@C
@HQ5WX:00407:00169
TACTGAGCTACACACACAGAAAGATTGGT
+
BABEBBCAABCCCD?>@A99989@@?A?B
@HQ5WX:00408:00171
TACTGAGCTACACACACAGAAAGATTGGT
+
B@>>AAAA?A?@@@BCAB:94-9>><A@A
@HQ5WX:00408:00191
TACTGAGCTACACACACAGAAAGATTGGT
+
@@@CBBCCBBBBBBB@;;444-9992498
@HQ5WX:00410:00164
TACTGAGCTACACACACAGAAAGATTGGT
+
ABBDCDCBABCBBABBCDCCCACBC;8;>
@HQ5WX:00410:00172
TCTCTATGCGCTCCACATGTCTAAGGT
+
BABBAAACBBBAA@BFCBB????=B@;
@HQ5WX:00410:00187
CGTGTCTCTAGGCACAGGATTTTGTGTAG
+
AAABBBBBBCBABBBBC?CCCC:DBCCC;
@HQ5WX:00413:00159
TCTCTATGCGCTCCACATGTCTAAGGT
+
CCCCAABEBBB@@@BCCBAAAA>?B=B
@HQ5WX:00414:00166
ATATCGCGAGGGTATGGAAGACTCTATA
+
BB<>?BBBBBA?ABCB?A?ACDBB@?@;
@HQ5WX:00414:00172
CGTGTCTCTAGGCACAGGATTTTGTGTAG
+
BBBBBBBBBBCABBB@A<AABB9AABCC@
@HQ5WX:00414:00181
TGATACGTCTCCTTCCTTAGTTACTTCA
+
BBB@@ACBBAA?A@B@CBBBB?BBB>BB
@HQ5WX:00417:00169
TACTGAGCTACACACACAGAAAGATTGGT
+
???BBBBBBBBBBBBB@B:946;@@>EAC
@HQ5WX:00417:00175
CGTGTCTCTAGGCACAGGATTTTGTGTAG
+
BBBBCCFF@AAACBAAA@AAAB:BBCAA@
@HQ5WX:00419:00153
TACTGAGCTACACACACAGAAAGATTGGT
+
???BBBBB@AABBBCB@B:996;??=?=;
@HQ5WX:00419:00171
CGTGTCTCTAGGCACAGGATTTTGTGTAG
+
BBBBBBBB>@A@A@BBA:4444/9@ACEC
@HQ5WX:00420:00179
TACTGAGCTACACACACAGAAAGATTGGT
+
???BBBBBBBBBBBBC@AA@@>@CDDC@C
@HQ5WX:00423:00158
ACGAGTGCGTTCCCCATGTCGTAGGTACTC
+
??BBBBBBDB=?==6=:;;@BB99599999
@HQ5WX:00423:00196
ATCAGACACGGACACAGCAGAACACAC
+
BABB@@ACBC@BBBBBAACAA>?@889
@HQ5WX:00424:00152
CGTGTCTCTAGGCACAGGATTTTGTGTAG
+
ABABBBBBBBB@BBBB;:4444/9B>?@C
@HQ5WX:00424:00160
TGATACGTCTCCT
+
;94;4444/,,*,
@HQ5WX:00424:00184
TACTGAGCTACACACAGAAAGATTGGTGC
+
AAABBBCBBBBBBBDCBBB?DCD@B>BBB
@HQ5WX:00424:00195
AGCACTGTAGCTGTCACTAGTTACTTGT
+
BABBBEBBBAABAA>BBCCBA?A>=;@@
@HQ5WX:00425:00153
CGTGTCTCTAGGCACAGGATTTTGTGTAG
+
BBBBBBBBAAABBBBBA:4444/9@ACCD
@HQ5WX:00425:00181
TACTGAGCTACACACACAGAAAGATTGGT
+
AA@BBBEB>BBAA@BBAB:44-9>>>BBC
@HQ5WX:00425:00184
TAGTATCAGCCTCGCCATGACGAAGGTATTCC
+
BBB<<=CABB@;:99@BDBA@@A=@=<<9>A=
@HQ5WX:00426:00181
TACTGAGCTACACACACAGAAAGATTGGT
+
AAABBBBBBBBAA@EBAB:9969@>>BAE
@HQ5WX:00426:00190
TACTGAGCTACACACACAGAAAGATTGGT
+
??@BBBCCABBBBCB>;81//+11178,/
@HQ5WX:00427:00169
TACTGAGCTACACACACAGAAAGATTGGT
+
??@BCAB@@@FBBBBAB@:9969@C;@=@
@HQ5WX:00427:00175
ATATCGCGAGGGTATGGAAGACTCTATA
+
BB@ABBBBCCB>CCCC?A?ACBBB??@;
@HQ5WX:00427:00177
TACTGAGCTACACACACAGAAAGATTGGT
+
B>>>BBB@>@AAAACCCB:94-9>><A@B
@HQ5WX:00427:00196
ATCAGACACGGACACAGCAGAACACAC
+
A@BBAA>BBB?@BBBB>?=:429A999
@HQ5WX:00428:00154
TACTGAGCTACACACACAGAAAGATTGGT
+
AABCDBCBABBBBBCBB@:94-9==;=;>
@HQ5WX:00428:00185
ATCAGATACGGACACAGCAGAACACAC
+
BBBB??BBBB>AABDDBBC:99;CA>?
@HQ5WX:00429:00151
TACTGAGCTACACACACAGAAAGATTGGT
+
AAABBBBBAABBBBCCCD:996;::<:>>
@HQ5WX:00429:00161
TACTGAGCTACACACACAGAAAGATTGGT
+
@@ABBDCBAABBBBBCCD@??:=9;;==@
@HQ5WX:00429:00162
TAGTATCAGCCTCGCCATGACGAAGGTATTCC
+
BBB99<CACABBBBA?BBBBB:::<AA@AAB>
@HQ5WX:00429:00163
TACTGAGCTACACACACAGAAAGATTGGT
+
???BBBBBBBBBBBCBBD:;;8;CC@B@C
@HQ5WX:00430:00198
TACTGAGCTACACACACAGAAAGATTGGT
+
@?ACBBCCBBBBBB@9BB99909942424
@HQ5WX:00431:00179
TACTGAGCTACACACACAGAAAGATTGGT
+
@@@BBBBBBBBBBBBBCB:996;>>>B@D
@HQ5WX:00431:00183
TACTGAGCTACACACACAGAAAGATTGGTG
+
???BBBBA?ABAA@BBCB:996;AA?C@DC
@HQ5WX:00432:00173
TACTGAGCTACACACACAGAAAGATTGGT
+
AA@BBBBBBBBBBBCB;;444-9>>>BAC
@HQ5WX:00432:00193
TACTGAGCTACACTCACAGAAAGATTGGTGC
+
>>>BBBB@>B@@@ABCCC;::6;AA>BACCB
@HQ5WX:00433:00153
TACTGAGCTACACACACAGAA
+
99;AA@@A@B?@@@@@@<91>
@HQ5WX:00433:00174
TCTCTATGCGCTCCACATGTCTAAGGT
+
BABC?@ACBBEBB@BCBAAAAA??B@A
@HQ5WX:00435:00164
TATTGAGCTACACACACAGACAGATTG
+
B@@?BBBBBBBBBBBBCE@@?BBCE@C
@HQ5WX:00435:00198
TACTGAGCTACACACACAGAAAGATTGGT
+
@@@CDCCCABBBBBB>;;444-9988894
@HQ5WX:00435:00199
AGCACTGTAGCTGTCACTAGTTACTTGT
+
BBBCCCCCBBBBBBBBBDC@=;=88599
@HQ5WX:00436:00153
TACTGAGCTACACACACAGAAAGATTGGT
+
AABBCBCBBBABBBA=BB;9969@@<><>
@HQ5WX:00436:00160
TACTGAGCTACACACACAGAAAGATTGGT
+
@AAEBBBEBAABBAABCCC?@6:885859
@HQ5WX:00438:00159
CGTGTCTCTAGGCACAGGATTTTGTGTAG
+
BBBBBBCCAAABCBB@;:4444/9AACCB
@HQ5WX:00438:00160
TACTGAGCTACACACACAGAAAGATTGGT
+
@@ABBBCBABBCBBBB@B:996;BB@C@C
@HQ5WX:00438:00181
TGATACGTCTCCTTCCTTAGTTACTTCAGT
+
?@?994844/8,/,/,/,.//59442/6//
@HQ5WX:00440:00165
TACTGAGCTACACACACAGAAAGATTGGT
+
???BBBBABBBBBBBCCD:;;8;BB@B@C
@HQ5WX:00440:00166
TACTGAGCTACACACACAGAAAGATTGGT
+
AAABBBCBBB@AAB@=@B9997<@@?A@@
@HQ5WX:00441:00198
ATATCGCGAGGGTATGGAAGACTCTATAGAGGTCA
+
BAABBBBCCCC>BAAAAB?BC?=@88110..,../
@HQ5WX:00442:00161
TACTGAGCTACACACACAGAAAGATTGGT
+
BBBBBBBBBBBBBBBCCD:;;:;BCBC@A
@HQ5WX:00445:00187
TACTGAGCTACACACACAGAAAGATTGGT
+
AAABCBCBBBBBAAECC@:996;>A@D@C
@HQ5WX:00446:00169
TACTGAGCTACACACACAGAAAGATTGG
+
BAAA?9<<ABBACBA@AACBC=BA>545
@HQ5WX:00448:00162
TACTGAGTACACACACAGAAAGATTGGTGC
+
BAA?BBBBAABBBBDCF???>@BB@B@CCA
@HQ5WX:00448:00170
CGTGTCTCTAGGCACAGGATTTTGTGTAG
+
BBBBBBBBAAABCBBB;:4444/9BBBCB
@HQ5WX:00449:00150
TCTCTATGCGCTCCACATGTCTAAG
+
BBBB::=CCCCCC@DAA?9;9>>69
@HQ5WX:00449:00174
TACTGAGCTACACACACAGAAAGATTGGT
+
>??BBBBEBBBBBBBBAC:996;=@=??B
@HQ5WX:00401:00219
TACTGAGCTACACACACAGAAAGATTGGT
+
;;<BCDCA@@@AABA@@C>@@:999;884
@HQ5WX:00401:00243
TAGTATCAGCCTCACCATGACGAAGGTATTCC
+
@?C??ACCCC@BC??>BBB@A996;?999<?6
@HQ5WX:00403:00214
TGATACGTCTCCTTCCTTAGTTACTTCA
+
BBB??BBBBBB@A@B@C@BBB@BBB@BB
@HQ5WX:00404:00208
TACTGAGCTACACACACAGAAAGATTGGT
+
@>>@@@BA?BB@>ABBCD:;;8;=A@B?B
@HQ5WX:00405:00242
TCTCTATGCGCTCCACATGTCTAAGGTA
+
944444497<111-/779;B;<;=@=?C
@HQ5WX:00406:00217
TACTGAGCTACACACACAGAAAGATTGGT
+
>>>BBBCBAABBBBBB;@444-999?CAD
@HQ5WX:00408:00240
AGCACTGTAGCTGTCACTAGTTACTTGT
+
BBCCCEBBBBBBBB@BBCCBA?A>=;@@
@HQ5WX:00411:00214
CGTGTCTCTAGGCACAGGATTTTGTGTAG
+
ABBBBCDDACA@CBBBA?@BBC:BCBCCC
@HQ5WX:00411:00215
ATCAGACACGGACACAGCAGAACACAC
+
CABB9:;BBC@BCBBAAB;996<999B
@HQ5WX:00412:00226
TCTCTATGCGCTCCACATGTCTAAGGT
+
BABC?@ACCBBBB@CCCBBBBAA?BBB
@HQ5WX:00413:00213
TACTGAGCTACACACACAGAAAGATTGGT
+
???BBBCBBBBBBBB=:;944-9A@@C@B
@HQ5WX:00413:00228
TACTGAGCTACACACACAGAAAGATTGGT
+
B@@ABBBB?AAAA@BCCD:996;AA?B@C
@HQ5WX:00414:00222
TACTGAGCTACACACACAGAAAGATTGGT
+
???BBBBBBBBBBBCB;;444-9>>?D@C
@HQ5WX:00415:00203
ACGCTCGACATGCCCAGGTACAGGAG
+
BBABBBAAABCCFE@@@>@DCCC@DC
@HQ5WX:00416:00209
CGTGTCTCTAGGCACAGGATTTTGTGTAG
+
BBB@BBCCAAA@CBB@@:4444/9AABCC
@HQ5WX:00417:00222
TACTGAGCTACACACACAGAAAGATTGG
+
???BBBEBBBBBBBECCD:;;8;BB@C@
@HQ5WX:00419:00246
TGATACGTCTCCTTCCTTAGTTACTTCA
+
BBB??BBBBBB@B@C@C@@@@@BBB@BC
@HQ5WX:00419:00249
TACTGAGCTACACACACAGAAAGATTGGT
+
B???ABB@>?AAA@BCCD:9969>>>@@C
@HQ5WX:00420:00231
TAGTATCAGCCTCGCCATGACGAAGGTATTCC
+
BBBAABCCEC@B?@F?BA@>>999<BA>@;<6
@HQ5WX:00420:00233
TACTGAGCTACACACACAGAAAGATTGGT
+
?9;;9@@CCCCBBBBE@@:9969>>>B@C
@HQ5WX:00422:00227
TAGTATCAGCCTCGCCATGACGAAGGTATTCC
+
BBB??ACBBB@99<A=@BB?A:::<A;;<@A@
@HQ5WX:00422:00242
TACTGAGCTATACACACAGAAAGATTGGT
+
AAABBBBBBBBBBBCB@@444-9>>;@@B
@HQ5WX:00423:00241
TACTGAGCTACACACACAGAAAGATTGGT
+
B@@AABBA?AAA@@ECCB:94-9>><A@B
@HQ5WX:00424:00205
TACTGAGCTACACACACAGAAAGATTGGT
+
@@@ABBBBBBBBBBCEAD:;;8;CC@C@C
@HQ5WX:00424:00217
TAGTATCAGCCTCGCCATGACGAAGGTATC
+
CBC99>CCGCA::<A=@BBAA@@<>>A@AF
@HQ5WX:00425:00200
ATCAGACACGGACACAGCAGAACAC
+
BBBB@AABCB=??BB9;;BAA<@=:
@HQ5WX:00426:00249
ACGCTCGACATGCCCAGGTACAGGAG
+
BBAABBBBCAACCDBCB?EBBAA8;;
@HQ5WX:00429:00220
TCTCTATGCGCTCCACATGTCATAAG
+
B@AA===CCB>>>5999/////,,*,
@HQ5WX:00429:00233
TACTGAGCTACACACACAGAAAGATTGGT
+
@@@BBBBBBBB@@@EEAB:996;AA?CAC
@HQ5WX:00430:00223
TACTGAGCTACACACACAGAAAGATTGG
+
???BBCCBCB@@A@BCC=<9B:911,/,
@HQ5WX:00432:00220
TACTGAGCTACACACACAGAAAGATTGGT
+
A@ACCBCB>BBBBABAC@:996;@?=A=@
@HQ5WX:00433:00216
TACTGAGCTACACACACAGAAAGATTGGT
+
AAABBBBBBBBB??BB?B:;;8<CCAC@C
@HQ5WX:00435:00227
TACTGAGCTACACACACAGAAAGATTGGT
+
AA?ABBBBBBBBBBBBAB:996;CC@C@B
@HQ5WX:00435:00231
TACTGAGCTACACACACAGAAAGATTGGT
+
@@@BBBBBBBBBAACBCD:996;@@@CAC
@HQ5WX:00437:00221
AGCACTGTAGCTGTCACTAGTTACTTGT
+
?ABBCA=?BBBB@@@AABBCC@CEB?BA
@HQ5WX:00438:00208
TAGTATCAGCCTCGCCATGACGAAGGTATTCC
+
BBB@@ACBBB@>?@A=@AB=B:::<BBAB@CC
@HQ5WX:00438:00212
TGATACGTCTCCTTCCTTAGTTACTTCA
+
BBBAABBBBA@>@@BBB@>BB@BBB@AA
@HQ5WX:00439:00215
ACGCTCGACATGCCCAGGTACAGGAG
+
BBAABBABBCCBBE?BD?CBBBC@BC
@HQ5WX:00440:00210
TACTGAGCTACACACACAGAAAGATTGGT
+
B???BBBBBBBBBBBB?D:;;8<CB@C@B
@HQ5WX:00440:00231
ACGAGGTCGGTAGGTACTC
+
AAB>?=@BC@BBCDA@ACD
@HQ5WX:00441:00209
ACGAGTGCGTTCCCATGTCGTA
+
BBCB??@999611-11/,,,,/
@HQ5WX:00442:00218
TACTGAGCTACACACACAGAAAGATTGGT
+
>99944443>>99<9994@@B:=6;,/,/
@HQ5WX:00442:00219
AGCACTGTAGCTGTCACTAGTTACTTGT
+
?@CCCBAAAAABAAAABBBCB@BBB>?@
@HQ5WX:00442:00223
TACTGAGCTACACACACAGAAAGATTGGT
+
???BBBBBABBBBBCB?BAA@>@CCAB?B
@HQ5WX:00443:00246
TGATACGTCTCCTTCCTTAGTT
+
?==@@@@811>-1,1,/,.//,
@HQ5WX:00443:00248
AGCACTGTAGCTGTCACTAGTTACTTGT
+
@@CDFCBBBCBBBB@ABBBBC@C??=@B
@HQ5WX:00446:00204
TAGTATCAGCCTCGCCATGACGAAGGTATTCC
+
BBB?@ACECB@A@BB?BC@BB@@=AABAB@CA
@HQ5WX:00446:00245
ACGAGTGCGTTCCCCATGTCGTAGGGTACTC
+
A@AACDCCCC@CCC8?CA@@B<;<CCAAABA
@HQ5WX:00447:00201
ATATCGCGAGGGTATGGAAGACTCTATA
+
BAABBA=A9;;79?@A>B?BBCBD<<<@
@HQ5WX:00447:00212
TACTGAGCTACACACACAGAAAGATTGGTG
+
B@AACCA>;=499999=;44469::9:699
@HQ5WX:00448:00204
TACTGAGCTACACACACAGAAAGATTGGT
+
@=??BBBB?BBBBBCBBC:;;8;BB@B@B
@HQ5WX:00448:00218
ATATTGCGAGGGTATGGAAGACTCTATA
+
CBBB<><?ABB?BBBC@@>@DCCH@ABB
@HQ5WX:00449:00205
TATTGAGCTACACACACAGAAAGATTGGT
+
B??<?@A??A@@@@BB?B:996;BB@C@C
@HQ5WX:00449:00217
ACGCTCGACATGCCCAGT
+
;98>>999>94///+///
@HQ5WX:00401:00266
TACTGAGCTACACACACAGAAGA
+
<;=C<=;CB@@@@><11---+,,
@HQ5WX:00401:00271
TACTGAGCTACACACACAGAAAGATTGGT
+
???ABBB@>?@@@@BCCB:94-9=>;@BC
@HQ5WX:00402:00276
ACGCTCGACATGCCCAGGTACAGGAG
+
BAAAACCBBADBEEA@@>=;;44799
@HQ5WX:00402:00280
ACGCTCGACATGCCCAGGTACAGGAG
+
ABBBBBBBBDCCCC>::;;CDBC>BB
@HQ5WX:00403:00269
TACTGAGCTACACACACAGAAAGATTGGT
+
???ABBBBBBBBB?BB;;444-9>>;@BC
@HQ5WX:00403:00273
TACTGAGCTACACACACAGAAAGATTGGT
+
B@@ABBBBBBBAA>ECCB:94-9=>=@AC
@HQ5WX:00404:00276
TAGTATCAGCCTCGCCATGACGAAGGTATTCC
+
B@B::<CBDBA@@@@=@@B=@;98<?999:96
@HQ5WX:00407:00260
TACTGAGCTACACACACAGAAAGATTGGT
+
@?@CCCDCCBBBBCCCC111>6111,/,/
@HQ5WX:00410:00293
TACTGAGCTACACACACAGAAAGATTGGT
+
AA@BBBBBACBBABBBDB;94-9===@@C
@HQ5WX:00411:00283
TCTCTATGCGCTCCACATGTCTAAGGT
+
BCBC?@AEBCCBB@BCCB>@=;96<A;
@HQ5WX:00412:00255
ATCAGACACGGACACAGCAGAACACAC
+
CDB@@@@BBC?BBCCCCCCCCADCBCC
@HQ5WX:00413:00268
ATCAGACACGGACACAGCAGAACACAC
+
BBBB?AABBB>AABBBCCCBD?CCBAA
@HQ5WX:00413:00279
ACGCTCGACATGCCCAGGTACAGGAG
+
BB@AABCCEBBCFDC@@@@BBBB@CB
@HQ5WX:00414:00258
CGTGTCTCTAGGCACAGGATTTTGTGTAG
+
BBBBBBCCAAAACBBBB@BBBB:CBCBEC
@HQ5WX:00414:00275
TACTGAGCTACACACACAGAAAGATTGGT
+
A??BBBBBBBABBBCBCCAA?:@=@@CDC
@HQ5WX:00415:00280
TACTGAGCTACACACACAGAAAGATTGGT
+
>>>@@@BA>@BBBBCB@B:94-9=>;@@C
@HQ5WX:00416:00275
ATCAGACACGGACACAGCAGAACACAC
+
BBBB???BBB?ABBBBBCDA@>ADAAB
@HQ5WX:00417:00281
TACTGAGCTACACACACAGAAAGATTGGT
+
@@?BBBC@>@BBBBBCBD:;96;=?>D@C
@HQ5WX:00418:00256
ACGAGTGCGTTCCCTC
+
BBB?BBB;8=599199
@HQ5WX:00419:00287
TAGCTACACACACAGAAAGATTGGTGC
+
BBB?BBBBABCCCCBBA=ABB>B?BCC
@HQ5WX:00420:00271
TAGTATCAGCCTCGCCATGACGAAGGTATTCC
+
BBB99<A;99<>@;;7;@@88;459>999595
@HQ5WX:00420:00284
ACGCTCGACATGCCCAGGTACAGGAG
+
BBAAACABBBDADB?::;;CCCC?CA
@HQ5WX:00422:00277
TCTCTATGCGCTCCACATGTCTAAGGT
+
BABE?@AFBBCBB@CCAAA@@AB@CF>
@HQ5WX:00424:00270
TACTGAGCTACACACACAGAAAGATTGGT
+
AAABBBBB@@ABBBCB;@444-9@@?F@C
@HQ5WX:00426:00288
TACTGAGCTACACACACAGAAAGATTGGT
+
BBB@AAAA?AB@BBCB@B444-9>>>BDC
@HQ5WX:00427:00274
TACTGAGCTACACACACAGAAAGATTGGT
+
B??@ABBA?AAAAACBAB:94-9>><A?B
@HQ5WX:00427:00292
TACTGAGCTACACACACAGAAAGATTGGT
+
@>>>BBCBB?B@BBCBAB444-9>>;@@C
@HQ5WX:00428:00280
TAGTATCAGCCTCGCCATGACGAAGGGTATTCC
+
BBC9:<DAA@B?=:;7;@@>>99599-444242
@HQ5WX:00429:00283
TACTGAGCTACACACACAGAAAGATTGGT
+
B???BBBA?AAAAACCAB:44-9>><BAC
@HQ5WX:00432:00287
ATAACGCGAGGGTATGGAAGACTCTATAG
+
:;@=BBBBCCB:@@A?=@>?9966////.
@HQ5WX:00434:00295
TACTGAGCTACACACACAGAAAGATTGGT
+
BB?BBBBBBBBBBBCBAB:94-9>>?BAC
@HQ5WX:00436:00266
TACTGAGCTACACACACAGAAAGATTGGT
+
??@CCBCCBBBB?>@=>>99919>98><>
@HQ5WX:00436:00294
TACTGAGCTACACACACAGAAAGATTGGT
+
???BBBBBBBBBBBE>;;444-9996;@C
@HQ5WX:00437:00292
TACTGAGCTACACACACAGAAAGATTGGT
+
@===BBBA?AAABBCC?@:9969A>>BAC
@HQ5WX:00438:00289
TACTGAGCTACACACACAGAAAGATTGGT
+
::<CCCCC?@@BAA=9>?99909>><ADC
@HQ5WX:00439:00252
ATATCGCGAGGGTATGGAAGACTCTATA
+
DBAAAAABBBC?CCCC?A?ACCBB??@A
@HQ5WX:00441:00267
TACTGAGCTACACACACAGAAAGATTGGT
+
B???BBBB>@AABBCA;;444-9@@?BAC
@HQ5WX:00443:00274
TCTCTATGCGCTCCACATGTCTAAGGT
+
BBBB?@ADBBBAA@BBBBCDBBA?BAC
@HQ5WX:00443:00276
TACTGAGCTACACACACACGAAAGAATAGT
+
@>@CC;;9B>===8788-,,,,*,227984
@HQ5WX:00443:00279
TGATACGTCTCCTTCCTTAGTTACTTCA
+
AAA??ABBBBA?A@ABBBBAB?BEB?BC
@HQ5WX:00444:00265
TACTGAGCTACACACACAGAAAGATTGGT
+
B??BBBEBBBBBBBBCCD:9;8;CB@D@C
@HQ5WX:00444:00299
TGATACGTCTCCTTCCTTAGTTACTTCA
+
BBBBBB>@;4429<>;??BBB@BBB@BC
@HQ5WX:00445:00268
TCTCTATGCGCTCCACATGTCTAAGGT
+
BBBB?@AFCBBBC@BBCBCBBAA?A@B
@HQ5WX:00446:00280
TACTGAGCTACACACACAGAAAGATTGGT
+
B???BBBB<BBBBBBBAB:996;CC@C@C
@HQ5WX:00447:00267
TACTGAGCTATACACACAGAAAGATTGGT
+
A???BBBBAABBBCA::@9997<BB@C@B
@HQ5WX:00447:00278
TACTGAGCTACACACACAGAAAGATTGGT
+
B?@ACBCBAAABBBAADB;998<CC@C@B
@HQ5WX:00448:00258
AGCTACACACACAGAAAGATTGGTGC
+
BBBBBCDCCCBAB===:;;<@CECDA
@HQ5WX:00448:00267
CGTGTCTCTAGGCACAGGATTTTGTGTAG
+
BBBBBCCBBBBABBBBB@BBBB:BCCCBB
@HQ5WX:00449:00269
TGATACGTCTCCTTCCTTAGTTACTTCA
+
BBB???BBBBC@B@B@C@BBBDABB>BC
@HQ5WX:00402:00300
TAGTATCAGCCTCGCCATGACGAAGGTATTCC
+
BACBAACBEB@BAAB>@?;==9469@999596
@HQ5WX:00403:00303
TACTGAGCTACACACACAGAAAGAATTGGT
+
:9<CBCCCDCAABBCBCB@<>811,/,/,/
@HQ5WX:00403:00311
TACTGAGCTACACACACAGAAAGATTGGT
+
BAA?BBCBBB@AABCB@B:94-9>><A@C
@HQ5WX:00403:00327
TACTGAGCTACACACACAGAAAGATTGGT
+
B???BBCBAB??>>999B99919>>;@AD
@HQ5WX:00404:00344
TACTGAGCTACACACACAGAAAGAATGGT
+
BA?BCCC@;84999444;44469=>BG@C
@HQ5WX:00407:00309
TACTGAGCTACACACACAGAAAGATTGGT
+
AA@BBBCCCCCBCBBB?@;;9-9@@?BAC
@HQ5WX:00407:00340
TACTGAGCTACACACACAGAAAGATTGGT
+
CBBBBB@:349994444;44489BB@C@C
@HQ5WX:00408:00301
ATATCGCGAGGGTATGGAAGACTCTATAG
+
BB@ABBCCCCC>BAAA?A?B@@=>991:0
@HQ5WX:00409:00335
TACTGAGCTACACACACAGAAAGATTGGT
+
CCBBBBCB>>==@@999D9<<;<GC@C@B
@HQ5WX:00411:00306
ATATCGCGAGGGTATGGAAGACTCTATAG
+
B?>?>@A@ABB=BBCC@C?CB@>@99--,
@HQ5WX:00411:00323
TACTGAGCTACACACACAGAAAGATTGGT
+
BBABBBCBAABBBBA@?B944-9>>>B@C
@HQ5WX:00412:00303
CGTGTCTCTAGGCACAGGATTTTGTGTAG
+
BBBBACBAA?A=@BA=<:1111+11/688
@HQ5WX:00413:00325
ATATCGCGAGGGTATGGAAGACTCTAT
+
BBABBA??=>><=:B@=@=AAA?A;;8
@HQ5WX:00420:00318
TACTGAGCTACACACACAGAAAGATTGGT
+
B???BBBB?B?@@ACBCB:44-9>><BBC
@HQ5WX:00422:00312
ACGCTCGACATGCCCAGGTA
+
A98;A;;9BA@111,11,/,
@HQ5WX:00424:00318
TACTGAGCTACACACACAGAAAGATTGGT
+
B>@ABBBB>@@@BACB;B444-9>>;@CC
@HQ5WX:00426:00316
ATCAGACACGGACACAGCAGAACACAC
+
CAABB@;:11,/8;>444449<@@A<9
@HQ5WX:00426:00321
TACTGAGCTACACACACAGAAAGAATTGGT
+
;:<CCCCCABBBBBAC91111-11,/56,/
@HQ5WX:00427:00312
ATCAGACACGGACACAGCAGAACACAC
+
B@@ABAB?9::;A>@@A??@DFDEBCC
@HQ5WX:00428:00301
TACTGAGCTACACACACAGAAAAGATTGGT
+
99;CCCCC<BBBC@A=;;9444/9>>;>@C
@HQ5WX:00430:00310
TACTGAGCTACACACACAGAAAGATTGGT
+
???BBBBB>?@@BBC@;;444-9>><>?B
@HQ5WX:00430:00326
ATCAGACACGGACACAGCAGAACACAC
+
BBBB@AABBC?BBCBBBBDBB@BCBBB
@HQ5WX:00431:00321
TACTGAGCTACACACACAGAAAGATTGGT
+
A@BBBDCAABCBBAB=;;99909995;@C
@HQ5WX:00436:00325
TACTGAGCTACACACACAGAAAGATTGGT
+
??@CDDDB?BBBB@?>@@944-999<ACB
@HQ5WX:00437:00325
TACTGAGCTACACACACAGAAAGATTGGT
+
99<CCCCBBBBBB?>9;;944-999;>?B
@HQ5WX:00440:00314
TACTGAGCTACACACACAGAAAGATTGGTG
+
A9;<9944388499999?444-44924244
@HQ5WX:00442:00341
AGCACTATAGCTGTCACTAGTTATTTGT
+
<<NECCBBECBBDECBBDCCB@A??<@B
@HQ5WX:00445:00315
TACTGAGCTACACACACAAGAAATGATTGGTGCT
+
;;4@@@@A@>?<1111<65:88+/4492424833
@HQ5WX:00447:00336
TAGTATCAGCCTCGCCATGACGAAGGTATTCC
+
BBBA@ACAAABBBBB@CB@>?996<A99<=A6
@HQ5WX:00449:00309
TACTGAGCTACACACACAGAAAGATTGGT
+
@?AFCBCB?BBBB999:@99;09@@AC@C
@HQ5WX:00449:00329
ATATCGCGAGGGTATGGAAGACTCTGTAGAG
+
BB@@BBBB???<?AAA@C@CHCBB@>;9>99
@HQ5WX:00406:00373
ATATCGCGAGGGTATGGAAGACTCTATAG
+
@?:;;AA;9<A?<9<B8<;<?>BCBBB@?
@HQ5WX:00406:00387
TACTGAGCTACACACACAGAAAGATTGGT
+
DAA@CCCBBBBBBCBA@B;;97<AA@C@C
@HQ5WX:00410:00352
TCTCTATGCGCTCCACATGTCTAAGGT
+
BBBB?@ACCBBAB?@@@BBA>9429;?
@HQ5WX:00411:00370
TACTGAGCTACACACACAGAAAGATTGGT
+
ABB@BBCB@ABB??@A@AAA@<@BB@CAC
@HQ5WX:00412:00359
CGTGTCTCTAGGCACAGGATTTTGTGTAG
+
BBBBBBBB?AABCBBBC@@>>>6=ABBCA
@HQ5WX:00412:00386
TACTGAGCTACACACACAGAAAGATTGGT
+
CAA@CCCBBBABBBBAAD99919@?>B@B
@HQ5WX:00415:00365
ATCAGACACGGACACAGCAGAACACAC
+
BBBBAAABBB>ABCDCCCCCCACCBBC
@HQ5WX:00417:00380
CGTGTCTCTAGGCACAGGATTTTGTGTAG
+
BBBBCBB?9;9=>8499?BBBC:CCCCCB
@HQ5WX:00417:00383
TACTGAGCTACACACACAGAAAGATTGGTGCT
+
B@@?BBBBBB@BBBCBDB;996;AA@C@CCCC
@HQ5WX:00418:00364
TACTGAGCTACACACACAGAAAGATTGGT
+
@@@ABBBA?AAA@@CB@@444-9>>=@BD
@HQ5WX:00419:00395
TGATACGTCTCCTTCCTTAGTTACTTCA
+
BCCBB>>88995424242344248=8@B
@HQ5WX:00420:00350
TACTGAGCTACACACACAGAAAGATTGGT
+
??@BCDC??@CBBDB>;;444-99969?B
@HQ5WX:00421:00359
TACTGAGCTACACACACAGAAAGATTGGT
+
BBCDBBCB@@@CC>>@ABA@@:998888=
@HQ5WX:00422:00372
AGCACTGTAGCTGTCACTAGTTACTTGT
+
@@BBBBAB@AACBCBBBCBDAB?AA>DB
@HQ5WX:00425:00362
TACTGAGCTACACACACAGAAAGATTGGT
+
9:<CBBCB@ABBBBC@;;444-9>?>A?B
@HQ5WX:00425:00380
ACGAGTGCGTTCCCCATGTCGTAGGTACTC
+
AABBBBBBBB@BBB9CBDBECC@@=;<;<C
@HQ5WX:00427:00355
TAGTATCAGCCTCGCCATGACGAAGGTATTCC
+
=6;1/1////79>9;59<<1111-/5///,42
@HQ5WX:00428:00352
CGTGTCTCTAGGCACAGGATTTTGTGTAG
+
BCBBDBC@@ACCB?@@>;>>>>4999CBB
@HQ5WX:00428:00383
AGCACTGTAGCTGTCACTAGTTACTTGT
+
BBCCCBCCBBBBBCCCCCBCBA:84599
@HQ5WX:00428:00384
CGTGTCTCTAGGCACAGGATTTTGTGTAG
+
@@B@BCCEDAAACBCCC@CCCB:BDDCC?
@HQ5WX:00429:00391
CGTGTCTCTAGGCACAGGATTTTGTGTAG
+
B@AABCCC::=ACBBCD?BBCC:CCCCC?
@HQ5WX:00430:00387
TACTGAGCTACACACACAGAAAGATTGGT
+
CCCBCBC@89998849:B=A@=ACB?BAC
@HQ5WX:00431:00393
TGATACGTCTCCTTCCTTAGTTACTTCA
+
CBBAABBDBAA>@@BBB@?BB@BBB>BB
@HQ5WX:00432:00382
TACTGAGCTACACACACAGAAAGATTGGT
+
BBABBBCB>?@BBCBBB;;44-9>>?B@C
@HQ5WX:00433:00379
TACTGAGCTACACACACAGAAAGATTGGT
+
B???BBBB<BBBBBBBAB:94-9===AAC
@HQ5WX:00434:00368
TCTCTATGCGCTCCACATGTCTAAGGT
+
BBBBAAACBBBAA@BBBB?==946;>B
@HQ5WX:00435:00380
TACTGAGCTACACACACAGAAAGATTGGT
+
B???BBCBBBBBBBCB;;444-9>>;@AC
@HQ5WX:00437:00366
TCTCTATGCGCTCCACATGTCTAAGGT
+
BBBC?@ACDDBBCBCCAA=@@997<@B
@HQ5WX:00437:00379
ACGAGTGCGTTCCCCATGTCGTAGGTACTC
+
A?BAA?BBBB@CBA9=<<9@AA99599449
@HQ5WX:00437:00380
TACTGAGCTACACACACAGAAAGATTGGT
+
???@AAAA?AAA@BCB;;444-9>>;@@A
@HQ5WX:00437:00391
TACTGAGCTACACACACAGAAAGATTGGT
+
BABBECCC99:;;@?@@B99919>>?CBD
@HQ5WX:00438:00375
TCTCTATGCGCTCCACATGTTG
+
BBBC?@ACBBAAA@AAB822*-
@HQ5WX:00439:00392
ACGCTCGACATGCCCAGGTACAGGAG
+
@@BBBB@@@AADDEB><>=DCCD@CC
@HQ5WX:00441:00357
TACTGAGCTACACACACAGAAAAGATTGGTG
+
@?@CCCCBBBAABA=9;;9444/99958999
@HQ5WX:00443:00398
TACTGAGCTACACACACAGAAAGATTGGT
+
B@@>BBBB<@ABBBCB@B:996;AA@C@C
@HQ5WX:00444:00361
TACTGAGCTACACACACAGAAAGATTGGT
+
??ABBBB@;?@=@==>@A9990998549;
@HQ5WX:00444:00365
TACTGAGCTACACACACAGAAAAGATTGGT
+
???BBBBBBBBBBBB;;;4444/99959<>
@HQ5WX:00445:00357
ATCAGACACGGACACAGCAGAACACAC
+
BBBBBBAB?=;==9;;A@C@A>AECAB
@HQ5WX:00445:00370
TACTGAGCTACACACACAGAAAGATTGGT
+
BDBBAAAC@@@@B9;;@BBAB:99499<=
@HQ5WX:00446:00363
TCTCTATGCGCTCCACATGTCTAAGGT
+
BBBC?@AFDDCBB@CB@>@::9459<?
@HQ5WX:00446:00386
TACTGAGCTACACACACAGAAAGATTGGT
+
99<CCCCCBBBBB@?=;;444-999<A?C
@HQ5WX:00446:00387
TAGTATCAGCCTCGCCATGACGAAGGTATTCC
+
BBB@@ACABA@@A@?=@?;998459>999;?5
@HQ5WX:00447:00367
TACTGAGCTACACACACAGAAAGATTGGT
+
?@@BBCC@>?AB@=9949999198424<A
@HQ5WX:00448:00368
ACGCTCGACATGCCCAGGTACAGGAG
+
BBACCBBBCBCBDF>CC?A=@==;@<
@HQ5WX:00449:00379
TACTGAGCTACACACACAGAAAGATTGGT
+
@?@CCCC?>?BBB?B=;;444-99959?A
@HQ5WX:00400:00427
TAGTATCAGCCTCGCCATGACGAAGGTATTCC
+
AAB99=BA@@AB@@A@C@>@@;;8<BCAC@EF
@HQ5WX:00400:00447
ATATCGCGAGGGTATGGAAGACTCTATA
+
:;;<@@@@9940999959599>BCCAA@
@HQ5WX:00402:00424
ACGCTCGACATGCCCAAGGTACAGAAG
+
BBABCBBA@=@@AA<=<?>98999969
@HQ5WX:00403:00410
AGCACTGTACTTTCACTAGTTACTTGT
+
AAABABB@?@BCBGCCCBB=>@:98<B
@HQ5WX:00403:00414
TGATACGTCTCCTTCCTTAGTTACTTCA
+
CBC??ACAAAJCC@CAC@>??@994:44
@HQ5WX:00404:00415
TACTGAGCTACACACACCGAAAGATTGGTGC
+
BBBBB@@A?BABBBCA?<994-;A@=DBFCC
@HQ5WX:00404:00428
TACTGAGCTACACACACAGAAAAGATTGGTG
+
9499894434444444994444,44424244
@HQ5WX:00405:00445
TACTGAGCTACACACACAGAAAGATTGGT
+
@@ACBBBB@?=??9;9@A99909@@;><9
@HQ5WX:00406:00407
TACTGAGCTACACACACAGAAAGATTGGT
+
B=??BBBBBABBBBE@;;444-9>?<BAB
@HQ5WX:00406:00445
TAGTATCAGCCTCGCCATGACGAAGGTATTCC
+
BBB::<DBBBBB@AB?BBABB9:9<@CBBBDD
@HQ5WX:00407:00421
TACTGAGCTACACACACAGAAAGATTGGT
+
B@@ABBBB?BBBBAC>;;444-9@@?BDH
@HQ5WX:00412:00416
TACTGAGCTACACACACAGAAAGATTGGT
+
BA??BBCB>BBBBBCB@@:4469BC@C@B
@HQ5WX:00412:00437
TACTGAGCTACACACACAGAAAGATTGGT
+
AAABBCEBAABBBBB=;;444-9@@=GBD
@HQ5WX:00416:00438
TACTGAGCTACACACACAGAAAGATTGG
+
A@ABBBCBAABBB@B@;;444-9??=BA
@HQ5WX:00417:00443
TACTGAGCTACACACACAGAAAGATTGGT
+
AAABBCCBBBBBBAC>;;444-9@@@CBC
@HQ5WX:00418:00418
TACTGAGCTACACACACAGAAAGATTGGT
+
CBBBCCCBAABBBCB=@B944-9@@@C@C
@HQ5WX:00418:00437
ATCAGACACGGACACAGCAGAACACAC
+
BBB>?@@CB@>BB@@?CCDCCCCBAAB
@HQ5WX:00420:00408
TACTGAGCTACACACACAGAAAGATTGGT
+
BBABBBCBAB?A@@@BACAAA?ACCAC@B
@HQ5WX:00420:00435
ATATCGCGAGGGTATGGAAGACTCTATA
+
B>>??@@@@@@<@BBB@C@CCCCCBBCB
@HQ5WX:00422:00435
TGATACGTCTCCTTCCTTAGTTACTTCA
+
BBB9:<DAABC@C@C@C@<<<@AA@A99
@HQ5WX:00425:00446
TACTGAGCTACACACACAGAAAGATTGGT
+
@@@BBBBB?AAAA@C@;;444-9@@<BAC
@HQ5WX:00426:00416
AGCACTGTAGCTGTCACTAGTTACTTGT
+
<<DDHCBA?BBBCBAABBCCCBCBB?BC
@HQ5WX:00426:00427
TCTCTATGCGCTCCACATGTCTAAGGT
+
BBBB?@AFCBBBC@BBBBBBB;98;@C
@HQ5WX:00429:00417
TACTGAGCTACACACACAGAAAGATTGGT
+
C@@ADBCCBBABCCAAACDDC?BBC?A>B
@HQ5WX:00429:00441
ATATCGCGAGGGTATGGAAGACTCTATAG
+
B??@@BCBBB@==?B?=C=ABBAB:88<8
@HQ5WX:00434:00412
ATATCGCGACGGGTATGGAAGACTCTATAGA
+
=@:;;@?>4444-444@@CBED<211//6.,
@HQ5WX:00434:00422
TACTGAGCTACACACACAGAAAGATTGGTG
+
BBCCCCCGBBBB@@@A@A=?@:44424889
@HQ5WX:00436:00413
TGATACGTCTCCTTCCTTAGTTACTTCA
+
BBB??BBBBBB?B@C@B@BBB>?==;=@
@HQ5WX:00436:00445
TACTGAGCTACACACACAGAAAGATTGGT
+
??@CCCCCBBBBBABAAB:9969?C>B?B
@HQ5WX:00437:00441
TACTGAGCTACACACACAGAAAGATTGGT
+
BBBCBBBCBBBBCCC>B;444-9@@?C@C
@HQ5WX:00437:00444
TACTGAGCTACACACACAGAAAGATTGGT
+
<;<B<<<CBC@BACB@@A99909@@<A?B
@HQ5WX:00438:00441
TACTGAGCTACACACATCAGAAAGATTGGT
+
B;<<CBCBB@@?9111//7:CD;?BC?B?B
@HQ5WX:00439:00406
TGATACGTCTCCTTCCTTAGTTACTTCA
+
BBBBABBCBBB@C@C@B@ACC@BBA?BB
@HQ5WX:00441:00419
TACTGAGCTACACACACAGAAAGAAGTAGTGT
+
@@ADB@A@@@@@A@>@A9/1/+//,///////
@HQ5WX:00443:00445
TACTGAGCTACACACACAGAAAGATTGGT
+
BBBBBBBBBBBBBBBBAD:996;AA@C@C
@HQ5WX:00444:00424
TCTCTATGCGCTCCACATGTCTAAGGT
+
BBCCAABCBBBBC@EDCB@@@@@=@A<
@HQ5WX:00445:00428
TACTGAGCTACACACACAGAAAGATTGGT
+
BAAABBCBBBBBBDB>B@;996;AB@C@C
@HQ5WX:00446:00433
AGCACTGTAGCTGTCACTAGTTACTTGT
+
<<BGD?AAC@;<99A=?AB@A694424;
@HQ5WX:00446:00447
ATCAGACACGGACACAGCAGAACACAC
+
BCCA@@@CCC?BDBB@?@CCB@CBBBB
@HQ5WX:00401:00496
TGATACGTCTCCTTCCTTAGTTACTTCA
+
BBBAABBBBBB@B@C@CAAB=<=;99<C
@HQ5WX:00403:00487
TAGTATCAGCCTCGCCATGACGAAGGTATTCC
+
BBB::<CABA@AA@A=@?:449959<9442:2
@HQ5WX:00405:00472
TACTGGCTACACACACAGAAAGATTGGTGC
+
BBBBB?BCBBBFCCCDBA?=:=9:8;@CCC
@HQ5WX:00405:00497
TGATACGTCTCCTTCCTTAGTTACTTCA
+
BBB???BBBBB@B@C@C@AB?>?998;C
@HQ5WX:00406:00450
TACTGAGCTACACACACAGAAAGATTGGT
+
???@BABBBBABBBC@;;444-9>>=ABC
@HQ5WX:00407:00499
TACTGAGCTACACACACAGAAAAGATTGGT
+
<;<BBCCBABCCC@=9::9999/9@C=C@C
@HQ5WX:00408:00455
TACTGAGCTACACACACAGAAAGATTGGT
+
BABBBBBA@@@A@BBCADCEEAA@@5969
@HQ5WX:00409:00493
CGTGTCTCTAGGCACAGGATTTTGTGTAG
+
BCBBBCCBBCCAC9;8?B9999/9>?9=A
@HQ5WX:00409:00498
AGCACTGTAGTTGTCACTAGTTACTTGT
+
?BBCBBCBABA@BBBC@@@:96;A@=BB
@HQ5WX:00410:00473
TACTGAGCTACACACACAGAAAGATTGGT
+
@?@CCBCB>ABBBAA=9999909@@@CAC
@HQ5WX:00410:00481
TGATACGTCTCCTTCCTTAGTTACTTCA
+
BBB@AABCBBD>=<97;6;;9BCAA@AE
@HQ5WX:00412:00463
TAGTATCAGCCTCGCCATGACGAAGGTATTCC
+
BAB::<FBBB@??@@=@@>==9959@999=A;
@HQ5WX:00412:00466
TACTGAGCTACACACACAGAAAGATTGGT
+
B?=?BBBB>?@>ABBBAB:44-9>>>B@C
@HQ5WX:00413:00482
TACTGAGCTACACACACAGAAAGATTGGT
+
@??ABBBA?AAAABB@;;444-9??;@DC
@HQ5WX:00416:00477
ATCAGACACGGACACAGCAGAACACAC
+
B8;:94844494444444444244444
@HQ5WX:00417:00471
TGATACGTCTCCTTCCTTAGTTACTTCA
+
BBB??BBBBBB>B@C@C@ACA?B9999C
@HQ5WX:00418:00454
TACTGAGCTACACACACAGAAAGATTGGT
+
A???BBCB>??CCCCA@D994-9?>;AAC
@HQ5WX:00419:00499
ACGAGTGCGTTCCCCATGTCGTAGGTACTC
+
@?BBBBBBBB@BDC:B::;@BA>@?;;<>C
@HQ5WX:00420:00490
TACTGAGCTACACACACAGAAAGATTGGT
+
;<<C<<=DBBCCC@@?BBBBB<>>>;>;>
@HQ5WX:00422:00464
TCTCTATGCGCTCCACATGTCTAAGGT
+
BBCCAAADBBB>A@BFCCBBBBC?C?B
@HQ5WX:00422:00476
TACTGAGCTACACACACAGAAAGATTGGT
+
BAABBBBB@AABBBB@;;444-9@@>BDC
@HQ5WX:00423:00462
TACTGAGCTACACACACAGAAAGATTGGT
+
@@ADCCCC@A@?@@@C<=<AB>9995824
@HQ5WX:00424:00461
TACTGAGCTACACACACAGAAAGATTGGT
+
BA??BBBBBBBBBBCB@B:94-9>>>B@C
@HQ5WX:00426:00463
TACTGAGCTACACACACAGAAAGATTGGT
+
9@BBABAA;;99999;:;:;B:9995424
@HQ5WX:00427:00475
TACTGAGCTACACACACAGAAAGATTGGT
+
BAABBBBBBBBBBBCC@@:996;AA?D@C
@HQ5WX:00427:00484
TACTGAGCTACACACACAGAAAGATTGGT
+
@AFCBAACCDBBBBB>@?99909BBBDDD
@HQ5WX:00434:00499
TACTGAGCTACACACACAGAAAGATTGGT
+
AABBBBCBBBBBB?BA;;444-9>>>B@D
@HQ5WX:00436:00469
TACTGAGCTACACACACAGAAAAATTGGTGC
+
BBABBBCBABBAADA>@@94444+9<@>ACD
@HQ5WX:00436:00491
TACTGAGCTACACACACAGAAAAGTTGGT
+
::<BACCCBBBCBCCBBB;999/9@<@>B
@HQ5WX:00436:00494
TACTGAGCTACACACACAGAAAGATTGGT
+
??@CCBCA@ABBB?BA;;4496<BBAC?B
@HQ5WX:00437:00461
ATATCGCGAGGGTATGGAAGACTCTATA
+
BAAA@?=@@@A<A@BB=A?CBCDD99;<
@HQ5WX:00437:00497
TAGTATCAGCCTCGCCATGACGAAGGTATTCC
+
AAC::=EBDA@??@@=@B@8=;46<@99<>A=
@HQ5WX:00438:00455
TACTGAGCTACACACACAGAAAGATTGGT
+
=@BBCDCB99:;<;9>>B99919996;@C
@HQ5WX:00438:00456
TACTGAGCTACACACACAGAAAGATTGGT
+
B@??BBBB>AABBBCB@@AA@<ACCEBFC
@HQ5WX:00438:00460
TACTGAGCTACACACACAGAAAGATTGGT
+
@BBBECCB>?99;@999B99919996;AC
@HQ5WX:00439:00456
TACTGAGCTACACACACAGAAAGATTGGTG
+
B;;9@9498@@99<>@@@999144424888
@HQ5WX:00441:00455
TACTGAGCTACACACACAGAAAGATTGGT
+
BBCBFCCB>???@@@A@B99919>>;@CC
@HQ5WX:00441:00499
TACTGAGCTACACACACAGAAAGATTGGT
+
@@@GBBFCBBBBB@BACB:44-9>>>B@C
@HQ5WX:00442:00450
TGATACGTCTCCTTCCTTAGTTACTTCA
+
BBGDBBCAA998;>B>A?C@B@ABA>CB
@HQ5WX:00442:00465
TACTGAGTACACACACAGGAAAGATTGGTGC
+
B@@?BCCBBBB??AAAA@89909>>=@@C@@
@HQ5WX:00442:00483
TACTGAGCTACACACACAGAAAGATTGGT
+
?A@D;<9A89999A>>>A99919>>=@@C
@HQ5WX:00442:00498
TACTCTACACACACAGAAAGATTGGATGC
+
99<CCCCECCCBC@/1--+---*,*,,,,
@HQ5WX:00443:00492
TACTGAGCTACACACACAGAAAGATTGGT
+
??>BBBCBBBBABBBABCBBA>BAB@C@B
@HQ5WX:00448:00495
TACTGAGCTACACACACAGAAAGATTGGT
+
@?ABBBCBACBBB@??B@==?:@@A>?>B
@HQ5WX:00401:00507
CGTGTCTCTAGGCACAGGATTTTGTGTAG
+
BBAABBBBB@A@ABB@A<>>AB:CCCCC@
@HQ5WX:00406:00518
ACGCTCGACATGCCCAGGTACAGGAG
+
AABBBBCBBAAACECCD@?>@=@>BA
@HQ5WX:00406:00519
TGATACGTCTCCTTCCTTAGTTACTTCA
+
BBBAAABCBBB@C@D?C?ABA>B??>AB
@HQ5WX:00407:00509
TACTGAGCTACACACACAGAAAGATTGGT
+
AA@ABBCBBBBBBBCB;;444-9>>=AAD
@HQ5WX:00408:00519
CGTGTCTCTAGGCACAGGATTTTGTGTAG
+
BBBBBCBBBBBACBBBD?CCBB:B??@B@
@HQ5WX:00408:00523
TACTGAGCTACACACACAGAAAGATTGGT
+
BB?BBBBB>?B@BBCB;;444-9996;@C
@HQ5WX:00409:00527
TAATATCAGCCTCGCCATGACGAAGGTATTCC
+
@@@?@BCBCCBB>@@@BB<==9429<999;>5
@HQ5WX:00410:00527
TACTGAGCTACACACACAGAAAAGAAATGGT
+
@@ACDCBCCC;;<CA?>?9999/994-4;89
@HQ5WX:00410:00535
TACTGAGCTACACACACAGAAAGATTGGT
+
AA?BBBBB?AB@BBCB;;444-99969@B
@HQ5WX:00410:00545
TACTGAGCTACACACACAGAAAAGATTGT
+
???BBBBA?ABABBB;;;4444/999548
@HQ5WX:00411:00516
TAGTATCAGCCTCGCCATGACGAAGGTATTCC
+
BBB::<FBBB@>>@B>@@@849959@994>A>
@HQ5WX:00411:00534
TCTCTATGCGCTCCACATGTCTAAGGT
+
BCCBCCEA??C@@=ADC=@>A9;7<8<
@HQ5WX:00411:00537
TAGTATCAGCCTCGCCATGACGAAGGTATTCC
+
?@CC;9;9?A5;9==8888994454249=@B@
@HQ5WX:00412:00517
ATCAGACACGGACACAGCAGAACACAC
+
BBBB???BBB?BBAAAABCA@=AC@@@
@HQ5WX:00412:00537
TCTCTATGCGCTCCACATGTCTAAGGT
+
CCBC?@AGCBBBB@BCCBA==9429<>
@HQ5WX:00413:00534
TCTCTATGCGCTCCACATGTCTAAGGT
+
BBBCAAADAABAA@ABCBB==9429<>
@HQ5WX:00414:00515
TACTGAGCTACACACACAGAAAGATTGGT
+
AA??BBBBBBABBBB;;;444-9995;@C
@HQ5WX:00415:00510
CGTGTCTCTAGGCACAGGATTTTGTGTAG
+
@AA>BCBBAAAACBBCEBCCCC:CCC@?@
@HQ5WX:00415:00539
TACTGAGCTACACACACAGAAAAGATTGGT
+
BAABCBCBBBBABBB@;;9444/9992499
@HQ5WX:00416:00523
ATCAGACACGGACACAGCAGAACACAC
+
A??>??ABBB?BBBBBBBDBB?BCDCB
@HQ5WX:00417:00520
ACGAGTGCGTTCCCCATGTCGTAGGTACTC
+
?@BBBBCA=:2499/9999>>998=9949=
@HQ5WX:00418:00501
TACTGAGCTACACACACAGAAAGATTGGT
+
A@?BBBBBAABAABB=@B944-9996;AC
@HQ5WX:00420:00529
TACTGAGCTACACACACAGAAAGATTGGT
+
???BBBCBAABBBBB;;;444-99958@C
@HQ5WX:00421:00508
ATATCGCGAGGGTATGGAAGACTCTATA
+
BA?@ABCBCCCBCCCC>A>ABBBC?>?7
@HQ5WX:00421:00514
TACTGAGCTACACACACAGAAAGATTGGT
+
AA@BBBCBAABBBBB@;;444-9996<AC
@HQ5WX:00422:00509
TAGTATCAGCCTCGCCATGACGAAGGTATTCC
+
@ACAAADBBB@AA9;8;>C>>;;59@999;A8
@HQ5WX:00426:00507
TCTCTATGCGCTCCACATGTCTAAGGT
+
BBBE?@?CBBBBB?BBCB@@@9929<?
@HQ5WX:00426:00518
TACTGAGCTACACACACAGAAAGATTGGT
+
B===AABA?AAA@@CB;;444-99969>A
@HQ5WX:00426:00544
TACTGAGCTACACACACAGAAAGATTGGT
+
AA?BBBBBBBBBBBB@;;444-999549:
@HQ5WX:00430:00508
TACTGAGCTACACACACAGAAAGATTGGT
+
CBBBBBCBACBAABB=@B944-9995;@C
@HQ5WX:00430:00524
TACTGAGCTACACACACAGAAAGATTGGT
+
BBBBCCCBABBE@@@=?@999099959AB
@HQ5WX:00430:00533
TACTGAGCTACACACACAGAAAGATTGGT
+
:;=GEJCCBBBCBCC@B7111+111,/,/
@HQ5WX:00430:00543
TACTGAGCTACACACACAGAAAGATTGGT
+
AA?BBBBBBBBBBBCB;;444-9995;@C
@HQ5WX:00431:00512
TGGATACGTCTCCTTCCTTAGTTACTTCA
+
?A?CDCDECBBE@B@D@CAB@A=@@@@AB
@HQ5WX:00432:00524
TACTGAGCTACACACACAGAAAGATTGGT
+
B@@ABBBBAAAAABB@;;444-9996;AC
@HQ5WX:00432:00543
TAGTATCAGCCTCGCCATGACGAAGGTATTCC
+
?AB@AACFBB@AA@A=@B;8=9429>999;@5
@HQ5WX:00433:00518
TGATACGTCTCCTTCCTTAGTTACTTCA
+
BABBBBB?@@C@E@BCA>@@@?@AA@CC
@HQ5WX:00433:00530
TACTGAGCTACACACACAGAAAGATTGGT
+
B???BBBB?A@@BBCB@@:94-9@@=B@C
@HQ5WX:00435:00517
TACTGAGCTACACACACAGAAAGATTGGT
+
A@@BBBBBABBBAA@>@B944-9996;CE
@HQ5WX:00435:00544
TACTGAGCTACACACACAGAAAGATTGGT
+
AA?BBBBBBBBBBBB@;;444-99969?A
@HQ5WX:00437:00526
TACTGAGCTACACACACAGAAAGATTGGT
+
AA@BBBCBBBBBBBB@;;444-9995<BE
@HQ5WX:00437:00533
CGTGTCTCTAGGCACAGGATTTTGTGTAG
+
B@B@BBBBAAA@CBCBB@BBBB9BAAAB@
@HQ5WX:00438:00521
ACGCTCGACATGCCCAGGTACAGGAG
+
AABBA?99;AAABBB<<=>ACCH@CD
@HQ5WX:00439:00540
CGTGTCTCTAGGCACAGGATTTTGTGTAG
+
BBB@BBBBAAAABBBBCABBCB:CBCBB@
@HQ5WX:00440:00516
ATATCGCGAGGGTATGGAAGACTCTATA
+
BA?A@BBBBCB?B?BB=A>ACCCDBB@>
@HQ5WX:00442:00508
CGTGTCTCTAGGCACAGGATTTTGTGTAG
+
AAAHBBCC@AA@A@@BB@CCCC:CCBA@A
@HQ5WX:00442:00543
ATATCGCGAGGGTATGGAAGACTCTATAGAG
+
BB?ABBB?AA@=A?BC?A?BCBBB:817000
@HQ5WX:00444:00508
TACTGAGCTACACACACAGAAAGATTGGT
+
BBBBBBBBABBBABA=@B999-9995;@C
@HQ5WX:00444:00538
AGCACTGTAGCTGTCACTAGTTACTTGT
+
@@CCCBBBBBBBAAABBCC::69845;A
@HQ5WX:00445:00502
TACTGAGCTACACACACAGAAAGATTGGT
+
BBAABBCBAAAAABA@?B;44-9995;AH
@HQ5WX:00445:00509
TACTGAGCTACACACACAGAAAGATTGGT
+
BBABBBCBABAABB@@?B99909>>;@EE
@HQ5WX:00445:00517
TACTGAGCTACACACACAGAAAGATTGGT
+
AAABBBBBAABBBAAA@B99909995<AC
@HQ5WX:00445:00524
TACTGAGCTACACACACAGAAAGATTGGT
+
@BBBCCCCAB;;;@994:99904885899
@HQ5WX:00445:00526
TAGTATCAGCCTCGCCATGACGAAGGTATTCC
+
BBCA@ACBEBA@@@BBBCB>A998<AA?@@D@
@HQ5WX:00446:00514
TACTGAGCTACACACACAGAAAGATTGGT
+
BBABBBCBAABAABA@?B;44-9>>=AAC
@HQ5WX:00446:00532
TAGTATCAGCCTCGCCATGACGAAGGTATTCC
+
>@A<<9CBCBA??@A=@A@AA<<:<?A@ABEB
@HQ5WX:00446:00534
TACTGAGCTACACACACAGAAAGATTGGT
+
BBABBBCBABCBAAA@?B994-9997<CD
@HQ5WX:00447:00547
TCTCTATGCGCTCCACATGTCTAAGGT
+
BBBB???CBBCBB?CBCB>@=;97<AB
@HQ5WX:00448:00516
TACTGAGCTACACACACAGAAAGATTGGT
+
BBABBBCBABBBAC?>>B;99-9>>=AAC
@HQ5WX:00448:00535
ATATCGCGAGGGTATGGAAGACTCTATA
+
BB@ABBBBBCC>BBCCABAACCBB@?@;
@HQ5WX:00449:00518
ACGAGTGCGTTCCCCATGTCGTAGGTACTC
+
????ABBBBB@CBB9B:<;?@<11-11/1;
@HQ5WX:00400:00558
TACTGAGCTACACACACAGAAAGATTGGT
+
BBABCCCBBBBBBBCBAB:996;@@>B@C
@HQ5WX:00400:00592
TACTGAGCTACACACACAGAAAGATTGGT
+
::<CBBBBAABBA?>=@@999-9995499
@HQ5WX:00401:00554
TACTGAGCTACACACACAGAAAGATTGGT
+
A@@ABBBBBBBBAAEE@D:9469===@@C
@HQ5WX:00402:00562
TACTGAGCTACACACACAGAAAGATTGGT
+
@@ABBBBCABBBAA=9@@99909>??B@F
@HQ5WX:00402:00588
TACTGAGCTACACACACAGAAAGATTGGT
+
AA@BBBBBBBBBBBCBAB:44-99959?B
@HQ5WX:00403:00598
TACTGAGCTACACACACAGAAAGATTGGT
+
@A@BBBBBBBBBBBBA@@444-99959?@
@HQ5WX:00404:00571
TACTGAGCTACACACACAGAAAGATTGGT
+
@@@BBBCBBBBBBBE@;;444-9995;AD
@HQ5WX:00404:00589
TACTGAGCTACACACACAGAAAGATTGGT
+
::<CF@ACAA@AB?=9??999099954?>
@HQ5WX:00404:00594
TACTGAGCTACCACACACAGAAAG
+
;;;99@B98442444444444:-4
@HQ5WX:00405:00569
TACTGAGCTACACACACAGAAAGATTGGT
+
@@@CCBCCCBBBBCB>;;444-9996;CE
@HQ5WX:00407:00553
TACTGAGCTACACACACAGAAAGATTGGT
+
@@@CBBCB>>99;@>>>A99919@A?CCD
@HQ5WX:00408:00588
TGATACGTCTCCTTCCTTAGTTACTTCA
+
CBB:9<CDBBB@B@C@C@A>=7=98599
@HQ5WX:00409:00598
ACGAGTGCGTTCCCCATGTCGTAGGTACTC
+
@?BBBBB?;;2444/9999@??4459944;
@HQ5WX:00410:00588
TGATACGTCTCCTTCCTTAGTTACTTCA
+
BBB:9;HCBBB@C@C@C@BBB?>996;A
@HQ5WX:00411:00556
TACTGAGCTACACACACAGAAAAGATTGGT
+
<<;C@@@B;;9999994@4949,499<@@C
@HQ5WX:00411:00559
TACTGAGCTACACACACGATTGGTGC
+
9;;AA@@@@A99;@>@>@@@>ACBA<
@HQ5WX:00411:00582
TACTGAGCTACACACACAGAAAGATTGGT
+
9:<CBBBB@@@CCBA>@?9990994249;
@HQ5WX:00411:00589
ATATCGCGAGGGTATGGAAGACTCTATAG
+
A>>@@>>>;9919>@?>A>D>?;>11.4.
@HQ5WX:00412:00584
TATTGAGCTACACACACAGAAAAGATTGGT
+
;9<CBBBBBBBAB@@=??9999/9842499
@HQ5WX:00414:00563
TACTGAGCTACACACACAGAAAGATTGGT
+
B???BBBBBABBBBB@;;444-99959?@
@HQ5WX:00414:00599
TACTGAGCTACACACACAGAAAGATTGGT
+
@@?BBBCBBABBBBB@;;444-9995499
@HQ5WX:00418:00557
ATCAGACACGGACACAGCAGAACACAC
+
BBBBBBBBBBBBABDAAACCEBCBCDC
@HQ5WX:00419:00580
ATCAGACACGGACACAGCAGAACACAC
+
B??>BBBBBB>ABBBBCDCCD?BCBBB
@HQ5WX:00420:00578
TACTGAGCTACACACACAGAAAGATTGGT
+
AA@BBBCBBBBBBBCA;;444-9998<CJ
@HQ5WX:00420:00596
ACGCTCGACATGCCCAGGTACAGGAG
+
??BBBCBBB9;9??:>><>@999<??
@HQ5WX:00422:00560
ACGAGTGCGTTCCCCATGTCGTAGGTACTC
+
?=?>@BBBBC?BAA9A?A??BA8859999A
@HQ5WX:00422:00581
ATATCGCGAGGGTATGGAAGACTCTATA
+
C@@ABBABAAA=A>DA=A>AECBB99<;
@HQ5WX:00423:00588
TACTGAGCTACACACACAGAAAGATTGGT
+
AAABBBCBBBAABBBB9=;99-9999<AD
@HQ5WX:00423:00595
TAGTATCAGCCTCGCCATGACGAAGGTATTCC
+
==@;;9>@@@?@<9;@GBBCB=<8;@;<<@B=
@HQ5WX:00424:00577
TACTGAGCTACACACACAGAAAGATTGGT
+
?A?BBBEBBBBBBBBA:B444-9995;DC
@HQ5WX:00424:00592
ACGAGTGCGTTCCCCATGTCGTAGGTACTC
+
??BBBBBBBB@BCD:C:::AA=:@?:;<<B
@HQ5WX:00425:00554
TACTGAGCTACACACACAGAAAGATTGGT
+
AABBCBCD?@@ABB@@>B<;;7<AA?CAC
@HQ5WX:00425:00569
TACTGAGCTACACACACAGAAAGATTGGT
+
AAABBBBBAABBBBA=:;944-9>>=A@C
@HQ5WX:00425:00591
TACTGAGCTACACACACAGAAAGATTGGT
+
@@>>ABBB?A?@BBB@;;444-9995899
@HQ5WX:00426:00573
TACTGACTACACACACAGAAAGATTGGTGC
+
@@@BBBBCCBCCBD>;;444-8885;@CCC
@HQ5WX:00427:00553
TACTGAGCTACACACACAGAAAGATTGGT
+
AAABBBBBBBAAABCB@@:94-9===AAC
@HQ5WX:00427:00555
ACGAGTGCGTTCCCCATGTCGTAGGTACTC
+
??BBBBBBBB=?==6=;<<@B=11-11/1:
@HQ5WX:00428:00565
TACTGAGCTACACACACAGAAAGATTGGT
+
@@@BBBBBBBBBAAC=:;444-9995;@B
@HQ5WX:00428:00571
TACTGAGCTACACACACAGAAAGATTGGT
+
BBABBBBBBBAB?BCB@B:44-9===A@C
@HQ5WX:00430:00565
AGCACTGTAGCTGTCACTAGTTACTTGT
+
ABBAB@ACAAACCCCBBCBFC@A;9599
@HQ5WX:00430:00591
TACTGAGCTACACACACAGAAAGATTGGT
+
@@?BBBCBBBAAABB>;;444-99958<@
@HQ5WX:00431:00558
CGTGTCTCTAGGCACAGGATTTTGTGTAG
+
BBBBBCCC@AA@CBBBA<@@AA8ABDCB?
@HQ5WX:00431:00560
TCTCTATGCGCTCCACATGTCTAAGGT
+
BBCCAAAEDCDBB@BBA@;999>5924
@HQ5WX:00431:00572
TACTGAGCTACACACACAGAAAGATTGGT
+
@??BBBBBBBBBBBB>;;444-9>>=AAC
@HQ5WX:00431:00595
TACTGAGCTACACACACAGAAAGATTGGT
+
@@@BBBEBBBAABBE@;;444-99959<>
@HQ5WX:00432:00555
TAGTATCAGCTTCGCCATGACGAAGGTATTCC
+
C@@@BCDC:=;@CA??ABBAB;::<AA@AAC?
@HQ5WX:00434:00561
TACTGAGCTACACACACAGAAAGATTGGT
+
AAABBBBBBBBBBBCB;B444-9998<BE
@HQ5WX:00434:00564
TACTGAGCTACACACACAGAAAGATTGGT
+
BBBCCBCCCBBBBB@>>@99919A@<@=@
@HQ5WX:00435:00557
TACTGAGCTACACACACAGAAAGATTGGT
+
AAABBBCBBBBBBBCA;B444-9>>=ABC
@HQ5WX:00436:00551
CGTGTCTCTAGGCACAGGATTTTGTGTAG
+
99;BBB>>999544489:4444,4:4444
@HQ5WX:00436:00552
TACTGAGCTACACACACAGAAAGATTGGT
+
BAABBBCBBB@@ABA=@B944-9>>;@AE
@HQ5WX:00436:00579
TACAGAGCTACACACACAGAAAAGATTGGT
+
9;;;9>>@889989994?4999,4;;<A@C
@HQ5WX:00438:00583
TACTGAGCTACACACACAGAAAGATTGGT
+
BBAACBCBDBBBB?@@CCCCC?CBB>A>?
@HQ5WX:00438:00591
CGTGTCTCTAGGCACAGGATTTTGTGTAG
+
AA@@BBBBAAABCBBBCACBBB:CEDCC?
@HQ5WX:00438:00593
ATCAGACACGGACACAGCAGAACACAC
+
BBBBAAABCB?BABBBBBDEC@DBBBB
@HQ5WX:00439:00561
TACTGAGCTACACACACAGAAA
+
444====?A@BB?9447///6+
@HQ5WX:00440:00554
TAGTATCAGCCTCGCCATGACGAAGGTATTCC
+
ABB::>DBEB@AA?@=@CA==996<@@>@@B?
@HQ5WX:00440:00566
TACTGAGCTACACACACAGAAAGATTGGT
+
::<CBBBCABBB@?@B@B99969@@>BAD
@HQ5WX:00440:00567
TACTGAGCTACACACACAGAAAGATTGGT
+
BBBCB@@@@@;;<@@ABCABB>B@B;==@
@HQ5WX:00440:00593
TGATACGTCTCCTTCCTTAGTTACTTCA
+
BBB??@CCBB@?@@A@F@BBB>A??>@C
@HQ5WX:00442:00572
CGTGTCTCTAGGCACAGGATTTTGTGTAG
+
;;;94449>9964444424444,499999
@HQ5WX:00442:00599
TACTGAGCTACACACACAGAAAGATTGGT
+
AAABBBBBBBBBBBB@;;444-9995;CC
@HQ5WX:00443:00580
TACTGAGCTACACACACAGAAAGATTGGT
+
BBABBBCBBBCBCB?==A;990<@@=B@C
@HQ5WX:00443:00591
CGTGTCTCTAGGCACAGGTTTTTGTGTAG
+
@ABABBABAAA@BA>;;24444,9A@AC=
@HQ5WX:00444:00561
TACTGAGCTACACACACAGAAAGATT
+
;;;A@>=CCC@AABAA@@444-44/,
@HQ5WX:00444:00567
TACTGAGCTACACACACAGAAAGATTGGT
+
BBABBCCCABBBACBABB:996;AA?B@C
@HQ5WX:00444:00568
TGATACGTCTCCTTCCTTAGTTACTTCA
+
BBB???BCBBA?A@A@C@B?@=@AA?AC
@HQ5WX:00444:00581
TACTGAGCTACACACACAGAAAGATTGGT
+
BBABBBCBBBBBBBCB?@:946;@@>B@C
@HQ5WX:00445:00594
ATCAGACACGGACACAGCAGAACACAC
+
CDB@AA?A>A49898949:99899894
@HQ5WX:00446:00596
TACTGAGCTACACACACAGAAAGATTGGT
+
99<CBBBC@@@@AB;99D99919?>=@BE
@HQ5WX:00447:00590
TACTGAGCTACACACACAGAAAGATTGGT
+
???BBBBBBBBBAB@=?B99909>>;@BE
@HQ5WX:00448:00588
TACTGAGCTACACACACAGAAAGATTGGT
+
;;;B;<;A@A>@@@@>?@9<919@@;@=@
@HQ5WX:00449:00551
TACTGAGCTACACACACAGAAAGATTGGT
+
@@?BBBEBBBBBBBA@?B:94-9>>=A@C
@HQ5WX:00449:00561
TAGTATCAGCCTCGCCATGACGAAGGTTTTCC
+
ABB99<EAAA@>>@@=@>@==9959<@;;6@8
@HQ5WX:00449:00580
TACTGAGCTACACACACAGAAAAGTTGGT
+
BAABBBBBBABBBBB@?;4444/9959>A
@HQ5WX:00402:00613
TACTGAGCTACACACACAGAAAGATTGGT
+
AAABBBBBABBBCDEB?@;996;@B?BAC
@HQ5WX:00403:00613
ACGAGGTGCGTTCCCCATGTCGTAGGTACTCA
+
:<BBB@CBBBA@BDD9C==<BCBBCC;;<<99
@HQ5WX:00403:00630
TACTGAGCTACACACACAGAAAGATTGGT
+
B?=?BBBBB@BBAAC@;;444-99969;=
@HQ5WX:00404:00633
ACGCTCGACATGCCCAGGTACAGGAG
+
?BBBBB@??BBACB:=>111><<:@A
@HQ5WX:00405:00600
TACTGAGCTCACACACAGAAAGATTGGT
+
BBABBBCBABC@?@>@@99909>>;@AD
@HQ5WX:00405:00604
TACTGAGCTACACACACAGAAAGATTGGT
+
@@@>BBBBBBBBBBC@;;444-9995<AC
@HQ5WX:00405:00618
ATATCGCGAGGGTATGGAAGACTCTATAG
+
8:899>>>99919>9959;9444844/4.
@HQ5WX:00405:00647
TACTGAGCTACACACACAGAAAAGATTTGGT
+
??@BCCC???AAAA=>@@9999/9994-424
@HQ5WX:00407:00629
TACTGAGCTACACACACAGAAAGATTGGT
+
A@@ABBBBBBBBBBC@;;444-999689;
@HQ5WX:00408:00638
CGTGTCTCTAGGCACAGGATTTTGTGTAAGA
+
BA@@BBBBBBBADBBB;>>>==0;;711,//
@HQ5WX:00408:00639
ACGCTCGACATGCCCAGGTACAGGAG
+
BBABBBCBCDDEEDBCC@AAB>>=@@
@HQ5WX:00409:00635
TACTGAGCTACACACACAGAAAGATTGGT
+
@@@BBBBA?AAABBB@;;444-9995499
@HQ5WX:00410:00614
TACTGAGCTACACACACAGAAAGATTGGT
+
B???BBCBBB@ABBE@;;444-99969<>
@HQ5WX:00411:00636
TACTGAGCTACACACACAGAAAGATTGGT
+
???BBBB?>?BBBBC@;;444-9996499
@HQ5WX:00412:00630
TACTGAGCTACACACACAGAAAGATTGGTG
+
@@@ABBEBBBBBBBC@;;444-99969<??
@HQ5WX:00412:00632
ATATCGCGGGGGTATGGAAGACTCTATA
+
BB??>?=88==0@ACC?B>BCCEDD@?A
@HQ5WX:00412:00641
ATCAGACACGGACACAGCAGAACACAC
+
BBBB@@?@98599999@@BBB@99994
@HQ5WX:00413:00611
TACTGAGCTACACACACAGAAAGATTGGT
+
<;<CBBBB@A@BBC@>>@99909995959
@HQ5WX:00413:00618
TACTGAGCTATACACACAGAAAGATTGGT
+
AABBCBCBBB@?AB=:@;999099969<>
@HQ5WX:00413:00629
TACTGAGCTACACACACAGAAAGATTGGT
+
99@@@ABBABBCBBAAB1111-11/,/,/
@HQ5WX:00415:00629
CGTGTCTCTAGGCACAGGATTTTGTGTAG
+
BBBBBECC@AA@CBBBB?ABBB9BBBBB@
@HQ5WX:00416:00634
AGCACTGTAACTGTCACTAGTTACTTGT
+
B@BACCCCB@ABBBBBBBC;9244429@
@HQ5WX:00416:00635
TACTGAGCTACACACACAGAAAGATTGGT
+
B@@ABBBBB@BBBBC@;;444-99969<>
@HQ5WX:00417:00617
TACTGAGCTACACACACAGAAAGATTGGT
+
AA??BBBBBBA??BB@;;444-99959?A
@HQ5WX:00418:00625
TAGTATCAGCCTCGCCATGACGAAGGTATTCC
+
BBB::?HBBB@>>:;7;@@>>9959>999592
@HQ5WX:00419:00613
ACGCTCGACATGCCCAGGTACAGGAG
+
BBABCBEAADCBBE?CC@DCDBB@CB
@HQ5WX:00420:00605
ACGCTCGACATGCCCAGGTACAGGAG
+
@>BBBBBDAABCBC>CC@CCCA?=AC
@HQ5WX:00420:00621
ATCAGACACGGACACAGCAGAACACAC
+
<;?B@@?@;;8;BBB<=>AA@@B@999
@HQ5WX:00420:00630
TACTGAGCTACACACACAGAAAGATTGGT
+
BA@ABBEB?AABAAA@;;944-99969>@
@HQ5WX:00421:00604
TACTGAGCTACACACACAGAAAGATTGGT
+
B@??BBBBAAAAABBA@B999-9996;DC
@HQ5WX:00422:00604
CGTGTCTGGATTTTGTGTAGAGGC
+
ABBBBCBD===992==@@B@@@@A
@HQ5WX:00422:00637
ACGAGTGCGTTCCCCATGTCGTAGGTACTC
+
??>>BBBBAA@BCD:CAA@CFA=?@9;<AC
@HQ5WX:00422:00639
TACTGAGCTACACACACAGAAAGATTGGT
+
@===AABA?ABBBBE>;;444-9995899
@HQ5WX:00423:00604
TCTCTATGCGCTCCACATGTCTAAGGT
+
=??A=<<B@@@995994444966,/,/
@HQ5WX:00423:00614
AGCACTGTAGCTGTCACTAGTTACTTGT
+
@@BBCB@BAAABBBBBBCD@=;=;96;B
@HQ5WX:00424:00638
TACTGAGCTACACACACAGAAAGATTGGT
+
B@@ABBBBBABBBBB@99999-99969?A
@HQ5WX:00424:00639
TACTGAGCTACACACACAGAAAGATTGGT
+
B???BBBB>?AA@@BCAB:44-99959<>
@HQ5WX:00425:00609
TACTGAGCTACACACACAGAAAGATTGGT
+
BAAABBBBBBABBAC@;;444-99959@B
@HQ5WX:00425:00636
TGATACGTCTCCTTCCTTAGTTACTTCA
+
BBB??BCCBAA>A@B@DBD?><>992;A
@HQ5WX:00425:00641
TGATACGTCTCCTTCCTTAGTTACTTCA
+
BBB@@ACCBBB@B@C@C@B94289859@
@HQ5WX:00426:00604
TGATACGTCTCCTTCCTTAGTTACTTCA
+
BBB??BBBB?>=@=B>AAB;84;;85;C
@HQ5WX:00426:00609
TAGTATCAGCCTCGCCATGACGAAGGTATTCC
+
BAB::>DBBB@==;;59@@>>9959=999;?5
@HQ5WX:00426:00632
TACTGAGCTACACACACAGAAAGATTGGT
+
BA@ABBBBBBBBBBCB;;444-99959>>
@HQ5WX:00427:00647
TACTGAGCTACACACACAGAAAGATTGGT
+
@???CBC?>?BBBCB;;:411+111,/,/
@HQ5WX:00427:00648
TAGTATCAGCCTCGCCATGACGAAGGTATTCC
+
BBB??ACBEB@??:97;@@>>9459<994242
@HQ5WX:00430:00604
TACTGAGCTACACACACAGAAAGATTGGT
+
BA@?BBEBBBAAAB@9?B999-99959?A
@HQ5WX:00432:00643
TACTGAGCTACACACACAGAAAGATTGGT
+
B??=BBBBBBABBBB;;;444-9995488
@HQ5WX:00433:00647
TACTGAGCTACACACACAGAAAGATTGGT
+
BA?BBBBBBBBBBBB@;;444-9996899
@HQ5WX:00434:00606
TACTGAGCTACACACACAGAAAGATTGGT
+
BBBCBBBB>?=>@@>>>D99919@@<CBD
@HQ5WX:00435:00629
TACTGAGCTACACACACAGAAAGATTGGT
+
BA??BBBBBBBBBBA=:;444-99969?@
@HQ5WX:00435:00644
TACTGAGCTACACACACAGAAAGATTGGT
+
BBABBBBBBBBBBDA::;499-9995488
@HQ5WX:00436:00622
ATCAGACACGGACACAGCAGAACAC
+
CCCBAA@CCC;<;A@999999244/
@HQ5WX:00437:00632
TACTGAGCTACACACACAGAAAGATTGGT
+
BBBBBBBBBBBBBBB@;;444-9995;CC
@HQ5WX:00437:00635
TACTGAGCTACACACACAGAAAGATTGGT
+
BA??BBCBBBBBBBB@;;444-99969<>
@HQ5WX:00438:00611
TACTGAGCTACACACACAGAAAGATTGGT
+
B???BBBCBBBBAA@=@;944-99969?A
@HQ5WX:00438:00612
TAGTATCAGCCTCGCCATGACGAAGGTATTCC
+
;;;<<;@?@B?A;;9694:994424:499?C7
@HQ5WX:00438:00634
TACTGAGCTACACACACAGAAAGATTGGT
+
AABBBBCBABBBBCB>@;944-9996;@C
@HQ5WX:00438:00647
ACGCTCGACATGCCCAGGTACAGGAG
+
AAABBBBAAAABCD>CC@A@B@@=AC
@HQ5WX:00440:00626
TACTGAGCTACACACACAGAAAGATTGGT
+
B@@ABBBBBBABAAA>;;444-9995;@C
@HQ5WX:00442:00603
TACTGAGCTACACACACAGAAAGATTGGT
+
CBBBBBAA>?9;<@>>?E99919@@<AAC
@HQ5WX:00442:00613
ATCAGACACGGACACAGCAGAACACAC
+
BBBB@>ABBC;:=BBCCCGCDAE@99<
@HQ5WX:00443:00633
TACTGAGCTACACACACAGAAAAGATTGGT
+
@@@CBBA@?=9;;@999B9999/9>><@AC
@HQ5WX:00444:00619
ATATCGCGAGGGTATGGAAGACTCTATA
+
B?8<<AACCCD@BBCC?A?ACCCNCBBA
@HQ5WX:00444:00620
TAGTATCAGCCTCGCCATGACGAAGGTATTCC
+
@BB<;=CBB@?9999548;>>9959<?9=<A?
@HQ5WX:00445:00624
TACTGAGCTACACACACAGAAAGATTGGT
+
BA@ABBBBBBBBBBCB?B:44-9895;AC
@HQ5WX:00445:00634
TACTGAGCTACACACACAGAAAGATTGGT
+
AAAABBBBBBAAABB=:;444-99969?B
@HQ5WX:00448:00614
TACTGAGCTACACACACAGAAAGATTGGT
+
A@@A>9998999484449444-4445924
@HQ5WX:00448:00620
TACTGAGTTACACACACAGAAAAGATTGGTGC
+
BABBCAAA@A>>9994444444,48888=?A9
@HQ5WX:00449:00609
TACTGAGCTACACACACAGAAAGATTGGT
+
BA@ABBBBBBBBBBBCBD@@@>@BB@B@C
@HQ5WX:00449:00645
ACGCTCGACATGCCCAGGTACAGGAG
+
BB?@@AAABCCDFH?A@===>9959<
@HQ5WX:00400:00672
TACTGAGCTACACACACAGAAAGATTGGT
+
9:<CBBCBABBBAA=9>@999099954:;
@HQ5WX:00401:00651
TACTGAGCTACACACACAGAAAGATTGGT
+
9:<C@AADABBBBB@=@B944-9>>=AAC
@HQ5WX:00401:00657
TACTGAGCTACACACACAGAAAGATTGGT
+
@@@BBBBBABCBBBBA@@:99-9>>>BDG
@HQ5WX:00402:00661
TACTGAGCTACACACACAGAAAGATTGGT
+
@@@CDBCDBBACBCB>BB;9469@@=AAC
@HQ5WX:00403:00670
TACTGAGCTACACACACAGAAAGATTGGT
+
A@?BBBCBBBBBAACB;;444-9995;@A
@HQ5WX:00404:00657
TACTGAGCTACACACACAGAAAGATTGGT
+
;:<B==<CABCCB9;9@@???:>>>5959
@HQ5WX:00404:00677
TACTGAGCTACACACACAGAAAGATTGGT
+
BBBBEBBBBBBCBBB>@;444-9>>;@DD
@HQ5WX:00405:00669
TACTGAGCTACACACACAGAAAGATTGGT
+
BA@BBBCBBBBBBBDB@@444-9>>;BBC
@HQ5WX:00406:00659
ATCAGACACGGACACAGCAGAACACAC
+
BBBBABACBB?BBBCBCBDBB@CBBBB
@HQ5WX:00406:00670
TACTGAGCTACACACACAGAAAGAATTGGT
+
11/8///;?>>>99999<111-/1,/,/,/
@HQ5WX:00406:00686
TACTGAGCTACACACACAGAAAAGA
+
211:8;8989998984444///*//
@HQ5WX:00409:00658
TACTGAGCTACACACACAGAAAGATTGGT
+
BBABAABBBBBBBBB@;;444-9998=DE
@HQ5WX:00410:00694
TACTGAGCTACACACACAGAAAGATTGGT
+
@@@BBBBBBBBBBB@9?;9990999589:
@HQ5WX:00413:00677
TACTGAGCTACACACACAGAAAGATTGGT
+
A?@A@AAB::<BBBAA@@99909AA>BAC
@HQ5WX:00414:00652
TCTCTATGCGCTCCACATGTCTAAGGGT
+
BBCD::<DCBBBCBCDAA?@?AA?BD@D
@HQ5WX:00414:00686
TAGTATCAGCCTCGCCATGACGAAGGTATTCC
+
?AB::<ECCB@?=@@=@@@=9;459@999;?5
@HQ5WX:00416:00665
ATCAGACACGGACACAGCAGAACACAC
+
BBBB?@ABBB=?ABB@@ACCCBEBCBC
@HQ5WX:00416:00693
TACTGAGCTACACACACAGAAAGATTGGT
+
:9<CAAABABBBAB@;=?999-99924?@
@HQ5WX:00416:00694
TAGTATCAGCCTCGCCATGACGAAGGTATTCC
+
?AB@@ACAAA@??:97:??==9959<9948?2
@HQ5WX:00417:00676
CGTGTCTCTAGGCACAGGATTTTGTGTAGA
+
BDCCBBBB<;>ABAA><:1111+1:;////
@HQ5WX:00418:00671
TAGTATCAGCCTCGCCATTGACGAAGGTATTCC
+
A>C;9<CBB=B;<<A?BD@C@AA@=A@=<@@EB
@HQ5WX:00419:00699
ATATCGCGAGGGTATGGAAGACTCTAT
+
BB>?@BBBAAA=A>A?8:6<AA>@999
@HQ5WX:00420:00678
TACTGAGCTACACACACAGAAAGATTGGT
+
AA@BBBCBBBBBBBCA>B:44-9=>=ACD
@HQ5WX:00424:00655
TACTGAGCTACACACACAGAAAGATTGGT
+
@>@CB@@>89994>==9:4<919@B;>;>
@HQ5WX:00426:00662
TACTGAGCTACACACACAGAAAGATTGGT
+
BBABBBBBABBBBCBB@@:996;AA?C@C
@HQ5WX:00427:00661
TACTGAGCTACACACACAGAAAGATTGGT
+
BAAABBCB??@ABABCBB;94-9@@=A@C
@HQ5WX:00427:00667
ATATCGCGAGGGTATGGAAGACTCTATA
+
B99<@BBBBBC@;9<B8<8=@@ACAAAC
@HQ5WX:00428:00660
ATCAGACACGGACACAGCAGAACACAC
+
BCCC@@@BBB999>=844444244444
@HQ5WX:00430:00693
AGCACTGTAGCTGTCACTAGTTACTTGT
+
??BBCBBB@AACBCBBBCCAA<=996;B
@HQ5WX:00431:00694
TCTCTATGCGCTCCACATGTCTAAGGT
+
BBBB?@ABABCBC@BDCBBBB?@=@@A
@HQ5WX:00431:00695
TACTGAGCTACACACACAGAAAGATTGGT
+
BBAABBBBBBBBBBB>;;944-9995<AC
@HQ5WX:00432:00690
TACTGAGCTACACACACAGAAAGATTGGT
+
BBABBBCBAB?@AD?@@;944-9>>;@BE
@HQ5WX:00433:00682
TACTGAGCTACACACACAGAAAGATTGGT
+
99<CBBAC799;;@??>A99919>>>BAL
@HQ5WX:00433:00688
TACTGAGCTACACACACAGAAAGATTGGT
+
AA@BBBDBAB@@ADBCBB999-9>>=ACC
@HQ5WX:00436:00661
TACTGAGCTACACACACAGAAAGATTGGT
+
@?ACBBBB99;;<@>@AB99919@@?B@B
@HQ5WX:00436:00662
TGATACGTCTCCTTCCTTAGTTACTTCA
+
@@A@:;;9B@A?C?ACAA<==@94484/
@HQ5WX:00437:00659
ATATCGCGAGGGTATGGAAGACTCTATA
+
BB>?@A?BBB@==>CA>A?DDFECBBBA
@HQ5WX:00437:00681
TACTGAGCTACACACACAGAAAGATTGGT
+
BBABBBCBABBBBC@=?B999-9>>=AIC
@HQ5WX:00437:00694
CGTGTCTCTAGGCACAGGATTTTGTGTAG
+
?@BBCCBC@AAFDCCCC?CBAA8ABCBBC
@HQ5WX:00440:00660
TACTGAGCTACACACACAGAAAGATTGGT
+
BBAABBBBABBABBBCABAA@<@BB?C@C
@HQ5WX:00440:00698
TACTGAGCTACACACACAGAAAGATTGGT
+
AA?BBBCBABBABD?=@B999-9995<@C
@HQ5WX:00443:00669
TACTGAGCTACACACACAGAAAGATTGGT
+
BBABBBCB@A>?@B@@@D99909@>?BCC
@HQ5WX:00443:00679
TAACACACACAGAAAGATTGGTGCTGCG
+
BB@BBBBC@;;444-9>>?BBCCCCCBA
@HQ5WX:00443:00694
ATCAGACACGGACACAGCAGAACACAC
+
A?????BBBB?BBBDBCBDBB@DBBBB
@HQ5WX:00444:00650
TACTGAGCTACACACACAGAAAG
+
BBABBBCBABBBBBBBBB;9;8<
@HQ5WX:00445:00673
TACTGAGCTACACACACAGAAAGATTGGT
+
?>AC@999894444444999954982424
@HQ5WX:00448:00692
TACTGAGCTACACACACAGAAAGATTGGT
+
::<CBBAC79:;<@>>@B99919??<ABE
@HQ5WX:00448:00698
TGATACGTCTCCTTCCTTAGTTACTTCA
+
:;C;<;A@A;;7<>D@C?ABD@CBBACC
@HQ5WX:00448:00699
ATATCGCGGGGGTAGTGGAAGACTCTATA
+
>:799911111*/1//8,/,/449;::;;
@HQ5WX:00405:00721
AGCACTGTAGATGTCACTAGTT
+
BCBABBC;;/11/////////,
@HQ5WX:00408:00701
ACGAGTGCGTTCCCCATGTCGTAACTC
+
A@B?AAABBB@EBA9>:;;ACBA?BCB
@HQ5WX:00408:00706
TACTGAGCTACACACACAGAAAGATTGGT
+
??@B@@ABA@?@;;<ABBA@@<@@@=A@F
@HQ5WX:00415:00721
TGATACGTCTCCTTCCTTAGTTACTTCA
+
BBBA@ABDBBB@B@B@C@BBB?BBBABB
@HQ5WX:00417:00714
CGTGTCTCTAGGCACAGGATTTTGTGTAG
+
B>AABCCC@AABD@@@B=@==96@BAAAC
@HQ5WX:00420:00727
AGTATCAGCCTCGCCATGACGAAGGTATTCC
+
BBCBBCAA@?;@??<@A?@B:98<?;;=?B=
@HQ5WX:00421:00709
ACGAGTGCGTTCCCCATGTCGTAGGTACTC
+
;<@BB;99>>5988,444//8///,////4
@HQ5WX:00421:00729
TACTGAGCTACACACACAGAAAGATTGGT
+
AAABBBCBBBBBBB?=>@99909>>=B@D
@HQ5WX:00422:00708
CGTGTCTCTAGGCACAGGATTTTGTGTAG
+
BBCCCCDD:<=?@988924444,494///
@HQ5WX:00422:00709
TCTCTATGCGCTCCACATGTCTAAGGT
+
A@CC;:?DCCECC>AA99989442424
@HQ5WX:00423:00724
TACTGAGCTACACACACAGAAAGATTGGT
+
AAABBBCBAAABABBCCE@@@<>BB?B@B
@HQ5WX:00425:00700
TAGTATCAGCCTCGCCATGACGAAGGTATTCC
+
BBC99<CAC@B::;;9;@A@A=;<=BCCBBDD
@HQ5WX:00425:00723
TACTGAGCTACACACACAGAAAGATTGGT
+
?>@C@@@A;9;99??9<<<9A199?5959
@HQ5WX:00425:00737
TACTGAGCTACACACACAGAAAGATTGGT
+
B?==AABBBBBBBBA=?B999099959?A
@HQ5WX:00426:00713
TACTGAGCTACACACACAGAAAGATTGTT
+
99<B;<9@89998>>94449;-4882442
@HQ5WX:00426:00723
TACTGAGCTACACACACAGAAAGATTGGT
+
BA@ABBCCABBAABEBAB:94-9===@@C
@HQ5WX:00426:00737
TACTGAGCTACACACACAGAAAGATTGGT
+
B?==BBCBBBABAABBBC;;;6;@A?B@C
@HQ5WX:00427:00710
ATCAGACACGGACACAGCAGAACACAC
+
@ABGBAA@99284==444499244444
@HQ5WX:00428:00737
TACTGAGCTACACACACAGAAAGATTGGT
+
B?BCBABBAB;;<B@@?A99989AA?B@C
@HQ5WX:00429:00700
TAGTATCAGCCTCGCCATGACGAAGGTATTCC
+
@@C9:<DADA@9:;<8<BBAC>::<ABAB@EC
@HQ5WX:00430:00705
TACTGAGCTACACACACAGAAAGATTGGT
+
BBBBBBDCAB@@ACBCDB@==<@@@>B@C
@HQ5WX:00430:00718
ATATCGCGAGGGTATGGAAGACTCTATAG
+
>;>@@@A;9<A<99<CCD@DCCBCBBBB@
@HQ5WX:00431:00738
TACTGAGCTACACACACAGAAAGATTGGT
+
BBBCBCBB<>:;<BAA@B<9909>>=B@C
@HQ5WX:00431:00742
TACTGAGCTACACACACAGAAAGATTGGT
+
BA@?BBBBBB@AABBCBE@@?<>?=>B@C
@HQ5WX:00433:00749
TACTGAGCTACACACACAGAAAGATTGGT
+
BBBBCCCBAA>>;;;>>A99919?>>BAC
@HQ5WX:00439:00736
TCTCTATGCGCTCCACATGTCTAAGGT
+
CBBE?@ACCBCBD@ABCBABBCC@E@B
@HQ5WX:00439:00747
TACTGAGCTACACACACAGAAAGATTGGT
+
BABCBABB::;;<AABGCDCC>CBB?D?B
@HQ5WX:00440:00728
TACTGAGCTACACACACAGAAAGATTGGT
+
BBBBBBCB??@@ABBBBCCBC<@@C@B@B
@HQ5WX:00442:00705
TACTGAGCTACACACACAGAAAGATTGGT
+
>>@C@@@A??;;;A@@CAC@B8<9@<><>
@HQ5WX:00442:00725
TACTGAGCTACACACACAGAAAGATTGGT
+
@@BCBABC@>@@@AAAABCCC>A@A>@=A
@HQ5WX:00442:00728
TACTGAGCTACACACACAGAAAGATTGGT
+
ABBBBDCBAB@?@BBBABBBB<A@C@B@B
@HQ5WX:00442:00745
TCTCTATGCGCTCCACATGTCTAAGGT
+
999CCDCDCCC@@6;<@??ABCC?CBA
@HQ5WX:00443:00740
TACTGAGCTACACACACAGAAAGATTGGT
+
BBBBBBCB>???ACCCCCBBA>BBBBB@C
@HQ5WX:00444:00703
ACGAGTGCGTTCCCCATGTCGTAGGTACTC
+
BABBBBBBAA?BC@6999999111,////6
@HQ5WX:00445:00702
TACTGAGCTACACACACAGAAAGATTGGT
+
A?@B;99A899444444444;-4492424
@HQ5WX:00445:00718
TACTGAGCTACACACACAGAAAGATTGGT
+
BBBBBBCBAB@AACCCDB@@@<@BC@C@C
@HQ5WX:00446:00706
TACTGAGCTACACACACAGAAAGATTGGT
+
BBBBBBCB>?@@@BABABBBC>BBB?C?B
@HQ5WX:00446:00709
TACTGAGCTACACACACAGAAAGATTGGT
+
@=@B;;9@89994>>44444;-4442424
@HQ5WX:00446:00717
ATATCGCGAGGGTATGGAAGACTCTATA
+
=?:99>>9944-4444248944444497
@HQ5WX:00447:00708
TACTGAGCTACACACACAGAAAGATTGGT
+
BA@ABBCHAB@??BEBBC:;;8;@@?B@C
@HQ5WX:00447:00714
TAGTATCAGCCTCGCCATGACGAGGTATTCC
+
ABC99<HAA@@:;;;7:ABCFCCD@ICC@DB
@HQ5WX:00447:00720
TACTGAGCTACACACACAGAAAGATTGGT
+
B?BBCDCB??@@ABBAAACCC<A@B?A=@
@HQ5WX:00448:00738
TACTGAGCTACACACACAGAAAGA
+
<;@>>949784///1////,,*//
@HQ5WX:00449:00707
TACTGAGCTACACACACAGAAAGATTGGT
+
BBBBBBCBAA?@ABBBBBBBE<@>=5859
@HQ5WX:00449:00736
TACTGAGCTACACACACAGAAAGATTGGT
+
BAABBBDBBB@@ABCCCCA@@<@BB@B@B
@HQ5WX:00449:00743
TACTGAGCTACACACACAGAAAGATTGGT
+
>>@@999>899844499;99959=>>A@B
@HQ5WX:00416:00750
TACTGAGCTACACACACAGAAAGATTGGT
+
>@BBAA==398999999////+///,/78
@HQ5WX:00418:00757
AGCACTGTAGCTGTCACTAGTTACTTGT
+
:99999DBBBBBBCCBBBBCCACCB?BA
@HQ5WX:00421:00757
ATCAGACACGGACACAGCAGAACACAC
+
BBBBC@<?4429999999949<949=9
@HQ5WX:00425:00771
TACTGAGCTACACACACAGAAAAAAAAAAAAAAAAAAGCTTTTTTTTTGGT
+
B9<;9>@>1111////4/666666666666666666"//.4444444"6,/
@HQ5WX:00426:00773
TACTGAGCTACATTACACAGAAAAAAAA
+
?9<<@@@8-,-**),,,///44444444
@HQ5WX:00431:00774
TGATACGTCTCCTTCCTTTAGTTACTTCA
+
BBB@@ABBBAB>A=A24:18@@=AAHACB
@HQ5WX:00436:00786
TACTGAGCTACACACACAGAAAAAAAGATTGGT
+
B9<=BB@>:9;;9@@B=@@@>>>>>'999?A?A
@HQ5WX:00453:00095
TACTGAGCTACACACACAGAAAGATTGGT
+
BABBBCCBBABBBBDBC@:9909995488
@HQ5WX:00456:00097
TACTGAGCTACACACACAGAAAGATTTGGT
+
BBBBBBBB>AAAAADB?;444-99990958
@HQ5WX:00466:00098
TACTGAGCTACACACACAGAAAGATTTGGT
+
CCCBBBBB>AAAAABCCD:44-999919;>
@HQ5WX:00472:00098
AGCACTGTAGCTGTCACTAGTTACTT
+
99?B?@ACCCEBBCCCDCC<969995
@HQ5WX:00450:00116
TACTGAGCTACACACACAGAAAGATT
+
B@@@@<<<@@@BBBAA999>?:>1-+
@HQ5WX:00451:00120
TAGTATCAGCCTCGCCATGACGAAGGTATTCC
+
BBB??ACBBB@AA@A=@CA?A::8<@A@A?B>
@HQ5WX:00452:00140
TACTGAGCTACACACACAG
+
@@@BBBCB<?@@BBC@;;4
@HQ5WX:00453:00102
TACTGAGCTACACACACA
+
BAAADCCC>?@@@C>>>A
@HQ5WX:00453:00106
TACTGAGCTACACACACAG
+
B???BBBB>??@@BBBCDB
@HQ5WX:00454:00116
ATCAGACACGGACACAGCAGAACACAC
+
BBBBBBBBBB>BACC??@DCB@CBBBB
@HQ5WX:00454:00129
CGTGTCTCTAGGCACAGGA
+
BBBBBBBBADCBCB949;9
@HQ5WX:00455:00133
TACTGAGCTACACACACAG
+
AA@ABBCBBBBBBBCB?@:
@HQ5WX:00456:00128
TCTCTATGCGCTCCACATGTCTAAGGT
+
BBBCAAACBBB@@@BCBBBBB@@=ABA
@HQ5WX:00457:00119
TACTGAGCTACACACACAGAAAGATTGTT
+
??@BDCCB>ABAAB==?@99909>>;995
@HQ5WX:00457:00136
AGCACTGTAGCTGTCACTAGTTACTTGT
+
BBCDDCBBBBBBBBABBCC::6;@@<@>
@HQ5WX:00458:00107
TCTCTATGCGCTCCACA
+
BBBB@DACBBBBC@DCC
@HQ5WX:00458:00132
ACGCTCGACATGCCCA
+
BBAAABBBBADCCE@A
@HQ5WX:00459:00114
TACTGAGCTACACACACAGAAAGATTGGT
+
B@@ABBBBBBBBBBCB?@:9;8;BB@B@B
@HQ5WX:00459:00143
TACTGAGCTACACACACAGAAAGATTGGTGCT
+
;:<CCBCC@AAAC@A@EAA@G>99821,1,,,
@HQ5WX:00462:00147
TACTGAGCTACACACACAGAAAAGATTGGT
+
;<:@@>@;;;@AA>>>>?9999,98/50*,
@HQ5WX:00463:00146
ATATCGCGAGGGTATGGAAGACTCTATAGA
+
A@>A@BBABB=:@9?=>A?ABCCC<<;?>?
@HQ5WX:00469:00113
TACTGAGCTACACA
+
4444>@?>;;;;9@
@HQ5WX:00473:00139
TGATACGTCTCCTTCCTTAGTTACTTCA
+
BBB@ABBBBBB>BAB@B@BAC@CEB?AD
@HQ5WX:00474:00110
ACGAGTGCGTTCCCCATGTCG
+
BBB@@@AABB@CBB9BA??AB
@HQ5WX:00476:00108
TACTGAGCTACACACACA
+
@CCCCCCC@@?@@BAA@C
@HQ5WX:00476:00138
TACTGAGCTACACACACAGAAAGATTGGT
+
??@BBBB?>?BBBBC@;;444-9@@<BAC
@HQ5WX:00480:00148
TAGTATCAGCCTCGCCATGACGAA
+
BBDBBBCCCB<@:;;=@A=@@<99
@HQ5WX:00481:00105
TACTGAGCTACACACACAG
+
@DBBCCBB>@?BBBBBCDB
@HQ5WX:00481:00126
TCTCTATGCGCTCCACATGTCTAAGGT
+
BBBB?@?EBBBAB@CCBBBAA;96<@@
@HQ5WX:00481:00130
TACTGAGCTACACACACAGAAAGATTGGT
+
@@?BBBBBBBBBBBCB;;444-9>>>BFC
@HQ5WX:00483:00133
TACTGAGCTACACACACAGAAAGATTGGT
+
???BBBCBBBBBBBBB@@:996;AB@C@B
@HQ5WX:00484:00111
CGTGTCTCTAGGCACAGGA
+
A@BCCCBBAAAABBCBB?9
@HQ5WX:00484:00116
TACTGAGCTACACACACAGAAAGATTGGT
+
@>>@B@BA>??@@@BCDE@@@>@CD@B@A
@HQ5WX:00485:00137
TCTCTATGCGCTCACATGTCCT
+
A@=>=@AB<<<11//2761-**
@HQ5WX:00486:00122
TACTGAGCTACACACACAGAAAGATTG
+
A@@BBBAB99;;<@@BCDAAA?ABC@B
@HQ5WX:00486:00139
AGCACTGTAGCTGTCACTAGTTACTTGT
+
?@CCCBAABBBBBCBBBBCACABBB@BB
@HQ5WX:00487:00135
TACTGAGCTACACACACAGAAAGATTGGT
+
@@?BBBBBBBBABBC@;;444-9@@<ABD
@HQ5WX:00488:00138
TGATACGTCTCCTTCCTTAGTTACTTCA
+
BBB??BBBBBB?B@B@B@<BB@BBB?BB
@HQ5WX:00489:00146
CGTGTCTCTAGGCACAGGATTTTGTGTAG
+
BBB@??ACCCDABBBB@<9494,;ABCCB
@HQ5WX:00491:00125
TACTGAGCTACACACACAG
+
@@@B@@@A:;;;9>>@999
@HQ5WX:00491:00146
TACTGAGCTACACACACAGAAAGATTGGT
+
>>?CCBE?>?BBBBC>;;444-9@@<AAB
@HQ5WX:00491:00147
TACTGAGCTACACACACAGAAAGATTGGT
+
A??BBBCB<?AAA@BB;;444-9>><ACD
@HQ5WX:00494:00147
TCTCTATGCGCTCCACATGTCTAAGGT
+
BBCC?@ACCBB@B@BCBB?@A;98<B@
@HQ5WX:00495:00110
TACTGAGCTACACACACA
+
4==?BCCB>??ABBBBBD
@HQ5WX:00495:00125
TACTGAGCTACCACACACAGA
+
=<A@@@?98992884444444
@HQ5WX:00495:00132
ATCAGACACGGACACAGCAGAACACAC
+
BBDAABABBBDBBBCBCFCBB@BCBBB
@HQ5WX:00495:00143
CGTGTCTCTAGGCACAGGATTTTGTGTAG
+
9<@CCCCCCCCCCA=9>;9999/9AD@B;
@HQ5WX:00496:00115
TGATACGTCTCCTTCCTT
+
CCC@@ACBAAB@B@C@CA
@HQ5WX:00496:00149
TACTGAGCTACACACACAGAAAGAGGT
+
??@CCCCA@@BBBDB@::944-999<@
@HQ5WX:00497:00113
TACTGAGCTACACACAC
+
44==CCDE>@@@BBBAB
@HQ5WX:00498:00139
TACTGAGCTACACACACAGAAAGATTGGT
+
BBBBBBB@>@AAA@BB;;444-9>>;@CB
@HQ5WX:00499:00116
TACTGAGCTACACACACAG
+
BAABBBBA?A@@@@BBDD:
@HQ5WX:00499:00130
ACGCTCGACATGCCCAGGTACAGGAG
+
BBBBBBBCEBBBCEACBEABBCC@BB
@HQ5WX:00450:00164
TACTGAGCTACACACACAGAAAGATTGGT
+
B@>>BBB@>?B@@@BCCD:;;8;BB@C@C
@HQ5WX:00451:00153
TACTGAGCTACACACACAGAAAGATTGGT
+
@@?BBBCB@ABAABBBBD@==:=9>;==@
@HQ5WX:00451:00173
TGATACGTCTCCTTCCTTAGTTACTTCA
+
BCB??ACB???>ABCBD@BBB@BBB@BB
@HQ5WX:00451:00195
ACGAGTGCGTTCCCCATGTCGTAGGTACTC
+
AABAAABBBB@CCD:DA??AB;;;@;;<@B
@HQ5WX:00457:00196
CGTGTCTCTAGGCACAGGATTTTGTGTAG
+
BBBBCCDBCAAAABB==<@==92=@@?>9
@HQ5WX:00459:00168
TGATACGTCTCCTTCCTTAGTTACTTCA
+
BBB??ABBBBB>B@C@C@BBB@@@A@AA
@HQ5WX:00459:00195
TACTGAGCTACACACACAGAAAGATTGGT
+
BAABBBBB>@AAAABCCD:99-9>><A>A
@HQ5WX:00460:00154
ATCAGACACGGACACAGCAGAACACAC
+
BBBB?@@BBB?BBBB@?@CCC@CABBB
@HQ5WX:00460:00187
TCTCTATGCGCTCCACATGTCTAAGGT
+
CBBB@@ACBBBBB@BBAABCE??=A@C
@HQ5WX:00461:00152
TACTGAGCTACACACACAGAAAGATTGGT
+
B???BBBB>BB@BBBB@D:;;8;BB@C?B
@HQ5WX:00463:00164
TACTGAGCTACACACACAGAAAGATTGGT
+
BBBBBBBB?BB@@ACCAB:;;8;BB@C?B
@HQ5WX:00463:00177
ATCAGACACGGACACAGCAGAACACAC
+
BBB>>>@BBB>ABBBCBCD@@>DCBBB
@HQ5WX:00464:00158
TACTGAGCTACACACACAGAAAGATTGGT
+
??@CCBDBABBBAAA@@=@@=9>=>;==>
@HQ5WX:00464:00180
ATCAGACACGGACACAGCAGAAC
+
CABBBBBB9459?111111//,/
@HQ5WX:00466:00173
TACTGAGCTACACACACAGAAAGATTGGTG
+
???BCCCB@ABBCCB=:;944-9>>@CBCC
@HQ5WX:00467:00192
ACGCTCGACATGCCCAGGTACAGGAG
+
BBBB?BBBBBGACC?CC@CDCB=;@9
@HQ5WX:00469:00150
TACTGAGCTACACACACAGAAAGATTGGT
+
???BBBBBBBAAABCB?B:996;>?<A>@
@HQ5WX:00469:00177
TACTGAGCTACACACACAGAAAGATTGGT
+
AA?BBBBBBBBBBBCB@@44469AA@C@C
@HQ5WX:00471:00161
AGCACTGTAGTTGTCACTAGTTACTTGT
+
?ABBCBBBBBE@BBBAABDAA@CBB>??
@HQ5WX:00472:00185
TACTGAGCTACACACACAGAAAGATTGGT
+
AA@BBBBBBBBBBBBBCD:996;AA@C@D
@HQ5WX:00472:00186
AGCACTGTAGCTGTCACTAGTTACTTGT
+
AABBBBB@BBBB??ABBCCBC@BBC@BA
@HQ5WX:00475:00199
CGTGTCTCTAGGCACAGGATTTTGTGTAG
+
AAAABBCCAAABDBB??==@==7=AA@@<
@HQ5WX:00476:00152
TACTGAGCTACACACACAGAAAGATTGGT
+
>??BBBCB?@??BBBCCBBA@>9495969
@HQ5WX:00476:00158
TACTGAGCTACACACACAGAAAGATTGGT
+
B>>>AABB?A>>>ACCCD:;96;AA@C@B
@HQ5WX:00476:00165
TACTGAGCTACACACACAGAAAGATTGGT
+
>>@BBBCBABBBABA@;?944-989>A>B
@HQ5WX:00477:00155
AGCACTGTAGCTGTCACTAGTTACTTGT
+
ABBBDBBCAAACCA@@CCDCDB?@>7;9
@HQ5WX:00477:00182
ACGCTCGACATGCCCAGGTACAGGAG
+
ABBBBBBBBBBEDC@BB?BBBCC?BA
@HQ5WX:00481:00190
CGTGTCTCTAGGCACAGGATTTTGTGTAG
+
BBBBCDCECBEAB@?==;9999/9?E>>9
@HQ5WX:00482:00164
TACTGAGCTACACACACAGAAAGATTGGT
+
@@@ABBBBBBBBBBBCCD:;;:;CCBC@B
@HQ5WX:00482:00198
TACTGAGCTACACACACAGAAAGATTGGT
+
BAABBBBB<BBABBCB@@444-9>@<@>@
@HQ5WX:00484:00183
TACTGAGCTACACACACAGAAAGATTGGT
+
BBABBBCBBBBCBBBBAA@@@<@BB?D@C
@HQ5WX:00486:00183
TGATACGTCTCCTTCCTTAGTTACTTCA
+
BCB>??DCCAB?A@B@C@>@@=ABB@BB
@HQ5WX:00486:00185
TGATACGTCTCCTTCCTTAGTTACTTCA
+
BBB??ABBBBA>A@B@C@BBB@BBB@AA
@HQ5WX:00487:00187
TACTGAGCTACACACACAGAAAGATTGGT
+
AA?BBBBBBBBAABBBAB:996;AA?CDC
@HQ5WX:00488:00171
TAGTAACAGCCTCGCCATGACGAAGGTATTCC
+
;?@996<B@@>?;::6:<?==9859<999242
@HQ5WX:00488:00185
ACGCTCGACATGCCCAGGTACAGGAG
+
AAABBBAAAAAADEABA?ABBBH@CB
@HQ5WX:00489:00155
ATATCGCGAGGTATGGAAGACTCATATA
+
BA;94=9844544442424494444443
@HQ5WX:00490:00164
AGCACTGTAGCTGTCACTAGTTACTTGT
+
??CCCBBB?BBCBBB@AABCC@BBB=??
@HQ5WX:00490:00188
TACTGAGCTACACACACAGAAAGATTGGT
+
??@CCBCB?AABBBBB;@444-999=B@B
@HQ5WX:00490:00189
TATTGAGCTACACACACAGAAAGATTGGT
+
A??@BBBB>AABBBB=;;444-9>><AAA
@HQ5WX:00491:00198
TACTGAGCTACACACACAGAAAGATTGGT
+
BB?@AAAA?AAAA@BBCB:99-9>><A@A
@HQ5WX:00491:00199
TCTCTATGCGCTCCACATGTCTAAGGT
+
CBCCBABCCCC?B?CC@??99<B?BA<
@HQ5WX:00493:00167
TACTGAGCTACACACACAGAAAGATTGGT
+
AAABBCDBABBCBBBB@B:996;BB@C@C
@HQ5WX:00493:00187
TGATACGTCTCCTTCCTTAGTTACTTCAG
+
BBBBBBB::;C?B=A?AD:<<@BBBACDC
@HQ5WX:00493:00197
CGTGTCTCTAGGCACAGGATTTTGTGTAGA
+
AAAAABCCAACAABBB;;>>;;088811//
@HQ5WX:00494:00159
TACTGAGCTACACACACAGAAAGATTGGT
+
AA?BBBCBAABBBBABCCBAA>BB=<;8=
@HQ5WX:00494:00163
TACTGAGCTACACACACAGAAAGATTGGT
+
?@?BBBCBACBBAAAB;B4996;AAAC@C
@HQ5WX:00494:00167
CGTGTCTCTAGGCACAGGATTTTGTGTAG
+
AAAABCCD@AAABBB@;:4944-9ADCDB
@HQ5WX:00494:00177
TGATACGTCTCCTTCCTTAGTTACTTCA
+
BBBBBBCAA@C@C?A>BA;>?=>=9:=9
@HQ5WX:00495:00162
TACTGAGCTACACACACAGAAAGATTGG
+
@:<;AAA@@ACBBABAA>==B@@11--+
@HQ5WX:00495:00169
TACTGAGCTACACACACAGAAAGATTGGT
+
??@CGCCC?@@CA?@CC111;61--+,*,
@HQ5WX:00496:00166
ATATCGCGAGGGTATGGAAGACTCTATAG
+
BB?@@BBAABC?CCEC?G?ACDBBB@A<<
@HQ5WX:00496:00190
TACTGAGCTACACACACAGAAAGATTGGT
+
BAABBBBBBBBBBBCB;;444-9>?<A@C
@HQ5WX:00497:00187
AGCACTGTAGCTGTCACTAGTTACTTGT
+
ABCCCB@@BBBBB@@ABCCBB@BBB@BB
@HQ5WX:00499:00175
TACTGAGCTACACACACAGAAAGATTGGT
+
AAABBBEBBBBBBBCBCD:;;8;BBAB?B
@HQ5WX:00451:00225
TACTGAGCTACACACACAGAAAGATTGG
+
AA??BBBB>BB@@@BBAB:44-9=>;@>
@HQ5WX:00451:00248
TACTGAGCTACACACACAGAAAGATTGGT
+
A??BBBBB?BBBBBC@;;444-99959<9
@HQ5WX:00452:00221
GAGTATCAGCCTCGCCATGACGAAGGTATTCC
+
?BBBBCC:<;@??::7;??>>9859;984242
@HQ5WX:00454:00215
ACGAGTGCGTTCCCCATGTCGTAGGTACTC
+
BB?>??BBBB@CEB9A:::BCAA??:;<=D
@HQ5WX:00455:00234
TCTCTATGCGCTCCACATGTCTAAGGT
+
BBCBAABDCCCBB>BHCB@;;9959<9
@HQ5WX:00457:00223
TACTGAGCTACACACACAGAAAGATTGGT
+
BAABBBBBBBBBBBC@;;444-9>><@@B
@HQ5WX:00458:00245
AGCACTGTAGCAGTCACTAGTTACTTGT
+
AAAABBC@?ACBBCDCCEDAA>A@@;??
@HQ5WX:00460:00235
TACTGAGCTACACACACAGAAAGAATGGT
+
B@@ABBBBB@B@BBBB@@:44-9>;>B@B
@HQ5WX:00461:00209
TACTGAGCTACACACACAGAAAGATTGGT
+
AA?BBBBBBBBBBBCB;B444-9@@?CAC
@HQ5WX:00462:00219
AGCACTGTAGCTGTCACTAGTTACTTGT
+
@@CDCBBBABBBBB@@BBBBD@BCC?AA
@HQ5WX:00463:00221
TACTGAGCTACACACACAGAAAGAATGGT
+
??@BBBCBBBAABBC>;;444-9969B@B
@HQ5WX:00463:00236
ACGAGTGCGTTCCCCATGTCGTAGGTACTC
+
BBB<@@CCCB?B@@6=:::ACB@B>:;<=C
@HQ5WX:00464:00201
TCTCTATGCGCTCCACATGTCTAAGGT
+
BBBBAAACBBBBB@BBCCBBBAA?BBC
@HQ5WX:00465:00203
TGATACGTCTCCTTCCTTAGTTACTTCA
+
BBA>@ABBBBB?B@B@B@?AB@BBB@@A
@HQ5WX:00468:00222
TACTGAGCTACACACACAGAAAGATTGGT
+
@@?BBBCBAABBBBCB@@444-989<BAB
@HQ5WX:00468:00243
CGTGTCTCTAGGCACAGGATTTTGTGTAG
+
BBBBBCCCCBBACBBBB@BBCC:BAAAB;
@HQ5WX:00468:00245
TACTGAGCTACACACACAGAAAGATTGGT
+
???BBBBA?ABBBBCB;B444-99959>@
@HQ5WX:00469:00227
TACTGAGCTACACACACAGAAAGATTGGT
+
AA?BBBBBBBBBBBCB;B444-9>><BAC
@HQ5WX:00469:00232
TACTGAGCTACACACACAAAGATTGGTGC
+
???BABBABBB@BBCC@AA>@AA@B@BBB
@HQ5WX:00471:00218
CGTGTCTCTAGGCACAGGATTTTGTGTAG
+
BBBAAADCCCC;<<A@:9=9=@6@BAAAD
@HQ5WX:00471:00233
TACTGAGCTACACACACAGAAAGATTGGT
+
?>@BBBCBBBA?BBC>;@444-999?B=@
@HQ5WX:00471:00244
TAGTATCAGCCTCGCCATGACGAAAGTATTCC
+
@>@@@===9@@A:99<@888?994044449?>
@HQ5WX:00472:00205
TACTGAGCTACACACACAGAAAGATTGGT
+
@???BBBB>BBBB?BBDDCCC>BBB@B@B
@HQ5WX:00472:00211
TACTGAGCTACACACACAGAAAGATTGGT
+
@@@CCDCCBBBCCCCCBC;<;9<DB@C@@
@HQ5WX:00474:00205
TACTGAGCTACACACACAGAAAGATTGGT
+
@???BBBB<BBBBBBCDD::::;CC@B@B
@HQ5WX:00474:00241
TACTGAGCTACACACACAGAAAGATTGGT
+
AA@BBBBBBBBBBBBCCD:996;=>=B@C
@HQ5WX:00476:00236
TACTGAGCTACACACACAGAAAGATTGGT
+
AA?BBBBBBBAAABCA;;444-9>>;@@C
@HQ5WX:00478:00208
TACTGAGCTACACACACAGAAAGATTGGT
+
???BBBEBBBBB?BCCCB:44-949;>;>
@HQ5WX:00478:00213
ATATCGCGAGGGTATGGAAGACT
+
CBAB:99@999-4=992424444
@HQ5WX:00478:00220
TACTGAGCTACACACACAGAAAGATTGGT
+
@@@BBBBB>BB@@@BBFE@@@>?BB@B@B
@HQ5WX:00478:00243
TACTGAGCTACACACACAGAAAGATTGGT
+
BAABBBDBABBBBBCB;B444-9>>;>BA
@HQ5WX:00478:00249
TACTGAGCTACACACACAGAAAGATTGGT
+
99<CDCCCCB@@@BA>@;111,11/56,/
@HQ5WX:00480:00209
ACGCTCGACATGCCCAGGTACAGGAG
+
?@BBBBBBB?C=??<9;5;ABBCABB
@HQ5WX:00480:00221
TACTGAGCTACACACACAGAAAGATTGGT
+
???BBBBBBBAAABCBAB:44-9>>?CBC
@HQ5WX:00481:00204
TACTGAGCTACACACACAGAAAGAATGGT
+
???ABBBA>@BAA@BCCD:996;@=@C@C
@HQ5WX:00481:00212
TACATGACGAAGGTATTCC
+
BB@ABBDC@A@DBDABAB>
@HQ5WX:00482:00218
TACTGAGCTACACACACAGAAAGAATG
+
??BABBCCCBBBBCCBC11-88-*)((
@HQ5WX:00484:00205
TACTGAGCTACACACACAGAAAGATTGGT
+
===B@BBABB???ACB@B:996<BB@C@C
@HQ5WX:00484:00207
TACTGAGCTACACACACAGAAAGATTGGT
+
???BBBBABBBBBBCBAB:996;@@@CCD
@HQ5WX:00484:00240
TACTGAGCTACACACACAGAAAGATTGGT
+
B@@ABBB@>@@@@@BCDD:;;8;AA@C@C
@HQ5WX:00486:00215
ATATCGCGAGGGTATGGAAGACTCTATA
+
CA@A@ABBBBB?BBBB>A>@CBBBBBBB
@HQ5WX:00487:00245
ATCAGACACGGACACAGCAGAACACAC
+
BBBB@@ABBB>AABBBBBDBB@BBBCC
@HQ5WX:00488:00211
TGATACGTCTCCTTCCTTAGTTACTTCA
+
BBB??ABCBBA>A@A@C@???@@BB@A@
@HQ5WX:00488:00217
TACTGAGCTACACACACAGAAAGATTGGT
+
A>>>BABBBB@AAACB;B:996<@@@C@C
@HQ5WX:00488:00244
TACTGAGCTACACACACAGAAAGAATTGGT
+
:9<CBCBBAB@B<;;;9A@>>:99242424
@HQ5WX:00491:00210
TACTGAGCTACACACACAGAAAGATTGGT
+
???ABBBA?A?@@@BCCD:;;8;BBCC@B
@HQ5WX:00492:00204
TACTGAGCTACACACACAGAAAGATTGGT
+
B???BBBB?AB@@@BCDD@@D>@DCAB@A
@HQ5WX:00492:00210
TACTGAGCTACACACAGAAAGATTGGTGCTTG
+
C;<<DCA@@B@A;<9;444-44424:984424
@HQ5WX:00492:00241
TACTGAGCTACACACACAGAAAGATTGGT
+
@???BBBA?AAA@@@BCDCBB>BCD@B@C
@HQ5WX:00494:00232
TACTGAGCTACACACACAGAAAGATTGGT
+
BBBBBDCBABBBBCA=?;944-9@@>B?B
@HQ5WX:00495:00235
TACTGAGCTACACACACATGAAAGATTGGT
+
B<<<CBBBBBBCD==>>311>A?>>B?B<=
@HQ5WX:00496:00211
TAGTATCAGCCTCGCCATGACGAAGGTATTCC
+
BBB??ACBEBABBBE?BBA?B::8<BCACCE?
@HQ5WX:00496:00217
TACTGAGCTACACACACAGAAAGATTGGT
+
A@?ABBEB>B@AABBBCD:;;8;CCCC@B
@HQ5WX:00497:00243
TCTCTATGCGCTCCACATGTCTAAGGT
+
ABBC?@ACCBEBB@BDCBA?A?=;@@;
@HQ5WX:00497:00249
TACTGAGCTACACACACAGAAAGATTGGT
+
?==BBBBBBBBBBBBBFD:;;8;@@?C@C
@HQ5WX:00450:00262
TACTGAGGCTACACACACAGAAAGATTGGT
+
ABBBABB@BBBBBAACA;;444-9>>>B@C
@HQ5WX:00450:00266
TCTCTATGCGCTCCACATGTCTAAGGT
+
CCCCCBCDDBBBB@CCAAA::;C@C@=
@HQ5WX:00451:00272
TACTGAGCTACACACACAGAAAGATTGGT
+
@@@BBBCBBCBBBBCB@@4996;;9BCAD
@HQ5WX:00452:00252
TACTGAGCTACACACACAGAAAGATTGGT
+
BBCCCBBBBBBBBBECBD@@@>@BB@B@C
@HQ5WX:00453:00254
AGCACTGTAGCTGTCACTAGTTACTTGT
+
??CCCBBBBBBBAA>BBCCAA?ACC@BB
@HQ5WX:00453:00263
TACTGAGCTACACACACAGAAAGATTGGT
+
AA@BBBBBBBBBBBBBAB:94-9=>=@AC
@HQ5WX:00454:00285
TAGTATCAGCCTCGCCATGACGAAGGTATTCC
+
AAB@@ACAAA@BBAE>@@@=>996;@999696
@HQ5WX:00455:00267
AGCACTGTAGCTGTCACTAGTTACTTGT
+
AACBCEBBBBBBBCABBCCDAB???>BB
@HQ5WX:00457:00263
ATATCGCGAGGGTATGGAAGACTCTATA
+
BAABBBBBBCB@BCCC=AB@CCBBBB?>
@HQ5WX:00457:00270
TACTGAGCTACACACACAGAAAGATTGGT
+
AA?BBBCA<@BBBBB@:;944-9>>=AIC
@HQ5WX:00458:00266
TAGTATCAGCCTCGCCATGACGAAGGTATTCC
+
??B99=CCDB@??AA?B>A;71/,1;1//8A;
@HQ5WX:00459:00259
TACTGAGCTACACACACAGAAAGATTGGT
+
??@BBBCBABBCBBB>;;4446<BB@C@C
@HQ5WX:00459:00296
TACTGAGCTACACACACAGAAAGATTGGT
+
AAABBBBBBBBBBACB@@:44-9887<AC
@HQ5WX:00461:00256
TACTGAGCTACACACACAGAAAGATTGGT
+
AAABBBCBBBBBBBAA@@<;;9<CCDC@C
@HQ5WX:00462:00252
TATGAGCTACACACACAGAAAGATTGGT
+
BB@@ABBBBBB???A@;9;96<AA@C@C
@HQ5WX:00462:00272
TACTGAGCTACACACACAGAAAGATTGGT
+
B???BBBBB@@BBBBCCEBBB>BBB@B@C
@HQ5WX:00463:00299
TCTCTATGCGCTCCACATGTCTAAGGT
+
AAAB<<>DCCBBD@BBB@AAAACADA=
@HQ5WX:00465:00260
ACGCTCGACATGCCCAGGTACAGGAG
+
?ABBBBBA@9999919951///7776
@HQ5WX:00466:00271
TACTGAGCTACACACACAGAAAGATTGGT
+
A@@BBBB?>ABBBBCB?@:996;BB@C@C
@HQ5WX:00467:00253
ATATCGCGAGGGTATGGAAGACTCTACTA
+
/.46//4944;:44442424::4448:44
@HQ5WX:00468:00279
TACTGAGCTACACACACAGAAAGATTGGT
+
@@?BBBEBBBBBBBCA;@444-9>>;@BD
@HQ5WX:00469:00279
TCTCTATGCGCTCCACATGTCCTAAGGT
+
@@AA<<>EHCCBB>A>:1---*,,*,*,
@HQ5WX:00471:00254
TACTGAGCTACACACACAGAAAGATTGGT
+
AA@ABBBBBBAAAACB@B:996;BB@C@A
@HQ5WX:00471:00288
TGATACGTCTCCTTCCTTAG
+
BBB?@ABBCBE@C@B:87,,
@HQ5WX:00473:00270
TACTGAGCTACACACACAGAAAGATTGGT
+
A??ABBBA?AAAAABCCD:996;AA@C@C
@HQ5WX:00473:00293
TACTGAGCTACACACACAGAAAGATTGGT
+
BABCA?ADABBCB??=BB999-;@@@C@C
@HQ5WX:00474:00288
TATGAGCTACACACACAGAAAGATTGGT
+
??ABBB?>@ABBBBB?@:44-9>>?B@A
@HQ5WX:00476:00266
TACTGAGCTACACACACA
+
9999949@344489///,
@HQ5WX:00477:00268
TGATACGTCTCCTTCCTTAGTTACTTCA
+
48BB;;9999@59692423889494:44
@HQ5WX:00477:00295
TACTGAGCTACACACACAGAAAGATTGGT
+
BBCAA@BC@@@@@899@?99919942424
@HQ5WX:00483:00269
ATATCGCGAGGGTATGGAAGACTCTATA
+
CB;;9@>>99909=492499=>A?@@BB
@HQ5WX:00484:00259
TACTGAGCTACACACACAGAAAGATTGGT
+
B???BBBBBBBB??BBBD::::;CCBB@B
@HQ5WX:00484:00264
TCTCTATGCGCTCCACATGTCTAAGG
+
<<9:CBBBA@>9959>>844//,*,*
@HQ5WX:00484:00290
TACTGAGCTACACACACAGAAAGATTGGT
+
BCCAAACC;<;?@99999999-4442424
@HQ5WX:00484:00292
ATATCGCGAGGGTATGGAAGACTCTATA
+
BA>??BCBBBB>BCBB@B@CCCBBABA>
@HQ5WX:00486:00277
AGCACTGTAGCTGTCACTAGTTACTTGT
+
BBCCCBB@BBBB@@@AAAA@C@BBC>@?
@HQ5WX:00486:00280
TACTGAGCTACACACACAGAAAGATTGGT
+
BBBBBCCCCBBCCBA@@@:99-9>><A?A
@HQ5WX:00487:00286
TGATACGTCTCCTTCCTTAGTTACTTCA
+
BBB??ABCBBB?A@BBCBBBB@BBC@BB
@HQ5WX:00488:00286
TAGTATCAGCCTCGCCATGAGAAGGTATTCC
+
AAB99<EBBB@BBB@@BBBB:::<@A@@?B=
@HQ5WX:00489:00256
TACTGAGCTACACACACAGAAAGATTGGT
+
BBBBBBBB>ABBBCBCCCAA>:9;8<><9
@HQ5WX:00492:00286
AGCACTGTAGCTGTCACTAGTTACTTGT
+
<BCDDDDCABBA@@@AAAAA:9944249
@HQ5WX:00493:00282
TACTGAGCTACACACACAGAAAGATTGGT
+
B@@ABBBBBBBBBBBCCD@@@>?CC@B@B
@HQ5WX:00495:00279
ATATCGCGAGGGTATGGAAGACTCTAT
+
B??@BB=>@@><@?BC?A?CDCCC<<<
@HQ5WX:00496:00271
TACTGAGCTACACACACAGAAAGATTGGT
+
A@BBBBB@>?B@@@BCCD:::::CC@B@B
@HQ5WX:00496:00290
TACTGTGCTACACACAGAAAGATTGGTGC
+
@@AACDCBBBBBBBDCBBB?BDC@C@BBB
@HQ5WX:00497:00286
TACTGAGCTACACACACAGAAAGATTGG
+
;;;@AAA;:9>>>999>?>>@1991-1-
@HQ5WX:00451:00333
TACTGAGCTACACACACAGAAAGATTGGT
+
B@??B@BB?A@@@ABCCD:996;9>=B@C
@HQ5WX:00451:00341
TCTCTATGCGCTCCACATGTCTAAGGT
+
AABBCCCFBCCBB@@=A@>@@@>;@A<
@HQ5WX:00452:00321
TGATACGTCTCCTTCCTTAGTTACTTCA
+
BBB??BBBBBB@C@C@C@BBB@BBD?BB
@HQ5WX:00452:00347
TACTGAGCTACACACACAGAAAGATTGGT
+
A@@ABBCAA@@@@B@@@A@@@<@@B@C@C
@HQ5WX:00453:00306
ATCAGACACGGACACAGCAGAACACAC
+
BCB?AABBCC?BBCCBDBCCCCDCBBB
@HQ5WX:00454:00332
ATATCGCGAGGGTATGGAAGACTCTATA
+
@B>@@BBCCCC>BBEC@B@BCCBB??:7
@HQ5WX:00457:00344
TACTGAGCTACACACACAGAAAGATTGGT
+
B?@?BCCBABB@@@CCBA99909995;BE
@HQ5WX:00459:00332
ATATCGCGAGGGTATGGAAGACTCTATA
+
BACB?@?BBBC@CBBC>A>ACCCC99;3
@HQ5WX:00460:00316
TACTGAGCTACACACACAGAAAGATTGGT
+
BBABBBCBBBABBBB@;;444-9?@<ABG
@HQ5WX:00463:00313
TAGTATCAGCCTCGCCATGACGAAAGGTATTCCG
+
=4998499:@?99448888899=959://1-1,/
@HQ5WX:00463:00327
TACTGAGCTACACACACAGAAAGATTGGT
+
BBABBDCBABAABDBA@B99909@@<A@C
@HQ5WX:00464:00312
TACTGAGCTACACACACAGAAAGATTGGTG
+
B9<<@@@>?CA;;=@@AE999199824248
@HQ5WX:00464:00313
TACTGAGCTACACACACAGAAAGATTGGT
+
BBBBBCCBAABBBDCBB@@==:@@@?B@E
@HQ5WX:00465:00333
ATCAGACTCGGACACAGCAGAACACAC
+
A???==>BBB=??BBB=A?:46;B989
@HQ5WX:00467:00332
TACTGAGCTACACACACAGAAAGATTGGT
+
B???BBBB?ABBBBCB;;444-9>><A@A
@HQ5WX:00468:00305
TACTGAGCTACACACACAGAAAGATTGGT
+
???ABBCBBB???BCB;;444-9@@@C@C
@HQ5WX:00469:00337
TACTGAGCTACACACACAGAAAGATTGGT
+
B??=B@BB?A?@@@BB@B:946;>>>BDD
@HQ5WX:00471:00315
AGCACTGTAGCTGTCACTAGTTACTTGT
+
?@DCA@ABCDCBBBBBBDB::8;@?;AA
@HQ5WX:00471:00317
TACTGAGCTACACACACAGAAAGATTGGT
+
B??BCBBBAABBCDCBBB;;96;CCAC@B
@HQ5WX:00473:00308
TACTGAGCTACACACACAGAAAGATTGGT
+
A>>>AAB@>??@BACB;B444-9>>>BBD
@HQ5WX:00473:00316
TGATACGTCTCCTTCCTTAGTTACTTCA
+
BBB??BBCCBB@E@C@C@BBB@CBDBDD
@HQ5WX:00474:00323
TACTGAGCTACACACACAGAAAGATTGGT
+
BA??BBCBBBBBBBCB@@:94-;AA?DAC
@HQ5WX:00476:00323
TACTGAGCTACACACACAGAAAGATTGGT
+
BA@ABBCBBBBBBBCBAB:996;>>?B@C
@HQ5WX:00477:00335
TAGTATCAGCCTCGCCATGACGAAGGTATTCC
+
ABB@AACBBB@==;<8;@@=@;98<B@>@:<6
@HQ5WX:00478:00307
TACTGAGCTACACACACAGAAAGATTGGT
+
BAAABBBBBB?BBBB@;;444-9@@?BCC
@HQ5WX:00478:00317
CGTGTCTCTAGGCACAGGATTTTGTGTAG
+
BBBBBBBDAABACCCBH?BBBC:CCCBBA
@HQ5WX:00478:00326
TACTGAGCTACACACACAGAAAGATTGGT
+
BBBBBBBBBBAAABCCCD:;96;AA@C@C
@HQ5WX:00478:00331
ACGAGTGCGTTCCCCATGTCGTAGGTACTC
+
AABBAABB@;2444/9999ABAAB@<<==C
@HQ5WX:00479:00320
AGCACTGTAGCTGTCACTAGTTAATTGT
+
ACBBC:>>BBBDBBBBBBBCB?;24699
@HQ5WX:00479:00329
TACTGAGCTACACACACAGAAAGATTGGT
+
@??BBBCBBBA?BBCB@B:996;@@=B@C
@HQ5WX:00480:00310
ATCAGACACGGACACAGCAGAACACAC
+
CCC>@?@B@@=@ABCCCCCECACCCBB
@HQ5WX:00480:00333
TACTGAGCTACACACACAGAAAGATTGGT
+
AAABBCCBABBBBBEB;;444-9>>>B@C
@HQ5WX:00483:00301
TACTGAGCTACACACACAGAAAGATTGGT
+
B???BBBA?AAAAACBAB444-9>>>BBG
@HQ5WX:00484:00334
TACTGAGCTACACACACAGAAAGATTGGT
+
AA?BBBCBAABBBBB@;;944-9>?>BID
@HQ5WX:00486:00321
TGATACGTCTCCTTCCTTAGTTACTTCA
+
BBBAABBCBCE@C@D@C@@AFBCCC@CC
@HQ5WX:00487:00347
CGTGTCTCTAAGCACAGGATTTTGTGTAAGG
+
BB?@ACCC:::=DCA;?<9944,1@@<7,/,
@HQ5WX:00489:00308
TCTCTATGCGCTCCACATGTCTAAGGT
+
BBBB?@ADBCCCB@CBCBBBBAA?A@C
@HQ5WX:00489:00330
TACTGAGCTACACACACAAAGAAATGT
+
::;CBBBCBBBA>9=?111+111+///
@HQ5WX:00492:00326
TCTCTATGCGCTCCACATGTCTAAGGT
+
BBBB?@?DBBBBB@EBBCBBBAA?BAB
@HQ5WX:00494:00309
TACTGAGCTACACACACAGAAAGAAT
+
:;<CCCCBB???@9;;B=<8=8--**
@HQ5WX:00494:00330
TACTGAGCTACACACACAGAAAGATTGGT
+
AAABBBBBBBBBBBCBAAA@@<@CCAB@C
@HQ5WX:00496:00325
TACTGAGCTACACACACAGAAAGAA
+
994>@>@@A8;;;8;;?1///+//,
@HQ5WX:00496:00340
TCTCTATGCGCTCCACATGTCTAAGGT
+
B@AAAAABBBBBB=9?9999?9?8@=A
@HQ5WX:00496:00348
ATGAGCTAGACACAGATTGA
+
/,,,,,.44448999996:A
@HQ5WX:00497:00309
TACTGAGCTACACACACAGAAAGTGC
+
BBBBBBBBBBBB??>9B;94909@DC
@HQ5WX:00497:00319
TACTGAGCTACACACACAGAAAGATTGGT
+
@???BCBB>BBBBBBBAD:9;8;CC@C@B
@HQ5WX:00497:00334
TACTGAGCTACACACACAGAAAGATTGGT
+
AABBBBBBBBBBBBCBAB:996;AA@C@C
@HQ5WX:00498:00312
TACTGAGCTACACACACAGAAAGATTGGT
+
B???BBBB<BBBBBCBCD:;;8;BCBC@B
@HQ5WX:00498:00314
TACTGAGCTACACACACAGAAAGATTGGT
+
AAABBBBBBBBBB?CBAB:996;CC@C@B
@HQ5WX:00499:00314
TACTGAGCTACACACACAGAAAGATTGGT
+
@?BBDDCBABBCBBCA@B:44-9885;@C
@HQ5WX:00450:00358
CGTGTCTCTAGGCACAGGATTTTGTGTAG
+
BBBABBBCAAG@CCBB@<=@9=6=??AA@
@HQ5WX:00456:00358
TACTGAGCTACACACACAGAAAGATTGGT
+
@@@BBBB@>ABBBBCB?B444-9>?<AAC
@HQ5WX:00461:00372
TACTGAGCTACACACACAGAAAGATTGGT
+
CBBBBBCBACBEBB@@ACCCC>CCC@@@A
@HQ5WX:00462:00393
TACTGAGCTACACACACAGAAAGATTGGT
+
CBABBCB@748999444;9==<?CC@C@C
@HQ5WX:00463:00363
ATCAGACACGGACACAGCAGAACACAC
+
BBBABBCBBB?BECBBBBDCC@BBBCB
@HQ5WX:00464:00356
TACTGAGCTACACACACAGAAAGATTGGT
+
BBBBCCAA@CCBCBCC==;9909>><@>A
@HQ5WX:00465:00388
TACTGAGCTACACACACAGAAAGATTGGT
+
BBBBBCCB@A@?BB@@CCAAA?ACCBB@@
@HQ5WX:00466:00379
ATCAGACACGGACACAGCAGAACACAC
+
BCBBAAACBH>@ACCCCCCCD@CCA@A
@HQ5WX:00466:00390
TACTGAGCTACACACACAGAAAGATTGGT
+
BBBBBCCB@?==@@>?>D9<<:<AB@CAC
@HQ5WX:00469:00389
TACTGAGCTACACACACAGAAAGATTGGT
+
BB@BBDBB;=489>>>>A99919@@?B@C
@HQ5WX:00469:00390
TACTGAGCTACACACACAGAAAGATTGGTG
+
?9;9>>44.//////7::444-44424248
@HQ5WX:00471:00368
TACTGAGCTACACACACAGAAAGAATTGGT
+
<9<DBBCCCCCCBECCCA=;<611,1,/,/
@HQ5WX:00471:00380
TACTGAGCTACACACACAGAAAGATTGGT
+
BBBCCCCB@A>?@@@>>B9;;7<AB@C@C
@HQ5WX:00473:00356
TCTCTATGCGCTCCACATGTCTAAGGT
+
BBBEAAACBBEBB@CDCAAAA?==A@B
@HQ5WX:00474:00391
TACTGAGCTACACACACAGAAAGATTGGT
+
B?==AABBBB@AAACCAB:;96;@@=B@C
@HQ5WX:00476:00353
ATCAGACACGGACACAGCAGAACACAC
+
BBBAABABCB?ABBCB@AA;96;A==@
@HQ5WX:00479:00398
ATATCGCGAGGGTATGGAAGACTCTATA
+
BB@BBBB99<C@BBBC;==>CCCC@?@>
@HQ5WX:00480:00360
TACTGAGCTACACACACAGAAAGATTGGT
+
;:<CBBCBCBCGC?@==?99919842498
@HQ5WX:00480:00375
TACTGAGCTACACACACAGAAAGATTGGT
+
99;CCCCCBBBBBCCBBB9995989;>59
@HQ5WX:00483:00356
TGATACGTCTCCTTCCTTAGTTACTTCA
+
CCCBBBB>==924596928>@=BED@BA
@HQ5WX:00483:00363
TACTGAGCTACACACACAGAAAGATTGGT
+
B@@ABBBB>BBBBACAAB:44-9>>?BDC
@HQ5WX:00484:00390
ATATCGCGAGGGTATGGAAGACTCTATA
+
B99:B@AA@A==949B8<8=BA@B;988
@HQ5WX:00485:00356
TACTGAGCTACACACACAGAAAGATTGGT
+
A?ABBBBBBBBBB@AAAB:44-9>>?B@E
@HQ5WX:00486:00356
TAGTATCAGCCTCGCCATGACGAAGGTATTCC
+
BBB@@ACADA@CBA?ACB@==9459>999<A5
@HQ5WX:00486:00377
ACGCTCGACATGCCCAGGTACAGGAG
+
BA@AABBCCBCEBE?AA?BBBBC?AA
@HQ5WX:00488:00360
ATATCGCGAGGGTATGGAAGACTCTATA
+
BAABA>;;44419>@>@CBCCCDC<<;B
@HQ5WX:00488:00370
TACTGAGCTACACACACAGAAAGATTGGT
+
AAABBBCB@ABBBAA=;;444-9>>;@AE
@HQ5WX:00489:00361
TACTGAGCTACACACACAGAAAGATTGGT
+
;;<CBBBCBABBB?=99/111,11/,/,/
@HQ5WX:00490:00377
TACTGAGCTACACACACAGAAAGAATTGGT
+
999A;<4@?AA@@<<9>?>>>:99592/,/
@HQ5WX:00490:00393
TACTGAGCTACACACACAGAAAGATTGGT
+
CBBBBBCCCBAAABBBCCCCC=@@@=@=@
@HQ5WX:00490:00395
TACTGAGCTACACACACAGAAAGATTGGT
+
BA??BBBBBBBBBBCCCC:996;@=>B@C
@HQ5WX:00492:00360
TCTCTATGCCGCTCCACATGTCTAAGGT
+
CCBC??ADD@CB??>BDCCBBA;96;>A
@HQ5WX:00496:00361
TAGTATCAGCCTCGCCATGACGAAGGTATTCC
+
BBB:9=BBA@=@@@@>BA?@=;97<B<<<@I?
@HQ5WX:00496:00372
TACTGAGCTACACACACAGAAAGATTGGT
+
;;<CCCCB?BBBB:94::999-9A@?CBC
@HQ5WX:00497:00393
TACTGAGCTACACACACAGAAAGATTGGT
+
AABBCBCBABBBB@@?FD??@<@@B@B@B
@HQ5WX:00498:00366
TACTGAGCTACACACACAGAAAAGATTGGT
+
444;9>><:9999999999999,44499<=
@HQ5WX:00499:00383
TACTGAGCTACACACACAGAAAGATTGGT
+
???BBCBA<@BBBBBBBCBAA>ABB?B@C
@HQ5WX:00450:00416
TACTGAGCTACACACACAGAAAGATTGGT
+
CBBBBBBBBBBBBBCABB:44-9>>?BAC
@HQ5WX:00451:00406
TACTGAGCTACACACACAGAAAGATTGGT
+
B@@ABBBBBB@AABC=:;444-9>>;@@C
@HQ5WX:00452:00424
TACTGAGCTACACACACAGAAAGATTGGT
+
BDDBCCCBBBBBBC@>>B99909A@BCBB
@HQ5WX:00457:00404
TACTGAGCTACACACACAGAAAGATTGGT
+
??@CCCCBABBBBB@=?@9990999;>=@
@HQ5WX:00457:00415
TACTGAGCTACACACACAGAAAGATTGGT
+
B@??BBCBABBAAA@>>A99909@@>B@C
@HQ5WX:00458:00408
ATCAGACACGGACACAGCAGAACACAC
+
BAAABBBBBB>@BBBABAAACACCBDC
@HQ5WX:00463:00448
TACGAGCTACACACACAGAAAGATTGGT
+
?BCCEBBBBBBBCBA@A99919>@?CEB
@HQ5WX:00465:00438
TACTGAGCTACACACACAGAAAGATTGGT
+
8499BCCC999===444?99919995958
@HQ5WX:00466:00425
ATATCGCGAGGGTATGGAAGACTCTATA
+
B@?@@BB@@ACAAABC?A?ABBCC@?@?
@HQ5WX:00467:00418
TACTGAGCTACACACACAGAAAGATTGGT
+
@ABCCCCCABAADB@=?B99909>>@CBC
@HQ5WX:00469:00422
TACTGAGCTACACACACAGAAAGATTGGT
+
AA@BBDCB>???@@>>>@9991998<@>B
@HQ5WX:00469:00430
AGCACTGTAGCTGTCACTAGTTACTTGT
+
AADCDCCBBBCCCCCCCBCCD@CBB>AA
@HQ5WX:00470:00415
ACGAGTGCGTTCCCCATGTCGTAGGTACTC
+
????AAA?@@@BCC:CAA@BCB==>9:<<F
@HQ5WX:00470:00444
TACTGAGCTACACACACAGAAAGATTGGT
+
===>ACA@;<;@@A@@@@999:9@B>B?B
@HQ5WX:00471:00401
TCTCTATGCGCTCCACATGTCTAAGGT
+
>>>><<;BA>>;;8<@?>>;;<><??9
@HQ5WX:00475:00410
TACTGAGCTACACACACAGAAAGATTGGT
+
??=BBBB><>AAA@C@;;444-9>>;@CE
@HQ5WX:00475:00437
TACTGAGCTACACACACAGAAAGATTGGT
+
BAABBBCBABBBBBBA@B999-9>>;@@D
@HQ5WX:00476:00400
TACTGAGCTACACACACAGAAAAGAATGGT
+
;:<A@@AB@ACBBB=:449999/9>8==AB
@HQ5WX:00480:00408
TACTGAGCTACACACACAGAAAAGATTGGT
+
99<CBBCB?@BBCBB@;;4444/9995888
@HQ5WX:00481:00401
TACTGAGCTACACACACAGAAAGATTGGT
+
BBBB@@AB@@@CB9;9>@111-11/567:
@HQ5WX:00481:00414
ATATCGCGAGGGTATGGAAGACTCTATA
+
B??@B@>>99409>?>=ABCCCCC;;<?
@HQ5WX:00481:00427
ATCAGACACGGACACAGCAGAACACAC
+
BBBB@AABBB=?@BBBBBCCC@CBDCB
@HQ5WX:00482:00405
TGATACGTCTCCTTCCTTAGTTACTTCA
+
CBB;9<CB==>89;=6928>><?>?9<<
@HQ5WX:00484:00416
TACTGAGTTACACACACAGAAAGATTGGTGC
+
<<<DCFCC@BBBBBBCDCDA>:=9;7;>@@@
@HQ5WX:00484:00423
TACTGAGCTACACACACAGAAAGAATTGGT
+
:;=CCCCBABBBBBCC@D=;>811,/,/,/
@HQ5WX:00485:00421
TAGTATCAGCCTCGCCATGACGAAGGTATTCC
+
CBC::<EBBBA@@@@=@??=98459<944242
@HQ5WX:00486:00423
TACTGAGCTACACACACAGAAAGATTGGT
+
@@?BBBEBBBBBBBCA44999-9@A>B@C
@HQ5WX:00486:00439
ATATCGCGAGGGTATGGAAGACTCTATA
+
BB?@@AAA>>><??BBAG?BDCCB@?@;
@HQ5WX:00488:00405
TACTGAGCTACACACACAGAAAGATTGGT
+
::<C@A@;8999@999?A999149454<;
@HQ5WX:00489:00406
CGTGTCTCTAGGCACAGGATTTTGTGTAG
+
CCCCC;8/111,,////777:;6;;=9@>
@HQ5WX:00489:00426
TACTGAGCTACACACACAGAAAAGATTGGT
+
??@CCCCB?ABBBBB@;;4444/9??;>@B
@HQ5WX:00496:00403
TACTGAGCTACACACACAGAAAAGATTTTTTGGT
+
8;9ABACBABBBB?=9::9999/9>>??>>-@79
@HQ5WX:00496:00410
AGCACTGTAGCTGTCACTAGTTACTTGT
+
9@@@ABBB9;9994499>@995999549
@HQ5WX:00497:00423
CGTGTCTCTAGGCACAGGATTTTGTGTAG
+
@AABBBBAAACBCBBBB?CCCC:CCC@@@
@HQ5WX:00498:00441
TACTGAGCTACACACACAGAAAGAATTGGT
+
@BBBCCCA<;848999911;:811,/777;
@HQ5WX:00498:00443
ACGAGTGCGTCCCCATGTCGTAGGTACTC
+
@@BBBBBBBBCBB9=??AAAB=B@;;<<C
@HQ5WX:00499:00404
ATATCGCGAGGGTATGGAAGACTCTATA
+
=@@@@A??99409999<A>BABBA999>
@HQ5WX:00499:00427
TACTGAGCTACACACACAGAAAAGATTGGT
+
AABCBBCB<?AAABCA;;4444/9>>;>;>
@HQ5WX:00499:00436
ACGCTCGACATGCCAGGTACAGGAG
+
@@BCC:;;?49995992/////78/
@HQ5WX:00499:00447
ATCAGACACGGACACAGCAGAACACAC
+
BBBBABABBB?BEBBBCBDBB@CBBBB
@HQ5WX:00451:00486
ATCAGACACGGACACAGCAGAACACAC
+
?@CA@@@B?8;=>899@@>99699994
@HQ5WX:00454:00455
TGATACGTCTCCTTCCTTAGTTACTTCA
+
BBB@@ABBBCB@B@B@A@>@B@BBB?BB
@HQ5WX:00456:00489
TGATACGTCTCCTTCCTTAGTTACTTCA
+
BBB@@ACDCBCA@<==@=?AA@BCCADD
@HQ5WX:00458:00488
TACTGAGCTACACACACAGAAAGATTGGT
+
:;<CCCC@>@BBB?>@9999909?><@>@
@HQ5WX:00459:00470
ATCAGACACGGACACAGCAGAACACAC
+
BBBB@AABBB>ABBBBCBCDC@DBBBB
@HQ5WX:00470:00453
TACTGAGCTACACACACAGAAAGATTGGT
+
B@@@CBBBABAABB@>>@99919>>;@@C
@HQ5WX:00473:00470
TAGTATCAGCCTCGCCATGACGAAGGTATTCC
+
CBB<;<CBBA?==;;7;@@>>9429?999295
@HQ5WX:00473:00475
TACTGAGCTACACACACAGAAAGATTGGT
+
CBABBBBBBBBBBBCB@@:44-9@@@C@C
@HQ5WX:00473:00482
TACTGAGCTACACACACAGAAAGATTGGT
+
BAABBBBBBBBBBBB@;;444-9@@>BAD
@HQ5WX:00475:00475
TACTGAGCTACACACACAGAAAGATTGGT
+
BBABBBCBBB@AABCCCD:;96;>>@C@C
@HQ5WX:00480:00472
TACTGAGCTACACACACAGAAAGATTGGT
+
CAAABBBBAABAABBBB@;;46<AA?C@D
@HQ5WX:00482:00460
TGATACGTCTCCTTCCTTAGTTACTTCA
+
BBBBAABBBBE@C@C@C@BCC?DBC?BB
@HQ5WX:00483:00455
TACTGAGCTACACACACAGAAAGAATTGGT
+
B9<<BBA@?>:;;;<AC@;==811,/56,/
@HQ5WX:00483:00490
TGATACGTCTCCTTCCTTAGTTACTTCA
+
BBB99<DHBBB@B@B=@?>BB@CBB@CB
@HQ5WX:00484:00461
TACTGAGCTACACACACAGAAAGATTGGT
+
BA??BBBBBBABBBBB;@;9909?@<A@C
@HQ5WX:00486:00494
TACTGAGCTACACACACAGAAAGATTGGT
+
BA@BBBCBBBBBBBCB@B:996;B@@C@C
@HQ5WX:00488:00456
TACTGAGCTACACACACAGAAAGATTGGT
+
BBBEBBBABBBBBBCB@@;99-9>>>A@B
@HQ5WX:00489:00480
TACTGAGCTACACACACAGAAAGATTGGT
+
BBBBBBBBBBBBBBE>;B944-9>>?BDD
@HQ5WX:00490:00465
TACTGAGCTACACACACAGAAAGATTGGT
+
AAAABCCC?@??@BA>@@99909?>;>?A
@HQ5WX:00492:00488
TACTGAGCTACACACACAGAAAGATTGGT
+
BB?AAABBBBAABBBB;B:44-9>>?B@C
@HQ5WX:00499:00487
TACTGAGCTACACACACAGAAAGAATTGGT
+
A@@D@@>A89994>=9966<<811,/,/,/
@HQ5WX:00499:00490
TACTGAGCTACACACACAGAAAGATTGGT
+
BBBBBBBBBBBBBBBBAD:996;AA?B@C
@HQ5WX:00450:00506
TACTGAGCTACACACACAGAAAGATTGGT
+
@==?BBB@>?AAABC@;;444-99969?A
@HQ5WX:00451:00503
TCTCTATGCGCTCCACATGTCTAAGGT
+
CCCC::<ECCCBB@BCCBB??AB=A?C
@HQ5WX:00451:00525
TACTGAGCTACACACACAGAAAAGATTGGT
+
@@?DCDC;::BC@999999999,49;?C@C
@HQ5WX:00451:00535
TACTGAGCTACACACACAGAAAAGATTGGT
+
AAABBBB@>@AABAC>;;4444/9>><>>A
@HQ5WX:00451:00546
TACTGAGCTACACACACAGAAAAGATTGGT
+
BBBBBBBA@ABBBBA=::9999/9@@<BBD
@HQ5WX:00452:00541
CGTGTCTCTAGGCACAGGATTTTGTGTAG
+
BCBBEBBCAAAACCA>;24999/9?>==>
@HQ5WX:00454:00502
TACTGAGCTACACACACAGAAAGATTGG
+
B??BBBCA>?BBBBB@;;444-9@@<AC
@HQ5WX:00454:00529
TACTGAGCTACACACACAGAAAAGATTGGT
+
A??BBBB@>?AAAAC>;;4444/9??;@@B
@HQ5WX:00454:00540
TAGTATCAGCCTCGCCATG
+
BAA??CBCECAB9==?B@?
@HQ5WX:00456:00534
TAGTATCAGCCTCGCCATGACGAAGGTATTCC
+
BBB::@EBBB@@>@@;>;:1111-/5///,42
@HQ5WX:00456:00545
TACTGAGCTACACACACAGAAAAGATTGGT
+
=?@BBBC@>?ABB==9499999/9>><BAC
@HQ5WX:00457:00517
TGATACGTCTCCTTCCTTAGTTACTTCA
+
BAA??BBBBBB@C@C?A?A@=>A;9;<D
@HQ5WX:00458:00527
TACTGAGCTACACACACAGAAAAGATTGGT
+
9;<CCBCDABCCBBA=999999/999<BAD
@HQ5WX:00461:00502
TATTGAGCTACACACACAGAAAGATTGGT
+
AAA@BBBBABBBAB==>@9990999<A>B
@HQ5WX:00461:00539
TAGTATCAGCCTCGCCATGACGAAAAGTATTCC
+
BBB??@CCCB?A?@@=@??889999,9?99242
@HQ5WX:00462:00518
TACTGAGCTACACACACAGAAAGATTGG
+
AAABBBBBBBBBBBC>;;444-9@@?BA
@HQ5WX:00462:00548
TAGTATCAGCCTCGCCATGACGAAGGTATTCC
+
BCB::<HBEB@BA@@=@;;1111-/,///,42
@HQ5WX:00463:00526
TACTGAGCTACACACACAGAAAAGATTGGT
+
AAABBBBBBBBBBBB@;;4444/9>>;@AC
@HQ5WX:00464:00530
TACTGAGCTACACACACAGAAAGATTGGT
+
<<<BBBB<;<CGGA?=??99909@@=@@@
@HQ5WX:00464:00538
TACTGAGCTACACACACAGAAAAGATTGGT
+
AABCBBC?>?BBBBC>;;4444/9??;@BC
@HQ5WX:00465:00512
TCTCTATGCGCTCCACATGTCTAAGGT
+
BBBBAAACBBBBB@BBBBBA>996;?@
@HQ5WX:00466:00522
TACTGAGCTACACACACAGAAAGATTGGT
+
AABBBBCB>ABBBBCA;;444-9?>;@@C
@HQ5WX:00467:00518
TACTGAGCTACAC
+
///////8;89==
@HQ5WX:00467:00546
TACTGAGCTACACACACAGAAAAGATTGGT
+
AABBBDBB>?BBBBC>;;4444/9>><@?B
@HQ5WX:00468:00527
TACTGAGCTACACACACAGAAAGAATTGGT
+
<<<BCCCBBBBCCBA>@6111,11,1,/,/
@HQ5WX:00468:00548
TACTGAGCTACACACACAGAAAAGATTGGT
+
BBCCCEEA>@BBBAA=::9994/9??;@DC
@HQ5WX:00469:00536
TACTGAGCTACACACACAGAAAAGATTGGT
+
????BBCB?@@@@@C@;;4444/99959?B
@HQ5WX:00473:00544
TGATACGTCTCCTCCTAGTACATTCA
+
9<;B;4444992442/.//////,44
@HQ5WX:00476:00539
TACTGAGCTACACACACAGAAAAGATTGGT
+
::<CBBCB?BBBBBC=;;4444/9>?;@@D
@HQ5WX:00476:00549
TAGTATCAGCCTCGCCATGACGAAGGTATTCC
+
BBB::<DEDC@BBBB>B;;898459=999=A?
@HQ5WX:00477:00537
AAGCACTGTAGCTGTCACTAGTTA
+
*)*0008:A>>94444491///,,
@HQ5WX:00477:00540
TACTGAACTACACACACAGAAAGATTGGTGC
+
BBBB@?>ADDCCCCC@;:444-8884:@CDC
@HQ5WX:00478:00508
TACTGAGCTACACACACAGAAAGATTGGT
+
@??@BBBBBB@AABB@;;444-99959<>
@HQ5WX:00478:00513
TAGTATCAGCCTCGCCATGACGAAGGTATTCC
+
ABC9:<CDDC@??@@=@@C>A;97<@999=@5
@HQ5WX:00478:00522
TACTGAGCTACACACACAGAAAGAATTGGT
+
<:<CBBBB@@<<<@@BC>11>81-*,*,*,
@HQ5WX:00482:00508
ATATCGCGAGGGTATGGAAGACTCTATA
+
@@>@@AA@@@@<>>?B=A=A@@@B;:;:
@HQ5WX:00482:00543
TACTGAGCTACACACACAGAAAGATTGGT
+
???BBBBB>BBBBBC@;;444-9@@<B@C
@HQ5WX:00482:00549
TGATACGTCTCCTTCCTTAGTTACTTCA
+
CBC??ACCBCE?B?B?A=?@@>AAA>AB
@HQ5WX:00483:00513
TACTGAGCTACACACACAGAAAGATTGGT
+
AAABBBCB@BBBCBA=@B994-9>>=ACG
@HQ5WX:00483:00521
TAGTATCAGCCTCGCCATGACGAAGGTATTCC
+
>>@@@ABBBB@@?AB@CCB?===;=<@996<?
@HQ5WX:00483:00538
TACTGAGCTACACACACAGAAAGATTGGT
+
??@CBBC?>@BBBAB@;;444-9>>?CAC
@HQ5WX:00483:00548
ATATCGCGAGGGTATGGAAGACTCTATA
+
BA>@@B@A@@><===??C@CCCCD;:;@
@HQ5WX:00488:00525
TACTGAGCTACACACACAGAAAGATTGGT
+
::<CBBBC99;;<@>>?F9991494:;<=
@HQ5WX:00489:00527
TACTGAGCTACACACACAGAAAGAATTGGT
+
;9<BAAAA;;;;<99?>949?991,/,/,/
@HQ5WX:00490:00533
TACTGAGCTACACACACAGAAAGATTGGT
+
??@CCCCCBBBABDB>@;444-9>>>BAC
@HQ5WX:00493:00531
TACTGAGCTACACACACATGAAAGATTGGT
+
B<==CBCBBBBCB>>>@111>;?>>C??<=
@HQ5WX:00493:00543
ATATCGCGAGGGTATGGAAGACTCTATA
+
B??@BBBBBBA:=?BB?C@CCDCB??@>
@HQ5WX:00494:00549
TACTGAGCTACACACACAGAAGA
+
:;:;999;?>>>>91/////,/,
@HQ5WX:00496:00500
TACTGAGCTACACACACAGAAAGATTGGT
+
CBBBBBCBAB@@@BA>@B999099969?A
@HQ5WX:00498:00501
TACTGAGCTACCACACACAGAAAGATTGGTG
+
@@@?>@@9844244999::494-44424246
@HQ5WX:00453:00562
TCTCTATGCGCTCCACATGTCTAAGGT
+
BBBBAAAEBBCBB@BCCBB99;;7<@A
@HQ5WX:00453:00581
TACTGAGCTACACACACAGAAAAGATTGGT
+
AA??BBCB?A@@BBB@;;4444/9995499
@HQ5WX:00453:00582
ATCAGACACGGACACAGCAGAACACAC
+
B?BB@AABBB@BBAB@=?B;;7;AA@A
@HQ5WX:00456:00575
TACTGAGCTACACACACAGAAAGATTGGT
+
@@@BBBBBBBBBBBB>;;444-99959?A
@HQ5WX:00457:00594
TACTGAGCTACACACACAGAAAAGAATTGGT
+
@ABCBDCAAABBBA=9=:1111+1/,/787/
@HQ5WX:00458:00564
TACTGAGCTACACACACAGAAAGA
+
A@ACCCCCCCCCCA@=?4449-4/
@HQ5WX:00459:00560
TAGTATCAGCCTCGCCATGACGAAGGTAATCC
+
ABC@?ACEDC@AA@@=@A@998459>A@9>B<
@HQ5WX:00462:00562
TACTGAGCTACACACACAGAAAGATTGGT
+
@???BBBBBBBBBBB>;;444-99958?A
@HQ5WX:00462:00570
CGTGTCTCTAGGCACAGGATTTTGTGTAG
+
AA@@BCCBAAAACBBBB<====6=??BBA
@HQ5WX:00462:00599
TCTCTATGCGCTCCATGTCTAAGGTACTG
+
BBBB?@AFCBBBB@CCDAA;96;?:;<CC
@HQ5WX:00463:00576
TACTGAGCTACACACACAGAAAAGATTGGT
+
A@AACAABCCBBBBA9>?9999/9948>AB
@HQ5WX:00463:00590
TACTGAGCTACACACACAGAAAGATTGGT
+
???BBBCBBBBBBB=:44999098424@B
@HQ5WX:00465:00570
TGATACGTCTCCTTCCTTAGTTACTTCA
+
BBB>>@CCBBB@B@C@C@C?=<=996;C
@HQ5WX:00465:00575
ATCAGACACGGACACAGCAGAACACACG
+
A<<;??:111,/788/////856///44
@HQ5WX:00465:00586
TACTGAGCTACACACACAGAAAAGATTGGT
+
BBBCBBBABCCBBB=:::9999/9948888
@HQ5WX:00466:00552
ATATCGCGAGGGTATGGAAGACTCTATAG
+
AA>@@B@BABB=@=AB9<;@AABC<;09:
@HQ5WX:00469:00557
TACTGAGCTACACACACAGAAAGATTGGT
+
@@@ABBCBBBABABCA;;444-9995<BC
@HQ5WX:00469:00579
TACTGAGCTACACACACAGAAAGATTGGT
+
AA??BBBBBBBBBBB@;;444-99969@B
@HQ5WX:00469:00591
TACTGAGCTACACACACAGAAAAGATTGGT
+
??@CBBCBABBBBB=:::9999/99958<>
@HQ5WX:00470:00554
AGCACTGTAGTTTTCACTAGTTACTTGT
+
@ABBBCCBBBCDC:@DCCCA?<=996;B
@HQ5WX:00471:00557
ATCAGACACTCGGACACAGCAGAACACACA
+
93734/46////,//444;9444249994/
@HQ5WX:00471:00558
TACTGAGCTACACACACAGAAAGATTGGT
+
BABCDEBECBBCCFCB99999099958;=
@HQ5WX:00471:00561
TACTGAGCTACACACACAGAAAGATTGGT
+
AAABBBCBABBBBBE>;;444-9995;AD
@HQ5WX:00471:00573
TAGTATCAGCCTCGCCATGACGAAAGGTATTCC
+
99;<=9BCCCDBAA?<A@A>?999-4:444>A6
@HQ5WX:00471:00596
ATATCGCGAGGGTATGGAAGACATCTATAG
+
?99<@@@@>@99>=@<:<:<11,,2,,,2,
@HQ5WX:00472:00572
ACGCTCGACATGCCCAGGTACAGGAG
+
BBAAABCBCAABFCBCD@DBBCC?BC
@HQ5WX:00472:00575
TACTGAGCTACACACACAGAAAGATTGGT
+
BA?BBBBBBB@AAAC@;;444-9996;@D
@HQ5WX:00473:00575
TCTCTATGCGCTCCACATGTCTAAGGT
+
A@BB@AADAABBB@BBBBB>>9429<?
@HQ5WX:00474:00569
TACTGAGCTACACACACAGAAAGATTGGT
+
@@BBBBDB>@@@ABAA@@99909@@<A?B
@HQ5WX:00474:00572
TACTGAGCTACACACACAGAAAGATTGGT
+
;:<CCCDCCCBBBBBA@@9990999?BCC
@HQ5WX:00474:00583
TACTGAGCTACACACACAGAAAGATTGGT
+
::<CCCCCABBBBBA@449991999<@>B
@HQ5WX:00475:00553
TACTGAGCTACACACACAGAAAG
+
AAACFCFCCCCBC499;111<,/
@HQ5WX:00475:00560
ACGAGTGCGTTCCCCATGTCGTAGGT
+
@ACCCCB?=:2444/994/777//,/
@HQ5WX:00475:00562
ATCAGACACGGACACAGCAGAACACAC
+
B:;<B@>99928>@@9;944;599;;4
@HQ5WX:00475:00574
TACTGAGCTACACACACAGAAAGATTGGT
+
B@@BBBBBAAABBDB@4499909??=AAC
@HQ5WX:00476:00557
TAGTATCAGCCTCGCCACTGACGAAGGTATTCC
+
;;99>9@?@A@;44894////8//,1:866;A6
@HQ5WX:00476:00559
TACTGAGCTACACACACAGAAAGATTGGT
+
B???BBBBBB@AABC@;>444-9995;@C
@HQ5WX:00476:00563
TACTGAGCTACACACACAGAAAGATTGGT
+
AA@ABBEBBBAAABC@;;444-9995<BC
@HQ5WX:00476:00569
TGATACGTCTCCTTCCTTAGTTACTTCA
+
BBB?@ABBBBB?B@B@D@BB@=?998;C
@HQ5WX:00476:00582
ATCAGACACGGACACAGCAGAACACAC
+
;<@@@>>@9949@@@999=677:1/1/
@HQ5WX:00477:00566
ACGAGTGCGTTCCCCATGTCGTAGGTACTC
+
??B?BBBBAA?ACC:BAA@DCB=?@9;==C
@HQ5WX:00477:00577
CGTGTCTCTAGGCACAGGATTTTGTGAG
+
44444444>9424888824499,44499
@HQ5WX:00478:00564
CGTGTCTCTAGGCACAGGATTTTGTGTAG
+
ACCJCC::<DABA@ABC@CCDB7<<4449
@HQ5WX:00478:00574
CGTGTCTCTAGGCACAGGTTTTTGTGTAG
+
@@AABBBBAAAACBBBA<@@==/==???@
@HQ5WX:00478:00577
TCTCTATGCGCTCCACATGTCTAAGGT
+
BBBB::=ICCECC?AACBB>>996;>B
@HQ5WX:00479:00553
TACTGAGCTACACACACAGAAAGATTGGT
+
B===AABBBA@AAAC@;;444-99969?A
@HQ5WX:00479:00559
TGATACGTCTCCTTCCTTAGTTACTTCA
+
BBB??BCBBBA>A@BAC@B@>=?998;D
@HQ5WX:00479:00599
TACTGAGCTACACACACAGAAAGATTGGT
+
@@@CCECBAAABBB@;4499914999:>B
@HQ5WX:00480:00586
TAGTATCAGCCTCGCCATGACGAAGGTATTCC
+
BBB::AEAAA@??:;7;<=1111,1:1//,42
@HQ5WX:00481:00551
ATATCGCGAGGGTATGGAAGACTCTATA
+
BAABBBBABBC?DACC:::<CDCD@?@;
@HQ5WX:00481:00556
TACTGAGCTACACACACAGAAAGATTGGT
+
@@@CCECDAB??@?@>>A99909995;@C
@HQ5WX:00481:00569
CGTGTCTCTAGGCACAGGATTTTGTGTAG
+
@@B@BBCC::=ACCCCB?;994,9@@@A<
@HQ5WX:00482:00599
TCTCTATGCGCTCCACATGTCTAAGGT
+
BBBB???CBBBBB@BBBB@=94429<>
@HQ5WX:00483:00554
AGCACTGTAGCTGTCACTAGTTACTTGT
+
AACBCBBBBBBBBB@BBDC::6;;45;@
@HQ5WX:00483:00557
ATATCGCGAGGGTATGGAAGACTCTATA
+
BAABBBBAABC>ECBB:::<CCCC@?@;
@HQ5WX:00484:00555
TACTGAGCTACACACACAGAAAGATTGGT
+
A@ECCCCD@@:;;;999A99919>@<@<?
@HQ5WX:00484:00581
TGATACGTCTCCTTCCTTAGTTACTTCA
+
BBB??ABCBB@>B@B@D@BB?=?998;C
@HQ5WX:00486:00567
TACTGAGCTACACACACAGAAAGATTGGT
+
A@@BBBCBBBBBBBB>;;444-9996;@C
@HQ5WX:00486:00572
ATCAGACACGGACACAGCAAGAACACAC
+
EBB@@@B>9959@@?91/1,/1,/666:
@HQ5WX:00486:00590
TAGTATCAGCCTCGCCATGACGAAAAGTATTCC
+
@??9<9=>;B@8944244889977706/1/,/7
@HQ5WX:00487:00585
TGATACGTCTCCTTCCTTAGTTACTTCA
+
@@A?>@@=AAB=@=@>B?799@>>67//
@HQ5WX:00487:00598
ATCAGACACGGACACAGCAGAACACAC
+
BBBB@@@BBB>AEBBBBBC@@>ADBBB
@HQ5WX:00488:00595
TACTGAGCTACACACACAGAAAGATTGGT
+
B===ABBA?ABBBBB@4499909996;@C
@HQ5WX:00489:00573
TACTGAGTTACACACACAGAAAATTGGTGC
+
B@AACCEC@BBC@@@>B@9999/9<?;@A@
@HQ5WX:00489:00591
TACTGAGCTACACACACAGAAAGATTGGT
+
B???BBB@>@AA@BCB;B444-9995;CC
@HQ5WX:00490:00595
TACTGAGCTACACACACAAAAGAATTGGTGC
+
;9<CBBCCBBBDCCCCCCCC49959695944
@HQ5WX:00490:00597
TAGTATCAGCCTCGCCATGACGAAGGTATTCC
+
BBB??@CCCC@AA??=@?C898459>999295
@HQ5WX:00493:00577
TCTCTATGCGCTCCACATGTCTAAGGT
+
=>AAAAAFCCCCCACCCB;<<<9<@<9
@HQ5WX:00494:00573
ACGAGTGCGTTCCCCATGTCGTAGGTACTC
+
??B>BBBBBB@BCC9CAA@BBB>A@:;==C
@HQ5WX:00494:00576
TACTGAGCTACACACACAGAAAGATTAGGT
+
<;:8899;;99999999444;67//,//,/
@HQ5WX:00495:00567
TACTGAGCTACACACACAGAAAGATTGGT
+
??@CBBBCAB@AA@@AB;9;A:>=>5959
@HQ5WX:00496:00565
TACTGAGCTACACACACAGAAAGATTGGT
+
@@@BBCEBA99<BBBACC<9909>>>B@C
@HQ5WX:00497:00562
TACTGAGCTACACACACAGAAAGATTGGT
+
AA@BBBBBBBBBBCCBBB@@@:@@@>B@F
@HQ5WX:00497:00588
TACTGAGCTACACACACAGAAAGATTGGT
+
BBBABBCBABABBBBA@D9;97<AA?B@C
@HQ5WX:00498:00586
ATATCGCGAGGGTATGGAAGACTCTATA
+
B??@AB=B@@><??AA>A>ACCCC@>@;
@HQ5WX:00498:00594
ATCAGACACGGACACAGCAGAACACAC
+
BBB>BBBA?>=@BBB@AACCC@C?>?B
@HQ5WX:00498:00596
TCTCTATGAGCGTCCACATGTCTAAGGT
+
DCC?=:<-,,,,,87:7ABB;;<B<A??
@HQ5WX:00499:00594
TACTGAGCTACACACACAGAAGA
+
999994;C7444:9//////,/,
@HQ5WX:00450:00609
TACTGAGCTACACACACAGAAAGATTGGT
+
B???BBBB?BBBBBB@;;444-99969<>
@HQ5WX:00450:00610
TACTGAGCTACACACACAGAAAAGATTGGT
+
@A@BBBCBBBBBBA@9B;9444/99954?B
@HQ5WX:00451:00608
TAGTATCAGCCTCGCCATGACGAAGGTATTCC
+
ABC::=DADAA??:97;@@==9959<944242
@HQ5WX:00453:00623
TACTGAGCTACACACACAGAAAAGATTGGT
+
@@?BBCHCABBCCB@9?@9111+1//,/,/
@HQ5WX:00455:00600
TACTGAGCTACACACACAGAAAGATTGGT
+
AAABBBBCAB@@ACA>@@99909995;AD
@HQ5WX:00455:00613
TACTGAAGCTACACACACAGAAAGATTGGT
+
@?@CBB?BBAA@AA<<<BB9991999?BCE
@HQ5WX:00455:00621
TGATACGTCTCCTTCCTTAGTTACTTCA
+
BBB??ABBBBA?A@B@CABBA>?996;A
@HQ5WX:00458:00642
TGATACGTCTCCTCCTTAGTTACTTCA
+
BBB@@BCHBBB@DC@B?A@><>8859>
@HQ5WX:00459:00626
TCTCTATGCGCTCCACATGTCATAAGGTTAC
+
88444444=948@<@>94444//,*,*,*,,
@HQ5WX:00459:00628
TACTGAGCTACACACACAGAAAGATTGGT
+
AA??BBEBBBBBBBB;;;444-999549;
@HQ5WX:00459:00630
TACTGAGCTACACACACAGAAAAGATTGGT
+
???ABBCBBBABBB@9:;9994/9995488
@HQ5WX:00460:00621
TAGTATCAGCCTCGCCATGACGAAAGTATTCC
+
BBB@@AGCCB@?>@A=@@@=984904444898
@HQ5WX:00460:00648
ACGCTCGACATGCCCAGGTACAGGAG
+
BBAAABBCBCCEDD?CC@==@==;@@
@HQ5WX:00461:00633
TACTGAGCTACACACACAGAAAGATTGGT
+
B???BBBBBB@AABCCCD@@=5>999<BC
@HQ5WX:00461:00636
TACTGAGCTACACACACAGAAAGATTGGT
+
BBBBBBCBBBCCBB=9=?99909842499
@HQ5WX:00464:00647
TACTGAGCTACACACACAGAAAAGATTGGT
+
??@BBBCBBBBBBA@9;;9999/994249:
@HQ5WX:00465:00629
AGCACTGTAGCTGTCACTAGTTACTTGT
+
@BCDBBBBBBBBBBBBBBE:4299959>
@HQ5WX:00466:00601
TACTGAGCTACACACACAGAAAGATTGGT
+
??@CBCDBABBBBBB=:;444-9996;CD
@HQ5WX:00466:00619
TACTGAGCTACACACACAGAAAGATTGGT
+
B@@ABBBBB?BBBBB=:;444-99959<>
@HQ5WX:00466:00641
TACTGAGCTACACACACAGAAAGATTGGT
+
AAABBCCBBBBBBBB@;;444-9996;BC
@HQ5WX:00467:00609
ATCAGACACGGACACAGCAGAACACAC
+
BBBBAAADBB=?@ABBBBBBB?CB@@A
@HQ5WX:00467:00614
TAGTATCAGCCTCGCCATGACGAAGGTATTCC
+
C@C<;=CCDC@A@@?=@>@?;;429?999>B?
@HQ5WX:00468:00607
TAGTATCAGCCTCGCCATGACGAAGGTATTCC
+
@?B::<CBEB@@@@?=@??898459>999;?;
@HQ5WX:00468:00618
TCTCTATGCGCTCCACATGTCTAAGGT
+
BBBB@AACBBBAA@BBACCBB?=;@?B
@HQ5WX:00468:00621
TACTGAGCTACACACACAGAAAGATTGGT
+
BA??BBCBBBBBBBC@;;444-99969@B
@HQ5WX:00468:00642
AGCACTGTAGTTGTCACTAGTTACTTGT
+
BBBBBEBDBBB@BBBDBBC:429995<A
@HQ5WX:00468:00648
TACTGAGCTACACACACAGAAAAGATTGGT
+
A??BBBBBBB@AABB;;;4444/9992499
@HQ5WX:00469:00630
TACTGAGCTACACACACAGAAAGATTGGT
+
AA@BBBEBBBBBBBB>;;944-9996;@C
@HQ5WX:00470:00604
TACTGAGCTACACACACAGAAAGATTGGT
+
:<<CCDCCBA;99?>>=?>@@:@@@61,1
@HQ5WX:00471:00613
TACTGAGCTACACACACAGAAAGATTGGT
+
ABABBBCBAABBBBB@;;444-9995;AE
@HQ5WX:00471:00635
TACTGAGCTACACACACAGAAAAGATTGGT
+
A???BBBB?B@AABB;;;4444/999549:
@HQ5WX:00472:00605
ACGAGTGCGTTCGTAGGTACTC
+
>=B?BBABBB@CCB===@;<<C
@HQ5WX:00472:00610
CGTGTCTCTAGGCACAGGATTTTGTGTAG
+
@@@ABCCC@AAACCBBB?>???6?BDCC@
@HQ5WX:00472:00629
TACTGAGCTACACACACAGAAAGATTGGT
+
B:<<CAB@@DAABCCBBDBCB<;;<8;8;
@HQ5WX:00472:00640
TACTGAGCTACACACACAGAAAGATTGGT
+
AAABBBCBBBBBBBB;;;444-99924:;
@HQ5WX:00474:00600
ACGAGTGCGTTCCCCATGTCGTAGGTACTC
+
AAB>BBBBBB?BCD9BAA@CCDAB@@;<<E
@HQ5WX:00474:00631
TCTCTATGCGCTCCACATGTCTAAGGT
+
BBBB?@ACBBBBB@BBBBB==442959
@HQ5WX:00475:00603
TCTCTATGCGCTCCACATGTCTAAGGT
+
?@?A=<>CC@B9959444899999994
@HQ5WX:00475:00615
TACTGAGCTACACACACAGAAAGATTGGT
+
B@@ABBCBBB@ABBCB==;;9-9@@=AAC
@HQ5WX:00475:00620
TACTGAGCTACACACACAGAAAGATTGGT
+
B@@ABBBBBBBBBBB@;;444-99959@C
@HQ5WX:00475:00644
TACTGAGCTACACACACAGAAAGATTGGT
+
BAABBBBB?BBABBCB==994-9999<CE
@HQ5WX:00476:00625
TACTGAGCTACACACACAGAAAGATTGGT
+
B???BBEBBBBBBBCB;;444-99959>A
@HQ5WX:00476:00631
CGTGTCTCTAGGCACAGGATTTTGTGTAG
+
A@@BBCBBAAAACCA;;84999-9949::
@HQ5WX:00476:00645
AGCACTGTAGCTGTCACTAGTTACTTGT
+
?@CDCBAA???B>B>BBDD::6;885;B
@HQ5WX:00476:00646
TACTGAGCTACACACACAGAAAAGATTGGT
+
@@?BBBBBBBABBBB;;;4444/999549:
@HQ5WX:00479:00616
TGATACGTCTCCTTCCTTAGTTACTTTA
+
BBB??ABBBBB>@@ABFABBB>??=@=A
@HQ5WX:00480:00635
TACTGAGCTACACACACAGAAAGATTGGT
+
@9<;@>BA@@A@CBBBBAC@B@99;6964
@HQ5WX:00481:00624
TACTGAGCTACACACACAGAAAGATTGGT
+
BAABBBCBAABBBBB@;;444-9>>=AID
@HQ5WX:00482:00605
TACTGAGCTACACACACAGAAAGATT
+
9;9B8@9@899948499449;-44/,
@HQ5WX:00483:00601
TACTGAGCTACACACACAGAAAGATTGGT
+
AA?ABBBBBBAABBCB;B:44-9997<BD
@HQ5WX:00483:00636
TACTGAGCTACACACACAGAAAGATTGGT
+
???ABBBBBBBBBBB>;;444-9995;@C
@HQ5WX:00485:00604
TACTGAGCTACACACACAGAAAGATTGGT
+
BAA?BBEBBBABBBCB;B:44-9>>=AAC
@HQ5WX:00486:00615
TACTGAGCTACACACACAGAAAGATTGGT
+
???ABBEBBBABBBB>;>444-9995<AC
@HQ5WX:00486:00641
TGATACGTCTCCTTCCTTAGTTACTTCA
+
BBB??ABCBBA>A@ABCBBAB?B9969B
@HQ5WX:00487:00604
TACTGAGCTACACACACAGAAAGATTGGT
+
=<=CCBBB::;;;<9A@A@AA:>>>5954
@HQ5WX:00487:00637
ATATCGCGAGGGTATGGAAGACTCTATAGA
+
AA?@?@=>;;979:?A=C=ABBBC:88>88
@HQ5WX:00488:00616
TACTGAGCTACACACACAGAAAGATTGGT
+
B??=BBBBBB@AABC>;;444-9995<CC
@HQ5WX:00488:00621
TACTGAGCTACACACACAGAAAGATTGGT
+
AA@BBCCBABBAEB@=??99909>>=AAD
@HQ5WX:00488:00645
TACTGAGCTACACACACAGAAAGATTGGT
+
??@CCCCBBBAABCA@9499909@@>CBE
@HQ5WX:00489:00629
TACTGAGCTACACACACAGAAAGATTGGT
+
???BBBBB@@ABBBC>;;444-9995;@C
@HQ5WX:00490:00607
CGTGTCTCTAGGCACAGGATTTTGTGTAG
+
BBBBBBCC@AAABBBBB@@@AA8ABCCB>
@HQ5WX:00490:00615
TACTGAGCTACACACACAGAAAGATTGGT
+
CA@ABBCDAB?AABBA@D99909>>=ADE
@HQ5WX:00491:00612
ATATCGCGAGGGTATGGAAGACTCTATA
+
BA>@@BBBBCB=B>DB=A>ACDCDBCBB
@HQ5WX:00491:00643
TACTGAGCTACACACACAGAAAGATTGGT
+
AAABBBEBBBBBBBB>;;444-9>>;ABD
@HQ5WX:00491:00646
TACTGAGCTACACACACAGAAAGATTGGT
+
BBBBBBBBABCCBBA@BB;;;7;@@@C@C
@HQ5WX:00492:00647
AGCACTGTAGCTGTCACTAGTTACTTGT
+
@@CDCB@@AAAB@@@BBCC::299859A
@HQ5WX:00495:00601
TACTGAGCTACACACACAGAAAGATTGGT
+
BBBCBBCBAB?@;;<AEE@AA<@@@>A?A
@HQ5WX:00495:00627
ACGCTCGACATGCCCAGGTACAGGAG
+
BBAABB@@@CDCCCBCC@DCBCC>BB
@HQ5WX:00495:00648
TACTGAGCTACACACACAGAAAGATTGGT
+
AAABBBCBABBBBBB@;;944-9>>=AAD
@HQ5WX:00496:00622
TACTGAGCTACACACACAGAAAGATTGGT
+
@@ACBBBEAB??@AAA??9990<BB@C@C
@HQ5WX:00497:00627
ATCAGACACGGACACAGCAGAACACAC
+
BBBBAAACBB=??BCCCBCDC@CBBBB
@HQ5WX:00498:00601
TACTGAGCTACACACACAGAAAGATTGGT
+
??@BCCCBBBBBBBBCAA??B6;99;>59
@HQ5WX:00498:00607
TACTGAGCTACACACACAGAAAGATTGGT
+
:9<CBBAB;<;;<@@@@AA@B:?91--+,
@HQ5WX:00498:00629
TACTGAGCTACACACACAGAAAGATTGGT
+
???BBBBBBBAAABCB@B:44-9===ACC
@HQ5WX:00498:00632
TGATACGTCTCCTTCCTT
+
BBB>??BCBBB?B@BBB@
@HQ5WX:00498:00646
TACTGAGCTACACACACAGAAAGATTGGT
+
AAABBBBBBBBBBBBBAB:946;@@=ACC
@HQ5WX:00452:00695
TACTGAGCTACACAACAGAAAGATTGGTGC
+
B@>ABBBBBBBBBD?;@444-99969<>>>
@HQ5WX:00453:00682
TACTGAGCTACACACACAGAAAGATTGGT
+
AA@BBBBBBBBBBBB@;;444-999549;
@HQ5WX:00453:00694
TACTGAGCTACACACACAGAAAGATTGGT
+
B?==AABA?ABBABB=:;499-99959<>
@HQ5WX:00455:00661
TACTGAGCTACACACACAGAAAGATTGGT
+
AA@ABBBBBBAABBB=:;444-99969?B
@HQ5WX:00455:00668
TACTGAGCTACACACACAGAAAGATTGGT
+
BBBBBBCBCCBBBB>9>B999099954<>
@HQ5WX:00455:00669
TCTCTATGCGCTCCACATGTCTAAGGT
+
BABBCCCCDCC:9;<ABAB<<?CBDFD
@HQ5WX:00455:00687
TACTGAGCTACATACACAGAAAAGATTGGT
+
??@CCCCBBABBBB?:@B9111+11/,/,/
@HQ5WX:00456:00657
TACTGAGCTACACACACAGAAAGATTGGT
+
BBABBBEBBBBBBBB=:;444-9998<DD
@HQ5WX:00456:00660
TACTGAGCTACACACACAGAAAGATTGGT
+
@?@DBBBEBC@AAC@=?@99919?>=@CE
@HQ5WX:00456:00671
TACTGAGCTACACACACAGAAAGATTGGT
+
B@@ABBBBBBABBBB::;444-999589:
@HQ5WX:00456:00682
ATATCGCGAGGGTATGGAAGACTCTATA
+
BABBBBCBBCC>B9B?7;5<@@@@9998
@HQ5WX:00457:00653
TACTGAGCTACACACACAGAAAGATTGGT
+
??@BCBCCBBCBBB@:@A999-9996<@D
@HQ5WX:00458:00670
TACTGAGCTACACACACAGAAAGATTGGT
+
B??=@@BA?ABBAAB=:;444-99969<>
@HQ5WX:00458:00671
TACTGAGCTACACACACAGAAAGATTGGT
+
??@BCCDBAABBBBB=:;444-99954<=
@HQ5WX:00458:00682
AGCACTGTAGCTGTCACTAGTTACTTGT
+
BBCCCB@@AABBBBBBBCCAA<@996<B
@HQ5WX:00459:00664
TACTGAGCTACACACACAGAAAGATTGG
+
A@@BAABBBBBBBBB@;;444-9995<C
@HQ5WX:00459:00675
TACTGAGCTACACACACAGAAAGATTGGT
+
BBBBBBBBBBBBBB?==B999-9996<@C
@HQ5WX:00460:00664
TACTGAGCTACACACACAGAAAGATTGGT
+
@@@@BBBBBBABBBB=:;444-9995<AC
@HQ5WX:00460:00686
TACTGAGCTACACACACAGAAAGATTGGT
+
ABABBBBBBBBBBBB>;;444-99969@C
@HQ5WX:00460:00687
TCTCTATGCGCTCCACATGTCTAAGGT
+
CCCC??CDCBB@@?BCCBB??A@=@@A
@HQ5WX:00460:00690
TACTGAGCTACACACACAGAAAGATTGGTG
+
A@@@@@?;:11/7/44?==@C<>==5824=
@HQ5WX:00461:00655
TACTGAGCTACACACACAGAAAGATTGGT
+
@@?BBBBBBBBAABB>;;444-9>>;ADD
@HQ5WX:00461:00656
CGTGTCTCTAGGCACAGGATTTTGTGTAG
+
BBA>ACCCAAAACBBBC@BBBB:CCC::>
@HQ5WX:00461:00695
TACTGAGCTACACACACAGAAAGATTGGT
+
BB?BBBBB?AB@BBD@;;444-99969>>
@HQ5WX:00462:00672
TACTGAGCTACACACACAGAAAGATTGGT
+
B??=BBBBBABBBBB=4499909995<AC
@HQ5WX:00462:00686
TACTGAGCTACACACACAGAAAGATTGGT
+
@A@BBBCBBBBBBBB=:;444-99959?A
@HQ5WX:00462:00690
TACTGAGCTACACACACAGAAAGATTGGT
+
AAABBBCBABBBBBCA;;444-9996<@B
@HQ5WX:00464:00658
TCTCTATGCTCTCCACATGTCTAAGGT
+
BBBBBBBAAABBC@CCC@AABBB=A>A
@HQ5WX:00464:00674
TACTGAGCTACACACACAGAAAGATTGGT
+
B@@>BABBBABBAADA;;444-9995<@C
@HQ5WX:00465:00673
TACTGAGCTACACACACAGAAAGATTGGT
+
BA@ABBBBBBBBBBB=:;944-9>>=AEE
@HQ5WX:00466:00680
TACTGAGCTACACACACAGAAAGATTGGT
+
B@@>BABBBABBBBA=9;444-99969>>
@HQ5WX:00468:00691
AGCACTGTAGCTGTCACTAGTTACTTGT
+
AABBCBBBAABDCC@=@89992444244
@HQ5WX:00469:00668
TACTGAGCTACACACACAGAAAGATTGGT
+
@@@CCCCBCCCDDBB@A:999-9>?;>=@
@HQ5WX:00470:00665
TACTGAGCTACACACACAGAAAGATTGGT
+
B??=BBCBB?@AABCB@B:44-9995;@G
@HQ5WX:00472:00650
AGCACTGTAGCTGTCACTAGTTACTTGT
+
@BCDCCDBBBCCBCBBBBB9:29985;C
@HQ5WX:00472:00675
TAGTATCAGCCTCGCCATGACGAAGGTATTCC
+
BAC99<HAAAA@@@@=@AC8=;929@999>A<
@HQ5WX:00472:00692
AGCACTGTAGCTGTCACTAGTTACTTGT
+
@@CDCBAABBBBBB@BBCC@?;=992;A
@HQ5WX:00473:00696
TACTGAGCTACACACACAGAAAGATTGGT
+
A@@BBBCBBBAABBCB?@444-9995<BE
@HQ5WX:00474:00687
TACTGAGCTACACACACAGAAAGAATTGGT
+
BBBBB<<;@@@@@ABB99999199242424
@HQ5WX:00475:00695
TACTGAGCTACACACACAGAAAGATTGGT
+
AAABBBCBBBBBBBB@;;444-99969@B
@HQ5WX:00476:00655
TACTGAGCTACACACACAGAAAGATTGGT
+
BBBCBBBB?@ABBBBBBB944-9>>@C@C
@HQ5WX:00477:00666
TCTCTATGCGCTCCACATGTCTAAGGT
+
BABBAAACBBCBC?BBC?==A@?=AAB
@HQ5WX:00479:00659
TACTGAGCTACACACACAGAAAGATTGGT
+
AA?BBBCB?AAAABBB;B:44-9@>>BAC
@HQ5WX:00479:00690
CGTGTCTCTAGGCACAGGATTTTGTGTAG
+
BBB@BBBCAAAACBBB@:4944-9??AA@
@HQ5WX:00480:00653
TACTGAGCTACACACACAGAAAGATTGGT
+
B??=BBCBBBAAABCB@B:946;@>>BAC
@HQ5WX:00480:00678
TGATACGTCTCCTTCCTTAGTTACTTCA
+
BBB???BCCBA?BAB@C@BBB?BBB?CC
@HQ5WX:00481:00670
TACTGAGCTACACACACAGAAAGATTGGT
+
A??ABBEB?ABBBBB@;;444-9>>=AAC
@HQ5WX:00481:00685
TAGTATCAGCCTCGCCATGACGAAGGTATTTC
+
CBB::>EDDA@==;;8;@@>><;59@999@<?
@HQ5WX:00481:00688
TACTGAGCTACACACACAGAAAGATTGGT
+
ABABBBDCABBABBBB;@444-9>>>BBD
@HQ5WX:00482:00676
ATATCGCGAGGGTATGGAAGACTCTATA
+
BA@ABBBBBBC>EBBC>A>ACCBG@?@;
@HQ5WX:00482:00679
TGATACGTCTCCTTCCTTAGTTACTTCA
+
BBBBBBCBBBC@B@B@C@CBB@CCC@CC
@HQ5WX:00482:00687
TCTCTATGCGCTCCACATGTCATAAGGT
+
A:<<<=;ACB@@B=>>?11////656,/
@HQ5WX:00483:00664
AGCACTGTAGCTGTCACTAGTTACTTGT
+
@@CCCBBBABBB@@@BCBCBC?@>=6<<
@HQ5WX:00483:00669
TACTGAGCTACACACACAGAAAGATTGGT
+
AA@ABBEBBBBBBBCB;B:44-9===AAC
@HQ5WX:00484:00670
TACTGAGCTACACACACAGAAAGATTGGT
+
B??=BBCBBBAA?BCB@B:996;AA@C@C
@HQ5WX:00484:00672
TACTGAGCTACACACACAAGA
+
9;A@AABA?@;;911<11,/,
@HQ5WX:00484:00694
CGTGTCTCTAGGCACAGGATTTTGTGTAG
+
@@B@@@BB@@A?B@>>><9999/99::9A
@HQ5WX:00485:00677
TACTGAGCTACACACACAGAAAGATTGGT
+
B@A@BBBB@@@A;<;ABBCCKBCDC?BDC
@HQ5WX:00486:00657
TACTGAGCTACACACACAGAAAGATTGGT
+
AA??BBBBBBAAABB>;>444-9>>=ABD
@HQ5WX:00486:00664
TACTGAGCTACACACACAGAAAGA
+
9;;A>A?A8;99494944449544
@HQ5WX:00486:00676
TACTGAGCTACACACACAGAAAGATTGGT
+
BBBBABCDCBBB@=>9999>@:9;A6924
@HQ5WX:00486:00696
TACTGAGCTACACACACAGAAAGATTGGT
+
@@@BBBBBBBBBBBBB?@:996;A@?B@C
@HQ5WX:00488:00662
TACTGAGCTACACACACAGAAAGATTGGT
+
A@BBABAB:;;@<<9?>B99919>><>;9
@HQ5WX:00488:00667
TACTGAGCTACACACACAGAAAGATTGGT
+
BAAABBBBAABAABBA@B;94-9>>?CAC
@HQ5WX:00488:00673
TACTGAGCTACACACACAGAAAGATTGGT
+
B@@ABBBBBBA???DB@B:94-9>>>B@C
@HQ5WX:00488:00686
TACTGAGCTACACACACAGAAAGATTGGT
+
BB@BBDCBABBCBBBB;;444-9@@?CDC
@HQ5WX:00489:00676
TACTGAGCTACACACACAGAAAGATTGGT
+
@?@BAB@A8999999=9@=B@:@>>51,1
@HQ5WX:00490:00660
TACTGAGCTACACACACAGAAAGATTGGT
+
@>@A@@@C889999844;444-4>>;><>
@HQ5WX:00490:00690
TACTGAGCTACACAACACAGA
+
994;8940--,,,,*,,////
@HQ5WX:00490:00693
TACTGAGCTACACACACAGAAAGATTGGT
+
@@@BGECCABAB??@>@@99909@A?BCC
@HQ5WX:00490:00695
TACTGAGCTACACACACAGAAAGATTGGT
+
B?@@CCDBBBBBBBCB@B:44-9>>=B@C
@HQ5WX:00491:00695
TAGTATCAGCCTCGCCATGACGAAGGTATTCC
+
ABB@@ADBBB@?@@@=@A@==996<@<9<@B?
@HQ5WX:00492:00655
TAATATCAGCCTCGCCATGACGAAAGTATTCC
+
BB@BBBBBDC@??9969>99988809?>>;@<
@HQ5WX:00492:00661
CGTGTCTCTAGGCACAGGATTTTGTGTAG
+
BBB@BCCCAADACBCBC?CCCB:CDCCB>
@HQ5WX:00492:00684
CGTGTCTCTAGGCACAGGATTTTGTGTAG
+
<<BBBBAC@:;89>>9959999,499:9;
@HQ5WX:00495:00660
ATCAGCACGGACACAGCAGAACACAC
+
@><<?BBBB>AACCCDCDBA@BBBCB
@HQ5WX:00495:00667
TAGTATCAGCCTCGCCATGACGAAGGTATTCC
+
@=@<;9A@@B?:;99;@67;<11,/7777;A?
@HQ5WX:00495:00688
ACGCTCGACATGCCCAGGTACAGGAG
+
BBABBBBBAAABDFA@@>A@@@C@@@
@HQ5WX:00496:00662
CGTGTCTCTAGGCACAGGATTTTGTGTAG
+
BCBBBBBC;;<?<;9?>=>@@@6@@999<
@HQ5WX:00497:00682
TACTGAGCTACACACACAGAAAGATTGGT
+
BA@ABBBBBBAAABCB@D:996;AA?B@C
@HQ5WX:00497:00687
TACTGAGCTACACACACAGAAAGATTGGT
+
B>>>@@BA?B@AAADB@B:44-9>>;@@C
@HQ5WX:00498:00657
TACTGAGCTACACACACAGAAAGATTGGT
+
A???BBCBBBAAAAAA@B;996<AA?D@C
@HQ5WX:00498:00665
TACTGAGCTACACACACAGAAAGATTGT
+
@@ADBBBCCC@FB@@CCDA@B@911--,
@HQ5WX:00499:00665
TAGTATCAGCCTCGCCATGACGAAGGTATTCC
+
;;;@@>>CEB?9;9=;=6778//,/5668;CD
@HQ5WX:00451:00738
TACTGAGCTACACACACAGAAAGATTGGT
+
B@@ABBBB?A@@BBCB@@444-99969<>
@HQ5WX:00452:00702
TGATACGTCTCCTTCCTTAGTTACTTCA
+
BBB99<CBBBB>B>B>A@;<<@BBBABB
@HQ5WX:00452:00728
TACTGAGCTACACACACAGAAAGATTGGT
+
AA@BBCCBBBBBBD?9=@999099954<@
@HQ5WX:00453:00701
TCTCTATGCGCTCCACATGTCTAAGGT
+
BBBCAAADCCCBC@CDAA@@@@@>A>@
@HQ5WX:00456:00741
TACTGAGCTACACACACAGAAAATGATTGGTGCT
+
???BBBBBBBBBBBBACCDCBA,99442/,/6..
@HQ5WX:00457:00705
TACTGAGCTACACACACAGAAAGATTGGT
+
9:<CCCCBABBBBC=:@@944-9>><AFD
@HQ5WX:00458:00728
TACTGAGCTACACACACAGAAAGATTGGT
+
@A@BBBCBBBBBBBB=:;444-9995;@C
@HQ5WX:00461:00705
TAGTATCAGCCTCGCCATGACGAAGGTATTCC
+
@?B;;=CCCA?99;<:<BC@@;98<BA>A@DA
@HQ5WX:00461:00738
TACTGAGCTACACACACAGAAAGATTGGT
+
ABABBBCBAABBBCA@AB;99-9998;BC
@HQ5WX:00463:00723
TACTGAGCTACACACACAGAAAGATTGGT
+
A??ABBBBBBBBBBBB@B:94-9=>;@@C
@HQ5WX:00465:00738
TACTGAGCTACACACACAGAAAGATTGGT
+
@@@BAABBBBBBBD?=9;999-99969@C
@HQ5WX:00466:00710
TCTCTATGCGCTCCACATGATCTAAGGT
+
@;9444:AAAABA9>@984444998989
@HQ5WX:00466:00720
CGTGTCTCTAGGCACAGGATTTTGTGTAG
+
BAABCCCC@@ACCCCB@94444/9BBBCA
@HQ5WX:00468:00737
TACTGAGCTACACACACAGAAAGATTGGT
+
A???BBBB?AB@BBCB@B:44-9>>=@AC
@HQ5WX:00469:00717
TACTGAGCTACACACACAGAAAGATTGGT
+
;:;AAA=A@@@DBB@@@@99909@@?B@C
@HQ5WX:00470:00716
TACTGAGCTACACACACAGAAGATTGGT
+
AA?BBBEBBBBBBBDBCDA@=A??>AAC
@HQ5WX:00471:00731
TACTGAGCTACACACACAGAAAGATTGGT
+
AA?BBBEBBBBBBBBBBCCCC?BBB@A@B
@HQ5WX:00471:00735
TACTGAGCTACACACACAGAAAGATTGGT
+
@:<;AA@@>>?@48499;9=@<==A@C@B
@HQ5WX:00472:00714
TACTGAGCTACACACACAGAAAGATTGGT
+
B@>>AABA?A@@@@BCAB:94-9>>;@@C
@HQ5WX:00472:00720
TACTGAGCTACACACACAGAAAGATTGGT
+
@@@CBAFCBBBBBBDBAB:44-9>>>B@B
@HQ5WX:00472:00726
TACTGAGCTACACACACAGAAAGATTGGT
+
???BBBCBBBBBBBB@;;444-9@>?BAC
@HQ5WX:00473:00708
TACTGAGCTACACACACAGAAAGATTGGT
+
AA?BBBBBBBBBBBCB@B:946;@@>BAC
@HQ5WX:00473:00727
TACTGAGCTACACACACAGAAAGATTGGT
+
9;9::99=>>99494941/11,11/,/,/
@HQ5WX:00473:00746
TACTGAGCTACACACACAGAAAGATTGGT
+
B?==ABB@>@BBAABBCD:996;>>=@@B
@HQ5WX:00474:00713
AGCACTGTAGCTGTCACTAGTTACTTGT
+
@@CCCCBBBBBCBBBAAAACDAECC>AA
@HQ5WX:00474:00734
TACTGAGCTACACACACAGAAAGATTGGT
+
@@>@AABBBB???ACBAB:94-9===@CC
@HQ5WX:00474:00736
TCTCTATGCGCTCCACATGTCTAAGGT
+
BBBD::<ECCGBC@BBA?=AA;;9<AC
@HQ5WX:00475:00711
CGTGTCTCTAGGCACAGGATTTTGTGTAG
+
AAABCCBB@@ABCBBCB<8944/9B@AAB
@HQ5WX:00476:00717
TAGTATCAGCCTCGCCATGACGAAGGTATTCC
+
BAC;9>HABAAAA@@=@A?AA998=A=<@BEC
@HQ5WX:00478:00721
ATCAGACACGGACACAGCAGAACACAC
+
A????AABBC=??BB@@ACCCBDBBBC
@HQ5WX:00479:00716
TGATACGTCTCCTTCCTTAGTTACTTC
+
BBC;:<DCB?AAB>B?CDBCC?BBBDC
@HQ5WX:00479:00731
AGCACTGTAGCTGTCACTAGTTACTTGT
+
BBCEDCBB?AACCCBBABBBD@D@?9<<
@HQ5WX:00480:00731
TAGTATCAGCCTCGCCATGACGAAGGTATTCC
+
B?C99=CDCA@AABD?BBAAA998<AA@ADF?
@HQ5WX:00480:00736
TACTGAGCTACACACACAGAAAGATTGGT
+
AA@BBBCBBBBBBBCB@B:44-9===A@D
@HQ5WX:00481:00704
TACTGAGCTAACACACAGAAAGATTGGTGC
+
B@??BBCBBB@BBBBBB;;98;AA@C@CCC
@HQ5WX:00481:00742
TGATACGTCTCCTTCCTTAGTTACTTCA
+
CBB::<CCBBB?C@B@D@BBB@CBBBDC
@HQ5WX:00482:00707
TACTGAGCTACACACACAGAAAGATTGGT
+
AA@BBBDBCBBABCB@BB;44-9>>>B@C
@HQ5WX:00482:00740
TGATACGTCTCCTTCCTTAGTTACTTCA
+
BBB@@ABBBBB@B@B@B@BBB@BBB@BB
@HQ5WX:00482:00748
ATATCGCGAGGGTATGGAAGACTCTATA
+
CA?@@B@A@@><=:A?8:8=CCCC;9;@
@HQ5WX:00483:00712
TACTGAGCTACACACACAGAAAGATTGGT
+
BA@ABBBBBBB@@BBCCD:;96;==>B@C
@HQ5WX:00483:00726
CGTGTCTCTAGGCACAGGATTTTGTGTAG
+
AA@BBCCC@AABDCCBB<4444-9@BBCC
@HQ5WX:00483:00733
TAGTATCAGCCTCGCCATGACGAAGGTATTCC
+
B?C:9=GDHC@@A@@=@CB?A@?=AA=<=DF?
@HQ5WX:00484:00711
TCTCTATGCGCTCCACATGTCTAAGGT
+
BBCC?@?CBBBBB@BCCBAAAAA>B@A
@HQ5WX:00486:00719
TACTGAGCTACACACACAGAAAGATTGGT
+
BBBC@@AC@?@@@@@@@FA@@<@>@;=;>
@HQ5WX:00486:00725
TAGTATCAGCTTCGCCATGACGAAGGTATTCC
+
BCBBCBCBDA@@CBA?BBA=@996;?A>@>B=
@HQ5WX:00487:00705
AGCACTGTAGCTGTCACTAGTTACTTGT
+
??BBCBBBBBBBBBBBBABBCBCBC9<<
@HQ5WX:00487:00720
TACTGAGCTACACACACAGAAAGATTGG
+
@@AC??@B@@;;;@@BCA@@B:>>>595
@HQ5WX:00487:00724
TCTCTATGCGCTCCACATGTCTAAGGT
+
===@<<=CECCCC:<9?>999995959
@HQ5WX:00488:00706
TACTGAGCTACACACACAGAAAGATTGGT
+
BBBBBBBBACBBBDBBBB???:@A;===@
@HQ5WX:00488:00746
TACTGAGCTACACACACAGAAAGATTGGT
+
@?@CBCCBBBBBABAA;@9996;DC@D@C
@HQ5WX:00490:00703
ACGAGTGCGTTCCCCATGTCGTAGGTACTC
+
BB??ABAA@@?BCC:CAA@BBB9==?;<<C
@HQ5WX:00490:00705
TACTGAGCTACACACACAGAAAAATTGGTGC
+
BBABCBCBABBBBCCCDCCCCCD3C?A?ABB
@HQ5WX:00490:00749
TACTGAGCTACACACACAGAAAGATTGGT
+
??@BBBCBBBBBBBCC@AACB?BCC@C?B
@HQ5WX:00491:00712
TACTGAGCTACACACACAGAAAGATTGGT
+
BA@ABBBBBBBBABCBBD:;98;???C@C
@HQ5WX:00491:00716
TACTGAGCTACACACACAGAAAGATTGGT
+
BBABBBCBBBBAABCB@D:;;8;BB@B@C
@HQ5WX:00491:00722
TACTGAGCTACACACACAGAAAGATTGGT
+
>?A@BAAA@:9;;9==???AB<??B?B@B
@HQ5WX:00493:00730
GACTGAGCTACACACACAGAAAGATTGGT
+
>@?BBBBBBBBBAABCBD@@@>ABC@B@B
@HQ5WX:00493:00736
TACTGAGCTACACACACAGAAAGATTGGT
+
@@>B@@BABBBB??CEAD:;98;AA@C@C
@HQ5WX:00494:00725
ACGAGTGCGTTCCCCATGTCGTAGGTACTC
+
AABBBBB@>;2444/9999@>999<994;A
@HQ5WX:00494:00742
TACTGAGCTACACACACAGAAAGATTGGT
+
BBBBBBBBBBBB??BCBDA@?<@BBAB@C
@HQ5WX:00495:00714
TACTGAGCTACACACACAGAAAGATTGGT
+
B@>>@@BB?BBBBBBCCD:;;8;BB@B@C
@HQ5WX:00495:00728
ATATCGCGAGGTATGGAAGACTCATATAG
+
>?;448>:442494424899;84444479
@HQ5WX:00497:00731
TACTGAGCTACACACACAGAAAGATTGGT
+
??@CBBBC>@99;;;@9<<CC?BCDDF@D
@HQ5WX:00497:00745
ACGCTCGACATGCCCAGGTACAGGAG
+
@@A?=?>989999919959>@@@<?>
@HQ5WX:00498:00708
TACTGAGCTACACACACAGAAAGATTGTT
+
BBBB?BBBCBBABABBCBBBC>BBC9;;@
@HQ5WX:00498:00711
TACTGAGCTACACACACAGAAAGATTGGT
+
AA@BBBBBBBABBBCCDDBBA?BDC@B@B
@HQ5WX:00498:00728
TACTGAGCTACACACACAGAAAGATTGGTG
+
4944444434448944444/1+///,/566
@HQ5WX:00498:00731
TACTGAGCTACACACACAGAAAGATTGGTG
+
99<C@@@B@=?@;;;ABA@@A<@AB>=>@@
@HQ5WX:00498:00744
TACTGAGCTACACACACAGAAAGATTGGT
+
AA?BBBBBBBAB?ABCCEA@@>?BB@B@B
@HQ5WX:00498:00745
ACGAGTGCGTTCCCCATGTCGTAGGTACTC
+
@@??AACBA;2444/9999BCA@A?;<==F
@HQ5WX:00451:00756
TACTGAGCTACACACACAGAAAGATTGGT
+
ABBBBCCCCBBBBCB:@A999099959==
@HQ5WX:00452:00755
TACTGAGCTACACACACAGAAAGATTGGT
+
BA@ABBBB?A?@@ACCAB:44-9895;AC
@HQ5WX:00452:00777
TACGAGCTACACACACAGAAAGATTGGT
+
8>CDDBBBBCC??9=?@99918942488
@HQ5WX:00453:00750
TACTGAGCTACACACACAGAAAGATAGGT
+
B===BBBB?A?BB@BE@B:99-9>=>@>A
@HQ5WX:00453:00755
TACTGAGCTACACACACAGAAAGATTGGT
+
B@@ABBBBBBBBBBB>;;444-9>>;?>>
@HQ5WX:00453:00763
ATCAGACATGGACACAGCAGAACAC
+
BBB@ABAAA@=>@@>=::111,///
@HQ5WX:00455:00752
ACGAGTGCGTTCCCCATGTCGTAGGTACTC
+
BBB?ABAA@@<@BC:BAA@CCDAB@::<<C
@HQ5WX:00456:00760
AGCACTGTAAGCTGTCACTAGTTACTTGT
+
BBBB;80**)***008BBDC@=;=992;A
@HQ5WX:00457:00763
TGATACGTCTCCTTCCTTAGTTACATTCA
+
AB@@@A@A>@B89695928=6561//788
@HQ5WX:00458:00780
ATATCGCGAGGGTATGGAAGACTCTATA
+
BB?A@@@A@@>>@:@A595999////,,
@HQ5WX:00458:00796
TACTGAGCTACACACACAGAAAGATTGGTG
+
A===AABBBBBB>=999?994044424884
@HQ5WX:00459:00755
TACTGAGCTACACACACAGAAAGATTGGT
+
B@>>@@BBBABBBBDB;;444-99959<?
@HQ5WX:00459:00777
ATCAGACACGGACACAGCAGAACACAC
+
BBBBAAACCB>A?>@=>@@11-1:11/
@HQ5WX:00459:00780
ATATCGCGAGGGTATGGAAGACTCTATAGA
+
BB8::@:>99419@@@>B?AAABB;91:7.
@HQ5WX:00460:00750
TGATACGTCTCCTTCCTTAGTTACTTCA
+
BBB???DEBBA?A@CBC@BBB?BBD?BB
@HQ5WX:00461:00780
TAGTATCAGCCTCGCCATGACGAAGGTATTCC
+
BBB@@ACAAA@AABB?BBBAA:::<@AAACD=
@HQ5WX:00463:00766
ACGCTCGACATGCCCAGGTACAGGAG
+
BBABBBBBBCCBBE?BB?BBBCC@CB
@HQ5WX:00463:00769
ACGCTCGACATGCCCAGGTACAGGAG
+
BBAAABBBBBBDCEB::::CDCC?AA
@HQ5WX:00464:00794
TACTGAGCTACACACACAGAAAGATTGGT
+
B?>>BBCBBBBBBBA@AD99909@@<A@B
@HQ5WX:00465:00756
TCTCTATGCGCTCCACATGTCTAAGGT
+
BBBC?@?CBBBBB@BBCBBBEAA?ADD
@HQ5WX:00466:00754
TACTGAGCTACCACACACAGAAAGATTGGTG
+
BBBCC@;C>8859@>>>BAABB:?>=8988>
@HQ5WX:00466:00776
TACTGAGCTACACACACAGAAAGATTGGT
+
BA??BBBBBBBBABDA?@:44-9995<@C
@HQ5WX:00467:00772
TACTGAGCTACACACACAGAAAGATTGGT
+
@@>BBBBBBBBBBBDA:B444-9995;AC
@HQ5WX:00468:00789
TCTCTATGCGCTCCACATGTCTAAGGT
+
CBBCAAACABBBB?BBBCBBB;96;?;
@HQ5WX:00468:00797
TACTGAGCTACACACACAGAAAGATTGGT
+
@???BBCBBBBBA@=9>@9991998249:
@HQ5WX:00469:00774
ATCAGACACGGACACAGCAGAACACAC
+
B>?>BBBBBB???BB@@@DCC@DBBBB
@HQ5WX:00469:00785
TACTGAGCTACACACACAGAAAGATTGGT
+
B@>>AABA?ABBBBCB??@@@5>>@5<7;
@HQ5WX:00469:00799
TACTGAGCTACACACACAGAAAGGTGC
+
B???BBBBBBAB?@?>@;99909@?>?
@HQ5WX:00470:00764
TGATACGTCTCCTTCCTTAGTTACTTCA
+
BC@;<<CA?AC@C@C?C@CBB@@@@>@B
@HQ5WX:00470:00765
CGTGTCTCTAGGCACAGGATTTTGTGTAG
+
?AAABBBB??ABCBB@@?@AAA8ABBBBC
@HQ5WX:00470:00774
TACTGAGCTACACACACA
+
BA??BBB;:111A=>1,*
@HQ5WX:00473:00750
TAGTATCAGCCTCGCCATGACGAAGGTATTCC
+
BAC::<EAAA@==;;8;@@>@;969@@>?696
@HQ5WX:00473:00786
TACTGAGCTACACACACAGAAAGATTGGT
+
BBBCBDCBBBBB;9<ACEA@@<A@@=ABC
@HQ5WX:00473:00789
TACTGAGCTACACACACAGAAAGATTGGT
+
AA@BBBBBBBABBBDB@@:44-9=>=A@C
@HQ5WX:00473:00793
TACTGAGCTACACACACAGAAAGATTGGT
+
@@@ABBBBBBAABBBA>@944-9>>;@@B
@HQ5WX:00473:00794
TACTGAGCTACACAACATCAGAAGATTGGTG
+
4994484434844/,,,,,,,,*,687:244
@HQ5WX:00474:00775
TACTGAGCTACACACACAGAAAGATTGGT
+
B???BBBBBAB@@@ECCD:94-99==ADC
@HQ5WX:00475:00757
TCTCTATGCGCTCCACATGTCTAAGGT
+
<<=ABBAAACECC@@@>984444:;:;
@HQ5WX:00475:00776
TAGTATCAGCCTCGCCATGACGAAGGTATTCC
+
@@B::<CBBBA@A@A=@AB?B:::<AA@A@C@
@HQ5WX:00476:00779
TACTGAGCTACACACACAGAAAG
+
<;;BA944<844991>>1///+/
@HQ5WX:00477:00757
CGTGTCTCTAGGCACAGGATTTTGTGTAG
+
B@AABBBBAAA@BBBBC@BCBB:DCCCBA
@HQ5WX:00477:00781
CGTGTCTCTAGGCACAGGATTTTGTGTAG
+
AAAAAAABAAA@BBBBB<999919@CCCB
@HQ5WX:00479:00754
TACTGAGCTACACACACAGAAAGATTGGT
+
AA?BBBCBABBAABA@A;444-9>>=ADD
@HQ5WX:00479:00762
TACTGAGCTACACACACAGAAAGATTGGT
+
A??BBBBBBBBBBBCBA@:44-9===AAC
@HQ5WX:00482:00798
TACTGAGCTACACACACAGAAAGATTGGT
+
@@ACBBBB@@@@;;;>>A999199454@A
@HQ5WX:00483:00796
TACTGAGCTACACACACAGAAAGATTGGT
+
@A@BAABBBBA?BBCB@C:94-9===@AC
@HQ5WX:00484:00754
TACTGAGCTACA
+
899444443446
@HQ5WX:00487:00750
TACTGAGCTACACACACAGAAAGATTGGT
+
BBABBBCB?A??@BB=@9444-9>@<A?@
@HQ5WX:00487:00756
TAGTATCAGCCTCGTGACGAAGGTATTCC
+
ABB@@ACCCC@BBBBBBBBC?B?BBBBC@
@HQ5WX:00487:00789
TACTGAGCTACACACACAGAAAGATTGGT
+
BBABBCCBABBBBBB@@;944-9@>?BAC
@HQ5WX:00487:00796
ACGCTCGACATGCCCAGGTACAGGAG
+
AABBB@@@AACACC?:;9<CCDC@BB
@HQ5WX:00488:00755
TACTGAGCTACACACACAGAAAGATTGGT
+
@@@BCBCCABBBCA@=;:449-9>C?A>B
@HQ5WX:00489:00759
TACTGAGCTACACACACAGAAAGATTGGT
+
AA?BBBBBBBABBCBA>@===:@AC?CBC
@HQ5WX:00490:00756
AGCACTGTAGCTGTCACTAGATTACTTGTG
+
>?84499994444448899=11,//1,/6/
@HQ5WX:00492:00752
TACTGAGCTACACACACAGAAAGATTGGT
+
BBABBBCBBBBBBDB@;:444-9>??C@B
@HQ5WX:00493:00784
TACTGAGCTACACACACAGAAAGATTGGT
+
@@@BAABBBBAAABCB@B:94-9>>>B@C
@HQ5WX:00495:00794
TACTGAGCTACACACACAGAAAGATTGGT
+
???BBBCBBBBABB@==?<;;7<BB@B@B
@HQ5WX:00497:00791
TACTGAGCTACACACACAGAAAGATTGGT
+
AA?BBBCBBBABBBDBAAA@?<@CCAC@B
@HQ5WX:00498:00773
TACTGAGCTACACACACAGAAAGATTGGT
+
B???BBCBBBBBBBCBCC:996;ABBC@B
@HQ5WX:00498:00783
TACTGAGCTACACACACAGAAAGATTGGT
+
A??ABBBBBBAAAABB@B:94-9>>>BDC
@HQ5WX:00499:00767
TACTGAGCTACACACACAGAAAGATTGGT
+
BBABCBCBABBCBBBBBD??@<@BB@D@C
@HQ5WX:00499:00770
TACTGAGCTACACACACAGAAAGATTGGT
+
@@@BBBCBBBBBBBBB;B:996;AA?D@C
@HQ5WX:00499:00786
TCTCTATGCGCTCCACATGTCTAAGGT
+
BBBC?@CCCBBBB@DDCBBBBAA>BBB
@HQ5WX:00456:00803
ACGAGTGCGTTCCCCATGTCGTAGGTACTC
+
BA?>BBCCDC?DBB9B<=<BBB9999999B
@HQ5WX:00458:00803
TACTGAGCTACGACACACAGAAAGATTGGT
+
;;;;44;97994444449:444-449=;<9
@HQ5WX:00461:00811
TACTGAGCTACACACACAGAAAGATTGGT
+
B??=BABBBB@AAABBBEAAA>@@@>B@A
@HQ5WX:00462:00803
TACTGAGCACACACACAGAAAGATTGGTGC
+
@A@BBBEBBCBBD?==988@099>592377
@HQ5WX:00465:00811
ATATCGCGAGGGTATGGAAGACTCTATA
+
BAABA@>@@@@<@BBB>BACCCDCCCCC
@HQ5WX:00465:00822
TACTGAGCTACACACACAGAAAGATTGGT
+
BA@ABBCBABBB??@@ACA@><<<9;=<=
@HQ5WX:00466:00816
TACTGAGCTACACACACAGAAAGATTGGT
+
@@@BBBB?@>BBBBBBCDCCE@CCB@B@B
@HQ5WX:00468:00810
CGTGTCTCTAGGCACAGGATTTTGTGTAG
+
BBB@BBBB@@AAE@98988944/9>>?=B
@HQ5WX:00469:00828
TACTGAGCTACACACACAGAAAGATTGGTG
+
<:<ADCCBAB:;;;9994444-499<BACB
@HQ5WX:00471:00805
ACGAGTGCGTTCCCCATGTCGTAGGTACTC
+
BBB?BBBBAA>ACC9B:==BBB@C@@=<=C
@HQ5WX:00471:00815
TACTGAGCTACACACACAGAAAGATTGGT
+
A@@>AABA?A?@@BBBCDBAA=@>==@@C
@HQ5WX:00472:00830
ACGCTCGACATGCCCAGGTACAGGAG
+
@ACCBB;9;;<@?A>99:<AABCBBD
@HQ5WX:00473:00815
TGATACGTCTCCTTCCTTAGTTACTTCA
+
BBBAABBBBBA?A@D@C@BBB@BAA@BC
@HQ5WX:00473:00824
TACTGAGCTACACACACAGAAAGATTGGT
+
AA@BBBBB>BBBBBCCCBBAD?BBD@C@B
@HQ5WX:00474:00833
ACGCTCGACATGCTACAGGAG
+
@@CBBBBBCBCDECCCBB?CC
@HQ5WX:00474:00837
TACTGAGCTACACACACAGAAAGATTGGT
+
99<BAAACBBBB@@@=@B99909>>;@BC
@HQ5WX:00482:00804
TACTGAGCTACACACACAGAAAGATTGGT
+
BBABBBCBBBBB?===@;99B8<<A>A>B
@HQ5WX:00482:00813
TACTGAGCTACACACACAGAAAGATTGGT
+
@@?BBBCBABBBB?>=?:99=9@@@=ACC
@HQ5WX:00482:00844
TACTGAGCTACACACAGGTGC
+
@??B@?ACBB???BDBD?AAA
@HQ5WX:00482:00849
TACTGAGCTACACACACAGAAAGATTGGT
+
@@@BBBBCBBABABBB@@:94-9==;@@C
@HQ5WX:00484:00844
ACGCTCGACATGCCCAGGTACAGGAG
+
@A@CCB@@@A=???:9969999><99
@HQ5WX:00484:00846
TAACTGAGCTAC
+
11,/////8788
@HQ5WX:00487:00834
TACTGAGCTACACACACAGAAAGATTGGT
+
BBABCCCBBBBBC?>>?===B<@@B@B@B
@HQ5WX:00489:00807
TACTGAGCTACACACACAGAAAGATTGGT
+
@?ABBCCCA@>;449999444-4442424
@HQ5WX:00489:00839
CGTGTCTCTAGGCACAGGATTTTGTGTAG
+
BAA>CCCC:::A?899959999,444449
@HQ5WX:00492:00812
TACTGAGCTACACACACAGAAAGATTGGT
+
99<EBBBCA?=;848999994-4442424
@HQ5WX:00493:00836
ATATCGCGAGGGTATGGAAGACTCTATA
+
?<>@@@@@@AB?B=;969<994444443
@HQ5WX:00494:00806
TACTGAACTACACACACAGAAAGATTG
+
???BAA=BCCCCEAA?9-**0)(((((
@HQ5WX:00494:00819
TCTCTATGCGCTCCACATGC
+
BB?@<<=CBCCC;:;4*)(&
@HQ5WX:00494:00833
TACTGAGCTACACACA
+
@B@=98@C>9917)((
@HQ5WX:00495:00803
TAACTTGAATCGC
+
//,//,4424444
@HQ5WX:00495:00845
ACGAGTGCGTTCCCCATGTCT
+
9<@ABDBBB@<;;806*)(((
@HQ5WX:00496:00828
TACTGAGCTACACACACAGAAAGATTGGT
+
@?@BBBCCA@>@94899999A04442424
@HQ5WX:00497:00800
ATCAGACACGGACAC
+
9;@@BCBCA862,)(
@HQ5WX:00497:00847
TACTGAGCTACACACACAGAAAGATTGGT
+
99<AABACAB@:>/1111118+/192459
@HQ5WX:00498:00842
ACGAGTGCGTTCCCCATGTCG
+
9<ABBCBBB@<;;807,)(((
@HQ5WX:00499:00820
CGTGTCTCTAGGCACAGGATTTTGTGTAG
+
BAA@CCCC@A?@=899969999,444444
@HQ5WX:00499:00839
CGTGTCTCTAGGCACAGGAT
+
B?>@EHHC::9@-*((((((
@HQ5WX:00499:00844
TAGTATCAGCCTCGCCATGACGAAGGTATTCC
+
==A;;<CCGC@>?>>69998844242499899
@HQ5WX:00499:00848
TCTCTATGCGCTCCACATGTCTAAGGT
+
BBBC::?FCCCCC?;949944442424
@HQ5WX:00473:00870
CGTGTCTCTAGGCA
+
B=8=:1111142/,
@HQ5WX:00477:00877
TACTGAGCTACACACACAGAAAGATTGGT
+
99<BAAA@799999999999B049@=@<@
@HQ5WX:00492:00895
TACTGAGCTACACA
+
99999999>>91-)
@HQ5WX:00471:00902
TACTGACAAAAAAAA
+
@668:1/////////
@HQ5WX:00478:00947
TACTGAGGGGGGGG
+
B9949999994444
@HQ5WX:00479:00909
TACTGACTTTTTTTT
+
@6:=<1/////////
@HQ5WX:00483:00926
TACTGACAAAAAAAA
+
>6:==1/////////
@HQ5WX:00486:00946
TACTGAGGGGGGGG
+
>88/1/////////
@HQ5WX:00490:00934
TACTGACAAAAAAAA
+
@6688//////////
@HQ5WX:00497:00946
TATGAGGGGGGG
+
9///////////
@HQ5WX:00500:00114
TACTGAGCTACAC
+
8=>=999BA@>=:
@HQ5WX:00500:00115
TACTGAGCTACACACACAGAAAGATTGGT
+
BBBBB@BA?AABBCBBAABAC?AAB?B>B
@HQ5WX:00500:00125
TACTGAGCTACACACACAG
+
@@@ABBCB?BBBBBCB@@:
@HQ5WX:00501:00113
TACTGAGCTACACACACAGAAAGA
+
9>==CCCC:9;BBBA@AA99919>
@HQ5WX:00502:00111
TCTACACACACAGAAAGATTGGTGCTGCG
+
BBBBBBBB@9?@94909@@<BDCCBBBB@
@HQ5WX:00503:00128
TACTGAGCTACACACACAG
+
BBBBBBBA?AAAAABCCC?
@HQ5WX:00504:00145
ACGCTCGACATGCCCA
+
BB?@@???CBBECEAB
@HQ5WX:00505:00127
CGTGTCTCTAGGCACAGGATTTTGTGTAG
+
@@B@BBBBBBBBBBBB;:4444,9BBBCB
@HQ5WX:00511:00135
TACTGAGCTACACACACAG
+
BBBBBBAA?AAAAACCCB:
@HQ5WX:00512:00112
TACTGAGCTACACACACAGAAAGATTGGT
+
ABBBCBBBBBBBBBECDC@@@@@BC@C@C
@HQ5WX:00513:00129
ATCAGACACGACACAGCAGAACACAC
+
97334434444;44444444244444
@HQ5WX:00513:00131
TACTGAGCTACACACACAGAAAGATTGGTG
+
BBBBBBECAB@@ABB=@B;;;6<AB?CDCC
@HQ5WX:00513:00146
TACTGAGCTACACACACAGAAA
+
@D@ACCC@@ABBBBB;;;4444
@HQ5WX:00516:00111
TACTGAGCTACACACACAGAAAGATTGGT
+
BBDBCCBB<??@@ABCHD@@@>?BC@C@>
@HQ5WX:00516:00147
TAGTATCAGCCTCGCCATGACGAA
+
BBBBBBC@AA@?>;<:;BB@@;98
@HQ5WX:00517:00136
TACTGAGCTACACACACAGAAAGATTGGT
+
???BBBCB>BBBBBB=;;444-9>>>B@B
@HQ5WX:00518:00137
TACTGAGCTACACACACAG
+
>>@BBBCB>BBBBBB@449
@HQ5WX:00519:00120
TACTGAGCTACACACACAG
+
BBB@BABA?A@@@@BCCD:
@HQ5WX:00520:00134
TACTGAGCTACACACACAG
+
@@@ABBBA?AAAA@EBCB:
@HQ5WX:00520:00141
CGTGTCTCTAGGCACAGGA
+
BAAAABABACC@B@BA;:4
@HQ5WX:00524:00135
TCTCTATGCGCTCCACATGTCTAAGGT
+
BBBB@AACBBBAB@CCBBAAB;96;@B
@HQ5WX:00525:00111
TAGTATCAGCCTCGCCATGACGAAGGTATTCC
+
4499<<CAAA@BB@@=@CBBC>=<<@AAA@;9
@HQ5WX:00525:00130
TACTGAGCTACACACACAGAAAGATTGGT
+
@>>>ABAA?AAAA@BBCB:44-9=>;@@C
@HQ5WX:00527:00124
CGTGTCTCTAGGCACAAGA
+
@?CBCCCDACBACBB@9;4
@HQ5WX:00532:00122
TACTGAGCTACACACA
+
444>@BCDABBBBBBB
@HQ5WX:00534:00132
TACTGAGCTACACACACAGAAAGATTGGT
+
BABBCCCCBBCCCCCCCCCB@9?9968<@
@HQ5WX:00534:00142
TACTGAGCTACACACACAGAAAGATTGGT
+
BBBBBBBBBBBBB?DA;;444-9@@?C@C
@HQ5WX:00535:00135
TACTGAGCTACACACACAGAAAGATTGGT
+
AA@BBBEBBBBBBBB@;;444-9>>>BAC
@HQ5WX:00541:00130
TACTGAGCTACACACACAGAAAGATTGGT
+
B?BBBBBA?AAAAABCCD:99-9>>>BAC
@HQ5WX:00547:00128
TACTGAGCTACACACACAGAAAAGATTGG
+
BCCCBBBBABBAAB@;;;9444/9@@<>9
@HQ5WX:00500:00150
TACTGAGCTACAACACACAG
+
BBBB==>=--,,*,///4;:
@HQ5WX:00500:00154
TACTGAGCTACGACACACAGA
+
@?@@AAB;111,,,,///669
@HQ5WX:00500:00162
TAGTATCAGCCTCGCCATGACGAAGGTATTCC
+
?@B9:<HADAABB@A=@AA=@996;?<9<AB@
@HQ5WX:00501:00193
CGTGTCTCTAGGCACAGGATTTTGTGTAG
+
BBB@BCCBAAAAEBBCB?ABBB9BAD?@;
@HQ5WX:00503:00160
ACGCTCGACATGCCCAGGTACAGGAG
+
AACCBABBA=?999199699;9@>@@
@HQ5WX:00505:00169
TACTGAGCTACACACACAGAAAGATTGGTGC
+
???BCCCBABBBBCBA?@944-9>>?C@CCC
@HQ5WX:00505:00189
TACTGAGCTACACACACAGAAAGATTGGTG
+
@?@BCCCCCBBABBBBAA>>@9999<A<>@
@HQ5WX:00508:00154
TACTGAGCTACACACACAGAAAGAT
+
AACCAA@>899948444;49404;0
@HQ5WX:00509:00156
ATCAGACACGGACACAGCAGAACACA
+
BCCB99:@@A699A@999?9959911
@HQ5WX:00509:00189
TAGTATCAGCCTCGCCATGACGAAGGTATTCC
+
AAC??@CAA@@@@@B>B??448959<994295
@HQ5WX:00510:00151
TACTGAGCTACACACACAGAAAGATTGG
+
A@AACCBC:9:;;<9ABDDCCDBB>,1,
@HQ5WX:00510:00159
TACTGAGCTACACACACAGAAAGATTGGT
+
CBCBBCCBAC???CBA@B;;;7<CC?C@C
@HQ5WX:00510:00177
TACTGAGCTACACACACAG
+
<;<=<;BBC@?@B9117-,
@HQ5WX:00510:00181
TACTGAGCTACAAACACAGAAAGATTGGTGC
+
B??BBBCBBBBAA?ECB;;;::112=<;<:;
@HQ5WX:00510:00186
TCTCTATGCGCTCCACATGTCTAAGGTA
+
BBCC@@AEBBBAB@BCBCB??@?>AA;<
@HQ5WX:00511:00172
TACTGAGCTACACACACAGAAAGATTGGT
+
???ABBBB<@@BBBBCBC:;96;=@?C@C
@HQ5WX:00512:00188
TGATACGTCTCCTTCCTTAGTTACTTCAG
+
BBBAAABBBBB@C@C@B?ABB>BAB@BC>
@HQ5WX:00513:00160
TACTGAGCTACACACACAGAAAGATTGGT
+
A??BBBBC?ABBBCBB@@:;;6;BB?B?B
@HQ5WX:00513:00161
TACTGAGCTACACACACAGAAAGATTGGT
+
@@@ABBBBBBBBCBCA?@:998<CC@C?B
@HQ5WX:00513:00189
TACTGAGCTACACACACAGAAAGATTGGT
+
A??BBBBB<BB@BBBEAB:996;@>?C@C
@HQ5WX:00514:00156
TACTGAGCTACACACACAGAAAGATTGGT
+
BBABBCCBAABABBCCCCA@?:@;@;8==
@HQ5WX:00514:00194
TCTCTATGCGCTCCACATGTCTAAGGT
+
BCBCBABCBBB@B@BCCA?@99959<9
@HQ5WX:00516:00163
ACGCTCGACATGCCCAGGTACAGGAG
+
BBBBBBAA@BCCED?BB?BBBBC@BB
@HQ5WX:00518:00159
ATCAGACACGGACACAGCAGAACACAC
+
BBB>??ABBC?ABBBCCBAAA@C?>>@
@HQ5WX:00519:00160
TACTGAGCTACACACACAGAAAGATTGGT
+
<<@BBBCDBDGBAAADCDCBB:999589>
@HQ5WX:00521:00150
TCTCTATGCGCTCCACATGTCTAAGGT
+
BBBB?@ADCDCBD?BAA?=@BAA=A>A
@HQ5WX:00521:00155
TGATACGTCTCCTTCCTTAGTTACTTCA
+
BBB??BBBBBB@B@B@B@>AA@AAA@AA
@HQ5WX:00521:00165
TACTGAGCTACACACACAGAAAGATTGGT
+
AAABBCCBABBBBCBCCDCBB?4485859
@HQ5WX:00523:00177
ATCAGACACGGACACAGCAGAACACAC
+
BBBB??ABBB?ABBBCCCCCD@CBBBB
@HQ5WX:00524:00196
TACTGAGCTACACACACAGAAAGATTGGTG
+
@@?BBBBBBBBBBBCB?@444-999@A>?>
@HQ5WX:00525:00159
TAGTATCAGCCTCGCCATGACGAAGGTATTCC
+
ABC@@ACAAAAAA@@=@BB==996;@99<>DA
@HQ5WX:00525:00183
TACTGAGCTACACACAAGAAAGATTGGTGC
+
@@@BBBCBBBBBBB@;:444-9@@>BCCCC
@HQ5WX:00525:00188
TACTGAGCTACACACACAGAAAGATTGGTG
+
???BBBBB<?BBBBCBB>:665111:<:1:
@HQ5WX:00526:00170
TACTGAGCTACACACACAGAAAGATTGGT
+
BBAABCCBABBCBBBBAB<;;9<CC@C?B
@HQ5WX:00527:00151
TACTGAGCTACACACACAGAAAGATTGGT
+
BA??BBBBBBBBBBBCCD@@@>?BB@B@C
@HQ5WX:00527:00185
CGTGTCTCTAGGCACAGGATTTTGTGTAG
+
BBBDBDBBAAAACBBDC>BBCC9ACABBB
@HQ5WX:00529:00181
ATATCGCGAGGGTATGGAAGACTCTATAG
+
BBAABBBBAAA?BBCCAGABCBBB998<8
@HQ5WX:00530:00195
TAGTATCAGCCTCGCCATGACGAAGGTATTCC
+
A@C@AACECB;?:;;<A??>><959@99/,1,
@HQ5WX:00533:00188
TACTGAGCTACACACACAGAAAGATTGGT
+
AA@BBBBB?BBBBBCB@@:996;AA@CBC
@HQ5WX:00537:00164
TACTGAGCTACACACACAG
+
@BCCBBCBABABBBAABD@
@HQ5WX:00538:00168
TACTGAGCTACACACACAGAAAGATTGGT
+
@@>>ABBB?A@AABBCCD:;;8;CC@C?B
@HQ5WX:00538:00199
CGTGTCTCTAGGCACAGGATTTTGTGTAG
+
B@B@BBBC@AA@CBBA>84999/9@??@<
@HQ5WX:00539:00171
TACTGAGCTACACACACAGAAAGATTGGT
+
B>>>AAAA?A@@@ABCCD:;;8;CC@C@C
@HQ5WX:00539:00197
TACTGAGCTACACACACAGAAAGATTGGTG
+
::<CCDCCCCBB@@==999@A:>>:28289
@HQ5WX:00539:00199
TACTGAGCTACACACACAGAAAGATTGGT
+
@@?BBBBBBBBBBDEA::<;;7<CHADDC
@HQ5WX:00540:00161
TACTGAGCTACACACACAGAAAGATTGG
+
@BA<<<BB?;;9@999>9999-444242
@HQ5WX:00541:00162
TACTGAGCTACACACACAGAAAGATTGGT
+
B@>>AABA>@?@@ACCCD:;;8;BBDC@B
@HQ5WX:00541:00169
TACTGAGCTACACACACAGAAAGATTGGT
+
B>>>AABA?A?@@ABCDD::::;BBBB?C
@HQ5WX:00545:00182
TACTGAGCTACACACACAGAAAGATTGGT
+
AA?BBBBBBBA??BCBAB:9969@@@C@D
@HQ5WX:00547:00179
TACTGAGCTACACACACAGAAAGATTGGT
+
A??BBBBBBBBBBBBB??;996;CC@C@B
@HQ5WX:00548:00157
ATATCGCGAGGGTATGGA
+
HBABBBBBBBC>CDDC>A
@HQ5WX:00548:00186
ATATCGCGAGGGTATGGAAGACTCTATA
+
BAABBBBBBBA=A?DB>A>ACCCC99:;
@HQ5WX:00549:00177
TACTGAGCTACACACACAGAAAGATT
+
BBBBBBBB?;999999494440444<
@HQ5WX:00501:00232
TACTGAGCTACACACACAGAAAAGATTGGT
+
@@ABBBCBBBBBBB=9@@9999/9982499
@HQ5WX:00504:00232
ATATCGCGAGGGTATGGAAGACTCTATAG
+
ABBFCCBBBCD@DCDB:<>9@AA911..4
@HQ5WX:00506:00218
TACTGAGCTACACACACAGAAAAGATTGGT
+
@@@BCCCBABBBBBA;@;9444/999<@@B
@HQ5WX:00510:00237
TGATACGTCTCCTTCCTTAGTTACTTCA
+
BBB=?ABCBBB>B@B@C@?BB@BBB@BB
@HQ5WX:00512:00207
TACTGAGCTACACACACAGAAAGATTGGT
+
??@CBCCCBBBBBCBA??944-999;>;>
@HQ5WX:00512:00221
TACTGAGCTACACACACAGAAAGATTGGT
+
BBABAABBBBCBBDB=@;994-9AA@D@C
@HQ5WX:00512:00229
AGCACTGTAGCTGTCACTAGATTACTTGT
+
ACBCCBAA@@@=899>?@@9//,//1,//
@HQ5WX:00514:00220
CGTGTCTCTAGGCACAGGATTTTGTGTAG
+
?@BBBB@@ACDACBB@@<9999/999@;;
@HQ5WX:00516:00216
TACTGAGCTACACACATAGAAAGAATAGT
+
@@AAB<<;B@@@@@<111///+//56::;
@HQ5WX:00518:00201
ACGAGTGCGTTCCCCATGTCGTAGGTACTC
+
BBB?BBBBA><>CC:CAA@CBB@B@9:<<C
@HQ5WX:00522:00202
TACTGAGCTACACACACAGAAAGATTGGT
+
AA?BBBBBAAAAAACB;B444-9@@@C@C
@HQ5WX:00523:00223
TACTGAGCTACACACACAGAAAGATTGGT
+
A@@BBBBA?AAAA@BBAB:996;AA@C@C
@HQ5WX:00524:00205
TACTGAGCTACACACACAGAAAGATTGGT
+
?@@BBBCBABBCBBBA;;444-9@@@CDB
@HQ5WX:00524:00211
TACTGAGCTACACACACAGAAAGATTGGT
+
A??BBBBBBBBBBBCB;B:44-9@@?C@C
@HQ5WX:00524:00219
TACTGAGCTACACACACAGAAAGATTGGT
+
???BBBBCCCBBBABBC>;:<6111,/,/
@HQ5WX:00525:00209
TACTGAGCTACACACACAGAAAGATTGGT
+
@@@BBBBBBBBBBBCBAB:44-9>>?BAC
@HQ5WX:00526:00204
TACTGAGCTACACACACAGAAAGATTGG
+
BBBCBBDBBB@@AABCDCCCC<>9=545
@HQ5WX:00526:00206
TAGTATCAGCCTCGCCATGACGAAGGTATTCC
+
AAB9:=CAAAA>>:;7;>C>>;459?999=A?
@HQ5WX:00528:00217
AGCACTGTAGCTGTCACTAGTTACTTGT
+
BCCCDECBABBBCCCBCCCCC@CCB?BA
@HQ5WX:00528:00231
TACTGAGCTACACACACAGAAAGATTGGT
+
??@BBBCB@ABBBBBABB944-999BC@B
@HQ5WX:00528:00249
TAGTATCAGCCTCGCCATGACGAAGGTATTCC
+
@AB9:>DBBB@BBBB?A@A=@996;?999@?=
@HQ5WX:00531:00235
TCTCTATGCGCTCCACATGTCTAAGGT
+
BBCC?@CCBBC@B@ECBA?>>@@=@@<
@HQ5WX:00531:00247
TACTGAGCTACACACACAGAAAGATTGGT
+
@@@BBBBA@@BBBBBCCD:;;8;>A@C@D
@HQ5WX:00533:00218
TCTCTATGCGCTCCACATGTCTAAGGT
+
BBBB?@ACBBBAB@BBCBBBB??=A@A
@HQ5WX:00533:00220
TCTCTATGCGCTCCACATGTCTAAGG
+
448999;=@CCCCBCBBB=<9>B692
@HQ5WX:00534:00210
TACTGAGCTACACACACAGAAAGATTGGT
+
??>BBBCBAAAAABCB;B444-9>>?C@C
@HQ5WX:00534:00211
TACTGAGCTACACACACAGAAAGATTGGT
+
A???BBBB?ABBBBBB@B:996;AA@B@C
@HQ5WX:00537:00246
TACTGAGCTACACACACAGAAAGATTGGT
+
@@?BBCCBABBBBCA=?D994-9>>>B@B
@HQ5WX:00541:00216
TACTGAGCTACACACACAGAAAGATTGG
+
BBBBB@AAABBBBCCCCCAA?6989595
@HQ5WX:00541:00227
TAGTATCAGCCTCGCCATGACGAAGGTATTCC
+
@AC::?EBBBA??@@=@@?==;;7<B<9<=A?
@HQ5WX:00545:00211
TACTGAGCTACACACACAGAAAGATTGGT
+
BBBBBBBBBBBBCBCC@AABB>BBB@D>A
@HQ5WX:00545:00227
TACTGAGCTACACACACAGAAAGATTGGT
+
>??BBBCBBBBA@@@A@B99909@@?CAD
@HQ5WX:00545:00231
ACGCTCGACATGCCCAGGTACAGGAG
+
:<BBBBBB@?C@@@:9;8<ABBC@CB
@HQ5WX:00545:00240
TACTGAGCTACACACACAGAAAAATGGTGC
+
AAABBBBBBBBBBBB@@BAAAAA2@@?@BB
@HQ5WX:00547:00204
TCTCTATGCGCTCCACATGTCTAAGGT
+
BABE?@ADABCBB@CCCCAAABA@C>B
@HQ5WX:00547:00207
TACTGAGCTACACACACAGAAAGATT
+
??@CCECCABBB@@@A@A999-999<
@HQ5WX:00547:00244
TACTGAGCTACACACACAGAAAGATTGGT
+
AAABBCCBABCBBB@=?@99;7;BB@C@C
@HQ5WX:00500:00289
TACTGAGCTACACACACAGAAAGATTGGT
+
B@@@BAA@@@BBCECCED@@@<;;;<B@B
@HQ5WX:00502:00259
TGATACGTCTCCTTCCTTAGTTACTTCA
+
BBB@@ABBB?@>@@B@CABBB@BAA?AC
@HQ5WX:00503:00252
TACTGAGCTACACACACAGAAAGATTGGT
+
CBBBBBBBBBABBBB@;;444-9>>>B@C
@HQ5WX:00506:00267
TACTGAGCTACACACACAGAAAGATTGGT
+
BBBBBBBBBB@A>BBCCB:94-9>>>BDC
@HQ5WX:00509:00294
TGATACGTCTCCTTCCTTAGTTACTTCA
+
BBB??@BBBBB@B@C@D@BBB@BBB?AA
@HQ5WX:00510:00288
TACTGAGCTACACACACAGAAAGATTGGT
+
@@@ABBBA?AAAA@BBCB:94-9==;@@C
@HQ5WX:00511:00276
CGTGTCTCTAGGCACAGGATTTTGTGTAG
+
AABBBCCCACC@CBBBB?AABB:CCDCB:
@HQ5WX:00511:00290
ACGCTCGACATGCCCAGGTACAGGAG
+
BBAAABBBBBBBED?AA>ACDCCAAA
@HQ5WX:00515:00292
CTACACACACAGAAAGATTGGTGCTGCG
+
BBBBBAAB?:;444-9CD@D@BBBBAA9
@HQ5WX:00516:00290
AGCACTGTAGCTGTCACTAGTTACTTGT
+
BBCCCBBBBCCBBBBBBCCCC@B996;A
@HQ5WX:00517:00254
TACTGAGCTACACACACAGAAAGATTGGT
+
???BBBEBAABBBBB@;;444-9@@?CAC
@HQ5WX:00517:00264
TAGTATCAGCCTCGATGACGAAGGTATTCC
+
BBBBBBBBBD@BBAABDBB@?=A@B=B@C?
@HQ5WX:00517:00278
TCTCTATGCGCTCCACATGTCTAAGGT
+
CBCC::=ICCCBB@CCCB>@@BA>B@A
@HQ5WX:00519:00266
TACTGAGCTACACACACAGAAAGATTGGT
+
@???BBBB?A@@BBBCAA@@@>ADD@C@B
@HQ5WX:00519:00279
AGCACTGTAGCTGTCACTAGTTACTT
+
4:>><;<BBCA@@>=9991//,,,,*
@HQ5WX:00520:00293
TAGTATCAGCCTCGCCATGACGAAGGTATTCC
+
BCB@AACAAACBBBB?BBA?@998;?A?@>B6
@HQ5WX:00520:00294
TACTGAGCTACACACACAGAAAGATTGGT
+
AA@BBBBB>ABBBBBCDD:;;89AA?A@C
@HQ5WX:00521:00250
TACTGAGCTACACACACAGAAAGATTGGT
+
B@@ABBBBBBBB@@CBCB:44-9>>>BAC
@HQ5WX:00521:00271
TACTGAGCTACACACACAGAAAGAATTGGT
+
@@@CCCCBCBCBABBCC111>61-*-*,*,
@HQ5WX:00521:00272
TACTGAGCTACACACACAGAAAGATTGGT
+
@@@ABBBB?AB@@ACCAD:996;AA@C@C
@HQ5WX:00521:00296
TGATACGTCTCTTTCCTTAGTTACTTCA
+
BBBBBABB;899919?BABCC@CBB@BB
@HQ5WX:00522:00261
TACTGAGCTACACACACAGAAAGAGT
+
>>>BBBBBABBBABAB@@@==:989@
@HQ5WX:00522:00291
TGATACGTCTCCTTCCTTAGTTACTTCA
+
BBB@@ABBCBB@C@C@C@ABB@BBB@BB
@HQ5WX:00523:00250
TACTGAGCTACACACACAGAAAGATTGGT
+
BB?@BABB<B@AABCE@B:996;AA@C@B
@HQ5WX:00523:00270
TACTGAGCTACACACACAGAAAGATTGGT
+
??=@BBBA?BB@@BCBAB:44-9>>?B@C
@HQ5WX:00524:00257
ACGCTCGACATGCCCAGGTACAGGAG
+
BBBBBA???BBBBB?BF@CDBCC@CC
@HQ5WX:00524:00293
TCTCTATGCGCTCCACATG
+
444@@=<<@@B98599-*(
@HQ5WX:00525:00281
TACTGAGCTACACACACAGAAAGATTGGT
+
AAAABBCB>?@@ABBCDB@@@>?BBBB?A
@HQ5WX:00526:00268
TGATACGTCTCCTTCCTTAGTTACTTCA
+
BBB@@BBBBBB?B@B@BABBB<>AB@AA
@HQ5WX:00527:00276
TACTGAGCTACACACACAGAAAGATTGGT
+
BB?BBBBB?AB@@BBE@B:996;AA?B@C
@HQ5WX:00529:00266
TACTGAGCTACACACACAGAAAGATTGGT
+
B>>>@@BB?A@>>@BCAB:996;AA@C@C
@HQ5WX:00531:00269
AGCACTGTAGCTGTCACTAGTTACTTGT
+
?@CCCAAABBBB@@@AAAA@@@BBB=?>
@HQ5WX:00534:00281
TACTGAGCTACACACACAGAAAGATTGGT
+
@@?BBBEBBBBBBBBCCD:;;8;BB@C@C
@HQ5WX:00536:00288
CGTGTCTCTAGGCACAGGATTTTGTGTAG
+
BBAABBBBADA@ABBB;:4444/9AACCB
@HQ5WX:00537:00286
TACTGAGCTACACACACAGAAAGATTGGT
+
??@CBBCBABBBCBAAAB;;98;CCAC@C
@HQ5WX:00537:00292
ACGAGTGCGTTCCCCATGTCGTAGGTACTC
+
@@??AAABBC>@>=6=9==ACBAA?:;<>F
@HQ5WX:00538:00283
TACTGAGCTACACACACAGAAAGATTGGT
+
?@ABCCCCBBBCBABCC>>::5//1-1,1
@HQ5WX:00539:00269
TACTGAGCTACACACACAGAAAGATTGGT
+
?@ACEBCCBBBBABBBCA@9:69496959
@HQ5WX:00539:00279
TACTGAGCTACACACACAGAAAGATTGGT
+
???BBBCBBBBBBBCB@D:;;8;CCAC@B
@HQ5WX:00539:00294
ACGCTCGACATGCCCAGGTACAGGAG
+
BBBBBBBBBACBCD@@@>?BCBB?DA
@HQ5WX:00540:00272
TACTGAGCTACACACACAGAAAGATTGG
+
<<ABB@@@??@@@@@@@A@@@:99951-
@HQ5WX:00540:00290
TACTGAGCTACACACACAGAAAGATTGGT
+
???BBBCBBBBBBBBBCD:;;8;CC@C@C
@HQ5WX:00541:00299
TCTCTATGCGCTCCACATGTCTAAGGT
+
CCCC::>ICCCCB@CCAA?==@==@?;
@HQ5WX:00542:00287
TACTGAGCTACACACACAGAAAGATTGGT
+
A@@BBBBBBBBBBBCB@B:;;8;CHBC@C
@HQ5WX:00542:00289
ATATCGCGGGGGTATGGAAGACTCTATA
+
BAAB@@@BBBC3@@BB7:8<AA@C@@@@
@HQ5WX:00543:00267
ACGAGTGCGTTCCCCATGTCGTAGTAT
+
BBBBBBB?;;2444/944/777////6
@HQ5WX:00543:00278
TACTGAGCTATACACACAGAAAGATTGGT
+
BBBABBCBBBBBAAEBBB:;;8;CB@C@B
@HQ5WX:00543:00297
TCTCTATGCGCTCCACATGTCTAAGGT
+
A@@B;:>DBBC<999@@=@@@AA<A?9
@HQ5WX:00544:00298
TACTGACTACACACACAGAAAATTGGTGAC
+
BABBA49949999?A@11111+1,/,////
@HQ5WX:00545:00265
TACTGAGCTACACACACAGAAAGATTGGT
+
B@@ABBBA?A?@@BBCBD:;;8:BB@B@B
@HQ5WX:00546:00265
TCTCTATGCGCTCCACATGTCTAAGGT
+
CCBC?@ACBBBBB@BBCCBBBAA>B@C
@HQ5WX:00546:00277
TACTGAGCTACACACACAGAAAGATTGGT
+
=??BBBB@BBBBBBCB@B:998;CC@C@B
@HQ5WX:00549:00264
TACTGAGCTACACACACAGAAAGATTGGT
+
AAABBBBBBBBBBBCCCD@@A>@CCAB@A
@HQ5WX:00500:00332
TATCAGCCTCGCCATGACGAAGGTATTCC
+
AABBBB>><>>A>ABA>?;98<B;;;=A=
@HQ5WX:00500:00339
ATATCGCGAGGGTATGGAAGACTCTATAGAGG
+
BB?ABBACECC>DBCC>ABACA:@:810010,
@HQ5WX:00501:00341
TATGAGCTACACACACAGAAAGATTGGT
+
BBAAABCCBBCBDA>;;944-999<A@A
@HQ5WX:00501:00342
TACTGAGCTACACACACAGAAAGATTGGT
+
BA@ABBBBBBBBBBCB;B444-9995;@B
@HQ5WX:00502:00307
TACTGAGCTACACACACAGAAAGATTGGT
+
???@BBBB<BBBBBCCCD:;;8;AB@CAC
@HQ5WX:00504:00345
TACTGAGCTACACACACAGAAAGATTGGT
+
?@@BBBCC@ABABBBDBB?>>:9999994
@HQ5WX:00505:00339
TACTGAGCTACACACACAGAAAGATTGGT
+
BABCCCEC?@@@@BAABB@@>:>9954<;
@HQ5WX:00506:00305
TACTGAGCTACACACACAGAAAGATTGGT
+
B@>>AAAA?AAAAABCCD:996;AA?C@C
@HQ5WX:00507:00305
TACTGAGCTACACACACAGAAAGATTGGT
+
AAABBBCBBBBAAAA@;@444-999@C@B
@HQ5WX:00507:00320
TACTGAGCTACACACACAGAAAGATTGGT
+
BBBBCCCDBBBBCCCCBBAA@<@@@=?@C
@HQ5WX:00507:00345
TGATACGTCTCCTTCCTTAGTTACTTCA
+
BBBBBBCBBAA>A?B=@=@BB?BCC=@@
@HQ5WX:00512:00313
TACTGAGCTACACACACAGAAAGATTGGT
+
BABBBBBBBB@BABBCBB<;909>?>BAC
@HQ5WX:00517:00332
CATGTCTCTAGGCACAGGATTTTGTGTAG
+
??9;;BB??BB=@@@>><9944,844:;>
@HQ5WX:00518:00302
TAGTATCAGCCTCGCCATGACGAAGGTATTCC
+
BCBABACAAA@AA@@=@BA?A::8<BBAB@C=
@HQ5WX:00519:00328
CGTGTCTCTAGGCACAGGATTTTGTGTAG
+
BBBBBBCCCCC@CCB@C<4999/994;;9
@HQ5WX:00520:00304
TACTGAGCTACACACACAGAAAGATTGGT
+
BBBBBBBA?AAA@@ECCC:;96;CC@C@B
@HQ5WX:00521:00314
TACTGAGCTACACACACAGAAAGATTGGT
+
???BBBBBBBBBBBBBCD:;96;@@@C@C
@HQ5WX:00522:00327
TCTCTATGCGCTCCACATGTCTAAGGT
+
BBBCBAACBBCBB@CBCCB?A??=A@A
@HQ5WX:00522:00342
TACTGAGCTACACACACAGAAAGATTGGT
+
???BBBBA>?BAA@BBAB:996;AA?B@C
@HQ5WX:00523:00302
TGATACGTCTCCTTCCTTAGTTACTTCAGGC
+
CBC@ABB<;;B=@=A?C??@@><;9?@998<
@HQ5WX:00524:00325
TACTGAGCTACACACACAGAAAGATTGGT
+
AA?BBBBB@AABBBCCABBBB?BDD@B?B
@HQ5WX:00525:00304
AGCACTGTGCTGTCACTAGTTACTTGT
+
@CCCBB@B@@A@@@@@AAAC@BBB=??
@HQ5WX:00526:00305
TAGTATCAGCCTCGCCATGACGAAGGTATTCC
+
BBCAAACBBBA>?:;8<@B@B<99=AA@A@A@
@HQ5WX:00526:00329
TACTGAGCTACACACACAGAAAGATTGGT
+
:9<CBBACBBBCBBAAB11-88-**)*)*
@HQ5WX:00527:00315
TACTGAGCTACACACACAGAAAGATTGGT
+
B>>ABBBA?AAABBBCBBBCD?CBB@A@A
@HQ5WX:00527:00341
TACTGAGCTACACACACAGAAAGAATAGTGT
+
;;9ABA==?@>9999@?9444-492444444
@HQ5WX:00528:00325
TACGAGCTACACACACAGAAAGATTGGT
+
BBBABA@@@AAAABCDD;;;8;BBCC@B
@HQ5WX:00529:00320
TACTGAGCTACACACACAGAAAGATTGGT
+
?@?BBBBBBBBBBBCB@B:9;8;ABAB?A
@HQ5WX:00530:00314
TACTGAGCTACACACACAGAAAGATTGGT
+
>?>BBBCBBBBBBCEA?B:996;AA@C@B
@HQ5WX:00530:00323
TACTGAGCTACACACACAGAAAGATTGGT
+
AA??BBBA?ABAA>BCCD:;;8;CCBC@B
@HQ5WX:00531:00345
ATATCGCGAGGGTATGGAAGACTCTAT
+
BA>?@B@B>??>??BB?B?BDCCD99:
@HQ5WX:00533:00303
TACTGAGCTACACACACAGAAAGATTGGT
+
????BBBBBBAAAACB@B:996;BB@C@B
@HQ5WX:00533:00322
TCTCTATGCGCTCCACATGTCTAAGGT
+
;:=@@CDCBCC<<8<@D>89997,/,/
@HQ5WX:00534:00301
TACTGAGCTACACACACAGAAAGATTGGT
+
AAACCCCCA@9999994444;:9445959
@HQ5WX:00534:00332
TACTGAGCTACACACACAGAAAGATTGGT
+
???BABBBACBBBBEA@@4996;@@@C@B
@HQ5WX:00535:00317
AGCACTGTAGCTGTCACTAGTTACTTGT
+
@?A=A<99@=AAB<99>@=9959@@688
@HQ5WX:00536:00314
TGATACGTCTCCTTCCTTAGTTACTTCAGTGT
+
CBBBBBCBABH@C?B@C@BGBBAA@?@@>999
@HQ5WX:00537:00323
ACGCTCGACATGCCCAGGTACAGGAG
+
@@BBBCBCA==444099599<9A@A?
@HQ5WX:00538:00349
AGCACTGTAGCTGTCACTAGTTACTTGT
+
ABCCBBBCBBBC@B@BBCD::8;@@=@C
@HQ5WX:00539:00326
TACTGAGCTACACACACAGAAGATTGT
+
9;<<94;B;894@994444424//,//
@HQ5WX:00540:00342
TACTGAGCTACACACACAGAAAGAAT
+
99<CC>>@@899>>>>>11-=8--**
@HQ5WX:00542:00305
TACTGAGCTACACACACAGAAAGATTGGT
+
@@@ABBBA?AAA@@BCBD:;;8;BB@C@C
@HQ5WX:00543:00302
TACTGAGCTACACACACAGAAAGATTGGT
+
AA??BBBB?AB@@BBBCD:;;8;CCBC@B
@HQ5WX:00543:00339
CGTGTCTCTAGGCACAGGATTTTGTGTAG
+
@@@@BBBBBBB@BAA>A?AABC:CCBBCA
@HQ5WX:00544:00300
TCTCTATGCGCTCCACATGTCTAAGGT
+
BABCBCCB?BBCCBC@AAAABAC?C;<
@HQ5WX:00544:00317
ATATCGCGAGGGTATGGAAGACTCTATA
+
C@AB@@>CBBA>ABCC>A>ACBBCCBBB
@HQ5WX:00546:00307
TCTCTATGCGCTCCACATGTCTAAGGT
+
ABBC??ACBBBBB@CCB?>@@BB@C@C
@HQ5WX:00547:00324
TACTGAGCTACACACACAGAAA
+
894444:43444:::4444/1+
@HQ5WX:00547:00349
TACTGAGCTACACACACAGAAAGATTGGT
+
?@ACCCCDABBBCBBAC@==?:@>B@C@B
@HQ5WX:00548:00335
TACTGAGCTACACACACAGAAAGATTGGT
+
?@ACCBCBA>>>A@BBDAA@B99495924
@HQ5WX:00549:00318
TACTGAGCTACACACACAGAAAGATTGGT
+
??@CCCCBBBBBBBBCCBBCC@CDB@A?A
@HQ5WX:00500:00362
TACTGAGCTACACACACAGAAAGATTGGT
+
BCCCCCCBBBABBBCCCB@@?<@@B?B@D
@HQ5WX:00503:00357
ACGCTCGACATGCCCAGGTACAGGAG
+
BBABBBABBCCCFDA@@?@;C44599
@HQ5WX:00504:00369
CGTGTCTCTAGGCACAGGATTTTGTGTAG
+
BBBBBBDC@AAECCCBCACCBB:CCCBB;
@HQ5WX:00504:00397
ATCAGACACGGACACAGCAGAACACAC
+
CCCBBBBBBC::;CCAAACCCBEC??@
@HQ5WX:00508:00369
TACTGAGCTACACACACAGAAAGATTGGT
+
BAA?BBBBBBAAAABCDE@@@<?BB?DAD
@HQ5WX:00509:00372
TACTGAGCTACACACACAGAAAGATTGGT
+
B@@ABBEBBBBBBBABBEBBA?BCC@B@C
@HQ5WX:00509:00381
TACTGAGCTACACACACAGAAAGATTGGT
+
CCBBBBBBBBBBBBBBBB;44-9995;AE
@HQ5WX:00509:00390
TACTGAGCTACACACACAGAAAGATTGGT
+
BA@AB@AB?AAA@BEDD::<C>BCCAC@C
@HQ5WX:00512:00353
TGATACGTCTCCTTCCTTAGTTACTTCA
+
BBBAABBBBBB@C@C?C?ABB@BBB@B@
@HQ5WX:00514:00361
TACTGAGCTACACACACAGAAAGATTGGT
+
B@@ABBBBBBBBBBBBAD:996;AA?B@C
@HQ5WX:00514:00364
TAGTATCAGCCTCGCCATGACGAAGGTATTCC
+
BBCBBCCBBA@??@B>B@@>@;459B99<?D>
@HQ5WX:00518:00350
ACGCTCGACATGCCCAGGTACAGGAG
+
BB>??BBDCCCCCCBCC@DBBBE@BA
@HQ5WX:00518:00361
TACTGAGCTACACACACAGAAAGATTGGT
+
@BBBBBCC@@ABBBBBDBBBC<@@@:;:<
@HQ5WX:00518:00383
ATCAGACACGGACACAGCAGAACACAC
+
@@AACCBBBC=@@BC;;<CA@=BB99<
@HQ5WX:00519:00361
TACTGAGCTACACACACAGAAAGATTGGT
+
B@@ABBBB?AAABBECCD:996;=A?BDC
@HQ5WX:00519:00399
TACTGAGCTACACACACAGAAAGATTGGT
+
BA??B@BBBB@AAAECBD@@@<??B?BBC
@HQ5WX:00521:00358
TACTGAGTTACACACACAGAAAGATTGGTGC
+
B?ABBCDC?BABBCCDDBBBB?BBB@B@BBB
@HQ5WX:00525:00356
CGTGTCTCTAGGCACAGGATTTTGTGTAG
+
;;@@A@A@@9<69@@9959999/999449
@HQ5WX:00525:00363
TACTGAGCTACACACACAGAAAGATTGGT
+
AA?BBBBBBBBBBBBCCD:;;89BB@B@B
@HQ5WX:00526:00367
TACTGAGCTACACACACATGAAAGATTGGT
+
B;<<CCCBCBCCC====211BA:>>C?B?A
@HQ5WX:00527:00362
TACTGAGCTACACACACAGAAAGATTGGT
+
@??BBCCB>@BBBBCBCD:996;@@>B@C
@HQ5WX:00529:00390
TACTGAGCTACACACACAGAAAGATTGGT
+
BBABBBBBBBABABBBCD:;98;>>@C@C
@HQ5WX:00532:00350
TACTGAGCTACACACACAGAAAGATTGGT
+
BAABBBBB>BBBBAECBD@?@<@BBBC@A
@HQ5WX:00533:00355
TACTGAGCTACACACACAGAAAGATTGGT
+
???BBBBBBBBBBBCB@@:996;AA@C@C
@HQ5WX:00534:00391
ATCAGACACGGACACAGCAGAACACAC
+
A?BBBBABBB?BBBD@?@DCCCDC99<
@HQ5WX:00536:00358
TACTGAGCTACACACACAGAAAGATTGG
+
>>@BBBBA?BBBBBBBAB:996;CB@C@
@HQ5WX:00536:00359
TCTCTATGCGCTCCACATGTCTAAGGT
+
BCBB?@ACCBBBB@BBBCCCC@@=@BC
@HQ5WX:00536:00362
TACTGAGCTACACACACAGAAAGATTGGT
+
AAABCCCBBBBBBBB>;;444-9@@@C@C
@HQ5WX:00537:00373
ACGCTCGACATGCCCAGGTACAGGAG
+
BB?@@BBBBCCCCEBCC?=;;497;<
@HQ5WX:00537:00395
TACTGAGCTACACACACAGAAAGATTGGT
+
BBBAAACCBBBB@?@CCCCCCBAAA@C@C
@HQ5WX:00539:00359
CGTGTCTCTAGGCACAGGATTTTTTTGTGTAG
+
AB@@BBCCAAAABABCC<4949999&9@@CBB
@HQ5WX:00541:00369
ATCAGACACGGACACAGCAGAACACAC
+
BBBBBBAB9989C>=@AADAAADBBBB
@HQ5WX:00541:00370
ACGAGTGCGTTCCCACTGTCGTAGTAGT
+
?@B>B@@@;;51>811/////6444499
@HQ5WX:00541:00387
TACTGAGCTACACACACAGAAAGATTGGT
+
B@@ABBCBBB@@BBBCDD:;;8;BB@C@C
@HQ5WX:00543:00382
TACTGAGCTACACACACAGAAAGATTGGT
+
@@@BBCB@>?AABBBBAB:996;CC@C@B
@HQ5WX:00543:00386
TACTGAGCTACACACACAGAAAGATTGGT
+
BAABBBBBBBBBBBCB?@:996;CC@C@C
@HQ5WX:00544:00363
ATCAGACACGACACAGCAGAA
+
:;:;>>::11---//88/442
@HQ5WX:00545:00358
CGTGTCTCTAGGCACAGGATTTTGTGTAG
+
AAAABBBBBDCBBBBBC@CBCB:CCDBB@
@HQ5WX:00545:00367
TACTGAGCTACACACACAGAAAGATTGGT
+
9;=BDBCA??ABB??>;;<AB<AAB=@=@
@HQ5WX:00545:00385
TACTGAGCTACACACACAGAAAGATTGGT
+
BBBBCCCBBBBBBBBCBC:;;8;BB@C@B
@HQ5WX:00546:00386
TACTGAGCTACACACACAGAAAGATTGGT
+
A??BBBCB<?BBBBBB@B:996;AA@C@C
@HQ5WX:00547:00362
TACTGAGCTACACACACAGAAAGATTGGT
+
:;<A@@A@@@A=@4999?99914;;<A?A
@HQ5WX:00547:00395
TACTGAGCTACACACACAGAAAGATTGGT
+
A?@ABBBB?AAABBBCBD:9969447;@C
@HQ5WX:00549:00350
TACTGAGCTACACACACAGAAAGATTGGT
+
ABBBABBA@BBCB9;;BAAAA9>>>5859
@HQ5WX:00549:00372
TACTGAGCTACACACACAGAAAGATTGGT
+
?@BCCDBBBBBBBBB=::9446<BBCD?B
@HQ5WX:00500:00433
TACTGAGCTACACACACAGAAAGATTGGT
+
BBAABBDBAB??ABBBCDBBB@CCC@B@B
@HQ5WX:00500:00444
TACTGAGCTACACACACAGAAAGATTGGT
+
B@EBCCB9749994444;44469=A=B@C
@HQ5WX:00507:00400
TACTGAGCTACACACACAGAAAGATTGGT
+
B?==ABBB?ABABBBB@@:996;AA?B@C
@HQ5WX:00508:00404
ATCAGACACGGACACAGCAGAACACAC
+
BBBBBBBB99;:C@@@AADCDBCCCCC
@HQ5WX:00510:00407
TCTCTATGCGCTCCACATGTCTAAGGT
+
ABDGCBCDCCD@@=?B?@@;;<B>BAA
@HQ5WX:00511:00440
TACTGAGCTACACACACAGAAAGATTGGT
+
BA??CCCB>>=@@@@AADBBDADCCAB@B
@HQ5WX:00512:00409
TCTCTATGCGCTCCACATGTCTAAGGT
+
BBBB?@AFBBBBB@CCCB?AA??=ABA
@HQ5WX:00512:00417
TACTGAGCTACACACACAGAAAGATTGGT
+
A@@BBBBBABBBAAAB@B;;96;AA@C@C
@HQ5WX:00512:00423
TACTGAGCTACACACACAGAAAGATTGGT
+
B?==AAAA?A?@@@CB@B:94-9>>>B@C
@HQ5WX:00513:00400
TACTGAGCTACACACACAGAAAGATTGGT
+
99<CCCCB>ABBBBB@::444-9>>=@DG
@HQ5WX:00513:00433
TACTGAGCTACACACACAGAAAGATTGGT
+
CBBBBDBB79:;;@AAABBCCABBCAB@B
@HQ5WX:00518:00444
TACTGAGCTACACACACAGAAAGATTGGT
+
BBBBBCB>348999499;=?@@@CC@B@B
@HQ5WX:00519:00429
TACTGAGCTACACACACAGAAAGATTGGT
+
BBCBCBCB79:;;<9ABDAAA@ACC@B?A
@HQ5WX:00520:00431
ATATCGCGAGGGTATGGAAGACTCTATA
+
ABABAA?=@@A=AABC?B@BDCDCBB@?
@HQ5WX:00522:00425
TACTGAGCTACACACACAGAAAGATTGGT
+
B??=AABBBBBBBBCB;@:94-9>>=@@C
@HQ5WX:00525:00402
TACTGAGCTACACACACAGAAAGATTGGT
+
BBBBBBCAA@ABB@>9@@999-9>><@DD
@HQ5WX:00526:00432
TACTGAGCTACACACACAGAAAGATTGGT
+
BBBABBCBBBABBBCBAC=??<@=@?B?B
@HQ5WX:00527:00441
TACTGAGCTACACACACAGAAAGATTGGTG
+
B@>>ABBBAAABBBCBCD::;:;BB@C@CC
@HQ5WX:00530:00449
TACTGAGCTACACACAAAGATTGGTGC
+
CBBBBBCBABBEBCCCC@CDDCC@CFD
@HQ5WX:00531:00409
TACTGAGCTACACACACAGAAAGATTGGT
+
B@?ABBCB<BBBB?CBCC:996;AA>BAC
@HQ5WX:00531:00429
TACTGAGCTACACACACAGAAAGATTGGT
+
B???BBBA?A?@@@CBAB:44-9>><A@C
@HQ5WX:00532:00419
TACTGAGCTACACACACAGAAAGATTGGT
+
BBBBBDCBABBBBAA=?@444-9>>>BAD
@HQ5WX:00533:00425
TCTCTATGCGCTCCACATGTCTAAGGT
+
BBBBAAADBBBBB@CCBCBBB;98;?@
@HQ5WX:00533:00430
ATCAGACACGGACACAGCAGAACACAC
+
BBB>BBBC9::;@@@@A?>=KACCBCC
@HQ5WX:00535:00430
TACTGAGCTACACACACAGAAAGATTGGT
+
AA@BBBB><>BBBBBB?@:94-9=>=@@C
@HQ5WX:00538:00403
AGCACTGTAGCTGTCACTAGTTACTTGT
+
;BBDB:==@>?9944899@992999698
@HQ5WX:00541:00423
TCTCTATGCGCTCCACATGTCTAAGGT
+
BBCC@@ACCC@;99;BB@@>?;;9<@@
@HQ5WX:00542:00419
TGATACGTCTCCTTCCTTAGTTACTTCA
+
BCCABAB@=@A=@==@B>;<>ACDC?CA
@HQ5WX:00542:00422
TCTCTATGCGCTCCACATGTCTAAGGT
+
CCBC::>DBCB@?>@CBA;994459<9
@HQ5WX:00542:00425
TACTGAGCTACACACACAGAAAGATTGGT
+
AABBBBCA@@BBBBA;99999-99958?B
@HQ5WX:00543:00449
TGATACGTCTCC
+
488=@999B?B<
@HQ5WX:00544:00421
TACTGAGCTACACACACAGAAAGATTGGT
+
??@BBBBB>BBBBBCB?@:44-9>><A@C
@HQ5WX:00544:00445
TACTAAGCTACACACACAGAAAGATTGGT
+
CBBAB?ABABABBBCB;;444-9>?>B@D
@HQ5WX:00545:00407
TAGTATCAGCCTCGCCATGACGAAGGTATTCC
+
@BA;;;>B:B5994424>>999964:444;=2
@HQ5WX:00546:00419
TCTCTATGCGCTCCACATGTCTAAGGT
+
BCBC?@AFBBA99;:CBBBCCBA@BDA
@HQ5WX:00546:00440
TACTGAGCTACACACACAGAAAGATTGG
+
???@@@BA?AAAA@BCFD:;96;==>D@
@HQ5WX:00549:00404
CGTGTCTCTAGGCACAGGATTTTTTTT
+
@CCDCCCCBCDAC@>>>5999999999
@HQ5WX:00549:00446
TACTGAGCTACACACACAGAAAGATTGGT
+
?>>>AABB>@BBBBCB;B444-9>?<AAA
@HQ5WX:00500:00474
TACTGAGCTACACACACAGAAAGATTGGT
+
CBCBCCBBAABBBBA=?B944-9@@>BAC
@HQ5WX:00501:00454
TACTGAGCTACACACACAGAAAGATTGG
+
B?=?BBCBBBBBBBCA;;444-9>>;>@
@HQ5WX:00502:00482
TACTGAGCTACACACACAGAAAGATTGGT
+
CCCBBBBBBBBBBB?9>B99909>>;@@C
@HQ5WX:00504:00459
ATATCGCGAGGGTAGTGGAAGACATCTATA
+
B?>?9;;>>@@811//2*,*,,,//8667A
@HQ5WX:00506:00453
TACTGAGCTACACACACAGAAAGATTGGT
+
@@@BBBCBABABAA@=>@99909>>;@@C
@HQ5WX:00507:00476
TACTGAGCTACACACACAGAAAGATTGGT
+
BBCBCCBCBBAABB@>>D99909AA?BBC
@HQ5WX:00510:00474
TACTGAGCTACACACACAGAAAGATTGGT
+
DBBBCCCBBBBBBBB=@B9;46<AA@C@B
@HQ5WX:00511:00466
TACTGAGCTACACACACAGAAAGATTGGT
+
BABABCCBABBBBBBA@B99909@??B@C
@HQ5WX:00511:00493
TACTGAGCTACACACACAGAAAGATTGGT
+
?BBBCCBBCBBBCBCA@A9997<ABDDAB
@HQ5WX:00514:00482
TACTGAGCTACACACACAGAAAGATTGGT
+
CCCCCCCBBBBBDBBA@B99909@@?GAC
@HQ5WX:00517:00470
TAGTATCAGCCTCGCCATGACGAAGGTATTCC
+
B?C@@ADCDC@??AB>BA@>>;95<@<9<@C;
@HQ5WX:00518:00457
TACTGAGCTACACACACAGAAAGATTGGT
+
;<<FF@AA>>@CBBAA=:111,11/7856
@HQ5WX:00518:00463
TAGTATCAGCCTCGCCATGACGAAGGTATTCC
+
BBB??ACCJC@ABBB=@>>==9959@99;>B7
@HQ5WX:00519:00487
TACTGAGCTACACACACAGAAAGATTGGT
+
==@BCCEC@@@@@@??>@999:;ABACDC
@HQ5WX:00519:00494
TGATACGTCTCCTTCCTTAGTTACTTCA
+
88=@A@CA@AC@CBDCCBBAA=@@@>AA
@HQ5WX:00520:00466
ACGCTCGACATGCCAGGT
+
:;;AB;99B11-*)**)(
@HQ5WX:00524:00452
TAGTATCAGCCTCGCCATGACGAAGGTATTCC
+
CBB??ACCDC@AB@@=@?:489959<944242
@HQ5WX:00527:00455
AGCACTGTAGCTGTCACTAGTTACTTGT
+
@BCDDBBB?AACBCCB@=:44299969?
@HQ5WX:00527:00495
AGCACTGTAGCTGTCACTAGTTACTTGT
+
<<DCBBBCBBCCCCCBBBCBB?BCC?CC
@HQ5WX:00528:00479
TACTGAGCTACACACACAGAAAGATTGGT
+
;99;49447=98;@@@@BBBB1911-1,1
@HQ5WX:00531:00466
TACTGAGCTACACACACAGAAAAGAATTGGT
+
@@ACCCBA<ABBBA@9::9999/99292499
@HQ5WX:00531:00470
ACGCTCGACATGCCCAGGTACAGGAG
+
<:@AC;;9B99999199244444994
@HQ5WX:00537:00475
TGATACGTCTCCTTCCTTAGTTACTTCA
+
CBB??>BCBBC>B?C@D@ABB?CB@>BB
@HQ5WX:00538:00471
TACTGAGCTACACACACAGAAAAGATTGGT
+
@?@BBBBA@@BBBBC@;;4444/99969;>
@HQ5WX:00539:00460
CGTGTCTCTAGGCACAGGATTTTGTGTAG
+
CBBBBBC@@ACAC?@@A=@@BB4@999>9
@HQ5WX:00539:00492
TACTGAGCTACACACACAGAAAGATTGGT
+
AAABBCCCABBABB@A@B999-9>>FD?B
@HQ5WX:00540:00483
ATATCGCGAGGGTATGGAAGACTCTATA
+
BB@AAA@CGCG@CABB7;7<@>>>9943
@HQ5WX:00541:00473
TACTGAGCTACACACACAGAAAAGATTGGT
+
:9<CCDCB@ABBBBB=;;4994/99969<>
@HQ5WX:00541:00480
TACTGAGCTACACACACAGAAAGATTGGT
+
???BBBBB<?BABBE@4499909>>8@@B
@HQ5WX:00542:00474
TACTGAGCTACACACACAGAAAAGATTGGT
+
<<<CBBB@>@BBBB@9999999/9442499
@HQ5WX:00543:00452
ATCAGACACGGACACAGCAGAACACAC
+
CADBBBABB@>@?=>@A@@9959@>>>
@HQ5WX:00543:00475
ACGAGTGCGTTCCCCATGTCGTAGGTACTC
+
>>BBBBA?@@@ACC:C:::BCAAB@:;==E
@HQ5WX:00545:00485
TACTGAGCTACACACACAGAAAAGATTGGT
+
:;<CCEEBABBBCCB@;;9994/99959=>
@HQ5WX:00546:00471
TACTGAGCTACACACACAGAAAGAT
+
44444;A<;;A@A999?9999091,
@HQ5WX:00503:00547
TACTGAGCTACACACACAGAAAGATTGGT
+
:<<CBBCB?ABBBAA=;;444-9@@?CBD
@HQ5WX:00509:00528
CGTGTCTCTAGGCACAGGATTTTGTGTAG
+
BBBBBBBAABDBCABBCBCBCD:DDCCCC
@HQ5WX:00510:00501
TACTGAGCTACACACACAGAAAGATTGGT
+
CBBBBBCBABAB99<BAB@AA<ABB?B@C
@HQ5WX:00511:00500
TGATACGTCTCCTTCCTTAGTTACTTCA
+
BBB??@BBE@?>ACCBDBCB@=BBB=BC
@HQ5WX:00516:00548
CGTGTCTCTAGGCACAGGATTTTGTGTAG
+
AAAABAA@?BBBCABB;>>>;;6;;8//1
@HQ5WX:00517:00513
TACTGAGCTACACACACAGAAAGATTGGT
+
CBBBBBCBAABBBBCBBD:;;8;BB@B@B
@HQ5WX:00517:00539
CGTGTCTCTAGGCACAGGATTTTGTGTAG
+
AAAABBBBAAABB?B?C@CCEC:DCDCBB
@HQ5WX:00519:00535
TACTGAGCTACACACACAGAAAGATTGGT
+
@@@CBBBB@ABBBBBBCC:9969>A@B@C
@HQ5WX:00520:00527
ATCAGACACGGACACAGCAGAACACAC
+
ABBABBAC@@=@AAA;;;@>><>>>>>
@HQ5WX:00521:00549
TGATACGTCTCCTTCCTTAGTTACTTCA
+
CBB??ACCBBC=?=??B?B@@?;;9?99
@HQ5WX:00522:00513
TACTGAGCTACACACACAGAAAGATTGGT
+
DBBBCCCBAABABD=9?@99909>>;ABD
@HQ5WX:00523:00511
TACTGAGCTACACACACAGAAAGATTGGT
+
BB@?CBBBBBABBBCB@D<;98;BB?D@C
@HQ5WX:00525:00544
ACGAGTGCGTTCCCATGTCGTAAGGTACTC
+
AAB@B;99996991444/////,/56///4
@HQ5WX:00528:00532
TGATACGTCTCCTTCCTTAGTTACTTCA
+
BBB???BCCBB@B@C@C@BBBABBD@BC
@HQ5WX:00529:00525
TACTGAGCTACACACACAGAAAGATTGGT
+
BBABBBEBBBBBBBBBCD:996;=A?DAC
@HQ5WX:00530:00507
TGATACGTCTCCTTCCTTAGTTACTTCA
+
BBBBABBBBBC@C@D@CCDDCCBCA=@@
@HQ5WX:00530:00538
TACTGAGCTACACACACAGAAAGATTGGT
+
?@@CBBCBBBBBBBCBB@;;;8;CC@C@C
@HQ5WX:00531:00503
TACTGAGCTACACACACAGAAAGATTGGT
+
B@??BBBBBBBBBBCB@@:94-9>>;@>A
@HQ5WX:00531:00506
TACTGAGCTACACACACAGAAAGATTGGTGC
+
B??=BBBBBBABA;;:12/885/19?B>BBB
@HQ5WX:00534:00507
AGCACTGTAGCTTTCACTAGTTACTTGT
+
@@BBBBDCBBBCC>@;<<BAA5991,/6
@HQ5WX:00538:00547
TACTGAGCTACATACACAGAAAGATTGGT
+
AAABCBDBABBBBBB=@;944-;@@>B@C
@HQ5WX:00541:00536
TACTGAGCTACACACACAGAAAGATTGGT
+
BBABBBBC@BBAED>;@B999-9>>;@CE
@HQ5WX:00545:00520
TACTGAGCTACACACACAGAAAGATTGGT
+
CBBBCCAA??;;9@@@9999914448888
@HQ5WX:00545:00529
ACGCTCGACATGCCCAGGTACAGGAG
+
BBABBB@@?BCCHHB@A@ABBBB?BA
@HQ5WX:00545:00533
TGATACGTCTCCTTCCTTAGTTACTTGTGC
+
BBB@@BBBC?@>A@C@CBCB==?9429>?>
@HQ5WX:00545:00538
TAGTATCAGCCTCGCCATGACGAAGGTATTCC
+
@?C99<CAAA@==;;7;?@==9959?999595
@HQ5WX:00546:00504
ATATCGCGAGGGTATGGAAGACTCTAT
+
AA8;:@@BABA?A?BB=A=@B==>990
@HQ5WX:00546:00524
TACTGAGCTACACACACAGAAAGATTGGT
+
A===AABBBB@ABBCE??@@@:@BB@BAC
@HQ5WX:00549:00510
TACTGAGCTACACACACAGAAAGATTGGT
+
:4444444<@ACBCC?9999904442424
@HQ5WX:00500:00588
ACGCTCGACATGCCCAGGTACAGGAG
+
BCABAABCCAGBCC?CDA;;<CC@CB
@HQ5WX:00501:00591
TACTGAGCTACACACACAGAAAAGATTGGT
+
AABBBBB@>?AABBB@::4944/99959>A
@HQ5WX:00501:00596
ATATCGCGAGGGTATGGAAGACTCTAT
+
BB??@A=B>>=<===@@C@CB@@@;;9
@HQ5WX:00503:00572
TACTGAGCTACACACACAGAAAGATTGGT
+
>>@CDCCCCCCCCAAACDAAA<>>@5954
@HQ5WX:00504:00566
CGTGTCTCTAGGCACAGGATTTTGTGTAG
+
BCBBCBBBCCE@CBA@A599>>/999:;;
@HQ5WX:00506:00582
AGCACTGTAGCTGTCACTAGTTACTTGT
+
ABDECBBABBBBBBBBB>>:429995;C
@HQ5WX:00507:00595
TACTGAGCTACACACACAGAAAAGATTGGT
+
BAEACCCA<@BBBBB=449999/9@@<A@B
@HQ5WX:00509:00581
TACTGAGCTACACACACAGAAAGATTGGT
+
BBBBBCDBB:9<B@@@AB<;;89>?;@=@
@HQ5WX:00509:00591
TACTGAGCTACACACACAGAAAAATTGGTGC
+
A??BBBBA?@@@A@BB@;44444+9<@@CCC
@HQ5WX:00509:00594
TAGTATCAGCCTCGCCATGACGAAGGTATTCC
+
BBBABBCBBB@A?@@>@;9449959<?99;A?
@HQ5WX:00510:00581
TCTCTATGCGCTCCACATGTCTAAGGT
+
=>CCCBDCBBB999<AA>@;;<B?C?D
@HQ5WX:00510:00583
AGCACTGTAGCTGTCACTAGTTACTTGT
+
@@CECB@BABBBBBEBBAA:429>>;@G
@HQ5WX:00511:00573
TACTGAGCTACACACACAGAAAGATTGGT
+
??@CCBCBABBBBCB;;;444-9A@<ACB
@HQ5WX:00511:00577
TACTGAGCTACACACACAGAAAGATTGGT
+
BBBBCCBB>BBBBAB=;;994-9@@?DAC
@HQ5WX:00511:00584
TGATACGTCTCCTTCCTTAGT
+
CDDCBBA@@1/,1,1,/,.//
@HQ5WX:00511:00599
TACTGAGCTACACACACAGAAAGATTGGT
+
B??ABBBB<?AABCB;4499909>?>B@C
@HQ5WX:00512:00588
TACTGAGCTACACACACAGAAAAGATTGGT
+
AABBBBBB>?BBBBE@;;4444/9??;@?C
@HQ5WX:00512:00599
AGCACTGTAGCTGTCACTAGATTACTTTGTG
+
4:889=BB999=9448@--,,,*,,//+444
@HQ5WX:00514:00575
AGCACTGTAGATGTCACTAGTAAT
+
=8@@@@A>@>?>9944/,,,,,*,
@HQ5WX:00514:00592
TACTGAGCTACACACACAGAAAAGATTGGT
+
@??ABCB@>?AABBCA;;4444/9>>;@AC
@HQ5WX:00514:00595
TACTGAGCTACACACACAGAAAGATTGGT
+
B??ABBBB>@AABBCA;;444-9?>;>@C
@HQ5WX:00514:00598
TGATACGTCTCCTTCCTTAGTTACTTCA
+
ACCBBBBCBBB;989595899<>@@=@@
@HQ5WX:00515:00558
TACTGAGCTACACACACAGAAAGATTGGT
+
@?ACBBBC;:<CBBA@B@99909>>;@@E
@HQ5WX:00516:00572
TACTGAGCTACACACACAGAAAGATTGGT
+
B???BBBA?AAAAACB;;444-9>>;@CE
@HQ5WX:00517:00571
TGATACGTCTCCTTCCTAGTTACATTCA
+
9<;A<;99;--+-*,*,,,/,4444244
@HQ5WX:00519:00588
ACGCTCGACATGCCCAGGTACAGGAG
+
BAABBBBBBAAACDACB@AABCC@CB
@HQ5WX:00519:00594
CGTGTCTCTAGGCACAGGATTTTGTGTAG
+
BBBBBBBBBBA@BBBBC?BBBB9BCBCCC
@HQ5WX:00522:00584
TACTGAGCTACACACACAGAAAGAATGGT
+
B@@ABBBB>B@@BBC@;;444-9>;?DAC
@HQ5WX:00522:00593
TAGTATCAGCCTCGCCATGACGAAGGTATTCC
+
BBBAABCBCB@AABB>B@;89;459??>@>C=
@HQ5WX:00524:00586
TCTCTATGCGCTCCACATGTCTAAGGT
+
BDCCAAACBBBBB@BCCBB@@@A>B@B
@HQ5WX:00524:00587
TACTGAGCTACACACACAGAAAGATTGGT
+
B???AABA?A@@@@BB;;444-9>>;@AC
@HQ5WX:00525:00574
TACTGAGCTACACACACAGAAAGATTGGT
+
B???BBBB?AB@@ABE@B:44-9>>?BAC
@HQ5WX:00526:00583
TGATACGTCTCCTTCCTTAGTTACTTCA
+
BBB@@BBBBBB>B@B@D@BBA>B>>=@C
@HQ5WX:00526:00599
AGCACTGTAGCTGTCACTAGTTACTTGT
+
ECCDBBBBAAAC?BBBBBB::29?>;@A
@HQ5WX:00528:00558
TACTGAGCTACACACACAGAAAGATTGGT
+
CCBBBBCB?@?BBBBA@B;;9-9>>=AAC
@HQ5WX:00528:00597
TACTGAGCTACACACACAGAAAGATTGGT
+
@@@BCDCB@BBBB??=;;999-9AA?BDE
@HQ5WX:00530:00562
TACTGAGCTACACACACAGAAAGAATTAGG
+
>A@CGBAB?@9;;9999991:61-**)**)
@HQ5WX:00531:00578
TAGTATCAGCCTCGCCATGACGAAGGTATTCC
+
??B::<ECCB@??:;8;@C==;429@999595
@HQ5WX:00531:00599
ACGAGTGCGTTCCCCATGTCGTAGGTACTC
+
ABBAABBBCC@CDC:?:99999949999?B
@HQ5WX:00532:00551
TACTGAGCTACACACACAGAAAGATTGGT
+
BBCCCCCB?@?@ABAA@B99909>>;@@C
@HQ5WX:00533:00560
ATCAGACACGGACACAGCAGAACACAC
+
BAAABB@A:;999@@9<=<;B@ECCCC
@HQ5WX:00533:00571
TACTGAGCTACACACACAGAAAGATTGGT
+
BBBCBBCBBBBAAB>=>B99909>>=@AD
@HQ5WX:00533:00588
TGATACGTCTCCTTCCTTAGTTACTTCA
+
BBA>>ABBBBA?A@C@C@ACA?B??>@C
@HQ5WX:00534:00580
TACTGAGCTACACACACAGAAAGATTGGT
+
BAABBCCC?ABBBBBABC@==:@=A?CAC
@HQ5WX:00534:00586
TACTGAGCTACACACACAGAAAGATTGGT
+
B???BBBB<BBBBBCB;;444-9>>;@CG
@HQ5WX:00537:00582
TACTGAGCTACACACACAGAAAGATTGGT
+
??ABBACCCCCBBABACFC@@<@AC@CBC
@HQ5WX:00540:00598
TACTGAGCTACACACACAGAAAGAATGGT
+
A???BBBB>@?@BBCB:?444-9@<AC@C
@HQ5WX:00541:00597
TACTGAGCTACACACACAGAAAGATTGGT
+
?>@BCBCBBBBBBB@9@;999-9AA>DAD
@HQ5WX:00542:00558
TACTGAGCTACACACACAGAAAGATTGGT
+
=@CCCDCC>??@@BAA@A99909AA>BIE
@HQ5WX:00542:00577
AGCACTGTAGCTGTCACTAGTTACTTGT
+
@@CCCCBCBBBCBBBBBCC@A=@@==AC
@HQ5WX:00542:00590
TACTGAGCTACACACACAGAAAGATTGGT
+
AA@ABBBBBBAAABCA;;444-9>>;@AC
@HQ5WX:00543:00581
TACTGAGCTACACACACAGAAAGATTGGT
+
BBABBBBBAABAABB=@;444-9>><AAC
@HQ5WX:00544:00552
TACTGAGCTACACACACAGAAAGATTGGT
+
@BBBCBCBAB@?ABBA@B99909>>;@@C
@HQ5WX:00544:00597
TACTGAGCTACACACACAGAAAGATTGGT
+
A@?BBBBBAABBBBB@;@444-9>>?C@C
@HQ5WX:00545:00575
ATCAGACACGGACAGCAGAACACAC
+
BBBAAAACCC;:<BBBDBA?BDCEB
@HQ5WX:00546:00586
TACTGAGCTACACACACAGAAAGATTGGT
+
BBBBBBBBAABBBBCA;;444-9995<DJ
@HQ5WX:00546:00592
ATATCGCGAGGGTATGGAAGACTCTATA
+
BA@ABBBCCEBBCCECAA?BCCCCCCCB
@HQ5WX:00500:00627
TACTGAGCTACACACACAGAAAAGATTGGT
+
@@>>BABA?A?@BBB@;;4994/9995899
@HQ5WX:00501:00648
TCTCTATGCGCTCCACATGTCTAAGGT
+
BBBBAAACBBBAA@ABCB@=9442969
@HQ5WX:00502:00624
TACTGAGCTACACACACAGAAAGATTGGT
+
B>>>AABB>BBBBBBB@@444-999=B79
@HQ5WX:00502:00646
TACTGAGCTACACACACAGAAAAGATTGGTG
+
?>>>AAAA?A?@BBB@;;4944/99954888
@HQ5WX:00503:00604
CGTGTCTCTAGGCACAGGATTTTTTGTAG
+
BBBABBBB@AAADBBBC>@=9999+===@
@HQ5WX:00503:00635
TACTGAGCTACACACACAGAAAGATTGGT
+
B?==AABA?AAABBE;;;444-9995499
@HQ5WX:00505:00605
ATATCGCGAGGGTATGGAAGACTCTATA
+
BB8::BBCDCC@BBBB?B@BCBBB99:;
@HQ5WX:00505:00607
TACTGAGCTACACACACAGAAAAGATTGGT
+
B???BBCB<@@>ABB@;;4444/99958<>
@HQ5WX:00505:00620
TACTGAGCTACACACACAGAAAAGATTGGT
+
BB?@BBBBBBBBBBB;;;9994/99959;=
@HQ5WX:00506:00601
TACTGAGCTACACACACAGAAAGATTGGT
+
B@@>BABB>?BBBBC@;;444-9996;@B
@HQ5WX:00506:00635
TACTGAGCTACACACACAGAAAAGATTGGT
+
@???BBBA>@@ABBB@;;4944/9995488
@HQ5WX:00506:00645
TACTGAGCTACACACACAGAAAGATTGGT
+
B@>ABBBB?ABBBBB;;;444-9995499
@HQ5WX:00507:00624
TACTGAGCTACACACACAGAAAAGATTGGT
+
???@AABA?A@AABB@;;4444/99959<9
@HQ5WX:00507:00625
TACTGAGCTACACACACAGAAAAGATTGGT
+
B===AABA?A>>ABE;;;4444/9995488
@HQ5WX:00507:00629
TAGTATCAGCCTCGCCATGACGAAGGTATTCC
+
@@CAAACCDC@?>A@<?;7----*,2,,,06,
@HQ5WX:00507:00630
TACTGAGCTACACACACAGAAAAGATTGGT
+
B???BBBB>?@AABB;;;9994/9992499
@HQ5WX:00508:00600
TACTGAGCTACACACACAGAAAGATTGGT
+
B???BBBBBB@AABB;;;444-99958<=
@HQ5WX:00508:00614
TCTCTATGCGCTCCACATGTCTAAGGT
+
BCGCCBBDCAA@@?@CCDC;;?C@EBE
@HQ5WX:00508:00622
TACTGAGCTACACACACAGAAAAGATTGGT
+
BA??BBBBBB@ABBB;;;9994/99959?A
@HQ5WX:00509:00609
TACTGAGCTACACACACAGAAAGATTGGT
+
9:<BAAA@;991111//7///+4;;:@>?
@HQ5WX:00509:00643
TACTGAGCTACACACACAGAAAAGATTGGT
+
B?=?BBB@>@AABBC>;;9999/9982488
@HQ5WX:00510:00641
CGTGTCTCTAGGCACAGGATTTTGTGTAG
+
BBBABBBBBBBACBCCB?AAAA6>==@@@
@HQ5WX:00510:00646
TACTGAGCTACACACACAGAAAGATTGGTG
+
B@@ACBBBCCB@@@=99?999144424<@:
@HQ5WX:00511:00632
ACGCTCGACATGCCCAGGTACAGGAG
+
CBAAABBBBBBCCCBCC?BBA>>=@A
@HQ5WX:00512:00632
CGTGTCTCTAGGCACAGGATTTTGTGTAG
+
@@AABCCCAAEAFB@;;94944,9>>949
@HQ5WX:00512:00648
CGTGTCTCTAGGCACAGGATTTTGTGTAG
+
BAAABBBBAAAACC@;;84944,999444
@HQ5WX:00513:00600
TACTGAGCTACACACACAGAAAGATTGGT
+
BA??BBBBBBAABBB@;;444-99969@C
@HQ5WX:00513:00620
TACTGAGCTACACACACAGAAAGATTGGT
+
B>>>AABBBBBBABB@;;444-99969?A
@HQ5WX:00513:00628
TACTGAGCTACACACACAGAAAAGATTGGT
+
BABBBBBBBBBBBB=:=?9999/98424<?
@HQ5WX:00514:00600
TACTGAGCTACACACACAGAAAGATTGGT
+
BAAABBBBBBBBBBCB;;444-9995<EG
@HQ5WX:00514:00606
TACTGAGCTACACACACAGAAAGATTGGT
+
BA@ABBBBBBBBBBCB;;444-9995;AC
@HQ5WX:00514:00626
TACTGAGCTACACACACAGAAAGATTGGT
+
B?==AABA?A?@BBCB99944-9>>;A@C
@HQ5WX:00515:00606
TAGTATCAGCCTCGCCATGACGAAGGTATTCC
+
@?B??AEAAA?==:;7;>@>>9459?999595
@HQ5WX:00516:00629
TACTGAGCTACACACACAGAAAGATTGGT
+
B???BBBB>BBBBAB>;;444-9>>;>>@
@HQ5WX:00516:00644
TACTGAGCTACACACACAGAAAGATTGGT
+
BB?BBBBA?BBBBBB;::999-9>>;=<=
@HQ5WX:00517:00615
TACTGAGCTACACACACAGAAAGATTGGT
+
B??=AABB?AB@BBCB==;;4-9AA>BFC
@HQ5WX:00518:00611
ACGCTCGACATGCCCAGGTACAGGAG
+
BBCBAA??@?ACCC@BB@BCCCDAAA
@HQ5WX:00518:00632
TGATACGTCTCCTTCCTTAGTTACTTCA
+
BBB???CBBBB@B@CCE@>@=<>9959@
@HQ5WX:00518:00639
TACTGAGCTACACACACAGAAAGATTGGTG
+
?9;;@>;@>>>84444;;:AA>?>=@B>;9
@HQ5WX:00521:00611
TACTGAGCTACACACACAGAAAGATTGGT
+
BBBBBBCCCBBABBA@DD;;;7;@@>B@D
@HQ5WX:00521:00619
TACTGAGCTACACACACAGAAAGATTGGT
+
B@?=BABBBB@>A>CCAB:94-9>>>B@C
@HQ5WX:00521:00643
TACTGAGCTACACACACAGAAAGATTGGT
+
?A?BBBBBBBBBBBB>;;444-9@@<?@C
@HQ5WX:00524:00633
TACTGAGCTACACACACAGAAAGATTGGT
+
99<CCCCC@BBBBB@=@:944-999<?>B
@HQ5WX:00525:00600
TACTGAGCTACACACACAGAAAGATTGGT
+
ABBBBBBCCCBBA@@A@??@>199>;=99
@HQ5WX:00525:00613
TACTGAGCTACACACACAGAAAGATTGGT
+
B@@>BBBBBBA??BB@;;444-99969@B
@HQ5WX:00526:00612
TACTGAGCTACACACACAGAAAGATTGGT
+
B???BBBBBBBBBBB=:;444-9995<CE
@HQ5WX:00526:00637
AGCACTGTAGCTGTCACTAGTTACTTGT
+
@@DCDEBBBBBBBBBBB@@44299959>
@HQ5WX:00526:00645
TACTGAGCTACACACACAGAAAAGATTGGT
+
AAABBBCBBB??@B=:?:9999/99958<=
@HQ5WX:00527:00601
TACTGAGCTACACACACAGAAAGATTGGT
+
AAAABBCBBB@??CB>@B944-9995<AC
@HQ5WX:00527:00643
ATATCGCGAGGGTATGGAAGACTCTAT
+
CA@ABB?BAAA=A?AC?A?BBB@B;99
@HQ5WX:00528:00612
TCTCTATGCGCTCCACATGTCTAAGGT
+
9<BC<;=IA>>>>59998>>9<=<??<
@HQ5WX:00528:00622
TACTGAGCTACACACACAGAAAGATTGGT
+
B@@ABABB?B@AABB@;;444-9995;AC
@HQ5WX:00528:00633
TACTGAGCTACACACACAGAAAGATTGGT
+
;;9=8=9@?@;;9?9991///+///,/,/
@HQ5WX:00529:00616
CGTGTCTCTAGGCACAGGATTTTGTGTAG
+
BBB@BBCCAAAACBBBB@BBBB:CCDBBA
@HQ5WX:00529:00626
TACTGAGCTACACACACAGAAAGATTGGT
+
BBBBBBCBAABBA@@=>B99909AA@CAC
@HQ5WX:00529:00633
ATATCGCGAGGGTATGGAAGACTCTAT
+
BC>?@BBB>?><=?A?>ABABCCC::;
@HQ5WX:00530:00603
TACTGAGCTACACACACAGAAAGATTGGT
+
BBBABBCBBBBBBBCB@@:94-9887<AD
@HQ5WX:00530:00607
TCTCTATGCGCTCCACATGTCTAAGGT
+
BAACAAACBCBCC@DAA@@@@@@=@AA
@HQ5WX:00530:00616
CGTGTCTCTAGGCACAGAATTTTGTGTAG
+
ABBABDDC@AADB@??==;>==4@BCCCB
@HQ5WX:00530:00640
TGATACGTCTCCTTCCTTAGTTACTTCA
+
CBB???BBBBB?B@C@B@ABA>A?>=@B
@HQ5WX:00531:00640
TACTGAGCTACACACACAGAAAGATTGGT
+
B???BBCBAAABBBB@;;444-9>>=AAC
@HQ5WX:00532:00646
TACTGAGCTACACACACAGAAAGATTGGT
+
B??=AABBBBBBBBB@=?99919995;@C
@HQ5WX:00533:00604
ACGAGTGCGTTCCCCATGTCGTAGGTACTC
+
AAB?BBBB==>ACC:DACBAAA==?@;==F
@HQ5WX:00534:00641
TCTCTATGCGCTCCACATGTCTAAGGT
+
BBCBAAACBBBAB@BBCBBBB;;8;@@
@HQ5WX:00534:00644
TACTGAGCTACACACACAGAAAGATTGGT
+
??@BCECCBB>?@===>?999199489@B
@HQ5WX:00535:00605
TACTGAGCTACACAGAAAGATTGGTGC
+
BBBCCDCB>??=>>99909?=8=@CCC
@HQ5WX:00535:00638
TACTGAGCTACACACACAGAAAGATTGGT
+
B??=AABB?ABBBBB@;;444-99969<>
@HQ5WX:00536:00638
TAGTATCAGCCTCGCCATGACGAAGGTATTCC
+
<<AADCBBCB@BCCCBC@@@CCB>>>:;;?AB
@HQ5WX:00537:00630
AGCACTGTAGCTGTCACTAGTTACTTGT
+
@@CECCBBBBBBBB@BCCCAA=@@==@A
@HQ5WX:00538:00636
TACTGAGCTACACACACAGAAAAAATTGGTGC
+
>>>BBBCBBBBAABA:@;944444*9<>=BLG
@HQ5WX:00538:00639
TACTGAGCTACACACACAGAAAGATTGGTG
+
???BBBBBBB@AABB;;;444-99959>@@
@HQ5WX:00539:00643
TACTGAGCTACACACACAGAAAGATTGGT
+
B@>>@ABB?A?@BBB@;;444-9>><>?A
@HQ5WX:00540:00617
TACTGAGCTACACACACAGAAAGATTGGT
+
B@>>AABBBBABBBE>;;444-99959>A
@HQ5WX:00540:00637
CGTGTCTCTAGGCACAGGATTTTGTGTAG
+
AAAAABCCAAC@CBBAC?;;991;BBCCA
@HQ5WX:00540:00646
ACGAGTGCGTTCCCCATGTCGTAGGTACTC
+
@@BBBBBBBB@BDC9B@AAACB@B@9:==G
@HQ5WX:00541:00616
TACTGAGCTACACACACAGAAAGATTGGT
+
BBBBBBCB@ABEBD>==B944-9995<CC
@HQ5WX:00541:00647
TACTGAGCTACACACACAGAAAGATTGGT
+
AA??BBBBAABBBB?;;;444-9??;>?B
@HQ5WX:00543:00621
ATCAGACACGGACACAGCAGAACACAC
+
BACB;;;<<C=@@A@999999>99998
@HQ5WX:00543:00642
TACTGAGCTACACACACAGAAAGATTGGT
+
BABBBBBB>??=@=999@99919@BBG@B
@HQ5WX:00544:00607
TAGTATCAGCCTCGCCATGACGAAGGTATTCC
+
@@B;9=CCDA@??;;:;A@AB<99<B@@A=A?
@HQ5WX:00544:00617
TACTGAGCTACAACACACAGAAAGATTGGT
+
9;99484,,,,*)(***,,,/8+/49889>
@HQ5WX:00544:00649
ACGCTCGACATGCCCAGGTACAGGAG
+
BAAAABAABABEDE@AA?BCCBC@FA
@HQ5WX:00546:00624
CGTGTCTCTAGGCACAGGATTTTGTGTAG
+
BAAABBBB@AAACBCBB@BCBB:BCCCB:
@HQ5WX:00546:00640
ATATCGCGAGGGTATGGAAGACTCTATA
+
B??ABCBB?BB@BCEC@A?ACCBCCBBB
@HQ5WX:00547:00621
TGATACGTCTCCTTCCTTAGTTACTTCA
+
BBB@?ABCBBB@B@B@C@ABB@BBB@BB
@HQ5WX:00547:00629
TACTGAGCTACACACACAGAAAGATTGGT
+
@?ACCBCC99;99>999?@@@:@@@5959
@HQ5WX:00549:00604
TACTGAGCTACACACACAGAAAGATTGGT
+
BBBBBBCBAB@@AABA@A;9909887<@C
@HQ5WX:00549:00627
TACTGAGCTACACACACAGAAAGATTGGT
+
B@@>ABCBB@???BCB@B:44-9995;AC
@HQ5WX:00549:00645
CGTGTCTCTAGGCACAGGATTTTGTGTAG
+
BBAABAABAAA?BBBB@:4444/9AACCA
@HQ5WX:00549:00647
ACGCTCGACATGCCCAGGTACAGGAG
+
AAAABCBBBBCBDEBD@>AEBBB?CC
@HQ5WX:00549:00648
ATCAGACACGGACACAGCAGAACACAC
+
BBBB???BBB=??BBBECDDD>ACBCC
@HQ5WX:00500:00652
TACTGAGCTACACACACAGAAAGATTGGT
+
@@@ABBBBBB@ABBB@;;444-99969>@
@HQ5WX:00500:00670
TACTGAGCTACACACACAGAAAGATTGGT
+
?@ACCCCBBCAA>99;;<BBB><995959
@HQ5WX:00500:00679
CGTGTCTCTAGGCACAGATTTTGTGTAG
+
B@B@BBCC@AAACB@@94944,9@@9<<
@HQ5WX:00501:00656
TACTGAGCTACACACACAGAAAGATTGGT
+
B@??BBBBBB???BBA;;444-9996;@C
@HQ5WX:00503:00669
ATATCGCGAGGGTATGGAAGACTCTATA
+
BB@BBBBBBCC>CBCB>ABACB>B::;>
@HQ5WX:00503:00671
TACTGAGCTACACACACAGAAAGATTGGT
+
BAABBBCBBBBBBBDB;;444-99969?B
@HQ5WX:00505:00661
ATCAGACACGGACACAGCAGAACACAC
+
BBBBAAABBB>AABBDBCCDD>ACCCC
@HQ5WX:00505:00668
TACTGAGCTACACACACAGAAAGATTGGT
+
B???BBBA?AB@@@C@;;444-99969?A
@HQ5WX:00505:00681
TGATACGTCTCCTTCCTTAGTTACTTCA
+
BBB@@ABA?@B?B@C@CE<?8;>99599
@HQ5WX:00505:00693
TACTGAGCTACACACACAGAAAGATTGGT
+
@@@ABBBB?ABBBBB@;;444-9995499
@HQ5WX:00506:00675
TACTGAGCTACACACACAGAAAGATTGGT
+
B???BABA?AAAAACB;;444-99969<>
@HQ5WX:00506:00689
TGATACGTCTCCTTCCTTAGTTACTTCA
+
BBB??BBBBBB>B@B@BABBB?B996;A
@HQ5WX:00507:00659
TACTGAGCTACACACACAGAAAAGATTGGT
+
@?ACBBCC>?@CCCA?@A9944/9995<@C
@HQ5WX:00507:00689
TACTGAGCTACACACACAGAAAGATTGGT
+
BA@ABBBBBBBBBBBA;;444-999549:
@HQ5WX:00508:00650
ACGCTCGACATGCCCAGGTACAGGAG
+
BBACCBBBABBCED?BBADBB>>==A
@HQ5WX:00508:00656
ATCAGACACGGACACAGCAGAACACAC
+
BBBBAAABBB=?ABBBBDCA@>ACBBC
@HQ5WX:00508:00658
TCTCTATGCGCTCCACATGTCTAAGGT
+
BBBB?@@DBBB?B?BBBCABB;96;?C
@HQ5WX:00508:00670
TCTCTATGCGCTCCACATGTCTAAGGT
+
BBCB@AACBBB@@?BCBCC@?@A?B@C
@HQ5WX:00508:00671
TCTCTATGCGCTCCACATGTCTAAGGT
+
CBBBABCCBBBBB@BCBCBA@;;6;@C
@HQ5WX:00509:00669
TAGTATCAGCCTCGCCATGACGAAGGTATTCC
+
CAB::<CCDFABBBB@BBCBCCC;=;=BC@FB
@HQ5WX:00509:00674
TACTGAGCTACACACACAGAAAAGATTGGT
+
849?>998>?99;99@@99999,99/,/,/
@HQ5WX:00509:00679
TGATACGTCTCCTTCCTTAGTTACTTCA
+
BBB?BBBDBAA?A@C@D@BB@>?==;=A
@HQ5WX:00509:00690
TACTGAGCTACACACACAGAAAGATTGGT
+
BA??BBBB?A?@@@CA;;444-99959<>
@HQ5WX:00510:00682
TACTGAGCTACACACACAGAAAGAATTGGT
+
AAABBCCBBAAABDCBB>><;611,/77,/
@HQ5WX:00511:00658
TACTGAGCTACACACACAGAAAGATTGGT
+
B??=BABB?A???BCB;B444-99959?B
@HQ5WX:00511:00667
TACTGAGCTACACACACAGAAAGATTGGT
+
BCBAAACCB;;;@999?;:;;6///,/,/
@HQ5WX:00512:00672
TACTAAGCTACGCACACAGAAAGATTGGT
+
???@B@AA@>>BBCBA449991999;?@C
@HQ5WX:00512:00674
TACTGAGCTACACACACAGAAAGATTGGT
+
AA??BBEBBBABBBB@;;444-99958@C
@HQ5WX:00513:00671
TACTGAGCTACACACACAGAAAGATTGGT
+
B???BBBBBBBBBBDA;;444-99959@C
@HQ5WX:00513:00694
ATATCGCGAGGGTATGGAAGACTCTATA
+
B@??BB=A@@><=?A?>A=AD>;=111;
@HQ5WX:00514:00660
AGCACTGTAACTGTCACTAGTTACTTGT
+
B?@@CCCBA?BBBBBBBBCA@=>>><?B
@HQ5WX:00514:00694
TAGTATCAGCCTCGCCATGACGAAGGTATTCC
+
BBB::<DAAA@?@@@=@?@8=;459>994892
@HQ5WX:00515:00682
TACTGAGCTACACACACAGAAAGATTGGT
+
@@?BBBBBAABAAB=:44999198424<@
@HQ5WX:00516:00681
TACTGAGCTACACACACAGAAAGATTGGT
+
B???BBBA?A?@@ABB;@444-99959?A
@HQ5WX:00518:00672
TACTGAGCTACACACACAGAAAGATTGGT
+
???BBBBBBBAAABD@;>444-9996<AC
@HQ5WX:00519:00650
TCTCTATGCGCTCCACATGTCTAAGGT
+
CBBBAAACBBEBB@BBCBBBB;;8;?@
@HQ5WX:00519:00663
TAGTATCAGCCTCGCCATGACGAAGGTATTCC
+
@?C99<HBBA@==;;8;@@>>;929B999=A<
@HQ5WX:00519:00678
ACGAGTGCGTTCCCCATGTCGTAGGTACTC
+
BB?>BBBB??>ACC9DAA@CCB=??9;<AC
@HQ5WX:00519:00693
TCTCTATGCATGTCTAAGTACTG
+
BBBCAABCBCBBBBBA@CA@AA@
@HQ5WX:00520:00656
TACTGAGCTACACACACAGAAAGATTGGT
+
B@>>BABB<?@AABBB;;444-99959@C
@HQ5WX:00520:00683
TACTGAGCTACACACACAGAAAGATTGGT
+
B===AABB?A?@@ACBAB444-9995;@B
@HQ5WX:00520:00689
TACTGAGCTACACACACAGAAAGATTGGT
+
AAABBBCBBBAAABCBAB444-99969?B
@HQ5WX:00521:00697
TACTGAGCTACACACACAGAAGATTGGT
+
BB?@BBBBBBABBBBBAD44299959>@
@HQ5WX:00521:00698
TGATACGTCTCCTTCCTTAGTTACTTCA
+
BBB??@DDCBB@CAC?B@ABA<>@@=@A
@HQ5WX:00522:00661
TACTGAGCTACACACACAGAAAGATTGGT
+
BAAABBBBAAABBBCB@@:44-9887<CC
@HQ5WX:00523:00664
CGTGTCTCTAGGCACAGGATTTTGTGTAG
+
BBBABBBBAAA@CBCCB?CBCC:CCCCB>
@HQ5WX:00523:00685
CGTGTCTCTAGGCACAGGATTTTGTGTAG
+
AAAABBBBAAA@CBBBB?B@AA:CCCAAB
@HQ5WX:00524:00688
TACTGAGCTACACATACAGAAAGATTG
+
B???BBBBBBBBBBA=:;444-9??;>
@HQ5WX:00525:00659
TACTGAGCTACACACACAGAAAGATTGGT
+
<:<BBB@A@@@@@@999999919995924
@HQ5WX:00525:00672
TACTGAGCTACACACACAGAAAGATTGGTGC
+
?A?BBBCBBBCBBB=:@;999-9995;@CCC
@HQ5WX:00525:00684
AGCACTGTAGCTGTCACTAGTTACTTGT
+
BB@@ABB@@ABCCCCBBBB@?5999589
@HQ5WX:00525:00685
TACTGAGCTACACACACAGAAAGATTGGT
+
@?ACCCCBBB@@@C@@99999199489?@
@HQ5WX:00526:00670
TACTGAGCTACACACACAGAAAGATTGGT
+
AAABBBCBAABBBC=99499909??=AAN
@HQ5WX:00526:00672
TAGTATCAGCCTCGCCATGACGAAGGTAATCC
+
BAC9:<DAAAA>>:;8;AC@=;98<ACB@CE?
@HQ5WX:00526:00673
TACTGAGCTACACACACAGAAAGATTGGT
+
???ABBCB>BBBBBBA:;444-9995<BD
@HQ5WX:00526:00686
TACTGAGTTACACACACAGAAAGATTGGTAC
+
BABBEBBB?BCCDCBDBAABC>A>>;==;;;
@HQ5WX:00526:00697
TAGTATCAGCCTCGCCATGACGAAGGTATTCC
+
ABB::<CABAAAABA>@>;==996<<999@B6
@HQ5WX:00527:00665
TACTGAGCTACACACACAGAAAGATTGGT
+
BA??BBEBBBABBBC>;;444-9>>;@CE
@HQ5WX:00527:00666
TACTGAGCTACACACACAGAAAGATTGGT
+
BBBBBBBBBBABABCB@B:44-9===B@C
@HQ5WX:00527:00681
TACTGAGCTACACACACAGAAAGATTGGT
+
@???BBEBBBABABBB;;444-9995<@C
@HQ5WX:00529:00671
ATATCGCGAGGGTATGGAAGACTCTATAG
+
CA>@?B@=9;979@@B=A>ACCCC@@@>>
@HQ5WX:00530:00662
TACTGAGCTACACACACAGAAAGATTGGT
+
AA@ABBCB@ABAACB=@;944-9998<BD
@HQ5WX:00530:00675
TACTGAGCTACACACACAGAAAGATTGGT
+
B???BBCBBBBBBBCBAB:44-9=>=@@C
@HQ5WX:00531:00651
TACTGAGCTACACACACAGAAAGATTGGT
+
B??=BABBBBABBBBA;@:44-9998<AC
@HQ5WX:00531:00658
TACTGAGACACACAGAAAGATTGGTGC
+
BABBBCBBBB949?99919>?;ACDEC
@HQ5WX:00531:00679
TACTGAGCTACACACACAGAAAGATTGGT
+
BBBCBCCC??@BCA@@?B999-9>>=ABF
@HQ5WX:00531:00692
TGATACGTCTCCTTCCTTAGTTACTTCA
+
BBB?@ABCBBB>A@B@CBBBB@B?>;>A
@HQ5WX:00532:00686
TAATATCAGCCTCGCCATGACGAAGGTATTCC
+
9;@<<<CBCEA@A@@=@?98=:;59<99<>A=
@HQ5WX:00532:00699
TACTGAGCTACACACACAGAAAGATTGGT
+
B?=?BBBB>BBBBBCB@B:44-9>>;@@B
@HQ5WX:00533:00673
ATCAGACACGGACACAGCAGAACACAC
+
BBBBBBBBBB>@@BDBCDCCD@CCCBB
@HQ5WX:00533:00687
ATCAGACACGGACACAGCAGAACACAC
+
BBBB??@BBB=?@ABACDCCC@CCCBC
@HQ5WX:00535:00662
TACTGAGCTACACACACAGAAAGATTGGT
+
??@BCBCBABBBBB@A@B;;;7<BC?B@B
@HQ5WX:00535:00678
TACTGAGCTACACACACAAGAAAGATTGGT
+
@???BBBBB@BBB888//-1A>8=;B@B@C
@HQ5WX:00535:00694
TCTCTATGCGCTCCACATGTCTAAGGT
+
CCBC?@ACCBBBC@BBCCA@@996;@@
@HQ5WX:00537:00656
TACTGAGCTACACACACAGAAAGATTGGT
+
B??=BBBBBBABBBCA?B:94-9===A@C
@HQ5WX:00537:00659
TACTGAGCTACACACACAGAAAGATTGGT
+
BA@ABBBBBBA?BBBBBCA@?<@??>A@C
@HQ5WX:00537:00666
TACTGAGCTACACACACAGAAAGATTGGT
+
AABABBDBAABBBBCBAD:996;=>@C@C
@HQ5WX:00538:00684
TACTGAGCTACACACACAGAAAGATTGGT
+
@???BBCBBB@AABD@;;444-99959@B
@HQ5WX:00539:00653
CGTGTCTCTAGGCACAGGATTTTGTGTAG
+
BBB@BCCD::=ACCBCC@ECCC:DCCCE?
@HQ5WX:00539:00694
ATCAGACACGGACACAGCAGAACACAC
+
BBBBAAABBB?BEBBDBCDAA?ABBBB
@HQ5WX:00539:00697
TACTGAGCTAAGATTGGTGCTGCG
+
B??ABCCB?@=@??@B@CBCCCCB
@HQ5WX:00540:00674
AGCACTGTAGCTGTCACTAGTTACTTGT
+
@@CCCBBBBBB@@AABBBC@A==;96;B
@HQ5WX:00540:00683
TACTGAGCTACACACACAGAAAGATTGGT
+
BA??BBBBBBBBBBCB@B:44-9===ACC
@HQ5WX:00541:00672
TACTGAGCTACACACACAGAAAGATTGGT
+
??@CCBCB@BBBBBB=@;944-9>?<ABD
@HQ5WX:00542:00654
TACTGAGCTACACACACAGAAAGATTGGT
+
BA@ABBCB@@ABBBBA?B:94-;@@=ACC
@HQ5WX:00542:00668
TTCTATGCGCTCCACATGTCTAAGGT
+
BAB99<CBCCBB?CBBA?BB??=@AA
@HQ5WX:00542:00686
TACTGAGCTACACACACAGAAAGATTGGT
+
A:<<@@B@@AAACBCABDAAC@@@B9<59
@HQ5WX:00542:00687
TACTGAGCTACACACACAGAAAGATTGGT
+
BBABBBCBBBBBBBB=:;444-9>>=ABD
@HQ5WX:00544:00670
TACTGAGCTACACACACAGAAAGATT
+
99;B?>>@899989844:44;541-+
@HQ5WX:00544:00693
TACTGAGCTACACACACAGAAAGATTGGT
+
B:<<ACCCCBBBBBCA?B:44-9>>;@AC
@HQ5WX:00545:00663
TACTGAGCTACGACACACGATGAAG
+
////778974449488944494/,/
@HQ5WX:00545:00673
TACTGAGCTACACACACAGAAAGATTGG
+
???@AABCAABBBBB=@;444-9>>=AA
@HQ5WX:00545:00683
TACTGAGCTACACACACAGAAAGATTGGT
+
BAABBBBB?@?ABABA@B99909A@?C@C
@HQ5WX:00547:00671
TACTGAGCTACACACACAGAAAGATTGGT
+
A:<<AAB;;9>=48444:444-49;:;88
@HQ5WX:00547:00673
TACTGAGCTACACACACAGAAAGATTGGT
+
AAABBBCBBBBBABB>@;4996;AB?E@B
@HQ5WX:00548:00653
TCTCTATGCGCTCCACATGTCTAAGGT
+
BBBB?@AGBBCBB@DDCB???BB?B@A
@HQ5WX:00548:00670
TACTGAGCTACACACACAGAAAGATTGGT
+
BAABBBCBAABAABB=@;444-9@>?BFC
@HQ5WX:00548:00681
ATATCGCGAGGGTATGGAAGACTCTATA
+
@>>@BBB@@@C@A?AB=@=AA@@BB<<;
@HQ5WX:00548:00682
TACTGAGCTACACACACAGAAAGATTGGT
+
::<C@@@B799;;@999B99919A@>A@B
@HQ5WX:00548:00690
TAGTATCAGCCTCGCCATGACGAAGGTATTCC
+
4/111/6888?;;9428499999<A@?AA?C?
@HQ5WX:00500:00727
TCTCTATGCGCTCCACATGTCATAAGGT
+
>;99=;:;A@@@A<@@999444442424
@HQ5WX:00500:00737
TACTGAGCTACACACACAGAAAGATTGGT
+
AA@BBBBBBBBBBBC@;;444-999699?
@HQ5WX:00501:00713
AGCACTGTAGCTGTCATTAGTTACTTGT
+
<<DEECB@?ACBBDBBB@B=98=8748@
@HQ5WX:00502:00702
ATATCGCGAGGGTATGGAAGACTCTAT
+
BAABBBBBBCC>AAAB>ABACB@B::;
@HQ5WX:00502:00707
TACTGAGCTACACACACAGAAAGATTGGT
+
BB@BBBEBBBABBBB@;;444-9995<CN
@HQ5WX:00502:00717
TCTCTATGCGCTCCACATGTCTAAGGT
+
BBBB?@?CBBBAA?BBBBCBB?@=A@B
@HQ5WX:00503:00733
TACTGAGCTACACACACAGAAAGATTGGT
+
BA@?BBCBBA@@B@CB@B:44-99959AB
@HQ5WX:00504:00736
TACTGAGCTACACACACAGAAAGATTGGT
+
@@?ABBB@?A@@@@D@;;444-99959?A
@HQ5WX:00505:00726
TACTGAGCTACACACACAGAAAGATTGGT
+
B@@>BBBB?ABBBBC@;;444-99969>>
@HQ5WX:00505:00741
CGTGTCTCTAGGCACAGGATTTTGTGTAAGA
+
B@B@BBBBAAAABBBB;;;;?;5888//,//
@HQ5WX:00505:00745
TCTCTATGCGCTCCACATGTCTAAGGT
+
BBBB?@?CBBBAA@BBBBBBA;96;?@
@HQ5WX:00507:00729
TACTGAGCTACACACACAGAAAGATTGGT
+
@?@CCECBBB@@@@@>99999199424:>
@HQ5WX:00507:00748
TACTGAGCTACACACACAGAAAGATTGGT
+
AA?ABBBBBBBBBBCB;B444-99969>?
@HQ5WX:00508:00736
TACTGAGCTACACACACAGAAAGATTGGT
+
AAABBBBBBBBBBBDB@B444-9995<AD
@HQ5WX:00509:00715
TACTGAGCTACACACACAGAAAGATTGG
+
ABBBBCDCCCCCC@>>>9999-446,/,
@HQ5WX:00509:00740
TACTGAGCTACACACACAGAAAGATTGGT
+
BA??BBBBBBB@BBCB@B:44-9895;@C
@HQ5WX:00510:00722
TACTGAGCTACACACACAGAAAGATTGGT
+
@@@CDCCCABAEBBBBBB111+111,111
@HQ5WX:00510:00739
TACTGAGCTACACACACAGAAAGATTGGT
+
A??ABBBBBBAABBB@;;444-99969>?
@HQ5WX:00511:00745
TACTGAGCTACACACACAGAAAGATTGGT
+
AA?BBBBBBBBBBBDB;B444-9995<AC
@HQ5WX:00512:00723
ATCAGACACGGACACAGCAGAACACAC
+
BBBB?@@BBB?BCCCAAACBB@DBBBB
@HQ5WX:00512:00738
TACTGAGCTACACACACAGAAAGATTGGT
+
@@@>BBBBBB@AABBB;;444-99959<@
@HQ5WX:00513:00701
TACTGAGCTACACACACAGAAAGATTGGT
+
BA?=AABBBA@AAAC@;;444-99969<>
@HQ5WX:00513:00740
TACTGAGCTACACACACAGAAAGATTGGT
+
@@@DDBBBABBBBBB;::994-99424<=
@HQ5WX:00515:00707
TACTGAGCTACACACACAGAAAGATTGGT
+
@?@DBBCCABBABBBCBB999-9995969
@HQ5WX:00515:00733
AGCACTGTAGCTTTCACTAGTTACTTGT
+
@@BCBBBCBB>>?<@CBCCCD@C@>=@B
@HQ5WX:00516:00711
ACGAGTGCGTTCCCCATGGGTACTC
+
??BBBBBBBB>@=9299998;BBCD
@HQ5WX:00517:00708
TACTGAGCTACACACACAGAAAGATTGT
+
B??=BBBBBBBBBBCBAB:94-9==599
@HQ5WX:00517:00740
TACTGAGCTACACACACAGAAAGATTGGT
+
B???BBBB?ABBBBBE@D:44-9=>;@@C
@HQ5WX:00518:00712
AGCACTGTAGCTGTCACTAGTTACTTGT
+
@@CCCBBBAAABBBABBBEDA=>996<B
@HQ5WX:00518:00743
TAGTATCAGCCTCGCCATGACGAAGGTATTCC
+
ABC@@ACBBB@AABB@CBBBB?@>@@AAADF?
@HQ5WX:00518:00749
CGTGTCTCTAGGCACAGGATTTTGTGTAG
+
A;;<AABBACB@>>8=924444,444444
@HQ5WX:00519:00708
TACTGAGCTACACACACAGAAAGATTGGT
+
B@@ABBBBBBBAACB>@@;94-9>A>B@C
@HQ5WX:00519:00713
TACTGAGCTACACACACAGAAAGATTGGT
+
BBBBBBBBBBAAABCB@D:94699==@@C
@HQ5WX:00519:00718
TACTGAGCTACACACACAGAAAGATTGGT
+
@?@CBDCCBB@@@@@@>A9990999698;
@HQ5WX:00519:00730
TACTGAGCTACACACACAGAAAGATTGGT
+
@@>>BBBBBBAAABCB;B444-9>>;@@C
@HQ5WX:00519:00739
TACTGAGCTACACACACAGAAAGATTGGT
+
@@@ABBBBBB@AABCB@D:94-9==;@@B
@HQ5WX:00520:00734
TACTGAGCTACACACACAGAAAGATTGGT
+
@A@BBBCBBBBBBBDBAB444-9>>=BEC
@HQ5WX:00522:00715
TACTGAGCTACACACACAGAAAGATTGGT
+
@@@CBCCCAB@ABDCCBB;94-9@@?B@C
@HQ5WX:00522:00729
AGCACTGTAGCTGTCACTAGATTACTTTGTG
+
:=@BBCBCAA<89444==>44424444-444
@HQ5WX:00523:00706
TACTGAGCTACACACACAGAAAGATTGGT
+
?@@BBBCCAB@ABB@=?@99909@@=BBC
@HQ5WX:00523:00727
TACTGAGCTACACACACAGAAAGATTGGT
+
;;9844;93494:;;44:44B:9942424
@HQ5WX:00524:00716
TACTGAGCTACACACACAGAAAGATTGGT
+
BBABBBBBBBBBBBBA?@:9969AA?BAC
@HQ5WX:00524:00723
TACTGAGCTACACACACAGAA
+
;;<@<<9BBDCCC<11<1/,*
@HQ5WX:00524:00739
TACTGAGCTACACACACAGAAAAATTGGTGC
+
AABBBBCBBBBBBBCA?;99944+9<@?CCC
@HQ5WX:00527:00727
CGTGTCTCTAGGCACAGGATTTTGTGTAG
+
BBBBBBBB@@ABCBBBC@BCCE:CCCDEA
@HQ5WX:00527:00732
TACTGAGCTACACACACAGAAAGATTGGT
+
B@>>@@BBBB@AABCB@B:94-9=>;@?B
@HQ5WX:00527:00749
ATATCGCGAGGGTATGGAAGACTCTATA
+
CA?@@BAA@@><??AB>DCAGJDB?@@B
@HQ5WX:00528:00741
CGTGTCTCTAGGCACAGGATTTTGTGTAG
+
BBBBBBBBAAAACBCBC@AAAA9ABBBCB
@HQ5WX:00528:00744
AGCACTGTAGCTGTCACTAGTTACTTGT
+
////8ACDBC@@>949>>>>6,///,//
@HQ5WX:00528:00749
TACTGAGCTACACACACAGAAAGATTGGTG
+
B?@@@@@9899444449944969=;?B@<<
@HQ5WX:00529:00718
TACTGAGCTACACACACAGAAAGATTGGT
+
BA@ABBBBBBBBBBBBBD@@@>@BBBB@B
@HQ5WX:00529:00727
ACGAGTGCATTCCCCATGTCGTAGGTACTC
+
@@AACCCBBB@BBB7C<;9>9944244444
@HQ5WX:00531:00727
CGTGTCTCTAGGCACAGGATTTTGTGTAG
+
ABBBBEBB@@AACCBAB=@@=@4=@BBCD
@HQ5WX:00533:00711
TACTGAGCTACACACACAGAAAGATTGGT
+
BBBBBDCBABBBBBBB@@:996;>A@E@C
@HQ5WX:00533:00717
TAGTATCAGCCTCGCCATGACGAAGGTATTCC
+
B@C;:?DBDBBAA@@=@A@@=;99<AA@AAD?
@HQ5WX:00533:00719
TCTCTATGCGCTCCACATGTCTAAGGT
+
BBBB:;;FCCCBB@CECB?BBBB>BAA
@HQ5WX:00534:00713
AGCACTGTAGCTGTCACTAGTTACTTGT
+
?@CCCBBBBBBCCCBAAABCDBBDA=@@
@HQ5WX:00534:00724
TACTGAGCTACACACACAGAAAGATTGGT
+
AAABBBBBBBABBBBA?B:44-9>>>B@C
@HQ5WX:00534:00725
CGTGTCTCTAGGCACAGGATTTTGTGTAG
+
BAA>BCBB@AA@CBBBB?AAAA9ABCCBA
@HQ5WX:00535:00709
AGCACTGTAGCTGTCACTAGTTACTTGT
+
AABCCBBBBBBCCCCCCCCCCABBB=AA
@HQ5WX:00536:00700
TACTGAGCTACACACACAGAAAGATTGGT
+
BBBBBBCCBB?@AEBA@B99909B@<AAB
@HQ5WX:00536:00728
TACTGAGCTACACACACAGAAAGATTGGT
+
AA@BBBCBABBAACA=?;944-9>>=AAC
@HQ5WX:00538:00745
TACTGAGCTACACACACAGAAAGATTGGT
+
AA@ABBBBBBB@@BBCCD:996;=@>B@C
@HQ5WX:00539:00717
TAGTATCAGCCTCGCCATGACGAAGGTATTCC
+
@=@<<9>>@A?B<:9<@67<@11,/7///;A>
@HQ5WX:00539:00731
CGTGTCTCTAGGTACAGGATTTTGTGTAG
+
?@BABBBBAAABA@AB?>BBBB9BBBBA@
@HQ5WX:00539:00733
TACTGAGCTACACACACAGAAAGATTGGT
+
AA@BBBBBBBBBBBB=:@444-9>>=AAC
@HQ5WX:00540:00721
TACTGAGCTACACACACAGAAAGATTGGT
+
@@ACBBBC>@@@A@@AAB?@>9989?A>A
@HQ5WX:00540:00729
TACTGAGCTACACACACAGAAAAGATTGGT
+
44=B>>AB8944//////////*/99:;<=
@HQ5WX:00541:00701
CGTGTCTCTAGGCACAGGATTTTGTGTAG
+
BAB@BCCC::=CDCCCC@CCBB:CCCCCB
@HQ5WX:00541:00711
TACTGAGCTACACACACAGAAAGATTGGT
+
;:;C9<9B8;9;;<994?9<919995959
@HQ5WX:00541:00724
CGTGTCTCTAGGCACAGGATTTTGTGTAG
+
BBBBCCCC@DEFECCCC?CCBC:CCCCCC
@HQ5WX:00542:00729
CGTGTCTCTAGGCACAGGATTTTGTGTAG
+
B@AABBBBAAAABBBBB@??>?6?@DCCA
@HQ5WX:00542:00738
AGCTACACACACAGAAAGATTGGTGC
+
BBBBBBBBBCAAB9996;@@@C@FDD
@HQ5WX:00543:00714
TACTGAGCTACACACACAGAAAGATTGGT
+
AA??BBBBBBAAABCB?B:946;@@>E@C
@HQ5WX:00544:00713
TACTGAGCTACACACACAGAAAGATTGGT
+
D@ABCCBB@@;;;<9<;ABBB>@995959
@HQ5WX:00544:00744
ACGAGTGCGTTCCCCATGTCGTAGGTACTC
+
@@BBBBBA==2488/9999>A999<994<C
@HQ5WX:00545:00713
CGTGTCTCTAGGCACAGGATTTTGTGTAG
+
AAAABBBC@@AFCBBBB@CCCB:BCCCB@
@HQ5WX:00545:00724
TCTCTATGCGCTCCACATGTCTAAGGT
+
CCBB?@ACBBCBC?BBCB?@A??=AA=
@HQ5WX:00545:00728
CGTGTCTCTAGGCACAGGATTTTGTGTAG
+
B@@@BBBC@AAACBBCC@@@>>6?BECC@
@HQ5WX:00545:00736
TCTCTATCGCTCCACATGTCTAAGGT
+
ABBCBDCDCCEDBBBCAAACCCFDBC
@HQ5WX:00545:00748
TACTGAGCTACACACACAGAAAGATTGGT
+
??@CCCCB@ABABA@=?@9990999<A@C
@HQ5WX:00546:00707
TACTGAGCTACACACACAGAAAGATTGGT
+
AA@BBBBBBB@??BBA@B:996<B@@C@B
@HQ5WX:00546:00742
TACTGAGCTACACACACAGAAAGATTGG
+
???B??BBAABBBBBB?@;94-9@>>BA
@HQ5WX:00547:00700
CGTGTCTCTAGGCACAGGATTTTGTGTAG
+
BBB@BCCCAAA@CBBBB@ABAA9ABCCB>
@HQ5WX:00548:00707
TACTGAGCTACACACACAGAAAGATTGGT
+
AAABBBCBABBBBB@=?B999-9@@@C@C
@HQ5WX:00549:00715
TACTGAGCTACACACACAGAAAGATTGGT
+
@BBBB@@@;;9@@@<<<BA>>:?995959
@HQ5WX:00549:00727
CGTGTCTCTAGCACAGGATTTGATGTAGA
+
////4496///,,///567757//44494
@HQ5WX:00549:00742
CGTGTCTCTAGGCACAGGATTTTGTGTAG
+
@AAACCCC::=?BB@@>;9999-9@@@A=
@HQ5WX:00501:00768
TACTGAGCTACACACACAGAAAGATTGGT
+
B???BBBB?BBBBBCB@B444-99959?B
@HQ5WX:00501:00794
TACTGAGCTACACACACAGAAAGATTGGT
+
BBBBBBBBBBABBBB@;;999-9995499
@HQ5WX:00502:00759
CGTGTCTCTAGGCACAGATTTTGTGTAG
+
BAB@BCCCAAEDBBBB@??>?6?BBCCC
@HQ5WX:00502:00798
TACTGAGCTACACACACAGAAAAGATTTGGT
+
???BBBBBBBBCBB=9=@9999/9944-424
@HQ5WX:00503:00754
ATATCGCGAGGGTATGGAAGACTCATATAG
+
@@:<;AA;<<A<999A6969:6A1////.7
@HQ5WX:00503:00787
TACTGAGCTACACACACAGAAAGATTGGT
+
B?==AABA?A?BBBDB;;444-99959<?
@HQ5WX:00506:00771
TACTGAGCTACCACACACAGAAAGATTGGTG
+
<<9;CCB989949=44494444-4/8,/,//
@HQ5WX:00506:00791
TACTGAGCTACACACACAGAAAGATTGGCTG
+
???ABBBBBBBAACB>@;999-9995;@BCC
@HQ5WX:00507:00759
AGCACTGTAGCTGTCACTAGTTACTTGT
+
@@CDCBBBBBBBBBBBBDC;:289859@
@HQ5WX:00507:00769
TAGTATCAGCCTCGCCATGACGAAGGTATTCC
+
BBB::<CABAA??@A=@AC==;97<?@>@>G=
@HQ5WX:00507:00783
TGATACGTCTCCTTCCTTAGTTACTTCA
+
BBB??BBCBBB?B@B@C@C::6;@>;>B
@HQ5WX:00508:00751
TCTCTATGCGCTCCACATGTCTAAGGT
+
BBBBAAACBBBAB@BBBCBBCDC?C@C
@HQ5WX:00508:00764
TAATAACAGCCTCGCCATGACGAAGGTATTCC
+
>8;88599995887958;<;;11-1:111,95
@HQ5WX:00508:00779
TACTGAGCTACACACACAGAAAGATTGGT
+
BAABBBBBBBABBBC=:;4//+111,/78
@HQ5WX:00510:00767
TAGTATCAGCCTCGCCATGACGAAGGTATTCC
+
A?@<;=BBDB?@9;;=@@@@=845969???IB
@HQ5WX:00510:00796
TACTGAGCTACACACACAGAAAGATTGGT
+
B?==AABA?A@@BBD>;;444-99969>?
@HQ5WX:00511:00762
ATCAGACACGGACACAGCAAGACACAC
+
BBBAABABBB=?@?:96//,/18<<>>
@HQ5WX:00511:00792
TGATACGTCTCCTTCCTTAGTTACTTCA
+
BBB@@ABCBBB>@@ABC@BAB@B??=?B
@HQ5WX:00512:00762
ACGAGTGCGTTCCCCATATCGTAGGTACTC
+
??BBBBBBBC@CDB:BC@@AA@A@?;;<<A
@HQ5WX:00513:00754
TACTGAGCTACACACACAGAAAGATTGGT
+
B@@ABBCBBBBBAACB;;444-9995;@B
@HQ5WX:00513:00795
TACTGAGCTACACACACAGAAAGATTGGT
+
BBBBBBBBBBBBBBBB;:;;96;@@=ADC
@HQ5WX:00514:00780
TACTGAGCTACACACACAGAAAGATTGGT
+
A===AAAA?AAA@@BCAD:94-9==;@AC
@HQ5WX:00515:00758
TAGTATCAGCCTCGCCATGACGAAGGTATTCC
+
BBC;9<CBBB@=?@@=@@BAC;:8<AAAAAFB
@HQ5WX:00515:00780
TACTGAGCTACACACACAGAAAGATTGGT
+
BBBBBBBBBBBBAAC@;;444-99959@B
@HQ5WX:00515:00786
TACTGAGCTACACACACAGAAAGATTGGT
+
B???BBBBBBBB@@BEAB:44-9995;CH
@HQ5WX:00516:00780
TACTGAGCTACACACACAGAAAGATTGGT
+
B>>>AAAA?A?@??BB;@444-99959?A
@HQ5WX:00518:00760
TACTGAGCTACACACACAGAAAGATTGGT
+
AAABBBBBBBBBBBBECDDCC?BBB>@>?
@HQ5WX:00518:00794
TACTGAGCTACACACACAGAAAGATTGGT
+
@?=?BBBBB@@ABBB>;;444-99969<>
@HQ5WX:00519:00760
TACTGAGCTACACACACAGAAAGATTGGT
+
B?==AABA?A?@@@BB@B444-9>>;@@B
@HQ5WX:00519:00771
TACTGAGCTACACACACAGAAAGATTGGT
+
B@>>BABB>@BBBBDB@B444-9995<AC
@HQ5WX:00519:00778
TTGAGCTACACACACAGAAAGATTGGTGC
+
?@??BBBBAAACC>@>844-9>?@CACCC
@HQ5WX:00520:00758
TACTGAGCTACACACACAGAAAGATTGGT
+
B?==AABBBABB??DB;B444-99959?A
@HQ5WX:00521:00771
TACTGAGCTACACACACAGAAAGATTGGT
+
B@>>BBBB?ABB@ADB@B:44-9995<BD
@HQ5WX:00522:00751
TACTGAGCTACACACACAGAAAGATTGGT
+
AAA?BBCBABBAABA;;;444-9>><@@C
@HQ5WX:00522:00763
ATCAGACACGGACACAGCAGAACACAC
+
BDBBA@ACCC>ABBBBCBCCC@CBCBB
@HQ5WX:00522:00766
TCTCTATGCGCTCCACATGTCTAAGGT
+
BBBBAAACBBBAB@BBBBCBC@@=@@A
@HQ5WX:00522:00785
TACTGAGCTACACACACAGAAAGATTGGT
+
BBBBBBBB@@ABBBA=?;999-99959?C
@HQ5WX:00523:00778
TACTGAGCTACACACACAGAAAGATTGGT
+
B===AAAA?A@@BBCB??@@@:@BB?BAC
@HQ5WX:00523:00793
TACTGAGCTACACACACAGAAAGATTGGT
+
A??BBBCB?ABBCB=9??9990999549:
@HQ5WX:00524:00751
TACTGAGCTACACACACAGAAAGATTGGT
+
BAA?BBBBBBAB?BCBAB:94-9>>>BAC
@HQ5WX:00524:00762
TACTGAGCTACACACACAGAAAAGATTGGT
+
BABCBBAB<>@@@BA>@@9994/9AA;>=@
@HQ5WX:00524:00792
TACTGAGCTACACACAGAAAGATTGGTGC
+
B<<<99;@;9989444449-4492424::
@HQ5WX:00527:00763
TACTGAGCTACACACACAGAAAGATTGGT
+
9@@AB<<;?>99;@A@A99991911,-*,
@HQ5WX:00527:00784
TGATACGTCTCCTTCCTTAGTTACTTCA
+
BBBA@ABCBBB@B@B@D@BBB?BBB>BC
@HQ5WX:00527:00795
TACTGAGCTACACACACAGAAAGATTGGT
+
A??BBBBBBBBBBD=::;999-9995499
@HQ5WX:00528:00796
TACTGAGCTACACACACAGAAAGATTGGT
+
B@@ABBCBBBBBBBB=@;944-99959?A
@HQ5WX:00530:00750
TGATACGTCTCCTTCCTTAGTTACTTCAGTAC
+
BBB??BBBB>?=@@B?B@CB?>A?;8000()(
@HQ5WX:00530:00779
TACTGAGCTACACACACAGAAAGATTGGT
+
@@>@BBCBBB@BBBB@;;444-99969?B
@HQ5WX:00532:00761
TGATACGTCTCCTTCCTTAGTTACTTCA
+
BBB??BBBBAA>A@B@D@BBBBBBA?BB
@HQ5WX:00532:00777
TACTGAGCTACACACACAGAAAGATTGGT
+
BA??BBBBBBABBBE@;;444-99959?@
@HQ5WX:00533:00781
ACGAGTGCGTTCCCCATGTCGTAGGTACTC
+
??BBBBBBB?>BCC:D:::CCC>A@;;<<G
@HQ5WX:00534:00752
TCTCCTATGCGCTCCACATGTCTAAG
+
=>??@CDAAABC;<249944444424
@HQ5WX:00534:00780
TACTGAGCTACACACACAGAAAGATTGGT
+
BBBBBBCBAABBBBB=@B999-9>>=AFC
@HQ5WX:00535:00789
TACTGAGCTACACACACAGAAAGATTGGT
+
BA??BBBBBBABBBB=:;444-99969?B
@HQ5WX:00537:00751
TACTGAGCTACACACACAGAAAGATTGGT
+
B@>>AABBB@???BCA;;444-9995<@B
@HQ5WX:00537:00763
TACTGAGCTACACACACAGAAAGATTGGTG
+
BA??BBBBBBABBBBA>B:94-;>>=AACC
@HQ5WX:00537:00765
TACTGAGCTACACACACAGAAAGATTGGT
+
A@@BBBCB@AABBBDB@B:44-9=>=ACD
@HQ5WX:00538:00788
TACTGAGCTACACACACAGAAAGATTGGT
+
BAAABBBBBBBBBBDB@B:94-9===A@C
@HQ5WX:00539:00763
TACTGAGCTACACACACAGAAAGATTGGT
+
BA??BBBBBB???BDB@B:44-9===ADC
@HQ5WX:00539:00797
CGTGTCTCTAGGCACAGGATTTTGTGTAG
+
BBBBBCBB??ABCBB=><8944,9@>ABB
@HQ5WX:00540:00795
TACTGAGCTACACACACAGAAAGATTGGT
+
AA@ABBBB@@ABBBB@;;444-99969>>
@HQ5WX:00541:00754
TGATACGTCTCCTTCCTTAGTTACATTCA
+
BBBBAAAC@AC;;8<6928>:6:1//766
@HQ5WX:00541:00760
ATATCGCGAGGGTATGGAAGACTCTATA
+
BA>@@BBABBC>BCCC>A>ACCBBBBB@
@HQ5WX:00541:00765
ACGCTCGACATGCCCAGGTACAGGAG
+
BBAAABBCBBBDFDBDA?ABBEC@BB
@HQ5WX:00541:00793
TACTGAGCTACACACACAGAAAGATTGGT
+
AAABBBCBABBBBC?:@;944-99958<@
@HQ5WX:00541:00796
CGTGTCTCTAGGCACAGGATTTTGTGTAG
+
@@@ABCCDBBBDABBBC@CCBB:BAAAB@
@HQ5WX:00542:00761
TACTGAGCTACACACACAGAAAGATTGGT
+
B??=BABBBBABBBCA:B444-9995;@C
@HQ5WX:00543:00793
TACTGAGCTACACACACAGAAAGATTGGT
+
BAAABBBBBBABBBB@;;444-9996<@C
@HQ5WX:00544:00766
ACGCTCGACATGCCCAGGTACAGGAG
+
BBABBBBDCCCCCEBCC@BCCCC@CB
@HQ5WX:00544:00770
TACTGAGCTACACACACAGAAAGATTGGT
+
AAAABBCBAAAAABB=@;944-9>>=ABC
@HQ5WX:00546:00758
TACTGAGCTACACACACAGAAAGATTGGT
+
B??=BBBBBB@AAADB;B:44-9995<BC
@HQ5WX:00546:00778
TAGTATCAGCCTCGCCATGACGAAGGTATTCC
+
AAB@@ACBBBABB@@=@AB=>;96<@A>@AB@
@HQ5WX:00546:00779
TACTGAGCTACACACACAGAAAAGTGTTG
+
BA@>BBBBB?BBBBB@;;4444/9<*((&
@HQ5WX:00546:00780
ACGCTCGACATGCCCAGGTACAGGAG
+
BCABBBBCCBCDDC?CC@CCCCB@CC
@HQ5WX:00547:00796
TACTGAGCTACACACACAGAAAGATTGGT
+
<9<BA<<<AB@@A@>@@:111,11/,/,/
@HQ5WX:00549:00766
AGCACTGTAGCTGTCACTAGTTACTTGT
+
@BCCCCBBBBBBBBCBBDBBBCB;;:<C
@HQ5WX:00549:00767
TGATACGTCTCCTTCCTTAGTTACTTCA
+
BBB??ABB?==;==@;>BB;:7;;;7<F
@HQ5WX:00549:00799
TAGTATCAGCCTCGCCATGACGAAAGGTATTCC
+
BBC::<DBBA:8=9959>A>>?@B196999<?;
@HQ5WX:00500:00821
AGCACTGTAGCTGTCACTAGTTACTTGT
+
??BBCBBB?B?BBBBBBDC@=;@;85;A
@HQ5WX:00500:00832
ATATCGCGAGGGTATGGAAGACTCTATA
+
BA?@@BBCCCC>DBCC8:8;BA>@9998
@HQ5WX:00500:00848
TACTGAGCTACACACACAGAAAGATTGGT
+
B???BBBBBBBC??==?@99914442488
@HQ5WX:00501:00801
TCTCTATGCGCTCCACATGTCTAAGGT
+
BBBBAAAEBBBBB@ECCBBBBAA?BBC
@HQ5WX:00501:00833
ATATCGCGAGGGTATGGAAGACTCATATAG
+
BA:<9@?@999-444424::7781////.3
@HQ5WX:00502:00826
ATCAGACACGGACACAGCAGAACACAC
+
BBBBBB@@;;8;AAACDCFDC@CC;;<
@HQ5WX:00504:00811
TACTGAGCTACACACACAGAAAGATTGGT
+
?@@BBBBBA@A@A;;9BA99<8<BB@B@B
@HQ5WX:00506:00827
TACTGAGCTACACACACAGAAAGATTGGTG
+
B@BBCECBBBBB::;>@A999199959;88
@HQ5WX:00506:00835
TACTGAGCTACACACACAGAAAGATTGGT
+
BAAABBCBBBBBAB99>?99914442499
@HQ5WX:00506:00840
TACTGAGCTACACACACAGAAAGATTGGTG
+
B9<<AACCCCBBAAACCDGCB@;;969@AB
@HQ5WX:00507:00838
TACTGAGCTACACACACAGAAAGATTGGT
+
AABBBBCBABAA999=>@99914442499
@HQ5WX:00507:00847
TACTGAGCTACACACACAGAAAGATTGGT
+
B?==BBBB?ABBBBB=:;999-999589>
@HQ5WX:00508:00800
TACTGAGCTACACACACAGAAAGATTGGT
+
ABCCBBAA:4488444449>=:9>C5958
@HQ5WX:00508:00810
TACTGAGCTACACACACAGAAAGATTGGT
+
BAABBBCBBBBBBBBB@B:44-9>>=AAC
@HQ5WX:00508:00825
ACGCTCGACATGCCCAGGTACAGGAG
+
BBABBCBCBBBEFDAD@>@DDCC?AA
@HQ5WX:00509:00846
TAGTATCAGCCTCGCCATGACGAAGGTATTCC
+
AAB::<HBBA@889959;<1111,/5///,42
@HQ5WX:00509:00848
TATTGAGCTACACACACAGAAAGATTGGT
+
A@@@BBBBBBBBAA=9>@9991444249:
@HQ5WX:00510:00805
TACTGAGCTACACACACAGAAAGATTGGT
+
AA??BBEBBBAAABEB;;444-9995<CC
@HQ5WX:00510:00828
TACTGAGCTACACACACAGAAAGATTGGT
+
BBBBCBCBBBAB::;=?B999199969<>
@HQ5WX:00510:00829
TACTGAGCTACACACACAGAAAGATTGGT
+
AA@ABBCBBBBBBBB=:;944-99969?@
@HQ5WX:00510:00843
TACTGAGCTACACACACAGAAAGATTGGT
+
B??=BBCBBBBBBBB=:;999-99969<@
@HQ5WX:00511:00802
TACTGAGCTACACACACAGAAAGATTGGT
+
AA@BBBCBBBABBBCBCD:996;=9=BAC
@HQ5WX:00511:00841
AGCACTGTAGCTGTCACTAGTTACTTGT
+
@@CCCCBB???BBCBBBBB;4599959=
@HQ5WX:00511:00846
TACTGAGCTACACACACAGAAAGATTGGT
+
BA@ABBBBBBBBBB=9=@99919942499
@HQ5WX:00512:00815
TACTGAGCTACACACACAGAAAGATTGGT
+
BBABBBEBBBAABBC@::944-9995;AD
@HQ5WX:00512:00822
TACTGAGCTACACACACAGAAAGATTGGT
+
BBBBBBCBBBBBBBB=:;444-9995<@C
@HQ5WX:00512:00830
TACTGAGCTACACACACAGAAAGATTGGT
+
@@ABCCCDBBBBBBBCCCEDC>CAACBCD
@HQ5WX:00512:00836
TACTGAGCTACACACACAGAAAGATTGGT
+
AA@ABBCBBBBBBBB=:@944-9>>=AAD
@HQ5WX:00512:00837
TACTGAGCTACACACACAGAAAGATTGGT
+
B@@ABBBBBBBBBBCB==@@>9><<9<BD
@HQ5WX:00513:00817
TACTGAGCTACACACACAGAAAGATTGGT
+
BA@BBBCBABBABBA>@B944-9997<BC
@HQ5WX:00513:00838
TACTGGAGCTACACACACAGAAAGATTGGT
+
?ABCC?BBBBBBBBB?==B999099969?A
@HQ5WX:00514:00842
ATATCGCGAGGGTATGGAAGACTCTATA
+
BB>@?B@?>@><=@AB>A>ACCCB;:;?
@HQ5WX:00515:00835
TACTGAGCTACACACACAGAAAGATTGGT
+
AA@ABBBBBBBBAB@9?@9990999549:
@HQ5WX:00515:00842
ATATCGCGAGGGTATGGAAGACTCTATAG
+
@?:99@@@99919999299:9@BB@BBDB
@HQ5WX:00517:00828
TACTGAGCTACACACACAGAAAGATTGGT
+
B@>>BBBBBBBBBBCB@B:44-9===@@C
@HQ5WX:00517:00849
TACTGAGCTACACACACAGAAAGATTGGT
+
B@>>BBBBBBABBBB>@B999099958??
@HQ5WX:00518:00821
ATCAGACACGACAC
+
A@@?@@7111/6-/
@HQ5WX:00518:00846
ACGAGTGCGTTCCCCATGTCGTAGGTACTC
+
B??>BBBBA>?ACC9B?AACEB=B?9;<AC
@HQ5WX:00519:00830
AGCACTGTAGCTGTCACTAGTTACTTGT
+
BBBBBBBBAAACABBBBBBCC?@>><@@
@HQ5WX:00520:00804
ATATCGCGAGGGTATGGAAGACTCTAT
+
BB?@@A?B>??>?>AA=A>ADDEC?@A
@HQ5WX:00521:00805
TCTCTATGCTCTCCACATGTCTAAGGT
+
BBBBAAAA??BBC@BCCBABBAA?B@C
@HQ5WX:00522:00811
TACTGAGCTACACACACAGAAAGATTGGT
+
AA?ABBBBBBABBBCB@@:94-9===AAC
@HQ5WX:00522:00827
TACTGAGCTACGACACACAGAAAGATTGGT
+
@:;999:989944444499444-44:<:94
@HQ5WX:00523:00834
ATCAGACACGGACACAGCAGAACACAC
+
;;88@>898429>@@==1--8+----6
@HQ5WX:00525:00831
TACTGAGCTACACACACAGAAAGATTGGT
+
A???BBBBBBBBBBB=:;444-9995<AB
@HQ5WX:00526:00811
TACTGAGCTACACACACAGAAAGATTGGT
+
CBBABCCBBBBBBBCCDCABB?ABB@B@B
@HQ5WX:00526:00812
TACTGAGCTACACACACAGAAAGATTGGT
+
B???BBBBBBAAABDB@B:44-9==;@@C
@HQ5WX:00526:00826
TACTGAGCTACACACACAGAAAGATTGGT
+
AAABBBEBBBBBBBBB@B:996;A@>B@C
@HQ5WX:00526:00836
TACTGAGCTACACACACAGAAAGATTGGT
+
>>>@BBBBBBBBAAA>;;444-99959AB
@HQ5WX:00527:00800
TACTGAGCTACACACACAGAAAGATT
+
9>>BA@AAAB@@AAA<9991<,/,*)
@HQ5WX:00527:00827
TACTGAGCTACACACACAGAAAGATTGGT
+
?@@CDBBBBB@@A@@CCA>=B:1/1-1,1
@HQ5WX:00527:00843
TACTGAGCTACACACACAGAAAGATTGGT
+
BBABBBCBABBBAB@=?B999-99969@C
@HQ5WX:00528:00823
ACGAGTGCGTTCCCCATGTCGTAGGTACTC
+
BBA?BBBBB@?BCD:B==;9999969999@
@HQ5WX:00528:00848
ACGCTCCACATGCCCAGGTACAGGAG
+
BBBBBB?BBABCCE@AA?ACDDC@B?
@HQ5WX:00529:00819
CGTGTCTCTAGGCACAGGATTTTGTGTAG
+
ABB@BCCCAAC@CCB>>:4444/9ABCBA
@HQ5WX:00530:00802
TACTGAGCTACACACACAGAAAGATTGGT
+
AA@ABBBBAAABBBB@;;444-9>>;@BC
@HQ5WX:00530:00843
CGTGTCTCTAGGCACAGGATTTGTGTAGA
+
989>=9=@BAG@A@A?@<999194449=?
@HQ5WX:00531:00825
TACTGAGCTACACACACAGAAAGATT
+
9:<DCBBB?=:9;@@@@>>>>199>5
@HQ5WX:00531:00838
ACGCTCGACATGCCCAGGTACAGGAG
+
?ABBBBAAABBECE@::;;CCCC@BB
@HQ5WX:00531:00846
TACTGAGCTACGACACACAGAAAGATTGGT
+
;;:;94;1011////4444444-449:;<>
@HQ5WX:00531:00849
AGCACTGTAGCTGTCACTAGTTACTTGT
+
>@CCCBBBABBBBBBBBDC?=;@;;5;C
@HQ5WX:00532:00832
ATCAGACACGGACACACAGAACACAC
+
CGDC99;@99499949@<9<CA9999
@HQ5WX:00533:00805
TACTGAGCTACACACACAGAAAGATTGGT
+
AAAABBBBBBBBBBBA;;444-9>>=AAC
@HQ5WX:00533:00814
TACTGAGCTACACACACAGAAAGATTGGT
+
AB@BBBDBABBBBDA@AB;946;@@=AAC
@HQ5WX:00533:00845
TACTGAGCTACACACACAGAAAGATTGGT
+
AAABBBBBBBBBBBA=?B99909996<@C
@HQ5WX:00534:00805
TACTGAGCTACACACACAGAAAGATTGGT
+
@@@BBBBBA@@@;;49;449C<@@C@A=@
@HQ5WX:00534:00825
TACTGAGCTACACACACAGAAAGATTGGT
+
::<CBBBCBB;;<BBCBBABB>B@B?B@C
@HQ5WX:00534:00828
TACTGAGCTACACACACAGAAAGATTGGT
+
@@>BBBBBBBABBBB@;;444-99959@B
@HQ5WX:00534:00831
TACTGAGCTACACACACAGAAAGATTGGT
+
AA?ABBBBBBABABCB;B444-9995;AC
@HQ5WX:00535:00820
ATATCGCGAGGGTATGGAAGACTCTATA
+
CAABBBABCCB>BBBB=A>ADDBHAABB
@HQ5WX:00535:00849
TACTGAGCTACACACACAGAAAGAATTAGGTG
+
ABBBB<<<A@@@;99>@999@:1-*,*,,*,,
@HQ5WX:00536:00824
TACTGAGCTCACACACAGAAAGATTGGT
+
@?@CCDCBABABCBABA@@=:=A@<A?A
@HQ5WX:00536:00847
TACTGAGCTACACACACAGAAAGATTGGTG
+
B??=AABA?ABB??B@;;444-99959;=>
@HQ5WX:00537:00812
TACTGAGTTACACACACAGAAAGATTGGTGC
+
BBBCBCCC@CAA@?@??@98809@@BC@DCC
@HQ5WX:00537:00822
TCTCTATGCGCTCCACATGTCTAGGTAG
+
BCCCCBBCCCCBB>BBBBCDEDDCABAB
@HQ5WX:00537:00837
TACTGAGCTACACACACAGAAAGATTGGT
+
BA@ABBBBBBBBBBDB@B444-9>>;@@C
@HQ5WX:00538:00803
TACTGAGCTACACACACAGAAAGATTGGT
+
BBBBBBCBAB@??BBBD@:9969???C@C
@HQ5WX:00539:00827
CGTGTCTCTAGGCACAGGATTTTGTGTAGA
+
B@B@BCCCDAA@CBBB>>>>;;6::8////
@HQ5WX:00539:00838
TACTGAGCTACACACACAGAAAGATTGTT
+
AA@BBBBBBBAA??BB;B444-99959B@
@HQ5WX:00540:00820
TACTGAGCTACACACACAGAAAGATTGGT
+
AA?BBBBB?ABBBBB@;;444-9>>=ABC
@HQ5WX:00540:00823
TACTGAGCTACACACACAGAAAGATTGT
+
;:;A>949894844444444;-48851/
@HQ5WX:00540:00835
TGATACGTCTCCTTCCTTAGTTACTTCA
+
@DB;:;B@@@@=>5<69@74969>@?BB
@HQ5WX:00541:00825
TCTCTATGCGCTCCACATGTCTAAGGT
+
BACB?@AEBBCBB@CDDB?@AAA?BDC
@HQ5WX:00542:00808
TACTGAGCTACACACACAGAAAGATTGGT
+
@@ABBCCC@?@@@@>>>E9998<AB=@>A
@HQ5WX:00542:00822
TACTGAGCTACACACATAGAAAGATTGGT
+
A??BBBECAABAAA@9>A944-99969?B
@HQ5WX:00542:00825
ATATCGCGAGGTATGGAAGACTCATATAG
+
CB;:4=98445444424899984444433
@HQ5WX:00543:00810
CGTGTCTCTAGGCACAGGATTTTGATGTAG
+
@@@@>>AA<<;=?>;11-1111+1//6777
@HQ5WX:00543:00819
AGCACTGTAGCTGTCACTAGTTACTTGT
+
BB@?ABB;;=A@BCCCAAAACA>>?684
@HQ5WX:00543:00825
TCTCTATGCGCTCCACATGTCTAAGGT
+
BBDCABBCBCFCFABBA@;9999?B<>
@HQ5WX:00544:00800
TACTGAGCTACACACACAGAAAGATTGGT
+
BBBBBBBBA?@@@@@BBBBBC>AAB5859
@HQ5WX:00545:00800
CGTGTCTCTAGGCACAGGATTTTGTGTAG
+
BBBBBCCCACE@DBDBD@ECCC:CCCCCC
@HQ5WX:00545:00804
TACTGAGCTACACACACAGAAAGATTGGT
+
;AAA==>>89999>@9499=B99/1,/,/
@HQ5WX:00545:00805
ACGAGTGCGTTCCCCATGTCGGTACTC
+
A@CCCABA@@=@>>4@9999924>999
@HQ5WX:00545:00811
ATCAGACACGGACACAGCAGAACACAC
+
BBBB??ABBB=@ABCBAADCD@BBBBC
@HQ5WX:00545:00837
TGATACGTCTCCTTCCT
+
4::11/8/1//,/,/,/
@HQ5WX:00546:00820
TACTGAGCTACACACACAGAAAGATTGGT
+
BBBBBBBBBBBBBBB@;;444-9995<BE
@HQ5WX:00547:00810
TACTGAGCTACACACACAGAAAGATTGGT
+
AA@BBBCBABBBABBB<:=CIA@A@8;59
@HQ5WX:00547:00813
TACTGAGCTACACACACAGAAAGATTGGT
+
A9<;@@@@?BBA;=<@AABCF?B<<,1,1
@HQ5WX:00547:00816
ATCAGACACGGACACAGCAGAACACAC
+
BBBBBBBBBB=@@CD@?ACCCACBBBC
@HQ5WX:00547:00830
TATTGAGCTACACACACAGAAAGATTGGT
+
@BC>BBBAB@:;<@>999999199@5969
@HQ5WX:00547:00832
ATATCGCGAGGGTATGGAAGACTCTAAGAGG
+
CA>@@CCBBBC?AAEC:::<CC>A1-+-**)
@HQ5WX:00548:00806
TACTGAGCTACACA
+
9;;B?>>@B@@A;4
@HQ5WX:00548:00838
TACTGAGCTACACACACAGAAAGATTGGT
+
B??=BBBBBBBBBDBB;:=CC>BDCECBE
@HQ5WX:00548:00842
AGCACTGTAGCTGTCACTAGTTACTTGT
+
AACBBBBBBBBCBB@BBCD@=;@;95;C
@HQ5WX:00548:00846
TACTGAGCTACACACACAGAAAAGATTGGT
+
BBABCDCBABABDB=:@B9444/9?>;@?B
@HQ5WX:00549:00829
AGCACTGTAGCTGTCACTAGTTACTTGT
+
ACCCCCCCABBDABBBB@A@A8=49549
@HQ5WX:00549:00849
TACTGAGCTACACACACAGAAAGATTGGT
+
BAABBBBBBBBBCB=9?B99909996<@C
@HQ5WX:00502:00896
TACTGAGCTACACACACAGAAAAGATTTGGT
+
A=AAA;4989999994494949,4444-424
@HQ5WX:00503:00866
TACTGAGCTACACACACAGAAAGATTGGT
+
BBBBBBBBBBBBBB>9=B9990999;=8=
@HQ5WX:00505:00863
TCTCTATGCGCTCCACATGTCTAAGGTAC
+
4999<<CDDCCBB@BAAAB=9//,1-11/
@HQ5WX:00505:00866
ATCAGACACGGACACAGCAGAACACAC
+
[truncated: 702,610 more chars]
