# Supplementary material for: The Sequencing Bead Array (SBA), a Next-Generation Digital Suspension Array
Source: PLoS One. 2013 Oct 7;8(10):e76696. doi: 10.1371/journal.pone.0076696 (PMC3792038; doi:10.1371/journal.pone.0076696)
Supplement: Data S1 — Raw sequencing data files for presented experiments. The compressed file contains a table of content for all files included (0. TOC Supporting Data Files.txt) and raw sequencing data (PGM Torrent Suite run reports, FASTQ files and Sphix generated CSV files) for experiments presented in Figure 2 and Figure 3 (same data set as Figure S1). (ZIP) [file pone.0076696.s001.zip › Supporting Data Files/2. Figure 3 and S1/2.1 Figure 3 and S1 files/2.3 CSV/16_OM-2006_TS-342.csv]

SBA >>	'16'	'18'	'33'	'35'	'39'	'45'	'52'	'56'	'58'	'59'	'ukw'	'tot called'	'SUM'
Reads >>	4076	93	121	235	131	168	219	197	196	244	478	5680	6158
Fraction >>	0.7176	0.0164	0.0213	0.0414	0.0231	0.0296	0.0386	0.0347	0.0345	0.0430	0.0776	0.9224	1.0000
