# Supplementary material for: The Sequencing Bead Array (SBA), a Next-Generation Digital Suspension Array
Source: PLoS One. 2013 Oct 7;8(10):e76696. doi: 10.1371/journal.pone.0076696 (PMC3792038; doi:10.1371/journal.pone.0076696)
Supplement: Data S1 — Raw sequencing data files for presented experiments. The compressed file contains a table of content for all files included (0. TOC Supporting Data Files.txt) and raw sequencing data (PGM Torrent Suite run reports, FASTQ files and Sphix generated CSV files) for experiments presented in Figure 2 and Figure 3 (same data set as Figure S1). (ZIP) [file pone.0076696.s001.zip › Supporting Data Files/2. Figure 3 and S1/2.1 Figure 3 and S1 files/2.3 CSV/1_OM-1078_TS-342.csv]

SBA >>	'16'	'18'	'33'	'35'	'39'	'45'	'52'	'56'	'58'	'59'	'ukw'	'tot called'	'SUM'
Reads >>	7670	103	221	224	178	261	288	452	380	201	1239	9978	11217
Fraction >>	0.7687	0.0103	0.0221	0.0224	0.0178	0.0262	0.0289	0.0453	0.0381	0.0201	0.1105	0.8895	1.0000
