# Supplementary material for: The Sequencing Bead Array (SBA), a Next-Generation Digital Suspension Array
Source: PLoS One. 2013 Oct 7;8(10):e76696. doi: 10.1371/journal.pone.0076696 (PMC3792038; doi:10.1371/journal.pone.0076696)
Supplement: Software S1 — Sphix software. The compressed file contains an instruction file (readMe.txt) and the Sphix PERL script (sphix_v_01.pl) that was used for sorting and analyzing the data presented in this work. (ZIP) [file pone.0076696.s005.zip]

Archive with 10 entries (7 files):
- Sphix/
- Sphix/.DS_Store
- __MACOSX/
- __MACOSX/Sphix/
- __MACOSX/Sphix/._.DS_Store
- Sphix/readMe.txt
- __MACOSX/Sphix/._readMe.txt
- Sphix/sphix_v_01.pl
- __MACOSX/Sphix/._sphix_v_01.pl
- __MACOSX/._Sphix
