# Supplementary material for: The Sequencing Bead Array (SBA), a Next-Generation Digital Suspension Array
Source: PLoS One. 2013 Oct 7;8(10):e76696. doi: 10.1371/journal.pone.0076696 (PMC3792038; doi:10.1371/journal.pone.0076696)
Supplement: Software S1 — Sphix software. The compressed file contains an instruction file (readMe.txt) and the Sphix PERL script (sphix_v_01.pl) that was used for sorting and analyzing the data presented in this work. (ZIP) [file pone.0076696.s005.zip › Sphix/readMe.txt]

Readme file for Sphix ; SBA data processing
v 0.1
© Erik Pettersson (erik.pettersson@stanford.edu) 2013

1. About: 

Given a FASTQ-file generated in an SBA-run by the TorrentServer 2.2 or later, the script generates a tab-delimited data structure e.g. CSV-file (see below), for downstream spreadsheet manipulation. The data represents the reporter representation of the sample.

2. Requirements: 

No requirements or pre-settings, e.g. BioPerl etc. are required for this simple version.

3. Limitations in the current version (0.1):

a) FASTQ-data has to be manually extracted (downloaded) from the TorrentServer.
b) No run metadata is incorporated in the current version.
c) Regular expression demultiplexing, e.g. no dual barcodes or improved search (binary search) is implemented.
d) Only 10-plex (customized for the in-house HPV-assay) is valid for Sphixogram generation.

4. Usage

a) "perl sphix_v_01.pl [name_of_source_infile].fastq > results.csv"

5. DISCLAIMER: THIS SOFTWARE IS PROVIDED "AS IS" AND WITHOUT ANY EXPRESS OR IMPLIED WARRANTIES, INCLUDING, WITHOUT LIMITATION, THE IMPLIED WARRANTIES OF MERCHANTABILITY AND FITNESS FOR A PARTICULAR PURPOSE.
