# Supplementary material for: The Sequencing Bead Array (SBA), a Next-Generation Digital Suspension Array
Source: PLoS One. 2013 Oct 7;8(10):e76696. doi: 10.1371/journal.pone.0076696 (PMC3792038; doi:10.1371/journal.pone.0076696)
Supplement: Software S1 — Sphix software. The compressed file contains an instruction file (readMe.txt) and the Sphix PERL script (sphix_v_01.pl) that was used for sorting and analyzing the data presented in this work. (ZIP) [file pone.0076696.s005.zip › Sphix/sphix_v_01.pl]

#!/usr/bin/perl -w

my $data = shift @ARGV;			# Parse IonTorrent data 
my $line;
my $head = '^@\w{5}:\d{1,5}:\d{1,5}\n'; 
my $sequence = "";

my $mid_16 = "ACGAGTGCGT"; 
my $mid_16_count = 0;

my $mid_18 = "ACGCTCGACA";
my $mid_18_count = 0;

my $mid_33 = "AGCACTGTAG";
my $mid_33_count = 0;

my $mid_35 = "ATCAGACACG";
my $mid_35_count = 0;

my $mid_39 = "ATATCGCGAG";
my $mid_39_count = 0;

my $mid_45 = "CGTGTCTCTA"; 
my $mid_45_count = 0;

my $mid_52 = "TAGTATCAGC";
my $mid_52_count = 0;

my $mid_56 = "TCTCTATGCG";
my $mid_56_count = 0;

my $mid_58 = "TGATACGTCT";
my $mid_58_count = 0;

my $mid_59 = "TACTGAGCTA";
my $mid_59_count = 0;

my $else_count = 0;

my $all_clear_count = 0;

my $tot_seq_numb = 0;

open (FILE, $data);
 while ($line = <FILE>) {
	# chomp($line);
	if($line =~ /^$head/) {
		$sequence = <FILE>;		
		if($sequence =~ /^$mid_16/) { $mid_16_count++;    $all_clear_count++;}
		elsif($sequence =~ /^$mid_18/) {$mid_18_count++;  $all_clear_count++;}
		elsif($sequence =~ /^$mid_33/) {$mid_33_count++;  $all_clear_count++;}
		elsif($sequence =~ /^$mid_35/) {$mid_35_count++;  $all_clear_count++;}
		elsif($sequence =~ /^$mid_39/) {$mid_39_count++;  $all_clear_count++;}
		elsif($sequence =~ /^$mid_45/) {$mid_45_count++;  $all_clear_count++;}
		elsif($sequence =~ /^$mid_52/) {$mid_52_count++;  $all_clear_count++;}
		elsif($sequence =~ /^$mid_56/) {$mid_56_count++;  $all_clear_count++;}
		elsif($sequence =~ /^$mid_58/) {$mid_58_count++;  $all_clear_count++;}
		elsif($sequence =~ /^$mid_59/) {$mid_59_count++;  $all_clear_count++;}
		else { $else_count++; }
		# print $sequence;
		$tot_seq_numb++;
	}
		
}
 close (FILE);

print "SBA >> \t";
print "'16' \t";
print "'18' \t";
print "'33' \t";
print "'35' \t";
print "'39' \t";
print "'45' \t";
print "'52' \t";
print "'56' \t";
print "'58' \t";
print "'59' \t";
print "'ukw' \t";
print "'tot called' \t";
print "'SUM' \t";
print "\n";
print "Reads >> \t";
print $mid_16_count;
print "\t"; 
print $mid_18_count;
print "\t"; 
print $mid_33_count;
print "\t"; 
print $mid_35_count;
print "\t"; 
print $mid_39_count;
print "\t"; 
print $mid_45_count;
print "\t"; 
print $mid_52_count;
print "\t"; 
print $mid_56_count;
print "\t"; 
print $mid_58_count;
print "\t"; 
print $mid_59_count;
print "\t"; 
print $else_count;
print "\t";
print $all_clear_count;
print "\t";
print "$tot_seq_numb";
print "\n"; 
print "Fraction >> \t";
print sprintf("%.4f", $mid_16_count/$all_clear_count);
print "\t"; 
print sprintf("%.4f", $mid_18_count/$all_clear_count);
print "\t"; 
print sprintf("%.4f", $mid_33_count/$all_clear_count);
print "\t"; 
print sprintf("%.4f", $mid_35_count/$all_clear_count);
print "\t"; 
print sprintf("%.4f", $mid_39_count/$all_clear_count);
print "\t"; 
print sprintf("%.4f", $mid_45_count/$all_clear_count);
print "\t"; 
print sprintf("%.4f", $mid_52_count/$all_clear_count);
print "\t"; 
print sprintf("%.4f", $mid_56_count/$all_clear_count);
print "\t"; 
print sprintf("%.4f", $mid_58_count/$all_clear_count);
print "\t"; 
print sprintf("%.4f", $mid_59_count/$all_clear_count);
print "\t"; 
print sprintf("%.4f", $else_count/$tot_seq_numb);
print "\t"; 
print sprintf("%.4f", $all_clear_count/$tot_seq_numb);
print "\t";
print sprintf("%.4f", $tot_seq_numb/$tot_seq_numb);
print "\t";
print "\n";

exit;
